# Supplementary material for: Integrated Multi-Omics Reveals DAM-Mediated Phytohormone Regulatory Networks Driving Bud Dormancy in ‘Mixue’ Pears
Source: Plants (Basel). 2025 Jul 14;14(14):2172. doi: 10.3390/plants14142172 (PMC12301059; doi:10.3390/plants14142172)
Supplement: Supplementary file 1 [file plants-14-02172-s001.zip]

Archive with 17 entries (17 files):
- Supplementary figures.pdf
- Supplementary table S1.xlsx
- Supplementary table S10.xlsx
- Supplementary table S11.xlsx
- Supplementary table S12.xlsx
- Supplementary table S13.xlsx
- Supplementary table S14.xlsx
- Supplementary table S15.xlsx
- Supplementary table S16.xlsx
- Supplementary table S2.xlsx
- Supplementary table S3.xlsx
- Supplementary table S4.xlsx
- Supplementary table S5.xlsx
- Supplementary table S6.xlsx
- Supplementary table S7.xlsx
- Supplementary table S8.xlsx
- Supplementary table S9.xlsx
