# Supplementary material for: Integrated Multi-Omics Reveals DAM-Mediated Phytohormone Regulatory Networks Driving Bud Dormancy in ‘Mixue’ Pears
Source: Plants (Basel). 2025 Jul 14;14(14):2172. doi: 10.3390/plants14142172 (PMC12301059; doi:10.3390/plants14142172)
Supplement: Supplementary file 1 [file plants-14-02172-s001.zip › Supplementary table S1.xlsx]

## Sheet: Sheet1
Supplementary table S1 The accumulation levels of phytohormone-targeted DPMs in buds of 'Mixue' cultivar across four developmental stages.
ID	Name	Class	Cluster	S1_1	S1_2	S1_3	S2_1	S2_2	S2_3	S3_1	S3_2	S3_3	S4_1	S4_2	S4_3
ABA	Abscisic acid	Abscisic acid	Cluster 5	571.931	552.238	1063.23	1322.9	1505.01	1482.51	258.463	275.463	200.201	703.284	262.811	398.077
ABA-GE	ABA-glucosyl ester	Abscisic acid	Cluster 3	2196.73	2103.05	1790.2	3230.56	7188.94	3834.88	5565.01	3676.8	3917.05	1876.23	1939.5	1111.56
MEIAA	Methyl indole-3-acetate	Auxin	Cluster 5	0.97197	0.98783	0.89067	1.07777	1.1799	0.76024	0.74812	1.05142	0.88043	0.82538	0.69392	1.04074
TRP	L-tryptophan	Auxin	Cluster 1	4020.62	6198.36	3887.69	1778.34	2860.34	5449.66	3641.07	2876.92	2543.93	23287	14215.5	16897.4
IAM	3-Indole acetamide	Auxin	Cluster 2	0	0	0	0	0	0	0	8.03521	0	0	0	0
OxIAA	2-oxindole-3-acetic acid	Auxin	Cluster 2	11.4102	14.7643	10.8055	11.7308	13.2098	4.38986	13.3104	13.7795	17.1221	11.1016	9.8897	8.26283
ILA	Indole-3-lactic acid	Auxin	Cluster 3	241.871	223.863	274.791	375.732	408.363	392.761	343.436	411.236	376.994	147.066	176.674	156.418
ICA	Indole-3-carboxylic acid	Auxin	Cluster 2	0.40389	0.54014	0.68057	0.48225	0.71762	0.79205	0.74589	1.19622	1.58333	0.56423	1.06292	0.868
ICAld	Indole-3-carboxaldehyde	Auxin	Cluster 3	109.073	109.038	109.727	118.521	136.409	127.277	118.16	135.735	137.48	94.005	99.6354	87.4513
IAA	Indole-3-acetic acid	Auxin	Cluster 1	8.07529	10.8725	8.62025	7.36863	7.72293	5.27229	7.80783	9.06374	11.358	10.2787	12.1861	11.1271
IAA-Asp	Indole-3-acetyl-L-aspartic acid	Auxin	Cluster 1	0.34819	0.48002	0.62534	0.34462	0.39202	0.14655	0.4862	0.7377	2.26892	6.32756	7.16954	8.02321
IAN	3-Indoleacetonitrile	Auxin	Cluster 1	0.56444	0.87086	0.44371	1.26884	0.74046	1.12256	1.10773	1.05872	1.11727	1.76506	1.51304	1.44819
2MeScZR	2-Methylthio-cis-zeatin riboside	Cytokinin	Cluster 1	0.52005	0.57905	0.65025	0.57682	0.5941	0.50569	0.81932	0.77537	0.76125	1.11274	0.82616	0.87479
DHZ7G	Dihydrozeatin-7-glucoside	Cytokinin	Cluster 4	4.79742	5.23693	3.08331	2.64358	2.18211	2.46947	1.06229	1.24465	0.95297	0.1351	0.08134	0.08967
cZROG	cis-Zeatin-O-glucoside riboside	Cytokinin	Cluster 4	0.84686	1.01258	0.65157	0.56507	0.7443	0.80638	0.58323	0.58663	0.41489	0.23348	0.28945	0.35708
tZOG	trans-Zeatin-O-glucoside	Cytokinin	Cluster 5	46.7397	62.4193	40.5618	52.6132	49.9538	57.5816	38.4292	36.8381	25.9961	5.23854	5.59755	4.09582
ACC	1-Aminocyclopropanecarboxylic acid	Ethylene	Cluster 1	42.4361	47.2342	37.9695	35.4655	38.855	37.6744	40.5319	34.5308	62.0986	51.5401	75.6767	67.7786
GA20	Gibberellin A20	Gibberellin	Cluster 5	1.27977	1.52342	2.47492	2.73496	3.64118	2.93192	0.80402	0.67333	1.03215	0.96608	0	1.26149
GA19	Gibberellin A19	Gibberellin	Cluster 2	1.41076	1.29655	0.69794	0.84682	0.99904	0.79385	8.53996	8.70838	20.8664	5.40083	6.91801	7.52426
GA53	Gibberellin A53	Gibberellin	Cluster 1	0.50833	0.19774	0.24167	0.22623	0.29084	0.22199	1.02829	1.05498	1.98246	2.33861	2.73249	2.62202
GA9	Gibberellin A9	Gibberellin	Cluster 1	0.23971	0.21873	0.28766	0.33652	0.32681	0.23307	1.05636	1.15325	1.29034	0.69093	2.15177	1.66463
GA24	Gibberellin A24	Gibberellin	Cluster 1	0.19105	0.28017	0.09897	0.22493	0.30304	0.26128	1.59772	1.74697	1.90898	5.6186	5.75612	6.53095
OPC-4	3-oxo-2-(2-(Z)-Pentenyl) cyclopentane-1-butyric acid	Jasmonic Acid	Cluster 2	5.3274	5.93811	12.7348	3.21985	4.41219	2.67937	3.67182	4.12352	32.0872	4.94143	5.3368	0
JA	Jasmonic acid	Jasmonic Acid	Cluster 4	69.9963	104.838	99.2263	46.8069	21.8699	9.59796	34.0414	19.8397	88.9304	10.5364	18.8017	10.2243
JA-ILE	Jasmonoyl-L-isoleucine	Jasmonic Acid	Cluster 2	6.1928	11.9363	9.44502	3.05892	1.4398	0.2027	10.1137	1.91582	11.2678	3.54269	5.39763	2.63529
JA-Val	N-[(-)-Jasmonoyl]-(L)-valine	Jasmonic Acid	Cluster 2	0.64934	0.73238	0.91652	0.26761	0.08994	0.02761	0.6395	0.3025	1.48571	0.23958	0.55454	0.13525
OPDA	cis(+)-12-Oxophytodienoic acid	Jasmonic Acid	Cluster 2	135.116	184.965	228.057	285.867	174.083	83.2139	410.092	353.802	462.807	21.2677	59.9634	45.5204
SA	Salicylic acid	Salicylic acid	Cluster 1	27.5782	30.5232	24.3133	36.0728	27.4321	34.8352	38.4563	40.6114	86.2433	61.1426	64.2475	71.558
SAG	Salicylic acid 2-O-β-glucoside	Salicylic acid	Cluster 1	324.367	230.703	172.996	156.054	92.7866	130.388	261.36	118.13	226.44	268.611	305.41	246.465
5DS	5-Deoxystrigol	Strigolactones	Cluster 2	10.4268	8.61762	7.83057	5.83135	5.71596	3.96431	7.55242	10.8566	15.6837	4.87727	2.70378	4.03382
