# Supplementary material for: Integrated Multi-Omics Reveals DAM-Mediated Phytohormone Regulatory Networks Driving Bud Dormancy in ‘Mixue’ Pears
Source: Plants (Basel). 2025 Jul 14;14(14):2172. doi: 10.3390/plants14142172 (PMC12301059; doi:10.3390/plants14142172)
Supplement: Supplementary file 1 [file plants-14-02172-s001.zip › Supplementary table S10.xlsx]

## Sheet: Sheet1
Supplementary table S10 The expression levels of difference expression genes (DEGs) in 4 different bud developmental stages of 'Mixue' cultivar.
GeneID	Group	Pfam annotation	Swiss-Prot annotation	NR annotation	S1_1	S1_2	S1_3	S2_1	S2_2	S2_3	S3_1	S3_2	S3_3	S4_1	S4_2	S4_3
EVM0000783	Group I	Protein kinase domain	Probable serine/threonine protein kinase IRE4 OS=Arabidopsis thaliana OX=3702 GN=IRE4 PE=2 SV=1	serine/threonine-protein kinase tricorner-like [Pyrus ussuriensis x Pyrus communis]	4.3365	4.6091	6.0208	5.2351	3.0008	4.4369	7.8921	6.3008	7.0558	11.9937	17.9916	11.5446
EVM0035861	Group I	Protein phosphatase 2C	Protein phosphatase 2C and cyclic nucleotide-binding/kinase domain-containing protein OS=Arabidopsis thaliana OX=3702 GN=At2g20050/At2g20040 PE=2 SV=2	protein phosphatase 2C and cyclic nucleotide-binding/kinase domain-containing protein-like isoform X2 [Malus domestica]	10.5703	13.5392	6.0208	9.8885	8.4022	8.0418	11.7108	9.9763	13.8048	31.8201	20.5256	23.5911
EVM0022030	Group I	Protein kinase domain	Phototropin-1 OS=Arabidopsis thaliana OX=3702 GN=PHOT1 PE=1 SV=1	phototropin-1 [Pyrus ussuriensis x Pyrus communis]	23.8509	18.7245	20.7382	18.3228	17.1044	18.3021	28.7678	24.6783	34.3586	59.7239	33.7026	57.9738
EVM0032311	Group I	Protein kinase domain	Phototropin-2 OS=Arabidopsis thaliana OX=3702 GN=PHOT2 PE=1 SV=2	PREDICTED: phototropin-2 isoform X1 [Pyrus x bretschneideri]	7.3179	6.0494	7.3587	10.4702	9.3024	8.0418	16.0387	8.1386	16.5657	28.8829	29.9015	21.0814
EVM0014875	Group I	Protein kinase domain	Serine/threonine-protein kinase OXI1 OS=Arabidopsis thaliana OX=3702 GN=OXI1 PE=1 SV=1	PREDICTED: serine/threonine-protein kinase OXI1-like [Pyrus x bretschneideri]	0.271	1.4403	1.0035	0.8725	0	1.1092	1.5275	0.7876	2.761	16.8891	7.0953	13.0504
EVM0021029	Group I	AP2 domain	AP2-like ethylene-responsive transcription factor At1g16060 OS=Arabidopsis thaliana OX=3702 GN=At1g16060 PE=2 SV=1	PREDICTED: AP2-like ethylene-responsive transcription factor At1g16060 [Pyrus x bretschneideri]	1.0841	1.1523	0.3345	0.2908	0.9002	0	1.5275	0.5251	0.9203	14.931	23.5665	14.3052
EVM0042297	Group I	AP2 domain	Ethylene-responsive transcription factor ERF106 OS=Arabidopsis thaliana OX=3702 GN=ERF106 PE=2 SV=1	PREDICTED: ethylene-responsive transcription factor ERF106-like [Pyrus x bretschneideri]	39.5708	41.4819	42.48	55.841	42.611	51.5788	33.6049	28.3537	27.3028	94.4812	35.9832	37.1434
EVM0009844	Group I	AP2 domain	Ethylene-responsive transcription factor 4 OS=Arabidopsis thaliana OX=3702 GN=ERF4 PE=1 SV=1	ethylene-responsive transcription factor 4-like [Pyrus ussuriensis x Pyrus communis]	23.3088	34.8564	40.8075	59.9128	35.7092	42.1504	22.4033	22.8405	15.9522	40.6318	37.5036	45.9273
EVM0041322	Group I	AP2 domain	Ethylene-responsive transcription factor ERF106 OS=Arabidopsis thaliana OX=3702 GN=ERF106 PE=2 SV=1	PREDICTED: ethylene-responsive transcription factor ERF107-like [Pyrus x bretschneideri]	4.6076	91.894	5.0173	3.4901	5.7015	2.2184	11.7108	9.9763	16.8725	89.5858	22.5528	59.2286
EVM0018446	Group I	AP2 domain	Ethylene-responsive transcription factor 4 OS=Nicotiana sylvestris OX=4096 GN=ERF4 PE=2 SV=1	PREDICTED: ethylene-responsive transcription factor 4-like [Pyrus x bretschneideri]	36.5894	68.2724	35.1212	40.7174	29.4076	47.4192	49.8982	38.5926	23.9283	78.8159	67.1517	71.0242
EVM0019470	Group I	AP2 domain	Ethylene-responsive transcription factor ABR1 OS=Arabidopsis thaliana OX=3702 GN=ABR1 PE=2 SV=1	PREDICTED: ethylene-responsive transcription factor ABR1-like [Pyrus x bretschneideri]	0.5421	1.7284	0.669	0	0.3001	0	3.5642	3.938	5.5219	28.3933	7.0953	10.0388
EVM0026642	Group I	AP2 domain	Ethylene-responsive transcription factor 5 OS=Nicotiana tabacum OX=4097 GN=ERF5 PE=2 SV=1	PREDICTED: ethylene-responsive transcription factor ERF105-like [Pyrus x bretschneideri]	4.3365	8.9301	9.3657	4.9443	3.3009	2.2184	9.165	8.4011	5.2151	43.5691	18.245	23.0891
EVM0026135	Group I	AP2 domain	Ethylene-responsive transcription factor RAP2-2 OS=Arabidopsis thaliana OX=3702 GN=RAP2-2 PE=1 SV=2	PREDICTED: ethylene-responsive transcription factor RAP2-12-like [Pyrus x bretschneideri]	138.227	154.117	120.75	139.603	89.123	135.602	145.367	154.108	145.104	326.278	226.289	265.776
EVM0036433	Group I	AP2 domain	Ethylene-responsive transcription factor 5 OS=Arabidopsis thaliana OX=3702 GN=ERF5 PE=2 SV=1	AP2 domain class transcription factor [Pyrus ussuriensis x Pyrus communis]	0.5421	0.5761	0.669	0.8725	0.9002	0.8319	0.5092	1.0501	0.9203	4.6506	2.7874	7.0271
EVM0006541	Group I	AP2 domain	Ethylene-responsive transcription factor ERF039 OS=Arabidopsis thaliana OX=3702 GN=ERF039 PE=2 SV=1	PREDICTED: ethylene-responsive transcription factor ERF039-like [Pyrus x bretschneideri]	0.8131	0.2881	0.669	0.5817	0	1.1092	1.7821	0.7876	0.9203	9.7908	4.8147	3.0116
EVM0001600	Group I	--	--	ethylene-responsive transcription factor ERF011-like [Malus domestica]	1.6262	8.9301	2.0069	2.9084	2.4006	2.7731	3.3096	3.938	3.0677	66.5774	31.6753	32.8769
EVM0005047	Group I	B3 DNA binding domain	AP2/ERF and B3 domain-containing transcription repressor RAV2 OS=Arabidopsis thaliana OX=3702 GN=RAV2 PE=1 SV=1	transcription factor RAV2 [Eriobotrya japonica]	2.1683	21.3171	3.6794	2.6175	2.1005	1.3865	9.9287	6.0383	12.8845	52.6255	15.2042	13.5523
EVM0015372	Group I	AUX/IAA family	Auxin-induced protein AUX28 OS=Glycine max OX=3847 GN=AUX28 PE=2 SV=1	auxin-induced protein AUX28-like [Pyrus ussuriensis x Pyrus communis]	2.1683	0.2881	0.669	1.1634	1.2003	1.3865	5.0916	2.8879	4.9084	14.4414	19.2586	21.8343
EVM0004086	Group I	AUX/IAA family	Auxin-responsive protein IAA17 OS=Arabidopsis thaliana OX=3702 GN=IAA17 PE=1 SV=2	auxin-responsive Aux/IAA protein [Pyrus pyrifolia]	1.3552	1.4403	1.6724	1.4542	1.5004	1.3865	1.7821	3.4129	2.761	7.8326	7.3487	8.031
EVM0004500	Group I	AUX/IAA family	Auxin-responsive protein IAA16 OS=Arabidopsis thaliana OX=3702 GN=IAA16 PE=1 SV=1	PREDICTED: auxin-responsive protein IAA16 [Pyrus x bretschneideri]	59.8983	72.3053	49.5042	60.2036	40.8105	57.4022	44.0428	60.383	48.4701	181.864	124.421	100.137
EVM0017232	Group I	AUX/IAA family	Auxin-induced protein 22D OS=Vigna radiata var. radiata OX=3916 GN=AUX22D PE=2 SV=1	PREDICTED: auxin-induced protein 22D-like [Pyrus x bretschneideri]	4.6076	4.321	2.6759	2.9084	3.0008	3.8823	3.5642	3.4129	2.4542	21.0502	13.4303	11.7955
EVM0019292	Group I	AUX/IAA family	Auxin-responsive protein IAA3 OS=Arabidopsis thaliana OX=3702 GN=IAA3 PE=1 SV=1	PREDICTED: auxin-responsive protein IAA4-like [Pyrus x bretschneideri]	1.8972	9.5063	2.0069	2.0359	2.1005	1.9411	4.5825	10.7639	7.3626	58.2553	54.2282	94.8662
EVM0011466	Group I	B3 DNA binding domain	Putative B3 domain-containing protein At5g66980 OS=Arabidopsis thaliana OX=3702 GN=At5g66980 PE=1 SV=1	B3 domain-containing protein [Pyrus ussuriensis x Pyrus communis]	0.5421	0.2881	0.3345	0	0	0.2773	0	0.5251	2.761	2.4477	8.6157	5.7723
EVM0000384	Group I	B3 DNA binding domain	B3 domain-containing protein Os03g0622200 OS=Oryza sativa subsp. japonica OX=39947 GN=Os03g0622200 PE=2 SV=1	B3 domain-containing protein REM10-like [Pyrus ussuriensis x Pyrus communis]	0.271	0.2881	0	0	0	0.2773	0.5092	0.7876	1.2271	7.8326	9.6293	9.5368
EVM0006002	Group I	Auxin response factor	Auxin response factor 6 OS=Arabidopsis thaliana OX=3702 GN=ARF6 PE=1 SV=2	auxin response factor 6 [Pyrus ussuriensis x Pyrus communis]	21.1406	20.741	27.7625	31.9923	18.0046	18.8567	19.6028	16.8022	23.3148	51.4017	24.5801	31.3711
EVM0007616	Group I	Auxin response factor	Auxin response factor 6 OS=Arabidopsis thaliana OX=3702 GN=ARF6 PE=1 SV=2	auxin response factor 6 [Pyrus ussuriensis x Pyrus communis]	25.2061	28.5188	23.7486	42.7533	21.9057	23.0163	18.3299	20.2152	24.5418	71.7176	32.6889	47.4331
EVM0010810	Group I	bHLH-MYC and R2R3-MYB transcription factors N-terminal	Transcription factor bHLH28 OS=Arabidopsis thaliana OX=3702 GN=BHLH28 PE=2 SV=1	transcription factor MYC3-like [Pyrus ussuriensis x Pyrus communis]	2.1683	19.3006	5.6863	3.1992	3.6009	1.3865	10.6925	11.289	9.51	29.8619	16.7246	30.6182
EVM0018444	Group I	Helix-loop-helix DNA-binding domain	Transcription factor BIM1 OS=Arabidopsis thaliana OX=3702 GN=BIM1 PE=1 SV=2	PREDICTED: transcription factor BIM1 isoform X1 [Pyrus x bretschneideri]	2.7103	3.7449	5.3518	2.6175	4.2011	4.7142	8.9104	7.6135	9.8167	20.0711	15.4576	18.8227
EVM0015211	Group I	Helix-loop-helix DNA-binding domain	Transcription factor PIF4 OS=Arabidopsis thaliana OX=3702 GN=PIF4 PE=1 SV=1	PREDICTED: transcription factor PIF4-like [Pyrus x bretschneideri]	1.8972	3.1688	1.338	0.8725	1.2003	1.3865	2.8004	3.6755	7.0558	18.8473	15.2042	9.2858
EVM0014204	Group I	Helix-loop-helix DNA-binding domain	Transcription factor PRE6 OS=Arabidopsis thaliana OX=3702 GN=PRE6 PE=1 SV=1	PREDICTED: transcription factor PRE6 [Pyrus x bretschneideri]	0	2.8807	0	0	0	0	1.7821	7.351	5.2151	18.6025	35.9832	31.873
EVM0000990	Group I	Helix-loop-helix DNA-binding domain	Transcription factor PIF1 OS=Arabidopsis thaliana OX=3702 GN=PIF1 PE=1 SV=1	transcription factor PIF1 [Pyrus ussuriensis x Pyrus communis]	0.5421	1.4403	1.338	3.4901	3.0008	3.8823	1.7821	1.3127	2.1474	6.8536	5.8283	4.0155
EVM0014185	Group I	Helix-loop-helix DNA-binding domain	Transcription factor BHLH089 OS=Oryza sativa subsp. japonica OX=39947 GN=BHLH089 PE=1 SV=1	PREDICTED: transcription factor bHLH79 [Pyrus x bretschneideri]	17.0751	17.8603	16.7244	9.016	12.3032	14.6972	13.4929	9.4512	14.7251	131.441	34.2094	93.1094
EVM0033761	Group I	Helix-loop-helix DNA-binding domain	Transcription factor BHLH089 OS=Oryza sativa subsp. japonica OX=39947 GN=BHLH089 PE=1 SV=1	basic helix-loop-helix transcription factor 1 [Eriobotrya japonica]	36.5894	51.2763	35.1212	24.7213	21.0054	27.4532	16.8024	17.5898	19.0199	299.354	101.615	294.888
EVM0036895	Group I	Helix-loop-helix DNA-binding domain	Transcription factor bHLH53 OS=Arabidopsis thaliana OX=3702 GN=BHLH53 PE=2 SV=1	PREDICTED: transcription factor bHLH53 [Pyrus x bretschneideri]	0	0	0	0	0	0	0	0	0	1.9582	1.0136	5.2703
EVM0025579	Group I	Helix-loop-helix DNA-binding domain	Transcription factor BEE 3 OS=Arabidopsis thaliana OX=3702 GN=BEE3 PE=2 SV=1	PREDICTED: transcription factor bHLH75-like [Pyrus x bretschneideri]	0	0	0	0	0	0	0	0	0	7.0983	7.6021	19.5756
EVM0041435	Group I	Helix-loop-helix DNA-binding domain	Transcription factor PIF3 OS=Arabidopsis thaliana OX=3702 GN=PIF3 PE=1 SV=1	PREDICTED: transcription factor PIF3-like isoform X1 [Pyrus x bretschneideri]	9.2151	9.5063	9.0312	10.1794	8.1021	8.5965	9.4195	11.0265	13.8048	43.0795	24.0733	28.8614
EVM0035141	Group I	bHLH-MYC and R2R3-MYB transcription factors N-terminal	Transcription factor ABORTED MICROSPORES OS=Arabidopsis thaliana OX=3702 GN=AMS PE=1 SV=2	PREDICTED: transcription factor ABORTED MICROSPORES-like [Pyrus x bretschneideri]	0	0	0	0	0	0	1.0183	9.9763	5.5219	42.3452	90.9716	44.4215
EVM0037918	Group I	Helix-loop-helix DNA-binding domain	Transcription factor bHLH48 OS=Arabidopsis thaliana OX=3702 GN=BHLH48 PE=2 SV=1	transcription factor bHLH48-like [Pyrus ussuriensis x Pyrus communis]	11.6544	8.0659	8.6967	11.9244	4.8012	7.2099	10.4379	7.6135	11.6574	36.9603	21.5392	26.6027
EVM0005411	Group I	bZIP transcription factor	bZIP transcription factor 44 OS=Arabidopsis thaliana OX=3702 GN=BZIP44 PE=1 SV=1	PREDICTED: bZIP transcription factor 11-like [Pyrus x bretschneideri]	18.9723	15.5557	13.045	20.0679	17.4045	17.1929	8.1466	8.9262	11.3506	38.9184	24.3267	32.375
EVM0002698	Group I	Seed dormancy control	Transcription factor TGA7 OS=Arabidopsis thaliana OX=3702 GN=TGA7 PE=1 SV=1	transcription factor TGA7 [Malus domestica]	7.86	9.5063	5.6863	4.0717	2.1005	4.1596	5.8554	3.4129	5.2151	26.9247	12.1633	8.5329
EVM0038929	Group I	bZIP transcription factor	bZIP transcription factor 44 OS=Arabidopsis thaliana OX=3702 GN=BZIP44 PE=1 SV=1	bZIP transcription factor 11-like [Malus domestica]	2.1683	6.9137	0.3345	1.1634	0.9002	0.8319	2.8004	5.2507	4.2948	20.0711	15.9644	17.5678
EVM0039176	Group I	bZIP transcription factor	ABSCISIC ACID-INSENSITIVE 5-like protein 5 OS=Arabidopsis thaliana OX=3702 GN=ABF2 PE=1 SV=1	ABSCISIC ACID-INSENSITIVE 5-like protein 5 [Pyrus ussuriensis x Pyrus communis]	14.3647	10.9466	14.0485	24.7213	21.3055	29.949	15.5295	14.4394	15.0319	61.4373	28.3811	32.8769
EVM0041187	Group I	bZIP transcription factor	bZIP transcription factor 53 OS=Arabidopsis thaliana OX=3702 GN=BZIP53 PE=1 SV=1	PREDICTED: bZIP transcription factor 53-like [Pyrus x bretschneideri]	9.2151	14.9796	9.0312	14.8328	7.5019	11.6468	9.9287	8.6636	7.6693	22.2741	18.4984	20.5794
EVM0009313	Group I	bZIP transcription factor	bZIP transcription factor 44 OS=Arabidopsis thaliana OX=3702 GN=BZIP44 PE=1 SV=1	bZIP transcription factor 11-like [Malus domestica]	5.9627	6.0494	4.3483	4.3626	5.1013	5.8234	4.3279	4.7256	3.0677	18.8473	8.1089	14.0543
EVM0042575	Group I	bZIP transcription factor	bZIP transcription factor 44 OS=Arabidopsis thaliana OX=3702 GN=BZIP44 PE=1 SV=1	BZIP domain class transcription factor [Pyrus ussuriensis x Pyrus communis]	5.6917	7.4898	3.0104	3.7809	1.8005	3.605	8.9104	10.5014	11.0438	58.9896	67.4051	57.4719
EVM0013403	Group I	bZIP transcription factor	Transcription factor HY5-like OS=Arabidopsis thaliana OX=3702 GN=HYH PE=1 SV=1	PREDICTED: transcription factor HY5-like isoform X1 [Pyrus x bretschneideri]	1.0841	1.7284	0.669	1.745	0.6002	1.3865	3.3096	1.0501	2.761	26.4352	16.7246	14.0543
EVM0012439	Group I	bZIP transcription factor	Transcription factor HY5 OS=Arabidopsis thaliana OX=3702 GN=HY5 PE=1 SV=1	transcription factor HY5, partial [Pyrus x bretschneideri]	23.8509	21.6052	26.4245	24.1396	24.3063	23.8482	28.0041	29.9289	31.2908	103.782	63.6041	71.7771
EVM0026524	Group I	Basic leucine-zipper C terminal	Light-inducible protein CPRF2 OS=Petroselinum crispum OX=4043 GN=CPRF2 PE=2 SV=2	light-inducible protein CPRF2 [Pyrus ussuriensis x Pyrus communis]	0.5421	0.8642	0	0.5817	0.3001	1.1092	2.5458	0.5251	2.1474	16.3996	10.6429	9.0349
EVM0025808	Group I	CCT motif	Zinc finger protein CONSTANS-LIKE 13 OS=Arabidopsis thaliana OX=3702 GN=COL13 PE=1 SV=1	zinc finger protein CONSTANS-LIKE 13-like [Pyrus ussuriensis x Pyrus communis]	1.0841	1.7284	1.0035	0.8725	3.6009	2.2184	1.5275	0.5251	2.761	6.1192	5.0681	6.5252
EVM0034404	Group I	CCT motif	Putative zinc finger protein CONSTANS-LIKE 11 OS=Arabidopsis thaliana OX=3702 GN=COL11 PE=1 SV=2	PREDICTED: putative zinc finger protein CONSTANS-LIKE 11 [Pyrus x bretschneideri]	0	0.5761	0	0	0	0.2773	0.5092	0	0.3068	5.6297	1.0136	6.2742
EVM0006287	Group I	Dof domain, zinc finger	Dof zinc finger protein DOF1.2 OS=Arabidopsis thaliana OX=3702 GN=DOF1.2 PE=2 SV=1	dof zinc finger protein DOF1.2-like [Pyrus ussuriensis x Pyrus communis]	0	0	0	0	0	0	0.2546	0	0	11.2594	2.0272	13.3013
EVM0035692	Group I	Dof domain, zinc finger	Dof zinc finger protein DOF3.5 OS=Arabidopsis thaliana OX=3702 GN=DOF3.5 PE=3 SV=1	PREDICTED: dof zinc finger protein DOF3.5-like [Pyrus x bretschneideri]	0	0	0	0	0	0	0	0	0	34.7573	6.0817	70.7732
EVM0010855	Group I	GATA zinc finger	GATA transcription factor 9 OS=Arabidopsis thaliana OX=3702 GN=GATA9 PE=2 SV=1	GATA domain class transcription factor [Pyrus ussuriensis x Pyrus communis]	1.6262	1.1523	0.669	0.5817	0.6002	2.2184	1.7821	0.2625	1.5339	8.0774	2.2806	6.5252
EVM0034919	Group I	--	--	hypothetical protein D8674_023090 [Pyrus ussuriensis x Pyrus communis]	3.7945	4.8972	4.3483	1.745	0.6002	2.2184	2.5458	3.1504	2.761	5.6297	7.0953	7.78
EVM0010748	Group I	Zinc finger, C2H2 type	Zinc finger transcription factor YY1 OS=Arabidopsis thaliana OX=3702 GN=YY1 PE=1 SV=1	PREDICTED: uncharacterized zinc finger protein At4g06634-like [Pyrus x bretschneideri]	2.7103	2.8807	5.3518	2.6175	1.2003	2.4957	4.3279	3.4129	4.2948	8.0774	13.6837	6.7762
EVM0021417	Group I	C2H2-type zinc finger	Zinc finger protein ZAT5 OS=Arabidopsis thaliana OX=3702 GN=ZAT5 PE=2 SV=1	zinc finger protein ZAT5 [Pyrus ussuriensis x Pyrus communis]	1.0841	2.5926	0.669	0	0	0.2773	0.7637	1.0501	0	25.7008	22.5528	16.8149
EVM0025799	Group I	C2H2-type zinc finger	Zinc finger protein 1 OS=Triticum aestivum OX=4565 PE=2 SV=1	PREDICTED: zinc finger protein ZAT10-like [Pyrus x bretschneideri]	0.8131	0.2881	0.669	0	0	0.8319	0.7637	0.2625	0	4.8954	2.7874	5.0194
EVM0014385	Group I	C2H2-type zinc finger	Zinc finger protein ZAT5 OS=Arabidopsis thaliana OX=3702 GN=ZAT5 PE=2 SV=1	hypothetical protein C1H46_020747 [Malus baccata]	0.5421	0.2881	0	0	0	0	0	0	0.6135	7.5879	4.0544	6.5252
ONT.30763	Group I	--	Protein indeterminate-domain 14 OS=Arabidopsis thaliana OX=3702 GN=IDD14 PE=1 SV=1	PREDICTED: protein indeterminate-domain 14-like [Pyrus x bretschneideri]	8.6731	13.8273	5.3518	5.8168	3.6009	4.7142	1.2729	3.6755	2.4542	35.7364	24.5801	49.1899
EVM0016833	Group I	C2H2-type zinc finger	Zinc finger protein ZAT9 OS=Arabidopsis thaliana OX=3702 GN=ZAT9 PE=2 SV=1	zinc finger protein ZAT9-like [Pyrus ussuriensis x Pyrus communis]	1.8972	0.8642	0	0.2908	0.3001	0.8319	1.2729	1.3127	1.5339	8.0774	5.0681	8.282
EVM0003346	Group I	Zinc finger C-x8-C-x5-C-x3-H type (and similar)	Zinc finger CCCH domain-containing protein ZFN-like OS=Pisum sativum OX=3888 PE=2 SV=1	PREDICTED: zinc finger CCCH domain-containing protein ZFN-like isoform X2 [Pyrus x bretschneideri]	21.6826	27.9427	12.3761	15.9961	11.703	19.4114	16.0387	23.6281	22.7012	36.7155	47.8931	48.9389
EVM0030762	Group I	Fructose-1-6-bisphosphatase, N-terminal domain	Fructose-1,6-bisphosphatase, cytosolic OS=Spinacia oleracea OX=3562 PE=1 SV=2	PREDICTED: fructose-1,6-bisphosphatase, cytosolic-like [Pyrus x bretschneideri]	25.7481	21.029	22.0762	30.8289	21.3055	29.6716	20.112	17.8524	18.7132	129.728	65.1245	78.8042
EVM0017718	Group I	--	Zinc finger CCCH domain-containing protein 30 OS=Oryza sativa subsp. japonica OX=39947 GN=Os04g0663200 PE=2 SV=3	PREDICTED: zinc finger CCCH domain-containing protein 6 [Pyrus x bretschneideri]	1.8972	3.1688	4.0139	2.6175	5.4014	2.7731	4.8371	3.6755	3.3745	13.7071	7.8555	10.5407
EVM0032622	Group I	Protein kinase domain	CBL-interacting serine/threonine-protein kinase 14 OS=Arabidopsis thaliana OX=3702 GN=CIPK14 PE=1 SV=1	PREDICTED: CBL-interacting serine/threonine-protein kinase 14-like [Pyrus x bretschneideri]	0.5421	0	0.3345	0.5817	0.3001	0.5546	2.0367	1.5752	0.9203	4.8954	3.2942	9.0349
EVM0006994	Group I	Protein kinase domain	CBL-interacting serine/threonine-protein kinase 14 OS=Arabidopsis thaliana OX=3702 GN=CIPK14 PE=1 SV=1	PREDICTED: CBL-interacting serine/threonine-protein kinase 14-like [Pyrus x bretschneideri]	4.3365	6.9137	3.6794	7.271	3.901	7.4872	8.9104	14.4394	7.9761	35.0021	28.3811	35.8885
EVM0025451	Group I	Protein kinase domain	CBL-interacting serine/threonine-protein kinase 1 OS=Arabidopsis thaliana OX=3702 GN=CIPK1 PE=1 SV=2	CBL-interacting serine/threonine-protein kinase 1-like [Pyrus ussuriensis x Pyrus communis]	1.6262	0.5761	1.0035	2.0359	3.0008	2.7731	3.3096	4.4631	2.761	17.1339	8.6157	11.7955
EVM0018652	Group I	Protein kinase domain	CBL-interacting serine/threonine-protein kinase 9 OS=Arabidopsis thaliana OX=3702 GN=CIPK9 PE=1 SV=2	CBL-interacting serine/threonine-protein kinase 9-like isoform X1 [Malus domestica]	142.834	179.467	88.6393	119.244	99.3256	128.947	145.367	111.84	110.132	401.668	302.309	256.741
ONT.5084	Group I	Protein kinase domain;; Protein tyrosine and serine/threonine kinase	CBL-interacting serine/threonine-protein kinase 10 OS=Arabidopsis thaliana OX=3702 GN=CIPK10 PE=1 SV=1	PREDICTED: CBL-interacting serine/threonine-protein kinase 10-like [Pyrus x bretschneideri]	27.1033	31.6876	19.4003	25.8846	20.4053	26.6213	20.3666	20.2152	21.4741	52.8703	42.3182	40.9079
EVM0013510	Group I	Protein kinase domain	CBL-interacting serine/threonine-protein kinase 6 OS=Arabidopsis thaliana OX=3702 GN=CIPK6 PE=1 SV=1	CBL-interacting serine/threonine-protein kinase 6-like [Malus domestica]	126.572	113.787	76.9322	132.913	86.4223	115.636	68.7373	102.388	99.7012	356.63	191.319	185.968
EVM0037333	Group I	Protein kinase domain	CBL-interacting serine/threonine-protein kinase 1 OS=Arabidopsis thaliana OX=3702 GN=CIPK1 PE=1 SV=2	CBL-interacting serine/threonine-protein kinase 1-like [Pyrus ussuriensis x Pyrus communis]	0.8131	3.7449	1.6724	0.8725	3.3009	2.4957	3.5642	2.6253	2.1474	13.9519	7.3487	7.0271
EVM0029815	Group I	Protein kinase domain	CDPK-related kinase 7 OS=Arabidopsis thaliana OX=3702 GN=CRK7 PE=1 SV=1	CDPK-related kinase 7-like [Pyrus ussuriensis x Pyrus communis]	12.4675	14.1154	12.7105	19.4862	12.9033	14.6972	8.1466	8.9262	7.9761	19.0921	11.4031	17.5678
EVM0038231	Group I	Protein kinase domain	Calcium-dependent protein kinase 4 OS=Arabidopsis thaliana OX=3702 GN=CPK4 PE=1 SV=1	calcium-dependent protein kinase 4-like [Pyrus ussuriensis x Pyrus communis]	0.5421	1.1523	1.6724	1.4542	0.3001	1.1092	0.2546	0.7876	0.9203	8.0774	4.8147	3.2626
EVM0032298	Group I	Protein kinase domain	Phosphoenolpyruvate carboxylase kinase 1 OS=Arabidopsis thaliana OX=3702 GN=PPCK1 PE=1 SV=1	phosphoenolpyruvate carboxylase kinase 2 [Pyrus ussuriensis x Pyrus communis]	19.7854	20.4529	29.1004	25.303	14.1036	23.0163	10.947	12.0766	9.2032	125.567	73.4868	78.8042
EVM0035535	Group I	Protein kinase domain	Serine/threonine-protein kinase SAPK3 OS=Oryza sativa subsp. indica OX=39946 GN=SAPK3 PE=1 SV=2	serine/threonine-protein kinase SAPK3-like [Pyrus ussuriensis x Pyrus communis]	50.4121	41.77	42.1455	47.6975	47.7123	62.1163	42.2607	34.392	35.8924	100.6	71.713	58.9777
EVM0042301	Group I	Protein kinase domain	Serine/threonine-protein kinase SAPK2 OS=Oryza sativa subsp. indica OX=39946 GN=SAPK2 PE=2 SV=2	PREDICTED: serine/threonine-protein kinase SAPK2-like [Pyrus x bretschneideri]	23.3088	22.7575	16.0554	22.3946	20.7053	21.3525	25.2037	22.8405	23.008	55.318	51.9476	58.7267
EVM0002076	Group I	Protein kinase domain	Glycogen synthase kinase-3 homolog MsK-3 OS=Medicago sativa OX=3879 GN=MSK-3 PE=2 SV=2	PREDICTED: glycogen synthase kinase-3 homolog MsK-3 [Pyrus x bretschneideri]	26.8322	42.3461	22.0762	25.5938	15.9041	19.6887	19.0937	20.4777	26.996	51.4017	30.6617	35.3866
EVM0020253	Group I	Protein kinase domain	Mitogen-activated protein kinase 7 OS=Arabidopsis thaliana OX=3702 GN=MPK7 PE=1 SV=2	hypothetical protein C1H46_011840 [Malus baccata]	27.9164	64.2394	21.4072	16.287	11.1029	15.5291	14.002	15.227	15.3387	68.2908	31.4219	43.1666
EVM0031965	Group I	B-box zinc finger	B-box zinc finger protein 21 OS=Arabidopsis thaliana OX=3702 GN=BBX21 PE=1 SV=1	COL domain class transcription factor [Pyrus ussuriensis x Pyrus communis]	9.7572	7.7779	7.3587	15.1236	7.802	14.9745	4.3279	5.5132	2.4542	21.5398	6.0817	7.0271
EVM0009506	Group I	Ethylene insensitive 3	Protein ETHYLENE INSENSITIVE 3 OS=Arabidopsis thaliana OX=3702 GN=EIN3 PE=1 SV=1	PREDICTED: ETHYLENE INSENSITIVE 3-like 1 protein [Pyrus x bretschneideri]	44.9914	63.3752	40.8075	85.2157	37.2096	61.5617	23.9307	22.578	16.8725	88.6067	36.49	39.6531
EVM0008261	Group I	Ethylene insensitive 3	Protein ETHYLENE INSENSITIVE 3 OS=Arabidopsis thaliana OX=3702 GN=EIN3 PE=1 SV=1	EIL [Pyrus x bretschneideri]	21.9537	37.1609	23.0797	45.9525	19.8051	32.4447	14.2566	12.6017	9.2032	49.9331	20.779	23.0891
EVM0019641	Group I	MYB-CC type transfactor, LHEQLE motif	Myb family transcription factor PHL5 OS=Arabidopsis thaliana OX=3702 GN=PHL5 PE=2 SV=1	PREDICTED: transcription repressor KAN1-like isoform X1 [Pyrus x bretschneideri]	1.6262	0.5761	1.338	2.3267	1.5004	1.3865	0	0	0	4.1611	3.5476	3.7645
EVM0033372	Group I	MYB-CC type transfactor, LHEQLE motif	Myb family transcription factor PHL6 OS=Arabidopsis thaliana OX=3702 GN=PHL6 PE=2 SV=1	PREDICTED: myb family transcription factor PHL6-like isoform X2 [Pyrus x bretschneideri]	7.0469	7.7779	8.0277	7.271	6.6017	5.2688	12.4745	16.2771	20.8606	57.7657	32.6889	32.375
EVM0028485	Group I	MYB-CC type transfactor, LHEQLE motif	Myb family transcription factor PHL11 OS=Arabidopsis thaliana OX=3702 GN=PHL11 PE=1 SV=1	myb family transcription factor APL [Pyrus ussuriensis x Pyrus communis]	3.2524	2.3046	3.0104	7.8526	3.0008	5.5461	1.7821	2.6253	2.761	4.8954	10.3895	12.7994
EVM0035401	Group I	Acetyltransferase (GNAT) domain	--	PREDICTED: uncharacterized protein LOC103928037 [Pyrus x bretschneideri]	1.6262	5.7614	3.3449	1.745	3.901	2.2184	5.0916	7.6135	7.0558	24.7218	11.1497	11.0426
EVM0035899	Group I	Acetyltransferase (GNAT) domain	--	PREDICTED: uncharacterized protein LOC103928052 [Pyrus x bretschneideri]	0.5421	1.1523	0.669	0.5817	0.9002	1.1092	1.7821	2.3628	2.1474	7.8326	4.0544	6.7762
EVM0027130	Group I	Acetyltransferase (GNAT) family	--	hypothetical protein D8674_014183 [Pyrus ussuriensis x Pyrus communis]	11.1123	21.3171	11.3726	11.9244	12.9033	12.4787	18.3299	13.6518	20.5538	51.4017	48.9067	29.8653
EVM0000006	Group I	Acetyltransferase (GNAT) family	Probable N-acetyltransferase HLS1 OS=Arabidopsis thaliana OX=3702 GN=HLS1 PE=1 SV=1	PREDICTED: probable N-acetyltransferase HLS1 [Pyrus x bretschneideri]	0	0	0	0	0	0	0.5092	0.2625	0.3068	5.1402	1.5204	2.2587
EVM0032814	Group I	GRAS domain family	DELLA protein GAI OS=Arabidopsis thaliana OX=3702 GN=GAI PE=1 SV=1	DELLA protein GAI3 [Pyrus pyrifolia]	9.2151	12.9631	7.3587	7.271	6.0015	6.1007	11.2016	8.9262	7.3626	17.1339	19.0052	15.5601
EVM0038503	Group I	GRAS domain family	Scarecrow-like protein 13 OS=Arabidopsis thaliana OX=3702 GN=SCL13 PE=2 SV=2	scarecrow-like protein 13 [Pyrus ussuriensis x Pyrus communis]	4.8786	9.2182	3.0104	8.7252	3.6009	6.6553	3.055	4.4631	5.2151	15.91	12.9235	18.5717
EVM0020459	Group I	GRAS domain family	Scarecrow-like protein 8 OS=Arabidopsis thaliana OX=3702 GN=SCL8 PE=2 SV=1	PREDICTED: scarecrow-like protein 8 [Pyrus x bretschneideri]	38.2156	38.8893	32.1108	42.7533	22.2057	29.6716	30.0407	31.5041	30.6773	97.908	65.8847	68.5145
EVM0005497	Group I	Protein kinase domain	Serine/threonine-protein kinase STN7, chloroplastic OS=Arabidopsis thaliana OX=3702 GN=STN7 PE=1 SV=1	PREDICTED: serine/threonine-protein kinase STN7, chloroplastic [Pyrus x bretschneideri]	13.5516	9.2182	16.0554	21.2312	16.8043	15.5291	9.9287	7.6135	11.6574	21.5398	13.9371	15.5601
EVM0002480	Group I	Associated with HOX	BEL1-like homeodomain protein 1 OS=Arabidopsis thaliana OX=3702 GN=BLH1 PE=1 SV=1	hypothetical protein C1H46_006389 [Malus baccata]	28.4584	43.2104	24.7521	32.8648	13.8036	25.7894	16.8024	22.578	22.7012	104.027	36.2366	48.9389
EVM0029533	Group I	Associated with HOX	Homeobox protein BEL1 homolog OS=Arabidopsis thaliana OX=3702 GN=BEL1 PE=1 SV=2	PREDICTED: homeobox protein BEL1 homolog isoform X2 [Pyrus x bretschneideri]	2.4393	2.5926	4.3483	5.5259	2.1005	6.1007	2.5458	4.7256	2.4542	17.8682	7.3487	11.7955
EVM0040345	Group I	Associated with HOX	Homeobox protein BEL1 homolog OS=Arabidopsis thaliana OX=3702 GN=BEL1 PE=1 SV=2	homeobox protein BEL1-like protein [Pyrus ussuriensis x Pyrus communis]	0.5421	1.4403	0.669	0.8725	0.3001	0.8319	1.2729	0.7876	1.5339	7.8326	5.3215	7.78
EVM0001799	Group I	Associated with HOX	BEL1-like homeodomain protein 1 OS=Arabidopsis thaliana OX=3702 GN=BLH1 PE=1 SV=1	PREDICTED: BEL1-like homeodomain protein 1 [Pyrus x bretschneideri]	15.1778	19.5887	8.0277	14.2511	6.0015	8.8738	16.2933	14.9645	15.6454	86.6486	31.9287	46.4292
EVM0018989	Group I	Homeodomain	Homeobox-leucine zipper protein HOX13 OS=Oryza sativa subsp. indica OX=39946 GN=HOX13 PE=2 SV=2	homeobox-leucine zipper protein HAT5-like [Pyrus ussuriensis x Pyrus communis]	35.2343	38.6013	37.7971	101.793	69.918	77.9227	31.3136	34.9171	37.4263	114.308	106.936	91.1017
EVM0007897	Group I	Homeodomain	Homeobox-leucine zipper protein HAT5 OS=Arabidopsis thaliana OX=3702 GN=HAT5 PE=1 SV=1	homeobox-leucine zipper protein HAT5-like [Malus domestica]	46.3466	38.6013	20.7382	29.3747	21.6056	38.8227	30.0407	22.8405	16.259	62.4163	44.3455	39.1511
EVM0015540	Group I	Homeodomain	Homeobox-leucine zipper protein HOX6 OS=Oryza sativa subsp. indica OX=39946 GN=HOX6 PE=2 SV=2	PREDICTED: homeobox-leucine zipper protein ATHB-7-like [Pyrus x bretschneideri]	79.1416	112.059	83.622	66.8929	64.2166	75.9816	50.1527	46.2061	52.1514	602.134	149.508	152.087
EVM0028741	Group I	HD-ZIP protein N terminus	Homeobox-leucine zipper protein HAT4 OS=Arabidopsis thaliana OX=3702 GN=HAT4 PE=1 SV=1	PREDICTED: homeobox-leucine zipper protein HAT4 [Pyrus x bretschneideri]	49.0569	44.3626	27.428	43.335	30.0077	41.3185	36.6599	28.6163	39.2669	86.159	46.8795	46.1783
EVM0015934	Group I	Homeodomain	Homeobox-leucine zipper protein HOX6 OS=Oryza sativa subsp. indica OX=39946 GN=HOX6 PE=2 SV=2	PREDICTED: homeobox-leucine zipper protein ATHB-12-like [Pyrus x bretschneideri]	1.6262	8.6421	1.0035	1.745	0.3001	0.5546	2.2912	1.0501	2.761	221.517	32.4355	41.6608
EVM0030114	Group I	Homeodomain	Homeobox-leucine zipper protein HAT5 OS=Arabidopsis thaliana OX=3702 GN=HAT5 PE=1 SV=1	homeobox-leucine zipper protein HAT5 [Pyrus ussuriensis x Pyrus communis]	1.0841	1.4403	2.6759	2.9084	1.2003	1.1092	1.5275	1.0501	2.761	5.1402	7.8555	8.5329
EVM0012724	Group I	KNOX1 domain	Homeobox protein HD1 OS=Brassica napus OX=3708 GN=HD1 PE=2 SV=1	PREDICTED: homeobox protein HD1-like [Pyrus x bretschneideri]	2.4393	2.8807	3.3449	3.7809	3.3009	3.0504	6.6191	3.6755	4.2948	15.6653	11.6565	20.8304
EVM0037070	Group I	KNOX2 domain	Homeobox protein knotted-1-like 3 OS=Malus domestica OX=3750 PE=2 SV=1	PREDICTED: homeobox protein knotted-1-like 3 isoform X1 [Pyrus x bretschneideri]	7.5889	11.8108	11.3726	16.8686	10.5027	13.588	12.22	13.9143	13.8048	52.8703	26.8607	35.1356
EVM0027520	Group I	KNOX2 domain	Homeobox protein HD1 OS=Brassica napus OX=3708 GN=HD1 PE=2 SV=1	homeobox protein HD1-like [Malus domestica]	25.7481	25.3501	27.0935	46.5342	38.4099	45.478	36.4053	33.0794	38.0399	70.4938	47.8931	70.0203
EVM0001656	Group I	KNOX2 domain	Homeobox protein knotted-1-like 3 OS=Malus domestica OX=3750 PE=2 SV=1	PREDICTED: homeobox protein knotted-1-like 3 isoform X2 [Pyrus x bretschneideri]	8.6731	12.387	9.0312	13.6694	7.5019	10.5376	17.057	18.64	26.3825	70.249	43.0785	49.4409
EVM0009858	Group I	--	Homeobox-leucine zipper protein HOX6 OS=Oryza sativa subsp. indica OX=39946 GN=HOX6 PE=2 SV=2	PREDICTED: homeobox-leucine zipper protein ATHB-12-like [Pyrus x bretschneideri]	53.3935	49.2598	52.5146	73.2914	73.2189	83.7461	34.114	32.5543	20.5538	346.105	174.341	135.021
EVM0005955	Group I	Homeodomain	Homeobox-leucine zipper protein HAT22 OS=Arabidopsis thaliana OX=3702 GN=HAT22 PE=1 SV=1	PREDICTED: homeobox-leucine zipper protein HAT22-like [Pyrus x bretschneideri]	78.8706	77.7786	57.5319	52.0601	55.8144	64.3348	63.1364	75.61	75.4662	91.2992	209.057	110.928
EVM0020592	Group I	Homeodomain	Homeobox-leucine zipper protein ATHB-40 OS=Arabidopsis thaliana OX=3702 GN=ATHB-40 PE=2 SV=3	hypothetical protein C1H46_005266 [Malus baccata]	23.8509	14.4035	21.4072	15.4145	13.8036	28.5624	14.002	12.0766	7.3626	189.207	114.538	92.3565
EVM0028072	Group I	Homeodomain	Homeobox-leucine zipper protein HAT22 OS=Arabidopsis thaliana OX=3702 GN=HAT22 PE=1 SV=1	homeobox-leucine zipper protein HAT22-like [Pyrus ussuriensis x Pyrus communis]	4.6076	6.0494	7.3587	9.3068	6.0015	6.9326	10.4379	12.3391	7.9761	32.3096	57.0156	37.1434
EVM0024421	Group I	KNOX2 domain	Homeobox protein knotted-1-like 1 OS=Oryza sativa subsp. japonica OX=39947 GN=OSH6 PE=2 SV=1	hypothetical protein C1H46_043284 [Malus baccata]	1.3552	0.2881	2.0069	0.8725	1.5004	1.6638	5.8554	6.0383	7.6693	34.023	44.0921	67.5106
EVM0000288	Group I	Homeodomain	Protein WUSCHEL OS=Petunia hybrida OX=4102 GN=WUS PE=2 SV=1	PREDICTED: protein WUSCHEL [Pyrus x bretschneideri]	3.2524	3.1688	1.338	7.5618	6.0015	6.9326	9.6741	14.1769	7.6693	44.3034	26.1005	49.9428
EVM0024738	Group I	HSF-type DNA-binding	Heat stress transcription factor B-3 OS=Arabidopsis thaliana OX=3702 GN=HSFB3 PE=1 SV=1	heat stress transcription factor B-3-like [Pyrus ussuriensis x Pyrus communis]	0	0	0	0	0	0	0	0	0	3.4268	1.5204	6.0233
EVM0002192	Group I	LIM domain	LIM domain-containing protein WLIM1 OS=Arabidopsis thaliana OX=3702 GN=WLIM1 PE=1 SV=1	pollen-specific protein SF3-like [Pyrus ussuriensis x Pyrus communis]	0	0.2881	0	0	0	0	0	0	0	17.8682	1.267	1.5058
EVM0027576	Group I	Lateral organ boundaries (LOB) domain	LOB domain-containing protein 20 OS=Arabidopsis thaliana OX=3702 GN=LBD20 PE=2 SV=1	PREDICTED: LOB domain-containing protein 20-like [Pyrus x bretschneideri]	0	0	0	0.2908	0.3001	0	0	0	0	12.9728	45.8659	22.0853
EVM0010423	Group I	Lateral organ boundaries (LOB) domain	Protein ASYMMETRIC LEAVES 2 OS=Arabidopsis thaliana OX=3702 GN=AS2 PE=1 SV=1	LOB domain-containing protein 6-like [Pyrus ussuriensis x Pyrus communis]	2.7103	0.5761	0.3345	1.1634	1.2003	0.5546	0.5092	0.7876	0.3068	1.7134	73.7402	25.0969
EVM0016518	Group I	Lateral organ boundaries (LOB) domain	LOB domain-containing protein 20 OS=Arabidopsis thaliana OX=3702 GN=LBD20 PE=2 SV=1	PREDICTED: LOB domain-containing protein 20-like [Pyrus x bretschneideri]	0.5421	0	0.669	0.2908	0.6002	0.2773	0	0	0	15.4205	24.0733	35.8885
EVM0017161	Group I	SRF-type transcription factor (DNA-binding and dimerisation domain)	MADS-box transcription factor 14 OS=Oryza sativa subsp. japonica OX=39947 GN=MADS14 PE=1 SV=2	flowering locus C-like protein [Pyrus pyrifolia var. culta]	22.7668	18.7245	16.3899	17.4503	19.505	18.5794	10.1833	14.4394	18.7132	40.1423	26.6073	29.6143
EVM0012909	Group I	SRF-type transcription factor (DNA-binding and dimerisation domain)	Agamous-like MADS-box protein MADS4 OS=Vitis vinifera OX=29760 GN=MADS4 PE=2 SV=2	agamous-like MADS-box protein AGL9-like protein [Pyrus ussuriensis x Pyrus communis]	20.0564	26.2143	22.4107	25.303	15.0039	23.0163	44.0428	50.9317	42.9482	84.2009	70.4459	90.8507
EVM0031055	Group I	SRF-type transcription factor (DNA-binding and dimerisation domain)	Agamous-like MADS-box protein TM6 OS=Vitis vinifera OX=29760 GN=TM6 PE=2 SV=1	PREDICTED: floral homeotic protein DEFICIENS-like isoform X2 [Pyrus x bretschneideri]	91.6091	97.3673	158.547	312.361	239.162	211.584	221.487	207.14	188.052	298.13	260.751	301.916
EVM0035510	Group I	SRF-type transcription factor (DNA-binding and dimerisation domain)	Agamous-like MADS-box protein AGL14 OS=Arabidopsis thaliana OX=3702 GN=AGL14 PE=1 SV=2	PREDICTED: agamous-like MADS-box protein AGL19 [Pyrus x bretschneideri]	17.0751	13.5392	11.0381	8.1435	6.0015	8.5965	7.3829	3.6755	3.6813	8.8117	50.6805	16.5639
ONT.28009	Group I	SRF-type transcription factor (DNA-binding and dimerisation domain)	Agamous-like MADS-box protein AGL61 OS=Arabidopsis thaliana OX=3702 GN=AGL61 PE=1 SV=1	hypothetical protein DVH24_005757 [Malus domestica]	0.271	0.5761	0.3345	0	0.3001	0.2773	0.5092	1.0501	0.3068	1.4686	17.9916	5.0194
EVM0005126	Group I	Myb-like DNA-binding domain	Transcription factor MYB123 OS=Actinidia chinensis var. chinensis OX=1590841 GN=MYB123 PE=1 SV=1	PREDICTED: transcription repressor MYB5-like [Pyrus x bretschneideri]	39.5708	31.9757	43.8179	37.2274	46.8121	38.8227	20.112	25.9909	25.1554	60.9477	30.6617	41.4099
EVM0010556	Group I	Myb-like DNA-binding domain	Transcription factor MYB20 OS=Arabidopsis thaliana OX=3702 GN=MYB20 PE=2 SV=1	PREDICTED: protein ODORANT1-like [Pyrus x bretschneideri]	2.1683	3.1688	2.3414	2.6175	1.5004	2.2184	0.7637	1.5752	0.3068	8.0774	5.5749	8.031
EVM0021221	Group I	Myb-like DNA-binding domain	Transcription factor GAMYB OS=Oryza sativa subsp. japonica OX=39947 GN=GAMYB PE=1 SV=1	transcription factor GAMYB-like [Pyrus ussuriensis x Pyrus communis]	5.6917	4.321	3.6794	4.9443	7.5019	2.7731	9.9287	7.876	11.0438	15.1757	17.7382	17.3168
EVM0018923	Group I	Myb-like DNA-binding domain	Transcription factor SRM1 OS=Arabidopsis thaliana OX=3702 GN=SRM1 PE=1 SV=1	transcription factor DIVARICATA-like [Malus domestica]	6.5048	9.7943	4.3483	7.5618	5.4014	3.605	5.6008	7.351	7.3626	18.8473	10.6429	12.2975
EVM0035754	Group I	Myb-like DNA-binding domain	Transcription factor MYB35 OS=Arabidopsis thaliana OX=3702 GN=MYB35 PE=1 SV=1	hypothetical protein C1H46_038079 [Malus baccata]	0	0	0	0.2908	0.3001	0	4.3279	9.1887	10.7371	1.2238	100.601	23.842
EVM0038542	Group I	Myb-like DNA-binding domain	Transcription factor DIVARICATA OS=Antirrhinum majus OX=4151 GN=DIVARICATA PE=2 SV=1	PREDICTED: transcription factor DIVARICATA-like [Pyrus x bretschneideri]	0.271	1.7284	0.3345	0.8725	2.1005	1.1092	0.7637	0.7876	0.6135	4.1611	4.0544	5.5213
EVM0018088	Group I	Myb-like DNA-binding domain	Transcription factor MYB12 OS=Arabidopsis thaliana OX=3702 GN=MYB12 PE=1 SV=1	hypothetical protein D8674_022923 [Pyrus ussuriensis x Pyrus communis]	7.3179	7.2017	9.3657	12.7969	8.1021	11.3695	7.6375	8.9262	8.5896	25.2113	23.313	20.0775
EVM0015323	Group I	Myb-like DNA-binding domain	Transcription factor MYB83 OS=Arabidopsis thaliana OX=3702 GN=MYB83 PE=2 SV=1	transcription factor MYB39-like [Pyrus ussuriensis x Pyrus communis]	0	0.2881	0.3345	0	0	0	0	0.2625	0	2.9372	2.7874	4.5174
EVM0029454	Group I	Myb-like DNA-binding domain	Transcription factor MYB60 OS=Vitis vinifera OX=29760 GN=MYB60 PE=2 SV=1	PREDICTED: myb-related protein 306-like [Pyrus x bretschneideri]	2.9814	3.4568	3.0104	3.4901	3.6009	2.2184	0.2546	1.8377	1.2271	12.728	31.9287	9.0349
EVM0012110	Group I	Myb-like DNA-binding domain	Transcription factor MYB77 OS=Arabidopsis thaliana OX=3702 GN=MYB77 PE=1 SV=1	transcription factor bHLH51-like [Pyrus ussuriensis x Pyrus communis]	0	0	0	0.5817	0	0	0	0	0	4.8954	30.4083	1.7568
EVM0000971	Group I	Myb-like DNA-binding domain	Protein ODORANT1 OS=Petunia hybrida OX=4102 GN=ODO1 PE=2 SV=1	PREDICTED: protein ODORANT1-like [Pyrus x bretschneideri]	1.3552	1.1523	0.669	0.5817	1.2003	1.3865	1.0183	0.7876	1.2271	4.6506	21.5392	3.0116
EVM0039048	Group I	Myb-like DNA-binding domain	Transcription factor MYB73 OS=Arabidopsis thaliana OX=3702 GN=MYB73 PE=1 SV=1	PREDICTED: transcription factor MYB44-like [Pyrus x bretschneideri]	0.271	0	0	0.2908	0.3001	0	0.5092	1.0501	0.3068	20.8054	48.1465	15.3091
EVM0026511	Group I	Myb-like DNA-binding domain	Transcription factor MYB1 OS=Actinidia chinensis var. chinensis OX=1590841 GN=MYB1 PE=2 SV=1	PREDICTED: myb-related protein 308-like [Pyrus x bretschneideri]	0	0	0	0	0	0	0	0.5251	0.3068	154.695	65.3779	114.944
EVM0033873	Group I	Myb-like DNA-binding domain	Protein ODORANT1 OS=Petunia hybrida OX=4102 GN=ODO1 PE=2 SV=1	PREDICTED: protein ODORANT1-like [Pyrus x bretschneideri]	7.86	7.7779	8.3622	4.9443	5.7015	7.2099	7.6375	5.5132	8.2829	5.6297	135.317	48.186
EVM0039757	Group I	Myb-like DNA-binding domain	Transcription factor MYB3 OS=Arabidopsis thaliana OX=3702 GN=MYB3 PE=1 SV=1	PREDICTED: transcription repressor MYB6-like [Pyrus x bretschneideri]	10.2992	6.3375	10.3691	9.3068	8.4022	6.9326	4.8371	6.5634	7.6693	20.3159	9.3759	11.7955
EVM0000673	Group I	Myb-like DNA-binding domain	Transcription factor MYB62 OS=Arabidopsis thaliana OX=3702 GN=MYB62 PE=2 SV=1	PREDICTED: transcription factor MYB108-like [Pyrus x bretschneideri]	4.3365	55.5973	4.6828	3.1992	2.4006	3.8823	6.6191	6.8259	14.1116	49.1988	11.6565	6.7762
EVM0005208	Group I	Myb-like DNA-binding domain	Myb-related protein 308 OS=Antirrhinum majus OX=4151 GN=MYB308 PE=2 SV=1	MYB2 [Pyrus ussuriensis x Pyrus communis]	59.3562	71.1531	53.1836	54.3868	45.0116	57.6795	97.2505	127.592	134.673	359.812	185.237	231.393
EVM0007473	Group I	Myb-like DNA-binding domain	Protein ODORANT1 OS=Petunia hybrida OX=4102 GN=ODO1 PE=2 SV=1	PREDICTED: protein ODORANT1-like [Pyrus x bretschneideri]	0.271	0	0	0	0.3001	0	0	0	0	5.3849	2.7874	5.2703
EVM0015642	Group I	Myb-like DNA-binding domain	Transcription factor MYB62 OS=Arabidopsis thaliana OX=3702 GN=MYB62 PE=2 SV=1	PREDICTED: transcription factor MYB108-like [Pyrus x bretschneideri]	1.6262	2.0165	1.0035	1.4542	1.8005	0.8319	1.2729	1.0501	1.8406	47.9749	18.4984	22.5872
EVM0033400	Group I	Myb-like DNA-binding domain	Myb-related protein 305 OS=Antirrhinum majus OX=4151 GN=MYB305 PE=2 SV=1	myb-related protein 305-like [Pyrus ussuriensis x Pyrus communis]	0	0	0	0	0	0	0	0	0	11.9937	1.5204	3.2626
EVM0041142	Group I	Myb-like DNA-binding domain	Transcription factor MYB60 OS=Vitis vinifera OX=29760 GN=MYB60 PE=2 SV=1	PREDICTED: myb-related protein 306-like [Pyrus x bretschneideri]	0	0	0.669	0	0.3001	0	0.2546	0.5251	0.3068	25.9456	73.7402	32.124
EVM0033999	Group I	Myb-like DNA-binding domain	Transcription factor MYB1R1 OS=Solanum tuberosum OX=4113 PE=2 SV=1	PREDICTED: transcription factor MYB1R1 [Pyrus x bretschneideri]	6.7758	14.6915	4.3483	11.6335	5.4014	8.3192	6.8737	8.9262	4.6016	20.3159	14.444	12.0465
EVM0021506	Group I	Myb-like DNA-binding domain	Transcription factor MYB1R1 OS=Solanum tuberosum OX=4113 PE=2 SV=1	hypothetical protein DVH24_007090 [Malus domestica]	23.0378	47.5314	13.3795	17.1595	13.2034	20.7979	28.7678	30.7165	33.4383	74.6548	67.6585	72.781
EVM0011854	Group I	Myb-like DNA-binding domain	Transcription factor DIVARICATA OS=Antirrhinum majus OX=4151 GN=DIVARICATA PE=2 SV=1	PREDICTED: transcription factor DIVARICATA-like [Pyrus x bretschneideri]	1.6262	1.1523	1.338	1.4542	2.1005	1.9411	3.3096	4.2006	3.6813	12.4833	10.3895	11.5446
EVM0005923	Group I	Myb-like DNA-binding domain	Transcription factor MYB1R1 OS=Solanum tuberosum OX=4113 PE=2 SV=1	transcription factor MYB1R1-like [Malus domestica]	11.3834	16.4199	5.0173	8.4343	8.1021	7.4872	8.4012	5.7758	11.0438	27.1695	25.0869	28.8614
EVM0027663	Group I	Myb-like DNA-binding domain	Transcription factor MYB48 OS=Arabidopsis thaliana OX=3702 GN=MYB48 PE=2 SV=1	transcription factor MYB59-like [Pyrus ussuriensis x Pyrus communis]	10.2992	6.3375	9.0312	5.2351	2.7007	6.9326	4.5825	4.2006	7.9761	17.6234	26.1005	26.1008
EVM0001061	Group I	Myb-like DNA-binding domain	Single myb histone 4 OS=Zea mays OX=4577 GN=SMH4 PE=2 SV=1	PREDICTED: single myb histone 3-like [Pyrus x bretschneideri]	13.2806	15.8438	13.045	16.287	15.3039	13.8653	11.9654	17.0647	14.4183	36.4707	36.9968	70.2713
EVM0013031	Group I	Myb-like DNA-binding domain	Transcription factor DIVARICATA OS=Antirrhinum majus OX=4151 GN=DIVARICATA PE=2 SV=1	PREDICTED: transcription factor DIVARICATA-like [Pyrus x bretschneideri]	0.271	1.4403	0.669	1.1634	0.3001	1.1092	1.0183	1.5752	0.3068	8.8117	6.5885	4.5174
EVM0013971	Group I	Myb-like DNA-binding domain	Transcription factor WER OS=Arabidopsis thaliana OX=3702 GN=WER PE=1 SV=1	transcription factor WER-like [Pyrus ussuriensis x Pyrus communis]	0	0	0.3345	0	0.3001	0	0.2546	0.5251	0	2.6925	16.4712	1.2548
EVM0017894	Group I	Myb-like DNA-binding domain	Transcription factor CPC OS=Arabidopsis thaliana OX=3702 GN=CPC PE=1 SV=1	PREDICTED: MYB-like transcription factor ETC3 isoform X2 [Pyrus x bretschneideri]	0.271	0	0	0	0	0	0	0	0.6135	31.3306	9.1225	4.2665
EVM0021573	Group I	Myb-like DNA-binding domain	AT-rich interactive domain-containing protein 2 OS=Arabidopsis thaliana OX=3702 GN=ARID2 PE=1 SV=1	hypothetical protein D8674_016129 [Pyrus ussuriensis x Pyrus communis]	4.8786	6.0494	4.3483	4.0717	3.6009	4.7142	4.5825	6.5634	3.6813	9.7908	10.6429	11.0426
EVM0042449	Group I	--	--	--	0	0	0	0	0	0	0	0	0.3068	4.4059	1.267	7.0271
EVM0024311	Group I	No apical meristem (NAM) protein	NAC domain-containing protein 89 OS=Arabidopsis thaliana OX=3702 GN=NAC089 PE=1 SV=1	NAC domain-containing protein 89-like [Pyrus ussuriensis x Pyrus communis]	12.4675	10.3705	12.3761	15.7053	11.703	13.588	7.6375	8.1386	8.2829	37.4498	11.1497	13.0504
EVM0014364	Group I	No apical meristem (NAM) protein	NAC domain-containing protein 83 OS=Arabidopsis thaliana OX=3702 GN=NAC083 PE=1 SV=1	hypothetical protein DVH24_025145 [Malus domestica]	5.9627	27.9427	5.3518	4.0717	5.1013	4.7142	10.4379	12.8642	12.5777	67.067	48.1465	43.4176
EVM0000077	Group I	No apical meristem (NAM) protein	NAC domain-containing protein 45 OS=Arabidopsis thaliana OX=3702 GN=NAC045 PE=2 SV=1	NAC transcription factor 29-like [Pyrus ussuriensis x Pyrus communis]	0.271	0.8642	0	0.2908	0.9002	1.6638	1.7821	2.3628	2.761	4.1611	15.711	5.7723
EVM0037061	Group I	No apical meristem (NAM) protein	Protein NTM1-like 9 OS=Arabidopsis thaliana OX=3702 GN=NTL9 PE=1 SV=1	hypothetical protein C1H46_028618 [Malus baccata]	6.5048	7.4898	3.3449	8.7252	7.2019	6.378	5.6008	7.351	11.0438	13.9519	11.1497	34.6337
EVM0021605	Group I	No apical meristem (NAM) protein	NAC domain-containing protein 78 OS=Arabidopsis thaliana OX=3702 GN=NAC078 PE=2 SV=2	NAC domain-containing protein 78-like [Pyrus ussuriensis x Pyrus communis]	36.8605	36.0086	35.4557	59.6219	25.2065	39.9319	26.222	24.6783	27.3028	78.8159	71.4596	63.2441
EVM0005403	Group I	No apical meristem (NAM) protein	NAC domain-containing protein 1 OS=Solanum lycopersicum OX=4081 GN=NAP1 PE=2 SV=1	NAC transcription factor 29-like [Pyrus ussuriensis x Pyrus communis]	1.6262	7.2017	2.3414	0.8725	1.5004	2.2184	1.7821	2.3628	3.3745	38.6737	6.3351	6.5252
EVM0024163	Group I	No apical meristem (NAM) protein	Protein FEZ OS=Arabidopsis thaliana OX=3702 GN=FEZ PE=2 SV=1	hypothetical protein C1H46_014381 [Malus baccata]	0	0.2881	0	0	0	0	0	0	0	1.9582	1.267	3.0116
EVM0018716	Group I	No apical meristem (NAM) protein	NAC domain-containing protein 100 OS=Arabidopsis thaliana OX=3702 GN=NAC100 PE=2 SV=1	PREDICTED: NAC domain-containing protein 100-like [Pyrus x bretschneideri]	13.0096	25.6381	14.383	18.032	17.4045	13.588	6.6191	11.8141	10.7371	91.2992	32.4355	42.9157
EVM0042383	Group I	No apical meristem (NAM) protein	NAC domain-containing protein JA2L OS=Solanum lycopersicum OX=4081 GN=JA2L PE=2 SV=1	PREDICTED: LOW QUALITY PROTEIN: NAC domain-containing protein 72 [Pyrus x bretschneideri]	18.9723	23.3336	14.7175	45.6617	27.6071	47.4192	21.8941	22.578	28.5299	409.745	169.526	172.917
EVM0015970	Group I	No apical meristem (NAM) protein	NAC domain-containing protein 43 OS=Arabidopsis thaliana OX=3702 GN=NAC043 PE=2 SV=2	PREDICTED: NAC domain-containing protein 43-like [Pyrus x bretschneideri]	0.5421	0.2881	0	0	0.3001	0.2773	0	0	0	10.5251	6.5885	13.0504
EVM0039437	Group I	No apical meristem (NAM) protein	NAC transcription factor 56 OS=Arabidopsis thaliana OX=3702 GN=NAC056 PE=2 SV=1	PREDICTED: NAC transcription factor 56 [Pyrus x bretschneideri]	0	1.7284	0	0.8725	0.3001	0.5546	0.5092	0.2625	0.6135	19.0921	8.1089	14.3052
EVM0001096	Group I	No apical meristem (NAM) protein	NAC transcription factor 56 OS=Arabidopsis thaliana OX=3702 GN=NAC056 PE=2 SV=1	PREDICTED: NAC domain-containing protein 26-like [Pyrus x bretschneideri]	0	0	0	0	0	0	0	0	0	16.8891	23.8199	23.0891
EVM0025600	Group I	No apical meristem (NAM) protein	NAC transcription factor 56 OS=Arabidopsis thaliana OX=3702 GN=NAC056 PE=2 SV=1	PREDICTED: NAC transcription factor 56-like [Pyrus x bretschneideri]	0	0	0	0	0	0	0	0	0	46.7511	47.1329	44.4215
EVM0021265	Group I	No apical meristem (NAM) protein	NAC transcription factor 25 OS=Arabidopsis thaliana OX=3702 GN=NAC025 PE=2 SV=1	PREDICTED: NAC transcription factor 25 [Pyrus x bretschneideri]	0	0.8642	0.3345	1.745	0.3001	0	1.0183	0.5251	0.6135	32.3096	19.7654	30.3672
EVM0014917	Group I	No apical meristem (NAM) protein	NAC domain-containing protein 1 OS=Solanum lycopersicum OX=4081 GN=NAP1 PE=2 SV=1	NAC transcription factor 29-like [Pyrus ussuriensis x Pyrus communis]	0.5421	3.1688	1.0035	1.1634	0.6002	0.2773	1.7821	1.0501	1.8406	23.7427	4.8147	3.0116
EVM0004933	Group I	No apical meristem (NAM) protein	NAC domain-containing protein 73 OS=Arabidopsis thaliana OX=3702 GN=NAC073 PE=2 SV=1	NAC domain-containing protein 8-like [Pyrus ussuriensis x Pyrus communis]	0.271	0.2881	0.3345	0	0	0.2773	0	0.2625	1.2271	8.5669	4.5612	9.5368
EVM0023376	Group I	No apical meristem (NAM) protein	NAC domain-containing protein 73 OS=Arabidopsis thaliana OX=3702 GN=NAC073 PE=2 SV=1	PREDICTED: NAC domain-containing protein 73-like [Pyrus x bretschneideri]	1.3552	0.8642	1.6724	2.0359	0.3001	0.2773	1.2729	1.3127	1.2271	23.0084	6.8419	19.3246
EVM0041312	Group I	No apical meristem (NAM) protein	NAC domain-containing protein 21/22 OS=Arabidopsis thaliana OX=3702 GN=NAC021 PE=1 SV=2	PREDICTED: NAC domain-containing protein 21/22-like [Pyrus x bretschneideri]	0.271	0.2881	0	0	0	0	0	0.2625	0.3068	6.364	4.3078	3.2626
EVM0011752	Group I	No apical meristem (NAM) protein	NAC domain-containing protein 100 OS=Arabidopsis thaliana OX=3702 GN=NAC100 PE=2 SV=1	PREDICTED: NAC domain-containing protein 100-like [Pyrus x bretschneideri]	1.3552	3.7449	1.0035	0	1.8005	1.1092	1.5275	2.1003	2.4542	33.2887	15.711	21.8343
EVM0000832	Group I	No apical meristem (NAM) protein	NAC domain-containing protein 1 OS=Solanum lycopersicum OX=4081 GN=NAP1 PE=2 SV=1	hypothetical protein C1H46_027064 [Malus baccata]	1.8972	10.6586	1.338	1.1634	3.6009	3.8823	3.5642	4.2006	3.6813	73.431	14.1906	20.5794
EVM0012159	Group I	No apical meristem (NAM) protein	NAC domain-containing protein JA2L OS=Solanum lycopersicum OX=4081 GN=JA2L PE=2 SV=1	PREDICTED: NAC domain-containing protein 72 [Pyrus x bretschneideri]	3.7945	3.7449	2.0069	6.1076	6.9018	10.2603	8.9104	11.0265	11.9641	211.726	77.0344	90.5997
EVM0030576	Group I	No apical meristem (NAM) protein	NAC transcription factor 25 OS=Arabidopsis thaliana OX=3702 GN=NAC025 PE=2 SV=1	NAC transcription factor 25-like [Pyrus ussuriensis x Pyrus communis]	0	0.5761	0	0	0.6002	0.2773	1.0183	1.5752	1.5339	22.0293	22.046	25.5988
EVM0026242	Group I	No apical meristem (NAM) protein	Putative NAC domain-containing protein 94 OS=Arabidopsis thaliana OX=3702 GN=ANAC094 PE=1 SV=1	PREDICTED: NAC domain-containing protein 83-like [Pyrus x bretschneideri]	0.5421	0	0	0	0.3001	0	0.5092	0.5251	1.2271	6.1192	30.9151	7.5291
ONT.4236	Group I	No apical meristem (NAM) protein	NAC domain-containing protein 102 OS=Arabidopsis thaliana OX=3702 GN=NAC102 PE=1 SV=1	hypothetical protein D8674_023251 [Pyrus ussuriensis x Pyrus communis]	0	0.5761	0	0.2908	0.6002	0.2773	0.2546	0	0.3068	1.2238	5.5749	2.7607
EVM0024444	Group I	CCAAT-binding transcription factor (CBF-B/NF-YA) subunit B	Nuclear transcription factor Y subunit A-7 OS=Arabidopsis thaliana OX=3702 GN=NFYA7 PE=1 SV=1	PREDICTED: nuclear transcription factor Y subunit A-7-like [Pyrus x bretschneideri]	17.6171	14.9796	17.7279	16.8686	21.6056	15.2518	10.947	8.4011	15.0319	20.0711	21.2858	18.5717
EVM0018639	Group I	Histone-like transcription factor (CBF/NF-Y) and archaeal histone	Nuclear transcription factor Y subunit B-3 OS=Arabidopsis thaliana OX=3702 GN=NFYB3 PE=1 SV=1	hypothetical protein C1H46_020050 [Malus baccata]	6.7758	5.7614	6.0208	6.3985	4.5012	5.5461	9.4195	11.5515	9.8167	23.7427	17.9916	20.0775
EVM0023094	Group I	Transcriptional repressor, ovate	Transcription repressor OFP13 OS=Arabidopsis thaliana OX=3702 GN=OFP13 PE=1 SV=1	hypothetical protein D8674_030404 [Pyrus ussuriensis x Pyrus communis]	2.1683	1.4403	1.0035	1.4542	0.3001	1.9411	2.8004	3.938	4.2948	6.1192	13.6837	7.2781
EVM0026451	Group I	Transcriptional repressor, ovate	Transcription repressor OFP6 OS=Arabidopsis thaliana OX=3702 GN=OFP6 PE=1 SV=1	PREDICTED: transcription repressor OFP3 [Pyrus x bretschneideri]	0.271	0	0	0	0	0	0	0	0	7.3431	1.267	4.2665
EVM0035985	Group I	CCT motif	Zinc finger protein CONSTANS-LIKE 6 OS=Arabidopsis thaliana OX=3702 GN=COL6 PE=2 SV=2	zinc finger protein CONSTANS-LIKE 6-like [Pyrus ussuriensis x Pyrus communis]	4.6076	8.6421	2.6759	2.6175	3.6009	2.7731	10.1833	12.0766	11.6574	59.7239	48.9067	55.966
EVM0021208	Group I	CCT motif	Zinc finger protein CONSTANS-LIKE 6 OS=Arabidopsis thaliana OX=3702 GN=COL6 PE=2 SV=2	PREDICTED: zinc finger protein CONSTANS-LIKE 6-like [Pyrus x bretschneideri]	0.271	0.2881	0	0.2908	0.9002	0.2773	1.7821	1.8377	0.6135	29.8619	9.8827	14.0543
EVM0025720	Group I	CCT motif	Zinc finger protein CONSTANS-LIKE 6 OS=Arabidopsis thaliana OX=3702 GN=COL6 PE=2 SV=2	PREDICTED: zinc finger protein CONSTANS-LIKE 6-like [Pyrus x bretschneideri]	0	0	0	0	0	0	0.5092	0.2625	1.2271	11.9937	7.6021	18.0698
EVM0001426	Group I	B-box zinc finger	B-box zinc finger protein 22 OS=Arabidopsis thaliana OX=3702 GN=BBX22 PE=1 SV=2	B-box zinc finger protein 22-like [Rosa chinensis]	0.5421	0.8642	0.669	0.2908	0.6002	0.2773	0.5092	1.5752	1.2271	10.5251	5.5749	6.5252
EVM0008684	Group I	CHASE domain	Histidine kinase 3 OS=Arabidopsis thaliana OX=3702 GN=AHK3 PE=1 SV=1	PREDICTED: histidine kinase 3-like [Pyrus x bretschneideri]	19.2433	18.1483	19.4003	28.793	17.7046	16.0837	11.2016	10.5014	11.3506	40.6318	16.2178	19.3246
EVM0002092	Group I	Response regulator receiver domain	Two-component response regulator-like APRR1 OS=Arabidopsis thaliana OX=3702 GN=APRR1 PE=1 SV=1	PREDICTED: two-component response regulator-like APRR1 [Pyrus x bretschneideri]	90.525	94.1986	79.2736	120.116	70.5182	91.2334	33.6049	34.9171	40.1873	134.624	77.0344	71.0242
EVM0027573	Group I	Protein DA1	Protein DA1-related 1 OS=Arabidopsis thaliana OX=3702 GN=DAR1 PE=1 SV=3	protein DA1-related 1-like [Pyrus ussuriensis x Pyrus communis]	7.3179	7.4898	5.6863	5.8168	8.4022	8.5965	7.3829	9.9763	12.8845	31.5753	21.5392	21.8343
ONT.25819	Group I	Paired amphipathic helix repeat	--	paired amphipathic helix protein Sin3-like 2 [Spinacia oleracea]	0	0	0	0.2908	0	0	1.0183	0	0.3068	25.2113	34.4628	50.9467
EVM0003139	Group I	Response regulator receiver domain	Two-component response regulator-like APRR1 OS=Arabidopsis thaliana OX=3702 GN=APRR1 PE=1 SV=1	two-component response regulator-like APRR1 isoform X2 [Malus domestica]	0	0	0	0	0	0	0	0	0	14.6862	6.0817	26.6027
EVM0037160	Group I	Paired amphipathic helix repeat	Paired amphipathic helix protein Sin3-like 4 OS=Arabidopsis thaliana OX=3702 GN=SNL4 PE=3 SV=3	paired amphipathic helix protein Sin3-like 4 [Pyrus ussuriensis x Pyrus communis]	0	0	0	0	0	0	0	0	0	24.9665	6.0817	23.3401
EVM0012916	Group I	PHD-finger	PHD finger protein MALE STERILITY 1 OS=Arabidopsis thaliana OX=3702 GN=MS1 PE=1 SV=1	PREDICTED: PHD finger protein MALE STERILITY 1-like [Pyrus x bretschneideri]	0.271	0.5761	0.3345	0.5817	0	0.2773	0.5092	0.7876	1.5339	1.2238	224.515	21.8343
EVM0031401	Group I	PLATZ transcription factor	--	PREDICTED: uncharacterized protein LOC103960461 [Pyrus x bretschneideri]	80.7678	114.363	68.9045	135.531	99.9258	122.292	59.5723	61.1706	46.016	339.986	123.66	145.813
EVM0017300	Group I	PLATZ transcription factor	--	PREDICTED: uncharacterized protein LOC103938758 [Pyrus x bretschneideri]	30.0846	28.5188	28.097	47.9884	28.2073	38.5454	12.4745	12.8642	13.8048	49.1988	27.3675	27.8575
EVM0014056	Group I	PLATZ transcription factor	--	PREDICTED: uncharacterized protein LOC103961788 [Pyrus x bretschneideri]	10.5703	14.1154	16.3899	26.7572	23.106	24.6802	9.6741	13.9143	10.7371	75.3892	41.0512	31.6221
EVM0019734	Group I	PLATZ transcription factor	--	hypothetical protein D8674_017749 [Pyrus ussuriensis x Pyrus communis]	0.8131	1.1523	1.338	2.0359	1.8005	1.1092	1.2729	0.5251	1.5339	7.8326	3.801	8.7839
EVM0006188	Group I	PLATZ transcription factor	--	uncharacterized protein LOC103449933 isoform X2 [Malus domestica]	2.4393	2.5926	2.0069	1.1634	1.5004	2.7731	4.3279	3.4129	3.6813	29.1276	24.0733	31.6221
EVM0011335	Group I	PLATZ transcription factor	--	hypothetical protein C1H46_030384 [Malus baccata]	0.271	0.5761	0.669	1.1634	0	0	1.0183	1.0501	1.5339	12.2385	9.3759	11.2936
EVM0017561	Group I	Protein kinase domain	Serine/threonine-protein kinase-like protein CCR4 OS=Arabidopsis thaliana OX=3702 GN=CCR4 PE=1 SV=1	serine/threonine-protein kinase-like protein CCR4 [Pyrus ussuriensis x Pyrus communis]	1.3552	0.5761	2.3414	1.1634	1.8005	1.6638	2.2912	1.8377	5.2151	10.0356	8.6157	6.7762
EVM0007693	Group I	Protein kinase domain	Putative serine/threonine-protein kinase-like protein CCR3 OS=Arabidopsis thaliana OX=3702 GN=CCR3 PE=2 SV=1	serine/threonine-protein kinase-like protein CCR3 [Pyrus ussuriensis x Pyrus communis]	0	0.5761	0	0	0	0.2773	0.2546	0.2625	0	5.6297	2.0272	7.2781
EVM0018695	Group I	Protein kinase domain	Probable LRR receptor-like serine/threonine-protein kinase At1g07650 OS=Arabidopsis thaliana OX=3702 GN=At1g07650 PE=1 SV=1	leucine-rich repeat receptor-like serine/threonine-protein kinase [Pyrus ussuriensis x Pyrus communis]	30.3557	46.6672	26.759	14.2511	15.3039	12.2014	31.0591	22.578	35.2789	46.2615	26.6073	32.6259
EVM0006744	Group I	Protein kinase domain	Probable LRR receptor-like serine/threonine-protein kinase At1g07650 OS=Arabidopsis thaliana OX=3702 GN=At1g07650 PE=1 SV=1	leucine-rich repeat receptor-like serine/threonine-protein kinase [Pyrus ussuriensis x Pyrus communis]	28.7295	44.0746	23.0797	7.5618	12.0031	12.2014	13.7475	12.6017	14.1116	20.8054	14.9508	13.8033
EVM0017678	Group I	Protein kinase domain	Cysteine-rich receptor-like protein kinase 26 OS=Arabidopsis thaliana OX=3702 GN=CRK26 PE=2 SV=1	cysteine-rich receptor-like protein kinase 26 [Malus domestica]	0.8131	4.8972	0.3345	0	0.3001	0.8319	0.5092	1.5752	0.9203	30.841	8.1089	1.5058
EVM0039903	Group I	Protein tyrosine and serine/threonine kinase	G-type lectin S-receptor-like serine/threonine-protein kinase RKS1 OS=Arabidopsis thaliana OX=3702 GN=RKS1 PE=3 SV=3	G-type lectin S-receptor-like serine/threonine-protein kinase [Pyrus ussuriensis x Pyrus communis]	0.5421	0.5761	0.3345	1.1634	0	0.2773	0.7637	0.7876	0.3068	4.1611	3.2942	4.2665
EVM0010117	Group I	Protein tyrosine and serine/threonine kinase	Probable serine/threonine-protein kinase PBL7 OS=Arabidopsis thaliana OX=3702 GN=PBL7 PE=1 SV=1	PREDICTED: serine/threonine-protein kinase CDL1-like [Pyrus x bretschneideri]	1.3552	0.8642	1.0035	0.8725	0.6002	0.5546	0.7637	0	1.2271	2.6925	3.2942	5.2703
EVM0023710	Group I	Protein kinase domain	Rust resistance kinase Lr10 OS=Triticum aestivum OX=4565 GN=LRK10 PE=2 SV=1	PREDICTED: LEAF RUST 10 DISEASE-RESISTANCE LOCUS RECEPTOR-LIKE PROTEIN KINASE-like 2.5 [Pyrus x bretschneideri]	0.5421	0.2881	0.669	0.2908	0.6002	0	3.5642	1.5752	3.988	7.3431	5.8283	6.0233
EVM0031521	Group I	Protein kinase domain	Rust resistance kinase Lr10 OS=Triticum aestivum OX=4565 GN=LRK10 PE=2 SV=1	receptor-like protein kinase [Pyrus ussuriensis x Pyrus communis]	3.2524	0.8642	4.3483	5.8168	7.802	4.7142	6.11	5.2507	7.3626	15.91	11.6565	14.3052
EVM0031552	Group I	Protein kinase domain	Rust resistance kinase Lr10 OS=Triticum aestivum OX=4565 GN=LRK10 PE=2 SV=1	receptor-like protein kinase [Pyrus ussuriensis x Pyrus communis]	8.131	5.7614	3.6794	6.6893	3.901	4.7142	5.8554	5.7758	4.6016	22.7636	15.9644	17.0659
EVM0019991	Group I	Malectin-like domain	Probable LRR receptor-like serine/threonine-protein kinase At1g67720 OS=Arabidopsis thaliana OX=3702 GN=At1g67720 PE=1 SV=1	LRR receptor-like serine/threonine-protein kinase [Pyrus ussuriensis x Pyrus communis]	7.5889	5.4733	7.0242	5.5259	12.3032	7.4872	8.6558	6.5634	13.498	20.3159	15.2042	30.6182
EVM0002142	Group I	Protein tyrosine and serine/threonine kinase	Putative kinase-like protein TMKL1 OS=Arabidopsis thaliana OX=3702 GN=TMKL1 PE=1 SV=1	PREDICTED: putative kinase-like protein TMKL1 [Pyrus x bretschneideri]	11.3834	10.6586	7.0242	6.6893	4.2011	6.1007	7.8921	9.4512	8.2829	15.4205	18.4984	29.1124
EVM0039427	Group I	Legume lectin domain	Probable L-type lectin-domain containing receptor kinase S.7 OS=Arabidopsis thaliana OX=3702 GN=LECRKS7 PE=2 SV=1	PREDICTED: L-type lectin-domain containing receptor kinase VIII.2-like [Pyrus x bretschneideri]	1.6262	1.7284	1.0035	1.745	1.2003	1.3865	0.5092	0.7876	1.2271	8.8117	2.7874	3.7645
EVM0000291	Group I	Protein tyrosine and serine/threonine kinase	Probable inactive receptor kinase At4g23740 OS=Arabidopsis thaliana OX=3702 GN=At4g23740 PE=1 SV=1	inactive receptor kinase [Pyrus ussuriensis x Pyrus communis]	2.9814	3.7449	2.6759	2.6175	0.6002	1.9411	3.3096	3.6755	3.6813	55.0732	31.9287	55.2131
EVM0014577	Group I	Protein tyrosine and serine/threonine kinase	Probable inactive leucine-rich repeat receptor-like protein kinase At3g03770 OS=Arabidopsis thaliana OX=3702 GN=At3g03770 PE=1 SV=1	PREDICTED: probable inactive leucine-rich repeat receptor-like protein kinase At3g03770 [Pyrus x bretschneideri]	12.1965	15.5557	10.0346	13.0877	5.1013	9.4284	7.8921	11.0265	11.6574	47.4854	13.4303	19.5756
EVM0040041	Group I	Protein kinase domain	Probable LRR receptor-like serine/threonine-protein kinase At1g06840 OS=Arabidopsis thaliana OX=3702 GN=At1g06840 PE=1 SV=2	PREDICTED: probable LRR receptor-like serine/threonine-protein kinase At1g06840 isoform X1 [Pyrus x bretschneideri]	3.5234	5.7614	3.3449	7.5618	4.2011	2.7731	7.1283	5.5132	9.8167	21.5398	11.6565	14.8072
EVM0036527	Group I	Protein kinase domain	Receptor-like protein kinase 7 OS=Arabidopsis thaliana OX=3702 GN=RLK7 PE=1 SV=1	PREDICTED: receptor-like protein kinase HAIKU2 [Pyrus x bretschneideri]	4.8786	9.7943	1.338	3.1992	0.6002	4.9915	2.5458	1.3127	1.5339	31.8201	8.1089	9.5368
EVM0007429	Group I	Leucine rich repeat	LRR receptor-like serine/threonine-protein kinase OS=Arabidopsis thaliana OX=3702 GN=RGI3 PE=1 SV=1	PREDICTED: probable LRR receptor-like serine/threonine-protein kinase At4g26540 [Pyrus x bretschneideri]	0.271	0.8642	0	0.5817	0.6002	0.2773	0.7637	1.0501	1.2271	7.8326	3.0408	4.0155
EVM0006534	Group I	Protein kinase domain	MDIS1-interacting receptor like kinase 1 OS=Arabidopsis thaliana OX=3702 GN=MIK1 PE=1 SV=1	PREDICTED: leucine-rich repeat receptor-like protein kinase PXL2 [Fragaria vesca subsp. vesca]	0.5421	0.2881	0.3345	0	0	0	1.5275	0.5251	0.3068	6.8536	4.3078	2.0078
EVM0033190	Group I	Protein kinase domain	MDIS1-interacting receptor like kinase 2 OS=Arabidopsis thaliana OX=3702 GN=MIK2 PE=1 SV=3	PREDICTED: MDIS1-interacting receptor like kinase 2-like isoform X1 [Pyrus x bretschneideri]	6.2338	3.4568	3.3449	6.9801	2.4006	4.1596	2.8004	3.6755	3.6813	10.2803	8.3623	8.7839
EVM0000869	Group I	Protein kinase domain	LysM domain receptor-like kinase 3 OS=Arabidopsis thaliana OX=3702 GN=LYK3 PE=2 SV=1	lysM domain receptor-like kinase 3 [Pyrus ussuriensis x Pyrus communis]	1.0841	0.2881	0.669	2.0359	0.9002	0.5546	1.2729	0.7876	0.9203	2.6925	8.3623	3.2626
EVM0002283	Group I	Protein tyrosine and serine/threonine kinase	Nodulation receptor kinase OS=Medicago truncatula OX=3880 GN=NORK PE=1 SV=2	PREDICTED: nodulation receptor kinase-like [Pyrus x bretschneideri]	35.2343	29.9592	26.4245	31.7014	24.0062	20.2433	13.7475	14.9645	24.5418	34.2678	26.6073	28.3595
EVM0007718	Group I	Protein kinase domain	U-box domain-containing protein 33 OS=Arabidopsis thaliana OX=3702 GN=PUB33 PE=2 SV=2	PREDICTED: U-box domain-containing protein 33-like [Pyrus x bretschneideri]	29.5426	36.2967	32.7798	43.9166	27.9072	30.7809	27.2403	23.6281	26.0757	55.8076	34.4628	41.4099
EVM0028191	Group I	Protein tyrosine and serine/threonine kinase	U-box domain-containing protein 52 OS=Arabidopsis thaliana OX=3702 GN=PUB52 PE=2 SV=1	PREDICTED: U-box domain-containing protein 35 [Pyrus x bretschneideri]	0.271	0	0	0	0	0	0	0.2625	0.6135	2.2029	3.2942	2.5097
EVM0022129	Group I	Protein tyrosine and serine/threonine kinase	Rust resistance kinase Lr10 OS=Triticum aestivum OX=4565 GN=LRK10 PE=2 SV=1	G-type lectin S-receptor-like serine/threonine-protein kinase [Pyrus ussuriensis x Pyrus communis]	0	0.8642	0.3345	0.2908	0	0.8319	1.0183	1.0501	0.3068	3.6715	2.2806	5.0194
EVM0037132	Group I	Protein kinase domain	Putative proline-rich receptor-like protein kinase PERK11 OS=Arabidopsis thaliana OX=3702 GN=PERK11 PE=2 SV=2	PREDICTED: probable serine/threonine-protein kinase RLCKVII [Pyrus x bretschneideri]	27.6453	22.4694	20.7382	13.6694	18.0046	17.4702	17.8208	9.9763	28.8367	36.7155	50.6805	24.5949
EVM0015836	Group I	Protein kinase domain	Putative proline-rich receptor-like protein kinase PERK11 OS=Arabidopsis thaliana OX=3702 GN=PERK11 PE=2 SV=2	PREDICTED: probable receptor-like serine/threonine-protein kinase At5g57670 [Pyrus x bretschneideri]	45.5335	76.9144	48.1663	58.7494	39.6102	54.3518	33.8595	40.9554	49.6972	93.2574	74.5004	78.5532
EVM0004012	Group I	Protein tyrosine and serine/threonine kinase	Receptor-like cytosolic serine/threonine-protein kinase RBK2 OS=Arabidopsis thaliana OX=3702 GN=RBK2 PE=1 SV=1	receptor-like cytosolic serine/threonine-protein kinase RBK2 [Pyrus ussuriensis x Pyrus communis]	0	0	0.3345	0	0.3001	0	0	0	0	1.9582	2.2806	2.7607
EVM0020030	Group I	Protein tyrosine and serine/threonine kinase	Probable serine/threonine-protein kinase PBL5 OS=Arabidopsis thaliana OX=3702 GN=PBL5 PE=2 SV=1	serine/threonine-protein kinase RLCKVII [Pyrus ussuriensis x Pyrus communis]	6.7758	12.387	7.0242	8.7252	8.7022	10.5376	10.947	7.351	8.5896	19.3368	17.7382	16.062
EVM0019703	Group I	Arabidopsis broad-spectrum mildew resistance protein RPW8	Protein DA1-related 5 OS=Arabidopsis thaliana OX=3702 GN=DAR5 PE=2 SV=2	PREDICTED: uncharacterized protein LOC103941008 isoform X2 [Pyrus x bretschneideri]	29.0005	23.0455	17.3934	30.2472	18.3047	18.8567	12.22	14.9645	20.5538	54.3389	25.8471	30.1163
EVM0002773	Group I	Protein tyrosine and serine/threonine kinase	Probable serine/threonine-protein kinase PBL16 OS=Arabidopsis thaliana OX=3702 GN=PBL16 PE=1 SV=1	receptor-like protein kinase [Pyrus ussuriensis x Pyrus communis]	7.3179	10.9466	7.6932	11.9244	10.2026	8.5965	17.5662	12.8642	18.0996	46.2615	26.3539	38.3982
EVM0031559	Group I	Protein tyrosine and serine/threonine kinase	Probable serine/threonine-protein kinase PBL15 OS=Arabidopsis thaliana OX=3702 GN=PBL15 PE=1 SV=1	PREDICTED: serine/threonine-protein kinase At5g01020-like [Pyrus x bretschneideri]	0.5421	0.2881	1.6724	0.8725	1.2003	0.5546	0.5092	0.7876	0.3068	5.8745	7.0953	6.5252
EVM0030937	Group I	Protein kinase domain	Probable serine/threonine-protein kinase PBL28 OS=Arabidopsis thaliana OX=3702 GN=PBL28 PE=2 SV=1	PREDICTED: serine/threonine-protein kinase PBS1-like [Pyrus x bretschneideri]	0.271	0.8642	0.669	0.2908	0.6002	0.2773	0.5092	0.2625	1.5339	13.7071	5.0681	14.0543
EVM0018002	Group I	Protein tyrosine and serine/threonine kinase	Probable protein kinase At2g41970 OS=Arabidopsis thaliana OX=3702 GN=At2g41970 PE=2 SV=1	PREDICTED: probable protein kinase At2g41970 [Pyrus x bretschneideri]	0	0	0	0	0	0	0	0	0.6135	67.067	46.1193	67.7616
EVM0005631	Group I	Protein tyrosine and serine/threonine kinase	Probable protein kinase At2g41970 OS=Arabidopsis thaliana OX=3702 GN=At2g41970 PE=2 SV=1	hypothetical protein D8674_011246 [Pyrus ussuriensis x Pyrus communis]	1.0841	0.8642	0	0.2908	0.3001	0.5546	1.5275	0.5251	0	13.4623	18.245	10.7917
ONT.21246	Group I	--	Receptor-like serine/threonine-protein kinase At2g45590 OS=Arabidopsis thaliana OX=3702 GN=At2g45590 PE=2 SV=1	unnamed protein product [Prunus armeniaca]	0	0.2881	0	0.5817	0.3001	0.2773	0	0	0	5.8745	2.534	2.0078
EVM0038631	Group I	Protein tyrosine and serine/threonine kinase	Serine/threonine-protein kinase BSK5 OS=Arabidopsis thaliana OX=3702 GN=BSK5 PE=1 SV=1	PREDICTED: probable serine/threonine-protein kinase At5g41260 isoform X3 [Pyrus x bretschneideri]	8.131	12.0989	8.0277	10.4702	6.0015	10.8149	7.3829	7.0884	15.3387	30.841	16.2178	23.0891
EVM0016028	Group I	SBP domain	Squamosa promoter-binding-like protein 13A OS=Arabidopsis thaliana OX=3702 GN=SPL13A PE=1 SV=1	PREDICTED: squamosa promoter-binding-like protein 13A [Pyrus x bretschneideri]	21.4116	16.9961	19.0658	23.2671	13.8036	17.1929	23.4216	18.1149	18.0996	65.3536	47.6397	53.4564
EVM0019346	Group I	--	Squamosa promoter-binding-like protein 12 OS=Arabidopsis thaliana OX=3702 GN=SPL12 PE=1 SV=1	PREDICTED: squamosa promoter-binding-like protein 1 isoform X1 [Pyrus x bretschneideri]	22.7668	23.3336	24.4176	29.9564	15.3039	21.0752	15.7841	10.7639	16.5657	27.1695	21.2858	24.5949
EVM0016015	Group I	Protein kinase domain	Mitogen-activated protein kinase kinase kinase 3 OS=Arabidopsis thaliana OX=3702 GN=MAPKKK3 PE=1 SV=1	PREDICTED: mitogen-activated protein kinase kinase kinase YODA-like [Pyrus x bretschneideri]	26.0192	28.8069	27.0935	29.6655	19.8051	24.9575	11.9654	13.9143	13.8048	29.6172	23.5665	29.1124
EVM0040968	Group I	Protein kinase domain	Mitogen-activated protein kinase kinase kinase 18 OS=Arabidopsis thaliana OX=3702 GN=MAPKKK18 PE=1 SV=1	PREDICTED: mitogen-activated protein kinase kinase kinase ANP1-like [Pyrus x bretschneideri]	5.6917	11.8108	2.6759	3.1992	2.4006	5.2688	6.11	6.0383	6.749	16.6444	14.1906	11.2936
EVM0026227	Group I	Protein kinase domain	Mitogen-activated protein kinase kinase kinase 18 OS=Arabidopsis thaliana OX=3702 GN=MAPKKK18 PE=1 SV=1	PREDICTED: mitogen-activated protein kinase kinase kinase A-like [Pyrus x bretschneideri]	1.3552	0.8642	1.338	4.0717	3.0008	1.9411	1.0183	1.8377	1.2271	19.3368	5.3215	12.2975
EVM0007655	Group I	Protein kinase domain	Mitogen-activated protein kinase kinase kinase 18 OS=Arabidopsis thaliana OX=3702 GN=MAPKKK18 PE=1 SV=1	mitogen-activated protein kinase kinase kinase 18 [Malus domestica]	0	0.8642	1.0035	1.1634	0.3001	0.2773	0.2546	0	0	9.0565	10.8963	13.8033
EVM0003207	Group I	Protein kinase domain	Mitogen-activated protein kinase kinase kinase 18 OS=Arabidopsis thaliana OX=3702 GN=MAPKKK18 PE=1 SV=1	PREDICTED: mitogen-activated protein kinase kinase kinase ANP1-like [Pyrus x bretschneideri]	1.3552	0.5761	0	0.2908	0	0.2773	0.2546	1.3127	0.6135	9.546	7.8555	14.0543
EVM0026820	Group I	Protein kinase domain	Mitogen-activated protein kinase kinase kinase 17 OS=Arabidopsis thaliana OX=3702 GN=MAPKKK17 PE=1 SV=1	PREDICTED: mitogen-activated protein kinase kinase kinase ANP1-like [Pyrus x bretschneideri]	1.3552	1.7284	0.669	0.5817	0	0	0.2546	1.8377	0.6135	34.5126	11.9099	12.7994
EVM0042193	Group I	TCP family transcription factor	Transcription factor TCP4 OS=Arabidopsis thaliana OX=3702 GN=TCP4 PE=1 SV=1	PREDICTED: transcription factor TCP4-like [Pyrus x bretschneideri]	3.5234	2.8807	5.3518	4.3626	7.802	3.605	5.3462	10.7639	9.51	30.1067	17.4848	21.3323
EVM0004015	Group I	Ethylene-responsive protein kinase Le-CTR1	Serine/threonine-protein kinase CTR1 OS=Arabidopsis thaliana OX=3702 GN=CTR1 PE=1 SV=1	hypothetical protein DVH24_016680 [Malus domestica]	0	0.5761	0.669	0	0.3001	0	0.5092	0.7876	1.2271	13.9519	7.8555	10.0388
EVM0016596	Group I	Protein tyrosine and serine/threonine kinase	Serine/threonine-protein kinase STY13 OS=Arabidopsis thaliana OX=3702 GN=STY13 PE=1 SV=2	PREDICTED: serine/threonine-protein kinase STY17-like [Pyrus x bretschneideri]	20.5985	25.3501	18.3968	20.9404	20.1052	26.0667	18.8391	14.9645	15.6454	38.6737	20.5256	25.3478
EVM0028248	Group I	Protein tyrosine and serine/threonine kinase	Serine/threonine-protein kinase STY46 OS=Arabidopsis thaliana OX=3702 GN=STY46 PE=1 SV=1	PREDICTED: serine/threonine-protein kinase STY46-like [Pyrus x bretschneideri]	4.0655	5.4733	4.3483	3.7809	1.2003	3.605	3.3096	4.2006	7.0558	18.6025	12.6701	10.2897
EVM0022424	Group I	Protein tyrosine and serine/threonine kinase	Serine/threonine/tyrosine-protein kinase HT1 OS=Arabidopsis thaliana OX=3702 GN=HT1 PE=1 SV=1	PREDICTED: serine/threonine-protein kinase HT1-like [Pyrus x bretschneideri]	0.8131	0.5761	0.3345	2.0359	0.6002	0.5546	0.5092	1.0501	0.6135	5.1402	3.801	7.5291
EVM0038116	Group I	Protein tyrosine and serine/threonine kinase	Integrin-linked protein kinase 1 OS=Arabidopsis thaliana OX=3702 GN=ILK1 PE=1 SV=1	Dual specificity tyrosine-phosphorylation-regulated kinase 1A [Pyrus ussuriensis x Pyrus communis]	0.271	8.6421	0	0	0	0	0.2546	1.0501	1.5339	5.1402	5.0681	3.2626
EVM0000907	Group I	Protein tyrosine and serine/threonine kinase	Serine/threonine-protein kinase STY8 OS=Arabidopsis thaliana OX=3702 GN=STY8 PE=1 SV=2	PREDICTED: dual specificity protein kinase splB-like [Pyrus x bretschneideri]	7.5889	13.5392	6.3553	8.4343	5.7015	8.3192	6.6191	7.0884	7.9761	17.8682	15.9644	10.2897
EVM0001274	Group I	BTB/POZ domain	BTB/POZ domain-containing protein At3g05675 OS=Arabidopsis thaliana OX=3702 GN=At3g05675 PE=2 SV=1	BTB/POZ domain-containing protein [Pyrus ussuriensis x Pyrus communis]	26.0192	30.8234	20.0693	21.8129	14.4037	17.1929	22.4033	30.9791	33.4383	56.5419	45.6125	57.7228
EVM0010166	Group I	BTB/POZ domain	BTB/POZ domain-containing protein At1g55760 OS=Arabidopsis thaliana OX=3702 GN=At1g55760 PE=2 SV=1	BTB/POZ domain-containing protein [Pyrus ussuriensis x Pyrus communis]	1.8972	2.8807	2.6759	1.745	2.4006	0.2773	3.5642	4.2006	4.6016	14.1967	12.6701	14.0543
EVM0036566	Group I	BTB/POZ domain	BTB/POZ domain-containing protein At3g56230 OS=Arabidopsis thaliana OX=3702 GN=At3g56230 PE=2 SV=1	BTB/POZ domain-containing protein At3g56230-like [Malus domestica]	0.5421	0	0	0.2908	0	0	0	0.2625	0	6.364	2.534	4.7684
EVM0033985	Group I	BTB/POZ domain	BTB/POZ domain-containing protein At1g55760 OS=Arabidopsis thaliana OX=3702 GN=At1g55760 PE=2 SV=1	PREDICTED: BTB/POZ domain-containing protein At1g55760 [Pyrus x bretschneideri]	6.7758	6.6256	6.3553	2.9084	4.8012	4.1596	10.6925	8.4011	11.3506	62.9059	26.6073	61.4874
EVM0021304	Group I	Myb/SANT-like DNA-binding domain	Trihelix transcription factor GTL1 OS=Arabidopsis thaliana OX=3702 GN=GTL1 PE=1 SV=2	PREDICTED: trihelix transcription factor GTL1 isoform X1 [Pyrus x bretschneideri]	4.6076	6.3375	5.0173	3.4901	7.802	4.1596	10.1833	11.0265	16.8725	39.8975	27.6209	23.5911
EVM0039570	Group I	Myb/SANT-like DNA-binding domain	Trihelix transcription factor DF1 OS=Arabidopsis thaliana OX=3702 GN=DF1 PE=4 SV=1	trihelix transcription factor GT-2-like [Pyrus ussuriensis x Pyrus communis]	1.0841	1.4403	0.669	0.2908	0.3001	0.5546	2.8004	2.8879	4.2948	22.0293	7.8555	12.7994
EVM0031358	Group I	Myb/SANT-like DNA-binding domain	Trihelix transcription factor GT-2 OS=Arabidopsis thaliana OX=3702 GN=GT-2 PE=1 SV=1	PREDICTED: trihelix transcription factor GT-2-like [Pyrus x bretschneideri]	0	0	0	0	0	0	0.5092	1.0501	1.2271	7.3431	3.2942	3.5136
EVM0027474	Group I	Myb/SANT-like DNA-binding domain	Trihelix transcription factor GT-1 OS=Arabidopsis thaliana OX=3702 GN=GT-1 PE=1 SV=1	trihelix transcription factor GT-1 [Pyrus ussuriensis x Pyrus communis]	64.7768	56.7496	60.8768	72.128	73.8191	64.3348	54.9898	48.5689	64.7291	112.594	113.778	121.971
EVM0036731	Group I	Myb/SANT-like DNA-binding domain	Trihelix transcription factor GTL1 OS=Arabidopsis thaliana OX=3702 GN=GTL1 PE=1 SV=2	PREDICTED: trihelix transcription factor GTL1-like [Pyrus x bretschneideri]	4.6076	3.4568	3.0104	3.4901	3.6009	3.0504	2.5458	3.6755	7.3626	19.8264	9.1225	14.8072
EVM0041886	Group I	Tub family	Tubby-like F-box protein 3 OS=Arabidopsis thaliana OX=3702 GN=TULP3 PE=1 SV=1	tubby-like F-box protein 3 [Pyrus ussuriensis x Pyrus communis]	46.0756	56.7496	46.1593	50.0243	47.4122	59.3433	29.7861	27.0411	31.9044	68.5356	48.1465	47.4331
EVM0015245	Group I	Protein kinase domain	Serine/threonine-protein kinase WNK1 OS=Arabidopsis thaliana OX=3702 GN=WNK1 PE=1 SV=1	probable serine/threonine-protein kinase WNK9 isoform X2 [Malus domestica]	19.7854	35.7206	27.428	42.1716	24.3063	23.5709	20.112	16.0146	20.8606	42.3452	30.9151	28.3595
EVM0006112	Group I	Protein kinase domain	Probable serine/threonine-protein kinase WNK11 OS=Arabidopsis thaliana OX=3702 GN=WNK11 PE=2 SV=1	PREDICTED: probable serine/threonine-protein kinase WNK11 isoform X1 [Pyrus x bretschneideri]	0.5421	0.8642	0.669	0.2908	0.3001	0.5546	0.2546	1.3127	1.2271	9.7908	3.5476	13.5523
EVM0042274	Group I	WRKY DNA -binding domain	Probable WRKY transcription factor 35 OS=Arabidopsis thaliana OX=3702 GN=WRKY35 PE=2 SV=1	PREDICTED: probable WRKY transcription factor 35 [Pyrus x bretschneideri]	31.9819	36.2967	33.1143	34.0281	26.1067	32.1674	20.6212	27.3036	23.6215	57.5209	32.4355	30.3672
EVM0021081	Group I	WRKY DNA -binding domain	WRKY transcription factor WRKY76 OS=Oryza sativa subsp. indica OX=39946 GN=WRKY76 PE=2 SV=1	PREDICTED: WRKY transcription factor 18 [Pyrus x bretschneideri]	0.271	0	0	0	0	0	0	0.2625	0	1.7134	1.0136	3.7645
EVM0029313	Group I	ZF-HD protein dimerisation region	Mini zinc finger protein 2 OS=Arabidopsis thaliana OX=3702 GN=MIF2 PE=1 SV=1	PREDICTED: mini zinc finger protein 2 [Pyrus x bretschneideri]	0	0	0	0	0	0	0	0	0	20.5607	1.0136	8.5329
EVM0030543	Group I	AP2 domain	Floral homeotic protein APETALA 2 OS=Arabidopsis thaliana OX=3702 GN=AP2 PE=1 SV=1	AP2 [Malus domestica]	6.2338	4.6091	5.3518	20.6495	11.703	13.0333	8.6558	12.0766	16.259	17.6234	14.1906	14.3052
EVM0003436	Group I	--	Transcription factor bHLH154 OS=Arabidopsis thaliana OX=3702 GN=BHLH154 PE=1 SV=1	PREDICTED: transcription factor bHLH111-like [Pyrus x bretschneideri]	0	2.5926	0	0	0	0	0.2546	0.2625	0.3068	10.2803	2.0272	6.5252
EVM0022746	Group I	Phosphoglucomutase/phosphomannomutase, alpha/beta/alpha domain I	Phosphoglucomutase, cytoplasmic OS=Populus tremula OX=113636 GN=PGM1 PE=2 SV=1	PREDICTED: phosphoglucomutase, cytoplasmic [Pyrus x bretschneideri]	46.3466	36.2967	36.4592	66.8929	31.5081	59.8979	30.0407	29.9289	26.996	93.0126	45.1057	67.0087
EVM0006301	Group I	Partial alpha/beta-hydrolase lipase region	Triacylglycerol lipase 2 OS=Arabidopsis thaliana OX=3702 GN=LIP2 PE=2 SV=1	uncharacterized protein LOC103437979 [Malus domestica]	20.5985	18.4364	21.4072	36.6457	23.406	32.722	15.5295	9.9763	13.498	46.9958	42.5717	35.8885
EVM0034050	Group I	2OG-Fe(II) oxygenase superfamily	Gibberellin 20 oxidase 1 OS=Arabidopsis thaliana OX=3702 GN=GA20OX1 PE=2 SV=2	gibberellin 20 oxidase 1-like [Pyrus ussuriensis x Pyrus communis]	3.5234	1.7284	1.338	4.6534	1.8005	5.8234	0.7637	0.7876	0.9203	3.182	13.6837	1.5058
EVM0024290	Group I	AMP-binding enzyme	4-coumarate--CoA ligase-like 9 OS=Arabidopsis thaliana OX=3702 GN=4CLL9 PE=1 SV=2	PREDICTED: 4-coumarate--CoA ligase-like 9 [Pyrus x bretschneideri]	20.5985	22.1813	19.4003	34.319	22.8059	24.1255	15.7841	16.0146	17.1793	33.7783	26.8607	36.3905
EVM0038763	Group I	Enoyl-CoA hydratase/isomerase	Enoyl-CoA delta isomerase 1, peroxisomal OS=Arabidopsis thaliana OX=3702 GN=ECI1 PE=1 SV=1	PREDICTED: enoyl-CoA delta isomerase 1, peroxisomal-like, partial [Pyrus x bretschneideri]	14.6358	10.6586	10.7036	16.5778	13.8036	18.0248	11.9654	8.9262	7.3626	23.4979	17.2314	18.3207
EVM0039886	Group I	--	EID1-like F-box protein 3 OS=Arabidopsis thaliana OX=3702 GN=EDL3 PE=2 SV=1	PREDICTED: EID1-like F-box protein 3 [Pyrus x bretschneideri]	0.5421	0.5761	1.338	0.2908	2.4006	2.4957	0.2546	0.2625	0.3068	3.6715	1.5204	2.5097
EVM0009672	Group I	Transcription elongation factor Elf1 like	Transcription elongation factor 1 homolog OS=Oryza sativa subsp. japonica OX=39947 GN=Os07g0631100 PE=3 SV=1	transcription elongation factor 1 homolog [Malus domestica]	30.8977	26.7904	47.4973	35.7732	54.314	38.5454	29.277	27.5661	30.3705	51.4017	54.9884	54.7112
EVM0013155	Group I	Domain of unknown function (DUF4378)	--	PREDICTED: uncharacterized protein LOC103941869 [Pyrus x bretschneideri]	2.7103	3.7449	3.6794	6.3985	5.4014	5.8234	1.7821	1.5752	0.6135	18.6025	2.534	7.2781
EVM0033296	Group I	UDP-glucoronosyl and UDP-glucosyl transferase	UDP-glycosyltransferase 71A16 OS=Pyrus communis OX=23211 GN=UGT71A16 PE=1 SV=1	PREDICTED: UDP-glycosyltransferase 71A16-like [Pyrus x bretschneideri]	1.3552	3.4568	3.3449	3.7809	3.0008	6.1007	3.055	0.5251	1.5339	9.3013	6.3351	4.7684
EVM0005638	Group I	Nucleotidyl transferase	Glucose-1-phosphate adenylyltransferase large subunit, chloroplastic/amyloplastic OS=Beta vulgaris OX=161934 GN=AGPS1 PE=2 SV=1	PREDICTED: glucose-1-phosphate adenylyltransferase large subunit, chloroplastic/amyloplastic [Pyrus x bretschneideri]	5.1496	6.0494	5.0173	7.8526	9.0023	7.2099	4.0733	4.9882	1.8406	13.4623	10.8963	11.0426
EVM0018577	Group I	Peptidase family M41	ATP-dependent zinc metalloprotease FTSH 2, chloroplastic OS=Oryza sativa subsp. japonica OX=39947 GN=FTSH2 PE=3 SV=1	PREDICTED: ATP-dependent zinc metalloprotease FTSH 2, chloroplastic-like [Pyrus x bretschneideri]	24.664	20.741	16.3899	36.3548	15.9041	31.8901	18.5845	16.0146	14.1116	52.3808	32.1821	28.6104
EVM0009227	Group I	T-complex protein 11	--	hypothetical protein D8674_039375 [Pyrus ussuriensis x Pyrus communis]	4.0655	4.321	3.0104	10.761	3.3009	4.1596	2.8004	1.5752	3.6813	12.4833	7.6021	5.0194
EVM0013407	Group I	POT family	Protein NRT1/ PTR FAMILY 6.4 OS=Arabidopsis thaliana OX=3702 GN=NPF6.4 PE=1 SV=1	PREDICTED: protein NRT1/ PTR FAMILY 6.4 [Pyrus x bretschneideri]	40.3839	34.5683	29.7694	53.8052	34.5089	46.31	24.6945	25.7284	35.8924	76.8578	45.1057	45.4254
EVM0005284	Group I	--	--	PREDICTED: uncharacterized protein LOC103933841 [Pyrus x bretschneideri]	19.2433	17.2841	22.4107	28.5022	21.3055	25.5121	14.5112	21.5278	14.1116	37.6946	29.3947	26.1008
EVM0034245	Group I	PB1 domain	--	PREDICTED: cell wall integrity and stress response component 1 [Pyrus x bretschneideri]	21.1406	18.4364	13.045	27.9205	27.6071	35.7724	10.947	9.4512	10.1235	63.885	30.6617	39.4021
EVM0022659	Group I	EF-hand domain pair	--	hypothetical protein D8674_026692 [Pyrus ussuriensis x Pyrus communis]	112.479	92.7582	88.9738	152.69	116.13	135.048	91.1405	85.5863	71.4781	157.632	214.632	149.326
EVM0008278	Group I	WD domain, G-beta repeat	Protein SPA1-RELATED 3 OS=Arabidopsis thaliana OX=3702 GN=SPA3 PE=1 SV=1	PREDICTED: protein SPA1-RELATED 4-like [Pyrus x bretschneideri]	13.5516	17.2841	10.3691	26.7572	14.7038	16.361	10.1833	11.8141	12.8845	30.5962	20.0188	22.3362
ONT.23474	Group I	--	--	hypothetical protein C1H46_007264 [Malus baccata]	3.5234	1.4403	4.0139	4.6534	8.4022	4.4369	2.8004	1.8377	1.2271	11.9937	7.3487	5.7723
EVM0028143	Group I	--	--	uncharacterized protein LOC103417994 [Malus domestica]	6.7758	7.4898	5.6863	9.5977	12.0031	8.8738	5.8554	7.351	6.1355	14.931	10.1361	13.3013
EVM0006545	Group I	Cellulase (glycosyl hydrolase family 5)	Mannan endo-1,4-beta-mannosidase 7 OS=Arabidopsis thaliana OX=3702 GN=MAN7 PE=2 SV=1	mannan endo-1,4-beta-mannosidase 7-like [Pyrus ussuriensis x Pyrus communis]	5.4207	4.6091	4.3483	15.1236	11.1029	11.3695	3.8187	4.9882	2.761	17.1339	7.0953	26.1008
EVM0006370	Group I	Cellulase (glycosyl hydrolase family 5)	Mannan endo-1,4-beta-mannosidase 7 OS=Arabidopsis thaliana OX=3702 GN=MAN7 PE=2 SV=1	mannan endo-1,4-beta-mannosidase 7-like [Pyrus ussuriensis x Pyrus communis]	17.8882	19.0126	13.714	48.8609	35.1091	36.8816	10.1833	8.9262	8.8964	42.1004	32.9423	73.2829
EVM0033395	Group I	Rhomboid family	RHOMBOID-like protein 2 OS=Arabidopsis thaliana OX=3702 GN=RBL2 PE=1 SV=1	PREDICTED: RHOMBOID-like protein 2 [Pyrus x bretschneideri]	4.6076	10.0824	7.3587	17.1595	11.703	8.5965	6.11	6.5634	4.6016	15.91	15.2042	14.8072
EVM0006658	Group I	SPFH domain / Band 7 family	Hypersensitive-induced response protein-like protein 1 OS=Oryza sativa subsp. japonica OX=39947 GN=HIRL1 PE=2 SV=1	PREDICTED: hypersensitive-induced response protein 1 isoform X1 [Pyrus x bretschneideri]	20.0564	24.4859	22.0762	36.9365	23.106	31.6128	21.6395	22.8405	17.1793	45.772	32.4355	29.8653
EVM0025030	Group I	--	--	uncharacterized protein LOC103420522 isoform X4 [Malus domestica]	22.7668	19.8768	28.097	29.6655	43.2112	22.739	22.6578	16.8022	23.9283	40.1423	28.3811	43.6686
EVM0000582	Group I	Lipocalin-like domain	Temperature-induced lipocalin-1 OS=Arabidopsis thaliana OX=3702 GN=TIL PE=1 SV=1	hypothetical protein DVH24_029004 [Malus domestica]	27.1033	27.3666	40.473	38.3907	57.9149	41.5958	27.2403	16.0146	22.7012	77.1025	32.6889	35.1356
EVM0010338	Group I	Phosphatidylinositol-4-phosphate 5-Kinase	1-phosphatidylinositol-3-phosphate 5-kinase FAB1B OS=Arabidopsis thaliana OX=3702 GN=FAB1B PE=2 SV=1	PREDICTED: 1-phosphatidylinositol-3-phosphate 5-kinase FAB1A-like [Pyrus x bretschneideri]	8.9441	14.6915	10.3691	27.3388	12.3032	12.756	11.4562	7.6135	7.3626	23.7427	17.2314	10.7917
EVM0028314	Group I	Natural resistance-associated macrophage protein	Metal transporter Nramp3 OS=Arabidopsis thaliana OX=3702 GN=NRAMP3 PE=1 SV=2	PREDICTED: metal transporter Nramp3 [Pyrus x bretschneideri]	12.7385	14.6915	9.3657	21.8129	12.3032	23.5709	11.9654	7.0884	11.9641	29.6172	15.4576	14.3052
EVM0033393	Group I	Carbohydrate phosphorylase	Alpha-glucan phosphorylase, H isozyme OS=Solanum tuberosum OX=4113 PE=1 SV=1	PREDICTED: alpha-glucan phosphorylase, H isozyme-like [Pyrus x bretschneideri]	18.4302	20.1648	16.3899	36.3548	17.1044	24.1255	14.7658	15.4895	14.7251	30.5962	22.5528	27.6066
EVM0023793	Group I	RRM in Demeter	DNA glycosylase/AP lyase ROS1 OS=Arabidopsis thaliana OX=3702 GN=ROS1 PE=1 SV=2	PREDICTED: protein ROS1-like [Pyrus x bretschneideri]	18.7013	11.2347	13.045	35.7732	27.307	21.0752	15.7841	11.8141	18.0996	41.3661	27.3675	25.3478
ONT.12359	Group I	Transferase family;; Transferase family	Benzyl alcohol O-benzoyltransferase OS=Nicotiana tabacum OX=4097 GN=HSR201 PE=1 SV=1	alcohol acyltransferase [Pyrus ussuriensis]	4.8786	3.7449	3.6794	9.016	6.9018	6.378	3.055	3.6755	3.0677	11.0146	5.0681	8.031
EVM0024787	Group I	Mpv17 / PMP22 family	--	PREDICTED: uncharacterized protein LOC103927419 [Pyrus x bretschneideri]	6.7758	7.2017	17.7279	18.6137	19.205	23.0163	8.4012	8.6636	9.8167	30.5962	13.1769	21.8343
EVM0038107	Group I	Putative nuclear localisation signal	Ninja-family protein AFP2 OS=Arabidopsis thaliana OX=3702 GN=AFP2 PE=1 SV=1	PREDICTED: ninja-family protein AFP3 [Pyrus x bretschneideri]	15.1778	16.708	20.4038	49.4426	27.007	35.2178	17.5662	13.3893	11.6574	44.0586	42.0648	31.873
EVM0016437	Group I	X8 domain	PLASMODESMATA CALLOSE-BINDING PROTEIN 3 OS=Arabidopsis thaliana OX=3702 GN=PDCB3 PE=1 SV=1	PREDICTED: PLASMODESMATA CALLOSE-BINDING PROTEIN 3 isoform X1 [Pyrus x bretschneideri]	18.1592	24.7739	15.052	27.9205	21.0054	21.6298	9.165	14.4394	8.8964	52.6255	25.5937	33.8808
EVM0035399	Group I	1-deoxy-D-xylulose 5-phosphate reductoisomerase	1-deoxy-D-xylulose 5-phosphate reductoisomerase, chloroplastic OS=Arabidopsis thaliana OX=3702 GN=DXR PE=2 SV=2	1-deoxy-D-xylulose-5-phosphate reductoisomerase [Pyrus communis]	24.393	23.6217	26.0901	30.2472	23.406	27.1759	15.0204	18.64	24.5418	46.9958	33.1958	25.0969
ONT.32587	Group I	--	Cytochrome P450 94B1 OS=Arabidopsis thaliana OX=3702 GN=CYP94B1 PE=1 SV=1	cytochrome P450 94B3-like [Pyrus ussuriensis x Pyrus communis]	4.6076	5.7614	5.0173	5.8168	4.8012	8.8738	2.5458	1.8377	0.9203	0.2448	29.3947	5.7723
EVM0018760	Group I	Cytochrome P450	Cytochrome P450 86B1 OS=Arabidopsis thaliana OX=3702 GN=CYP86B1 PE=2 SV=1	PREDICTED: cytochrome P450 86B1-like [Pyrus x bretschneideri]	2.4393	3.1688	5.0173	6.3985	3.0008	5.8234	1.2729	2.1003	1.2271	15.1757	3.2942	5.7723
EVM0014972	Group I	Acyltransferase	Glycerol-3-phosphate acyltransferase 9 OS=Arabidopsis thaliana OX=3702 GN=GPAT9 PE=1 SV=1	glycerol-3-phosphate acyltransferase 3-like [Pyrus ussuriensis x Pyrus communis]	38.2156	39.1774	42.1455	50.0243	40.5105	44.9234	26.7312	28.3537	35.5857	54.5837	65.1245	58.9777
EVM0022552	Group I	UDP-glucoronosyl and UDP-glucosyl transferase	7-deoxyloganetin glucosyltransferase OS=Catharanthus roseus OX=4058 GN=UGT85A23 PE=1 SV=1	UDP-glycosyltransferase 85A3-like [Pyrus ussuriensis x Pyrus communis]	9.2151	8.9301	6.0208	9.5977	7.2019	11.0922	4.3279	7.6135	5.8287	12.9728	12.6701	11.7955
EVM0016872	Group I	--	Chloroplastic import inner membrane translocase subunit TIM22-2 OS=Arabidopsis thaliana OX=3702 GN=TIM22-2 PE=1 SV=1	mitochondrial import inner membrane translocase subunit TIM22-2-like [Pyrus ussuriensis x Pyrus communis]	31.4398	33.9921	25.0866	57.5861	35.7092	32.722	24.1853	8.9262	22.7012	97.6632	57.7758	42.6647
EVM0022112	Group I	Thioredoxin	Thioredoxin-like 3-1, chloroplastic OS=Arabidopsis thaliana OX=3702 GN=WCRKC1 PE=2 SV=3	PREDICTED: thioredoxin-like 3-1, chloroplastic [Pyrus x bretschneideri]	55.2907	41.4819	50.8422	51.4784	54.0139	62.1163	44.2973	33.0794	43.255	85.9143	68.9255	63.997
EVM0015218	Group I	Protein of unknown function (DUF295)	F-box protein SKIP23 OS=Arabidopsis thaliana OX=3702 GN=SKIP23 PE=1 SV=1	PREDICTED: F-box protein SKIP23-like [Pyrus x bretschneideri]	7.86	7.7779	11.7071	11.0519	8.4022	13.0333	5.8554	4.9882	8.2829	20.8054	12.6701	13.8033
ONT.27109	Group I	Serine acetyltransferase, N-terminal;; Serine acetyltransferase, N-terminal	Serine acetyltransferase 3, mitochondrial OS=Arabidopsis thaliana OX=3702 GN=SAT3 PE=1 SV=3	PREDICTED: serine acetyltransferase 1, chloroplastic-like isoform X2 [Pyrus x bretschneideri]	10.8413	14.1154	8.0277	11.9244	11.4029	15.8064	8.1466	8.6636	5.8287	29.1276	14.444	13.0504
EVM0011818	Group I	--	--	PREDICTED: uncharacterized protein LOC103949410 isoform X2 [Pyrus x bretschneideri]	25.7481	15.5557	17.3934	20.0679	24.6064	26.0667	17.8208	13.3893	14.1116	35.4916	40.291	26.1008
EVM0009384	Group I	Protein phosphatase 2C	Protein phosphatase 2C 56 OS=Arabidopsis thaliana OX=3702 GN=ABI1 PE=1 SV=2	protein phosphatase 2C 56-like [Pyrus ussuriensis x Pyrus communis]	59.0852	54.445	61.8803	88.9966	85.222	77.6454	31.5682	32.2918	24.5418	232.776	135.57	118.708
EVM0014469	Group I	Dipeptidyl peptidase IV (DPP IV) N-terminal region	--	PREDICTED: uncharacterized protein LOC103943429 isoform X1 [Pyrus x bretschneideri]	19.2433	18.4364	14.383	25.5938	14.1036	19.6887	16.0387	11.8141	16.259	38.4289	18.4984	23.5911
EVM0024124	Group I	Eukaryotic aspartyl protease	Aspartic proteinase OS=Cucurbita pepo OX=3663 PE=2 SV=1	PREDICTED: aspartic proteinase-like [Pyrus x bretschneideri]	46.8887	44.9388	55.8595	89.2875	48.0124	67.1078	13.4929	14.1769	13.1912	205.362	90.9716	132.261
EVM0034429	Group I	Thioredoxin-like	Probable nucleoredoxin 2 OS=Oryza sativa subsp. japonica OX=39947 GN=Os01g0794400 PE=2 SV=1	nucleoredoxin 2 [Pyrus ussuriensis x Pyrus communis]	37.1315	37.449	32.1108	51.1876	48.3125	50.4695	13.4929	15.4895	10.7371	151.023	78.3014	70.5222
EVM0039344	Group I	NPH3 family	Root phototropism protein 2 OS=Arabidopsis thaliana OX=3702 GN=RPT2 PE=1 SV=2	root phototropism protein 2-like [Pyrus ussuriensis x Pyrus communis]	85.1043	72.8815	64.5562	109.064	60.0155	93.4518	47.8615	47.7813	46.3227	184.312	111.244	113.94
EVM0009109	Group I	Permease family	Nucleobase-ascorbate transporter 3 OS=Arabidopsis thaliana OX=3702 GN=NAT3 PE=2 SV=2	PREDICTED: nucleobase-ascorbate transporter 3-like [Pyrus x bretschneideri]	18.9723	25.062	17.7279	32.8648	16.5043	23.2936	12.22	11.8141	14.7251	58.7448	24.3267	32.6259
EVM0011129	Group I	--	Light-harvesting complex-like protein OHP1, chloroplastic OS=Arabidopsis thaliana OX=3702 GN=OHP1 PE=1 SV=1	high-light-induced protein [Pyrus ussuriensis x Pyrus communis]	10.5703	10.3705	12.3761	13.6694	18.3047	10.5376	5.8554	5.2507	3.3745	34.5126	21.0324	24.344
EVM0027533	Group I	Citrate synthase, C-terminal domain	Citrate synthase, glyoxysomal OS=Cucurbita maxima OX=3661 PE=1 SV=1	PREDICTED: citrate synthase, glyoxysomal [Pyrus x bretschneideri]	50.4121	50.4121	44.4869	63.6937	36.6094	57.4022	39.7149	41.2179	36.8128	80.7741	54.4816	75.5416
EVM0029277	Group I	--	--	PREDICTED: uncharacterized protein LOC103938625 [Pyrus x bretschneideri]	1.3552	4.6091	1.338	2.0359	4.2011	2.4957	2.0367	1.3127	1.2271	7.3431	3.0408	5.0194
EVM0025869	Group I	Membrane transport protein	Protein PIN-LIKES 3 OS=Arabidopsis thaliana OX=3702 GN=PILS3 PE=2 SV=1	PREDICTED: protein PIN-LIKES 3-like [Pyrus x bretschneideri]	21.4116	20.4529	20.0693	26.7572	23.7061	18.3021	15.0204	12.3391	17.7928	49.6883	28.3811	30.3672
EVM0028780	Group I	WD domain, G-beta repeat	--	PREDICTED: uncharacterized protein LOC103957396 [Pyrus x bretschneideri]	5.9627	7.7779	6.0208	7.5618	5.7015	8.5965	4.3279	4.9882	5.8287	15.6653	7.3487	9.7878
EVM0020796	Group I	Snare region anchored in the vesicle membrane C-terminus	Golgi SNAP receptor complex member 1-1 OS=Arabidopsis thaliana OX=3702 GN=GOS11 PE=2 SV=1	PREDICTED: Golgi SNAP receptor complex member 1-1 [Pyrus x bretschneideri]	28.1874	36.8728	32.4453	33.7373	33.9088	34.9404	24.1853	22.0529	27.3028	58.0105	46.3727	49.4409
EVM0000124	Group I	Light regulated protein Lir1	Light-regulated protein 1, chloroplastic OS=Arabidopsis thaliana OX=3702 GN=LIR1 PE=1 SV=1	PREDICTED: light-regulated protein-like [Pyrus x bretschneideri]	148.797	134.816	175.272	157.635	163.242	197.441	100.56	87.424	83.1355	524.542	171.047	175.176
EVM0021431	Group I	Leucine rich repeat	--	hypothetical protein C1H46_018546 [Malus baccata]	27.1033	23.6217	30.4384	39.5541	23.406	31.0582	14.2566	16.5397	15.9522	65.8431	51.4407	49.9428
ONT.23744	Group I	--	--	probable calcium-binding protein CML27 [Malus domestica]	3.7945	5.4733	6.6898	5.5259	7.802	6.6553	1.5275	1.8377	0.9203	6.364	15.711	7.0271
ONT.28886	Group I	--	--	cation/H(+) antiporter 4-like [Pyrus ussuriensis x Pyrus communis]	15.7199	14.6915	10.0346	15.1236	15.9041	14.9745	9.6741	9.7138	5.2151	19.8264	21.0324	19.5756
EVM0005945	Group I	eRF1 domain 2	Eukaryotic peptide chain release factor subunit 1-3 OS=Arabidopsis thaliana OX=3702 GN=ERF1-3 PE=1 SV=1	PREDICTED: eukaryotic peptide chain release factor subunit 1-3-like [Pyrus x bretschneideri]	68.3003	76.6264	82.953	93.0684	68.1176	73.7632	56.7719	50.9317	61.3546	101.335	82.6093	102.395
ONT.32542	Group I	ATP synthase subunit C	ATP synthase subunit c, chloroplastic OS=Acorus americanus OX=263995 GN=atpH PE=3 SV=1	ATP synthase CF0 subunit III [Debregeasia orientalis]	126.843	97.3673	131.454	117.208	116.13	143.367	87.8309	70.6218	53.3785	246.728	97.3066	153.844
EVM0005270	Group I	Sodium/calcium exchanger protein	Vacuolar cation/proton exchanger 5 OS=Arabidopsis thaliana OX=3702 GN=CAX5 PE=2 SV=1	PREDICTED: vacuolar cation/proton exchanger 5-like isoform X2 [Pyrus x bretschneideri]	15.9909	11.2347	15.7209	15.9961	12.3032	17.1929	11.4562	10.2388	9.51	17.8682	20.0188	15.811
ONT.20975	Group I	EF hand;; EF-hand domain;; EF hand	--	hypothetical protein D8674_040760 [Pyrus ussuriensis x Pyrus communis]	10.5703	8.354	21.4072	20.0679	12.9033	13.3106	2.8004	4.4631	0.9203	29.6172	23.313	19.3246
EVM0009485	Group I	Dual specificity phosphatase, catalytic domain	Phosphatidylglycerophosphate phosphatase PTPMT1 OS=Arabidopsis thaliana OX=3702 GN=PTPMT1 PE=1 SV=2	dual specificity protein phosphatase DSP8 [Pyrus ussuriensis x Pyrus communis]	56.6459	58.1899	48.8352	64.2754	49.5128	61.0071	34.8778	37.0174	36.1992	80.5293	64.8711	72.781
EVM0015001	Group I	Flavin containing amine oxidoreductase	Zeta-carotene desaturase, chloroplastic/chromoplastic OS=Tagetes erecta OX=13708 PE=2 SV=1	zeta-carotene desaturase, chloroplastic/chromoplastic-like [Malus domestica]	38.7577	35.4325	31.1074	45.08	26.4068	42.705	21.6395	13.9143	22.7012	78.8159	31.4219	39.904
EVM0006409	Group I	--	--	hypothetical protein DVH24_021502 [Malus domestica]	1.3552	0.8642	0.669	0.8725	0.6002	1.9411	0.2546	0	0.3068	2.9372	1.267	3.0116
EVM0032832	Group I	--	--	hypothetical protein C1H46_027040 [Malus baccata]	3.7945	2.8807	4.6828	6.1076	1.5004	4.7142	1.7821	1.5752	1.5339	13.4623	4.8147	4.5174
EVM0027736	Group I	Acyl-CoA dehydrogenase, C-terminal domain	Acyl-coenzyme A oxidase 4, peroxisomal OS=Arabidopsis thaliana OX=3702 GN=ACX4 PE=1 SV=1	acyl-coenzyme A oxidase 4, peroxisomal-like [Malus domestica]	20.8695	16.708	16.0554	25.303	13.2034	19.4114	7.1283	6.8259	9.51	42.3452	22.5528	24.093
EVM0034377	Group I	Glutathione S-transferase, N-terminal domain	Glutathione S-transferase L3 OS=Arabidopsis thaliana OX=3702 GN=GSTL3 PE=2 SV=1	PREDICTED: glutathione S-transferase L3-like [Pyrus x bretschneideri]	58.8141	58.7661	65.2251	64.2754	64.2166	68.4944	43.5336	46.7312	31.9044	94.2364	93.2522	91.1017
EVM0008894	Group I	--	--	PREDICTED: uncharacterized protein LOC103935112 [Pyrus x bretschneideri]	77.2444	101.976	77.2667	77.3631	89.7232	97.3341	81.9755	56.4449	51.5379	148.331	94.0124	103.901
EVM0031099	Group I	YT521-B-like domain	YTH domain-containing protein ECT2 OS=Arabidopsis thaliana OX=3702 GN=ECT2 PE=1 SV=1	PREDICTED: YTH domain-containing family protein 2 [Pyrus x bretschneideri]	17.6171	17.8603	14.383	26.1755	13.8036	12.756	8.1466	8.4011	8.8964	44.3034	17.7382	22.5872
EVM0018243	Group I	Galactokinase galactose-binding signature	Galactokinase OS=Arabidopsis thaliana OX=3702 GN=GAL1 PE=1 SV=2	hypothetical protein C1H46_044748 [Malus baccata]	16.262	18.4364	14.7175	25.0121	9.9026	18.8567	12.9837	13.3893	10.7371	23.2531	21.0324	22.3362
EVM0027899	Group I	Domain of unknown function (DUF588)	CASP-like protein 4A1 OS=Arabidopsis thaliana OX=3702 GN=At5g40300 PE=2 SV=1	PREDICTED: CASP-like protein 4A1 [Pyrus x bretschneideri]	11.1123	9.7943	7.6932	12.5061	10.8028	10.2603	4.8371	5.2507	2.4542	13.2176	19.0052	18.5717
ONT.4739	Group I	--	--	hypothetical protein DVH24_016290 [Malus domestica]	7.3179	6.3375	10.0346	8.7252	10.5027	8.8738	3.055	4.9882	3.0677	2.6925	31.4219	8.5329
EVM0006294	Group I	Cupin	11S globulin seed storage protein Ana o 2.0101 (Fragment) OS=Anacardium occidentale OX=171929 PE=1 SV=1	hypothetical protein DVH24_032774 [Malus domestica]	13.0096	16.9961	16.7244	22.1037	14.1036	14.9745	15.2749	9.7138	10.4303	20.5607	27.3675	16.8149
EVM0030821	Group I	Glyoxalase/Bleomycin resistance protein/Dioxygenase superfamily	4-hydroxyphenylpyruvate dioxygenase OS=Arabidopsis thaliana OX=3702 GN=HPD PE=1 SV=2	PREDICTED: LOW QUALITY PROTEIN: 4-hydroxyphenylpyruvate dioxygenase-like [Pyrus x bretschneideri]	4.6076	4.321	9.3657	10.761	3.6009	9.1511	2.0367	1.8377	2.1474	23.4979	6.8419	7.5291
EVM0015028	Group I	Peroxidase	L-ascorbate peroxidase 2, cytosolic OS=Arabidopsis thaliana OX=3702 GN=APX2 PE=2 SV=3	PREDICTED: L-ascorbate peroxidase 2, cytosolic [Pyrus x bretschneideri]	24.935	27.0785	28.4315	36.3548	26.1067	27.1759	22.4033	20.4777	19.9402	45.2824	32.1821	35.3866
EVM0032718	Group I	FAD binding domain	Monooxygenase 2 OS=Arabidopsis thaliana OX=3702 GN=MO2 PE=2 SV=1	PREDICTED: uncharacterized protein LOC103946620 [Pyrus x bretschneideri]	8.6731	9.7943	10.3691	9.5977	14.1036	8.5965	7.8921	6.5634	5.8287	22.2741	9.3759	11.7955
EVM0029893	Group I	Protein phosphatase 2C	Protein phosphatase 2C 37 OS=Arabidopsis thaliana OX=3702 GN=PP2CA PE=1 SV=1	protein phosphatase 2C 37-like [Pyrus ussuriensis x Pyrus communis]	72.9078	63.9513	81.615	145.419	83.4215	113.141	31.0591	28.8788	26.6893	233.511	125.941	152.338
EVM0033630	Group I	CTLH/CRA C-terminal to LisH motif domain	Protein RMD5 homolog OS=Arabidopsis thaliana OX=3702 GN=RMD5 PE=1 SV=1	PREDICTED: protein RMD5 homolog A-like [Pyrus x bretschneideri]	12.4675	11.2347	11.0381	18.6137	10.5027	12.2014	10.6925	7.6135	8.2829	18.3577	18.245	13.8033
EVM0001891	Group I	Wound-induced protein WI12	--	wound-induced protein 1-like [Malus domestica]	38.4867	29.095	48.1663	36.6457	52.8136	42.705	28.7678	21.5278	29.4502	43.8138	65.8847	62.9932
ONT.32395	Group I	Late embryogenesis abundant protein	NDR1/HIN1-like protein 1 OS=Arabidopsis thaliana OX=3702 GN=NHL1 PE=2 SV=1	PREDICTED: NDR1/HIN1-like protein 12 [Pyrus x bretschneideri]	34.1501	44.3626	32.4453	47.1159	38.4099	43.2596	25.9674	27.3036	20.8606	52.136	54.4816	62.9932
EVM0015096	Group I	CrcB-like protein, Camphor Resistance (CrcB)	--	PREDICTED: uncharacterized protein LOC103956680 isoform X1 [Pyrus x bretschneideri]	5.6917	12.387	7.6932	12.5061	8.4022	13.0333	3.3096	4.2006	5.8287	20.5607	13.4303	13.8033
EVM0025188	Group I	Phospholipase D C terminal	Phospholipase D beta 1 OS=Arabidopsis thaliana OX=3702 GN=PLDBETA1 PE=1 SV=4	PREDICTED: phospholipase D gamma 1-like [Pyrus x bretschneideri]	12.1965	8.6421	10.0346	17.7412	8.7022	9.1511	8.9104	5.2507	8.5896	18.3577	13.1769	13.0504
EVM0015357	Group I	UDP-glucoronosyl and UDP-glucosyl transferase	UDP-glycosyltransferase 90A1 OS=Arabidopsis thaliana OX=3702 GN=UGT90A1 PE=2 SV=1	PREDICTED: UDP-glycosyltransferase 90A1-like [Pyrus x bretschneideri]	0.8131	2.3046	2.0069	3.4901	2.1005	3.0504	0.2546	0	0	6.1192	3.2942	1.2548
EVM0004601	Group I	Thioredoxin	Thioredoxin-like 1-1, chloroplastic OS=Arabidopsis thaliana OX=3702 GN=At1g08570 PE=2 SV=1	hypothetical protein DVH24_035127 [Malus domestica]	24.664	29.095	21.7417	47.9884	29.4076	41.8731	7.8921	7.351	5.8287	68.7804	37.757	38.1473
EVM0005530	Group I	Zinc finger, C3HC4 type (RING finger)	E3 ubiquitin-protein ligase RMA1H1 OS=Capsicum annuum OX=4072 GN=RMA1H1 PE=1 SV=1	hypothetical protein C1H46_039942 [Malus baccata]	7.3179	8.9301	4.0139	13.6694	9.9026	7.7645	4.0733	4.7256	1.8406	17.6234	9.3759	9.5368
EVM0026911	Group I	UTP--glucose-1-phosphate uridylyltransferase	UTP--glucose-1-phosphate uridylyltransferase OS=Pyrus pyrifolia OX=3767 PE=2 SV=1	hypothetical protein C1H46_010724 [Malus baccata]	109.768	101.4	98.0049	172.177	74.1191	146.694	63.1364	85.8488	77.9203	195.571	111.244	121.72
EVM0026693	Group I	Transmembrane amino acid transporter protein	Amino acid permease 6 OS=Arabidopsis thaliana OX=3702 GN=AAP6 PE=1 SV=1	amino acid permease 6-like [Pyrus ussuriensis x Pyrus communis]	8.9441	13.5392	14.7175	17.4503	12.3032	17.4702	9.4195	9.1887	8.8964	26.4352	15.9644	12.2975
EVM0028960	Group I	WD40-like Beta Propeller Repeat	--	PREDICTED: uncharacterized protein LOC103935890 [Pyrus x bretschneideri]	19.7854	13.8273	21.4072	41.5899	12.3032	23.0163	9.165	8.9262	9.8167	47.2406	22.2994	24.093
EVM0003181	Group I	Lycopene cyclase protein	Lycopene beta cyclase, chloroplastic OS=Solanum lycopersicum OX=4081 GN=LCY1 PE=1 SV=1	lycopene beta cyclase [Pyrus ussuriensis x Pyrus communis]	12.1965	13.2512	12.3761	18.6137	12.0031	14.9745	7.3829	8.9262	8.8964	21.0502	19.2586	13.5523
EVM0014236	Group I	Haloacid dehalogenase-like hydrolase	5-amino-6-(5-phospho-D-ribitylamino)uracil phosphatase, chloroplastic OS=Arabidopsis thaliana OX=3702 GN=PYRP2 PE=1 SV=1	hypothetical protein D8674_028984 [Pyrus ussuriensis x Pyrus communis]	17.8882	17.5722	16.7244	26.7572	19.505	21.0752	7.6375	11.0265	10.4303	32.7992	29.9015	21.5833
EVM0015597	Group I	LytB protein	4-hydroxy-3-methylbut-2-enyl diphosphate reductase, chloroplastic OS=Arabidopsis thaliana OX=3702 GN=ISPH PE=1 SV=1	4-hydroxy-3-methylbut-2-enyl diphosphate reductase [Pyrus ussuriensis x Pyrus communis]	50.6831	48.1075	48.8352	72.128	46.2119	56.5702	28.7678	26.516	32.2112	97.4185	56.5088	63.7461
ONT.19070	Group I	Metallothionein	Metallothionein-like protein type 2 OS=Malus domestica OX=3750 GN=MT1 PE=3 SV=1	metallothionein-like protein [Pyrus ussuriensis x Pyrus communis]	35.5053	33.7041	77.2667	66.8929	64.5167	63.2256	29.277	17.3273	14.7251	102.314	64.8711	96.1211
EVM0019455	Group I	CRS1 / YhbY (CRM) domain	CRS2-associated factor 2, chloroplastic OS=Arabidopsis thaliana OX=3702 GN=At1g23400 PE=2 SV=1	CRS2-associated factor 2 [Pyrus ussuriensis x Pyrus communis]	18.7013	13.8273	14.383	24.4305	12.0031	20.5206	12.22	7.0884	9.51	32.3096	19.0052	15.0581
ONT.26003	Group I	--	--	--	10.5703	8.6421	10.3691	10.1794	16.2042	13.3106	2.8004	5.2507	3.6813	12.2385	18.4984	19.0736
EVM0012380	Group I	--	--	PREDICTED: suppressor protein SRP40-like isoform X1 [Pyrus x bretschneideri]	160.994	126.174	120.416	159.961	158.441	186.904	75.8656	50.9317	44.7889	292.255	239.719	112.936
EVM0033594	Group I	Glycosyltransferase family 20	Alpha,alpha-trehalose-phosphate synthase [UDP-forming] 6 OS=Arabidopsis thaliana OX=3702 GN=TPS6 PE=1 SV=2	alpha,alpha-trehalose-phosphate synthase 6 [Pyrus ussuriensis x Pyrus communis]	146.629	143.458	108.04	196.316	105.627	173.593	79.4297	59.8579	65.3427	291.031	142.412	126.739
EVM0009181	Group I	NB-ARC domain	Probable disease resistance protein At4g33300 OS=Arabidopsis thaliana OX=3702 GN=At4g33300 PE=2 SV=3	PREDICTED: putative disease resistance protein At5g47280 [Pyrus x bretschneideri]	8.131	8.9301	5.0173	12.7969	3.0008	5.5461	3.3096	1.8377	1.8406	14.1967	5.8283	7.2781
EVM0017090	Group I	Asparagine synthase	Asparagine synthetase [glutamine-hydrolyzing] 1 OS=Lotus japonicus OX=34305 GN=AS1 PE=2 SV=2	asparagine synthetase [glutamine-hydrolyzing]-like [Pyrus ussuriensis x Pyrus communis]	109.226	103.993	87.3013	138.73	55.5143	101.771	31.5682	30.454	28.2231	218.824	84.1297	87.8391
EVM0037182	Group I	Enoyl-CoA hydratase/isomerase	Delta(3,5)-Delta(2,4)-dienoyl-CoA isomerase, peroxisomal OS=Arabidopsis thaliana OX=3702 GN=DCI1 PE=2 SV=1	delta(3,5)-Delta(2,4)-dienoyl-CoA isomerase, peroxisomal [Malus domestica]	20.5985	22.1813	25.7556	26.7572	18.9049	24.1255	13.2383	13.9143	10.4303	38.4289	24.0733	27.6066
EVM0004716	Group I	PB1 domain	--	hypothetical protein D8674_029549 [Pyrus ussuriensis x Pyrus communis]	13.8227	19.3006	14.7175	20.3587	14.1036	14.6972	9.165	7.6135	8.5896	18.6025	19.512	23.0891
EVM0037166	Group I	Leucine Rich repeat	F-box protein SKP2B OS=Arabidopsis thaliana OX=3702 GN=SKP2B PE=1 SV=1	F-box protein SKP2A-like [Pyrus ussuriensis x Pyrus communis]	46.8887	42.6342	29.1004	43.6258	35.1091	40.7639	24.4399	21.5278	25.7689	66.3327	32.9423	45.6763
EVM0025014	Group I	IBR domain, a half RING-finger domain	Probable E3 ubiquitin-protein ligase ARI8 OS=Arabidopsis thaliana OX=3702 GN=ARI8 PE=2 SV=1	PREDICTED: probable E3 ubiquitin-protein ligase ARI8 [Pyrus x bretschneideri]	12.1965	10.3705	11.0381	14.5419	8.1021	12.2014	7.1283	7.351	7.6693	15.1757	12.1633	13.5523
EVM0037278	Group I	Ubiquitin-conjugating enzyme	Ubiquitin-conjugating enzyme E2 20 OS=Arabidopsis thaliana OX=3702 GN=UBC20 PE=2 SV=1	probable ubiquitin-conjugating enzyme E2 C [Malus domestica]	51.2252	37.737	42.1455	45.08	43.5112	47.9738	28.7678	26.7785	32.2112	48.2197	63.6041	49.4409
EVM0002561	Group I	WD domain, G-beta repeat	Topless-related protein 3 OS=Arabidopsis thaliana OX=3702 GN=TPR3 PE=1 SV=1	topless-related protein 3-like [Pyrus ussuriensis x Pyrus communis]	20.8695	21.3171	29.4349	37.2274	16.8043	26.6213	13.4929	12.6017	14.7251	45.0377	25.3403	26.3517
EVM0019977	Group I	ICP0-binding domain of Ubiquitin-specific protease 7	Ubiquitin carboxyl-terminal hydrolase 13 OS=Arabidopsis thaliana OX=3702 GN=UBP13 PE=1 SV=1	PREDICTED: ubiquitin carboxyl-terminal hydrolase 13-like [Pyrus x bretschneideri]	35.7763	30.2472	36.4592	44.2075	45.0116	30.2263	16.2933	11.289	22.7012	55.318	40.7978	51.6996
EVM0021036	Group I	ETC complex I subunit conserved region	NADH dehydrogenase [ubiquinone] iron-sulfur protein 4, mitochondrial OS=Arabidopsis thaliana OX=3702 GN=FRO1 PE=1 SV=1	NADH dehydrogenase [ubiquinone] iron-sulfur protein 4 [Pyrus ussuriensis x Pyrus communis]	31.9819	25.3501	41.4765	36.9365	42.3109	36.327	7.8921	10.2388	9.8167	46.9958	47.3863	58.2248
EVM0030183	Group I	Metallothionein	Metallothionein-like protein type 2 OS=Malus domestica OX=3750 GN=MT1 PE=3 SV=1	metallothionein-like protein [Pyrus pyrifolia]	25244.3	24943.3	37734.6	30843.7	37143.3	30452.8	17700.4	15865.2	14339.8	60126.5	25085.9	30750.2
EVM0031449	Group I	RRM in Demeter	DNA glycosylase/AP lyase ROS1 OS=Arabidopsis thaliana OX=3702 GN=ROS1 PE=1 SV=2	PREDICTED: protein ROS1-like [Pyrus x bretschneideri]	47.1597	41.77	31.7763	62.5303	30.0077	43.2596	27.2403	16.2771	23.9283	73.6758	34.4628	47.1821
EVM0011578	Group I	Acyl-CoA dehydrogenase, C-terminal domain	Acyl-coenzyme A oxidase 4, peroxisomal OS=Arabidopsis thaliana OX=3702 GN=ACX4 PE=1 SV=1	acyl-coenzyme A oxidase 4, peroxisomal-like [Malus domestica]	34.6922	33.7041	32.4453	39.5541	32.7084	35.7724	22.9124	22.8405	21.4741	57.2762	33.7026	30.6182
EVM0017661	Group I	Multicopper oxidase	Multicopper oxidase LPR2 OS=Arabidopsis thaliana OX=3702 GN=LPR2 PE=2 SV=1	PREDICTED: multicopper oxidase LPR2-like [Pyrus x bretschneideri]	14.0937	8.9301	13.045	18.3228	9.0023	12.2014	9.9287	2.8879	4.9084	27.659	10.8963	7.5291
EVM0028134	Group I	Domain of unknown function (DUF2828)	--	hypothetical protein C1H46_026754 [Malus baccata]	11.3834	8.9301	10.7036	20.3587	6.3016	8.8738	3.8187	2.6253	1.8406	16.3996	10.3895	15.5601
EVM0034215	Group I	DNL zinc finger	--	pentatricopeptide repeat-containing protein [Pyrus ussuriensis x Pyrus communis]	19.5144	18.4364	16.0554	20.0679	19.8051	18.8567	11.9654	9.7138	9.2032	38.9184	12.6701	14.5562
EVM0019107	Group I	Peptidase family M41	ATP-dependent zinc metalloprotease FTSH 2, chloroplastic OS=Arabidopsis thaliana OX=3702 GN=FTSH2 PE=1 SV=1	ATP-dependent zinc metalloprotease FTSH 2 [Pyrus ussuriensis x Pyrus communis]	39.5708	34.2802	31.4419	46.825	26.7069	39.3773	16.0387	18.64	15.6454	75.6339	28.8879	31.3711
EVM0034288	Group I	--	ATG8-interacting protein 1 OS=Arabidopsis thaliana OX=3702 GN=ATI1 PE=1 SV=2	hypothetical protein C1H46_030937 [Malus baccata]	61.2534	52.7166	46.8283	64.2754	42.611	62.3937	32.5865	25.9909	22.3944	90.5649	64.6177	42.4137
EVM0009349	Group I	Ubiquitin-conjugating enzyme	Ubiquitin-conjugating enzyme E2 5 OS=Arabidopsis thaliana OX=3702 GN=UBC5 PE=2 SV=2	ubiquitin-conjugating enzyme E2-23 kDa-like [Pyrus ussuriensis x Pyrus communis]	101.366	96.2151	99.3429	91.905	111.629	106.485	66.446	52.5069	51.2311	125.078	87.9307	126.237
EVM0005733	Group I	MA3 domain	MA3 DOMAIN-CONTAINING TRANSLATION REGULATORY FACTOR 1 OS=Arabidopsis thaliana OX=3702 GN=MRF1 PE=1 SV=1	PREDICTED: programmed cell death protein 4-like [Pyrus x bretschneideri]	71.0106	67.1201	58.8699	85.2157	49.8129	77.6454	37.9328	38.0675	29.4502	120.916	59.2962	49.9428
ONT.25604	Group I	--	--	--	15.9909	29.095	14.0485	18.9045	24.3063	19.4114	9.9287	11.0265	12.8845	26.1904	17.9916	20.3285
EVM0012377	Group I	Lipoxygenase	Linoleate 13S-lipoxygenase 2-1, chloroplastic OS=Solanum tuberosum OX=4113 GN=LOX2.1 PE=1 SV=1	PREDICTED: linoleate 13S-lipoxygenase 2-1, chloroplastic-like [Pyrus x bretschneideri]	12.1965	5.1852	6.6898	11.9244	8.4022	7.4872	4.0733	2.8879	4.6016	5.3849	12.9235	10.7917
EVM0016902	Group I	X8 domain	PLASMODESMATA CALLOSE-BINDING PROTEIN 3 OS=Arabidopsis thaliana OX=3702 GN=PDCB3 PE=1 SV=1	PREDICTED: PLASMODESMATA CALLOSE-BINDING PROTEIN 3 isoform X1 [Pyrus x bretschneideri]	13.5516	19.3006	16.0554	23.2671	16.8043	16.0837	6.3646	6.0383	7.0558	29.3724	13.9371	15.5601
EVM0036649	Group I	POT family	Protein NRT1/ PTR FAMILY 5.10 OS=Arabidopsis thaliana OX=3702 GN=NPF5.10 PE=2 SV=1	protein NRT1/ PTR FAMILY 5.10-like [Pyrus ussuriensis x Pyrus communis]	20.5985	23.3336	14.7175	24.4305	18.9049	21.6298	11.7108	11.8141	9.2032	33.5335	17.9916	15.3091
ONT.21486	Group I	--	--	hypothetical protein C1H46_035507 [Malus baccata]	458.046	515.932	511.098	435.676	562.345	492.494	283.605	268.573	270.267	563.461	487.8	458.269
EVM0004823	Group I	Remorin, C-terminal region	Remorin OS=Solanum tuberosum OX=4113 PE=1 SV=1	remorin-like [Pyrus ussuriensis x Pyrus communis]	157.741	140.002	165.571	148.619	154.54	155.014	78.9206	78.2353	50.9243	246.973	125.181	112.936
EVM0030549	Group I	Peptidase C13 family	Vacuolar-processing enzyme OS=Citrus sinensis OX=2711 PE=2 SV=1	PREDICTED: vacuolar-processing enzyme-like [Pyrus x bretschneideri]	165.601	178.315	145.502	187.009	128.133	174.702	93.4317	79.2854	77.3068	233.266	151.788	123.226
EVM0014154	Group I	Thioredoxin-like	Probable nucleoredoxin 1 OS=Arabidopsis thaliana OX=3702 GN=At1g60420 PE=1 SV=1	nucleoredoxin 1 [Pyrus ussuriensis x Pyrus communis]	170.48	167.08	156.875	242.56	115.23	173.038	77.1385	76.3976	58.9004	203.159	158.63	141.044
EVM0026883	Group I	DSBA-like thioredoxin domain	--	PREDICTED: uncharacterized protein LOC103962734 [Pyrus x bretschneideri]	49.87	55.3093	56.5285	62.2395	55.5143	57.4022	35.1324	28.6163	25.4622	63.3954	50.9339	55.4641
EVM0040208	Group I	Putative GTPase activating protein for Arf	Probable ADP-ribosylation factor GTPase-activating protein AGD14 OS=Arabidopsis thaliana OX=3702 GN=AGD14 PE=1 SV=2	PREDICTED: probable ADP-ribosylation factor GTPase-activating protein AGD14 [Pyrus x bretschneideri]	37.1315	32.5518	35.1212	32.8648	44.4115	41.0412	22.1487	13.3893	14.7251	50.6674	32.1821	33.3789
EVM0041523	Group I	56kDa selenium binding protein (SBP56)	Selenium-binding protein 2 OS=Arabidopsis thaliana OX=3702 GN=SBP2 PE=1 SV=1	selenium-binding protein 2 [Pyrus ussuriensis x Pyrus communis]	130.909	118.684	133.461	166.941	96.925	152.24	67.2098	78.4978	51.2311	177.948	124.927	112.685
EVM0000690	Group I	NB-ARC domain	Probable disease resistance protein At5g66900 OS=Arabidopsis thaliana OX=3702 GN=At5g66900 PE=3 SV=1	PREDICTED: probable disease resistance protein At5g66900 isoform X1 [Pyrus x bretschneideri]	4.0655	2.5926	3.0104	5.5259	6.6017	4.7142	2.5458	0.2625	0.3068	7.0983	5.5749	3.2626
EVM0007906	Group I	Tify domain binding domain	Ninja-family protein AFP3 OS=Arabidopsis thaliana OX=3702 GN=AFP3 PE=1 SV=1	ninja-family protein [Pyrus ussuriensis x Pyrus communis]	12.4675	13.5392	11.3726	26.4663	15.3039	27.1759	4.0733	4.4631	3.0677	25.2113	21.5392	20.3285
EVM0029464	Group I	Cytochrome P450	Cytochrome P450 89A9 OS=Arabidopsis thaliana OX=3702 GN=CYP89A9 PE=2 SV=1	cytochrome P450 89A2-like [Pyrus ussuriensis x Pyrus communis]	24.1219	22.1813	25.4211	39.8449	28.8074	37.1589	23.167	15.227	12.2709	48.954	23.313	30.6182
EVM0012184	Group I	Domain of unknown function (DUF1338)	--	uncharacterized protein LOC103402933 [Malus domestica]	61.7955	61.6468	39.4696	84.6341	48.6125	72.6539	29.7861	15.7521	21.1673	96.9289	65.3779	61.9893
EVM0005308	Group I	PUB domain	--	uncharacterized protein LOC103404969 [Malus domestica]	10.8413	10.0824	9.0312	14.2511	12.0031	11.9241	7.8921	2.8879	5.8287	18.113	11.9099	10.0388
EVM0019995	Group I	Development and cell death domain	DCD domain-containing protein NRP-B OS=Glycine max OX=3847 GN=NRP-B PE=2 SV=1	PREDICTED: putative uncharacterized protein DDB_G0282133 [Pyrus x bretschneideri]	10.5703	16.708	9.7001	17.4503	14.7038	13.588	11.9654	6.8259	5.2151	19.5816	13.6837	15.0581
EVM0039809	Group I	TatD related DNase	--	uncharacterized protein LOC103456308 [Malus domestica]	42.8232	49.5479	51.1766	65.4387	53.1137	57.1249	27.7495	32.2918	42.3347	83.9561	48.3999	44.6724
EVM0008230	Group I	--	--	PREDICTED: uncharacterized protein LOC103960823 [Pyrus x bretschneideri]	4.8786	4.8972	8.3622	13.3786	9.6025	6.6553	2.8004	0.5251	0.3068	20.8054	7.6021	2.7607
EVM0030664	Group I	Pheophorbide a oxygenase	Pheophorbide a oxygenase, chloroplastic OS=Arabidopsis thaliana OX=3702 GN=PAO PE=1 SV=1	PREDICTED: pheophorbide a oxygenase, chloroplastic [Pyrus x bretschneideri]	24.935	30.8234	26.759	52.9326	21.6056	34.9404	15.2749	19.6901	12.5777	58.2553	29.3947	26.6027
EVM0004392	Group I	TMEM214, C-terminal, caspase 4 activator	--	hypothetical protein D8674_034692 [Pyrus ussuriensis x Pyrus communis]	18.1592	17.8603	17.3934	28.793	18.6048	23.0163	11.2016	10.2388	11.0438	25.7008	10.6429	24.344
EVM0026464	Group I	Purple acid Phosphatase, N-terminal domain	Probable purple acid phosphatase 20 OS=Arabidopsis thaliana OX=3702 GN=PAP20 PE=2 SV=1	purple acid phosphatase 20 [Pyrus ussuriensis x Pyrus communis]	1.8972	3.1688	5.6863	8.1435	3.901	4.7142	2.2912	0.2625	1.5339	5.3849	2.2806	5.5213
EVM0025679	Group I	Ring finger domain	E3 ubiquitin-protein ligase At4g11680 OS=Arabidopsis thaliana OX=3702 GN=At4g11680 PE=2 SV=1	E3 ubiquitin-protein ligase [Pyrus ussuriensis x Pyrus communis]	49.87	53.5808	54.5215	84.0524	63.3163	74.8724	33.6049	34.392	39.5737	79.795	46.8795	56.9699
EVM0000962	Group I	Tetratricopeptide repeat	--	hypothetical protein D8674_006794 [Pyrus ussuriensis x Pyrus communis]	18.7013	18.1483	26.0901	39.8449	26.1067	25.7894	12.9837	11.0265	12.2709	36.9603	8.3623	29.8653
EVM0016349	Group I	Eukaryotic protein of unknown function (DUF829)	--	PREDICTED: uncharacterized protein LOC103940286 [Pyrus x bretschneideri]	32.795	33.416	24.4176	46.825	37.5097	46.31	21.1303	14.9645	21.4741	57.5209	26.6073	24.5949
EVM0023872	Group I	Cyclophilin type peptidyl-prolyl cis-trans isomerase/CLD	--	PREDICTED: uncharacterized protein LOC103964197 isoform X1 [Pyrus x bretschneideri]	5.4207	4.321	2.6759	6.6893	6.6017	8.5965	3.3096	1.8377	1.2271	5.1402	4.8147	8.7839
EVM0009756	Group I	Ras family	GTP-binding nuclear protein Ran1 OS=Solanum lycopersicum OX=4081 GN=RAN1 PE=2 SV=1	PREDICTED: GTP-binding nuclear protein Ran1A-like [Pyrus x bretschneideri]	5.1496	2.5926	3.3449	4.0717	7.2019	8.0418	2.0367	1.3127	1.5339	3.4268	6.3351	5.7723
EVM0013617	Group I	Serpin (serine protease inhibitor)	Serpin-ZX OS=Arabidopsis thaliana OX=3702 GN=At1g47710 PE=1 SV=1	PREDICTED: serpin-ZX-like [Pyrus x bretschneideri]	7.86	8.354	6.0208	15.1236	8.4022	10.8149	5.3462	2.8879	4.9084	9.3013	7.0953	12.7994
EVM0020276	Group I	F-box domain	F-box/kelch-repeat protein At3g06240 OS=Arabidopsis thaliana OX=3702 GN=At3g06240 PE=2 SV=1	PREDICTED: putative F-box protein At3g16210 [Pyrus x bretschneideri]	156.386	170.537	143.161	269.317	170.144	217.962	79.6843	104.226	79.4542	285.891	168.259	162.377
EVM0039637	Group I	Ras family	Ras-related protein RABC2a OS=Arabidopsis thaliana OX=3702 GN=RABC2A PE=1 SV=1	ras-related protein RABC2a-like [Pyrus ussuriensis x Pyrus communis]	2.1683	2.0165	5.0173	6.3985	4.5012	4.4369	1.0183	0.7876	0.9203	3.6715	5.3215	4.5174
EVM0040499	Group I	Stress up-regulated Nod 19	--	PREDICTED: uncharacterized protein LOC103950769 [Pyrus x bretschneideri]	41.197	47.2433	41.811	83.1799	45.6118	59.3433	26.7312	24.9408	24.5418	87.1381	31.1685	44.1705
EVM0008734	Group I	--	--	glycine-rich protein A3-like [Prunus dulcis]	35.5053	35.7206	41.811	49.1517	40.5105	38.5454	25.7128	25.2033	19.0199	54.3389	32.4355	31.873
EVM0000633	Group I	Pheophorbide a oxygenase	Protochlorophyllide-dependent translocon component 52, chloroplastic OS=Arabidopsis thaliana OX=3702 GN=PTC52 PE=2 SV=1	PREDICTED: protochlorophyllide-dependent translocon component 52, chloroplastic-like [Pyrus x bretschneideri]	22.4957	24.4859	17.7279	27.9205	21.9057	26.0667	10.1833	11.289	10.7371	32.3096	14.9508	24.093
EVM0022796	Group I	Uncharacterised protein family (UPF0183)	UPF0183 protein At3g51130 OS=Arabidopsis thaliana OX=3702 GN=At3g51130 PE=1 SV=2	hypothetical protein D8674_014006 [Pyrus ussuriensis x Pyrus communis]	57.1879	52.7166	48.5007	77.6539	46.2119	54.6291	34.8778	32.0292	35.5857	74.6548	48.6533	48.9389
EVM0004304	Group I	Leucine Rich repeat	F-box protein SKP2B OS=Arabidopsis thaliana OX=3702 GN=SKP2B PE=1 SV=1	PREDICTED: F-box protein SKP2B-like [Pyrus x bretschneideri]	52.3093	42.9223	48.1663	76.1997	59.7154	52.9653	28.5132	22.8405	30.0638	78.3264	47.6397	52.4525
EVM0022575	Group I	Plant protein of unknown function (DUF639)	--	PREDICTED: uncharacterized protein LOC103938890 [Pyrus x bretschneideri]	30.0846	27.9427	29.1004	50.0243	25.2065	35.2178	20.6212	17.0647	17.1793	35.0021	41.8114	28.3595
EVM0002872	Group I	YT521-B-like domain	YTH domain-containing protein ECT4 OS=Arabidopsis thaliana OX=3702 GN=ECT4 PE=2 SV=1	PREDICTED: YTH domain-containing family protein 2-like isoform X2 [Pyrus x bretschneideri]	41.468	39.7535	29.1004	53.5143	42.3109	42.1504	22.9124	23.103	24.8486	57.7657	42.8251	32.8769
ONT.6551	Group I	--	--	--	59.0852	33.416	88.6393	80.5623	131.134	72.6539	10.4379	4.9882	5.2151	121.895	61.5769	79.3061
EVM0038933	Group I	Gamma-glutamyltranspeptidase	Glutathione hydrolase 3 OS=Arabidopsis thaliana OX=3702 GN=GGT3 PE=2 SV=1	PREDICTED: gamma-glutamyltranspeptidase 3 [Pyrus x bretschneideri]	20.3275	18.1483	19.4003	21.8129	21.0054	28.0078	10.1833	12.0766	9.8167	8.3222	45.1057	12.5484
EVM0038982	Group I	Cellulase (glycosyl hydrolase family 5)	Glycosyl hydrolase 5 family protein OS=Chamaecyparis obtusa OX=13415 PE=1 SV=1	glycosyl hydrolase 5 family protein-like [Malus domestica]	84.8333	80.3713	77.9357	137.857	69.0178	98.9979	53.4623	46.2061	31.5976	155.184	59.2962	66.7577
EVM0021962	Group I	Reticulon	Reticulon-like protein B21 OS=Arabidopsis thaliana OX=3702 GN=RTNLB21 PE=2 SV=2	PREDICTED: reticulon-like protein B21 isoform X2 [Pyrus x bretschneideri]	9.4861	13.2512	20.4038	20.6495	15.604	17.7475	11.7108	7.876	7.3626	17.6234	13.9371	17.5678
EVM0038222	Group I	Starch synthase catalytic domain	Starch synthase 1, chloroplastic/amyloplastic OS=Arabidopsis thaliana OX=3702 GN=SS1 PE=2 SV=1	PREDICTED: starch synthase 1, chloroplastic/amyloplastic-like isoform X1 [Pyrus x bretschneideri]	27.9164	22.1813	26.0901	43.0441	28.5074	34.3858	14.5112	11.5515	12.5777	39.1632	27.8743	29.1124
ONT.15383	Group I	Eukaryotic-type carbonic anhydrase	Alpha carbonic anhydrase 7 OS=Arabidopsis thaliana OX=3702 GN=ACA7 PE=2 SV=1	bifunctional monodehydroascorbate reductase and carbonic anhydrase nectarin-3-like [Pyrus ussuriensis x Pyrus communis]	0.5421	3.7449	0.669	0.5817	0	0.2773	0.5092	0.5251	0	3.4268	1.5204	3.7645
EVM0000455	Group I	--	--	PREDICTED: uncharacterized protein LOC103941689 isoform X1 [Pyrus x bretschneideri]	86.4595	78.6428	76.2632	40.4266	41.7108	35.7724	36.4053	29.6664	46.016	152.247	105.922	97.1249
EVM0013232	Group I	Ubiquitin family	Polyubiquitin OS=Nicotiana sylvestris OX=4096 GN=UBI11 PE=2 SV=1	polyubiquitin [Hevea brasiliensis]	21.6826	9.5063	7.0242	2.6175	1.8005	2.2184	1.7821	3.4129	0.9203	23.7427	22.5528	20.8304
EVM0019431	Group I	GDSL-like Lipase/Acylhydrolase	Esterase OS=Hevea brasiliensis OX=3981 PE=1 SV=1	PREDICTED: esterase-like [Fragaria vesca subsp. vesca]	0.5421	5.1852	0	0.8725	0	0.5546	0.7637	0.2625	0.9203	5.6297	1.5204	3.0116
EVM0017110	Group I	Enhanced disease susceptibility 1 protein EP domain	Senescence-associated carboxylesterase 101 OS=Arabidopsis thaliana OX=3702 GN=SAG101 PE=1 SV=1	PREDICTED: senescence-associated carboxylesterase 101 [Pyrus x bretschneideri]	43.9073	48.3956	32.1108	45.3708	20.4053	24.1255	39.7149	25.7284	25.1554	59.4791	43.3319	59.2286
EVM0035917	Group I	Peroxidase	Peroxidase 4 OS=Vitis vinifera OX=29760 GN=GSVIVT00023967001 PE=1 SV=1	peroxidase 2 [Pyrus communis]	91.067	107.162	98.0049	71.5463	52.8136	72.9312	54.4806	71.9345	66.5697	202.425	105.162	98.6307
EVM0023528	Group I	Multicopper oxidase	Laccase-4 OS=Arabidopsis thaliana OX=3702 GN=IRX12 PE=2 SV=2	PREDICTED: laccase-4-like [Pyrus x bretschneideri]	11.6544	3.1688	1.338	1.1634	0.6002	0	0.2546	0	0	19.3368	3.5476	12.7994
EVM0041937	Group I	--	Protein LITTLE ZIPPER 1 OS=Arabidopsis thaliana OX=3702 GN=ZPR1 PE=1 SV=1	PREDICTED: uncharacterized protein LOC103967705 [Pyrus x bretschneideri]	16.533	20.1648	7.3587	5.8168	9.6025	8.5965	6.11	10.5014	5.5219	46.2615	7.3487	14.3052
ONT.4227	Group I	UDP-glucoronosyl and UDP-glucosyl transferase	UDP-glycosyltransferase 87A1 OS=Arabidopsis thaliana OX=3702 GN=UGT87A1 PE=2 SV=1	PREDICTED: UDP-glycosyltransferase 87A1-like [Pyrus x bretschneideri]	19.5144	20.4529	16.7244	13.9603	10.8028	14.9745	14.002	11.8141	11.9641	37.6946	18.7518	21.3323
ONT.28469	Group I	GAG-pre-integrase domain	--	retrovirus-related Pol polyprotein from transposon TNT 1-94 [Cinnamomum micranthum f. kanehirae]	1.0841	3.7449	0.669	0.5817	0.6002	0.5546	0.2546	0.7876	0.6135	5.3849	2.7874	2.2587
EVM0006288	Group I	--	Ubiquinol-cytochrome c reductase complex 6.7 kDa protein OS=Solanum tuberosum OX=4113 PE=1 SV=2	hypothetical protein DVH24_022831 [Malus domestica]	108.684	99.6719	135.468	69.8013	105.627	90.6788	96.9959	78.2353	89.5777	169.87	133.036	142.55
ONT.17910	Group I	NB-ARC domain;; Rx N-terminal domain;; Leucine Rich repeats (2 copies)	Putative disease resistance protein At1g50180 OS=Arabidopsis thaliana OX=3702 GN=At1g50180 PE=3 SV=2	CC-NBS-LRR protein [Pyrus ussuriensis x Pyrus communis]	5.4207	10.9466	5.6863	5.5259	6.0015	3.8823	5.8554	3.938	5.5219	9.546	9.3759	11.7955
EVM0019080	Group I	DREPP plasma membrane polypeptide	Plasma membrane-associated cation-binding protein 1 OS=Arabidopsis thaliana OX=3702 GN=PCAP1 PE=1 SV=1	PREDICTED: plasma membrane-associated cation-binding protein 1 [Pyrus x bretschneideri]	7.5889	79.7951	2.3414	1.745	0.6002	1.1092	2.5458	2.8879	1.8406	140.988	27.1141	24.5949
EVM0023451	Group I	Protein phosphatase 2C	Probable protein phosphatase 2C 73 OS=Arabidopsis thaliana OX=3702 GN=PPC6-7 PE=2 SV=1	PREDICTED: probable protein phosphatase 2C 34 [Pyrus x bretschneideri]	18.9723	22.7575	12.3761	13.6694	15.3039	12.4787	9.9287	15.227	16.259	25.9456	24.3267	19.3246
EVM0028448	Group I	2OG-Fe(II) oxygenase superfamily	2-oxoglutarate-dependent dioxygenase 19 OS=Oryza sativa subsp. japonica OX=39947 GN=2ODD19 PE=1 SV=1	PREDICTED: protein DMR6-LIKE OXYGENASE 2-like [Pyrus x bretschneideri]	0.8131	8.0659	0.3345	0	0	0.2773	1.7821	0.2625	0	1.7134	8.8691	5.7723
EVM0031697	Group I	Heavy-metal-associated domain	Heavy metal-associated isoprenylated plant protein 6 OS=Arabidopsis thaliana OX=3702 GN=HIPP06 PE=1 SV=1	hypothetical protein D8674_008423 [Pyrus ussuriensis x Pyrus communis]	0.8131	8.9301	1.6724	0	1.2003	0.5546	2.0367	1.3127	0.6135	10.2803	5.5749	3.2626
EVM0020631	Group I	Ferric reductase NAD binding domain	Respiratory burst oxidase homolog protein A OS=Solanum tuberosum OX=4113 GN=RBOHA PE=1 SV=1	respiratory burst oxidase-like protein A [Pyrus ussuriensis x Pyrus communis]	2.4393	4.033	1.0035	0.5817	1.2003	0.5546	1.0183	1.0501	0.9203	2.2029	5.3215	4.5174
EVM0039028	Group I	Glycosyl hydrolase family 63 N-terminal domain	Mannosyl-oligosaccharide glucosidase GCS1 OS=Arabidopsis thaliana OX=3702 GN=GCS1 PE=1 SV=1	PREDICTED: mannosyl-oligosaccharide glucosidase GCS1-like [Pyrus x bretschneideri]	12.7385	12.387	10.7036	5.5259	4.2011	6.378	3.8187	7.0884	8.5896	18.8473	13.9371	19.3246
EVM0028614	Group I	Protein of unknown function (DUF707)	--	hypothetical protein DVH24_034767 [Malus domestica]	14.6358	12.0989	13.714	4.6534	4.8012	9.983	6.8737	4.2006	12.8845	20.3159	11.9099	17.3168
EVM0019836	Group I	--	--	nucleolin-like [Pyrus ussuriensis x Pyrus communis]	6.2338	77.2025	3.6794	4.0717	4.8012	6.9326	16.5479	11.5515	14.4183	75.3892	27.8743	44.9234
EVM0024709	Group I	NAD(P)H-binding	Protein PLASTID TRANSCRIPTIONALLY ACTIVE 16, chloroplastic OS=Arabidopsis thaliana OX=3702 GN=PTAC16 PE=1 SV=1	PREDICTED: protein plastid transcriptionally active 16, chloroplastic [Pyrus x bretschneideri]	27.9164	23.3336	17.3934	14.8328	15.0039	13.0333	16.2933	12.3391	23.6215	32.0649	30.9151	27.3556
ONT.25725	Group I	Calmodulin binding protein-like	Protein SAR DEFICIENT 1 OS=Arabidopsis thaliana OX=3702 GN=SARD1 PE=1 SV=1	PREDICTED: calmodulin-binding protein 60 F-like [Pyrus x bretschneideri]	23.3088	29.095	13.3795	15.1236	9.9026	13.0333	17.5662	12.8642	17.7928	44.5481	22.5528	21.5833
EVM0028913	Group I	Ras family	Ras-related protein RABG3b OS=Arabidopsis thaliana OX=3702 GN=RABG3B PE=1 SV=1	PREDICTED: septum-promoting GTP-binding protein 1-like [Pyrus x bretschneideri]	2.7103	8.354	3.6794	1.1634	1.2003	2.2184	1.5275	2.6253	3.0677	7.3431	8.3623	5.5213
ONT.1976	Group I	--	--	hypothetical protein D8674_033270 [Pyrus ussuriensis x Pyrus communis]	31.4398	66.832	38.8006	16.8686	23.406	26.6213	47.0977	28.3537	26.6893	79.5502	37.2502	66.2558
EVM0036470	Group I	Xylanase inhibitor N-terminal	Aspartyl protease family protein At5g10770 OS=Arabidopsis thaliana OX=3702 GN=At5g10770 PE=2 SV=1	protein ASPARTIC PROTEASE IN GUARD CELL 2 [Pyrus ussuriensis x Pyrus communis]	14.9068	23.0455	6.6898	5.5259	0.3001	7.4872	7.1283	12.3391	11.9641	33.5335	18.7518	21.0814
ONT.5015	Group I	--	--	hypothetical protein C1H46_013967 [Malus baccata]	7.5889	11.2347	5.0173	1.4542	5.7015	2.7731	4.5825	5.7758	6.4422	16.1548	8.6157	10.7917
EVM0002355	Group I	Glutathione S-transferase, N-terminal domain	Glutathione transferase GST 23 OS=Zea mays OX=4577 PE=2 SV=1	glutathione transferase GST 23-like [Malus domestica]	24.935	31.9757	29.7694	22.9763	18.3047	18.0248	27.7495	15.7521	22.0877	52.136	30.6617	33.1279
EVM0014072	Group I	Peptidase of plants and bacteria	Basic secretory protease (Fragments) OS=Boswellia serrata OX=613112 PE=1 SV=1	PREDICTED: uncharacterized protein LOC103938567 [Pyrus x bretschneideri]	3.7945	58.478	4.3483	4.6534	7.5019	4.9915	12.9837	7.0884	8.2829	49.4435	28.6345	47.935
EVM0024306	Group I	Heavy-metal-associated domain	Heavy metal-associated isoprenylated plant protein 5 OS=Arabidopsis thaliana OX=3702 GN=HIPP05 PE=1 SV=2	axoneme-associated protein-like [Pyrus ussuriensis x Pyrus communis]	0	27.3666	0	0.5817	0.9002	0.8319	2.0367	3.1504	2.1474	26.9247	15.9644	16.062
EVM0028017	Group I	Thioesterase superfamily	1,4-dihydroxy-2-naphthoyl-CoA thioesterase 1 OS=Arabidopsis thaliana OX=3702 GN=DHNAT1 PE=1 SV=1	PREDICTED: 1,4-dihydroxy-2-naphthoyl-CoA thioesterase 1-like [Pyrus x bretschneideri]	3.5234	12.0989	1.6724	1.4542	1.8005	1.6638	2.8004	2.3628	5.2151	14.4414	10.3895	6.2742
EVM0032051	Group I	--	--	--	2.4393	9.2182	4.6828	1.4542	2.4006	1.9411	4.0733	2.8879	2.4542	15.6653	8.1089	6.5252
EVM0033604	Group I	Nitronate monooxygenase	--	nitronate monooxygenase-like [Pyrus ussuriensis x Pyrus communis]	12.4675	9.7943	11.3726	7.271	6.0015	4.7142	8.9104	9.1887	5.8287	27.4142	14.1906	12.0465
EVM0014363	Group I	Cytochrome b-c1 complex subunit 8	Cytochrome b-c1 complex subunit 8 OS=Solanum tuberosum OX=4113 PE=1 SV=2	KH domain-containing protein [Pyrus ussuriensis x Pyrus communis]	1.3552	0.5761	1.338	0	0.3001	0.5546	0.2546	0	0	3.4268	4.0544	5.5213
EVM0022898	Group I	Calmodulin binding protein-like	Calmodulin-binding protein 60 A OS=Arabidopsis thaliana OX=3702 GN=CBP60A PE=2 SV=1	calmodulin-binding protein 60 A-like [Malus domestica]	8.9441	10.3705	10.0346	9.5977	8.4022	7.2099	8.6558	4.4631	11.0438	19.3368	14.6974	13.8033
EVM0014010	Group I	Thioredoxin-like	Probable nucleoredoxin 1 OS=Arabidopsis thaliana OX=3702 GN=At1g60420 PE=1 SV=1	nucleoredoxin 1 [Pyrus ussuriensis x Pyrus communis]	104.619	140.866	72.5839	88.1241	72.6187	99.2752	100.051	81.1232	55.5259	305.962	146.213	127.994
EVM0002093	Group I	SNARE associated Golgi protein	Uncharacterized membrane protein At4g09580 OS=Arabidopsis thaliana OX=3702 GN=At4g09580 PE=1 SV=1	PREDICTED: uncharacterized membrane protein At4g09580-like [Pyrus x bretschneideri]	11.9254	13.8273	13.714	9.8885	15.3039	8.0418	9.6741	11.289	10.1235	23.2531	19.7654	21.8343
EVM0022577	Group I	Type I 3-dehydroquinase	Bifunctional 3-dehydroquinate dehydratase/shikimate dehydrogenase, chloroplastic OS=Arabidopsis thaliana OX=3702 GN=EMB3004 PE=1 SV=1	bifunctional 3-dehydroquinate dehydratase/shikimate dehydrogenase [Pyrus ussuriensis x Pyrus communis]	79.6837	93.9105	57.8664	57.2952	55.8144	74.0405	57.281	55.9199	55.2191	181.864	123.407	116.199
EVM0038146	Group I	Pyruvate kinase, barrel domain	Plastidial pyruvate kinase 2 OS=Arabidopsis thaliana OX=3702 GN=PKP2 PE=1 SV=1	PREDICTED: plastidial pyruvate kinase 2-like [Pyrus x bretschneideri]	11.3834	12.9631	8.6967	11.0519	6.3016	8.0418	7.1283	9.1887	7.6693	12.728	29.1413	17.8188
EVM0003974	Group I	--	--	hypothetical protein D8674_017063 [Pyrus ussuriensis x Pyrus communis]	7.3179	2.8807	2.0069	0.5817	1.8005	0.8319	0	0.7876	0.3068	19.0921	7.8555	17.8188
EVM0013730	Group I	Fasciclin domain	Fasciclin-like arabinogalactan protein 7 OS=Arabidopsis thaliana OX=3702 GN=FLA7 PE=2 SV=1	fasciclin-like arabinogalactan protein 7 [Pyrus ussuriensis x Pyrus communis]	4.6076	3.1688	3.0104	1.745	3.0008	2.2184	1.0183	2.6253	1.8406	12.2385	5.8283	5.2703
EVM0008877	Group I	Aldehyde dehydrogenase family	Aldehyde dehydrogenase family 2 member B7, mitochondrial OS=Arabidopsis thaliana OX=3702 GN=ALDH2B7 PE=1 SV=2	PREDICTED: aldehyde dehydrogenase family 2 member B7, mitochondrial-like isoform X2 [Pyrus x bretschneideri]	90.525	91.894	48.5007	60.2036	39.6102	67.1078	51.1711	42.7931	52.4582	234.245	109.723	123.728
EVM0020414	Group I	Wound-induced protein WI12	Wound-induced protein 1 OS=Solanum tuberosum OX=4113 GN=WUN1 PE=2 SV=1	wound-induced protein 1-like [Malus domestica]	73.992	86.1326	45.8248	61.9486	42.3109	63.7802	60.0815	52.5069	42.3347	119.692	116.565	114.442
EVM0036162	Group I	Guanylate kinase	Guanylate kinase 2 OS=Arabidopsis thaliana OX=3702 GN=GK-2 PE=2 SV=1	hypothetical protein C1H46_036407 [Malus baccata]	68.5713	72.5934	52.8491	68.6379	41.1106	54.6291	49.8982	46.9937	57.0598	130.218	83.1161	85.8313
EVM0007887	Group I	WAX2 C-terminal domain	Very-long-chain aldehyde decarbonylase CER1 OS=Arabidopsis thaliana OX=3702 GN=CER1 PE=1 SV=1	PREDICTED: protein ECERIFERUM 1-like isoform X1 [Pyrus x bretschneideri]	1.6262	0.8642	1.338	0.8725	0.3001	0.5546	0.5092	0	0.3068	3.9163	4.3078	3.5136
EVM0020205	Group I	Glycosyltransferase family 20	Probable alpha,alpha-trehalose-phosphate synthase [UDP-forming] 9 OS=Arabidopsis thaliana OX=3702 GN=TPS9 PE=2 SV=1	hypothetical protein C1H46_037582 [Malus baccata]	3.7945	6.6256	3.3449	3.4901	1.8005	2.2184	2.0367	0.2625	0.9203	29.1276	17.4848	9.2858
EVM0028521	Group I	PLAC8 family	--	PREDICTED: protein PLANT CADMIUM RESISTANCE 12 [Pyrus x bretschneideri]	43.9073	36.5848	42.8144	40.4266	38.71	34.3858	34.6232	32.5543	40.494	68.7804	77.5412	41.1589
EVM0003869	Group I	Homocysteine S-methyltransferase	Homocysteine S-methyltransferase 3 OS=Arabidopsis thaliana OX=3702 GN=HMT3 PE=1 SV=2	homocysteine S-methyltransferase 3 [Pyrus ussuriensis x Pyrus communis]	26.8322	25.3501	26.759	28.793	18.0046	19.4114	20.3666	24.6783	15.6454	80.5293	31.9287	38.9002
EVM0012592	Group I	Cytidine and deoxycytidylate deaminase zinc-binding region	Guanosine deaminase OS=Arabidopsis thaliana OX=3702 GN=GSDA PE=1 SV=1	tRNA(adenine(34)) deaminase [Pyrus ussuriensis x Pyrus communis]	1.6262	0.5761	1.6724	0.8725	1.5004	0.2773	0.7637	0.7876	0.6135	3.6715	3.801	3.2626
ONT.20979	Group I	EF hand;; EF-hand domain;; EF hand;; EF-hand domain pair;; EF-hand domain pair	--	hypothetical protein DVH24_020738 [Malus domestica]	0	0.5761	3.0104	0.8725	0.6002	0.2773	0.5092	0.5251	0	6.364	3.2942	4.0155
EVM0019243	Group I	Core-2/I-Branching enzyme	Beta-glucuronosyltransferase GlcAT14B OS=Arabidopsis thaliana OX=3702 GN=GLCAT14B PE=2 SV=1	PREDICTED: beta-glucuronosyltransferase GlcAT14B-like [Pyrus x bretschneideri]	21.6826	29.9592	25.4211	26.1755	19.505	23.2936	23.6762	22.578	18.7132	32.7992	62.3371	32.124
EVM0002926	Group I	DOMON domain	Cytochrome b561 and DOMON domain-containing protein At3g61750 OS=Arabidopsis thaliana OX=3702 GN=At3g61750 PE=3 SV=1	hypothetical protein D8674_042045 [Pyrus ussuriensis x Pyrus communis]	3.2524	2.8807	1.0035	0.8725	1.8005	1.6638	0.2546	1.0501	0.6135	9.546	5.0681	9.5368
EVM0020473	Group I	RhoGAP domain	Uncharacterized Rho GTPase-activating protein At5g61530 OS=Arabidopsis thaliana OX=3702 GN=At5g61530 PE=1 SV=2	PREDICTED: uncharacterized Rho GTPase-activating protein At5g61530-like [Pyrus x bretschneideri]	47.4307	62.511	43.8179	44.7892	43.8113	45.478	32.5865	32.2918	44.7889	140.988	79.5684	79.8081
EVM0037052	Group I	--	--	E3 ubiquitin-protein ligase RNF185 [Prunus yedoensis var. nudiflora]	29.8136	42.6342	26.0901	33.1556	30.0077	26.344	23.6762	28.0912	31.2908	57.7657	41.558	43.4176
EVM0003837	Group I	UreF	Urease accessory protein F OS=Arabidopsis thaliana OX=3702 GN=UREF PE=2 SV=1	unnamed protein product [Prunus armeniaca]	25.2061	24.4859	15.7209	13.9603	18.0046	17.4702	15.5295	12.8642	11.9641	64.6193	33.7026	45.9273
EVM0013563	Group I	Protein of unknown function (DUF1664)	--	uncharacterized protein LOC103417180 isoform X2 [Malus domestica]	56.3748	68.2724	62.5492	53.8052	67.2173	50.7468	51.9348	39.9053	69.0239	94.726	88.9443	89.3449
EVM0023219	Group I	Xylanase inhibitor N-terminal	Protein ASPARTIC PROTEASE IN GUARD CELL 1 OS=Arabidopsis thaliana OX=3702 GN=ASPG1 PE=1 SV=1	PREDICTED: protein ASPARTIC PROTEASE IN GUARD CELL 1 [Pyrus x bretschneideri]	4.0655	4.321	4.3483	2.6175	2.1005	4.1596	1.2729	2.6253	2.4542	8.8117	16.7246	7.2781
EVM0002520	Group I	Isochorismatase family	Nicotinamidase 1 OS=Arabidopsis thaliana OX=3702 GN=NIC1 PE=1 SV=1	PREDICTED: nicotinamidase 1-like [Pyrus x bretschneideri]	20.5985	19.3006	12.3761	9.8885	12.0031	14.9745	16.2933	11.8141	15.9522	37.9393	22.8062	23.5911
EVM0020046	Group I	Pyroglutamyl peptidase	--	PREDICTED: uncharacterized protein LOC103955873 [Pyrus x bretschneideri]	88.6277	167.08	68.9045	64.2754	57.3148	65.1667	74.8472	79.548	76.6933	209.278	247.574	195.254
EVM0038993	Group I	Glycosyl hydrolases family 16	Probable xyloglucan endotransglucosylase/hydrolase protein 30 OS=Arabidopsis thaliana OX=3702 GN=XTH30 PE=2 SV=2	probable xyloglucan endotransglucosylase/hydrolase protein 30 [Malus domestica]	0.5421	12.9631	0.3345	0	0	0	0.7637	1.3127	2.1474	26.1904	6.0817	12.5484
EVM0004940	Group I	Hsp70 protein	Heat shock 70 kDa protein 4 OS=Arabidopsis thaliana OX=3702 GN=HSP70-4 PE=1 SV=1	PREDICTED: probable mediator of RNA polymerase II transcription subunit 37c [Pyrus x bretschneideri]	2.1683	6.0494	1.338	2.0359	1.8005	0.2773	2.5458	1.8377	1.8406	8.8117	6.5885	5.5213
EVM0029643	Group I	Ring finger domain	RING-H2 finger protein ATL32 OS=Arabidopsis thaliana OX=3702 GN=ATL32 PE=2 SV=3	RING-H2 finger protein ATL11-like [Pyrus ussuriensis x Pyrus communis]	18.1592	32.8399	10.7036	6.9801	13.5035	15.8064	18.8391	9.1887	17.1793	70.7385	20.0188	26.8537
EVM0023673	Group I	Citrate synthase, C-terminal domain	ATP-citrate synthase beta chain protein 2 OS=Arabidopsis thaliana OX=3702 GN=ACLB-2 PE=1 SV=1	hypothetical protein DVH24_025380 [Malus domestica]	16.804	31.6876	14.7175	20.9404	10.2026	14.1426	17.8208	17.3273	16.8725	32.7992	36.49	23.842
EVM0027571	Group I	Phosphoenolpyruvate carboxykinase	Phosphoenolpyruvate carboxykinase (ATP) 1 OS=Arabidopsis thaliana OX=3702 GN=PCK1 PE=1 SV=1	phosphoenolpyruvate carboxykinase [ATP]-like [Pyrus ussuriensis x Pyrus communis]	58.2721	93.3344	35.4557	40.1357	41.7108	41.5958	49.389	34.392	66.263	97.6632	90.9716	103.65
EVM0035272	Group I	Aminotransferase class I and II	Aspartate aminotransferase 3, chloroplastic OS=Arabidopsis thaliana OX=3702 GN=ASP3 PE=1 SV=1	PREDICTED: aspartate aminotransferase, cytoplasmic isoform X2 [Pyrus x bretschneideri]	67.4872	120.989	55.1905	59.0403	41.1106	67.1078	66.9552	57.7576	63.502	147.351	94.0124	145.311
ONT.10376	Group I	--	--	hypothetical protein C1H46_026169 [Malus baccata]	6.7758	37.737	5.0173	8.1435	8.1021	3.605	10.947	9.9763	9.2032	54.8285	21.0324	26.1008
EVM0023475	Group I	Fasciclin domain	Fasciclin-like arabinogalactan protein 12 OS=Arabidopsis thaliana OX=3702 GN=FLA12 PE=2 SV=2	PREDICTED: fasciclin-like arabinogalactan protein 12 [Pyrus x bretschneideri]	11.6544	3.1688	3.0104	3.4901	0.6002	1.6638	1.5275	1.0501	0.6135	28.8829	5.5749	15.0581
EVM0026882	Group I	Subtilase family	CO(2)-response secreted protease OS=Arabidopsis thaliana OX=3702 GN=CRSP PE=2 SV=1	subtilisin-like protease [Pyrus ussuriensis x Pyrus communis]	4.6076	5.4733	3.3449	2.3267	1.8005	3.8823	1.7821	1.5752	2.761	11.2594	7.3487	9.7878
EVM0010010	Group I	DnaJ domain	Chaperone protein dnaJ 11, chloroplastic OS=Arabidopsis thaliana OX=3702 GN=ATJ11 PE=1 SV=2	PREDICTED: chaperone protein dnaJ 11, chloroplastic-like [Pyrus x bretschneideri]	32.795	54.7331	22.4107	19.1954	19.505	18.0248	15.0204	13.1267	13.1912	182.109	39.024	35.8885
ONT.13924	Group I	--	--	--	4.0655	5.1852	3.6794	2.6175	2.4006	3.8823	2.8004	3.6755	1.2271	13.4623	3.5476	7.5291
EVM0008772	Group I	Early Flowering 4 domain	Protein ELF4-LIKE 3 OS=Arabidopsis thaliana OX=3702 GN=EFL3 PE=3 SV=1	PREDICTED: protein ELF4-LIKE 3 [Pyrus x bretschneideri]	9.4861	20.4529	10.7036	11.9244	9.3024	8.0418	11.9654	9.4512	6.749	18.8473	34.2094	21.3323
ONT.2508	Group I	--	--	hypothetical protein DVH24_014979 [Malus domestica]	14.9068	19.0126	12.3761	9.016	13.8036	12.4787	12.9837	9.4512	12.5777	36.226	20.5256	21.3323
EVM0023262	Group I	Uracil phosphoribosyltransferase	Uridine kinase-like protein 4 OS=Arabidopsis thaliana OX=3702 GN=UKL4 PE=2 SV=2	PREDICTED: uridine kinase-like protein 3 [Pyrus x bretschneideri]	19.7854	39.1774	15.3864	14.8328	11.4029	14.6972	14.2566	12.8642	14.4183	78.3264	34.7162	52.2015
EVM0040973	Group I	Thaumatin family	Thaumatin-like protein OS=Actinidia chinensis var. chinensis OX=1590841 GN=TLP PE=1 SV=2	PREDICTED: protein P21-like [Pyrus x bretschneideri]	0	2.0165	0	0	0	0	0	0	0	1.7134	1.0136	4.7684
EVM0001605	Group I	Plant calmodulin-binding domain	--	hypothetical protein D8674_018378 [Pyrus ussuriensis x Pyrus communis]	1.8972	1.4403	2.6759	0.5817	0.3001	0.5546	0.2546	1.0501	0.6135	6.364	3.5476	6.5252
EVM0006705	Group I	Late embryogenesis abundant protein	Indole-3-acetic acid-induced protein ARG2 OS=Vigna radiata var. radiata OX=3916 GN=ARG2 PE=2 SV=1	PREDICTED: protein SENESCENCE-ASSOCIATED GENE 21, mitochondrial-like [Pyrus x bretschneideri]	288.379	937.377	296.022	223.655	315.682	246.247	312.882	246.52	203.697	1333.26	809.875	1000.11
ONT.2869	Group I	--	--	hypothetical protein C1H46_025957 [Malus baccata]	2.1683	0.2881	1.0035	0	0	0	0.2546	0	0	4.1611	2.0272	4.7684
EVM0011137	Group I	Purine nucleobase transmembrane transport	Purine permease 21 OS=Arabidopsis thaliana OX=3702 GN=PUP21 PE=2 SV=2	probable purine permease 10 [Malus domestica]	5.4207	5.7614	4.0139	2.9084	2.4006	2.7731	2.0367	4.2006	2.1474	17.3787	7.6021	5.2703
EVM0020490	Group I	Sulfate permease family	Low affinity sulfate transporter 3 OS=Stylosanthes hamata OX=37660 GN=ST3 PE=2 SV=1	low affinity sulfate transporter 3-like [Pyrus ussuriensis x Pyrus communis]	4.6076	0.2881	2.0069	0	1.2003	1.3865	1.2729	0.5251	0.9203	5.3849	5.8283	5.2703
EVM0018914	Group I	RCD1-SRO-TAF4 (RST) plant domain	Probable inactive poly [ADP-ribose] polymerase SRO5 OS=Arabidopsis thaliana OX=3702 GN=SRO5 PE=1 SV=1	inactive poly [ADP-ribose] polymerase SRO5 [Pyrus ussuriensis x Pyrus communis]	0.5421	10.6586	0.3345	0.2908	0.9002	0	0.5092	0.7876	0.9203	16.3996	5.0681	5.5213
EVM0040518	Group I	OPT oligopeptide transporter protein	Metal-nicotianamine transporter YSL3 OS=Arabidopsis thaliana OX=3702 GN=YSL3 PE=2 SV=1	metal-nicotianamine transporter YSL2 [Pyrus ussuriensis x Pyrus communis]	9.4861	13.8273	11.0381	3.7809	10.5027	7.2099	6.6191	9.4512	6.749	16.3996	17.9916	18.8227
EVM0002597	Group I	von Willebrand factor type A domain	--	hypothetical protein DVH24_000477 [Malus domestica]	6.2338	5.4733	6.0208	2.6175	3.3009	4.7142	3.055	3.4129	5.2151	10.2803	8.8691	9.2858
ONT.11015	Group I	Auxin responsive protein	Auxin-induced protein 15A OS=Glycine max OX=3847 PE=2 SV=1	hypothetical protein D8674_025534 [Pyrus ussuriensis x Pyrus communis]	0.8131	27.3666	0.669	0	0.3001	0.2773	3.3096	0.2625	0.6135	49.4435	13.1769	12.7994
ONT.895	Group I	--	--	hypothetical protein DVH24_029871 [Malus domestica]	228.21	476.754	235.48	177.121	168.043	189.399	207.485	167.497	255.235	775.676	305.857	481.358
EVM0033105	Group I	Malic enzyme, NAD binding domain	NADP-dependent malic enzyme OS=Phaseolus vulgaris OX=3885 GN=ME1 PE=2 SV=1	PREDICTED: NADP-dependent malic enzyme isoform X2 [Pyrus x bretschneideri]	3.2524	12.675	0.669	2.9084	1.8005	4.1596	4.0733	3.1504	2.761	9.0565	8.6157	12.7994
EVM0006970	Group I	Polyketide cyclase / dehydrase and lipid transport	Abscisic acid receptor PYL4 OS=Arabidopsis thaliana OX=3702 GN=PYL4 PE=1 SV=1	abscisic acid receptor PYL4-like [Pyrus ussuriensis x Pyrus communis]	1.3552	7.7779	1.0035	0.5817	1.2003	0.8319	0.7637	2.3628	0.9203	0.9791	16.7246	5.5213
EVM0037244	Group I	Phosphoglucose isomerase	Glucose-6-phosphate isomerase, cytosolic OS=Arabidopsis lyrata subsp. petraea OX=59691 GN=PGIC PE=3 SV=1	PREDICTED: glucose-6-phosphate isomerase, cytosolic-like [Pyrus x bretschneideri]	13.5516	29.095	5.6863	8.1435	9.0023	9.4284	12.4745	6.3008	12.2709	34.7573	26.3539	26.8537
ONT.24960	Group I	AP2 domain	Ethylene-responsive transcription factor RAP2-11 OS=Arabidopsis thaliana OX=3702 GN=RAP2-11 PE=2 SV=1	ethylene-responsive transcription factor ERF098-like [Pyrus ussuriensis x Pyrus communis]	4.6076	5.1852	6.0208	1.745	1.5004	2.2184	2.2912	2.1003	1.5339	16.8891	5.5749	10.7917
EVM0015888	Group I	Quinolinate synthetase A protein	Quinolinate synthase, chloroplastic OS=Arabidopsis thaliana OX=3702 GN=QS PE=1 SV=1	PREDICTED: quinolinate synthase, chloroplastic [Pyrus x bretschneideri]	9.2151	9.7943	6.3553	6.9801	5.4014	3.8823	5.0916	5.5132	5.5219	23.0084	6.3351	13.8033
EVM0036122	Group I	Ubiquitin-2 like Rad60 SUMO-like	Small ubiquitin-related modifier 1 OS=Arabidopsis thaliana OX=3702 GN=SUMO1 PE=1 SV=2	PREDICTED: small ubiquitin-related modifier 1-like [Pyrus x bretschneideri]	14.0937	35.4325	13.714	7.8526	10.5027	10.8149	10.947	8.1386	10.4303	55.318	23.8199	45.4254
EVM0038352	Group I	Papain family cysteine protease	Probable cysteine protease RD21B OS=Arabidopsis thaliana OX=3702 GN=RD21B PE=1 SV=1	PREDICTED: low-temperature-induced cysteine proteinase-like [Pyrus x bretschneideri]	52.5804	83.54	55.525	56.4227	39.0101	41.8731	59.5723	39.3802	38.3466	163.017	55.2418	72.53
EVM0008817	Group I	--	--	PREDICTED: uncharacterized protein LOC103952861 [Pyrus x bretschneideri]	127.656	135.393	70.5769	70.6738	75.9196	111.754	93.6863	77.1852	77.9203	204.138	127.715	134.017
ONT.16532	Group I	--	Putative MO25-like protein At4g17270 OS=Arabidopsis thaliana OX=3702 GN=At4g17270 PE=2 SV=1	hypothetical protein DVH24_014388 [Malus domestica]	6.5048	8.354	12.0416	7.271	4.8012	7.4872	8.1466	3.4129	6.749	15.1757	9.8827	14.5562
EVM0023453	Group I	--	--	uncharacterized protein LOC103408743 [Malus domestica]	2.1683	0.8642	1.6724	0.5817	0.3001	0.2773	0.2546	0	0.3068	6.364	2.0272	3.5136
ONT.1572	Group I	--	--	--	263.986	442.474	323.784	161.125	243.063	162.224	182.536	177.736	164.124	424.431	521.503	962.465
EVM0034259	Group I	Wound-induced protein WI12	Wound-induced protein 1 OS=Solanum tuberosum OX=4113 GN=WUN1 PE=2 SV=1	PREDICTED: wound-induced protein 1 [Pyrus x bretschneideri]	67.4872	140.29	58.8699	54.3868	60.3156	69.049	41.2424	35.1796	37.7331	308.41	117.579	157.107
EVM0009021	Group I	Methyladenine glycosylase	--	hypothetical protein D8674_016061 [Pyrus ussuriensis x Pyrus communis]	4.0655	1.4403	0.3345	0.8725	1.8005	0.8319	0.2546	0.7876	0.3068	6.364	4.0544	5.0194
EVM0021144	Group I	Regulator of Vps4 activity in the MVB pathway	--	hypothetical protein C1H46_034845 [Malus baccata]	0.8131	3.7449	2.3414	1.745	2.1005	1.3865	2.0367	1.0501	0.6135	4.8954	5.8283	3.2626
EVM0020224	Group I	Early Flowering 4 domain	Protein ELF4-LIKE 4 OS=Arabidopsis thaliana OX=3702 GN=EFL4 PE=2 SV=1	PREDICTED: protein ELF4-LIKE 4-like [Pyrus x bretschneideri]	163.975	222.677	138.812	153.563	163.842	149.745	148.931	116.04	142.036	279.038	216.913	241.934
EVM0028884	Group I	--	Heavy metal-associated isoprenylated plant protein 39 OS=Arabidopsis thaliana OX=3702 GN=HIPP39 PE=2 SV=1	neurofilament light polypeptide-like [Prunus yedoensis var. nudiflora]	26.2902	30.5353	18.0623	17.4503	19.505	22.1844	13.2383	16.8022	14.1116	57.7657	37.2502	39.4021
EVM0006064	Group I	Protein of unknown function (DUF1218)	--	hypothetical protein D8674_022440 [Pyrus ussuriensis x Pyrus communis]	85.6464	65.1036	61.8803	56.1319	57.6149	55.7383	47.3523	44.6309	47.5498	120.916	86.9171	129.249
ONT.29156	Group I	--	--	hypothetical protein DVH24_037413 [Malus domestica]	0.8131	1.1523	1.0035	0.5817	0.3001	0.5546	0.5092	0	0	2.4477	2.7874	2.7607
EVM0036342	Group I	Protein of unknown function (DUF3110)	--	PREDICTED: uncharacterized protein LOC103947204 [Pyrus x bretschneideri]	5.9627	8.0659	6.6898	6.3985	4.2011	5.5461	3.055	3.4129	4.9084	20.0711	13.4303	14.3052
EVM0041197	Group I	short chain dehydrogenase	3-oxoacyl-[acyl-carrier-protein] reductase, chloroplastic OS=Cuphea lanceolata OX=3930 GN=CLKR27 PE=2 SV=1	3-oxoacyl-[acyl-carrier-protein] reductase [Pyrus ussuriensis x Pyrus communis]	42.0101	42.9223	42.8144	36.9365	38.4099	40.2092	29.277	33.867	36.1992	58.2553	61.3235	88.09
ONT.2229	Group I	--	Ethylene-responsive transcription factor ERF057 OS=Arabidopsis thaliana OX=3702 GN=ERF057 PE=2 SV=1	ethylene-responsive transcription factor ERF060 [Pyrus ussuriensis x Pyrus communis]	1.6262	3.4568	1.0035	1.745	0.9002	1.6638	0.5092	0.7876	0.9203	9.7908	2.534	3.7645
EVM0013639	Group I	Homocysteine S-methyltransferase	Homocysteine S-methyltransferase 3 OS=Arabidopsis thaliana OX=3702 GN=HMT3 PE=1 SV=2	homocysteine S-methyltransferase 3 [Pyrus ussuriensis x Pyrus communis]	42.5522	49.5479	57.5319	54.3868	32.1083	39.6546	31.0591	27.3036	21.7809	169.136	83.3695	103.148
EVM0019713	Group I	Apg6 BARA domain	Beclin-1-like protein OS=Arabidopsis thaliana OX=3702 GN=ATG6 PE=1 SV=2	beclin-1-like protein [Pyrus ussuriensis x Pyrus communis]	11.3834	9.7943	8.6967	10.761	4.8012	9.1511	6.3646	4.2006	5.2151	23.2531	25.0869	19.5756
EVM0018159	Group I	Calmodulin binding protein-like	Calmodulin-binding protein 60 A OS=Arabidopsis thaliana OX=3702 GN=CBP60A PE=2 SV=1	calmodulin-binding protein 60 A-like [Malus domestica]	46.3466	53.8689	41.142	53.8052	40.8105	38.8227	44.0428	26.2535	47.5498	81.2636	61.3235	58.2248
EVM0019631	Group I	Homocysteine S-methyltransferase	Homocysteine S-methyltransferase 1 OS=Brassica oleracea var. italica OX=36774 GN=HMT1 PE=1 SV=1	homocysteine S-methyltransferase 1 [Pyrus ussuriensis x Pyrus communis]	6.7758	7.7779	5.0173	7.271	3.0008	5.5461	2.8004	4.4631	1.5339	12.2385	18.4984	16.5639
EVM0022380	Group I	Domain of unknown function (DUF4205)	--	PREDICTED: protein FAM188A-like [Pyrus x bretschneideri]	21.9537	22.7575	22.4107	22.3946	17.4045	21.9071	17.5662	17.0647	17.7928	42.3452	29.6481	27.8575
EVM0032113	Group I	alpha/beta hydrolase fold	--	hypothetical protein D8674_007129 [Pyrus ussuriensis x Pyrus communis]	24.1219	27.0785	17.3934	18.6137	24.0062	20.7979	19.0937	15.4895	19.6335	32.0649	42.8251	25.0969
EVM0010113	Group I	--	--	PREDICTED: uncharacterized protein LOC103927861 [Pyrus x bretschneideri]	20.8695	14.9796	19.0658	12.2152	17.7046	22.1844	15.0204	20.7402	7.9761	23.4979	27.6209	31.3711
EVM0022453	Group I	Polyketide cyclase / dehydrase and lipid transport	Abscisic acid receptor PYL3 OS=Oryza sativa subsp. japonica OX=39947 GN=PYL3 PE=1 SV=1	PREDICTED: abscisic acid receptor PYL9 [Pyrus x bretschneideri]	161.264	198.768	156.206	161.997	144.037	165.828	119.908	123.916	113.506	255.54	459.673	180.447
EVM0042565	Group I	Remorin, C-terminal region	Remorin OS=Solanum tuberosum OX=4113 PE=1 SV=1	PREDICTED: remorin-like [Pyrus x bretschneideri]	15.7199	20.741	13.3795	19.1954	11.1029	13.0333	10.4379	9.7138	7.6693	58.5	17.2314	26.3517
EVM0018659	Group I	START domain	--	hypothetical protein D8674_035512 [Pyrus ussuriensis x Pyrus communis]	19.7854	25.3501	19.7348	22.9763	18.6048	19.4114	16.2933	13.9143	18.4064	44.0586	27.8743	29.1124
EVM0041791	Group I	Glycosyl transferase family 64 domain	Glucosamine inositolphosphorylceramide transferase 1 OS=Arabidopsis thaliana OX=3702 GN=GINT1 PE=2 SV=1	PREDICTED: glycosyltransferase family protein 64 protein C5 [Pyrus x bretschneideri]	22.2247	23.3336	20.0693	28.2114	16.2042	18.8567	18.0754	18.64	15.6454	42.59	25.5937	27.3556
EVM0006246	Group I	Pyridine nucleotide-disulphide oxidoreductase	Monodehydroascorbate reductase 4, peroxisomal OS=Arabidopsis thaliana OX=3702 GN=MDAR4 PE=1 SV=1	PREDICTED: monodehydroascorbate reductase 4, peroxisomal-like [Pyrus x bretschneideri]	55.2907	58.1899	37.4626	50.8968	40.2104	48.8057	36.1507	34.1295	32.2112	122.874	83.1161	83.5726
EVM0033760	Group I	FAE1/Type III polyketide synthase-like protein	3-ketoacyl-CoA synthase 20 OS=Arabidopsis thaliana OX=3702 GN=KCS20 PE=2 SV=1	3-ketoacyl-CoA synthase 19-like [Pyrus ussuriensis x Pyrus communis]	13.5516	12.9631	11.7071	14.8328	6.0015	12.756	6.11	4.9882	4.6016	34.2678	49.4135	19.5756
EVM0033142	Group I	Peroxidase	L-ascorbate peroxidase 3 OS=Arabidopsis thaliana OX=3702 GN=APX3 PE=1 SV=1	L-ascorbate peroxidase 3 [Pyrus ussuriensis x Pyrus communis]	87.5436	70.0008	65.8941	78.5264	57.0147	77.3681	59.8269	53.8196	68.4104	135.113	114.031	123.979
EVM0008994	Group I	F-box-like	--	PREDICTED: uncharacterized protein LOC103956068 [Pyrus x bretschneideri]	3.5234	1.7284	3.0104	2.3267	1.8005	3.0504	0.7637	1.5752	0.9203	4.6506	14.9508	5.2703
EVM0019143	Group I	ADP-ribosylation factor family	ADP-ribosylation factor 1 OS=Oryza sativa subsp. japonica OX=39947 GN=Os01g0813400 PE=2 SV=3	LOW QUALITY PROTEIN: ADP-ribosylation factor [Cucumis sativus]	288.921	281.443	332.147	268.735	320.183	283.128	269.348	264.897	210.139	548.04	402.91	449.987
EVM0007216	Group I	Protein of unknown function (DUF1336)	Protein ENHANCED DISEASE RESISTANCE 2 OS=Arabidopsis thaliana OX=3702 GN=EDR2 PE=2 SV=1	protein ENHANCED DISEASE RESISTANCE 2-like [Pyrus ussuriensis x Pyrus communis]	6.7758	5.4733	6.6898	7.271	4.5012	6.6553	5.0916	3.4129	4.2948	19.0921	7.8555	12.5484
EVM0007975	Group I	Protein of unknown function (DUF1336)	Protein ENHANCED DISEASE RESISTANCE 2 OS=Arabidopsis thaliana OX=3702 GN=EDR2 PE=2 SV=1	protein ENHANCED DISEASE RESISTANCE 2-like [Pyrus ussuriensis x Pyrus communis]	18.1592	13.5392	16.3899	17.1595	13.5035	16.0837	8.1466	8.4011	11.9641	63.1507	16.7246	34.3827
EVM0028945	Group I	RING-variant domain	--	PREDICTED: uncharacterized protein LOC103956779 isoform X2 [Pyrus x bretschneideri]	5.9627	5.1852	6.3553	4.0717	8.4022	4.7142	3.8187	2.8879	5.5219	11.749	15.2042	8.282
EVM0006642	Group I	--	--	PREDICTED: uncharacterized protein LOC103955264 [Pyrus x bretschneideri]	4.0655	12.9631	5.3518	7.271	7.5019	6.6553	1.7821	2.3628	3.988	40.1423	10.3895	16.062
EVM0028896	Group I	--	Diacylglycerol O-acyltransferase 3 OS=Arabidopsis thaliana OX=3702 GN=DGAT3 PE=1 SV=2	PREDICTED: uncharacterized protein LOC103944702 isoform X1 [Pyrus x bretschneideri]	14.6358	22.7575	19.0658	22.1037	14.4037	17.7475	14.7658	8.1386	10.7371	60.2134	31.1685	36.3905
EVM0016323	Group I	UTP--glucose-1-phosphate uridylyltransferase	UDP-sugar pyrophosphorylase OS=Cucumis melo OX=3656 GN=USP PE=1 SV=1	PREDICTED: UDP-sugar pyrophosphorylase-like [Pyrus x bretschneideri]	16.804	19.8768	12.3761	20.0679	12.3032	15.5291	13.4929	11.289	9.8167	39.8975	20.0188	30.6182
EVM0038509	Group I	Zinc finger, C3HC4 type (RING finger)	E3 ubiquitin-protein ligase AIRP2 OS=Arabidopsis thaliana OX=3702 GN=AIRP2 PE=1 SV=1	RING-H2 finger protein ATL47-like [Pyrus ussuriensis x Pyrus communis]	41.468	43.4984	40.1385	43.335	49.5128	30.5036	29.5316	37.2799	34.3586	74.4101	63.3507	53.9583
EVM0013113	Group I	Protein of unknown function (DUF1685)	--	hypothetical protein C1H46_021686 [Malus baccata]	29.8136	43.2104	30.7729	33.7373	29.1075	33.5539	16.2933	14.1769	12.5777	152.981	45.3591	63.7461
EVM0003519	Group I	Transmembrane Fragile-X-F protein	--	PREDICTED: uncharacterized protein LOC103938513 [Pyrus x bretschneideri]	49.87	41.1939	48.5007	54.3868	44.4115	41.0412	36.9145	27.5661	37.1195	99.3766	70.4459	61.4874
EVM0001092	Group I	--	--	hypothetical protein DVH24_007519 [Malus domestica]	19.5144	22.1813	18.7313	19.4862	23.106	18.0248	13.2383	13.6518	22.7012	32.5544	24.5801	27.3556
EVM0010806	Group I	Jacalin-like lectin domain	Jacalin-related lectin 19 OS=Arabidopsis thaliana OX=3702 GN=JAL19 PE=2 SV=1	PREDICTED: jacalin-related lectin 19 [Pyrus x bretschneideri]	37.6736	43.7865	44.1524	48.5701	42.9111	31.8901	19.0937	20.2152	19.6335	110.636	78.048	82.5687
EVM0008901	Group I	Transmembrane amino acid transporter protein	Amino acid transporter AVT1C OS=Arabidopsis thaliana OX=3702 GN=AVT1C PE=1 SV=1	PREDICTED: vacuolar amino acid transporter 1-like [Pyrus x bretschneideri]	4.3365	1.1523	1.338	4.0717	1.5004	1.3865	1.0183	0.7876	0.3068	9.546	5.0681	7.2781
EVM0026127	Group I	Plus-3 domain	--	PREDICTED: uncharacterized protein LOC103939431 isoform X1 [Pyrus x bretschneideri]	5.4207	4.6091	4.3483	3.1992	5.4014	5.8234	3.8187	1.8377	4.6016	10.2803	8.3623	6.7762
EVM0001538	Group I	Universal stress protein family	--	PREDICTED: universal stress protein PHOS34-like [Pyrus x bretschneideri]	291.36	334.736	344.522	301.309	349.89	323.338	253.31	237.331	225.171	845.68	404.177	466.551
ONT.9620	Group I	--	--	hypothetical protein DVH24_010491 [Malus domestica]	7.0469	8.354	6.0208	7.5618	7.5019	6.6553	4.3279	5.7758	6.749	11.0146	11.9099	11.7955
EVM0011327	Group I	AMP-binding enzyme	Probable acyl-activating enzyme 1, peroxisomal OS=Arabidopsis thaliana OX=3702 GN=AAE1 PE=2 SV=1	PREDICTED: probable acyl-activating enzyme 1, peroxisomal [Pyrus x bretschneideri]	15.1778	12.0989	11.7071	16.5778	13.5035	14.4199	7.6375	8.1386	7.0558	48.7092	23.5665	22.0853
EVM0028973	Group I	Glycosyltransferase family 43	Beta-1,4-xylosyltransferase IRX14 OS=Arabidopsis thaliana OX=3702 GN=IRX14 PE=1 SV=1	PREDICTED: probable beta-1,4-xylosyltransferase IRX14 [Pyrus x bretschneideri]	10.2992	15.2677	13.3795	16.287	8.7022	15.5291	8.4012	12.6017	9.2032	30.841	19.0052	17.8188
EVM0012326	Group I	Heavy-metal-associated domain	Copper-transporting ATPase RAN1 OS=Arabidopsis thaliana OX=3702 GN=RAN1 PE=1 SV=1	copper-transporting ATPase RAN1-like [Pyrus ussuriensis x Pyrus communis]	18.1592	26.5024	21.7417	27.3388	17.7046	19.1341	16.2933	15.227	10.7371	23.0084	41.558	32.8769
EVM0017612	Group I	R3H-associated N-terminal domain	--	hypothetical protein DVH24_027127 [Malus domestica]	58.5431	70.0008	52.8491	60.2036	58.8152	61.839	50.1527	40.1678	34.6654	113.573	75.2606	78.0513
EVM0019209	Group I	PDDEXK-like family of unknown function	--	hypothetical protein C1H46_002030 [Malus baccata]	19.7854	17.5722	11.3726	13.6694	13.5035	18.8567	7.8921	9.4512	3.6813	43.5691	23.5665	22.3362
EVM0019519	Group I	Zinc finger, C3HC4 type (RING finger)	Probable BOI-related E3 ubiquitin-protein ligase 3 OS=Arabidopsis thaliana OX=3702 GN=BRG3 PE=1 SV=1	hypothetical protein DVH24_040868 [Malus domestica]	14.3647	16.708	11.0381	16.8686	7.802	14.9745	10.947	7.6135	8.2829	23.9875	24.8335	15.5601
ONT.8081	Group I	POT family	Protein NRT1/ PTR FAMILY 8.3 OS=Arabidopsis thaliana OX=3702 GN=NPF8.3 PE=1 SV=1	PREDICTED: protein NRT1/ PTR FAMILY 8.3-like [Pyrus x bretschneideri]	43.3653	46.3791	38.1316	43.0441	34.809	43.2596	27.4949	28.3537	34.0518	80.5293	49.4135	51.9505
EVM0020135	Group I	DENN (AEX-3) domain	--	hypothetical protein D8674_014190 [Pyrus ussuriensis x Pyrus communis]	17.3461	22.7575	11.3726	19.4862	12.6033	18.3021	8.9104	11.8141	11.0438	39.6527	22.2994	22.3362
EVM0022492	Group I	Cytochrome P450	Cytochrome P450 82A1 (Fragment) OS=Pisum sativum OX=3888 GN=CYP82A1 PE=2 SV=2	PREDICTED: cytochrome P450 CYP82D47-like [Pyrus x bretschneideri]	31.1688	42.3461	33.4488	47.4067	19.505	33.5539	11.7108	10.5014	7.3626	138.295	54.9884	39.904
EVM0003821	Group I	Malic enzyme, NAD binding domain	NADP-dependent malic enzyme OS=Populus trichocarpa OX=3694 PE=2 SV=3	hypothetical protein C1H46_035460 [Malus baccata]	195.415	198.191	205.71	244.304	111.329	205.76	101.833	100.551	127.618	603.358	239.719	295.139
EVM0006320	Group I	Serine acetyltransferase, N-terminal	Serine acetyltransferase 3, mitochondrial OS=Arabidopsis thaliana OX=3702 GN=SAT3 PE=1 SV=3	PREDICTED: serine acetyltransferase 1, chloroplastic-like [Pyrus x bretschneideri]	15.1778	25.6381	16.3899	16.5778	17.1044	16.361	9.165	4.7256	3.6813	71.7176	28.3811	35.6376
EVM0013577	Group I	Autophagy protein Atg8 ubiquitin like	Autophagy-related protein 8f OS=Arabidopsis thaliana OX=3702 GN=ATG8F PE=1 SV=1	autophagy-related protein 8f [Malus domestica]	68.8423	70.5769	69.5735	67.7654	58.5151	72.3766	49.6436	50.9317	37.7331	131.197	92.492	111.681
EVM0040713	Group I	Cytochrome P450	Ent-kaurenoic acid oxidase 2 OS=Arabidopsis thaliana OX=3702 GN=KAO2 PE=1 SV=2	PREDICTED: ent-kaurenoic acid oxidase 2-like [Pyrus x bretschneideri]	2.1683	1.7284	1.338	1.745	1.8005	1.1092	0.7637	0.2625	1.2271	2.9372	2.7874	4.5174
EVM0014070	Group I	Exostosin family	Xyloglucan galactosyltransferase XLT2 OS=Arabidopsis thaliana OX=3702 GN=XLT2 PE=1 SV=1	PREDICTED: xyloglucan galactosyltransferase XLT2-like [Pyrus x bretschneideri]	14.3647	11.2347	11.0381	17.1595	7.802	9.4284	6.6191	9.9763	5.8287	24.7218	14.9508	19.8265
EVM0037893	Group I	lactate/malate dehydrogenase, alpha/beta C-terminal domain	Malate dehydrogenase, glyoxysomal OS=Citrullus lanatus OX=3654 PE=1 SV=1	malate dehydrogenase [Pyrus ussuriensis x Pyrus communis]	103.263	127.326	84.6254	111.391	79.2204	110.367	73.3197	66.1587	75.1594	174.031	158.377	147.068
EVM0015689	Group I	VHS domain	TOM1-like protein 6 OS=Arabidopsis thaliana OX=3702 GN=TOL6 PE=1 SV=1	PREDICTED: TOM1-like protein 2 isoform X1 [Pyrus x bretschneideri]	23.8509	25.062	23.7486	21.2312	19.505	19.966	14.2566	9.4512	15.0319	68.0461	26.6073	38.6492
EVM0036650	Group I	Kelch motif	F-box/kelch-repeat protein OR23 OS=Arabidopsis thaliana OX=3702 GN=OR23 PE=2 SV=1	PREDICTED: F-box/kelch-repeat protein OR23 [Pyrus x bretschneideri]	19.2433	22.4694	13.3795	16.5778	15.604	17.1929	15.7841	9.9763	12.5777	29.3724	24.8335	27.6066
ONT.34077	Group I	--	--	phosphoribulokinase, chloroplastic-like isoform X1 [Malus domestica]	6.7758	10.0824	12.0416	5.5259	11.4029	9.1511	5.3462	7.351	8.5896	13.2176	16.7246	11.0426
EVM0004681	Group I	Diacylglycerol acyltransferase	Diacylglycerol O-acyltransferase 2D OS=Glycine max OX=3847 GN=DGAT2D PE=1 SV=1	diacylglycerol O-acyltransferase 2-like [Pyrus ussuriensis x Pyrus communis]	7.5889	10.3705	5.0173	6.3985	3.901	7.4872	2.8004	2.8879	5.2151	14.6862	17.7382	10.5407
EVM0036365	Group I	RING-variant domain	--	hypothetical protein D8674_014556 [Pyrus ussuriensis x Pyrus communis]	9.7572	19.0126	14.0485	16.8686	9.3024	11.0922	10.1833	8.9262	11.3506	21.7845	18.245	19.5756
ONT.31099	Group I	--	--	--	3.2524	5.7614	5.3518	2.9084	3.901	4.7142	2.5458	2.1003	3.0677	11.5042	5.5749	6.7762
EVM0026364	Group I	LNS2 (Lipin/Ned1/Smp2)	Phosphatidate phosphatase PAH1 OS=Arabidopsis thaliana OX=3702 GN=PAH1 PE=1 SV=1	PREDICTED: phosphatidate phosphatase PAH1-like [Pyrus x bretschneideri]	5.6917	6.6256	6.3553	6.1076	5.1013	5.2688	3.5642	3.6755	5.2151	8.0774	11.9099	7.0271
EVM0027657	Group I	Fatty acid hydroxylase superfamily	Very-long-chain aldehyde decarbonylase CER1 OS=Arabidopsis thaliana OX=3702 GN=CER1 PE=1 SV=1	PREDICTED: protein ECERIFERUM 1-like [Pyrus x bretschneideri]	1.8972	3.1688	3.0104	1.1634	1.2003	4.4369	0.7637	1.0501	1.2271	8.3222	3.0408	3.7645
EVM0021586	Group I	Cytidine and deoxycytidylate deaminase zinc-binding region	Cytidine deaminase 1 OS=Arabidopsis thaliana OX=3702 GN=CDA1 PE=1 SV=1	cytidine deaminase 1-like [Malus domestica]	20.5985	16.9961	9.3657	17.4503	9.0023	12.2014	9.4195	13.1267	7.9761	17.3787	33.956	19.5756
EVM0041535	Group I	Protein of unknown function (DUF707)	--	PREDICTED: uncharacterized protein LOC103930392 isoform X2 [Pyrus x bretschneideri]	4.0655	6.3375	2.3414	3.1992	2.4006	3.0504	2.2912	0.7876	2.1474	6.364	12.6701	5.0194
EVM0014457	Group I	alpha/beta hydrolase fold	Gibberellin receptor GID1B OS=Arabidopsis thaliana OX=3702 GN=GID1B PE=1 SV=1	gibberellin receptor GID1B-like [Pyrus ussuriensis x Pyrus communis]	30.6267	63.0871	28.097	36.3548	21.6056	21.9071	18.5845	20.7402	11.6574	119.203	46.3727	47.6841
ONT.33500	Group I	--	--	leucine-rich repeat extensin-like protein 3 [Pyrus ussuriensis x Pyrus communis]	30.3557	70.2888	33.7833	27.3388	24.9064	29.6716	24.4399	14.7019	9.51	155.429	43.5853	54.7112
EVM0009156	Group I	Peroxidase	Peroxidase 42 OS=Arabidopsis thaliana OX=3702 GN=PER42 PE=1 SV=2	PREDICTED: peroxidase 42-like [Pyrus x bretschneideri]	68.8423	26.5024	46.1593	32.2831	22.8059	43.2596	25.2037	21.5278	11.3506	108.923	39.5308	77.8003
EVM0041691	Group I	--	--	PREDICTED: elicitor-responsive protein 3-like [Pyrus x bretschneideri]	151.507	169.673	131.454	114.3	131.734	127.006	112.016	104.751	81.6016	240.364	139.118	233.15
EVM0015763	Group I	WLM domain	--	PREDICTED: DNA-dependent metalloprotease WSS1 [Pyrus x bretschneideri]	12.1965	18.7245	12.7105	11.3427	11.1029	16.0837	11.7108	8.4011	12.5777	19.5816	20.0188	17.0659
EVM0037550	Group I	Protein of unknown function (DUF_B2219)	Polyphenol oxidase latent form, chloroplastic OS=Prunus armeniaca OX=36596 GN=PPO PE=1 SV=1	polyphenol oxidase IV [Pyrus ussuriensis x Pyrus communis]	243.116	430.375	166.24	245.177	104.727	260.112	160.132	135.468	96.6335	544.369	414.313	415.102
EVM0000780	Group I	Lipase (class 3)	Triacylglycerol lipase OBL1 OS=Nicotiana tabacum OX=4097 GN=OBL1 PE=1 SV=1	hypothetical protein D8674_035475 [Pyrus ussuriensis x Pyrus communis]	5.4207	4.8972	4.6828	5.2351	2.7007	3.605	2.0367	0.7876	0.9203	12.4833	4.3078	6.2742
EVM0040735	Group I	Syntaxin 6, N-terminal	--	hypothetical protein D8674_010399 [Pyrus ussuriensis x Pyrus communis]	43.6363	55.8854	34.1178	46.825	39.6102	38.2681	27.2403	23.3656	28.8367	74.6548	53.2146	45.6763
EVM0041887	Group I	WD domain, G-beta repeat	WD repeat-containing protein ATCSA-1 OS=Arabidopsis thaliana OX=3702 GN=ATCSA-1 PE=1 SV=1	PREDICTED: DNA excision repair protein ERCC-8-like [Pyrus x bretschneideri]	9.4861	12.9631	5.3518	11.0519	4.5012	9.4284	6.3646	6.0383	3.6813	15.4205	8.6157	12.0465
EVM0006383	Group I	Ribosome inactivating protein	Ribosome-inactivating protein bryodin II OS=Bryonia dioica OX=3652 PE=1 SV=1	ribosome-inactivating protein bryodin II-like [Pyrus ussuriensis x Pyrus communis]	14.3647	29.9592	11.7071	19.1954	11.703	21.3525	10.6925	11.0265	7.9761	43.8138	14.444	14.5562
EVM0040305	Group I	UDP-glucoronosyl and UDP-glucosyl transferase	Linamarin synthase 2 OS=Manihot esculenta OX=3983 GN=UGT85K5 PE=1 SV=1	7-deoxyloganetin glucosyltransferase-like [Pyrus ussuriensis x Pyrus communis]	8.131	6.3375	4.6828	6.3985	6.0015	6.1007	2.0367	2.3628	1.2271	15.4205	6.5885	7.0271
EVM0025890	Group I	Squalene-hopene cyclase C-terminal domain	Beta-amyrin synthase OS=Betula platyphylla OX=78630 GN=OSCBPY PE=1 SV=1	beta-amyrin synthase-like [Pyrus ussuriensis x Pyrus communis]	19.7854	14.4035	14.0485	19.777	11.703	13.3106	4.8371	6.8259	5.8287	17.6234	21.0324	38.9002
EVM0042572	Group I	Hsp70 protein	Heat shock cognate 70 kDa protein OS=Petunia hybrida OX=4102 GN=HSP70 PE=2 SV=1	PREDICTED: heat shock cognate 70 kDa protein-like isoform X1 [Pyrus x bretschneideri]	18.1592	12.9631	13.714	14.8328	14.4037	14.9745	10.6925	8.6636	12.8845	16.6444	21.2858	19.5756
EVM0006516	Group I	Leucine Rich repeat	F-box protein SKIP1 OS=Arabidopsis thaliana OX=3702 GN=SKIP1 PE=1 SV=1	PREDICTED: F-box protein SKIP1 isoform X1 [Pyrus x bretschneideri]	62.6086	64.2394	67.901	70.6738	56.7146	67.1078	38.4419	37.805	34.6654	102.559	83.3695	91.1017
EVM0038574	Group I	Pyridoxal-dependent decarboxylase conserved domain	Serine decarboxylase OS=Arabidopsis thaliana OX=3702 GN=SDC PE=1 SV=1	serine decarboxylase-like [Pyrus ussuriensis x Pyrus communis]	23.8509	21.3171	15.7209	21.5221	15.3039	21.0752	8.4012	5.2507	6.4422	43.3243	25.0869	26.6027
EVM0005555	Group I	PsbP	Oxygen-evolving enhancer protein 2-1, chloroplastic OS=Nicotiana tabacum OX=4097 GN=PSBP1 PE=3 SV=2	PREDICTED: oxygen-evolving enhancer protein 2, chloroplastic-like [Pyrus x bretschneideri]	126.843	126.75	85.6289	104.993	79.2204	131.443	94.9592	72.4595	82.2152	125.812	151.281	143.554
EVM0013954	Group I	alpha/beta hydrolase fold	--	PREDICTED: bifunctional epoxide hydrolase 2-like [Pyrus x bretschneideri]	3.7945	4.8972	3.0104	3.4901	3.901	1.9411	1.2729	1.5752	0.6135	9.0565	4.5612	5.2703
EVM0032898	Group I	--	--	hypothetical protein D8674_022954 [Pyrus ussuriensis x Pyrus communis]	35.7763	33.416	28.097	30.2472	27.6071	28.5624	21.1303	21.2653	22.7012	45.772	44.3455	39.6531
EVM0010256	Group I	Formate--tetrahydrofolate ligase	Formate--tetrahydrofolate ligase OS=Spinacia oleracea OX=3562 PE=1 SV=3	PREDICTED: formate--tetrahydrofolate ligase isoform X1 [Pyrus x bretschneideri]	82.394	84.9804	55.525	84.0524	46.2119	69.3263	56.0081	47.7813	37.7331	140.498	71.713	88.341
EVM0029592	Group I	SAM domain (Sterile alpha motif)	--	PREDICTED: uncharacterized protein LOC103953848 [Pyrus x bretschneideri]	7.5889	6.0494	13.3795	9.3068	8.4022	5.5461	3.3096	6.0383	3.988	16.6444	11.9099	11.7955
EVM0016338	Group I	Copper amine oxidase, enzyme domain	Primary amine oxidase OS=Arabidopsis thaliana OX=3702 GN=At1g62810 PE=2 SV=1	primary amine oxidase-like [Pyrus ussuriensis x Pyrus communis]	17.8882	25.3501	17.7279	24.7213	11.1029	16.9156	9.4195	9.1887	11.6574	43.5691	23.313	25.8498
EVM0022519	Group I	Peptide methionine sulfoxide reductase	Peptide methionine sulfoxide reductase OS=Lactuca sativa OX=4236 PE=2 SV=1	PREDICTED: peptide methionine sulfoxide reductase A1-like [Pyrus x bretschneideri]	52.5804	55.0212	49.5042	54.6777	40.5105	52.1334	37.6782	44.3683	36.1992	80.2846	59.803	58.9777
EVM0029230	Group I	VHS domain	TOM1-like protein 1 OS=Arabidopsis thaliana OX=3702 GN=TOL1 PE=1 SV=1	PREDICTED: TOM1-like protein 2 [Pyrus x bretschneideri]	26.2902	31.1115	22.7452	31.9923	15.3039	32.4447	16.5479	20.7402	16.5657	46.5063	33.956	31.3711
EVM0032789	Group I	Syntaxin-5 N-terminal, Sly1p-binding domain	Syntaxin-31 OS=Arabidopsis thaliana OX=3702 GN=SYP31 PE=1 SV=1	hypothetical protein C1H46_045054 [Malus baccata]	52.8514	61.3587	35.4557	57.2952	42.611	47.9738	35.1324	32.2918	41.1076	75.8787	62.3371	61.9893
EVM0008129	Group I	6-phosphogluconate dehydrogenase, C-terminal domain	6-phosphogluconate dehydrogenase, decarboxylating 2 OS=Arabidopsis thaliana OX=3702 GN=PGD2 PE=1 SV=1	PREDICTED: 6-phosphogluconate dehydrogenase, decarboxylating 3-like [Pyrus x bretschneideri]	73.7209	76.6264	46.4938	88.1241	43.5112	59.3433	50.4073	53.2945	43.255	96.6841	76.5276	78.5532
EVM0010051	Group I	--	--	hypothetical protein D8674_035009 [Pyrus ussuriensis x Pyrus communis]	25.4771	39.1774	25.7556	38.6815	18.0046	30.5036	19.6028	16.8022	30.6773	46.5063	36.9968	32.124
EVM0037723	Group I	Ubiquitin-conjugating enzyme	Ubiquitin-conjugating enzyme E2 20 OS=Arabidopsis thaliana OX=3702 GN=UBC20 PE=2 SV=1	PREDICTED: probable ubiquitin-conjugating enzyme E2 C [Pyrus x bretschneideri]	36.0474	32.5518	35.1212	28.793	30.6079	35.2178	24.1853	18.3774	19.9402	64.6193	39.2774	41.1589
EVM0022743	Group I	ARD/ARD' family	1,2-dihydroxy-3-keto-5-methylthiopentene dioxygenase 2 OS=Vitis vinifera OX=29760 GN=VIT_05s0020g04080 PE=3 SV=1	PREDICTED: 1,2-dihydroxy-3-keto-5-methylthiopentene dioxygenase 2 isoform X1 [Pyrus x bretschneideri]	182.134	225.558	209.055	178.575	216.056	191.618	151.476	132.58	156.454	294.458	247.321	265.525
ONT.24958	Group I	--	--	--	20.3275	20.1648	20.0693	20.3587	17.4045	15.5291	6.8737	6.3008	5.8287	54.3389	21.7926	28.6104
EVM0017622	Group I	--	--	PREDICTED: uncharacterized protein LOC103953841 [Pyrus x bretschneideri]	2.4393	1.7284	2.0069	1.1634	2.1005	0.5546	0.2546	0.7876	0.6135	2.6925	3.2942	3.5136
EVM0024146	Group I	F-box domain	F-box/kelch-repeat protein At1g23390 OS=Arabidopsis thaliana OX=3702 GN=At1g23390 PE=2 SV=1	F-box/kelch-repeat protein [Pyrus ussuriensis x Pyrus communis]	8.6731	11.2347	2.6759	6.1076	5.1013	3.8823	1.7821	1.5752	4.6016	15.6653	9.6293	8.031
EVM0040873	Group I	Cytochrome P450	Abscisic acid 8'-hydroxylase CYP707A1 OS=Solanum lycopersicum OX=4081 GN=CYP707A1 PE=2 SV=1	PREDICTED: abscisic acid 8'-hydroxylase 4-like [Pyrus x bretschneideri]	2.7103	4.6091	4.0139	3.1992	1.8005	2.7731	1.0183	2.3628	0.9203	4.4059	5.5749	7.0271
EVM0005407	Group I	Raptor N-terminal CASPase like domain	Regulatory-associated protein of TOR 1 OS=Arabidopsis thaliana OX=3702 GN=RAPTOR1 PE=1 SV=1	PREDICTED: regulatory-associated protein of TOR 1-like isoform X1 [Pyrus x bretschneideri]	10.5703	10.6586	10.0346	9.5977	9.0023	8.0418	5.8554	6.0383	9.51	12.4833	12.6701	14.5562
EVM0031985	Group I	Protein of unknown function (DUF632)	Protein ALTERED PHOSPHATE STARVATION RESPONSE 1 OS=Arabidopsis thaliana OX=3702 GN=APSR1 PE=2 SV=1	hypothetical protein D8674_021883 [Pyrus ussuriensis x Pyrus communis]	13.0096	9.7943	8.0277	9.3068	6.0015	9.4284	6.6191	5.7758	5.8287	20.0711	8.8691	12.2975
EVM0021471	Group I	Glutamine amidotransferase class-I	Gamma-glutamyl peptidase 5 OS=Arabidopsis thaliana OX=3702 GN=GGP5 PE=2 SV=1	PREDICTED: gamma-glutamyl peptidase 5-like [Pyrus x bretschneideri]	23.3088	17.5722	14.7175	11.6335	14.4037	18.0248	10.947	9.9763	7.3626	35.9812	12.4167	28.8614
ONT.21854	Group I	--	--	hypothetical protein C1H46_034778 [Malus baccata]	3.7945	7.2017	3.0104	3.7809	3.0008	3.605	2.5458	1.3127	0.9203	5.3849	5.3215	10.5407
EVM0031356	Group I	Peptidase C26	Gamma-glutamyl hydrolase 2 OS=Arabidopsis thaliana OX=3702 GN=GGH2 PE=1 SV=2	gamma-glutamyl hydrolase 2-like [Pyrus ussuriensis x Pyrus communis]	42.0101	45.2268	37.1282	38.6815	29.4076	40.2092	28.5132	33.867	21.4741	70.4938	38.7706	53.4564
EVM0022113	Group I	Ribosomal protein L16p/L10e	60S ribosomal protein L10 OS=Vitis riparia OX=96939 GN=RPL10 PE=2 SV=1	PREDICTED: 60S ribosomal protein L10 [Pyrus x bretschneideri]	135.787	195.599	114.06	85.5066	112.529	117.023	50.9165	44.1058	52.765	179.906	235.158	320.989
EVM0040119	Group I	--	Uncharacterized protein At5g65660 OS=Arabidopsis thaliana OX=3702 GN=At5g65660 PE=2 SV=1	PREDICTED: uncharacterized protein At5g65660-like [Pyrus x bretschneideri]	3.2524	7.2017	5.6863	3.4901	5.1013	2.7731	3.3096	0.2625	1.8406	14.931	5.0681	6.0233
ONT.31105	Group I	--	--	--	1.3552	0.5761	2.6759	0	0.9002	0.5546	0	0.2625	0	2.4477	1.5204	3.0116
EVM0041855	Group I	Pollen protein Ole e 1 like	Proline-rich protein 4 OS=Arabidopsis thaliana OX=3702 GN=PRP4 PE=2 SV=1	PREDICTED: proline-rich protein 4 [Pyrus x bretschneideri]	32.5239	21.8932	18.3968	14.5419	11.1029	13.8653	5.3462	6.8259	1.2271	46.0168	16.978	43.1666
EVM0026571	Group I	Thiolase, N-terminal domain	3-ketoacyl-CoA thiolase 2, peroxisomal OS=Arabidopsis thaliana OX=3702 GN=PED1 PE=1 SV=2	PREDICTED: 3-ketoacyl-CoA thiolase 2, peroxisomal [Pyrus x bretschneideri]	210.321	221.237	193	175.957	149.138	169.711	135.183	128.379	145.104	269.981	258.217	236.162
EVM0017897	Group I	Cytochrome P450	Cytochrome P450 84A1 OS=Arabidopsis thaliana OX=3702 GN=CYP84A1 PE=1 SV=1	PREDICTED: cytochrome P450 84A1-like [Pyrus x bretschneideri]	3.7945	1.4403	2.3414	0.8725	1.5004	1.1092	0.2546	0.5251	0.3068	5.3849	3.5476	3.0116
EVM0025709	Group I	WD domain, G-beta repeat	Protein ANTHESIS POMOTING FACTOR 1 OS=Arabidopsis thaliana OX=3702 GN=APRF1 PE=2 SV=1	PREDICTED: LOW QUALITY PROTEIN: WD repeat-containing protein 82-B [Pyrus x bretschneideri]	5.9627	2.3046	7.6932	5.8168	3.6009	1.9411	2.5458	3.1504	3.0677	6.1192	7.6021	7.0271
EVM0001781	Group I	--	--	PREDICTED: uncharacterized protein LOC103963236 [Pyrus x bretschneideri]	910.67	765.976	657.269	444.401	638.565	685.776	589.867	450.247	587.47	1538.62	516.942	811.382
EVM0018191	Group I	Squalene-hopene cyclase C-terminal domain	Beta-amyrin synthase OS=Betula platyphylla OX=78630 GN=OSCBPY PE=1 SV=1	PREDICTED: beta-amyrin synthase-like [Pyrus x bretschneideri]	8.402	47.8195	7.3587	13.6694	4.5012	10.5376	7.6375	6.0383	5.8287	45.772	29.1413	21.0814
EVM0040260	Group I	Pectinacetylesterase	Pectin acetylesterase 8 OS=Arabidopsis thaliana OX=3702 GN=PAE8 PE=2 SV=1	PREDICTED: pectin acetylesterase 8-like isoform X2 [Pyrus x bretschneideri]	23.3088	15.8438	21.0727	16.287	20.7053	12.756	15.0204	9.7138	19.3267	25.7008	20.0188	28.3595
EVM0036452	Group I	Glycosyl hydrolases family 16	Probable xyloglucan endotransglucosylase/hydrolase protein 6 OS=Arabidopsis thaliana OX=3702 GN=XTH6 PE=2 SV=2	PREDICTED: probable xyloglucan endotransglucosylase/hydrolase protein 6 [Pyrus x bretschneideri]	69.6554	48.3956	91.9842	39.5541	21.9057	31.8901	16.0387	14.7019	15.0319	233.511	49.6669	66.5067
EVM0040670	Group I	--	Heavy metal-associated isoprenylated plant protein 39 OS=Arabidopsis thaliana OX=3702 GN=HIPP39 PE=2 SV=1	PREDICTED: FK506-binding protein 4 [Pyrus x bretschneideri]	15.7199	13.2512	11.3726	8.1435	9.6025	8.3192	9.6741	7.351	4.2948	26.4352	13.1769	15.5601
EVM0030046	Group I	ATP citrate lyase citrate-binding	ATP-citrate synthase alpha chain protein 1 OS=Arabidopsis thaliana OX=3702 GN=ACLA-1 PE=1 SV=1	ATP-citrate synthase alpha chain protein 1-like [Pyrus ussuriensis x Pyrus communis]	22.7668	40.9058	16.3899	26.4663	14.7038	16.0837	20.3666	16.5397	13.8048	20.8054	57.269	30.1163
EVM0005507	Group I	Alcohol dehydrogenase GroES-like domain	Probable cinnamyl alcohol dehydrogenase 1 OS=Arabidopsis thaliana OX=3702 GN=CAD1 PE=2 SV=1	PREDICTED: probable cinnamyl alcohol dehydrogenase 1 [Pyrus x bretschneideri]	5.9627	10.6586	3.3449	2.6175	2.7007	4.4369	1.7821	1.8377	2.761	17.3787	7.3487	9.0349
EVM0031061	Group I	Gamma-glutamyl cyclotransferase, AIG2-like	AIG2-like protein D OS=Arabidopsis thaliana OX=3702 GN=AIG2LD PE=2 SV=1	PREDICTED: AIG2-like protein [Pyrus x bretschneideri]	29.5426	31.3995	44.8214	25.8846	31.2081	25.7894	21.6395	21.2653	33.745	46.2615	53.2146	37.3944
EVM0003433	Group I	Glycosyl hydrolases family 17	Glucan endo-1,3-beta-glucosidase 14 OS=Arabidopsis thaliana OX=3702 GN=At2g27500 PE=2 SV=2	glucan endo-1,3-beta-glucosidase 14-like [Pyrus ussuriensis x Pyrus communis]	30.8977	36.0086	30.1039	24.4305	18.9049	21.6298	12.4745	16.2771	21.7809	56.0523	43.3319	49.9428
EVM0028909	Group I	Translation initiation factor SUI1	Protein translation factor SUI1 homolog OS=Sporobolus stapfianus OX=56623 PE=3 SV=1	translation factor SUI1-like protein [Pyrus ussuriensis x Pyrus communis]	13.2806	19.0126	15.052	6.3985	7.802	10.5376	3.3096	7.0884	2.4542	38.1841	20.0188	24.8459
EVM0036978	Group I	Cytochrome P450	Cytochrome P450 714C2 OS=Oryza sativa subsp. japonica OX=39947 GN=CYP714C2 PE=2 SV=1	PREDICTED: cytochrome P450 714C2-like [Pyrus x bretschneideri]	15.1778	27.9427	12.0416	9.016	13.8036	10.5376	6.8737	5.7758	8.2829	15.91	11.4031	20.5794
EVM0002329	Group I	Catalase	Catalase isozyme 1 OS=Gossypium hirsutum OX=3635 GN=CAT1 PE=2 SV=2	catalase [Pyrus ussuriensis x Pyrus communis]	1633.51	1739.94	1245.63	1392.24	563.245	1172.45	675.662	681.54	627.658	2004.18	986.243	1027.47
EVM0009733	Group I	Cellulose synthase	Cellulose synthase-like protein G3 OS=Arabidopsis thaliana OX=3702 GN=CSLG3 PE=2 SV=2	cellulose synthase-like protein G2 [Pyrus ussuriensis x Pyrus communis]	10.5703	14.1154	11.7071	8.1435	4.5012	8.3192	3.3096	2.1003	3.0677	11.749	6.3351	10.2897
EVM0011094	Group I	Protein phosphatase 2C	Probable protein phosphatase 2C 38 OS=Arabidopsis thaliana OX=3702 GN=PP2C38 PE=1 SV=1	PREDICTED: probable protein phosphatase 2C 38 [Pyrus x bretschneideri]	11.6544	9.5063	13.3795	6.6893	8.7022	8.5965	2.0367	2.8879	3.0677	9.0565	5.8283	8.282
EVM0036675	Group I	Rhabdovirus nucleoprotein	--	PREDICTED: uncharacterized protein LOC103953099 isoform X1 [Pyrus x bretschneideri]	40.3839	37.1609	30.4384	32.8648	21.3055	35.4951	16.2933	16.8022	15.6454	31.5753	27.6209	26.6027
EVM0023315	Group I	Thiolase, N-terminal domain	Acetyl-CoA acetyltransferase, cytosolic 1 OS=Arabidopsis thaliana OX=3702 GN=AAT1 PE=1 SV=1	acetyl-CoA acetyltransferase [Pyrus ussuriensis x Pyrus communis]	118.441	181.772	101.684	96.8493	73.519	91.2334	55.499	58.0201	50.3108	91.544	95.5328	103.148
ONT.12564	Group I	Retrotransposon gag protein;; Zinc knuckle	--	PREDICTED: uncharacterized protein LOC103946178 isoform X1 [Pyrus x bretschneideri]	4.0655	5.7614	4.6828	2.6175	3.3009	2.7731	0.2546	1.0501	0.6135	3.182	5.5749	1.7568
EVM0017252	Group I	Phloem protein 2	F-box protein PP2-A13 OS=Arabidopsis thaliana OX=3702 GN=PP2A13 PE=1 SV=1	PREDICTED: F-box protein PP2-A13 isoform X2 [Pyrus x bretschneideri]	103.806	97.0793	82.6185	76.7814	87.6226	92.8972	32.8411	36.2298	40.494	182.109	75.7674	101.642
EVM0028321	Group I	Probable lipid transfer	--	hypothetical protein C1H46_027201 [Malus baccata]	82.936	70.2888	92.3187	63.6937	96.0248	67.1078	44.2973	50.1441	30.0638	98.1528	76.781	126.488
ONT.2020	Group I	tRNA synthetases class II (D, K and N)	Asparagine--tRNA ligase, cytoplasmic 1 OS=Arabidopsis thaliana OX=3702 GN=SYNC1 PE=1 SV=1	hypothetical protein DVH24_030927 [Malus domestica]	118.441	112.059	136.137	84.9249	142.237	116.746	80.7026	59.5954	87.7371	129.239	171.047	132.762
EVM0019341	Group I	--	--	--	24.1219	29.095	14.7175	27.048	16.8043	16.9156	14.2566	14.1769	8.8964	36.4707	18.245	18.5717
EVM0028334	Group I	--	--	--	114.376	100.536	69.239	96.5584	70.5182	91.2334	69.7556	37.2799	44.1753	144.904	86.9171	78.0513
EVM0002046	Group I	ETC complex I subunit conserved region	NADH dehydrogenase [ubiquinone] iron-sulfur protein 4, mitochondrial OS=Arabidopsis thaliana OX=3702 GN=FRO1 PE=1 SV=1	hypothetical protein DVH24_012566 [Malus domestica]	16.533	17.8603	22.7452	12.7969	14.1036	19.1341	1.5275	1.0501	1.2271	29.1276	27.6209	20.0775
EVM0009638	Group I	--	--	hypothetical protein D8674_034984 [Pyrus ussuriensis x Pyrus communis]	7.5889	9.5063	15.052	9.3068	9.0023	9.983	5.6008	3.1504	4.6016	20.3159	9.1225	8.7839
EVM0016373	Group I	Acyltransferase	Lysophospholipid acyltransferase LPEAT1 OS=Arabidopsis thaliana OX=3702 GN=LPEAT1 PE=1 SV=1	PREDICTED: lysophospholipid acyltransferase LPEAT1-like isoform X2 [Pyrus x bretschneideri]	7.3179	6.9137	4.3483	6.9801	5.1013	4.9915	2.5458	2.6253	2.1474	9.546	6.3351	6.2742
EVM0012376	Group I	Kelch motif	F-box/kelch-repeat protein At1g67480 OS=Arabidopsis thaliana OX=3702 GN=At1g67480 PE=2 SV=1	PREDICTED: F-box/kelch-repeat protein At1g67480 [Pyrus x bretschneideri]	20.3275	16.1319	20.7382	13.9603	14.1036	23.2936	13.7475	8.9262	7.6693	28.3933	11.4031	23.842
EVM0021803	Group I	Tetraspanin family	Tetraspanin-3 OS=Arabidopsis thaliana OX=3702 GN=TET3 PE=1 SV=1	PREDICTED: tetraspanin-3-like [Pyrus x bretschneideri]	15.9909	16.708	21.7417	14.2511	17.7046	14.9745	6.11	6.5634	4.2948	35.2469	12.1633	17.5678
EVM0004286	Group I	Oxysterol-binding protein	Oxysterol-binding protein-related protein 3C OS=Arabidopsis thaliana OX=3702 GN=ORP3C PE=2 SV=1	PREDICTED: oxysterol-binding protein-related protein 3C-like [Pyrus x bretschneideri]	9.7572	9.2182	8.6967	9.016	4.2011	7.4872	3.055	2.8879	4.6016	12.4833	8.6157	7.0271
EVM0009535	Group I	Phosphoglucose isomerase	Glucose-6-phosphate isomerase, cytosolic 1 OS=Clarkia mildrediae OX=49756 GN=PGIC1 PE=3 SV=1	PREDICTED: glucose-6-phosphate isomerase, cytosolic [Pyrus x bretschneideri]	13.0096	13.5392	13.045	14.2511	8.4022	11.3695	5.8554	7.876	8.2829	14.6862	12.6701	14.3052
EVM0001362	Group I	Ubiquitin-conjugating enzyme	Ubiquitin-conjugating enzyme E2 28 OS=Arabidopsis thaliana OX=3702 GN=UBC28 PE=1 SV=1	PREDICTED: ubiquitin-conjugating enzyme E2 28-like [Pyrus x bretschneideri]	370.231	427.495	322.446	315.56	312.381	298.935	184.827	186.662	176.394	457.23	350.202	331.028
EVM0028388	Group I	Phytosulfokine precursor protein (PSK)	Phytosulfokines 5 OS=Oryza sativa subsp. japonica OX=39947 GN=PSK5 PE=1 SV=1	hypothetical protein DVH24_034999 [Malus domestica]	31.4398	22.7575	29.7694	24.4305	25.5066	18.5794	14.2566	8.1386	12.2709	35.2469	19.0052	30.3672
EVM0011597	Group I	Zinc-binding dehydrogenase	NADPH-dependent alkenal/one oxidoreductase, chloroplastic OS=Arabidopsis thaliana OX=3702 GN=AOR PE=1 SV=2	hypothetical protein C1H46_026175 [Malus baccata]	79.1416	87.8611	78.9391	88.9966	69.918	70.9901	55.499	48.5689	44.4821	104.272	68.9255	79.3061
EVM0000667	Group I	Triose-phosphate Transporter family	Glucose-6-phosphate/phosphate translocator 2, chloroplastic OS=Arabidopsis thaliana OX=3702 GN=GPT2 PE=2 SV=2	PREDICTED: glucose-6-phosphate/phosphate translocator 1, chloroplastic-like [Pyrus x bretschneideri]	157.741	173.13	157.544	181.774	114.029	143.644	104.124	101.338	62.8885	213.439	109.977	171.914
EVM0033851	Group I	AN1-like Zinc finger	Zinc finger A20 and AN1 domain-containing stress-associated protein 3 OS=Arabidopsis thaliana OX=3702 GN=SAP3 PE=2 SV=1	PREDICTED: zinc finger A20 and AN1 domain-containing stress-associated protein 3-like [Pyrus x bretschneideri]	54.4776	74.0337	64.2217	56.1319	57.3148	57.6795	32.0774	27.3036	25.1554	71.7176	62.0837	64.499
EVM0034563	Group I	Nucleotidyl transferase	Probable mannose-1-phosphate guanylyltransferase 1 OS=Oryza sativa subsp. japonica OX=39947 GN=Os03g0268400 PE=2 SV=1	mannose-1-phosphate guanyltransferase alpha-like [Malus domestica]	40.3839	41.77	36.1247	42.7533	34.2088	38.2681	19.0937	19.9526	23.008	56.5419	26.1005	29.6143
EVM0013279	Group I	--	3-oxo-Delta(4,5)-steroid 5-beta-reductase OS=Arabidopsis thaliana OX=3702 GN=VEP1 PE=1 SV=1	3-oxo-Delta(4-5)-steroid 5-beta-reductase-like [Pyrus ussuriensis x Pyrus communis]	27.6453	39.7535	24.0831	31.9923	24.6064	29.3943	10.947	12.3391	7.9761	44.3034	20.0188	24.093
EVM0034949	Group I	Squalene-hopene cyclase C-terminal domain	Beta-amyrin synthase OS=Betula platyphylla OX=78630 GN=OSCBPY PE=1 SV=1	PREDICTED: beta-amyrin synthase-like isoform X2 [Pyrus x bretschneideri]	16.262	9.5063	12.3761	14.5419	10.2026	11.0922	2.0367	3.4129	5.2151	13.7071	11.9099	10.7917
EVM0004360	Group I	Ankyrin repeats (3 copies)	Ankyrin repeat-containing protein At5g02620 OS=Arabidopsis thaliana OX=3702 GN=At5g02620 PE=1 SV=1	PREDICTED: ankyrin repeat-containing protein At5g02620-like [Pyrus x bretschneideri]	46.3466	49.5479	40.8075	45.9525	32.7084	36.6043	21.3849	18.1149	24.2351	57.5209	26.6073	40.9079
EVM0009971	Group I	--	--	PREDICTED: uncharacterized protein LOC103957542 [Pyrus x bretschneideri]	371.044	429.511	243.507	299.564	300.077	362.161	188.136	149.645	173.327	410.479	333.985	269.791
EVM0041682	Group I	--	--	PREDICTED: titin-like [Pyrus x bretschneideri]	52.8514	56.4615	35.1212	66.6021	26.4068	33.8312	21.1303	14.4394	20.5538	82.2427	20.779	28.8614
EVM0023840	Group I	IQ calmodulin-binding motif	Protein IQ-DOMAIN 14 OS=Arabidopsis thaliana OX=3702 GN=IQD14 PE=1 SV=1	PREDICTED: protein IQ-DOMAIN 1-like [Pyrus x bretschneideri]	7.3179	5.1852	5.0173	2.6175	2.7007	3.0504	1.0183	1.0501	0	5.6297	4.5612	12.0465
EVM0035530	Group I	Fatty acid desaturase	Palmitoyl-monogalactosyldiacylglycerol delta-7 desaturase, chloroplastic OS=Arabidopsis thaliana OX=3702 GN=ADS3 PE=1 SV=2	palmitoyl-monogalactosyldiacylglycerol delta-7 desaturase [Pyrus ussuriensis x Pyrus communis]	27.6453	19.5887	17.3934	12.7969	13.2034	16.361	9.9287	10.5014	10.1235	30.5962	21.5392	25.0969
EVM0042278	Group I	Ion transport protein	Cyclic nucleotide-gated ion channel 2 OS=Arabidopsis thaliana OX=3702 GN=CNGC2 PE=1 SV=1	cyclic nucleotide-gated ion channel 2-like [Pyrus ussuriensis x Pyrus communis]	10.2992	11.8108	11.0381	8.4343	2.7007	4.9915	1.7821	5.7758	1.8406	16.1548	13.6837	10.7917
EVM0008451	Group I	Prolyl oligopeptidase family	--	uncharacterized protein LOC103441173 [Malus domestica]	58.001	64.5275	65.5596	41.5899	36.0093	39.1	26.9857	33.0794	32.8247	73.9205	72.4732	56.217
EVM0032267	Group I	--	--	hypothetical protein D8674_029633 [Pyrus ussuriensis x Pyrus communis]	12.7385	16.708	9.7001	4.9443	5.4014	8.8738	5.0916	2.6253	4.2948	22.0293	10.6429	12.2975
EVM0018009	Group I	--	Uncharacterized protein At5g65660 OS=Arabidopsis thaliana OX=3702 GN=At5g65660 PE=2 SV=1	uncharacterized protein At5g65660-like [Malus domestica]	130.096	139.137	109.712	65.4387	71.4184	88.7376	57.0265	45.681	31.9044	193.124	82.1025	141.295
EVM0022079	Group I	--	--	PREDICTED: uncharacterized protein LOC103927279 [Pyrus x bretschneideri]	32.795	21.8932	26.0901	19.4862	19.8051	21.0752	19.3483	11.8141	18.0996	34.2678	25.0869	25.5988
EVM0016393	Group I	POT family	Protein NRT1/ PTR FAMILY 8.1 OS=Arabidopsis thaliana OX=3702 GN=NPF8.1 PE=1 SV=1	protein NRT1/ PTR FAMILY 8.2-like [Pyrus ussuriensis x Pyrus communis]	13.0096	42.9223	7.3587	13.0877	8.4022	18.0248	9.9287	10.2388	8.2829	25.9456	26.1005	14.3052
EVM0033336	Group I	Protein of unknown function (DUF1223)	--	PREDICTED: uncharacterized protein LOC103941543 [Pyrus x bretschneideri]	7.0469	11.2347	5.0173	2.9084	4.2011	4.9915	1.7821	1.8377	3.6813	10.2803	5.8283	9.0349
ONT.20638	Group I	--	--	uncharacterized protein LOC103421311 [Malus domestica]	9.7572	11.2347	15.052	4.6534	12.0031	12.756	8.6558	6.8259	5.5219	13.9519	10.8963	15.0581
EVM0008254	Group I	Autophagocytosis associated protein, active-site domain	Autophagy-related protein 3 OS=Arabidopsis thaliana OX=3702 GN=ATG3 PE=1 SV=2	autophagy-related protein 3 [Pyrus ussuriensis x Pyrus communis]	88.3567	104.281	74.9253	78.2356	70.8183	73.4859	59.5723	49.094	61.0478	112.594	88.9443	80.812
EVM0010070	Group I	--	Pathogen-related protein OS=Hordeum vulgare OX=4513 PE=2 SV=2	PREDICTED: pathogen-related protein-like [Pyrus x bretschneideri]	46.0756	40.6177	39.8041	33.4465	32.1083	34.3858	21.8941	24.9408	18.0996	71.2281	29.1413	34.1318
EVM0034110	Group I	PLAC8 family	Protein MID1-COMPLEMENTING ACTIVITY 1 OS=Arabidopsis thaliana OX=3702 GN=MCA1 PE=1 SV=1	PREDICTED: protein MID1-COMPLEMENTING ACTIVITY 1 [Pyrus x bretschneideri]	48.2438	45.5149	37.4626	36.6457	35.1091	39.6546	28.2586	22.8405	29.757	44.5481	43.0785	50.4447
EVM0030374	Group I	Eukaryotic elongation factor 5A hypusine, DNA-binding OB fold	Eukaryotic translation initiation factor 5A-2 OS=Nicotiana plumbaginifolia OX=4092 GN=EIF-5A2 PE=2 SV=1	eukaryotic translation initiation factor 5A-2 [Malus domestica]	210.863	321.485	162.561	123.316	126.633	153.904	66.446	75.0849	64.1156	270.716	165.979	253.73
EVM0000600	Group I	PLAC8 family	Cell number regulator 10 OS=Zea mays OX=4577 GN=CNR10 PE=2 SV=1	cell number regulator 10-like [Pyrus ussuriensis x Pyrus communis]	17.8882	8.354	13.714	6.6893	4.8012	7.2099	0.2546	1.5752	0.6135	4.8954	23.8199	17.3168
EVM0011461	Group I	F-box associated domain	--	F-box protein CPR30-like [Pyrus ussuriensis x Pyrus communis]	5.6917	6.3375	6.0208	2.6175	4.2011	3.0504	0.7637	1.5752	1.2271	3.6715	8.8691	7.5291
EVM0006949	Group I	Inorganic H+ pyrophosphatase	Pyrophosphate-energized vacuolar membrane proton pump 1 OS=Arabidopsis thaliana OX=3702 GN=AVP1 PE=1 SV=1	pyrophosphate-energized vacuolar membrane proton pump 1-like [Pyrus ussuriensis x Pyrus communis]	253.416	223.254	150.854	187.009	99.0256	158.619	120.927	81.9108	87.4303	383.555	165.219	162.126
EVM0032002	Group I	Protein of unknown function (DUF563)	Beta-1,2-xylosyltransferase OS=Arabidopsis thaliana OX=3702 GN=XYLT PE=1 SV=1	PREDICTED: beta-(1,2)-xylosyltransferase-like isoform X1 [Pyrus x bretschneideri]	7.3179	11.2347	6.6898	4.3626	7.5019	5.2688	3.055	3.1504	3.6813	12.2385	7.0953	8.7839
EVM0039955	Group I	Dirigent-like protein	Pterocarpan synthase 1 OS=Glycine max OX=3847 GN=PTS1 PE=2 SV=1	dirigent protein 25 [Pyrus ussuriensis x Pyrus communis]	0.5421	46.3791	1.338	0	0	0	1.5275	0.2625	1.8406	24.7218	10.3895	12.7994
EVM0002050	Group I	GDSL-like Lipase/Acylhydrolase	GDSL esterase/lipase APG OS=Arabidopsis thaliana OX=3702 GN=APG PE=2 SV=1	GDSL esterase/lipase APG-like [Pyrus ussuriensis x Pyrus communis]	75.3471	54.445	46.4938	28.793	31.5081	41.8731	25.4582	42.5306	31.9044	54.5837	43.3319	75.7926
EVM0004380	Group I	Annexin	Annexin-like protein RJ4 OS=Fragaria ananassa OX=3747 PE=2 SV=2	annexin-like protein RJ4 isoform X3 [Malus domestica]	2.9814	2.5926	1.6724	0.2908	0	0.2773	0.2546	0	0	1.2238	4.0544	1.5058
ONT.4787	Group I	--	--	hypothetical protein D8674_021830 [Pyrus ussuriensis x Pyrus communis]	91.067	178.603	237.152	6.3985	72.6187	11.3695	22.6578	69.5717	37.7331	77.8369	143.173	176.18
EVM0020769	Group I	Trypsin and protease inhibitor	Kunitz type trypsin inhibitor 111 OS=Medicago truncatula OX=3880 GN=KPI111 PE=1 SV=1	miraculin-like [Pyrus ussuriensis x Pyrus communis]	0	140.578	0	0	0	0	0.5092	0	0	104.272	6.3351	1.2548
ONT.17774	Group I	--	Endochitinase EP3 OS=Arabidopsis thaliana OX=3702 GN=EP3 PE=1 SV=1	PREDICTED: endochitinase EP3-like [Pyrus x bretschneideri]	0	15.2677	0	0	0	0	0	0	0	7.8326	1.0136	2.5097
EVM0010401	Group I	PQ loop repeat	--	hypothetical protein C1H46_005287 [Malus baccata]	6.2338	6.3375	5.0173	2.0359	1.5004	1.3865	0.7637	1.3127	0.9203	5.8745	5.8283	3.0116
EVM0040113	Group I	--	--	hypothetical protein C1H46_017924 [Malus baccata]	14.9068	8.9301	15.3864	5.2351	4.8012	6.1007	5.8554	2.6253	0.9203	9.3013	9.6293	12.5484
EVM0020455	Group I	Cellulase (glycosyl hydrolase family 5)	--	glucan 1,3-beta-glucosidase A [Pyrus ussuriensis x Pyrus communis]	0.5421	8.6421	0	0.5817	0.3001	0.2773	0.7637	0.2625	0.6135	5.1402	3.0408	4.0155
EVM0014254	Group I	Expansin C-terminal domain	Expansin-A15 OS=Arabidopsis thaliana OX=3702 GN=EXPA15 PE=2 SV=2	PREDICTED: expansin-A10 isoform X2 [Pyrus x bretschneideri]	4.0655	7.7779	6.6898	2.0359	2.1005	1.9411	0.5092	3.938	1.5339	1.9582	11.1497	10.7917
EVM0004582	Group I	Heavy-metal-associated domain	Heavy metal-associated isoprenylated plant protein 6 OS=Arabidopsis thaliana OX=3702 GN=HIPP06 PE=1 SV=1	PREDICTED: heavy metal-associated isoprenylated plant protein 3-like [Pyrus x bretschneideri]	0.5421	14.9796	0.669	0.5817	0.6002	1.1092	0.7637	1.0501	0.6135	15.4205	3.0408	3.5136
EVM0025122	Group I	Auxin responsive protein	Indole-3-acetic acid-induced protein ARG7 OS=Vigna radiata var. radiata OX=3916 GN=ARG7 PE=2 SV=1	hypothetical protein C1H46_011944 [Malus baccata]	1.3552	7.2017	1.6724	0.2908	0.3001	0.5546	0.2546	0	0.3068	1.9582	11.1497	2.5097
EVM0017734	Group I	Sugar (and other) transporter	Organic cation/carnitine transporter 4 OS=Arabidopsis thaliana OX=3702 GN=OCT4 PE=2 SV=1	organic cation/carnitine transporter 4-like [Pyrus ussuriensis x Pyrus communis]	3.7945	7.2017	2.3414	2.0359	1.8005	1.9411	2.2912	1.8377	1.8406	5.1402	8.3623	4.5174
ONT.6165	Group I	UDP-glucoronosyl and UDP-glucosyl transferase	Crocetin glucosyltransferase, chloroplastic OS=Gardenia jasminoides OX=114476 GN=UGT75L6 PE=1 SV=1	crocetin glucosyltransferase [Pyrus ussuriensis x Pyrus communis]	1.3552	9.7943	0.669	1.1634	0.6002	0.8319	2.2912	0.2625	0.3068	12.728	2.534	2.7607
EVM0027223	Group I	Pectinacetylesterase	Pectin acetylesterase 8 OS=Arabidopsis thaliana OX=3702 GN=PAE8 PE=2 SV=1	hypothetical protein C1H46_020451 [Malus baccata]	126.843	315.436	88.3048	45.6617	48.6125	64.0575	102.597	88.9992	99.3945	179.906	151.788	158.863
EVM0014243	Group I	Pyridoxal-dependent decarboxylase conserved domain	Glutamate decarboxylase 1 OS=Arabidopsis thaliana OX=3702 GN=GAD1 PE=1 SV=2	PREDICTED: glutamate decarboxylase 1 [Pyrus x bretschneideri]	2.7103	21.3171	1.6724	1.1634	1.8005	1.6638	3.5642	2.8879	3.6813	10.5251	4.0544	11.2936
ONT.16940	Group I	Squalene epoxidase	Squalene monooxygenase SE1 OS=Panax ginseng OX=4054 GN=SQE1 PE=2 SV=1	squalene monooxygenase-like [Pyrus ussuriensis x Pyrus communis]	1.6262	33.7041	0	0.2908	0.3001	0	3.8187	2.6253	1.5339	16.6444	7.8555	15.3091
ONT.34447	Group I	--	--	--	0.5421	5.7614	13.045	0	1.8005	0	0.2546	3.1504	1.8406	3.182	6.5885	12.2975
EVM0014770	Group I	Plant invertase/pectin methylesterase inhibitor	21 kDa protein OS=Daucus carota OX=4039 PE=2 SV=1	21 kDa protein-like [Pyrus ussuriensis x Pyrus communis]	0	37.737	0	0	0	0	0.5092	1.5752	2.4542	28.1485	5.0681	10.7917
EVM0030905	Group I	--	--	hypothetical protein D8674_029151 [Pyrus ussuriensis x Pyrus communis]	15.7199	77.7786	15.052	12.5061	9.6025	13.3106	16.5479	18.1149	11.0438	55.0732	34.2094	27.3556
EVM0034333	Group I	Pollen protein Ole e 1 like	Proline-rich protein 4 OS=Arabidopsis thaliana OX=3702 GN=PRP4 PE=2 SV=1	PREDICTED: proline-rich protein 4 [Pyrus x bretschneideri]	14.0937	8.354	3.3449	3.1992	2.7007	2.2184	2.2912	4.2006	1.8406	12.9728	4.5612	12.0465
EVM0034662	Group I	Cytochrome P450	Beta-amyrin 28-monooxygenase OS=Vitis vinifera OX=29760 GN=CYP716A15 PE=1 SV=1	PREDICTED: beta-amyrin 28-oxidase-like [Pyrus x bretschneideri]	1.0841	51.5644	0.3345	0.2908	0.6002	0.8319	2.8004	3.1504	2.4542	22.7636	23.8199	23.5911
ONT.9882	Group I	Auxin responsive protein;; Auxin responsive protein	Auxin-induced protein 15A OS=Glycine max OX=3847 PE=2 SV=1	SAUR family protein [Vigna unguiculata]	0.5421	14.6915	1.0035	0	0	0	1.0183	0.2625	0.9203	9.3013	5.8283	5.0194
EVM0016906	Group I	--	--	glycine-rich cell wall structural protein-like [Pyrus ussuriensis x Pyrus communis]	20.5985	28.8069	9.7001	5.2351	6.9018	7.7645	23.167	18.3774	16.5657	46.9958	16.7246	22.0853
EVM0010857	Group I	Patatin-like phospholipase	Patatin-like protein 2 OS=Arabidopsis thaliana OX=3702 GN=PLP2 PE=1 SV=1	PREDICTED: patatin-like protein 2 [Pyrus x bretschneideri]	4.3365	13.8273	2.3414	1.4542	1.2003	0.8319	3.3096	6.3008	7.6693	5.1402	5.3215	17.3168
EVM0027230	Group I	GH3 auxin-responsive promoter	Putative indole-3-acetic acid-amido synthetase GH3.9 OS=Arabidopsis thaliana OX=3702 GN=GH3.9 PE=2 SV=1	putative indole-3-acetic acid-amido synthetase GH3.9 [Malus domestica]	89.9829	82.3877	46.4938	13.6694	19.505	34.3858	61.3544	47.2562	87.1235	63.1507	96.0396	130.755
EVM0008331	Group I	--	--	PREDICTED: glycine-rich protein 23-like [Pyrus x bretschneideri]	48.2438	64.5275	19.0658	7.8526	9.9026	17.4702	45.8248	49.094	26.0757	83.4666	57.5224	83.3216
EVM0033938	Group I	--	Cyclin-dependent protein kinase inhibitor SMR6 OS=Arabidopsis thaliana OX=3702 GN=SMR6 PE=1 SV=1	PREDICTED: uncharacterized protein LOC103926966 [Pyrus x bretschneideri]	24.935	96.7912	15.052	16.287	12.0031	11.3695	38.1874	26.516	35.2789	75.1444	50.9339	59.4796
EVM0020249	Group I	Thioredoxin	Thioredoxin-like 1-1, chloroplastic OS=Oryza sativa subsp. japonica OX=39947 GN=Os07g0684100 PE=2 SV=1	PREDICTED: thioredoxin-like 1-2, chloroplastic [Pyrus x bretschneideri]	28.1874	69.7127	17.3934	11.3427	9.3024	21.3525	35.1324	30.454	37.7331	51.1569	41.558	28.8614
EVM0011864	Group I	Male sterility protein	Fatty acyl-CoA reductase 3 OS=Arabidopsis thaliana OX=3702 GN=FAR3 PE=1 SV=1	PREDICTED: fatty acyl-CoA reductase 3-like [Pyrus x bretschneideri]	5.1496	3.4568	6.0208	0.2908	0.6002	0.8319	2.8004	4.2006	4.9084	3.9163	4.0544	7.5291
EVM0026414	Group I	Ubiquitin-2 like Rad60 SUMO-like	Small ubiquitin-related modifier 1 OS=Arabidopsis thaliana OX=3702 GN=SUMO1 PE=1 SV=2	PREDICTED: small ubiquitin-related modifier 1-like [Pyrus x bretschneideri]	27.6453	31.1115	22.4107	9.5977	11.703	13.3106	24.1853	23.8906	21.7809	25.4561	22.2994	29.1124
EVM0005938	Group I	Polyprenyl synthetase	Farnesyl pyrophosphate synthase 1 OS=Lupinus albus OX=3870 GN=FPS1 PE=2 SV=1	PREDICTED: farnesyl pyrophosphate synthase 1 [Pyrus x bretschneideri]	4.6076	35.7206	3.3449	2.0359	0.6002	3.605	11.4562	10.5014	15.3387	15.91	12.6701	14.3052
EVM0009095	Group I	bHLH-MYC and R2R3-MYB transcription factors N-terminal	Protein RICE SALT SENSITIVE 3 OS=Oryza sativa subsp. japonica OX=39947 GN=RSS3 PE=1 SV=1	hypothetical protein D8674_016344 [Pyrus ussuriensis x Pyrus communis]	33.6081	45.5149	16.3899	11.3427	9.3024	10.8149	24.1853	19.6901	41.4144	37.205	31.6753	23.842
EVM0009198	Group I	Peroxidase	Peroxidase 17 OS=Arabidopsis thaliana OX=3702 GN=PER17 PE=2 SV=1	peroxidase 17-like [Pyrus ussuriensis x Pyrus communis]	6.7758	19.5887	2.3414	1.745	1.2003	2.2184	11.4562	12.6017	12.2709	3.9163	16.7246	20.8304
EVM0041220	Group I	--	Hydroxyproline O-arabinosyltransferase PLENTY OS=Lotus japonicus OX=34305 GN=PLENTY PE=1 SV=1	PREDICTED: uncharacterized protein LOC103929563 [Pyrus x bretschneideri]	10.0282	21.029	12.0416	6.3985	3.901	5.8234	15.5295	12.8642	19.3267	14.1967	22.8062	22.5872
ONT.6296	Group I	--	--	glycine-rich protein 5-like [Malus domestica]	50.1411	76.0502	33.7833	21.8129	17.1044	17.1929	44.0428	60.6455	47.243	29.6172	79.5684	80.31
EVM0010833	Group I	Thioesterase superfamily	1,4-dihydroxy-2-naphthoyl-CoA thioesterase 1 OS=Arabidopsis thaliana OX=3702 GN=DHNAT1 PE=1 SV=1	PREDICTED: 1,4-dihydroxy-2-naphthoyl-CoA thioesterase 1-like [Pyrus x bretschneideri]	0.5421	10.9466	0.3345	0.2908	0.6002	0.2773	1.7821	4.9882	3.6813	5.8745	5.3215	2.5097
EVM0039541	Group I	--	--	hypothetical protein C1H46_033394 [Malus baccata]	15.9909	28.2308	9.0312	6.6893	5.1013	6.378	17.057	12.8642	19.6335	21.0502	21.7926	17.8188
ONT.24788	Group I	--	--	hypothetical protein C1H46_037306 [Malus baccata]	18.1592	34.5683	16.0554	4.0717	9.0023	9.983	19.0937	22.3154	26.6893	21.0502	18.4984	38.9002
EVM0042316	Group I	Glycosyl hydrolase family 1	Beta-glucosidase 12 OS=Oryza sativa subsp. indica OX=39946 GN=BGLU12 PE=3 SV=1	PREDICTED: beta-glucosidase 13-like [Pyrus x bretschneideri]	13.2806	8.0659	7.0242	4.0717	2.1005	2.7731	7.6375	9.7138	13.1912	8.0774	14.1906	11.0426
ONT.22034	Group I	--	--	hypothetical protein D8674_019360 [Pyrus ussuriensis x Pyrus communis]	14.6358	32.8399	6.0208	5.5259	6.6017	9.983	19.3483	17.0647	18.7132	25.7008	14.6974	19.0736
EVM0010501	Group I	Rapid ALkalinization Factor (RALF)	Protein RALF-like 34 OS=Arabidopsis thaliana OX=3702 GN=RALFL34 PE=2 SV=1	PREDICTED: protein RALF-like 34 [Pyrus x bretschneideri]	177.256	178.603	173.265	54.6777	91.5236	76.5362	106.67	98.1879	97.8606	139.764	95.026	135.523
EVM0022558	Group I	Metallothionein	Metallothionein-like protein type 2 OS=Actinidia deliciosa OX=3627 GN=pKIWI504 PE=2 SV=1	metallothionein-like protein [Pyrus pyrifolia]	152.591	115.804	153.53	30.8289	33.3086	37.1589	93.1772	58.5452	44.4821	110.881	65.8847	82.5687
EVM0026870	Group I	Pathogenesis-related protein Bet v 1 family	Major allergen Pru ar 1 OS=Prunus armeniaca OX=36596 PE=1 SV=1	major allergen Pru ar 1-like [Pyrus ussuriensis x Pyrus communis]	0	53.5808	0	0.2908	0.6002	0.2773	0.2546	1.8377	2.1474	14.1967	2.7874	10.2897
EVM0040995	Group I	Cysteine-rich secretory protein family	Pathogenesis-related protein PR-1 type OS=Sambucus nigra OX=4202 PE=2 SV=1	pathogenesis-related protein PR-1 type-like [Pyrus ussuriensis x Pyrus communis]	0.271	63.9513	9.7001	0	4.2011	0	0.2546	1.8377	1.8406	6.6088	17.7382	12.2975
ONT.16732	Group I	--	--	PREDICTED: uncharacterized protein LOC103957865 [Pyrus x bretschneideri]	5.9627	1.4403	3.3449	0	0	0	0.2546	0	0	0.7343	1.7738	2.2587
EVM0014161	Group I	Glycolipid transfer protein (GLTP)	Accelerated cell death 11 OS=Arabidopsis thaliana OX=3702 GN=ACD11 PE=1 SV=1	hypothetical protein D8674_007126 [Pyrus ussuriensis x Pyrus communis]	10.2992	146.627	7.0242	4.0717	3.901	4.9915	13.7475	10.7639	15.6454	39.6527	27.6209	19.8265
EVM0040316	Group I	Pathogenesis-related protein Bet v 1 family	Major strawberry allergen Fra a 1-3 OS=Fragaria ananassa OX=3747 GN=FRAA3 PE=1 SV=1	major allergen Mal d 1-like [Pyrus ussuriensis x Pyrus communis]	0.271	93.9105	2.6759	0.5817	0.6002	0.5546	5.8554	3.6755	5.5219	21.5398	9.3759	22.5872
EVM0025507	Group I	Glycosyl hydrolases family 18	Acidic endochitinase SE2 OS=Beta vulgaris OX=161934 GN=SE2 PE=1 SV=1	PREDICTED: acidic endochitinase SE2-like [Pyrus x bretschneideri]	0	46.3791	0	0	0	0	0.5092	0	0.3068	4.6506	2.0272	8.031
EVM0010907	Group I	Metallothionein	--	PREDICTED: metallothionein-like protein 1 [Pyrus x bretschneideri]	593.291	2166.28	6752.98	105.574	2033.92	287.565	322.556	750.324	485.622	1057.65	1823.23	1788.65
EVM0035990	Group I	Extensin-like region	--	--	23.0378	707.21	17.7279	14.2511	7.802	11.6468	5.6008	3.1504	7.6693	185.046	31.1685	89.8468
EVM0037416	Group I	Glycosyl hydrolases family 16	Xyloglucan endotransglucosylase/hydrolase 2 OS=Glycine max OX=3847 PE=2 SV=1	PREDICTED: xyloglucan endotransglucosylase/hydrolase 2-like [Pyrus x bretschneideri]	14.0937	10.6586	14.0485	1.745	3.6009	1.9411	3.055	1.5752	3.0677	0.4895	0	0.251
ONT.6168	Group I	Xyloglucan endo-transglycosylase (XET) C-terminus;; Glycosyl hydrolases family 16;; Glycosyl hydrolases family 16	Xyloglucan endotransglucosylase/hydrolase 2 OS=Glycine max OX=3847 PE=2 SV=1	PREDICTED: xyloglucan endotransglucosylase/hydrolase 2-like [Pyrus x bretschneideri]	104.619	83.8281	79.9426	19.777	15.604	17.1929	21.6395	16.8022	14.4183	1.7134	6.5885	3.2626
EVM0006025	Group I	Hypoxia induced protein conserved region	--	hypothetical protein D8674_031816 [Pyrus ussuriensis x Pyrus communis]	0	194.735	0	0	0	0	10.4379	2.6253	17.4861	2.9372	0	2.0078
ONT.22768	Group I	--	--	hypothetical protein D8674_018984 [Pyrus ussuriensis x Pyrus communis]	0	92.4702	0.3345	0	0.6002	0	1.7821	4.9882	4.9084	0	0.7602	0.5019
EVM0025252	Group I	2OG-Fe(II) oxygenase superfamily	1-aminocyclopropane-1-carboxylate oxidase 1 OS=Malus domestica OX=3750 PE=1 SV=1	1-aminocyclopropane-1-carboxylate oxidase 1 [Pyrus x bretschneideri]	1.0841	60.7826	0.669	0.8725	0.9002	1.1092	6.8737	5.7758	3.988	6.1192	1.267	1.0039
EVM0014369	Group I	--	--	hypothetical protein DVH24_042243 [Malus domestica]	0.271	100.536	0	0	0	0	17.5662	4.9882	7.3626	3.4268	1.5204	7.2781
ONT.33084	Group I	--	--	--	3.2524	10.9466	3.3449	0.5817	0	0	3.3096	1.8377	1.2271	0.2448	0.5068	1.5058
EVM0003709	Group I	Sucrose synthase	Sucrose synthase OS=Glycine max OX=3847 GN=SS PE=1 SV=2	sucrose synthase [Pyrus ussuriensis x Pyrus communis]	24.935	141.154	18.0623	15.9961	9.0023	12.756	37.9328	23.8906	28.5299	11.0146	12.1633	11.0426
EVM0036126	Group I	--	--	hypothetical protein C1H46_011190 [Malus baccata]	33.8791	21.6052	8.6967	4.6534	4.5012	8.0418	11.9654	11.8141	12.8845	6.1192	3.2942	9.7878
ONT.33085	Group I	--	--	--	8.6731	14.1154	6.3553	1.4542	0.9002	1.3865	6.11	3.6755	5.8287	1.4686	1.7738	2.5097
EVM0003327	Group I	--	--	hypothetical protein DVH24_011393 [Malus domestica]	44.1784	121.853	32.7798	12.5061	18.9049	17.7475	59.0631	33.867	52.1514	3.4268	17.9916	13.3013
ONT.9131	Group I	MatE	Protein DETOXIFICATION 40 OS=Arabidopsis thaliana OX=3702 GN=DTX40 PE=1 SV=1	PREDICTED: protein DETOXIFICATION 40-like [Pyrus x bretschneideri]	9.2151	61.0706	4.0139	3.1992	5.4014	4.1596	20.3666	10.2388	18.0996	2.6925	7.0953	7.5291
EVM0034971	Group I	PCO_ADO	Plant cysteine oxidase 2 OS=Arabidopsis thaliana OX=3702 GN=PCO2 PE=1 SV=1	PREDICTED: plant cysteine oxidase 2-like [Pyrus x bretschneideri]	0	27.0785	0	0	0.3001	0	7.6375	1.3127	7.3626	0	0	0.251
ONT.5599	Group I	--	14 kDa proline-rich protein DC2.15 OS=Daucus carota OX=4039 PE=2 SV=1	14 kDa proline-rich protein DC2.15-like [Pyrus ussuriensis x Pyrus communis]	30.6267	578.731	24.7521	8.4343	13.2034	14.4199	153.004	132.317	120.255	6.6088	32.4355	18.3207
EVM0033153	Group I	GH3 auxin-responsive promoter	Probable indole-3-acetic acid-amido synthetase GH3.1 OS=Arabidopsis thaliana OX=3702 GN=GH3.1 PE=2 SV=1	PREDICTED: probable indole-3-acetic acid-amido synthetase GH3.1 [Pyrus x bretschneideri]	2.9814	23.0455	4.6828	0.8725	1.8005	3.605	8.6558	8.4011	6.4422	5.1402	3.0408	5.7723
EVM0019427	Group I	Cellulose synthase	Cellulose synthase A catalytic subunit 2 [UDP-forming] OS=Arabidopsis thaliana OX=3702 GN=CESA2 PE=1 SV=1	cellulose synthase A catalytic subunit 2-like [Pyrus ussuriensis x Pyrus communis]	10.8413	20.4529	9.3657	4.6534	3.0008	2.2184	8.9104	6.0383	8.2829	5.8745	3.801	8.031
EVM0038761	Group I	Xylanase inhibitor C-terminal	Probable aspartic proteinase GIP2 OS=Nicotiana benthamiana OX=4100 GN=GIP2 PE=1 SV=1	basic 7S globulin-like [Pyrus ussuriensis x Pyrus communis]	1.3552	25.3501	0.3345	0	0.3001	0	4.0733	3.938	6.749	0.9791	3.5476	2.7607
EVM0005277	Group I	Polyprenyl synthetase	Farnesyl pyrophosphate synthase OS=Panax ginseng OX=4054 GN=FPS PE=2 SV=1	PREDICTED: farnesyl pyrophosphate synthase 2-like [Pyrus x bretschneideri]	2.1683	38.3132	2.0069	3.1992	2.7007	2.7731	15.5295	12.8642	11.0438	10.5251	7.3487	15.811
EVM0031594	Group I	Glycosyl hydrolase family 1	Beta-glucosidase 44 OS=Arabidopsis thaliana OX=3702 GN=BGLU44 PE=2 SV=1	PREDICTED: beta-glucosidase 44 [Pyrus x bretschneideri]	128.741	126.174	93.3221	48.8609	47.4122	57.4022	86.558	90.0494	87.4303	87.6277	91.7318	77.2984
EVM0013736	Group I	3-oxo-5-alpha-steroid 4-dehydrogenase	Very-long-chain enoyl-CoA reductase OS=Arabidopsis thaliana OX=3702 GN=ECR PE=1 SV=1	LOW QUALITY PROTEIN: very-long-chain enoyl-CoA reductase [Malus domestica]	17.6171	22.4694	15.3864	16.8686	12.9033	19.1341	25.9674	34.392	30.9841	68.2908	39.5308	64.499
EVM0026887	Group I	Heavy-metal-associated domain	Copper transport protein CCH OS=Arabidopsis thaliana OX=3702 GN=CCH PE=1 SV=1	copper transport protein CCH [Pyrus ussuriensis x Pyrus communis]	21.9537	26.7904	22.0762	15.9961	24.3063	19.1341	38.1874	49.619	36.506	87.8724	78.048	81.8158
EVM0011842	Group I	U-box domain	U-box domain-containing protein 26 OS=Arabidopsis thaliana OX=3702 GN=PUB26 PE=2 SV=1	U-box domain-containing protein 26-like [Pyrus ussuriensis x Pyrus communis]	12.1965	20.4529	15.3864	13.3786	12.0031	17.7475	24.6945	24.6783	18.7132	43.5691	36.2366	35.6376
ONT.34178	Group I	--	Extra-large guanine nucleotide-binding protein 3 OS=Arabidopsis thaliana OX=3702 GN=XLG3 PE=1 SV=1	extra-large guanine nucleotide-binding protein 3 [Pyrus ussuriensis x Pyrus communis]	27.9164	25.062	30.4384	21.2312	29.1075	25.5121	32.8411	28.3537	53.9921	85.9143	54.4816	51.9505
EVM0025795	Group I	Squalene/phytoene synthase	Phytoene synthase, chloroplastic OS=Daucus carota OX=4039 GN=PSY PE=2 SV=1	phytoene synthase 2 [Pyrus ussuriensis x Pyrus communis]	5.9627	8.354	8.3622	8.1435	5.1013	4.9915	12.4745	13.6518	12.5777	17.1339	28.3811	27.8575
EVM0032140	Group I	RHO protein GDP dissociation inhibitor	Rho GDP-dissociation inhibitor 1 OS=Arabidopsis thaliana OX=3702 GN=GDI1 PE=1 SV=1	rho GDP-dissociation inhibitor 1-like [Malus domestica]	3.2524	3.1688	2.0069	0	1.2003	1.6638	5.3462	15.7521	9.8167	9.3013	32.4355	36.8924
EVM0004903	Group I	Expansin C-terminal domain	Expansin-A4 OS=Arabidopsis thaliana OX=3702 GN=EXPA4 PE=1 SV=1	expansin-A4-like [Pyrus ussuriensis x Pyrus communis]	110.581	132.512	74.5908	89.5783	62.4161	115.913	174.643	199.789	164.124	397.507	306.364	313.209
EVM0041673	Group I	Protein of unknown function (DUF1640)	--	protein FMP32 [Pyrus ussuriensis x Pyrus communis]	3.2524	6.3375	2.0069	2.0359	2.7007	2.4957	6.3646	7.876	14.7251	27.4142	18.245	22.5872
EVM0013858	Group I	Auxin responsive protein	Auxin-induced protein 15A OS=Glycine max OX=3847 PE=2 SV=1	PREDICTED: uncharacterized protein LOC103935326 isoform X1 [Pyrus x bretschneideri]	7.86	8.0659	8.6967	7.271	6.3016	7.2099	10.4379	12.3391	14.1116	22.0293	17.7382	27.1046
EVM0035557	Group I	UDP-glucoronosyl and UDP-glucosyl transferase	Hydroquinone glucosyltransferase OS=Rauvolfia serpentina OX=4060 GN=AS PE=1 SV=1	PREDICTED: hydroquinone glucosyltransferase-like [Pyrus x bretschneideri]	48.7859	46.3791	35.1212	40.1357	26.7069	37.9908	63.6456	77.7102	63.502	152.981	103.642	137.029
EVM0009134	Group I	TIR domain	TMV resistance protein N OS=Nicotiana glutinosa OX=35889 GN=N PE=1 SV=1	PREDICTED: uncharacterized protein LOC103954249 [Pyrus x bretschneideri]	116.544	171.401	69.5735	62.2395	70.8183	70.1582	201.12	218.166	292.661	769.802	412.286	482.362
EVM0000755	Group I	Xylanase inhibitor C-terminal	Probable aspartyl protease At4g16563 OS=Arabidopsis thaliana OX=3702 GN=At4g16563 PE=2 SV=1	PREDICTED: probable aspartyl protease At4g16563 [Pyrus x bretschneideri]	4.6076	7.2017	6.3553	4.9443	1.5004	4.7142	12.22	13.3893	11.0438	24.2322	22.8062	36.3905
EVM0029554	Group I	--	--	PREDICTED: uncharacterized protein LOC103959572 [Pyrus x bretschneideri]	0.8131	1.1523	1.6724	0.8725	0.6002	0.2773	2.8004	2.1003	3.6813	5.6297	6.3351	9.5368
EVM0002674	Group I	Sucrose-6F-phosphate phosphohydrolase	Probable sucrose-phosphatase 2 OS=Arabidopsis thaliana OX=3702 GN=SPP2 PE=2 SV=2	PREDICTED: probable sucrose-phosphatase 2 isoform X1 [Pyrus x bretschneideri]	23.3088	21.3171	13.3795	22.3946	11.703	17.1929	23.4216	27.0411	26.996	42.3452	51.4407	38.1473
EVM0002097	Group I	NPR1 interacting	--	protein NIM1-INTERACTING 1 [Pyrus ussuriensis x Pyrus communis]	13.5516	15.8438	9.7001	6.9801	7.5019	7.4872	28.0041	34.392	32.5179	42.59	72.2198	128.496
EVM0013822	Group I	Ketopantoate hydroxymethyltransferase	3-methyl-2-oxobutanoate hydroxymethyltransferase 2, mitochondrial OS=Arabidopsis thaliana OX=3702 GN=KPHMT2 PE=1 SV=1	3-methyl-2-oxobutanoate hydroxymethyltransferase 1 [Pyrus ussuriensis x Pyrus communis]	1.0841	2.5926	0.669	0.2908	0.3001	0.5546	1.7821	6.5634	6.1355	14.931	10.3895	16.8149
EVM0008551	Group I	SPFH domain / Band 7 family	--	erlin-1 [Pyrus ussuriensis x Pyrus communis]	11.1123	20.4529	12.0416	13.0877	8.4022	11.3695	19.8574	24.9408	26.0757	21.7845	97.3066	29.8653
EVM0017588	Group I	Oxygen evolving enhancer protein 3 (PsbQ)	Photosynthetic NDH subunit of lumenal location 3, chloroplastic OS=Arabidopsis thaliana OX=3702 GN=PNSL3 PE=1 SV=1	PREDICTED: photosynthetic NDH subunit of lumenal location 3, chloroplastic-like [Pyrus x bretschneideri]	3.2524	2.0165	1.0035	0.2908	3.0008	0.5546	3.3096	5.5132	3.3745	10.0356	9.1225	9.7878
EVM0040815	Group I	Metallothionein	Metallothionein-like protein type 2 OS=Actinidia deliciosa OX=3627 GN=pKIWI504 PE=2 SV=1	unnamed protein product [Prunus armeniaca]	65.0479	60.2064	82.6185	53.8052	60.6156	62.3937	88.0855	85.3237	104.303	146.128	150.014	192.493
EVM0027828	Group I	Actin	Actin OS=Gossypium hirsutum OX=3635 PE=3 SV=1	actin [Cucumis sativus]	5.9627	2.3046	2.3414	0.5817	0.9002	1.1092	9.6741	5.7758	11.3506	35.9812	12.6701	27.1046
EVM0018710	Group I	Pirin	Pirin-like protein OS=Solanum lycopersicum OX=4081 PE=2 SV=1	PREDICTED: pirin-like protein [Pyrus x bretschneideri]	2.4393	6.0494	1.6724	2.0359	2.7007	0.8319	8.1466	4.4631	7.3626	23.0084	9.1225	17.3168
EVM0035963	Group I	--	--	--	10.5703	8.6421	8.6967	9.5977	6.3016	5.2688	15.2749	7.876	19.0199	31.8201	22.046	31.6221
EVM0024452	Group I	NAD dependent epimerase/dehydratase family	Cinnamoyl-CoA reductase 1 OS=Arabidopsis thaliana OX=3702 GN=CCR1 PE=1 SV=1	PREDICTED: cinnamoyl-CoA reductase 1-like isoform X2 [Pyrus x bretschneideri]	6.5048	6.0494	3.3449	3.4901	3.3009	4.1596	6.3646	10.5014	7.3626	18.6025	20.5256	21.0814
EVM0008291	Group I	Polyprenyl synthetase	Geranylgeranyl pyrophosphate synthase, chloroplastic OS=Hevea brasiliensis OX=3981 GN=GGPS PE=1 SV=1	PREDICTED: geranylgeranyl pyrophosphate synthase, chloroplastic-like [Pyrus x bretschneideri]	16.804	22.4694	10.0346	10.4702	11.4029	16.361	24.1853	23.8906	21.1673	57.7657	45.1057	53.7073
EVM0010395	Group I	Phosphoribulokinase / Uridine kinase family	Phosphoribulokinase, chloroplastic OS=Triticum aestivum OX=4565 PE=2 SV=1	PREDICTED: phosphoribulokinase, chloroplastic [Pyrus x bretschneideri]	12.7385	15.5557	10.3691	9.8885	8.1021	13.588	14.5112	18.1149	17.4861	44.5481	25.5937	32.8769
EVM0014427	Group I	RCD1-SRO-TAF4 (RST) plant domain	Probable inactive poly [ADP-ribose] polymerase SRO2 OS=Arabidopsis thaliana OX=3702 GN=SRO2 PE=1 SV=1	inactive poly [ADP-ribose] polymerase SRO2 [Pyrus ussuriensis x Pyrus communis]	21.1406	11.2347	8.0277	8.4343	7.5019	3.3277	18.8391	22.578	29.4502	44.7929	44.0921	107.917
ONT.26326	Group I	--	--	--	4.0655	6.0494	2.6759	2.3267	1.5004	1.9411	7.6375	6.5634	7.6693	28.3933	17.4848	14.3052
EVM0018859	Group I	GDP-mannose 4,6 dehydratase	UDP-glucuronic acid decarboxylase 5 OS=Arabidopsis thaliana OX=3702 GN=UXS5 PE=2 SV=1	PREDICTED: UDP-glucuronic acid decarboxylase 5 [Pyrus x bretschneideri]	47.7018	46.3791	37.7971	32.8648	31.2081	43.2596	47.0977	70.6218	56.4462	117.979	95.7862	127.743
EVM0008842	Group I	Memo-like protein	--	PREDICTED: protein MEMO1 [Pyrus x bretschneideri]	28.7295	23.6217	25.7556	22.9763	21.9057	21.6298	28.0041	38.5926	34.0518	86.4038	54.735	44.4215
EVM0027572	Group I	Low psii accumulation1 / Rep27	Protein LOW PSII ACCUMULATION 1, chloroplastic OS=Arabidopsis thaliana OX=3702 GN=LPA1 PE=1 SV=1	protein LOW PSII ACCUMULATION 1, chloroplastic-like [Malus domestica]	44.1784	36.8728	32.4453	33.4465	33.6087	32.4447	44.5519	29.6664	69.3307	82.977	85.6501	87.0862
EVM0009863	Group I	Glutaredoxin	Monothiol glutaredoxin-S7, chloroplastic OS=Oryza sativa subsp. japonica OX=39947 GN=GRXS7 PE=2 SV=1	PREDICTED: uncharacterized protein LOC103930383 [Pyrus x bretschneideri]	13.0096	14.4035	12.3761	10.1794	11.4029	11.0922	19.3483	17.3273	15.3387	35.7364	25.3403	33.8808
EVM0017757	Group I	3-oxo-5-alpha-steroid 4-dehydrogenase	Very-long-chain enoyl-CoA reductase OS=Arabidopsis thaliana OX=3702 GN=ECR PE=1 SV=1	PREDICTED: very-long-chain enoyl-CoA reductase [Pyrus x bretschneideri]	16.533	19.5887	10.7036	11.0519	7.2019	9.7057	24.9491	31.2416	26.0757	72.2071	72.98	63.2441
EVM0032111	Group I	--	--	PREDICTED: uncharacterized protein LOC103941627 [Pyrus x bretschneideri]	12.1965	16.9961	11.3726	4.9443	5.1013	8.5965	26.4766	23.8906	28.5299	99.3766	56.7622	65.2519
EVM0036782	Group I	2Fe-2S iron-sulfur cluster binding domain	Ferredoxin C 2, chloroplastic OS=Arabidopsis thaliana OX=3702 GN=FDC2 PE=2 SV=1	ferredoxin C 2, chloroplastic isoform X1 [Malus domestica]	61.7955	53.8689	51.8456	43.335	46.2119	52.4107	59.0631	71.9345	83.749	146.862	131.516	108.921
EVM0032910	Group I	Expansin C-terminal domain	Expansin-A10 OS=Arabidopsis thaliana OX=3702 GN=EXPA10 PE=2 SV=1	expansin 4 [Pyrus ussuriensis x Pyrus communis]	13.8227	37.737	8.6967	14.2511	7.2019	15.2518	41.7515	60.908	31.5976	100.356	150.268	112.685
EVM0027414	Group I	Glyceraldehyde 3-phosphate dehydrogenase, C-terminal domain	Glyceraldehyde-3-phosphate dehydrogenase B, chloroplastic OS=Pisum sativum OX=3888 GN=GAPB PE=1 SV=2	glyceraldehyde-3-phosphate dehydrogenase B [Pyrus ussuriensis x Pyrus communis]	13.2806	11.5228	6.0208	7.5618	6.9018	8.8738	20.6212	17.8524	17.7928	42.1004	37.5036	52.4525
EVM0022522	Group I	NUDIX domain	Nudix hydrolase 19, chloroplastic OS=Arabidopsis thaliana OX=3702 GN=NUDT19 PE=1 SV=1	PREDICTED: nudix hydrolase 19, chloroplastic-like [Pyrus x bretschneideri]	16.533	20.1648	11.0381	14.2511	12.9033	14.4199	19.3483	17.3273	25.7689	33.0439	41.558	34.6337
ONT.2384	Group I	--	--	hypothetical protein C1H46_012407 [Malus baccata]	4.0655	3.4568	3.3449	1.1634	2.7007	3.605	8.6558	5.5132	5.2151	17.8682	11.4031	18.3207
EVM0022435	Group I	Phloem protein 2	F-box protein PP2-B1 OS=Arabidopsis thaliana OX=3702 GN=PP2B1 PE=1 SV=1	PREDICTED: putative F-box protein PP2-B12 isoform X1 [Pyrus x bretschneideri]	7.86	7.7779	4.3483	5.5259	5.1013	5.5461	6.3646	11.289	12.2709	23.9875	16.4712	26.1008
EVM0034863	Group I	Dehydrogenase E1 component	2-oxoisovalerate dehydrogenase subunit alpha 2, mitochondrial OS=Arabidopsis thaliana OX=3702 GN=At5g09300 PE=1 SV=1	PREDICTED: 2-oxoisovalerate dehydrogenase subunit alpha 2, mitochondrial [Pyrus x bretschneideri]	35.7763	31.1115	25.4211	27.9205	23.7061	29.6716	45.3157	33.867	46.9363	117	63.3507	68.5145
EVM0017711	Group I	Divergent PAP2 family	--	hypothetical protein DVH24_041009 [Malus domestica]	2.7103	5.4733	4.6828	2.6175	3.0008	2.4957	5.3462	6.0383	11.9641	11.5042	40.291	12.0465
EVM0037256	Group I	Glutamate/Leucine/Phenylalanine/Valine dehydrogenase	Glutamate dehydrogenase 1 OS=Arabidopsis thaliana OX=3702 GN=GDH1 PE=1 SV=1	PREDICTED: glutamate dehydrogenase 1 [Pyrus x bretschneideri]	8.6731	9.5063	6.3553	9.016	5.7015	3.8823	11.9654	14.4394	12.8845	26.1904	38.0104	31.6221
EVM0041548	Group I	Sugar (and other) transporter	Polyol transporter 5 OS=Arabidopsis thaliana OX=3702 GN=PLT5 PE=1 SV=2	PREDICTED: polyol transporter 5-like [Pyrus x bretschneideri]	12.4675	25.062	10.7036	13.9603	9.3024	14.1426	24.6945	24.6783	26.0757	56.2971	60.3098	66.0048
EVM0026028	Group I	Omp85 superfamily domain	Outer envelope protein 39, chloroplastic OS=Arabidopsis thaliana OX=3702 GN=P39 PE=2 SV=1	PREDICTED: outer envelope protein 80, chloroplastic [Pyrus x bretschneideri]	8.6731	4.033	4.3483	5.8168	3.0008	4.9915	7.6375	6.8259	11.0438	18.113	22.046	14.8072
EVM0042134	Group I	Heavy-metal-associated domain	Copper transport protein CCH OS=Arabidopsis thaliana OX=3702 GN=CCH PE=1 SV=1	copper transport protein CCH [Pyrus ussuriensis x Pyrus communis]	118.712	123.582	110.716	73.2914	111.329	94.8384	158.605	207.402	176.394	470.938	339.053	395.778
EVM0037262	Group I	--	--	hypothetical protein D8674_029981 [Pyrus ussuriensis x Pyrus communis]	2.9814	4.6091	2.3414	1.745	3.901	0.2773	3.5642	7.0884	11.6574	24.9665	21.7926	17.3168
ONT.6904	Group I	--	--	--	10.8413	7.4898	5.6863	5.2351	5.4014	3.8823	17.5662	19.9526	15.9522	44.0586	66.8983	43.1666
EVM0006536	Group I	Acyltransferase	Glycerol-3-phosphate acyltransferase 1 OS=Arabidopsis thaliana OX=3702 GN=GPAT1 PE=1 SV=1	PREDICTED: glycerol-3-phosphate acyltransferase 1 [Pyrus x bretschneideri]	0.271	0.5761	0.3345	0	0	0	0.5092	2.8879	1.8406	4.1611	8.8691	5.2703
EVM0023948	Group I	Cytochrome P450	Dimethylnonatriene synthase OS=Arabidopsis thaliana OX=3702 GN=CYP82G1 PE=1 SV=1	PREDICTED: cytochrome P450 82G1-like [Pyrus x bretschneideri]	1.0841	2.5926	0.3345	0	0.3001	0.2773	3.3096	5.7758	8.5896	22.7636	14.1906	26.1008
EVM0036119	Group I	--	--	PREDICTED: proline-rich receptor-like protein kinase PERK4 [Pyrus x bretschneideri]	0.8131	2.3046	0	0.2908	0	0.5546	4.8371	3.938	2.1474	6.1192	21.7926	9.5368
EVM0022009	Group I	Cyclin	Cyclin-P3-1 OS=Oryza sativa subsp. japonica OX=39947 GN=CYCP3-1 PE=3 SV=1	hypothetical protein DVH24_002828 [Malus domestica]	10.2992	9.2182	6.3553	6.9801	6.6017	4.1596	11.2016	13.6518	16.259	10.5251	37.757	23.842
EVM0032296	Group I	RmlD substrate binding domain	Bifunctional dTDP-4-dehydrorhamnose 3,5-epimerase/dTDP-4-dehydrorhamnose reductase OS=Arabidopsis thaliana OX=3702 GN=NRS/ER PE=1 SV=1	PREDICTED: bifunctional dTDP-4-dehydrorhamnose 3,5-epimerase/dTDP-4-dehydrorhamnose reductase-like [Pyrus x bretschneideri]	24.1219	27.3666	15.7209	10.761	12.0031	17.7475	30.2953	41.743	39.5737	58.9896	68.4187	78.8042
EVM0000566	Group I	Cytochrome b5-like Heme/Steroid binding domain	Cytochrome b5 isoform E OS=Arabidopsis thaliana OX=3702 GN=CYTB5-E PE=1 SV=2	PREDICTED: cytochrome b5-like [Pyrus x bretschneideri]	56.6459	126.174	47.1628	39.8449	52.8136	38.2681	156.059	163.034	112.586	333.377	210.831	326.259
EVM0005969	Group I	Transmembrane amino acid transporter protein	Probable amino acid permease 7 OS=Arabidopsis thaliana OX=3702 GN=AAP7 PE=2 SV=1	probable amino acid permease 7 isoform X2 [Malus domestica]	15.1778	16.708	8.3622	6.9801	8.1021	8.3192	19.6028	20.2152	37.4263	65.5984	45.1057	40.406
EVM0008470	Group I	Nucleoside diphosphate kinase	Nucleoside diphosphate kinase III, chloroplastic/mitochondrial OS=Arabidopsis thaliana OX=3702 GN=NDPK3 PE=1 SV=1	PREDICTED: nucleoside diphosphate kinase 3-like [Pyrus x bretschneideri]	22.4957	27.6546	15.7209	13.0877	11.703	16.361	36.4053	45.1559	45.0956	84.4456	68.6721	103.901
EVM0038959	Group I	--	--	PREDICTED: uncharacterized protein LOC103931490 [Pyrus x bretschneideri]	15.7199	16.1319	12.3761	4.3626	10.5027	9.1511	29.7861	29.6664	32.5179	77.3473	45.1057	75.2906
EVM0028861	Group I	--	Thioredoxin-like fold domain-containing protein MRL7, chloroplastic OS=Arabidopsis thaliana OX=3702 GN=MRL7 PE=1 SV=1	PREDICTED: uncharacterized protein LOC103928791 [Pyrus x bretschneideri]	6.5048	4.8972	3.6794	2.3267	3.0008	3.3277	10.947	10.5014	8.8964	21.295	23.8199	20.8304
ONT.32191	Group I	--	--	--	7.0469	17.2841	20.7382	10.1794	14.4037	9.4284	25.4582	24.4157	17.7928	36.9603	28.1277	56.468
EVM0001849	Group I	--	--	hypothetical protein D8674_013375 [Pyrus ussuriensis x Pyrus communis]	30.3557	44.9388	34.1178	19.1954	29.7077	27.1759	64.9185	58.5452	52.1514	140.988	80.5821	133.264
EVM0005476	Group I	--	--	hypothetical protein D8674_037036 [Pyrus ussuriensis x Pyrus communis]	5.1496	2.0165	3.6794	0.5817	1.2003	2.4957	8.1466	7.351	5.5219	5.3849	22.2994	22.5872
EVM0029443	Group I	LURP-one-related	Protein LURP-one-related 15 OS=Arabidopsis thaliana OX=3702 GN=At5g01750 PE=1 SV=1	PREDICTED: protein LURP-one-related 15-like [Pyrus x bretschneideri]	5.6917	10.3705	7.0242	4.3626	7.5019	5.2688	12.9837	8.6636	10.7371	19.8264	19.2586	19.8265
EVM0013701	Group I	Triose-phosphate Transporter family	UDP-rhamnose/UDP-galactose transporter 1 OS=Arabidopsis thaliana OX=3702 GN=URGT1 PE=1 SV=1	UDP-galactose transporter 2-like [Pyrus ussuriensis x Pyrus communis]	67.7582	74.0337	35.4557	37.5182	44.4115	39.1	60.5906	67.7339	88.9642	121.406	103.135	159.867
EVM0003937	Group I	--	--	PREDICTED: uncharacterized protein LOC103953938 [Pyrus x bretschneideri]	10.2992	28.5188	7.6932	10.4702	11.4029	10.2603	18.5845	22.578	18.0996	42.1004	38.5172	28.1085
EVM0007197	Group I	SacI homology domain	Phosphoinositide phosphatase SAC7 OS=Arabidopsis thaliana OX=3702 GN=SAC7 PE=2 SV=1	PREDICTED: phosphoinositide phosphatase SAC7 [Pyrus x bretschneideri]	7.3179	6.3375	7.3587	7.271	3.901	3.8823	6.8737	8.6636	11.0438	16.8891	14.9508	15.0581
EVM0019748	Group I	--	--	hypothetical protein D8674_029277 [Pyrus ussuriensis x Pyrus communis]	2.1683	5.4733	4.3483	0.8725	3.3009	0.5546	6.3646	7.876	5.2151	11.749	16.4712	16.5639
ONT.11878	Group I	--	--	hypothetical protein C1H46_018527 [Malus baccata]	0.5421	46.9553	2.0069	1.1634	3.0008	1.1092	39.9694	17.3273	35.2789	79.795	26.3539	132.01
EVM0040401	Group I	Cytochrome P450	Cytochrome P450 CYP736A12 OS=Panax ginseng OX=4054 PE=2 SV=1	PREDICTED: cytochrome P450 CYP736A12-like [Pyrus x bretschneideri]	15.9909	28.8069	10.0346	7.8526	10.5027	14.4199	21.3849	26.516	29.1434	61.9268	32.6889	47.1821
EVM0015021	Group I	Glycosyl hydrolase family 1	Beta-glucosidase 12 OS=Oryza sativa subsp. indica OX=39946 GN=BGLU12 PE=3 SV=1	PREDICTED: beta-glucosidase 12-like [Pyrus x bretschneideri]	6.7758	10.0824	4.6828	4.6534	0.9002	3.605	11.4562	11.289	8.8964	19.8264	16.978	27.6066
EVM0015334	Group I	Phloem protein 2	Protein PHLOEM PROTEIN 2-LIKE A9 OS=Arabidopsis thaliana OX=3702 GN=PP2A9 PE=2 SV=1	phloem protein 2 A9-like [Pyrus ussuriensis x Pyrus communis]	22.7668	21.3171	9.0312	6.9801	12.6033	10.8149	24.6945	22.8405	21.7809	46.9958	35.223	42.4137
EVM0001808	Group I	Adenylylsulphate kinase	Adenylyl-sulfate kinase 3 OS=Arabidopsis thaliana OX=3702 GN=APK3 PE=1 SV=1	PREDICTED: adenylyl-sulfate kinase 3-like [Pyrus x bretschneideri]	3.5234	2.8807	2.0069	1.1634	2.1005	0.2773	5.3462	4.9882	4.6016	6.6088	11.6565	12.7994
EVM0025894	Group I	Aldo/keto reductase family	Aldo-keto reductase family 4 member C10 OS=Arabidopsis thaliana OX=3702 GN=AKR4C10 PE=1 SV=1	PREDICTED: aldo-keto reductase family 4 member C10-like [Pyrus x bretschneideri]	4.8786	7.7779	3.6794	2.9084	3.0008	4.4369	5.8554	7.351	11.9641	15.4205	13.9371	16.062
EVM0017117	Group I	Thioredoxin	Thioredoxin-like 1-1, chloroplastic OS=Oryza sativa subsp. japonica OX=39947 GN=Os07g0684100 PE=2 SV=1	PREDICTED: thioredoxin-like 1-2, chloroplastic [Pyrus x bretschneideri]	28.4584	40.9058	19.0658	13.9603	15.604	22.4617	44.8065	36.4923	50.004	68.7804	77.5412	90.8507
ONT.7655	Group I	Plant invertase/pectin methylesterase inhibitor	--	cell wall / vacuolar inhibitor of fructosidase 1-like [Malus domestica]	0.8131	3.4568	1.6724	0.2908	0.6002	0.8319	3.5642	2.8879	4.2948	7.5879	6.0817	8.5329
EVM0013419	Group I	Plant protein 1589 of unknown function (A_thal_3526)	--	hypothetical protein D8674_001105 [Pyrus ussuriensis x Pyrus communis]	73.7209	95.3509	75.9287	50.8968	55.2143	64.8894	89.1038	87.424	79.4542	234.49	96.293	132.01
EVM0016924	Group I	--	--	hypothetical protein DVH24_035704 [Malus domestica]	45.2625	30.8234	33.4488	6.1076	5.7015	9.7057	53.7169	42.0055	35.8924	204.138	68.1653	125.735
EVM0028289	Group I	--	--	PREDICTED: 23 kDa jasmonate-induced protein-like [Pyrus x bretschneideri]	7.0469	8.354	3.3449	2.6175	3.6009	5.2688	6.3646	5.5132	8.2829	15.91	12.6701	13.0504
EVM0036780	Group I	--	Thionin-like protein 2 OS=Arabidopsis thaliana OX=3702 GN=At1g12663 PE=3 SV=1	PREDICTED: thionin-like protein 2 [Pyrus x bretschneideri]	11.3834	7.7779	10.3691	1.4542	4.8012	3.3277	8.1466	8.9262	15.3387	18.113	26.6073	27.8575
EVM0041972	Group I	Ras family	Ras-related protein Rab11D OS=Nicotiana tabacum OX=4097 GN=RAB11D PE=2 SV=1	ras-related protein Rab11D [Pyrus ussuriensis x Pyrus communis]	87.0015	149.508	79.2736	67.4746	66.3171	71.5447	106.415	107.639	114.733	267.778	156.096	174.925
EVM0013207	Group I	Cofilin/tropomyosin-type actin-binding protein	Actin-depolymerizing factor 5 OS=Arabidopsis thaliana OX=3702 GN=ADF5 PE=1 SV=1	actin-depolymerizing factor 5-like [Malus domestica]	114.647	144.323	115.064	71.8372	97.8252	75.7043	130.092	151.482	120.869	291.521	206.777	223.864
EVM0001878	Group I	Permease family	Nucleobase-ascorbate transporter 6 OS=Arabidopsis thaliana OX=3702 GN=NAT6 PE=2 SV=2	nucleobase-ascorbate transporter 6 [Malus domestica]	8.131	6.3375	4.0139	4.3626	1.8005	2.7731	4.8371	7.0884	7.9761	15.6653	13.1769	13.5523
ONT.2878	Group I	--	--	PREDICTED: uncharacterized protein LOC103935631 [Pyrus x bretschneideri]	22.2247	31.9757	18.0623	8.1435	15.0039	18.0248	23.9307	18.3774	34.9721	54.3389	47.1329	46.9312
EVM0005076	Group I	2OG-Fe(II) oxygenase superfamily	2-oxoglutarate-dependent dioxygenase 19 OS=Oryza sativa subsp. japonica OX=39947 GN=2ODD19 PE=1 SV=1	PREDICTED: protein DMR6-LIKE OXYGENASE 2-like [Pyrus x bretschneideri]	2.4393	3.4568	3.6794	0.8725	2.4006	1.3865	2.5458	3.1504	6.749	11.2594	7.8555	9.2858
EVM0014737	Group I	BURP domain	Polygalacturonase-1 non-catalytic subunit beta OS=Solanum lycopersicum OX=4081 GN=GP1 PE=1 SV=1	PREDICTED: polygalacturonase 1 beta-like protein 3 isoform X2 [Pyrus x bretschneideri]	9.2151	9.2182	6.0208	3.1992	3.0008	3.3277	11.7108	10.2388	12.8845	29.3724	32.1821	28.1085
EVM0015662	Group I	Glutamine synthetase, catalytic domain	Glutamine synthetase cytosolic isozyme OS=Medicago sativa OX=3879 PE=2 SV=1	PREDICTED: glutamine synthetase cytosolic isozyme isoform X1 [Pyrus x bretschneideri]	1135.36	1327.42	796.75	615.996	611.858	664.978	1241.34	1229.71	1222.18	3366.57	1930.17	2120.18
EVM0013784	Group I	NAD dependent epimerase/dehydratase family	Cinnamoyl-CoA reductase 1 OS=Arabidopsis thaliana OX=3702 GN=CCR1 PE=1 SV=1	PREDICTED: cinnamoyl-CoA reductase 1-like [Pyrus x bretschneideri]	19.5144	13.2512	12.7105	7.8526	10.2026	9.1511	14.5112	14.7019	23.9283	28.8829	36.9968	39.1511
EVM0014563	Group I	Cyclin	Cyclin-U4-1 OS=Arabidopsis thaliana OX=3702 GN=CYCU4-1 PE=1 SV=1	PREDICTED: cyclin-U4-1 [Pyrus x bretschneideri]	13.8227	17.8603	9.3657	4.6534	6.3016	10.5376	13.2383	19.6901	17.1793	26.6799	46.1193	33.8808
EVM0009047	Group I	--	Cyclin-dependent protein kinase inhibitor SMR6 OS=Arabidopsis thaliana OX=3702 GN=SMR6 PE=1 SV=1	hypothetical protein D8674_037170 [Pyrus ussuriensis x Pyrus communis]	9.2151	23.9097	6.0208	6.6893	8.4022	7.4872	19.3483	17.8524	16.8725	63.885	38.7706	27.6066
EVM0021032	Group I	Yippee zinc-binding/DNA-binding /Mis18, centromere assembly	Protein yippee-like OS=Solanum tuberosum OX=4113 PE=2 SV=1	PREDICTED: protein yippee-like [Pyrus x bretschneideri]	85.1043	91.0298	83.2875	62.5303	77.42	74.8724	91.1405	85.5863	121.175	188.962	169.526	136.778
EVM0014950	Group I	Divergent PAP2 family	--	PREDICTED: uncharacterized protein LOC103941666 [Pyrus x bretschneideri]	23.5799	31.9757	24.4176	19.777	20.4053	17.4702	31.5682	29.6664	34.9721	75.6339	53.2146	58.7267
EVM0036984	Group I	PAP2 superfamily	Phosphatidylcholine:diacylglycerol cholinephosphotransferase 1 OS=Arabidopsis thaliana OX=3702 GN=ROD1 PE=1 SV=1	SNF1-related protein kinase regulatory subunit gamma-like PV42a [Pyrus ussuriensis x Pyrus communis]	69.6554	72.0173	51.1766	50.8968	47.7123	51.8561	66.446	71.1469	82.5219	173.052	99.5873	115.697
EVM0024922	Group I	Protein of unknown function (DUF1218)	--	PREDICTED: uncharacterized protein LOC103966971 [Pyrus x bretschneideri]	59.6272	65.1036	59.5388	36.6457	42.3109	39.9319	67.9735	84.0111	80.0678	177.948	132.276	214.578
EVM0026009	Group I	--	--	PREDICTED: early nodulin-75 [Pyrus x bretschneideri]	69.9265	130.207	58.8699	47.9884	52.2135	50.4695	109.216	106.852	107.064	265.331	235.665	264.521
EVM0014866	Group I	--	Uncharacterized protein At4g14450, chloroplastic OS=Arabidopsis thaliana OX=3702 GN=At4g14450 PE=2 SV=1	hypothetical protein D8674_010070 [Pyrus ussuriensis x Pyrus communis]	1.8972	2.3046	0.669	1.1634	0.3001	0.5546	3.055	2.3628	3.0677	7.5879	5.8283	8.282
EVM0015569	Group I	Protein of unknown function (DUF4050)	--	uncharacterized protein LOC103427042 [Malus domestica]	21.1406	17.2841	14.7175	8.7252	12.6033	9.7057	21.6395	26.7785	32.2112	68.0461	49.6669	69.5184
EVM0028054	Group I	Glycosyl hydrolase family 1	Beta-glucosidase 12 OS=Oryza sativa subsp. indica OX=39946 GN=BGLU12 PE=3 SV=1	PREDICTED: beta-glucosidase 12-like [Pyrus x bretschneideri]	10.8413	12.675	3.3449	4.0717	0.3001	2.2184	11.2016	17.0647	15.6454	47.2406	31.4219	45.1744
ONT.26270	Group I	--	--	hypothetical protein DVH24_035838 [Malus domestica]	2.1683	2.5926	1.0035	0	1.5004	0.5546	2.8004	4.4631	2.1474	5.6297	9.1225	10.0388
EVM0027171	Group I	Methyltransferase domain	Tocopherol O-methyltransferase, chloroplastic OS=Arabidopsis thaliana OX=3702 GN=VTE4 PE=1 SV=2	PREDICTED: tocopherol O-methyltransferase, chloroplastic-like [Pyrus x bretschneideri]	4.6076	11.8108	3.0104	3.4901	2.7007	2.4957	15.7841	20.4777	21.1673	39.6527	38.2638	37.3944
EVM0030546	Group I	Glycosyl hydrolase family 1	Beta-glucosidase 12 OS=Oryza sativa subsp. indica OX=39946 GN=BGLU12 PE=3 SV=1	PREDICTED: beta-glucosidase 12-like [Pyrus x bretschneideri]	3.5234	6.3375	2.0069	2.3267	1.5004	0.8319	8.9104	17.5898	10.7371	26.9247	24.3267	24.5949
EVM0016508	Group I	--	--	PREDICTED: uncharacterized protein LOC103957165 [Pyrus x bretschneideri]	46.8887	61.9348	44.8214	32.5739	41.7108	40.4865	78.666	91.362	92.3387	141.967	132.023	164.385
EVM0008488	Group I	Domain of unknown function (DUF3511)	--	PREDICTED: uncharacterized protein LOC108866886 [Pyrus x bretschneideri]	10.8413	10.9466	14.383	5.5259	6.3016	12.2014	20.8758	27.5661	24.8486	37.9393	35.223	57.2209
EVM0024519	Group I	--	Tobamovirus multiplication protein 2A OS=Arabidopsis thaliana OX=3702 GN=TOM2A PE=1 SV=1	tetraspanin-19-like [Pyrus ussuriensis x Pyrus communis]	9.2151	14.6915	9.3657	4.9443	7.802	8.8738	17.8208	19.165	34.3586	32.7992	46.3727	49.9428
EVM0004037	Group I	--	Photosystem II 5 kDa protein, chloroplastic OS=Gossypium hirsutum OX=3635 GN=PSBT PE=4 SV=1	photosystem II 5 kDa protein, chloroplastic-like [Malus domestica]	67.2161	93.9105	48.5007	22.9763	46.2119	52.4107	144.857	119.716	140.502	178.682	266.58	286.606
EVM0025608	Group I	Formiminotransferase domain, N-terminal subdomain	--	PREDICTED: uncharacterized protein LOC103947850 [Pyrus x bretschneideri]	2.4393	8.6421	1.0035	3.7809	2.4006	0.5546	8.4012	8.1386	9.2032	20.0711	11.9099	14.8072
EVM0017548	Group I	GDP-mannose 4,6 dehydratase	Trifunctional UDP-glucose 4,6-dehydratase/UDP-4-keto-6-deoxy-D-glucose 3,5-epimerase/UDP-4-keto-L-rhamnose-reductase RHM1 OS=Arabidopsis thaliana OX=3702 GN=RHM1 PE=1 SV=1	PREDICTED: trifunctional UDP-glucose 4,6-dehydratase/UDP-4-keto-6-deoxy-D-glucose 3,5-epimerase/UDP-4-keto-L-rhamnose-reductase RHM1 isoform X1 [Pyrus x bretschneideri]	9.7572	7.4898	3.6794	6.6893	3.3009	4.1596	14.7658	13.1267	15.0319	29.1276	19.7654	30.8692
EVM0016875	Group I	Triose-phosphate Transporter family	UDP-rhamnose/UDP-galactose transporter 6 OS=Arabidopsis thaliana OX=3702 GN=URGT6 PE=1 SV=1	UDP-rhamnose/UDP-galactose transporter 6 [Malus domestica]	21.6826	20.1648	18.7313	13.0877	13.2034	10.2603	34.8778	46.7312	42.9482	76.3682	65.8847	94.1133
EVM0031317	Group I	Protein of unknown function (DUF3339)	--	hypothetical protein RchiOBHm_Chr4g0429951 [Rosa chinensis]	10.5703	10.0824	11.0381	7.8526	7.5019	4.7142	14.2566	21.7904	24.5418	34.2678	33.7026	42.6647
EVM0037239	Group I	Chlorophyll A-B binding protein	Chlorophyll a-b binding protein P4, chloroplastic OS=Pisum sativum OX=3888 GN=lhcA-P4 PE=1 SV=1	PREDICTED: chlorophyll a-b binding protein P4, chloroplastic [Pyrus x bretschneideri]	12.1965	23.9097	6.6898	4.9443	6.6017	8.3192	43.0244	31.5041	44.1753	52.3808	81.0889	74.5377
EVM0040520	Group I	Photosystem II reaction centre W protein (PsbW)	Photosystem II reaction center W protein, chloroplastic OS=Spinacia oleracea OX=3562 GN=psbW PE=1 SV=1	photosystem II reaction center W protein, chloroplastic-like [Malus domestica]	85.1043	97.0793	86.2979	45.9525	85.8222	77.3681	176.935	174.585	173.633	296.661	267.847	271.548
EVM0004330	Group I	Histidine phosphatase superfamily (branch 1)	--	hypothetical protein D8674_020486 [Pyrus ussuriensis x Pyrus communis]	9.4861	9.5063	3.6794	5.8168	5.1013	6.6553	15.7841	13.6518	15.6454	25.2113	22.5528	23.5911
ONT.18503	Group I	--	--	unnamed protein product [Prunus armeniaca]	1.8972	3.7449	1.338	0.5817	0.6002	0.8319	8.9104	7.6135	10.4303	15.1757	19.0052	16.5639
ONT.3503	Group I	--	BTB/POZ domain-containing protein At1g03010 OS=Arabidopsis thaliana OX=3702 GN=At1g03010 PE=2 SV=1	BTB/POZ domain-containing protein At1g03010-like isoform X2 [Malus domestica]	4.0655	2.8807	2.3414	0	1.2003	1.1092	8.9104	12.3391	13.498	17.3787	33.7026	20.0775
EVM0029985	Group I	alpha/beta hydrolase fold	Methylesterase 17 OS=Arabidopsis thaliana OX=3702 GN=MES17 PE=1 SV=1	PREDICTED: methylesterase 17-like [Pyrus x bretschneideri]	4.3365	6.3375	0.669	1.4542	2.1005	1.9411	10.947	8.4011	17.7928	27.1695	12.1633	33.8808
EVM0005332	Group I	Regulator of Vps4 activity in the MVB pathway	--	PREDICTED: IST1 homolog [Pyrus x bretschneideri]	11.9254	10.6586	10.7036	9.016	7.802	9.983	19.8574	19.165	23.008	29.1276	43.8387	27.6066
EVM0029386	Group I	TLC domain	--	transmembrane protein 136-like isoform X1 [Malus domestica]	36.3184	27.9427	34.7867	22.6854	29.4076	26.344	52.444	58.0201	73.9323	81.7532	119.099	99.6346
EVM0002588	Group I	Stress responsive A/B Barrel Domain	Stress-response A/B barrel domain-containing protein HS1 OS=Arabidopsis thaliana OX=3702 GN=HS1 PE=1 SV=1	stress-response A/B barrel domain-containing protein HS1-like [Malus domestica]	105.161	118.396	98.0049	53.8052	94.5244	79.5866	238.035	257.021	278.857	342.188	486.026	517.247
EVM0016270	Group I	Mitochondrial carrier protein	Peroxisomal nicotinamide adenine dinucleotide carrier OS=Arabidopsis thaliana OX=3702 GN=PXN PE=1 SV=1	peroxisomal nicotinamide adenine dinucleotide carrier [Pyrus ussuriensis x Pyrus communis]	27.1033	24.7739	15.3864	19.4862	15.604	20.5206	31.8228	40.6929	51.2311	59.7239	71.2062	64.248
EVM0006120	Group I	Protein of unknown function (DUF568)	Auxin-induced in root cultures protein 12 OS=Arabidopsis thaliana OX=3702 GN=AIR12 PE=1 SV=3	auxin-induced in root cultures protein 12-like [Pyrus ussuriensis x Pyrus communis]	2.4393	3.1688	0.669	2.0359	1.2003	0.2773	6.8737	8.6636	7.6693	2.9372	31.4219	10.2897
ONT.31157	Group I	--	--	hypothetical protein D8674_012124 [Pyrus ussuriensis x Pyrus communis]	16.533	21.029	8.3622	6.6893	15.604	8.3192	36.9145	50.1441	41.7211	72.4519	77.0344	86.0823
EVM0026251	Group I	OPT oligopeptide transporter protein	Metal-nicotianamine transporter YSL3 OS=Arabidopsis thaliana OX=3702 GN=YSL3 PE=2 SV=1	PREDICTED: metal-nicotianamine transporter YSL3-like [Pyrus x bretschneideri]	6.7758	10.9466	5.3518	5.2351	4.5012	6.378	14.5112	15.7521	15.3387	33.7783	26.8607	31.1201
EVM0002693	Group I	--	SNAP25 homologous protein SNAP33 OS=Arabidopsis thaliana OX=3702 GN=SNAP33 PE=1 SV=1	PREDICTED: SNAP25 homologous protein SNAP33 [Pyrus x bretschneideri]	26.2902	22.7575	19.0658	20.0679	10.5027	13.0333	44.5519	51.4568	52.765	72.6967	135.57	90.0978
ONT.23926	Group I	--	--	hypothetical protein C1H46_022259 [Malus baccata]	4.3365	6.3375	2.3414	2.3267	3.0008	3.3277	8.6558	6.5634	12.5777	24.477	15.4576	15.0581
ONT.15132	Group I	--	--	hypothetical protein C1H46_010462 [Malus baccata]	3.2524	1.4403	1.0035	0.2908	1.2003	0.5546	5.8554	6.8259	9.2032	26.1904	16.978	9.0349
EVM0027000	Group I	Proteolipid membrane potential modulator	Hydrophobic protein LTI6B OS=Oryza sativa subsp. indica OX=39946 GN=LTI6B PE=3 SV=2	hydrophobic protein RCI2A-like [Pyrus ussuriensis x Pyrus communis]	107.058	122.429	84.9599	59.3311	83.4215	82.0823	258.91	257.546	260.45	506.429	425.97	695.435
EVM0030289	Group I	haloacid dehalogenase-like hydrolase	ATPase 5, plasma membrane-type OS=Arabidopsis thaliana OX=3702 GN=AHA5 PE=3 SV=3	PREDICTED: ATPase 5, plasma membrane-type-like [Pyrus x bretschneideri]	36.3184	44.6507	28.766	47.9884	21.3055	27.7305	65.9368	52.7695	53.3785	107.699	79.315	102.646
EVM0011570	Group I	Sugar (and other) transporter	Sugar transporter ERD6-like 7 OS=Arabidopsis thaliana OX=3702 GN=At2g48020 PE=2 SV=2	LRR receptor-like serine/threonine-protein kinase RKF3 [Pyrus ussuriensis x Pyrus communis]	5.4207	13.8273	5.6863	8.1435	5.1013	6.9326	19.0937	13.6518	23.3148	42.59	27.1141	43.9195
EVM0036275	Group I	Transferase family	Phenolic glucoside malonyltransferase 1 OS=Arabidopsis thaliana OX=3702 GN=PMAT1 PE=1 SV=1	hypothetical protein DVH24_036982 [Malus domestica]	1.6262	2.8807	1.338	1.745	1.5004	1.1092	4.3279	6.3008	5.8287	7.0983	14.6974	13.0504
EVM0035776	Group I	Papain family cysteine protease	Germination-specific cysteine protease 1 OS=Arabidopsis thaliana OX=3702 GN=GCP1 PE=2 SV=2	PREDICTED: cysteine proteinase RD21A-like [Pyrus x bretschneideri]	2.4393	1.1523	2.3414	1.4542	1.8005	0	8.9104	6.8259	3.0677	20.3159	8.6157	12.2975
ONT.2982	Group I	--	Cytochrome b-c1 complex subunit 7-2, mitochondrial OS=Arabidopsis thaliana OX=3702 GN=QCR7-2 PE=1 SV=1	hypothetical protein GH714_024025 [Hevea brasiliensis]	29.5426	46.6672	34.1178	25.5938	25.8067	27.1759	75.8656	89.5243	120.255	225.188	166.739	191.238
EVM0004807	Group I	--	Protein BUNDLE SHEATH DEFECTIVE 2, chloroplastic OS=Arabidopsis thaliana OX=3702 GN=BSD2 PE=1 SV=1	PREDICTED: uncharacterized protein LOC103946693 [Pyrus x bretschneideri]	8.402	8.0659	6.6898	4.3626	4.5012	4.9915	21.8941	23.103	20.5538	48.4645	43.3319	40.406
EVM0013851	Group I	Enoyl-(Acyl carrier protein) reductase	Enoyl-[acyl-carrier-protein] reductase [NADH], chloroplastic OS=Arabidopsis thaliana OX=3702 GN=MOD1 PE=1 SV=1	PREDICTED: enoyl-[acyl-carrier-protein] reductase [NADH] 1, chloroplastic-like isoform X1 [Pyrus x bretschneideri]	3.7945	5.4733	4.3483	3.1992	2.4006	2.4957	12.7291	12.8642	17.7928	15.1757	46.8795	29.3633
EVM0034765	Group I	Chlorophyll A-B binding protein	Chlorophyll a-b binding protein 6, chloroplastic OS=Arabidopsis thaliana OX=3702 GN=LHCA1 PE=1 SV=1	PREDICTED: chlorophyll a-b binding protein 6, chloroplastic [Pyrus x bretschneideri]	17.3461	22.7575	15.3864	12.2152	13.2034	19.1341	44.0428	34.392	37.1195	67.3117	74.5004	60.2325
EVM0039607	Group I	--	Protein GLUTAMINE DUMPER 3 OS=Arabidopsis thaliana OX=3702 GN=GDU3 PE=1 SV=1	protein GLUTAMINE DUMPER 3 [Pyrus ussuriensis x Pyrus communis]	7.0469	7.2017	3.6794	3.7809	3.3009	3.3277	13.4929	23.103	23.3148	47.4854	31.1685	42.9157
EVM0018766	Group I	Nuclear transport factor 2 (NTF2) domain	Nuclear transport factor 2B OS=Arabidopsis thaliana OX=3702 GN=NTF2B PE=1 SV=1	nuclear transport factor 2B-like [Malus domestica]	3.7945	3.4568	0.669	1.4542	1.8005	1.9411	7.3829	10.5014	8.5896	13.7071	19.2586	21.3323
ONT.23975	Group I	--	--	--	0.271	0.8642	1.0035	0	0.3001	0	6.3646	2.1003	6.4422	19.0921	2.534	12.2975
ONT.33330	Group I	--	--	hypothetical protein D8674_034912 [Pyrus ussuriensis x Pyrus communis]	1.0841	2.5926	2.0069	0.5817	2.1005	0.5546	8.1466	10.5014	9.51	17.8682	19.7654	22.0853
EVM0013163	Group I	Hpt domain	Histidine-containing phosphotransfer protein 1 OS=Arabidopsis thaliana OX=3702 GN=AHP1 PE=1 SV=1	PREDICTED: histidine-containing phosphotransfer protein 1-like [Pyrus x bretschneideri]	25.2061	21.6052	25.0866	19.4862	23.406	17.7475	46.5886	60.6455	61.9682	102.069	100.854	106.913
EVM0031081	Group I	Small VCP/p97-interacting protein	--	--	31.7108	37.1609	29.4349	20.3587	36.9095	28.8397	52.1894	67.4714	75.4662	118.713	99.3339	119.461
EVM0040918	Group I	Histidine phosphatase superfamily (branch 1)	--	PREDICTED: uncharacterized protein LOC103935809 [Pyrus x bretschneideri]	3.5234	1.4403	1.6724	1.1634	1.2003	2.2184	8.9104	7.876	6.1355	16.6444	14.9508	12.7994
EVM0040981	Group I	Alcohol dehydrogenase GroES-like domain	Alcohol dehydrogenase-like 6 OS=Arabidopsis thaliana OX=3702 GN=At5g24760 PE=2 SV=2	PREDICTED: alcohol dehydrogenase-like 6 [Pyrus x bretschneideri]	7.86	8.6421	4.3483	5.2351	3.6009	5.8234	20.112	20.2152	28.5299	37.205	50.9339	42.6647
EVM0009351	Group I	F-box associated	--	F-box protein [Pyrus ussuriensis x Pyrus communis]	7.5889	3.7449	4.0139	2.0359	6.3016	3.605	22.6578	39.6427	40.494	50.4226	44.8523	122.975
EVM0019526	Group I	Heavy-metal-associated domain	Heavy metal-associated isoprenylated plant protein 20 OS=Arabidopsis thaliana OX=3702 GN=HIPP20 PE=1 SV=1	PREDICTED: heavy metal-associated isoprenylated plant protein 20-like [Pyrus x bretschneideri]	0.8131	2.5926	0.3345	0.5817	0.3001	0.2773	7.1283	16.0146	20.8606	13.7071	55.2418	26.8537
EVM0024662	Group I	Glutamine amidotransferases class-II	Glutamate synthase [NADH], amyloplastic OS=Medicago sativa OX=3879 PE=1 SV=1	PREDICTED: LOW QUALITY PROTEIN: glutamate synthase [NADH], amyloplastic [Pyrus x bretschneideri]	3.2524	2.8807	2.0069	2.3267	4.2011	1.6638	9.165	11.289	19.0199	30.5962	13.9371	32.375
EVM0025050	Group I	GDSL-like Lipase/Acylhydrolase	GDSL esterase/lipase At1g54790 OS=Arabidopsis thaliana OX=3702 GN=At1g54790 PE=2 SV=1	GDSL esterase/lipase At1g54790-like isoform X1 [Malus domestica]	6.5048	8.0659	4.6828	8.4343	5.7015	5.5461	11.2016	22.3154	15.9522	27.4142	37.757	22.0853
EVM0005410	Group I	--	--	hypothetical protein D8674_036997 [Pyrus ussuriensis x Pyrus communis]	53.9355	36.0086	31.7763	49.1517	34.5089	32.9993	77.9022	88.2116	84.9761	138.785	133.797	166.894
EVM0031723	Group I	Histidine phosphatase superfamily (branch 1)	Phosphoglycerate mutase-like protein AT74 OS=Arabidopsis thaliana OX=3702 GN=At3g05170 PE=2 SV=1	PREDICTED: phosphoglycerate mutase-like protein AT74H [Pyrus x bretschneideri]	16.262	26.5024	26.759	26.7572	23.406	16.6383	35.6415	39.3802	62.8885	46.5063	79.5684	108.418
EVM0023245	Group I	Protein of unknown function (DUF_B2219)	Polyphenol oxidase latent form, chloroplastic OS=Prunus armeniaca OX=36596 GN=PPO PE=1 SV=1	polyphenol oxidase [Pyrus ussuriensis x Pyrus communis]	90.2539	108.602	57.1974	88.9966	40.2104	127.838	300.407	284.85	195.108	620.002	460.686	436.184
EVM0007352	Group I	Protein of unknown function (DUF642)	--	PREDICTED: uncharacterized protein LOC103927565 [Pyrus x bretschneideri]	7.0469	7.2017	7.6932	4.6534	8.1021	10.5376	28.7678	32.8168	25.1554	52.6255	41.8114	76.5455
EVM0041735	Group I	BAR domain of APPL family	ADP-ribosylation factor GTPase-activating protein AGD3 OS=Arabidopsis thaliana OX=3702 GN=AGD3 PE=1 SV=1	ADP-ribosylation factor GTPase-activating protein AGD3-like [Pyrus ussuriensis x Pyrus communis]	0.271	0.2881	0	0	0.6002	0	3.8187	3.938	14.7251	9.7908	25.3403	16.8149
EVM0036148	Group I	Zinc finger, C3HC4 type (RING finger)	E3 ubiquitin-protein ligase BOI OS=Arabidopsis thaliana OX=3702 GN=BOI PE=1 SV=1	PREDICTED: E3 ubiquitin-protein ligase BOI [Pyrus x bretschneideri]	0.8131	4.321	1.338	2.0359	1.8005	2.4957	5.8554	7.6135	10.7371	21.0502	16.7246	13.0504
EVM0034113	Group I	Possible lysine decarboxylase	Probable cytokinin riboside 5'-monophosphate phosphoribohydrolase LOGL1 OS=Oryza sativa subsp. japonica OX=39947 GN=LOGL1 PE=2 SV=1	PREDICTED: probable cytokinin riboside 5'-monophosphate phosphoribohydrolase LOGL1 [Pyrus x bretschneideri]	0.271	0	0	0.2908	0	0	10.4379	14.7019	18.7132	28.8829	48.1465	34.1318
ONT.16584	Group I	--	--	--	0	0	0	0	0	0	1.5275	1.3127	1.8406	3.182	4.5612	4.2665
EVM0016255	Group I	Electron transfer flavoprotein domain	Electron transfer flavoprotein subunit beta, mitochondrial OS=Arabidopsis thaliana OX=3702 GN=ETFB PE=1 SV=1	electron transfer flavoprotein subunit beta [Pyrus ussuriensis x Pyrus communis]	9.4861	8.6421	9.3657	7.271	9.0023	8.5965	14.2566	17.8524	21.4741	38.4289	25.8471	31.873
EVM0035171	Group I	Quinolinate phosphoribosyl transferase, C-terminal domain	Nicotinate-nucleotide pyrophosphorylase [carboxylating], chloroplastic OS=Arabidopsis thaliana OX=3702 GN=QPT PE=2 SV=2	PREDICTED: nicotinate-nucleotide pyrophosphorylase [carboxylating], chloroplastic isoform X1 [Pyrus x bretschneideri]	14.6358	21.6052	14.383	16.5778	16.8043	12.2014	32.332	21.5278	40.1873	64.3745	48.1465	51.6996
EVM0034256	Group I	Glutathione peroxidase	Probable glutathione peroxidase 2 OS=Arabidopsis thaliana OX=3702 GN=GPX2 PE=1 SV=1	hypothetical protein C1H46_021320 [Malus baccata]	19.7854	21.3171	24.4176	17.4503	20.7053	23.2936	36.1507	50.6692	41.7211	84.6904	67.4051	78.8042
EVM0026917	Group I	--	--	glycine-rich protein A3-like [Pyrus ussuriensis x Pyrus communis]	49.599	38.8893	39.8041	65.7295	58.215	68.7717	107.434	110.79	75.1594	235.958	139.118	151.836
EVM0035306	Group I	Chlorophyll A-B binding protein	Early light-induced protein 1, chloroplastic OS=Arabidopsis thaliana OX=3702 GN=ELIP1 PE=1 SV=1	PREDICTED: early light-induced protein 1, chloroplastic-like isoform X1 [Pyrus x bretschneideri]	2.1683	1.7284	4.0139	11.3427	14.4037	11.9241	26.222	48.3064	30.6773	65.5984	82.6093	100.638
EVM0005183	Group I	SOUL heme-binding protein	Heme-binding-like protein At3g10130, chloroplastic OS=Arabidopsis thaliana OX=3702 GN=At3g10130 PE=1 SV=1	PREDICTED: heme-binding-like protein At3g10130, chloroplastic [Pyrus x bretschneideri]	1.6262	0.8642	1.6724	2.9084	3.0008	1.6638	4.0733	5.5132	7.0558	12.4833	13.6837	7.78
EVM0013153	Group I	Domain of unknown function (DUF4588)	--	PREDICTED: uncharacterized protein LOC103929073 [Pyrus x bretschneideri]	17.6171	20.4529	11.3726	21.8129	19.505	21.3525	35.387	41.2179	30.3705	70.7385	57.269	56.9699
EVM0039331	Group I	Cofactor assembly of complex C subunit B	Protein COFACTOR ASSEMBLY OF COMPLEX C SUBUNIT B CCB1, chloroplastic OS=Arabidopsis thaliana OX=3702 GN=CCB1 PE=1 SV=1	PREDICTED: protein COFACTOR ASSEMBLY OF COMPLEX C SUBUNIT B CCB1, chloroplastic-like [Pyrus x bretschneideri]	6.5048	9.2182	11.3726	7.5618	12.3032	9.4284	14.2566	22.578	19.3267	39.1632	34.7162	26.8537
EVM0034324	Group I	ATPase family associated with various cellular activities (AAA)	Ribulose bisphosphate carboxylase/oxygenase activase 1, chloroplastic OS=Larrea tridentata OX=66636 GN=RCA1 PE=1 SV=1	ribulose bisphosphate carboxylase/oxygenase activase 2 [Pyrus x bretschneideri]	33.066	34.5683	24.7521	47.6975	36.6094	42.1504	116.599	117.615	109.518	199.732	263.792	230.64
EVM0038521	Group I	--	--	uncharacterized protein LOC103437865 [Malus domestica]	0	0.2881	0.3345	0.2908	1.2003	0.2773	2.8004	4.7256	4.2948	3.9163	11.6565	11.5446
EVM0007133	Group I	Purple acid Phosphatase, N-terminal domain	Bifunctional purple acid phosphatase 26 OS=Arabidopsis thaliana OX=3702 GN=PAP26 PE=1 SV=1	PREDICTED: bifunctional purple acid phosphatase 26-like isoform X1 [Pyrus x bretschneideri]	16.804	19.8768	15.7209	18.6137	19.8051	18.5794	30.0407	43.0557	41.1076	31.0858	100.094	85.3294
ONT.17604	Group I	--	--	hypothetical protein DVH24_016927 [Malus domestica]	0	0	0	0	0.9002	0	2.8004	3.6755	6.749	7.5879	16.4712	11.7955
EVM0009207	Group I	Translation initiation factor eIF3 subunit 135	Protein TSS OS=Arabidopsis thaliana OX=3702 GN=TSS PE=1 SV=1	PREDICTED: protein TSS-like [Pyrus x bretschneideri]	15.4489	9.2182	10.3691	19.1954	9.0023	9.1511	20.8758	19.9526	19.9402	28.8829	38.5172	39.1511
EVM0035812	Group I	Yippee zinc-binding/DNA-binding /Mis18, centromere assembly	Protein yippee-like OS=Solanum tuberosum OX=4113 PE=2 SV=1	PREDICTED: protein yippee-like [Pyrus x bretschneideri]	6.2338	3.1688	4.3483	4.9443	4.8012	6.6553	17.3116	20.7402	24.8486	48.2197	61.8303	41.9118
ONT.31115	Group I	--	--	hypothetical protein D8674_012235 [Pyrus ussuriensis x Pyrus communis]	11.1123	9.5063	8.6967	17.7412	28.8074	19.4114	66.1914	56.7075	43.5618	129.728	146.467	121.72
EVM0031784	Group I	non-haem dioxygenase in morphine synthesis N-terminal	--	PREDICTED: uncharacterized protein LOC103929419 [Pyrus x bretschneideri]	2.1683	4.033	1.6724	4.3626	2.7007	3.605	4.8371	11.0265	9.8167	25.9456	19.2586	11.5446
EVM0000603	Group I	Major intrinsic protein	Probable aquaporin PIP2-5 OS=Arabidopsis thaliana OX=3702 GN=PIP2-5 PE=1 SV=1	PREDICTED: probable aquaporin PIP2-5 isoform X1 [Pyrus x bretschneideri]	36.0474	57.0377	29.7694	54.3868	51.9134	47.1419	92.1588	132.58	80.6813	123.364	225.528	263.517
EVM0006638	Group I	Ubiquitin-2 like Rad60 SUMO-like	Membrane-anchored ubiquitin-fold protein 3 OS=Oryza sativa subsp. japonica OX=39947 GN=MUB3 PE=3 SV=1	membrane-anchored ubiquitin-fold protein 3-like [Pyrus ussuriensis x Pyrus communis]	10.8413	10.3705	11.7071	7.8526	17.7046	12.4787	19.6028	17.3273	28.5299	50.6674	26.3539	42.6647
EVM0041005	Group I	Core-2/I-Branching enzyme	Glycosyltransferase BC10 OS=Oryza sativa subsp. japonica OX=39947 GN=BC10 PE=1 SV=1	PREDICTED: uncharacterized protein LOC103938819 [Pyrus x bretschneideri]	0	0	0	0	0	0	1.0183	2.1003	2.4542	8.8117	3.5476	6.5252
ONT.447	Group I	--	Alcohol dehydrogenase 1 OS=Hordeum vulgare OX=4513 GN=ADH1 PE=2 SV=1	alcohol dehydrogenase-like [Pyrus ussuriensis x Pyrus communis]	0	0	0	0	0	0	2.2912	3.4129	3.988	7.3431	10.8963	14.8072
EVM0013866	Group I	--	ACT domain-containing protein ACR11 OS=Arabidopsis thaliana OX=3702 GN=ACR11 PE=1 SV=1	PREDICTED: ACT domain-containing protein ACR11-like [Pyrus x bretschneideri]	3.7945	4.321	3.6794	2.6175	5.4014	3.605	17.5662	20.4777	31.2908	58.0105	85.9035	66.7577
EVM0027863	Group I	Triose-phosphate Transporter family	UDP-rhamnose/UDP-galactose transporter 6 OS=Arabidopsis thaliana OX=3702 GN=URGT6 PE=1 SV=1	PREDICTED: UDP-galactose transporter 2 [Pyrus x bretschneideri]	14.0937	12.387	9.0312	11.9244	11.1029	12.2014	18.0754	18.3774	19.3267	35.2469	31.6753	38.1473
EVM0005157	Group I	Strictosidine synthase	Protein STRICTOSIDINE SYNTHASE-LIKE 13 OS=Arabidopsis thaliana OX=3702 GN=SSL13 PE=1 SV=1	PREDICTED: protein STRICTOSIDINE SYNTHASE-LIKE 13 [Pyrus x bretschneideri]	0	0.2881	0	0	0	0	6.6191	30.1915	17.1793	0	169.273	9.2858
EVM0017592	Group I	Ribosomal protein L31	50S ribosomal protein L31, chloroplastic OS=Arabidopsis thaliana OX=3702 GN=RPL31 PE=2 SV=1	PREDICTED: 50S ribosomal protein L31, chloroplastic-like [Pyrus x bretschneideri]	75.0761	76.0502	72.5839	62.2395	74.1191	85.6873	125.255	145.969	105.837	237.672	249.095	256.741
EVM0008690	Group I	TLC domain	--	PREDICTED: transmembrane protein 136-like isoform X1 [Pyrus x bretschneideri]	1.0841	0	1.6724	0.5817	0.9002	1.1092	2.2912	5.2507	4.6016	5.6297	18.245	10.7917
EVM0011052	Group I	Lytic transglycolase	Expansin-A1 OS=Arabidopsis thaliana OX=3702 GN=EXPA1 PE=2 SV=1	PREDICTED: expansin-A1-like [Pyrus x bretschneideri]	3.2524	5.7614	3.3449	3.4901	3.6009	4.1596	6.6191	8.6636	9.2032	21.5398	9.6293	25.0969
EVM0022549	Group I	POT family	Protein NRT1/ PTR FAMILY 4.3 OS=Arabidopsis thaliana OX=3702 GN=NPF4.3 PE=2 SV=1	PREDICTED: protein NRT1/ PTR FAMILY 4.3-like [Pyrus x bretschneideri]	3.7945	2.5926	1.338	2.3267	1.8005	2.4957	10.6925	4.9882	8.2829	21.0502	22.2994	22.5872
EVM0030214	Group I	Chlorophyll A-B binding protein	Chlorophyll a-b binding protein CP29.1, chloroplastic OS=Arabidopsis thaliana OX=3702 GN=LHCB4.1 PE=1 SV=1	chlorophyll a-b binding protein CP29.1, chloroplastic-like [Pyrus x bretschneideri]	29.0005	33.1279	19.7348	23.8488	21.6056	30.5036	49.8982	54.3447	58.9004	116.021	137.091	118.959
EVM0041351	Group I	Serine hydroxymethyltransferase	Serine hydroxymethyltransferase 4 OS=Arabidopsis thaliana OX=3702 GN=SHM4 PE=1 SV=1	PREDICTED: serine hydroxymethyltransferase 4 [Pyrus x bretschneideri]	16.533	21.6052	12.0416	15.9961	10.5027	11.0922	41.4969	48.0438	41.1076	100.111	137.598	106.913
EVM0021132	Group I	Alkaline and neutral invertase	Alkaline/neutral invertase C, mitochondrial OS=Arabidopsis thaliana OX=3702 GN=INVC PE=1 SV=1	PREDICTED: alkaline/neutral invertase A, mitochondrial [Pyrus x bretschneideri]	31.1688	23.6217	31.7763	24.7213	30.6079	26.344	33.0957	32.5543	54.2988	95.9498	58.536	60.2325
EVM0029814	Group I	Protein of unknown function (DUF568)	Auxin-induced in root cultures protein 12 OS=Arabidopsis thaliana OX=3702 GN=AIR12 PE=1 SV=3	auxin-induced in root cultures protein 12-like [Pyrus ussuriensis x Pyrus communis]	5.1496	9.7943	5.0173	2.3267	3.0008	4.9915	19.0937	32.5543	23.008	7.3431	158.377	66.0048
EVM0023005	Group I	Protein BYPASS1-related	Protein ROH1 OS=Arabidopsis thaliana OX=3702 GN=ROH1 PE=1 SV=1	hypothetical protein D8674_011836 [Pyrus ussuriensis x Pyrus communis]	0.271	0.5761	1.0035	0.5817	0.3001	0.2773	2.2912	2.1003	2.4542	7.0983	6.0817	5.0194
EVM0040166	Group I	PAP_fibrillin	Fibrillin protein 5 homolog OS=Oryza sativa subsp. japonica OX=39947 GN=FBN5 PE=1 SV=1	PREDICTED: probable plastid-lipid-associated protein 7, chloroplastic [Pyrus x bretschneideri]	5.1496	3.7449	3.6794	3.4901	3.6009	3.8823	4.3279	8.9262	11.0438	15.6653	16.978	19.3246
EVM0027517	Group I	--	--	hypothetical protein D8674_031846 [Pyrus ussuriensis x Pyrus communis]	1.3552	5.1852	1.0035	2.0359	0	3.0504	9.9287	4.9882	4.9084	17.8682	16.2178	16.313
ONT.12277	Group I	Cysteine-rich TM module stress tolerance	--	hypothetical protein PRUPE_7G235000 [Prunus persica]	17.3461	21.3171	14.0485	11.3427	22.2057	12.2014	56.0081	55.9199	55.8327	89.0963	131.769	219.598
EVM0014376	Group I	Possible lysine decarboxylase	Cytokinin riboside 5'-monophosphate phosphoribohydrolase LOG1 OS=Arabidopsis thaliana OX=3702 GN=LOG1 PE=1 SV=1	cytokinin riboside 5'-monophosphate phosphoribohydrolase LOG1 [Malus domestica]	1.0841	1.4403	1.0035	0.8725	0.9002	1.3865	3.055	4.2006	6.4422	10.2803	14.6974	11.7955
ONT.14913	Group I	--	--	hypothetical protein DVH24_024096 [Malus domestica]	0	1.1523	0.3345	0.5817	0	0.2773	4.5825	7.351	6.749	13.9519	24.3267	20.3285
EVM0026707	Group I	alpha/beta hydrolase fold	Probable carboxylesterase 18 OS=Arabidopsis thaliana OX=3702 GN=CXE18 PE=1 SV=1	carboxylesterase 18 [Pyrus ussuriensis x Pyrus communis]	7.3179	10.9466	6.0208	6.1076	7.5019	9.4284	14.2566	10.7639	10.1235	20.0711	21.5392	19.5756
EVM0028482	Group I	Protein of unknown function (DUF1997)	--	PREDICTED: uncharacterized protein LOC103965968 [Pyrus x bretschneideri]	4.3365	4.033	2.6759	2.9084	3.901	3.3277	6.8737	5.2507	7.0558	13.4623	11.6565	13.5523
EVM0012479	Group I	--	Light-harvesting complex-like protein OHP2, chloroplastic OS=Arabidopsis thaliana OX=3702 GN=OHP2 PE=1 SV=1	PREDICTED: probable basic-leucine zipper transcription factor R [Pyrus x bretschneideri]	6.2338	7.4898	4.6828	4.3626	5.4014	7.2099	9.6741	12.6017	11.0438	18.3577	24.8335	25.0969
EVM0033267	Group I	--	--	PREDICTED: uncharacterized protein LOC103934262 [Pyrus x bretschneideri]	15.1778	19.8768	15.7209	14.5419	16.5043	14.9745	35.387	31.7667	37.7331	85.4247	66.6449	79.3061
EVM0017258	Group I	OTU-like cysteine protease	OVARIAN TUMOR DOMAIN-containing deubiquitinating enzyme 10 OS=Arabidopsis thaliana OX=3702 GN=OTU10 PE=1 SV=1	OTU domain-containing protein [Pyrus ussuriensis x Pyrus communis]	2.9814	3.1688	1.338	2.3267	4.2011	1.9411	4.0733	6.5634	5.2151	11.5042	10.3895	13.5523
EVM0008036	Group I	Metallopeptidase family M24	Methionine aminopeptidase 1D, chloroplastic/mitochondrial OS=Arabidopsis thaliana OX=3702 GN=MAP1D PE=1 SV=1	methionine aminopeptidase 1D [Pyrus ussuriensis x Pyrus communis]	6.5048	6.0494	6.6898	6.9801	5.1013	9.1511	9.9287	8.9262	12.8845	18.113	19.512	22.5872
ONT.28424	Group I	--	--	--	0.271	0.2881	0.3345	1.4542	0.9002	0.2773	3.055	3.6755	6.1355	18.8473	14.444	5.7723
EVM0005705	Group I	--	Protein PROTON GRADIENT REGULATION 5, chloroplastic OS=Arabidopsis thaliana OX=3702 GN=PGR5 PE=1 SV=1	protein PROTON GRADIENT REGULATION 5 [Pyrus ussuriensis x Pyrus communis]	11.1123	9.2182	13.714	11.6335	24.3063	9.983	38.6965	39.3802	29.4502	59.4791	104.402	91.1017
EVM0013667	Group I	NPH3 family	Root phototropism protein 2 OS=Arabidopsis thaliana OX=3702 GN=RPT2 PE=1 SV=2	PREDICTED: root phototropism protein 2-like [Pyrus x bretschneideri]	16.804	20.1648	9.0312	17.1595	10.8028	22.1844	23.9307	22.8405	25.7689	47.7301	35.223	42.6647
EVM0024665	Group I	PDDEXK-like family of unknown function	--	PREDICTED: uncharacterized protein LOC103960075 [Pyrus x bretschneideri]	9.2151	12.675	10.7036	13.6694	11.1029	13.0333	18.0754	31.7667	22.7012	36.226	58.2826	60.4835
ONT.21021	Group I	--	--	--	0	0.5761	0.669	0.5817	1.8005	0.8319	3.5642	4.2006	9.51	13.7071	18.7518	19.0736
EVM0018217	Group I	Caspase domain	Metacaspase-1 OS=Arabidopsis thaliana OX=3702 GN=AMC1 PE=1 SV=1	PREDICTED: metacaspase-1-like [Pyrus x bretschneideri]	2.4393	6.0494	2.0069	3.7809	5.1013	2.7731	7.3829	13.1267	13.498	33.2887	23.0596	24.344
EVM0030602	Group I	Protein of unknown function (DUF1674)	--	hypothetical protein D8674_032266 [Pyrus ussuriensis x Pyrus communis]	1.8972	1.4403	3.0104	2.0359	2.4006	3.0504	8.4012	11.8141	6.4422	23.4979	17.9916	25.0969
EVM0035154	Group I	GDSL-like Lipase/Acylhydrolase	GDSL esterase/lipase At4g16230 OS=Arabidopsis thaliana OX=3702 GN=At4g16230 PE=3 SV=2	GDSL esterase/lipase At4g16230 [Malus domestica]	0	0	0	0	0	0.8319	2.0367	3.938	3.3745	4.1611	9.3759	13.8033
EVM0004767	Group I	AMP-binding enzyme	4-coumarate--CoA ligase 2 OS=Glycine max OX=3847 PE=2 SV=2	PREDICTED: 4-coumarate--CoA ligase 2-like [Pyrus x bretschneideri]	8.9441	17.8603	12.0416	16.8686	12.3032	11.3695	17.3116	19.6901	26.6893	27.9038	46.8795	38.9002
EVM0008242	Group I	--	--	PREDICTED: uncharacterized protein LOC103938712 [Pyrus x bretschneideri]	5.9627	6.0494	5.0173	4.9443	7.802	7.2099	17.5662	21.0028	10.7371	46.2615	31.9287	36.6414
EVM0016107	Group I	Major intrinsic protein	Probable aquaporin PIP1-4 OS=Arabidopsis thaliana OX=3702 GN=PIP1.4 PE=1 SV=1	PREDICTED: probable aquaporin PIP1-4 [Pyrus x bretschneideri]	454.522	486.26	392.02	506.059	363.094	484.175	658.35	861.113	667.845	1773.36	1136	1110.79
EVM0034781	Group I	Serine carboxypeptidase	Serine carboxypeptidase-like 51 OS=Arabidopsis thaliana OX=3702 GN=SCPL51 PE=2 SV=2	PREDICTED: serine carboxypeptidase-like 51 [Pyrus x bretschneideri]	0.8131	1.7284	1.6724	0.5817	2.7007	1.1092	3.8187	3.1504	6.1355	12.2385	5.5749	15.0581
EVM0026886	Group I	Putative Phosphatase	Inorganic pyrophosphatase 1 OS=Arabidopsis thaliana OX=3702 GN=PS2 PE=1 SV=1	inorganic pyrophosphatase 1-like [Pyrus ussuriensis x Pyrus communis]	56.9169	44.3626	37.7971	62.2395	43.5112	46.0327	106.925	147.282	147.865	293.724	350.202	333.538
EVM0036966	Group I	--	--	hypothetical protein D8674_031859 [Pyrus ussuriensis x Pyrus communis]	2.1683	2.3046	0.669	2.3267	2.1005	2.7731	13.4929	15.227	11.6574	33.0439	32.1821	52.2015
EVM0028211	Group I	Cytochrome b5-like Heme/Steroid binding domain	Cytochrome b5 isoform E OS=Arabidopsis thaliana OX=3702 GN=CYTB5-E PE=1 SV=2	PREDICTED: cytochrome b5 [Pyrus x bretschneideri]	3.2524	5.7614	1.6724	4.9443	4.8012	5.8234	29.7861	24.9408	21.1673	84.9352	40.0376	88.09
EVM0029646	Group I	Ferric reductase NAD binding domain	Respiratory burst oxidase homolog protein E OS=Arabidopsis thaliana OX=3702 GN=RBOHE PE=2 SV=2	PREDICTED: respiratory burst oxidase homolog protein E-like [Pyrus x bretschneideri]	0.271	0	0.3345	0.2908	1.2003	0	2.2912	3.6755	6.4422	1.9582	29.9015	5.7723
EVM0002647	Group I	--	--	hypothetical protein D8674_006177 [Pyrus ussuriensis x Pyrus communis]	40.6549	34.2802	27.7625	24.7213	32.4084	36.327	67.4643	128.642	82.8287	95.4603	133.797	349.851
EVM0022084	Group I	Senescence regulator	--	PREDICTED: uncharacterized protein LOC103951301 [Pyrus x bretschneideri]	20.3275	16.1319	15.7209	18.032	13.5035	13.588	37.169	51.9818	50.9243	76.3682	101.615	118.457
ONT.23977	Group I	--	--	--	0	0	0.3345	0	0	0	1.7821	1.5752	2.1474	9.3013	0.5068	4.7684
EVM0025082	Group I	Thioredoxin	Thioredoxin M-type, chloroplastic OS=Spinacia oleracea OX=3562 PE=1 SV=2	PREDICTED: thioredoxin M-type, chloroplastic-like [Pyrus x bretschneideri]	5.9627	4.033	4.3483	4.3626	2.7007	4.9915	17.8208	19.6901	16.5657	33.0439	42.3182	53.7073
EVM0002189	Group I	Ribosomal L29 protein	50S ribosomal protein L29, chloroplastic OS=Arabidopsis thaliana OX=3702 GN=RPL29 PE=1 SV=1	50S ribosomal protein L29 [Pyrus ussuriensis x Pyrus communis]	43.0942	31.9757	27.0935	29.9564	34.2088	30.7809	61.0998	74.0348	77.3068	142.701	141.652	129.249
EVM0041783	Group I	UAA transporter family	UDP-galactose/UDP-glucose transporter 3 OS=Arabidopsis thaliana OX=3702 GN=UTR3 PE=1 SV=1	hypothetical protein C1H46_027008 [Malus baccata]	2.4393	4.8972	1.0035	2.6175	2.1005	2.4957	5.8554	13.9143	13.8048	10.2803	40.0376	28.8614
EVM0037217	Group I	Serine aminopeptidase, S33	--	PREDICTED: uncharacterized protein LOC103935659 [Pyrus x bretschneideri]	7.86	9.2182	6.3553	6.6893	7.2019	8.0418	11.2016	12.8642	12.8845	20.8054	23.5665	18.8227
ONT.20643	Group I	--	--	--	1.8972	1.4403	1.0035	2.0359	0.6002	0.5546	3.055	6.3008	7.6693	3.4268	30.9151	6.7762
EVM0039749	Group I	Enoyl-(Acyl carrier protein) reductase	Enoyl-[acyl-carrier-protein] reductase [NADH], chloroplastic OS=Arabidopsis thaliana OX=3702 GN=MOD1 PE=1 SV=1	PREDICTED: enoyl-[acyl-carrier-protein] reductase [NADH] 1, chloroplastic-like [Pyrus x bretschneideri]	2.7103	2.0165	0.669	0	1.2003	1.6638	7.1283	10.7639	10.1235	9.0565	39.7842	20.3285
ONT.12332	Group I	--	--	hypothetical protein C1H46_012045 [Malus baccata]	0.8131	0	0.669	0	0.6002	0	2.0367	4.2006	5.2151	9.546	7.3487	12.7994
ONT.29450	Group I	--	Transcription factor bHLH140 OS=Arabidopsis thaliana OX=3702 GN=BHLH140 PE=3 SV=1	transcription factor bHLH140 [Malus domestica]	25.2061	21.029	30.1039	17.4503	36.3094	23.2936	44.0428	46.7312	50.004	94.2364	89.958	90.8507
ONT.1284	Group I	--	--	--	0.271	1.4403	0.3345	1.4542	0.3001	0.2773	3.8187	3.4129	7.0558	13.4623	12.9235	13.5523
ONT.5624	Group I	Cation transporting ATPase, C-terminus;; Cation transporting ATPase, C-terminus	Calcium-transporting ATPase 4, endoplasmic reticulum-type OS=Arabidopsis thaliana OX=3702 GN=ECA4 PE=2 SV=2	calcium-transporting ATPase 1-like [Pyrus ussuriensis x Pyrus communis]	1.3552	1.1523	0.669	0.2908	1.5004	1.3865	4.0733	3.4129	5.8287	12.4833	7.0953	15.0581
EVM0019180	Group I	Triose-phosphate Transporter family	Triose phosphate/phosphate translocator, chloroplastic OS=Pisum sativum OX=3888 PE=1 SV=1	PREDICTED: triose phosphate/phosphate translocator, chloroplastic-like [Pyrus x bretschneideri]	16.804	17.2841	14.7175	16.5778	15.0039	18.5794	27.4949	33.867	34.6654	68.2908	53.9748	69.7693
EVM0035207	Group I	FAD dependent oxidoreductase	Glycerol-3-phosphate dehydrogenase SDP6, mitochondrial OS=Arabidopsis thaliana OX=3702 GN=SDP6 PE=1 SV=1	glycerol-3-phosphate dehydrogenase SDP6 [Pyrus ussuriensis x Pyrus communis]	5.1496	6.0494	6.0208	4.9443	6.9018	5.8234	12.7291	14.4394	16.5657	35.7364	30.9151	30.6182
EVM0029902	Group I	Triose-phosphate Transporter family	GDP-mannose transporter GONST5 OS=Arabidopsis thaliana OX=3702 GN=GONST5 PE=2 SV=1	UDP-galactose transporter 1 [Malus domestica]	27.1033	22.4694	16.7244	24.4305	17.7046	23.2936	31.3136	49.3565	48.7769	93.2574	69.1789	95.3681
EVM0035088	Group I	GDSL-like Lipase/Acylhydrolase	GDSL esterase/lipase LTL1 OS=Arabidopsis thaliana OX=3702 GN=LTL1 PE=2 SV=1	PREDICTED: GDSL esterase/lipase LTL1-like [Pyrus x bretschneideri]	14.6358	11.2347	11.3726	6.6893	10.5027	15.8064	44.5519	101.601	83.1355	168.891	253.403	201.779
EVM0014519	Group I	Small subunit of serine palmitoyltransferase-like	--	hypothetical protein D8674_009230 [Pyrus ussuriensis x Pyrus communis]	24.664	29.095	26.759	17.7412	31.2081	28.2851	60.336	55.6573	50.6175	113.818	121.633	115.446
EVM0015043	Group I	EamA-like transporter family	WAT1-related protein At5g47470 OS=Arabidopsis thaliana OX=3702 GN=At5g47470 PE=3 SV=1	WAT1-related protein [Pyrus ussuriensis x Pyrus communis]	5.9627	3.7449	3.6794	2.6175	6.0015	4.1596	8.9104	12.6017	15.3387	30.5962	26.6073	29.6143
ONT.8666	Group I	--	--	S ribonuclease [Pyrus ussuriensis x Pyrus communis]	0	0.2881	0.3345	0.2908	0	0	3.5642	7.0884	4.2948	11.0146	11.4031	22.8382
EVM0026773	Group I	Alkaline and neutral invertase	Probable alkaline/neutral invertase B OS=Arabidopsis thaliana OX=3702 GN=INVB PE=1 SV=1	probable alkaline/neutral invertase D [Malus domestica]	0.271	0.2881	0	0.2908	0	0.2773	1.7821	4.9882	4.9084	6.6088	17.4848	8.5329
EVM0004686	Group I	FabA-like domain	--	PREDICTED: uncharacterized protein LOC103967963 [Pyrus x bretschneideri]	10.0282	8.6421	7.3587	7.271	7.5019	8.8738	22.9124	35.4422	29.4502	19.8264	126.448	61.2364
EVM0005700	Group I	--	--	PREDICTED: uncharacterized protein At4g22758-like [Pyrus x bretschneideri]	63.1506	52.7166	40.8075	57.2952	48.0124	40.2092	83.2485	122.604	111.972	178.682	176.875	287.108
ONT.22826	Group I	--	--	hypothetical protein C1H46_037612 [Malus baccata]	12.7385	12.9631	8.0277	10.1794	10.5027	11.0922	15.7841	20.4777	21.7809	36.9603	24.5801	48.186
ONT.26331	Group I	--	--	hypothetical protein C1H46_006354 [Malus baccata]	12.7385	10.9466	14.0485	6.1076	12.6033	10.5376	48.8798	32.5543	33.745	102.803	58.7894	115.446
EVM0007312	Group I	--	--	PREDICTED: uncharacterized protein LOC103950685 [Pyrus x bretschneideri]	4.3365	8.0659	2.6759	1.1634	0.9002	1.6638	2.2912	5.5132	4.9084	27.4142	18.245	19.8265
EVM0016641	Group I	Exostosin family	Probable beta-1,4-xylosyltransferase IRX10 OS=Arabidopsis thaliana OX=3702 GN=IRX10 PE=2 SV=1	PREDICTED: probable beta-1,4-xylosyltransferase IRX10 [Pyrus x bretschneideri]	5.9627	2.8807	2.0069	0.2908	0.6002	2.4957	2.0367	2.8879	3.6813	15.91	10.1361	17.0659
ONT.13865	Group I	--	--	hypothetical protein DVH24_011909 [Malus domestica]	0.5421	2.0165	0	0	0.3001	0.2773	0.2546	1.0501	0.6135	2.4477	5.0681	4.2665
EVM0028547	Group I	zinc-finger of the FCS-type, C2-C2	FCS-Like Zinc finger 8 OS=Arabidopsis thaliana OX=3702 GN=FLZ8 PE=1 SV=1	PREDICTED: protein MARD1-like [Pyrus x bretschneideri]	10.8413	36.2967	7.0242	7.8526	9.9026	4.7142	12.22	16.8022	21.1673	94.2364	35.7298	53.7073
EVM0035342	Group I	Transmembrane amino acid transporter protein	Proline transporter 1 OS=Arabidopsis thaliana OX=3702 GN=PROT1 PE=1 SV=1	hypothetical protein DVH24_023005 [Malus domestica]	6.7758	12.387	5.6863	3.1992	5.4014	4.9915	8.1466	7.876	7.0558	41.3661	15.2042	15.3091
EVM0005207	Group I	Yos1-like	--	PREDICTED: protein transport protein yos1-like [Pyrus x bretschneideri]	25.7481	26.7904	36.1247	18.3228	29.4076	22.4617	34.114	30.7165	22.0877	71.2281	55.7486	48.186
EVM0015750	Group I	Glycine cleavage system P-protein	Glycine dehydrogenase (decarboxylating), mitochondrial OS=Solanum tuberosum OX=4113 GN=GDCSP PE=2 SV=1	PREDICTED: glycine dehydrogenase (decarboxylating), mitochondrial isoform X1 [Pyrus x bretschneideri]	3.5234	2.3046	1.0035	2.3267	0.9002	0.5546	2.0367	2.6253	1.8406	6.8536	7.8555	6.5252
EVM0021329	Group I	Protein of unknown function, DUF538	--	PREDICTED: uncharacterized protein LOC103949578 [Pyrus x bretschneideri]	12.1965	14.6915	12.3761	9.5977	11.1029	9.7057	14.2566	10.7639	13.1912	31.0858	23.8199	28.1085
ONT.22742	Group I	--	--	--	7.0469	5.4733	6.3553	3.4901	5.4014	5.2688	5.0916	4.7256	8.2829	17.3787	10.3895	14.5562
EVM0011332	Group I	DnaJ domain	Chaperone protein dnaJ 11, chloroplastic OS=Arabidopsis thaliana OX=3702 GN=ATJ11 PE=1 SV=2	chaperone protein dnaJ 11 [Pyrus ussuriensis x Pyrus communis]	91.8801	120.125	49.1697	40.7174	48.9126	75.9816	134.165	60.1204	79.4542	390.653	187.011	235.911
EVM0035240	Group I	Membrane bound O-acyl transferase family	Long-chain-alcohol O-fatty-acyltransferase OS=Simmondsia chinensis OX=3999 PE=1 SV=1	PREDICTED: long-chain-alcohol O-fatty-acyltransferase-like [Pyrus x bretschneideri]	3.2524	5.7614	0.3345	1.745	2.7007	1.1092	3.055	3.6755	3.0677	9.0565	12.9235	9.2858
EVM0000720	Group I	3-hydroxyacyl-CoA dehydrogenase, NAD binding domain	Peroxisomal fatty acid beta-oxidation multifunctional protein AIM1 OS=Arabidopsis thaliana OX=3702 GN=AIM1 PE=1 SV=1	PREDICTED: peroxisomal fatty acid beta-oxidation multifunctional protein AIM1-like isoform X2 [Pyrus x bretschneideri]	17.8882	13.8273	14.7175	13.3786	8.4022	10.2603	15.2749	13.6518	19.3267	63.3954	25.3403	46.6802
EVM0016988	Group I	Cullin binding	--	DCN1-like protein 4 [Malus domestica]	25.4771	33.7041	19.0658	16.8686	16.5043	19.4114	25.4582	27.8287	29.1434	70.9833	75.7674	86.5842
EVM0015481	Group I	S-adenosylmethionine synthetase, C-terminal domain	S-adenosylmethionine synthase 2 OS=Elaeagnus umbellata OX=43233 GN=SAMS2 PE=2 SV=1	S-adenosylmethionine synthetase [Pyrus ussuriensis x Pyrus communis]	135.516	177.739	82.284	98.3035	68.4177	85.9646	109.98	159.358	165.964	440.096	339.053	508.463
EVM0024814	Group I	Glutathione S-transferase, N-terminal domain	Glutathione S-transferase zeta class OS=Euphorbia esula OX=3993 PE=2 SV=1	PREDICTED: glutathione S-transferase zeta class-like [Pyrus x bretschneideri]	197.854	198.191	176.275	162.288	161.742	169.988	191.446	182.199	216.888	383.799	302.816	335.796
EVM0027245	Group I	Rapid ALkalinization Factor (RALF)	Protein RALF-like 32 OS=Arabidopsis thaliana OX=3702 GN=RALFL32 PE=3 SV=1	PREDICTED: protein RALF-like 32 [Pyrus x bretschneideri]	1.8972	6.3375	4.3483	4.3626	1.8005	1.9411	4.0733	3.6755	5.8287	13.9519	11.1497	13.3013
EVM0001482	Group I	--	--	PREDICTED: uncharacterized protein LOC103935670 [Pyrus x bretschneideri]	13.0096	6.9137	6.0208	1.1634	4.5012	4.1596	7.6375	10.5014	8.2829	38.6737	27.8743	44.9234
EVM0024658	Group I	Kelch motif	F-box/kelch-repeat protein SKIP11 OS=Arabidopsis thaliana OX=3702 GN=SKIP11 PE=1 SV=2	F-box/kelch-repeat protein SKIP11-like [Malus domestica]	10.8413	11.5228	5.6863	6.1076	2.7007	4.9915	7.8921	8.9262	10.7371	44.7929	25.0869	26.8537
EVM0021963	Group I	Leucine rich repeat	DNA damage-repair/toleration protein DRT100 OS=Arabidopsis thaliana OX=3702 GN=DRT100 PE=2 SV=2	PREDICTED: DNA-damage-repair/toleration protein DRT100-like [Pyrus x bretschneideri]	7.3179	31.1115	9.7001	3.4901	3.901	3.605	15.7841	19.4276	16.8725	128.015	40.5444	53.2054
EVM0012498	Group I	Aminotransferase class I and II	Aromatic aminotransferase ISS1 OS=Arabidopsis thaliana OX=3702 GN=ISS1 PE=1 SV=1	PREDICTED: uncharacterized protein LOC103952230 [Pyrus x bretschneideri]	76.7023	110.042	51.5111	48.5701	50.1129	52.4107	74.5926	76.3976	89.271	264.596	139.371	223.864
EVM0025555	Group I	Transmembrane amino acid transporter protein	Amino acid transporter AVT6C OS=Arabidopsis thaliana OX=3702 GN=AVT6C PE=2 SV=1	sodium-coupled neutral amino acid transporter 6 [Pyrus ussuriensis x Pyrus communis]	8.6731	7.7779	4.0139	4.3626	4.5012	4.7142	5.8554	5.7758	9.2032	17.3787	17.4848	17.5678
EVM0005398	Group I	Eukaryotic cytochrome b561	Transmembrane ascorbate ferrireductase 1 OS=Arabidopsis thaliana OX=3702 GN=CYB561A PE=1 SV=1	transmembrane ascorbate ferrireductase 1-like [Pyrus ussuriensis x Pyrus communis]	20.0564	25.6381	16.3899	13.0877	10.5027	13.588	16.5479	25.2033	19.0199	92.0335	37.757	38.6492
EVM0007941	Group I	Xylanase inhibitor N-terminal	Aspartic proteinase NANA, chloroplast OS=Arabidopsis thaliana OX=3702 GN=NANA PE=1 SV=1	PREDICTED: aspartic proteinase nepenthesin-1 [Pyrus x bretschneideri]	2.4393	4.033	0.3345	0.5817	0.6002	0.5546	0.7637	2.6253	3.3745	15.91	5.0681	6.7762
EVM0037844	Group I	--	--	hypothetical protein D8674_033686 [Pyrus ussuriensis x Pyrus communis]	37.6736	52.4286	31.4419	26.7572	26.4068	32.722	43.0244	53.2945	46.3227	154.939	90.9716	90.8507
EVM0009255	Group I	Triose-phosphate Transporter family	UDP-rhamnose/UDP-galactose transporter 1 OS=Arabidopsis thaliana OX=3702 GN=URGT1 PE=1 SV=1	PREDICTED: UDP-galactose transporter 2-like [Pyrus x bretschneideri]	42.8232	65.6797	31.7763	39.5541	31.5081	39.1	48.1161	53.032	54.9124	99.1318	86.4103	127.743
EVM0041095	Group I	Protein of unknown function (DUF640)	Protein LIGHT-DEPENDENT SHORT HYPOCOTYLS 6 OS=Arabidopsis thaliana OX=3702 GN=LSH6 PE=1 SV=1	PREDICTED: protein LIGHT-DEPENDENT SHORT HYPOCOTYLS 6 [Pyrus x bretschneideri]	27.3743	38.8893	31.1074	34.319	27.007	21.0752	31.5682	36.4923	37.7331	87.3829	37.2502	58.9777
EVM0020641	Group I	--	Photosystem I subunit O OS=Arabidopsis thaliana OX=3702 GN=PSAO PE=1 SV=1	PREDICTED: photosystem I subunit O-like [Pyrus x bretschneideri]	229.023	195.599	200.693	141.057	162.042	219.071	240.58	219.479	220.263	561.502	357.551	350.854
EVM0032851	Group I	--	Uncharacterized protein At1g01500 OS=Arabidopsis thaliana OX=3702 GN=At1g01500 PE=2 SV=1	PREDICTED: uncharacterized protein At1g01500-like [Pyrus x bretschneideri]	3.7945	1.4403	4.6828	2.3267	2.4006	1.6638	4.3279	3.4129	3.988	14.6862	5.5749	11.7955
EVM0008110	Group I	Kelch motif	F-box/kelch-repeat protein At5g60570 OS=Arabidopsis thaliana OX=3702 GN=At5g60570 PE=2 SV=1	PREDICTED: F-box/kelch-repeat protein At5g60570-like [Pyrus x bretschneideri]	9.7572	16.4199	9.3657	11.0519	7.2019	11.3695	11.4562	12.0766	15.0319	27.1695	19.2586	24.093
ONT.5887	Group I	--	--	hypothetical protein DVH24_035579 [Malus domestica]	10.2992	10.3705	9.3657	7.5618	7.2019	8.8738	11.7108	11.5515	10.4303	28.6381	20.0188	21.5833
EVM0010768	Group I	Protein of unknown function, DUF538	--	PREDICTED: uncharacterized protein LOC103954027 [Pyrus x bretschneideri]	9.2151	20.1648	11.7071	7.5618	7.5019	7.2099	19.3483	20.4777	17.7928	79.3055	51.1873	56.7189
EVM0021847	Group I	Protein phosphatase 2C	Probable protein phosphatase 2C 33 OS=Arabidopsis thaliana OX=3702 GN=PPC6-1 PE=1 SV=1	protein phosphatase 2C 33 [Pyrus ussuriensis x Pyrus communis]	14.3647	21.029	9.7001	12.7969	10.8028	13.8653	15.5295	18.3774	16.8725	36.226	32.9423	29.3633
EVM0007147	Group I	Protein phosphatase 2C	Probable protein phosphatase 2C 10 OS=Arabidopsis thaliana OX=3702 GN=At1g34750 PE=2 SV=1	PREDICTED: probable protein phosphatase 2C 10 [Pyrus x bretschneideri]	17.3461	25.3501	14.0485	15.9961	13.5035	12.756	20.8758	23.6281	22.3944	63.1507	33.956	49.9428
EVM0015815	Group I	--	--	PREDICTED: uncharacterized protein LOC103936810 [Pyrus x bretschneideri]	1.6262	1.4403	2.3414	0.5817	1.5004	0.8319	2.0367	2.6253	2.761	8.5669	4.8147	8.031
EVM0040069	Group I	Glycosyl hydrolases family 35	Beta-galactosidase 3 OS=Arabidopsis thaliana OX=3702 GN=BGAL3 PE=2 SV=1	PREDICTED: beta-galactosidase 5 [Pyrus x bretschneideri]	5.9627	4.321	5.0173	3.7809	4.5012	2.7731	5.3462	7.0884	5.2151	11.5042	16.7246	15.5601
EVM0001585	Group I	Carbonic anhydrase	Beta carbonic anhydrase 5, chloroplastic OS=Arabidopsis thaliana OX=3702 GN=BCA5 PE=2 SV=1	PREDICTED: beta carbonic anhydrase 5, chloroplastic isoform X1 [Pyrus x bretschneideri]	3.2524	1.4403	3.3449	0.5817	1.2003	1.3865	3.055	2.3628	4.6016	7.0983	18.4984	12.2975
EVM0011717	Group I	FAE1/Type III polyketide synthase-like protein	3-ketoacyl-CoA synthase 10 OS=Arabidopsis thaliana OX=3702 GN=FDH PE=1 SV=2	PREDICTED: 3-ketoacyl-CoA synthase 10-like [Pyrus x bretschneideri]	92.6932	86.7088	61.2113	59.9128	47.1122	67.6625	92.9226	85.5863	91.1116	247.218	189.038	232.397
EVM0026555	Group I	Protein of unknown function, DUF538	--	PREDICTED: uncharacterized protein LOC103964294 [Pyrus x bretschneideri]	23.0378	32.5518	21.7417	11.6335	14.1036	17.7475	29.5316	33.0794	27.6096	101.579	78.048	80.561
EVM0014317	Group I	--	--	PREDICTED: uncharacterized protein LOC103956930 isoform X1 [Pyrus x bretschneideri]	22.7668	18.4364	16.0554	14.5419	17.1044	14.6972	15.2749	16.5397	28.2231	38.1841	39.5308	36.3905
EVM0034755	Group I	NAD dependent epimerase/dehydratase family	Phenylacetaldehyde reductase OS=Rosa hybrid cultivar OX=128735 GN=PAR PE=1 SV=1	PREDICTED: uncharacterized protein LOC103945503 [Pyrus x bretschneideri]	6.2338	20.4529	3.6794	4.0717	4.5012	4.9915	7.3829	12.6017	15.3387	47.2406	40.0376	39.904
EVM0033351	Group I	--	Uncharacterized protein At1g76660 OS=Arabidopsis thaliana OX=3702 GN=At1g76660 PE=2 SV=1	hypothetical protein D8674_032154 [Pyrus ussuriensis x Pyrus communis]	7.0469	6.0494	3.0104	4.3626	2.7007	6.1007	7.6375	4.2006	5.5219	12.9728	11.4031	14.5562
EVM0015186	Group I	--	COP1-interacting protein 7 OS=Arabidopsis thaliana OX=3702 GN=CIP7 PE=1 SV=1	dentin sialophosphoprotein-like [Pyrus ussuriensis x Pyrus communis]	1.3552	3.1688	1.338	0.5817	0.9002	1.6638	1.2729	1.8377	3.6813	6.364	7.0953	10.7917
EVM0035616	Group I	Protein RETICULATA-related	Protein RETICULATA-RELATED 4, chloroplastic OS=Arabidopsis thaliana OX=3702 GN=RER4 PE=2 SV=1	hypothetical protein D8674_021941 [Pyrus ussuriensis x Pyrus communis]	15.9909	10.3705	7.6932	4.6534	5.4014	5.5461	12.9837	13.3893	14.7251	47.9749	34.7162	83.8236
EVM0036886	Group I	14-3-3 protein	14-3-3-like protein GF14 iota OS=Arabidopsis thaliana OX=3702 GN=GRF12 PE=2 SV=1	PREDICTED: 14-3-3-like protein GF14 iota [Pyrus x bretschneideri]	2.9814	3.1688	0.3345	0.8725	0.9002	0.8319	2.0367	3.1504	3.6813	22.2741	4.8147	9.0349
EVM0005919	Group I	Glutamate/Leucine/Phenylalanine/Valine dehydrogenase	Glutamate dehydrogenase 2 OS=Arabidopsis thaliana OX=3702 GN=GDH2 PE=1 SV=1	PREDICTED: glutamate dehydrogenase 2 [Pyrus x bretschneideri]	5.9627	5.7614	2.6759	1.1634	1.2003	3.605	6.8737	6.3008	6.4422	29.8619	12.1633	38.1473
ONT.535	Group I	--	--	--	0.271	1.7284	0	0	0	0	0.7637	1.3127	1.2271	3.4268	7.8555	6.7762
EVM0020955	Group I	Putative GTPase activating protein for Arf	ADP-ribosylation factor GTPase-activating protein AGD5 OS=Arabidopsis thaliana OX=3702 GN=AGD5 PE=1 SV=1	PREDICTED: probable ADP-ribosylation factor GTPase-activating protein AGD5 isoform X2 [Pyrus x bretschneideri]	1.0841	1.1523	1.0035	0.5817	0	1.1092	1.2729	0.7876	2.1474	8.0774	4.3078	4.5174
EVM0001078	Group I	CP12 domain	Calvin cycle protein CP12-3, chloroplastic OS=Arabidopsis thaliana OX=3702 GN=CP12-3 PE=1 SV=1	PREDICTED: calvin cycle protein CP12-3, chloroplastic [Pyrus x bretschneideri]	364.268	371.609	325.457	262.337	296.476	341.363	438.136	386.976	330.701	1134.26	562.301	650.762
EVM0013001	Group I	Oxygen evolving enhancer protein 3 (PsbQ)	Oxygen-evolving enhancer protein 3-2, chloroplastic OS=Arabidopsis thaliana OX=3702 GN=PSBQ2 PE=1 SV=2	PREDICTED: oxygen-evolving enhancer protein 3-2, chloroplastic [Pyrus x bretschneideri]	172.377	183.212	113.391	93.0684	123.332	131.443	149.949	167.76	212.594	245.504	420.395	387.998
EVM0033889	Group I	Glycosyl hydrolase family 1	Beta-glucosidase 12 OS=Oryza sativa subsp. indica OX=39946 GN=BGLU12 PE=3 SV=1	beta-glucosidase 13-like [Pyrus ussuriensis x Pyrus communis]	99.7401	113.499	48.5007	57.2952	23.106	46.31	135.947	119.453	84.6694	380.862	281.277	299.657
EVM0016167	Group I	Type I 3-dehydroquinase	Bifunctional 3-dehydroquinate dehydratase/shikimate dehydrogenase, chloroplastic OS=Arabidopsis thaliana OX=3702 GN=EMB3004 PE=1 SV=1	bifunctional 3-dehydroquinate dehydratase/shikimate dehydrogenase [Pyrus ussuriensis x Pyrus communis]	13.0096	11.5228	3.6794	3.4901	4.2011	6.1007	10.1833	11.289	15.0319	36.4707	30.4083	40.155
EVM0032096	Group I	NPH3 family	Root phototropism protein 3 OS=Arabidopsis thaliana OX=3702 GN=RPT3 PE=1 SV=2	PREDICTED: root phototropism protein 3-like [Pyrus x bretschneideri]	6.5048	5.7614	2.6759	3.7809	2.1005	2.2184	5.8554	3.938	8.2829	16.8891	14.1906	17.3168
ONT.33780	Group I	--	--	hypothetical protein DVH24_032120 [Malus domestica]	5.4207	6.6256	6.0208	2.6175	0.9002	1.9411	7.1283	6.0383	11.3506	15.91	38.0104	28.3595
EVM0037690	Group I	RNA recognition motif. (a.k.a. RRM, RBD, or RNP domain)	Heterogeneous nuclear ribonucleoprotein 1 OS=Arabidopsis thaliana OX=3702 GN=RNP1 PE=1 SV=1	PREDICTED: heterogeneous nuclear ribonucleoprotein 1-like [Pyrus x bretschneideri]	14.9068	19.0126	8.6967	11.0519	11.1029	10.8149	17.3116	12.6017	15.3387	32.7992	23.8199	23.3401
EVM0011152	Group I	Photosystem I reaction centre subunit XI	Photosystem I reaction center subunit XI, chloroplastic OS=Arabidopsis thaliana OX=3702 GN=PSAL PE=1 SV=2	photosystem I reaction center subunit XI [Pyrus ussuriensis x Pyrus communis]	105.703	111.195	71.2459	58.7494	64.2166	90.9561	109.725	107.377	100.008	230.573	209.311	213.323
EVM0032546	Group I	Transmembrane amino acid transporter protein	Auxin transporter-like protein 2 OS=Medicago truncatula OX=3880 GN=LAX2 PE=2 SV=1	auxin transporter-like protein 2 [Pyrus ussuriensis x Pyrus communis]	22.7668	19.5887	16.0554	20.9404	8.4022	18.0248	19.6028	23.103	19.3267	30.841	43.0785	34.6337
EVM0035309	Group I	Mob1/phocein family	MOB kinase activator-like 1B OS=Arabidopsis thaliana OX=3702 GN=MOB1B PE=2 SV=1	PREDICTED: MOB kinase activator-like 1B [Pyrus x bretschneideri]	40.926	55.0212	28.4315	20.0679	24.9064	28.5624	40.7332	50.9317	46.3227	119.448	96.0396	124.731
EVM0030303	Group I	Glycosyl hydrolase family 1	Beta-glucosidase 12 OS=Oryza sativa subsp. indica OX=39946 GN=BGLU12 PE=3 SV=1	beta-glucosidase 13-like [Pyrus ussuriensis x Pyrus communis]	81.0388	97.0793	42.1455	41.8808	22.2057	44.0915	70.7739	93.7248	56.4462	247.707	177.382	185.968
EVM0028322	Group I	NAD dependent epimerase/dehydratase family	Putative anthocyanidin reductase OS=Ginkgo biloba OX=3311 PE=2 SV=1	putative anthocyanidin reductase [Malus domestica]	20.3275	22.7575	15.7209	11.0519	8.1021	19.4114	16.5479	18.1149	23.6215	40.1423	43.0785	40.6569
ONT.4856	Group I	GAG-pre-integrase domain	Retrovirus-related Pol polyprotein from transposon RE1 OS=Arabidopsis thaliana OX=3702 GN=RE1 PE=2 SV=1	PREDICTED: uncharacterized protein LOC108867565 [Pyrus x bretschneideri]	11.9254	14.1154	11.7071	9.8885	11.1029	7.4872	12.7291	8.9262	15.6454	18.3577	26.6073	23.5911
ONT.9201	Group I	--	--	hypothetical protein C1H46_030890 [Malus baccata]	56.1038	106.297	321.443	15.9961	121.531	26.8986	110.743	271.723	149.399	608.743	602.085	734.586
EVM0010787	Group I	--	--	PREDICTED: uncharacterized protein LOC103935006 isoform X2 [Pyrus x bretschneideri]	31.1688	34.8564	19.0658	11.9244	14.4037	12.4787	32.0774	31.7667	29.1434	73.6758	127.715	93.6114
EVM0019176	Group I	--	--	hypothetical protein C1H46_026518 [Malus baccata]	8.131	8.6421	7.3587	3.4901	4.5012	3.605	7.3829	12.6017	6.1355	37.4498	17.7382	25.5988
EVM0005131	Group I	Plant protein of unknown function (DUF868)	--	hypothetical protein D8674_023633 [Pyrus ussuriensis x Pyrus communis]	17.8882	18.1483	12.0416	12.7969	9.9026	16.6383	14.2566	15.4895	20.247	35.2469	23.313	26.8537
EVM0017442	Group I	Pyridoxal-dependent decarboxylase conserved domain	Sphingosine-1-phosphate lyase OS=Arabidopsis thaliana OX=3702 GN=DPL1 PE=1 SV=1	PREDICTED: LOW QUALITY PROTEIN: sphingosine-1-phosphate lyase [Pyrus x bretschneideri]	24.664	26.2143	19.4003	18.9045	19.505	16.0837	23.6762	26.516	22.3944	59.2343	31.4219	41.9118
EVM0001925	Group I	zinc finger of C3HC4-type, RING	E3 ubiquitin-protein ligase RMA1H1 OS=Capsicum annuum OX=4072 GN=RMA1H1 PE=1 SV=1	E3 ubiquitin-protein ligase RMA1H1-like [Pyrus ussuriensis x Pyrus communis]	29.0005	40.3297	24.7521	21.5221	17.4045	19.6887	30.2953	40.1678	29.757	135.603	58.7894	43.1666
EVM0014819	Group I	IBR domain, a half RING-finger domain	Probable E3 ubiquitin-protein ligase ARI10 OS=Arabidopsis thaliana OX=3702 GN=ARI10 PE=2 SV=1	PREDICTED: probable E3 ubiquitin-protein ligase ARI10 [Pyrus x bretschneideri]	29.0005	34.2802	16.0554	23.5579	17.4045	20.7979	28.0041	26.2535	27.9163	60.9477	43.8387	45.4254
EVM0011486	Group I	Protein of unknown function (DUF707)	--	PREDICTED: uncharacterized protein LOC103966743 isoform X1 [Pyrus x bretschneideri]	14.0937	23.6217	15.7209	16.287	16.5043	9.7057	15.7841	16.5397	22.3944	26.4352	32.9423	39.4021
EVM0014490	Group I	Cysteine-rich TM module stress tolerance	--	hypothetical protein C1H46_035992 [Malus baccata]	91.3381	133.952	87.6358	64.857	77.42	76.8135	102.342	117.09	96.02	301.067	187.771	178.439
EVM0017530	Group I	RNA recognition motif. (a.k.a. RRM, RBD, or RNP domain)	Heterogeneous nuclear ribonucleoprotein 1 OS=Arabidopsis thaliana OX=3702 GN=RNP1 PE=1 SV=1	PREDICTED: heterogeneous nuclear ribonucleoprotein 1-like isoform X2 [Pyrus x bretschneideri]	11.3834	14.4035	5.6863	6.6893	6.0015	6.1007	10.6925	8.6636	11.9641	21.5398	15.2042	19.3246
EVM0039785	Group I	Glycolipid transfer protein (GLTP)	Accelerated cell death 11 OS=Arabidopsis thaliana OX=3702 GN=ACD11 PE=1 SV=1	hypothetical protein D8674_007124 [Pyrus ussuriensis x Pyrus communis]	1.3552	10.6586	2.3414	3.1992	1.5004	1.3865	5.3462	4.4631	3.6813	6.364	11.4031	13.5523
EVM0013573	Group I	Auxin responsive protein	Auxin-responsive protein SAUR76 OS=Arabidopsis thaliana OX=3702 GN=SAUR76 PE=1 SV=1	PREDICTED: auxin-responsive protein SAUR72-like [Pyrus x bretschneideri]	5.1496	46.9553	2.6759	0.5817	1.2003	0.8319	11.4562	13.1267	19.6335	35.9812	41.8114	67.2596
EVM0024843	Group I	Male sterility protein	Alcohol-forming fatty acyl-CoA reductase OS=Simmondsia chinensis OX=3999 PE=1 SV=1	PREDICTED: alcohol-forming fatty acyl-CoA reductase-like [Pyrus x bretschneideri]	11.6544	9.5063	5.6863	2.3267	2.1005	3.0504	5.6008	9.1887	8.8964	9.7908	24.3267	26.1008
EVM0041276	Group I	--	F-box protein At2g26850 OS=Arabidopsis thaliana OX=3702 GN=At2g26850 PE=2 SV=1	hypothetical protein C1H46_008167 [Malus baccata]	7.5889	8.0659	4.3483	2.0359	3.901	1.6638	6.11	4.7256	7.3626	11.9937	12.1633	14.3052
EVM0034233	Group I	Squalene-hopene cyclase C-terminal domain	Beta-amyrin synthase OS=Betula platyphylla OX=78630 GN=OSCBPY PE=1 SV=1	beta-amyrin synthase [Pyrus ussuriensis x Pyrus communis]	0.5421	30.2472	0	0.5817	0.6002	0.2773	5.8554	8.9262	9.51	28.6381	9.6293	34.6337
EVM0036328	Group I	Pectinacetylesterase	Pectin acetylesterase 9 OS=Arabidopsis thaliana OX=3702 GN=PAE9 PE=2 SV=1	PREDICTED: pectin acetylesterase 9-like isoform X1 [Pyrus x bretschneideri]	2.4393	4.6091	1.338	0.5817	0.3001	0.5546	2.0367	2.1003	2.4542	6.6088	3.5476	8.7839
EVM0005604	Group I	Exostosin family	Probable glucuronoxylan glucuronosyltransferase IRX7 OS=Arabidopsis thaliana OX=3702 GN=IRX7 PE=2 SV=1	glucuronoxylan glucuronosyltransferase IRX7 [Pyrus ussuriensis x Pyrus communis]	10.5703	8.0659	8.3622	2.9084	3.6009	7.2099	8.1466	5.7758	7.6693	17.8682	9.8827	18.5717
EVM0027584	Group I	GDSL-like Lipase/Acylhydrolase	GDSL esterase/lipase At5g45670 OS=Arabidopsis thaliana OX=3702 GN=At5g45670 PE=2 SV=1	GDSL esterase/lipase At5g45670 [Malus domestica]	55.5617	45.2268	40.473	21.2312	24.3063	36.8816	45.8248	40.6929	34.3586	100.356	62.5905	67.2596
ONT.8935	Group I	--	--	hypothetical protein D8674_017643 [Pyrus ussuriensis x Pyrus communis]	16.262	67.1201	13.3795	2.0359	5.4014	7.4872	27.4949	23.8906	18.7132	90.3201	36.49	91.3526
EVM0019451	Group I	Dirigent-like protein	Dirigent protein 19 OS=Arabidopsis thaliana OX=3702 GN=DIR19 PE=2 SV=1	PREDICTED: dirigent protein 22-like [Pyrus x bretschneideri]	0.271	15.8438	1.338	0.5817	0.6002	0.2773	3.055	3.938	4.9084	10.2803	4.8147	20.5794
EVM0023033	Group I	D-mannose binding lectin	Epidermis-specific secreted glycoprotein EP1 OS=Daucus carota OX=4039 GN=EP1 PE=1 SV=1	PREDICTED: epidermis-specific secreted glycoprotein EP1-like [Pyrus x bretschneideri]	2.9814	74.3218	0.669	1.745	0.9002	2.7731	21.1303	16.2771	19.6335	73.431	30.4083	53.2054
EVM0001495	Group I	Proteolipid membrane potential modulator	Hydrophobic protein RCI2A OS=Arabidopsis thaliana OX=3702 GN=RCI2A PE=2 SV=1	PREDICTED: hydrophobic protein RCI2A-like [Pyrus x bretschneideri]	271.304	298.151	210.058	149.2	233.76	210.752	288.951	237.594	196.642	549.264	304.59	426.647
EVM0030898	Group I	UDP-glucose/GDP-mannose dehydrogenase family, NAD binding domain	UDP-glucose 6-dehydrogenase 1 OS=Glycine max OX=3847 GN=UGD1 PE=2 SV=1	UDP-glucose 6-dehydrogenase 1 [Malus domestica]	49.87	61.6468	41.811	41.2991	30.6079	42.705	44.5519	48.3064	49.0837	86.159	67.6585	106.411
EVM0030625	Group I	Domain of unknown function (DUF3336)	Triacylglycerol lipase SDP1 OS=Arabidopsis thaliana OX=3702 GN=SDP1 PE=1 SV=1	PREDICTED: triacylglycerol lipase SDP1-like [Pyrus x bretschneideri]	4.6076	6.9137	4.0139	3.7809	2.1005	3.8823	4.5825	4.2006	5.8287	13.4623	7.6021	10.5407
ONT.24429	Group I	--	--	hypothetical protein D8674_000987 [Pyrus ussuriensis x Pyrus communis]	5.6917	6.0494	4.6828	2.6175	2.7007	3.3277	5.8554	5.7758	3.0677	18.3577	7.3487	12.7994
EVM0010024	Group I	--	--	hypothetical protein D8674_024483 [Pyrus ussuriensis x Pyrus communis]	5.6917	7.4898	3.0104	5.2351	2.4006	2.7731	6.6191	4.9882	3.0677	10.7699	12.6701	11.5446
EVM0007438	Group I	GDSL-like Lipase/Acylhydrolase	GDSL esterase/lipase At5g45670 OS=Arabidopsis thaliana OX=3702 GN=At5g45670 PE=2 SV=1	PREDICTED: GDSL esterase/lipase At5g45670-like [Pyrus x bretschneideri]	1.3552	0.2881	0.669	0	0	0	0.5092	1.0501	0.3068	3.6715	3.0408	3.0116
EVM0021893	Group I	Reticulon	Reticulon-like protein B1 OS=Arabidopsis thaliana OX=3702 GN=RTNLB1 PE=1 SV=1	PREDICTED: reticulon-like protein B1 [Pyrus x bretschneideri]	8.6731	16.9961	12.0416	10.761	9.6025	6.9326	10.1833	14.1769	11.6574	17.3787	28.6345	24.093
ONT.23569	Group I	--	--	hypothetical protein D8674_000987 [Pyrus ussuriensis x Pyrus communis]	2.4393	4.6091	4.3483	1.745	1.5004	2.4957	2.0367	4.9882	3.6813	13.7071	4.3078	11.7955
EVM0026152	Group I	Aluminium activated malate transporter	Aluminum-activated malate transporter 4 OS=Arabidopsis thaliana OX=3702 GN=ALMT4 PE=3 SV=1	PREDICTED: aluminum-activated malate transporter 4 isoform X1 [Pyrus x bretschneideri]	5.9627	5.7614	5.6863	1.1634	4.2011	3.3277	5.8554	4.4631	5.2151	13.4623	11.1497	13.5523
EVM0037769	Group I	Aminotransferase class-III	Alanine--glyoxylate aminotransferase 2 homolog 2, mitochondrial OS=Arabidopsis thaliana OX=3702 GN=AGT3 PE=1 SV=2	PREDICTED: alanine--glyoxylate aminotransferase 2 homolog 2, mitochondrial-like [Pyrus x bretschneideri]	6.2338	14.6915	8.3622	4.3626	4.5012	4.4369	10.947	8.6636	6.749	39.1632	6.3351	21.5833
EVM0005581	Group I	Domain of unknown function (DUF4378)	Protein LONGIFOLIA 1 OS=Arabidopsis thaliana OX=3702 GN=LNG1 PE=1 SV=1	PREDICTED: protein LONGIFOLIA 2 [Pyrus x bretschneideri]	8.9441	8.354	3.6794	5.2351	3.0008	3.3277	6.6191	5.5132	7.3626	17.3787	9.6293	15.3091
EVM0008576	Group I	PDDEXK-like family of unknown function	--	hypothetical protein D8674_040188 [Pyrus ussuriensis x Pyrus communis]	0.8131	9.5063	2.3414	0.5817	0.3001	1.6638	3.3096	1.8377	3.988	13.7071	10.8963	6.5252
ONT.11020	Group I	Auxin responsive protein	Auxin-induced protein 6B OS=Glycine max OX=3847 PE=2 SV=1	auxin-induced protein 15A-like [Pyrus ussuriensis x Pyrus communis]	1.0841	7.2017	1.338	0	0.3001	0.2773	2.8004	2.1003	1.2271	11.2594	8.3623	8.5329
ONT.5184	Group I	D-mannose binding lectin	G-type lectin S-receptor-like serine/threonine-protein kinase RLK1 OS=Arabidopsis thaliana OX=3702 GN=RLK1 PE=2 SV=2	G-type lectin S-receptor-like serine/threonine-protein kinase RLK1 [Pyrus ussuriensis x Pyrus communis]	0	5.1852	0	0	0	0	1.0183	0.5251	1.5339	6.8536	4.8147	3.7645
EVM0030598	Group I	RNA recognition motif. (a.k.a. RRM, RBD, or RNP domain)	Polyadenylate-binding protein RBP47C OS=Arabidopsis thaliana OX=3702 GN=RBP47C PE=2 SV=1	PREDICTED: polyadenylate-binding protein RBP47-like isoform X1 [Pyrus x bretschneideri]	3.7945	6.0494	4.0139	2.6175	2.4006	3.0504	4.3279	3.4129	4.6016	8.8117	6.8419	11.5446
EVM0038683	Group I	Xylanase inhibitor N-terminal	Aspartic proteinase NANA, chloroplast OS=Arabidopsis thaliana OX=3702 GN=NANA PE=1 SV=1	PREDICTED: aspartyl protease family protein 2-like [Pyrus x bretschneideri]	2.4393	4.033	3.0104	1.745	0.3001	1.1092	2.0367	3.1504	2.4542	14.1967	4.0544	5.0194
EVM0010220	Group I	Glycosyl hydrolases family 28	Probable polygalacturonase OS=Vitis vinifera OX=29760 GN=GSVIVT00026920001 PE=1 SV=1	polygalacturonase [Pyrus ussuriensis x Pyrus communis]	7.0469	9.7943	7.6932	5.8168	4.5012	6.1007	6.3646	5.7758	9.2032	20.5607	10.6429	11.7955
EVM0022790	Group I	--	--	uncharacterized protein LOC114820543 [Malus domestica]	0.8131	1.7284	1.6724	0.2908	0	0	0.7637	1.5752	0.6135	2.9372	2.2806	8.5329
EVM0016275	Group I	RING-variant domain	--	PREDICTED: E3 ubiquitin-protein ligase MARCH2 isoform X2 [Pyrus x bretschneideri]	19.5144	20.4529	14.383	22.1037	24.6064	15.5291	25.9674	29.6664	34.3586	55.8076	73.4868	50.1938
ONT.8660	Group I	--	--	--	7.5889	6.3375	5.0173	7.5618	6.6017	6.9326	8.1466	12.6017	9.51	20.0711	22.8062	15.811
EVM0002667	Group I	Auxin responsive protein	Auxin-responsive protein SAUR32 OS=Arabidopsis thaliana OX=3702 GN=SAUR32 PE=2 SV=1	PREDICTED: auxin-responsive protein SAUR32-like [Pyrus x bretschneideri]	10.5703	6.9137	8.0277	9.5977	10.8028	12.2014	18.0754	18.9025	18.7132	63.885	32.4355	40.406
ONT.12249	Group I	--	--	hypothetical protein DVH24_017927 [Malus domestica]	6.7758	6.0494	6.0208	9.5977	9.3024	3.8823	10.947	13.1267	8.8964	34.2678	17.2314	23.0891
EVM0004001	Group I	--	--	PREDICTED: uncharacterized protein LOC103961147 isoform X2 [Pyrus x bretschneideri]	7.5889	7.4898	1.6724	5.2351	9.3024	6.9326	9.165	8.4011	15.6454	34.023	23.313	20.5794
EVM0030635	Group I	MatE	Protein DETOXIFICATION 42 OS=Arabidopsis thaliana OX=3702 GN=DTX42 PE=2 SV=2	PREDICTED: protein DETOXIFICATION 42-like [Pyrus x bretschneideri]	32.5239	27.9427	20.0693	33.4465	33.9088	28.2851	42.0061	40.6929	53.6853	117.49	78.5548	90.8507
EVM0023070	Group I	POT family	Protein NRT1/ PTR FAMILY 4.2 OS=Arabidopsis thaliana OX=3702 GN=NPF4.2 PE=2 SV=1	PREDICTED: protein NRT1/ PTR FAMILY 4.2-like [Pyrus x bretschneideri]	1.3552	0.8642	1.338	2.0359	0.9002	3.3277	4.8371	3.4129	7.6693	13.4623	10.3895	15.5601
EVM0013560	Group I	WD domain, G-beta repeat	E3 ubiquitin-protein ligase COP1 OS=Arabidopsis thaliana OX=3702 GN=COP1 PE=1 SV=2	PREDICTED: E3 ubiquitin-protein ligase COP1-like isoform X1 [Pyrus x bretschneideri]	3.5234	5.7614	5.0173	5.5259	5.4014	7.4872	8.9104	12.0766	11.6574	31.8201	20.5256	18.3207
EVM0031555	Group I	AMP-binding enzyme	4-coumarate--CoA ligase 2 OS=Glycine max OX=3847 PE=2 SV=2	PREDICTED: 4-coumarate--CoA ligase 2-like [Pyrus x bretschneideri]	1.8972	6.3375	4.6828	5.5259	6.3016	6.6553	7.1283	11.8141	20.247	28.6381	33.1958	30.8692
EVM0003941	Group I	Triose-phosphate Transporter family	Triose phosphate/phosphate translocator, chloroplastic OS=Pisum sativum OX=3888 PE=1 SV=1	hypothetical protein C1H46_026239 [Malus baccata]	2.1683	3.4568	0.669	5.8168	1.5004	5.2688	8.4012	8.1386	11.3506	21.5398	25.3403	25.0969
EVM0018702	Group I	Major Facilitator Superfamily	Ascorbate transporter, chloroplastic OS=Arabidopsis thaliana OX=3702 GN=PHT4;4 PE=1 SV=1	PREDICTED: ascorbate transporter, chloroplastic-like isoform X1 [Pyrus x bretschneideri]	2.4393	0.8642	0.3345	5.2351	3.3009	4.1596	12.7291	10.5014	12.8845	10.5251	72.2198	23.0891
EVM0019803	Group I	Enoyl-(Acyl carrier protein) reductase	Tropinone reductase-like 3 OS=Erythroxylum coca OX=289672 PE=2 SV=1	hypothetical protein C1H46_015666 [Malus baccata]	47.7018	50.4121	59.8733	56.7135	63.3163	58.2341	68.2281	70.8843	62.5817	116.51	114.791	108.669
EVM0021613	Group I	Putative serine esterase (DUF676)	--	hypothetical protein D8674_002336 [Pyrus ussuriensis x Pyrus communis]	4.6076	5.1852	3.0104	4.6534	4.5012	6.9326	5.3462	6.5634	7.3626	13.9519	11.9099	12.7994
ONT.1582	Group I	--	--	hypothetical protein DVH24_012436 [Malus domestica]	2.1683	2.3046	2.3414	3.1992	3.0008	2.2184	3.5642	3.4129	4.2948	10.7699	7.3487	8.031
ONT.23139	Group I	--	--	psbQ-like protein 3 [Pyrus ussuriensis x Pyrus communis]	14.3647	10.9466	15.7209	18.032	18.3047	14.9745	24.1853	19.165	26.996	61.682	48.6533	56.7189
EVM0020316	Group I	Sucrose-6F-phosphate phosphohydrolase	Sucrose-phosphatase 2 OS=Nicotiana tabacum OX=4097 GN=SPP2 PE=2 SV=1	PREDICTED: sucrose-phosphatase 2-like [Pyrus x bretschneideri]	18.9723	17.8603	13.714	23.8488	19.205	19.4114	22.6578	22.8405	32.5179	60.9477	51.4407	56.7189
EVM0033433	Group I	MFS/sugar transport protein	--	major facilitator superfamily domain-containing protein 12-like [Pyrus ussuriensis x Pyrus communis]	8.9441	9.7943	12.3761	13.3786	10.5027	14.1426	17.057	11.5515	19.0199	47.2406	28.8879	28.6104
EVM0040150	Group I	--	RNA demethylase ALKBH10B OS=Arabidopsis thaliana OX=3702 GN=ALKBH10B PE=1 SV=1	PREDICTED: uncharacterized protein LOC103947542 [Pyrus x bretschneideri]	5.4207	10.3705	5.3518	13.0877	7.802	6.1007	11.9654	13.6518	16.5657	48.4645	21.5392	42.6647
EVM0007798	Group I	Chlorophyll A-B binding protein	Chlorophyll a-b binding protein of LHCII type I, chloroplastic (Fragment) OS=Cucumis sativus OX=3659 PE=2 SV=1	chlorophyll a-b binding protein of LHCII type 1 [Pyrus ussuriensis x Pyrus communis]	30.3557	36.5848	33.7833	43.9166	39.3101	57.4022	85.0305	72.197	61.9682	130.952	207.537	210.061
EVM0040228	Group I	Staphylococcal nuclease homologue	Staphylococcal-like nuclease CAN2 OS=Arabidopsis thaliana OX=3702 GN=CAN2 PE=1 SV=1	staphylococcal-like nuclease CAN2 [Malus domestica]	4.0655	5.1852	3.3449	4.3626	8.4022	8.0418	11.2016	10.2388	14.7251	39.408	29.9015	33.6298
EVM0017522	Group I	C2 domain	--	WW domain-containing protein C11B10.08 [Pyrus ussuriensis x Pyrus communis]	4.3365	4.6091	5.0173	6.6893	3.0008	8.0418	6.11	9.4512	8.8964	18.6025	15.2042	21.5833
EVM0018254	Group I	Mitochondrial carrier protein	Mitochondrial arginine transporter BAC2 OS=Arabidopsis thaliana OX=3702 GN=BAC2 PE=1 SV=1	PREDICTED: mitochondrial arginine transporter BAC2-like [Pyrus x bretschneideri]	0	0.5761	0.669	0.2908	1.8005	0.5546	1.7821	1.8377	1.5339	9.3013	2.534	5.5213
EVM0029474	Group I	2OG-Fe(II) oxygenase superfamily	1-aminocyclopropane-1-carboxylate oxidase OS=Prunus mume OX=102107 GN=ACO1 PE=2 SV=1	PREDICTED: 1-aminocyclopropane-1-carboxylate oxidase [Pyrus x bretschneideri]	49.599	40.0416	58.8699	100.63	59.4153	65.444	90.1222	116.303	104.61	352.224	133.797	139.288
EVM0018036	Group I	--	--	PREDICTED: uncharacterized protein LOC103951529 [Pyrus x bretschneideri]	14.0937	11.5228	8.0277	11.6335	17.7046	13.588	15.0204	18.1149	21.4741	25.2113	35.223	38.3982
ONT.1758	Group I	--	--	--	3.2524	2.0165	3.0104	6.3985	3.6009	3.605	7.6375	5.5132	7.0558	17.1339	11.4031	18.3207
EVM0002000	Group I	Lipase (class 3)	Phospholipase A1-Igamma2, chloroplastic OS=Arabidopsis thaliana OX=3702 GN=DALL3 PE=1 SV=2	PREDICTED: phospholipase A1-Igamma2, chloroplastic-like [Pyrus x bretschneideri]	11.6544	5.1852	7.0242	18.6137	8.7022	13.8653	20.8758	19.165	19.0199	42.59	64.3643	38.6492
EVM0021678	Group I	Transferase family	Shikimate O-hydroxycinnamoyltransferase OS=Arabidopsis thaliana OX=3702 GN=HST PE=1 SV=1	shikimate O-hydroxycinnamoyltransferase-like [Pyrus ussuriensis x Pyrus communis]	1.8972	0.8642	2.6759	12.7969	12.9033	9.4284	20.3666	24.9408	20.247	73.431	59.803	74.7887
EVM0040757	Group I	MatE	Protein DETOXIFICATION 33 OS=Arabidopsis thaliana OX=3702 GN=DTX33 PE=2 SV=1	hypothetical protein DVH24_012839 [Malus domestica]	38.2156	40.3297	30.1039	43.6258	36.0093	47.1419	46.5886	48.8314	56.1395	124.343	77.2878	68.2635
EVM0008403	Group I	Fructose-bisphosphate aldolase class-I	Fructose-bisphosphate aldolase 2, chloroplastic OS=Arabidopsis thaliana OX=3702 GN=FBA2 PE=1 SV=2	fructose-bisphosphate aldolase 1 [Pyrus ussuriensis x Pyrus communis]	38.7577	31.1115	24.4176	43.0441	34.809	41.3185	49.6436	47.2562	52.1514	60.9477	108.71	119.712
EVM0013385	Group I	--	Protein NEOXANTHIN-DEFICIENT 1 OS=Arabidopsis thaliana OX=3702 GN=NDX1 PE=2 SV=1	pentatricopeptide repeat-containing protein [Pyrus ussuriensis x Pyrus communis]	8.9441	6.9137	9.3657	9.8885	12.3032	8.8738	11.2016	11.0265	16.8725	26.1904	23.0596	24.8459
EVM0021985	Group I	Pyridoxal-dependent decarboxylase, pyridoxal binding domain	Arginine decarboxylase OS=Pisum sativum OX=3888 PE=2 SV=1	arginine decarboxylase [Pyrus ussuriensis x Pyrus communis]	20.3275	24.1978	10.3691	16.8686	12.6033	14.1426	44.0428	48.3064	39.8805	157.877	116.058	150.079
EVM0024267	Group I	--	--	hypothetical protein C1H46_033737 [Malus baccata]	3.2524	4.321	1.6724	0.2908	1.5004	2.4957	12.4745	12.0766	17.1793	66.8222	38.7706	61.2364
EVM0007406	Group I	Major intrinsic protein	Aquaporin NIP1-1 OS=Zea mays OX=4577 GN=NIP1-1 PE=2 SV=1	PREDICTED: aquaporin NIP1-1-like [Pyrus x bretschneideri]	2.1683	4.033	2.0069	1.4542	1.5004	3.3277	5.0916	9.1887	5.2151	18.8473	25.0869	20.3285
EVM0000297	Group I	ABC transporter	ABC transporter I family member 20 OS=Arabidopsis thaliana OX=3702 GN=ABCI20 PE=2 SV=1	ABC transporter I family member 20 [Malus domestica]	8.6731	7.2017	5.0173	7.271	5.7015	6.378	6.11	12.8642	9.51	16.1548	22.2994	21.5833
ONT.4259	Group I	--	--	hypothetical protein C1H46_023156 [Malus baccata]	0.8131	0.2881	1.0035	0.2908	0.9002	0.2773	1.0183	3.938	0.6135	8.5669	4.5612	6.5252
EVM0009701	Group I	Serine carboxypeptidase	Serine carboxypeptidase-like 35 OS=Arabidopsis thaliana OX=3702 GN=SCPL35 PE=2 SV=1	serine carboxypeptidase-like 35 [Malus domestica]	0.271	2.3046	0.669	1.745	0.6002	0	2.2912	4.2006	3.988	10.0356	10.3895	18.5717
EVM0040724	Group I	Double-stranded RNA binding motif	Ribonuclease 3-like protein 2 OS=Arabidopsis thaliana OX=3702 GN=RTL2 PE=1 SV=1	ribonuclease 3-like protein 2 isoform X1 [Malus domestica]	5.1496	5.4733	3.3449	2.9084	3.901	6.378	5.6008	7.351	6.1355	13.2176	10.8963	15.5601
EVM0041000	Group I	EF-hand domain pair	Probable calcium-binding protein CML21 OS=Arabidopsis thaliana OX=3702 GN=CML21 PE=2 SV=1	PREDICTED: probable calcium-binding protein CML21 [Pyrus x bretschneideri]	12.7385	14.4035	9.0312	12.2152	9.0023	12.4787	17.3116	14.4394	19.9402	39.8975	32.4355	42.4137
EVM0017600	Group I	--	--	PREDICTED: uncharacterized protein LOC103954119 [Pyrus x bretschneideri]	1.6262	3.7449	1.338	1.1634	0.9002	1.1092	6.3646	5.5132	6.1355	22.7636	17.7382	28.3595
EVM0021632	Group I	Mitochondrial carrier protein	Mitochondrial uncoupling protein 1 OS=Arabidopsis thaliana OX=3702 GN=PUMP1 PE=1 SV=1	PREDICTED: mitochondrial uncoupling protein 1 [Pyrus x bretschneideri]	33.6081	34.5683	28.097	24.4305	22.5058	28.0078	35.6415	64.5835	56.4462	148.331	126.701	159.616
EVM0034379	Group I	Polypeptide deformylase	Peptide deformylase 1B, chloroplastic/mitochondrial OS=Arabidopsis thaliana OX=3702 GN=PDF1B PE=1 SV=2	PREDICTED: peptide deformylase 1B, chloroplastic/mitochondrial [Pyrus x bretschneideri]	12.1965	12.9631	13.3795	11.6335	12.3032	10.5376	15.5295	17.5898	19.3267	29.8619	54.2282	33.1279
ONT.26572	Group I	--	--	--	0.5421	0.2881	1.6724	0.5817	0.6002	0.5546	2.0367	1.8377	1.5339	4.8954	5.0681	8.5329
EVM0022419	Group I	2OG-Fe(II) oxygenase superfamily	1-aminocyclopropane-1-carboxylate oxidase 2 OS=Malus domestica OX=3750 GN=ACO2 PE=2 SV=1	PREDICTED: 1-aminocyclopropane-1-carboxylate oxidase 2 [Pyrus x bretschneideri]	9.2151	13.8273	4.3483	3.1992	4.2011	9.1511	23.6762	27.0411	25.7689	117	58.0292	101.391
EVM0029436	Group I	A2L zinc ribbon domain	--	PREDICTED: uncharacterized protein LOC103931197 [Pyrus x bretschneideri]	0.5421	0.5761	0	0.2908	0	0	1.2729	2.1003	1.5339	6.364	6.0817	7.2781
EVM0002720	Group I	Transferase family	Phenolic glucoside malonyltransferase 1 OS=Arabidopsis thaliana OX=3702 GN=PMAT1 PE=1 SV=1	phenolic glucoside malonyltransferase 1-like [Malus domestica]	0.271	0.5761	0	0	0	0.2773	0.2546	2.1003	0.9203	3.9163	3.801	6.0233
EVM0020277	Group I	Cellulose synthase	Cellulose synthase-like protein G3 OS=Arabidopsis thaliana OX=3702 GN=CSLG3 PE=2 SV=2	cellulose synthase-like protein G3 [Pyrus ussuriensis x Pyrus communis]	1.3552	4.033	1.338	0	0.6002	1.9411	3.5642	9.7138	8.5896	52.3808	11.4031	23.3401
EVM0023396	Group I	Xylanase inhibitor N-terminal	Aspartyl protease family protein At5g10770 OS=Arabidopsis thaliana OX=3702 GN=At5g10770 PE=2 SV=1	PREDICTED: aspartyl protease family protein At5g10770-like [Pyrus x bretschneideri]	0.5421	1.4403	0.3345	0.5817	0.6002	0.2773	2.0367	1.3127	2.4542	11.2594	2.2806	6.7762
EVM0034080	Group I	Cytochrome b5-like Heme/Steroid binding domain	Cytochrome b5 domain-containing protein RLF OS=Arabidopsis thaliana OX=3702 GN=RLF PE=2 SV=1	heme-binding protein-like [Pyrus ussuriensis x Pyrus communis]	5.9627	8.0659	4.6828	4.3626	5.1013	7.2099	7.3829	9.1887	9.8167	18.8473	20.0188	19.8265
EVM0002998	Group I	Calcineurin-like phosphoesterase	Purple acid phosphatase 17 OS=Arabidopsis thaliana OX=3702 GN=PAP17 PE=2 SV=1	PREDICTED: purple acid phosphatase 17-like [Pyrus x bretschneideri]	0.271	1.4403	0.669	0.2908	0	0.2773	2.8004	3.6755	1.8406	7.0983	7.0953	18.0698
EVM0024982	Group I	HAD superfamily, subfamily IIIB (Acid phosphatase)	Acid phosphatase 1 OS=Solanum lycopersicum OX=4081 GN=APS1 PE=2 SV=1	PREDICTED: acid phosphatase 1-like [Pyrus x bretschneideri]	2.9814	3.7449	4.3483	3.1992	1.8005	2.7731	9.4195	8.6636	5.2151	20.3159	15.9644	35.3866
EVM0000116	Group I	Dehydrin	Dehydrin DHN1 OS=Oryza sativa subsp. japonica OX=39947 GN=DHN1 PE=2 SV=1	dehydrin 3, partial [Pyrus pyrifolia]	37.9446	37.449	41.811	41.5899	35.4091	32.722	69.501	74.8224	40.8008	178.927	132.783	151.836
ONT.22555	Group I	--	--	--	16.804	18.4364	30.7729	22.1037	17.1044	17.7475	48.6252	58.2827	36.1992	201.935	122.394	141.044
EVM0028015	Group I	--	--	hypothetical protein D8674_040945 [Pyrus ussuriensis x Pyrus communis]	0.8131	0.8642	0	0.2908	0	0	6.3646	6.8259	8.5896	26.6799	31.6753	47.6841
EVM0034366	Group I	Glyceraldehyde 3-phosphate dehydrogenase, C-terminal domain	Glyceraldehyde-3-phosphate dehydrogenase GAPA2, chloroplastic OS=Arabidopsis thaliana OX=3702 GN=GAPA2 PE=2 SV=1	PREDICTED: glyceraldehyde-3-phosphate dehydrogenase A, chloroplastic isoform X1 [Pyrus x bretschneideri]	4.3365	2.0165	2.0069	2.0359	0.6002	1.3865	7.3829	17.5898	21.1673	51.1569	78.048	78.0513
ONT.16411	Group I	--	Polyphenol oxidase latent form, chloroplastic OS=Prunus armeniaca OX=36596 GN=PPO PE=1 SV=1	polyphenol oxidase [Pyrus ussuriensis x Pyrus communis]	8.131	7.2017	6.3553	6.9801	6.3016	7.2099	11.2016	11.289	12.2709	38.1841	21.7926	29.3633
EVM0009268	Group I	Ankyrin repeats (3 copies)	Ankyrin repeat domain-containing protein 2B OS=Arabidopsis thaliana OX=3702 GN=AKR2B PE=1 SV=1	ankyrin repeat domain-containing protein 2B-like [Malus domestica]	81.5809	80.9474	57.8664	71.8372	58.8152	77.3681	91.3951	103.176	89.8845	252.847	163.191	184.964
EVM0031778	Group I	Alcohol dehydrogenase GroES-like domain	Sorbitol dehydrogenase OS=Arabidopsis thaliana OX=3702 GN=SDH PE=1 SV=1	sorbitol dehydrogenase-like [Pyrus ussuriensis x Pyrus communis]	2.1683	5.7614	2.0069	2.6175	1.5004	1.3865	7.3829	11.0265	18.0996	29.8619	90.9716	41.4099
ONT.19571	Group I	--	--	hypothetical protein DVH24_016188 [Malus domestica]	0.271	2.0165	0.669	0.5817	0.3001	0.5546	6.11	4.4631	4.2948	24.2322	16.4712	30.8692
EVM0017666	Group I	Protein of unknown function (DUF1674)	--	PREDICTED: succinate dehydrogenase assembly factor 4, mitochondrial-like [Pyrus x bretschneideri]	17.6171	19.8768	19.7348	14.5419	15.9041	22.739	23.4216	32.0292	27.6096	100.111	42.3182	68.2635
EVM0039882	Group I	NTPase	Protein SEEDLING PLASTID DEVELOPMENT 1 OS=Arabidopsis thaliana OX=3702 GN=SPD1 PE=2 SV=1	PREDICTED: uncharacterized protein ycf45 [Pyrus x bretschneideri]	1.3552	2.5926	1.6724	1.1634	1.5004	2.4957	2.5458	2.3628	3.6813	10.0356	5.0681	8.031
EVM0022404	Group I	Auxin responsive protein	Auxin-induced protein X10A OS=Glycine max OX=3847 PE=2 SV=1	PREDICTED: auxin-induced protein 15A-like [Pyrus x bretschneideri]	0.8131	0.8642	0.669	0.2908	0.9002	0.2773	2.5458	3.1504	2.4542	11.5042	12.1633	10.5407
EVM0011349	Group I	GDSL-like Lipase/Acylhydrolase	GDSL esterase/lipase At5g45950 OS=Arabidopsis thaliana OX=3702 GN=At5g45950 PE=2 SV=1	PREDICTED: GDSL esterase/lipase At5g45950 [Pyrus x bretschneideri]	0.8131	0.2881	0	0.2908	0.3001	0.2773	0.5092	1.0501	1.8406	3.6715	4.5612	5.5213
EVM0023272	Group I	Microsomal signal peptidase 12 kDa subunit (SPC12)	Signal peptidase complex-like protein DTM1 OS=Oryza sativa subsp. japonica OX=39947 GN=DTM1 PE=2 SV=1	PREDICTED: signal peptidase complex-like protein DTM1 [Pyrus x bretschneideri]	20.0564	12.675	18.0623	13.0877	12.0031	12.2014	37.9328	77.9728	56.753	194.837	300.789	227.127
EVM0024867	Group I	Glycosyl hydrolases family 32 N-terminal domain	Acid beta-fructofuranosidase 2, vacuolar OS=Rosa hybrid cultivar OX=128735 PE=2 SV=1	soluble acid invertase [Pyrus pyrifolia var. culta]	0	0.2881	0	0	0	0	1.0183	2.8879	2.761	20.3159	3.0408	6.7762
EVM0028093	Group I	XS domain	Protein SUPPRESSOR OF GENE SILENCING 3 OS=Arabidopsis thaliana OX=3702 GN=SGS3 PE=1 SV=1	protein SUPPRESSOR OF GENE SILENCING 3-like [Malus domestica]	0.5421	0.8642	0.3345	0.5817	0.6002	0.2773	1.0183	5.2507	3.0677	9.546	21.0324	8.031
ONT.2547	Group I	--	--	uncharacterized protein LOC114821471 isoform X2 [Malus domestica]	0	0.5761	0.3345	0.5817	0	0	1.0183	2.6253	2.4542	6.364	7.0953	13.3013
ONT.26965	Group I	--	--	hypothetical protein DVH24_005783 [Malus domestica]	1.0841	1.1523	2.0069	1.1634	1.5004	2.2184	4.5825	6.8259	4.2948	17.8682	20.779	18.0698
EVM0023642	Group I	NUDIX domain	Nudix hydrolase 12, mitochondrial OS=Arabidopsis thaliana OX=3702 GN=NUDT12 PE=2 SV=1	PREDICTED: nudix hydrolase 12, mitochondrial-like isoform X1 [Pyrus x bretschneideri]	0	0.5761	0	0.2908	0.3001	0	1.2729	1.0501	2.1474	7.3431	6.3351	5.5213
EVM0025923	Group I	ABC-2 type transporter	Pleiotropic drug resistance protein 2 OS=Nicotiana plumbaginifolia OX=4092 GN=PDR2 PE=2 SV=1	pleiotropic drug resistance protein 2-like [Pyrus ussuriensis x Pyrus communis]	0	0	0	0	0	0	0.2546	1.3127	2.1474	7.0983	3.2942	7.5291
ONT.32324	Group I	--	--	hypothetical protein D8674_011284 [Pyrus ussuriensis x Pyrus communis]	4.0655	4.6091	4.0139	4.0717	5.4014	3.605	9.6741	13.6518	23.6215	49.9331	66.1381	52.9544
EVM0003296	Group I	Ferric reductase NAD binding domain	Respiratory burst oxidase homolog protein E OS=Arabidopsis thaliana OX=3702 GN=RBOHE PE=2 SV=2	PREDICTED: respiratory burst oxidase homolog protein E-like [Pyrus x bretschneideri]	0	0	0	0	0	0	4.5825	7.876	14.1116	0	90.7182	32.8769
EVM0014109	Group I	--	--	hypothetical protein D8674_003907 [Pyrus ussuriensis x Pyrus communis]	3.7945	1.1523	1.338	0.8725	2.7007	2.7731	2.8004	6.3008	6.1355	21.5398	11.1497	15.811
EVM0011541	Group I	Subtilase family	Subtilisin-like protease SBT3.3 OS=Arabidopsis thaliana OX=3702 GN=SBT3.3 PE=2 SV=1	PREDICTED: subtilisin-like protease SBT3.3 [Pyrus x bretschneideri]	0.271	0	0.3345	0	0.3001	0.5546	0.2546	1.5752	1.5339	5.1402	4.0544	5.2703
EVM0008296	Group I	HAD superfamily, subfamily IIIB (Acid phosphatase)	Acid phosphatase 1 OS=Solanum lycopersicum OX=4081 GN=APS1 PE=2 SV=1	hypothetical protein C1H46_043841 [Malus baccata]	1.3552	2.0165	2.0069	0.2908	3.901	1.6638	2.2912	3.1504	3.988	7.0983	9.3759	9.7878
EVM0041934	Group I	WAX2 C-terminal domain	Very-long-chain aldehyde decarbonylase CER3 OS=Arabidopsis thaliana OX=3702 GN=CER3 PE=1 SV=1	very-long-chain aldehyde decarbonylase CER3 [Malus domestica]	17.3461	16.1319	11.7071	13.9603	16.5043	17.1929	18.0754	24.4157	25.4622	51.8912	66.8983	46.4292
ONT.21628	Group I	--	--	hypothetical protein D8674_041181 [Pyrus ussuriensis x Pyrus communis]	0	0	0	0	0.3001	0	0.7637	0.7876	0.9203	3.182	8.1089	1.7568
EVM0010510	Group I	PetM family of cytochrome b6f complex subunit 7	Cytochrome b6-f complex subunit 7 (Fragment) OS=Spinacia oleracea OX=3562 GN=petM PE=1 SV=1	PREDICTED: cytochrome b6-f complex subunit 7, chloroplastic [Pyrus x bretschneideri]	64.7768	65.6797	55.525	49.4426	68.7177	69.8809	92.4134	102.651	70.8646	107.944	293.947	181.701
EVM0023942	Group I	CAAD domains of cyanobacterial aminoacyl-tRNA synthetase	Protein CURVATURE THYLAKOID 1B, chloroplastic OS=Arabidopsis thaliana OX=3702 GN=CURT1B PE=1 SV=2	protein CURVATURE THYLAKOID 1B [Pyrus ussuriensis x Pyrus communis]	7.0469	4.6091	4.6828	4.6534	6.0015	5.2688	8.6558	11.0265	11.6574	18.6025	36.2366	37.1434
EVM0037604	Group I	--	--	PREDICTED: uncharacterized protein LOC108866504 [Pyrus x bretschneideri]	0.271	1.1523	0	0	0.3001	1.1092	1.0183	1.3127	1.5339	4.1611	7.0953	2.5097
EVM0006219	Group I	--	--	PREDICTED: uncharacterized protein LOC103933837 [Pyrus x bretschneideri]	9.7572	15.5557	7.6932	7.271	11.703	11.9241	25.2037	27.5661	23.3148	102.314	78.5548	91.1017
EVM0000241	Group I	RmlD substrate binding domain	Bifunctional dTDP-4-dehydrorhamnose 3,5-epimerase/dTDP-4-dehydrorhamnose reductase OS=Arabidopsis thaliana OX=3702 GN=NRS/ER PE=1 SV=1	PREDICTED: bifunctional dTDP-4-dehydrorhamnose 3,5-epimerase/dTDP-4-dehydrorhamnose reductase-like [Pyrus x bretschneideri]	15.4489	18.7245	10.7036	13.9603	13.8036	16.6383	23.9307	33.6044	30.9841	100.6	62.3371	114.944
EVM0006323	Group I	--	--	--	7.0469	5.1852	5.0173	5.5259	6.3016	5.5461	14.002	29.6664	36.8128	75.3892	194.613	83.8236
EVM0026729	Group I	Pectinacetylesterase	Pectin acetylesterase 12 OS=Arabidopsis thaliana OX=3702 GN=PAE12 PE=2 SV=1	notum-like protein [Pyrus ussuriensis x Pyrus communis]	0.271	0.5761	0.3345	0	0	0.2773	21.6395	43.3182	81.9084	209.523	286.598	262.011
EVM0013328	Group I	CS domain	Protein BOBBER 1 OS=Arabidopsis thaliana OX=3702 GN=BOB1 PE=1 SV=1	PREDICTED: protein BOBBER 1 [Pyrus x bretschneideri]	1.3552	1.1523	0.3345	1.1634	2.4006	0.5546	3.5642	4.7256	4.6016	36.7155	6.8419	5.7723
EVM0017873	Group I	UDP-glucoronosyl and UDP-glucosyl transferase	UDP-glycosyltransferase 86A1 OS=Arabidopsis thaliana OX=3702 GN=UGT86A1 PE=2 SV=1	PREDICTED: UDP-glycosyltransferase 86A1-like [Pyrus x bretschneideri]	1.0841	1.1523	0.3345	1.4542	0.6002	1.1092	1.2729	3.6755	3.0677	16.8891	5.5749	6.2742
ONT.2743	Group I	--	--	hypothetical protein D8674_014581 [Pyrus ussuriensis x Pyrus communis]	0.5421	0.2881	0.669	0.8725	0.9002	0	1.0183	2.1003	1.5339	7.8326	4.0544	4.5174
EVM0024897	Group I	Domain of unknown function (DUF4504)	--	uncharacterized protein LOC114824332 [Malus domestica]	10.2992	6.0494	8.6967	9.016	8.4022	9.7057	12.22	11.8141	11.3506	19.0921	24.3267	26.8537
EVM0007320	Group I	Cytochrome b5-like Heme/Steroid binding domain	Cytochrome b5 isoform E OS=Arabidopsis thaliana OX=3702 GN=CYTB5-E PE=1 SV=2	PREDICTED: cytochrome b5 [Pyrus x bretschneideri]	1.3552	0.8642	1.0035	2.6175	2.7007	2.2184	9.4195	11.289	8.8964	45.0377	25.3403	47.4331
EVM0037224	Group I	--	3-oxo-Delta(4,5)-steroid 5-beta-reductase OS=Arabidopsis thaliana OX=3702 GN=VEP1 PE=1 SV=1	PREDICTED: 3-oxo-Delta(4,5)-steroid 5-beta-reductase-like [Pyrus x bretschneideri]	6.2338	11.8108	5.3518	10.1794	8.1021	8.5965	12.22	19.165	20.247	63.6402	31.9287	40.6569
EVM0012522	Group I	CAAD domains of cyanobacterial aminoacyl-tRNA synthetase	Protein CURVATURE THYLAKOID 1B, chloroplastic OS=Arabidopsis thaliana OX=3702 GN=CURT1B PE=1 SV=2	PREDICTED: protein CURVATURE THYLAKOID 1B, chloroplastic isoform X1 [Pyrus x bretschneideri]	3.7945	0.8642	1.6724	4.3626	2.4006	4.9915	18.0754	16.2771	22.7012	34.2678	93.759	83.3216
EVM0032277	Group I	Remorin, C-terminal region	--	PREDICTED: uncharacterized protein At3g61260 isoform X2 [Pyrus x bretschneideri]	3.5234	2.8807	3.0104	3.7809	4.2011	1.9411	4.8371	5.7758	4.2948	11.5042	12.1633	8.031
EVM0001741	Group I	Pyrroline-5-carboxylate reductase dimerisation	Pyrroline-5-carboxylate reductase OS=Pisum sativum OX=3888 GN=PROC PE=2 SV=1	PREDICTED: pyrroline-5-carboxylate reductase-like [Pyrus x bretschneideri]	20.3275	20.1648	10.7036	18.3228	18.9049	18.8567	27.7495	32.0292	31.2908	64.3745	56.2554	98.1288
EVM0003613	Group I	GDP-mannose 4,6 dehydratase	Trifunctional UDP-glucose 4,6-dehydratase/UDP-4-keto-6-deoxy-D-glucose 3,5-epimerase/UDP-4-keto-L-rhamnose-reductase RHM1 OS=Arabidopsis thaliana OX=3702 GN=RHM1 PE=1 SV=1	rhamnose biosynthetic enzyme 1 [Pyrus ussuriensis x Pyrus communis]	0.271	0	0	0	0.3001	0.5546	1.0183	1.8377	1.5339	6.364	2.534	8.282
EVM0006535	Group I	Glycosyl hydrolases family 17	Glucan endo-1,3-beta-glucosidase 14 OS=Arabidopsis thaliana OX=3702 GN=At2g27500 PE=2 SV=2	PREDICTED: glucan endo-1,3-beta-glucosidase 14-like [Pyrus x bretschneideri]	8.9441	12.9631	3.6794	10.761	6.3016	10.2603	11.2016	11.5515	14.4183	23.0084	20.779	26.6027
EVM0018431	Group I	Tyrosine phosphatase family	Tyrosine-protein phosphatase DSP1 OS=Arabidopsis thaliana OX=3702 GN=DSP1 PE=1 SV=1	PREDICTED: probable tyrosine-protein phosphatase At1g05000 [Pyrus x bretschneideri]	2.7103	1.4403	1.0035	2.6175	2.1005	2.2184	5.0916	2.6253	8.2829	24.477	12.6701	11.2936
EVM0013250	Group I	NADH:flavin oxidoreductase / NADH oxidase family	12-oxophytodienoate reductase 2 OS=Arabidopsis thaliana OX=3702 GN=OPR2 PE=1 SV=2	PREDICTED: putative 12-oxophytodienoate reductase 11 [Pyrus x bretschneideri]	0.271	0.5761	0	0.5817	0.6002	0.2773	1.7821	2.8879	3.6813	7.8326	16.978	8.7839
ONT.23255	Group I	--	--	uncharacterized WD repeat-containing protein C2A9.03 isoform X2 [Prunus persica]	0	0	0	0	0	0.2773	0.7637	1.3127	1.2271	6.8536	2.0272	5.5213
EVM0009856	Group I	Protein of unknown function (DUF778)	Protein REVERSION-TO-ETHYLENE SENSITIVITY1 OS=Arabidopsis thaliana OX=3702 GN=RTE1 PE=1 SV=1	PREDICTED: protein REVERSION-TO-ETHYLENE SENSITIVITY1 [Pyrus x bretschneideri]	6.5048	6.9137	5.0173	6.1076	8.1021	7.2099	11.9654	15.7521	13.498	33.7783	24.3267	39.6531
EVM0041572	Group I	Heavy-metal-associated domain	Heavy metal-associated isoprenylated plant protein 24 OS=Arabidopsis thaliana OX=3702 GN=HIPP24 PE=1 SV=1	PREDICTED: heavy metal-associated isoprenylated plant protein 22-like [Pyrus x bretschneideri]	0.8131	0	0.3345	1.4542	0.6002	0.2773	1.7821	3.1504	6.1355	15.6653	10.6429	9.2858
EVM0027428	Group I	Tetratricopeptide repeat	Protein SULFUR DEFICIENCY-INDUCED 1 OS=Arabidopsis thaliana OX=3702 GN=SDI1 PE=2 SV=1	PREDICTED: protein SULFUR DEFICIENCY-INDUCED 1 [Pyrus x bretschneideri]	4.8786	6.0494	6.3553	7.5618	3.3009	7.4872	6.3646	13.3893	11.3506	18.8473	33.1958	14.0543
EVM0015156	Group I	Electron transfer flavoprotein domain	Electron transfer flavoprotein subunit alpha, mitochondrial OS=Arabidopsis thaliana OX=3702 GN=ETFA PE=1 SV=1	electron transfer flavoprotein subunit alpha [Pyrus ussuriensis x Pyrus communis]	17.3461	23.3336	15.052	21.2312	19.205	19.4114	30.8045	39.9053	34.9721	97.4185	70.4459	68.7655
EVM0035489	Group I	--	--	PREDICTED: uncharacterized protein LOC103960709 [Pyrus x bretschneideri]	4.0655	5.4733	3.6794	5.5259	4.2011	4.1596	6.6191	7.351	6.4422	11.9937	16.978	10.0388
EVM0030067	Group I	Aldo/keto reductase family	Aldo-keto reductase family 4 member C10 OS=Arabidopsis thaliana OX=3702 GN=AKR4C10 PE=1 SV=1	aldo-keto reductase family 4 member C10-like [Malus domestica]	2.4393	3.4568	1.6724	2.3267	3.901	2.7731	8.1466	14.9645	12.5777	35.9812	35.223	40.6569
EVM0013745	Group I	Ras family	Rac-like GTP-binding protein 3 OS=Oryza sativa subsp. japonica OX=39947 GN=RAC3 PE=2 SV=1	rac-like GTP-binding protein ARAC8 [Malus domestica]	9.7572	9.2182	8.0277	8.7252	10.2026	8.5965	20.8758	16.8022	20.8606	16.3996	102.882	26.8537
ONT.31459	Group I	--	--	--	9.2151	8.6421	10.0346	9.3068	12.6033	6.378	12.4745	13.6518	14.4183	26.1904	24.3267	23.842
ONT.33501	Group I	--	--	leucine-rich repeat extensin-like protein 3 [Pyrus ussuriensis x Pyrus communis]	14.6358	27.0785	12.3761	16.8686	22.2057	15.5291	34.8778	33.3419	29.1434	70.9833	75.7674	68.2635
ONT.27078	Group I	--	2-alkenal reductase (NADP(+)-dependent) OS=Nicotiana tabacum OX=4097 GN=DBR PE=1 SV=1	PREDICTED: 2-alkenal reductase (NADP(+)-dependent)-like [Pyrus x bretschneideri]	0	0.2881	0	0	0	0	2.0367	5.2507	7.3626	21.295	8.3623	23.5911
ONT.4396	Group I	--	--	uncharacterized protein LOC114827493 [Malus domestica]	0	0	0	0	0	0	4.5825	4.7256	6.4422	26.9247	10.8963	19.8265
EVM0015981	Group I	Mpv17 / PMP22 family	--	protein SYM1-like [Pyrus ussuriensis x Pyrus communis]	10.5703	9.2182	6.6898	7.5618	9.0023	8.8738	19.3483	18.1149	11.9641	30.841	31.1685	51.4486
EVM0028228	Group I	NADH dehydrogenase transmembrane subunit	NAD(P)H-quinone oxidoreductase subunit L, chloroplastic OS=Arabidopsis thaliana OX=3702 GN=ndhL PE=2 SV=1	hypothetical protein D8674_015860 [Pyrus ussuriensis x Pyrus communis]	1.6262	1.4403	0.3345	0.2908	2.1005	0.8319	5.6008	3.6755	5.5219	3.9163	21.7926	20.3285
ONT.19892	Group I	--	Protein SABRE OS=Arabidopsis thaliana OX=3702 GN=SAB PE=1 SV=1	hypothetical protein D8674_033535 [Pyrus ussuriensis x Pyrus communis]	291.631	225.846	285.318	200.97	343.889	247.633	418.788	295.089	568.757	680.216	1067.33	866.846
ONT.14606	Group I	--	--	hypothetical protein DVH24_032609 [Malus domestica]	5.4207	6.6256	7.3587	6.9801	8.7022	4.1596	11.2016	8.9262	10.4303	31.8201	14.1906	18.0698
ONT.18858	Group I	--	--	uncharacterized protein LOC117612706 [Prunus dulcis]	0	0	0	0	0	0	2.5458	1.8377	3.6813	8.3222	13.1769	11.0426
EVM0008518	Group I	Pumilio-family RNA binding repeat	Pumilio homolog 12 OS=Arabidopsis thaliana OX=3702 GN=APUM12 PE=2 SV=2	PREDICTED: pumilio homolog 12-like [Pyrus x bretschneideri]	0.5421	0.8642	0	0.2908	0.6002	0.5546	2.0367	2.1003	0.9203	4.8954	4.5612	6.7762
ONT.29440	Group I	--	--	hypothetical protein C1H46_022028 [Malus baccata]	0.271	0	0	0.2908	0	0	0.7637	1.8377	0.9203	5.1402	2.7874	5.5213
EVM0007423	Group I	Malic enzyme, NAD binding domain	NADP-dependent malic enzyme OS=Populus trichocarpa OX=3694 PE=2 SV=3	hypothetical protein C1H46_012024 [Malus baccata]	40.6549	39.4655	27.428	45.3708	28.2073	32.4447	43.7882	45.9436	50.3108	92.7678	75.514	76.7965
EVM0041700	Group I	GMC oxidoreductase	Long-chain-alcohol oxidase FAO1 OS=Lotus japonicus OX=34305 GN=FAO1 PE=1 SV=1	long-chain-alcohol oxidase FAO1 [Pyrus ussuriensis x Pyrus communis]	0.5421	1.1523	0	0.2908	0	1.1092	3.8187	3.6755	2.761	15.91	9.8827	11.7955
EVM0011054	Group I	Ring finger domain	RING-H2 finger protein ATL79 OS=Arabidopsis thaliana OX=3702 GN=ATL79 PE=2 SV=1	PREDICTED: RING-H2 finger protein ATL79-like [Pyrus x bretschneideri]	0.271	0.5761	0.3345	0.2908	0.3001	0.5546	0	2.6253	2.4542	6.1192	5.5749	6.2742
EVM0001436	Group I	--	--	PREDICTED: transcription factor bHLH150 [Pyrus x bretschneideri]	0	0	0.3345	0	0	0	1.2729	5.2507	2.1474	8.8117	13.1769	15.3091
EVM0017863	Group I	F-box domain	F-box protein At2g26850 OS=Arabidopsis thaliana OX=3702 GN=At2g26850 PE=2 SV=1	F-box protein [Pyrus ussuriensis x Pyrus communis]	0.271	1.4403	2.3414	1.745	0.6002	1.1092	4.0733	2.8879	6.1355	22.0293	10.3895	11.7955
ONT.8072	Group I	--	Defensin SD2 OS=Helianthus annuus OX=4232 GN=SD2 PE=2 SV=1	PREDICTED: defensin-like protein 1 [Pyrus x bretschneideri]	2.1683	1.1523	8.3622	3.7809	2.7007	2.7731	8.6558	11.0265	12.8845	101.579	3.2942	1.5058
EVM0001912	Group I	Serine hydroxymethyltransferase	Serine hydroxymethyltransferase, mitochondrial OS=Solanum tuberosum OX=4113 PE=2 SV=1	hypothetical protein C1H46_017304 [Malus baccata]	6.2338	5.7614	3.6794	3.4901	3.901	4.7142	11.2016	11.289	20.8606	46.2615	41.8114	50.4447
EVM0005671	Group I	Trypsin and protease inhibitor	Kunitz type trypsin inhibitor 106 OS=Medicago truncatula OX=3880 GN=KPI106 PE=1 SV=1	PREDICTED: alpha-amylase/subtilisin inhibitor-like [Pyrus x bretschneideri]	4.8786	3.4568	2.3414	4.3626	1.8005	3.0504	6.6191	6.0383	8.2829	28.6381	10.8963	17.5678
EVM0026043	Group I	--	--	PREDICTED: uncharacterized protein LOC103929867 [Pyrus x bretschneideri]	16.262	51.5644	16.7244	14.2511	18.0046	18.8567	58.8085	67.4714	85.8964	319.67	168.006	178.69
EVM0027481	Group I	Glycosyl hydrolases family 32 N-terminal domain	Acid beta-fructofuranosidase 1, vacuolar OS=Rosa hybrid cultivar OX=128735 PE=1 SV=1	PREDICTED: beta-fructofuranosidase, soluble isoenzyme I-like [Pyrus x bretschneideri]	16.804	14.9796	19.0658	12.2152	13.5035	13.0333	29.5316	34.392	42.9482	105.496	98.0668	109.422
EVM0042574	Group I	--	Probable membrane-associated kinase regulator 6 OS=Arabidopsis thaliana OX=3702 GN=MAKR6 PE=2 SV=1	PREDICTED: probable membrane-associated kinase regulator 6 [Pyrus x bretschneideri]	2.1683	1.1523	2.0069	0.8725	1.8005	1.3865	3.5642	3.6755	3.3745	4.6506	13.9371	11.5446
EVM0000136	Group I	Serine carboxypeptidase	Serine carboxypeptidase 1 OS=Oryza sativa subsp. japonica OX=39947 GN=CBP1 PE=2 SV=1	PREDICTED: serine carboxypeptidase-like 20 [Pyrus x bretschneideri]	0.5421	1.7284	0	0	0.6002	0.2773	2.0367	3.6755	3.6813	5.1402	24.8335	4.7684
EVM0021350	Group I	Skp1 family, dimerisation domain	SKP1-like protein 1 OS=Oryza sativa subsp. japonica OX=39947 GN=SKP1 PE=1 SV=1	SKP1-like protein 11 [Pyrus ussuriensis x Pyrus communis]	14.3647	13.2512	13.045	8.4343	14.4037	12.4787	20.6212	27.0411	23.3148	60.9477	75.0072	39.6531
EVM0001817	Group I	RNA recognition motif. (a.k.a. RRM, RBD, or RNP domain)	Binding partner of ACD11 1 OS=Arabidopsis thaliana OX=3702 GN=BPA1 PE=1 SV=1	PREDICTED: binding partner of ACD11 1 [Pyrus x bretschneideri]	3.2524	4.033	1.0035	2.0359	1.8005	2.2184	6.3646	6.0383	8.2829	18.113	21.2858	21.8343
EVM0017331	Group I	FAD dependent oxidoreductase	Probable sarcosine oxidase OS=Arabidopsis thaliana OX=3702 GN=At2g24580 PE=2 SV=1	PREDICTED: probable sarcosine oxidase [Pyrus x bretschneideri]	2.4393	4.6091	4.0139	2.0359	2.7007	4.1596	6.11	8.4011	9.51	18.6025	20.0188	26.6027
ONT.16279	Group I	--	--	hypothetical protein D8674_002502 [Pyrus ussuriensis x Pyrus communis]	0	0.2881	0.3345	0	0	0	1.5275	1.3127	1.5339	6.364	2.2806	7.78
EVM0009899	Group I	NADH:flavin oxidoreductase / NADH oxidase family	12-oxophytodienoate reductase 2 OS=Arabidopsis thaliana OX=3702 GN=OPR2 PE=1 SV=2	PREDICTED: putative 12-oxophytodienoate reductase 11 [Pyrus x bretschneideri]	1.0841	2.8807	0.669	1.745	0.9002	1.1092	1.7821	6.3008	2.4542	8.0774	10.8963	11.0426
ONT.4883	Group I	--	--	--	0	0.2881	0.3345	0	0	0	1.7821	2.3628	3.0677	2.2029	7.3487	18.3207
EVM0016198	Group I	--	--	hypothetical protein D8674_029542 [Pyrus ussuriensis x Pyrus communis]	0.5421	0.2881	0.669	0.2908	0.6002	0.2773	2.8004	0.5251	2.1474	3.6715	6.0817	7.5291
EVM0017633	Group I	Alpha/beta hydrolase family	Putative methylesterase 14, chloroplastic OS=Arabidopsis thaliana OX=3702 GN=MES14 PE=1 SV=1	PREDICTED: putative methylesterase 14, chloroplastic [Pyrus x bretschneideri]	5.4207	7.2017	5.0173	5.5259	6.3016	5.2688	7.3829	12.0766	11.0438	14.931	32.4355	21.3323
EVM0001493	Group I	Sodium:sulfate symporter transmembrane region	Dicarboxylate transporter 2, chloroplastic OS=Spinacia oleracea OX=3562 GN=DIT2 PE=1 SV=1	dicarboxylate transporter 2 [Pyrus ussuriensis x Pyrus communis]	6.5048	6.6256	2.6759	6.6893	3.6009	2.7731	14.002	13.6518	13.498	37.6946	25.8471	50.1938
EVM0029049	Group I	FAD binding domain	NADPH--cytochrome P450 reductase OS=Catharanthus roseus OX=4058 GN=CPR PE=2 SV=1	NADPH--cytochrome P450 reductase-like [Pyrus ussuriensis x Pyrus communis]	16.804	22.4694	12.3761	16.287	19.505	13.588	17.8208	19.9526	28.5299	36.9603	31.6753	42.1628
ONT.20224	Group I	NB-ARC domain;; Rx N-terminal domain	Putative disease resistance protein RGA3 OS=Solanum bulbocastanum OX=147425 GN=RGA3 PE=2 SV=2	PREDICTED: disease resistance protein RGA2-like [Pyrus x bretschneideri]	0.5421	1.7284	1.6724	0.2908	1.2003	1.6638	3.055	3.938	2.1474	12.4833	4.8147	7.2781
EVM0034851	Group I	Aluminium induced protein	Stem-specific protein TSJT1 OS=Nicotiana tabacum OX=4097 GN=TSJT1 PE=2 SV=1	PREDICTED: stem-specific protein TSJT1-like [Pyrus x bretschneideri]	1.0841	4.6091	0.3345	1.1634	1.2003	2.4957	9.165	6.5634	6.749	37.9393	48.6533	25.0969
EVM0016125	Group I	Peptidase family M20/M25/M40	IAA-amino acid hydrolase ILR1-like 3 OS=Arabidopsis thaliana OX=3702 GN=ILL3 PE=2 SV=1	PREDICTED: IAA-amino acid hydrolase ILR1-like 5 [Pyrus x bretschneideri]	17.0751	8.9301	11.3726	13.6694	10.2026	11.9241	18.5845	17.5898	15.3387	45.772	29.9015	51.6996
EVM0016175	Group I	--	--	PREDICTED: keratin-associated protein 19-2-like [Pyrus x bretschneideri]	1.6262	3.1688	0	1.745	1.5004	0.2773	3.3096	7.0884	3.6813	22.0293	18.4984	24.8459
ONT.22404	Group I	--	--	--	0	0	0.3345	0	0	0	0.5092	0.5251	0.9203	3.4268	3.801	4.0155
EVM0030480	Group I	--	--	protein SCARECROW 1-like [Pyrus ussuriensis x Pyrus communis]	2.7103	5.4733	1.6724	2.6175	2.7007	2.4957	10.4379	6.3008	6.749	43.0795	21.7926	30.8692
EVM0042501	Group I	Cellulose synthase	Cellulose synthase A catalytic subunit 8 [UDP-forming] OS=Arabidopsis thaliana OX=3702 GN=CESA8 PE=1 SV=1	PREDICTED: cellulose synthase A catalytic subunit 8 [UDP-forming] isoform X1 [Pyrus x bretschneideri]	1.0841	0.2881	0.669	0.2908	0.3001	0.5546	1.2729	3.938	2.761	12.9728	7.6021	18.3207
ONT.13704	Group I	--	--	--	0	0	0.3345	0	0.3001	0	1.2729	0.5251	2.1474	11.749	5.0681	6.7762
ONT.26359	Group I	--	--	--	0	0	0	0	0	0	0.2546	0.7876	0.6135	1.4686	6.5885	2.7607
EVM0007176	Group I	Glycine cleavage system P-protein	Glycine dehydrogenase (decarboxylating), mitochondrial OS=Solanum tuberosum OX=4113 GN=GDCSP PE=2 SV=1	glycine dehydrogenase [Pyrus ussuriensis x Pyrus communis]	1.3552	1.4403	1.0035	2.3267	0.6002	0.8319	2.2912	1.0501	2.761	5.3849	8.3623	4.5174
EVM0024441	Group I	SAM dependent carboxyl methyltransferase	Salicylate carboxymethyltransferase OS=Clarkia breweri OX=36903 GN=SAMT PE=1 SV=1	PREDICTED: salicylate carboxymethyltransferase-like [Pyrus x bretschneideri]	1.6262	0.8642	3.6794	2.0359	1.5004	3.605	8.4012	12.8642	16.8725	60.9477	70.6994	74.0358
EVM0034579	Group I	Tyrosine phosphatase family	Tyrosine-protein phosphatase DSP3 OS=Arabidopsis thaliana OX=3702 GN=DSP3 PE=1 SV=1	PREDICTED: probable tyrosine-protein phosphatase At1g05000 [Pyrus x bretschneideri]	8.9441	9.2182	6.6898	8.4343	8.4022	6.378	16.5479	16.5397	12.2709	33.7783	73.2334	42.9157
ONT.17273	Group I	--	--	--	0.271	0.5761	0.3345	0.2908	0.6002	0	0.7637	1.5752	2.1474	5.1402	6.0817	10.2897
EVM0014309	Group I	Glycosyl hydrolases family 28	Probable polygalacturonase OS=Vitis vinifera OX=29760 GN=GSVIVT00026920001 PE=1 SV=1	PREDICTED: probable polygalacturonase isoform X1 [Pyrus x bretschneideri]	4.3365	7.4898	2.3414	4.0717	4.2011	5.5461	6.8737	6.3008	8.8964	18.8473	20.5256	21.3323
EVM0041222	Group I	EXS family	Phosphate transporter PHO1 homolog 9 OS=Arabidopsis thaliana OX=3702 GN=PHO1-H9 PE=2 SV=1	phosphate transporter PHO1 9-like [Pyrus ussuriensis x Pyrus communis]	0.8131	0.5761	0	0.2908	0.3001	0.5546	1.0183	1.3127	3.0677	14.1967	4.5612	6.0233
EVM0020047	Group I	Alcohol dehydrogenase GroES-like domain	Sorbitol dehydrogenase OS=Arabidopsis thaliana OX=3702 GN=SDH PE=1 SV=1	sorbitol dehydrogenase-like [Pyrus ussuriensis x Pyrus communis]	0	0	0	0	0	0	0.7637	1.8377	1.8406	16.8891	5.0681	3.5136
EVM0038838	Group I	Transmembrane amino acid transporter protein	Amino acid transporter AVT1I OS=Arabidopsis thaliana OX=3702 GN=AVT1I PE=3 SV=1	PREDICTED: vacuolar amino acid transporter 1-like [Pyrus x bretschneideri]	0	0	0	0	0	0	0.2546	0.7876	0.9203	2.4477	2.0272	6.7762
EVM0026346	Group I	Protein of unknown function (DUF1666)	--	PREDICTED: uncharacterized protein LOC103933091 [Pyrus x bretschneideri]	0	0	0	0	0	0	0.7637	2.3628	0.6135	0.9791	16.978	4.2665
EVM0024473	Group I	Lytic transglycolase	EG45-like domain containing protein OS=Citrus jambhiri OX=64884 GN=CjBAp12 PE=1 SV=1	EG45-like domain containing protein [Malus domestica]	0	0	0	0	0	0	1.0183	0.5251	0.6135	2.6925	6.3351	4.0155
ONT.27870	Group I	--	--	--	0.5421	0.2881	0	0.2908	0.6002	0	5.8554	7.876	9.8167	48.2197	20.5256	70.0203
EVM0020816	Group I	TFIIF, beta subunit HTH domain	--	PREDICTED: general transcription factor IIF subunit 2-like [Pyrus x bretschneideri]	0.8131	0.5761	0	0.5817	0.3001	0.2773	2.0367	1.3127	0.9203	10.0356	7.0953	4.5174
EVM0024061	Group I	ATPase family associated with various cellular activities (AAA)	Ribulose bisphosphate carboxylase/oxygenase activase, chloroplastic OS=Malus domestica OX=3750 GN=RCA PE=2 SV=1	PREDICTED: LOW QUALITY PROTEIN: ribulose bisphosphate carboxylase/oxygenase activase, chloroplastic [Pyrus x bretschneideri]	3.5234	4.6091	2.0069	4.3626	3.0008	2.4957	4.8371	5.7758	5.8287	8.5669	23.313	21.3323
EVM0029818	Group I	Lon protease (S16) C-terminal proteolytic domain	Lon protease homolog, mitochondrial OS=Oryza sativa subsp. indica OX=39946 GN=OsI_27415 PE=2 SV=1	lon protease 1 [Pyrus ussuriensis x Pyrus communis]	0.8131	0	0.3345	0	0	0.2773	2.0367	1.3127	2.4542	12.2385	8.1089	15.3091
EVM0011700	Group I	Armadillo/beta-catenin-like repeat	U-box domain-containing protein 11 OS=Arabidopsis thaliana OX=3702 GN=PUB11 PE=2 SV=2	PREDICTED: U-box domain-containing protein 11-like [Pyrus x bretschneideri]	5.9627	7.7779	2.6759	2.9084	7.2019	5.2688	8.4012	6.5634	9.51	28.1485	20.779	25.3478
EVM0031324	Group I	NAD dependent epimerase/dehydratase family	Cinnamoyl-CoA reductase 2 OS=Arabidopsis thaliana OX=3702 GN=CCR2 PE=1 SV=1	PREDICTED: cinnamoyl-CoA reductase 2-like [Pyrus x bretschneideri]	3.7945	5.4733	4.3483	5.5259	3.3009	3.605	7.3829	10.5014	6.1355	33.5335	22.2994	30.8692
EVM0009759	Group I	Acyl-CoA dehydrogenase, C-terminal domain	Isovaleryl-CoA dehydrogenase, mitochondrial OS=Solanum tuberosum OX=4113 GN=IVD PE=1 SV=2	isovaleryl-CoA dehydrogenase [Pyrus ussuriensis x Pyrus communis]	7.86	7.2017	5.6863	6.9801	3.901	7.4872	8.9104	9.9763	17.1793	66.5774	31.9287	38.1473
ONT.29895	Group I	--	--	hypothetical protein DVH24_014367 [Malus domestica]	0.271	0.5761	0	0	0.6002	0	0.2546	0.7876	1.5339	4.6506	4.0544	5.2703
EVM0006145	Group I	Ras family	Ras-related protein RABA2a OS=Arabidopsis thaliana OX=3702 GN=RABA2A PE=2 SV=1	PREDICTED: ras-related protein RABA2a-like [Pyrus x bretschneideri]	0.5421	1.1523	0.3345	0.5817	0.3001	0.5546	3.3096	1.5752	2.761	10.7699	6.5885	26.3517
EVM0038419	Group I	Sulfotransferase domain	Cytosolic sulfotransferase 15 OS=Arabidopsis thaliana OX=3702 GN=SOT15 PE=1 SV=1	PREDICTED: cytosolic sulfotransferase 15-like [Pyrus x bretschneideri]	0.5421	0.2881	0	0	0	0.2773	2.2912	2.3628	2.1474	5.1402	26.6073	12.2975
EVM0001131	Group I	Pyridine nucleotide-disulphide oxidoreductase	External alternative NAD(P)H-ubiquinone oxidoreductase B2, mitochondrial OS=Arabidopsis thaliana OX=3702 GN=NDB2 PE=1 SV=1	PREDICTED: external alternative NAD(P)H-ubiquinone oxidoreductase B2, mitochondrial-like isoform X1 [Pyrus x bretschneideri]	0	0	0	0.2908	0	0	3.5642	6.5634	2.4542	20.0711	43.0785	22.3362
EVM0020694	Group I	POT family	Protein NRT1/ PTR FAMILY 5.4 OS=Arabidopsis thaliana OX=3702 GN=NPF5.4 PE=2 SV=1	PREDICTED: protein NRT1/ PTR FAMILY 5.4-like [Pyrus x bretschneideri]	0	0.2881	0	0	0	0	6.6191	19.4276	25.4622	91.7887	188.278	86.8352
ONT.13582	Group I	--	--	--	0.8131	1.1523	2.0069	0.8725	1.2003	1.9411	3.055	4.4631	2.4542	18.113	10.6429	17.0659
EVM0001753	Group I	--	--	hypothetical protein DVH24_000989 [Malus domestica]	192.162	265.6	170.923	172.467	245.463	198.55	265.784	262.01	356.163	1192.52	618.049	686.4
EVM0028854	Group I	Centromere kinetochore component CENP-T histone fold	Histone H4 variant TH011 OS=Triticum aestivum OX=4565 PE=3 SV=2	histone H4-like [Malus domestica]	0.8131	1.1523	1.0035	0	1.5004	0	4.8371	9.9763	6.4422	23.2531	51.6941	66.2558
EVM0006818	Group I	Ribulose bisphosphate carboxylase, small chain	Ribulose bisphosphate carboxylase small chain, chloroplastic OS=Pyrus pyrifolia OX=3767 GN=RBCS PE=2 SV=1	PREDICTED: ribulose bisphosphate carboxylase small chain, chloroplastic [Pyrus x bretschneideri]	80.2257	98.8077	54.5215	57.2952	70.8183	74.8724	272.403	478.601	377.024	1285.04	2581.41	3055.29
EVM0019086	Group I	--	--	hypothetical protein D8674_021148 [Pyrus ussuriensis x Pyrus communis]	2.7103	2.3046	2.6759	0.2908	3.6009	1.9411	20.112	30.7165	18.7132	140.253	99.3339	226.625
ONT.22715	Group I	--	--	--	0	0	0	0	0	0	0.2546	1.0501	0	3.182	1.5204	5.0194
EVM0007555	Group I	ABC1 family	Protein ACTIVITY OF BC1 COMPLEX KINASE 7, chloroplastic OS=Arabidopsis thaliana OX=3702 GN=ABC1K7 PE=1 SV=1	hypothetical protein D8674_035750 [Pyrus ussuriensis x Pyrus communis]	6.2338	6.9137	6.3553	7.271	7.2019	4.9915	8.4012	7.0884	10.7371	33.2887	18.245	17.3168
EVM0019321	Group I	Glycosyl hydrolases family 35	Beta-galactosidase 16 OS=Arabidopsis thaliana OX=3702 GN=BGAL16 PE=2 SV=2	PREDICTED: beta-galactosidase 16 [Pyrus x bretschneideri]	1.0841	0.8642	3.0104	0.5817	2.1005	2.2184	5.3462	6.3008	12.8845	40.6318	60.5632	46.1783
EVM0016185	Group I	NPH3 family	BTB/POZ domain-containing protein At5g47800 OS=Arabidopsis thaliana OX=3702 GN=At5g47800 PE=2 SV=1	PREDICTED: BTB/POZ domain-containing protein At5g47800-like [Pyrus x bretschneideri]	0.8131	0.8642	1.0035	2.3267	0.9002	1.3865	4.0733	1.3127	3.0677	16.8891	10.8963	13.0504
EVM0016331	Group I	Thi4 family	Thiamine thiazole synthase, chloroplastic OS=Citrus sinensis OX=2711 GN=THI1 PE=2 SV=1	thiamine thiazole synthase [Pyrus ussuriensis x Pyrus communis]	5.6917	3.7449	5.6863	8.7252	4.5012	8.0418	8.9104	15.7521	9.51	35.2469	52.9612	57.4719
EVM0000892	Group I	--	Telomere repeat-binding protein 3 OS=Arabidopsis thaliana OX=3702 GN=TRP3 PE=1 SV=1	PREDICTED: telomere repeat-binding protein 3-like [Pyrus x bretschneideri]	18.1592	16.9961	15.052	19.4862	15.9041	18.3021	17.5662	16.8022	26.6893	36.9603	41.0512	40.6569
EVM0034476	Group I	--	PGR5-like protein 1A, chloroplastic OS=Arabidopsis thaliana OX=3702 GN=PGRL1A PE=1 SV=1	PGR5-like protein 1A [Pyrus ussuriensis x Pyrus communis]	45.5335	44.0746	48.8352	54.3868	45.9118	50.4695	53.7169	53.032	65.6494	139.519	110.737	104.654
EVM0039860	Group I	Uncharacterized conserved protein (DUF2358)	--	bypass of stop codon protein 1-like [Pyrus ussuriensis x Pyrus communis]	22.4957	11.5228	7.0242	12.7969	15.9041	16.0837	15.7841	12.6017	23.008	40.8766	33.956	32.8769
EVM0006130	Group I	ATP-dependent Clp protease adaptor protein ClpS	ATP-dependent Clp protease adapter protein CLPS1, chloroplastic OS=Arabidopsis thaliana OX=3702 GN=CPLS1 PE=1 SV=1	PREDICTED: ATP-dependent Clp protease adapter protein CLPS1, chloroplastic-like [Pyrus x bretschneideri]	5.9627	5.7614	3.0104	8.7252	13.2034	8.8738	20.8758	21.7904	34.6654	143.435	113.271	148.825
EVM0008988	Group I	ABC1 family	Protein ACTIVITY OF BC1 COMPLEX KINASE 8, chloroplastic OS=Arabidopsis thaliana OX=3702 GN=ABC1K8 PE=2 SV=1	aarF domain-containing protein kinase 1-like [Pyrus ussuriensis x Pyrus communis]	2.9814	5.1852	6.3553	6.1076	4.2011	5.2688	3.5642	7.351	7.9761	20.5607	10.3895	13.3013
EVM0024130	Group I	--	--	hypothetical protein C1H46_014782 [Malus baccata]	0.271	0	1.6724	0.8725	1.8005	0.2773	1.2729	3.1504	1.8406	17.6234	4.0544	14.3052
EVM0038714	Group I	Aldehyde dehydrogenase family	NADP-dependent glyceraldehyde-3-phosphate dehydrogenase OS=Nicotiana plumbaginifolia OX=4092 GN=GAPN PE=2 SV=1	PREDICTED: NADP-dependent glyceraldehyde-3-phosphate dehydrogenase-like [Pyrus x bretschneideri]	6.7758	7.7779	5.6863	11.9244	6.0015	6.1007	13.4929	11.5515	10.1235	27.659	62.0837	41.6608
ONT.26135	Group I	--	--	hypothetical protein D8674_029081 [Pyrus ussuriensis x Pyrus communis]	6.7758	6.9137	6.0208	9.016	7.5019	4.4369	9.165	6.5634	9.2032	23.7427	14.1906	20.0775
EVM0005579	Group I	Proteolipid membrane potential modulator	Hydrophobic protein RCI2B OS=Arabidopsis thaliana OX=3702 GN=RCI2B PE=2 SV=1	PREDICTED: hydrophobic protein RCI2B-like [Pyrus x bretschneideri]	365.081	315.724	317.429	273.098	410.806	353.287	444.246	435.02	358.004	1346.72	716.876	798.332
EVM0020662	Group I	Glycosyl hydrolases family 32 N-terminal domain	Acid beta-fructofuranosidase 1, vacuolar OS=Rosa hybrid cultivar OX=128735 PE=1 SV=1	PREDICTED: beta-fructofuranosidase, soluble isoenzyme I-like [Pyrus x bretschneideri]	2.1683	1.4403	2.3414	2.9084	1.8005	2.4957	3.055	7.0884	4.2948	35.2469	12.1633	25.0969
EVM0022285	Group I	Aspartic acid proteinase inhibitor	Cysteine proteinase inhibitor B OS=Helianthus annuus OX=4232 PE=1 SV=1	cysteine proteinase inhibitor B-like [Pyrus ussuriensis x Pyrus communis]	7.5889	4.6091	3.6794	5.2351	4.8012	6.9326	6.6191	11.0265	3.6813	18.3577	12.4167	25.5988
ONT.28024	Group I	--	--	histidine-containing phosphotransfer protein 2-like [Malus domestica]	0	0	0	0	0.3001	0	0.5092	0.2625	0.9203	2.6925	4.8147	3.2626
EVM0000764	Group I	Glutaredoxin	Glutaredoxin-C9 OS=Arabidopsis thaliana OX=3702 GN=GRXC9 PE=1 SV=1	PREDICTED: glutaredoxin-C9 [Pyrus x bretschneideri]	1.6262	2.5926	2.6759	3.4901	2.7007	1.3865	3.5642	4.9882	4.6016	13.7071	9.3759	25.3478
EVM0039583	Group I	GH3 auxin-responsive promoter	Probable indole-3-acetic acid-amido synthetase GH3.1 OS=Arabidopsis thaliana OX=3702 GN=GH3.1 PE=2 SV=1	PREDICTED: probable indole-3-acetic acid-amido synthetase GH3.1 [Pyrus x bretschneideri]	4.0655	6.9137	3.0104	5.2351	5.1013	4.7142	7.3829	7.351	7.3626	22.7636	14.6974	28.8614
EVM0013588	Group I	MATH domain	Ubiquitin carboxyl-terminal hydrolase 13 OS=Arabidopsis thaliana OX=3702 GN=UBP13 PE=1 SV=1	hypothetical protein DVH24_015830 [Malus domestica]	1.3552	1.7284	4.0139	1.745	3.6009	2.4957	7.3829	4.7256	6.749	25.4561	29.3947	41.1589
ONT.8777	Group I	--	--	Transposon Ty3-I Gag-Pol polyprotein [Vitis vinifera]	0	0.5761	0	0	0.6002	0	0.5092	1.0501	1.2271	1.9582	10.3895	5.2703
EVM0017393	Group I	--	--	hypothetical protein D8674_012494 [Pyrus ussuriensis x Pyrus communis]	1.8972	1.1523	1.338	4.0717	0.6002	2.4957	4.8371	7.6135	9.8167	48.7092	33.1958	45.4254
ONT.31315	Group I	--	--	uncharacterized protein LOC114821359 [Malus domestica]	0	0	0	0	0	0.2773	0.5092	1.8377	0.9203	7.5879	7.0953	8.7839
EVM0021931	Group I	Domain of unknown function (DUF4033)	Beta-carotene isomerase D27, chloroplastic OS=Medicago truncatula OX=3880 GN=D27 PE=1 SV=1	beta-carotene isomerase D27, chloroplastic isoform X2 [Malus domestica]	3.2524	3.1688	2.0069	3.4901	5.7015	4.4369	7.3829	16.5397	27.9163	101.579	135.57	96.874
EVM0039468	Group I	ABC-2 type transporter	ABC transporter G family member 15 OS=Arabidopsis thaliana OX=3702 GN=ABCG15 PE=2 SV=2	PREDICTED: ABC transporter G family member 15-like [Pyrus x bretschneideri]	1.8972	2.5926	2.3414	2.9084	2.4006	3.8823	5.0916	8.1386	14.4183	56.0523	52.201	50.6957
EVM0024208	Group I	Interferon-related developmental regulator (IFRD)	--	PREDICTED: interferon-related developmental regulator 1-like [Pyrus x bretschneideri]	24.1219	24.1978	23.4142	32.5739	23.106	21.3525	26.4766	32.0292	34.9721	66.8222	71.713	61.4874
ONT.16718	Group I	--	--	PREDICTED: beta-galactosidase 5-like [Pyrus x bretschneideri]	3.5234	4.321	4.0139	5.5259	4.8012	2.7731	6.3646	3.6755	7.6693	16.6444	14.6974	15.0581
EVM0005715	Group I	Calcineurin-like phosphoesterase	Purple acid phosphatase 15 OS=Arabidopsis thaliana OX=3702 GN=PAP15 PE=1 SV=1	purple acid phosphatase 15 [Pyrus ussuriensis x Pyrus communis]	10.0282	8.6421	4.3483	10.761	6.0015	10.2603	15.7841	15.4895	13.498	40.8766	55.4952	52.7034
EVM0017304	Group I	ApaG domain	--	hypothetical protein DVH24_008720 [Malus domestica]	0	0	0	0.2908	0	0	1.0183	0.7876	0.9203	4.4059	5.3215	5.5213
ONT.6995	Group I	--	--	--	0.271	0.5761	0.669	1.1634	1.2003	0.5546	3.5642	6.0383	4.9084	3.6715	62.8439	7.2781
EVM0007065	Group I	Endoribonuclease XendoU	--	PREDICTED: poly(U)-specific endoribonuclease-B-like [Pyrus x bretschneideri]	14.3647	13.2512	12.3761	11.3427	15.0039	15.8064	18.0754	18.9025	19.6335	52.3808	44.5989	42.6647
EVM0039861	Group I	PQ loop repeat	--	PREDICTED: probable vacuolar amino acid transporter YPQ1 [Pyrus x bretschneideri]	1.0841	0.8642	1.6724	0.8725	1.8005	1.3865	1.7821	2.8879	2.1474	11.749	5.3215	4.7684
EVM0011550	Group I	FAE1/Type III polyketide synthase-like protein	3-ketoacyl-CoA synthase 12 OS=Arabidopsis thaliana OX=3702 GN=KCS12 PE=2 SV=1	PREDICTED: 3-ketoacyl-CoA synthase 12-like [Pyrus x bretschneideri]	1.0841	0.5761	0.669	0.8725	0.6002	1.1092	1.0183	1.3127	2.1474	6.1192	3.5476	5.2703
EVM0036113	Group I	Protein of unknown function, DUF538	--	PREDICTED: uncharacterized protein LOC103962334 [Pyrus x bretschneideri]	122.236	103.993	103.357	106.447	138.936	121.182	217.413	250.983	180.996	335.824	1264.48	590.279
EVM0040400	Group I	ABC transporter	ABC transporter C family member 8 OS=Arabidopsis thaliana OX=3702 GN=ABCC8 PE=2 SV=3	PREDICTED: ABC transporter C family member 8 [Pyrus x bretschneideri]	0.271	0.5761	0	0.5817	0.6002	0.5546	1.5275	1.0501	2.1474	9.3013	3.0408	7.78
ONT.31195	Group I	--	--	hypothetical protein D8674_030607 [Pyrus ussuriensis x Pyrus communis]	2.4393	2.5926	2.6759	2.3267	4.2011	2.4957	3.8187	4.4631	5.8287	19.3368	8.3623	11.5446
ONT.32731	Group I	gag-polypeptide of LTR copia-type	--	hypothetical protein C1H46_031974 [Malus baccata]	0	0	0.3345	0.2908	0	0.8319	1.5275	0.7876	0.6135	4.8954	5.0681	3.0116
EVM0036257	Group I	6-phosphofructo-2-kinase	6-phosphofructo-2-kinase/fructose-2,6-bisphosphatase OS=Arabidopsis thaliana OX=3702 GN=FKFBP PE=1 SV=1	6-phosphofructo-2-kinase [Pyrus ussuriensis x Pyrus communis]	21.4116	16.708	17.0589	22.6854	19.205	18.8567	28.2586	18.1149	30.3705	61.1925	45.1057	48.437
ONT.32807	Group I	--	--	--	6.7758	12.387	7.6932	9.5977	11.703	9.983	17.057	17.5898	8.5896	58.7448	17.7382	28.6104
EVM0001225	Group I	FMN-dependent dehydrogenase	(S)-2-hydroxy-acid oxidase GLO1 OS=Arabidopsis thaliana OX=3702 GN=GLO1 PE=1 SV=1	PREDICTED: peroxisomal (S)-2-hydroxy-acid oxidase GLO1 isoform X1 [Pyrus x bretschneideri]	5.4207	4.8972	5.3518	7.5618	5.1013	6.9326	9.9287	6.3008	9.8167	27.9038	17.9916	20.8304
EVM0009306	Group I	Cation transporting ATPase, C-terminus	Calcium-transporting ATPase 1 OS=Arabidopsis thaliana OX=3702 GN=ACA1 PE=1 SV=3	calcium-transporting ATPase 1 [Pyrus ussuriensis x Pyrus communis]	1.6262	3.7449	1.0035	2.3267	3.0008	3.3277	3.8187	3.938	4.6016	13.9519	9.3759	11.7955
EVM0016981	Group I	Thioesterase superfamily	--	acyl-coenzyme A thioesterase 9 [Pyrus ussuriensis x Pyrus communis]	4.6076	2.8807	5.6863	6.3985	4.5012	4.4369	5.3462	6.0383	7.9761	15.6653	20.2722	11.0426
EVM0000284	Group I	Divergent CRAL/TRIO domain	--	PREDICTED: ganglioside-induced differentiation-associated protein 2-like [Pyrus x bretschneideri]	6.5048	9.2182	6.0208	4.3626	8.7022	11.6468	11.2016	7.351	11.0438	27.659	19.2586	17.0659
EVM0000437	Group I	Protein phosphatase 2C	Protein phosphatase 2C 57 OS=Arabidopsis thaliana OX=3702 GN=PPH1 PE=1 SV=2	PREDICTED: protein phosphatase 2C 57 [Pyrus x bretschneideri]	4.3365	3.4568	2.3414	3.1992	3.901	5.5461	5.3462	3.6755	7.3626	11.5042	17.7382	14.5562
EVM0037275	Group I	FGGY family of carbohydrate kinases, N-terminal domain	Glycerol kinase OS=Arabidopsis thaliana OX=3702 GN=GLPK PE=1 SV=1	glycerol kinase-like [Pyrus ussuriensis x Pyrus communis]	5.9627	8.6421	5.6863	9.016	3.6009	5.8234	6.3646	10.2388	7.3626	19.0921	18.4984	17.0659
EVM0003267	Group I	--	NAD(P)H-quinone oxidoreductase subunit S, chloroplastic OS=Arabidopsis thaliana OX=3702 GN=ndhS PE=1 SV=1	PREDICTED: NAD(P)H-quinone oxidoreductase subunit S, chloroplastic-like [Pyrus x bretschneideri]	2.7103	3.1688	3.0104	0.5817	3.3009	3.3277	4.8371	3.4129	3.6813	16.1548	10.3895	9.5368
EVM0028799	Group I	Peptidase family M20/M25/M40	Ureidoglycolate hydrolase OS=Arabidopsis thaliana OX=3702 GN=UAH PE=1 SV=1	ureidoglycolate hydrolase-like [Pyrus ussuriensis x Pyrus communis]	29.5426	26.7904	22.4107	28.2114	18.3047	26.8986	31.0591	24.6783	31.2908	73.6758	43.0785	40.9079
EVM0015616	Group I	Cold acclimation protein WCOR413	Cold-regulated 413 plasma membrane protein 2 OS=Arabidopsis thaliana OX=3702 GN=COR413PM2 PE=2 SV=1	PREDICTED: cold-regulated 413 plasma membrane protein 2-like [Pyrus x bretschneideri]	12.7385	12.9631	8.0277	9.5977	8.1021	10.2603	14.2566	13.3893	12.2709	45.772	23.0596	37.3944
EVM0026826	Group I	pfkB family carbohydrate kinase	Probable fructokinase-7 OS=Arabidopsis thaliana OX=3702 GN=At5g51830 PE=1 SV=1	PREDICTED: probable fructokinase-7 [Pyrus x bretschneideri]	0.271	0.5761	0.669	0.2908	0.3001	0	0.7637	0.2625	1.5339	7.8326	1.7738	3.7645
EVM0034567	Group I	Autophagy protein Atg8 ubiquitin like	Autophagy-related protein 8f OS=Arabidopsis thaliana OX=3702 GN=ATG8F PE=1 SV=1	PREDICTED: autophagy-related protein 8f-like [Pyrus x bretschneideri]	43.0942	43.4984	39.1351	35.7732	38.4099	35.2178	51.4256	45.681	47.8566	159.835	86.6637	96.1211
EVM0030738	Group I	AAA domain, putative AbiEii toxin, Type IV TA system	ABC transporter I family member 19 OS=Arabidopsis thaliana OX=3702 GN=ABCI19 PE=2 SV=1	PREDICTED: ABC transporter I family member 19-like [Pyrus x bretschneideri]	23.3088	24.4859	17.7279	18.6137	20.4053	17.7475	23.6762	29.6664	22.7012	60.4582	52.9612	63.4951
EVM0002827	Group I	POT family	Protein NRT1/ PTR FAMILY 8.3 OS=Arabidopsis thaliana OX=3702 GN=NPF8.3 PE=1 SV=1	protein NRT1/ PTR FAMILY 8.3-like [Pyrus ussuriensis x Pyrus communis]	8.402	9.7943	5.6863	7.5618	5.7015	5.2688	8.9104	7.351	14.1116	40.387	25.0869	23.842
EVM0003915	Group I	Alcohol dehydrogenase GroES-like domain	Cinnamyl alcohol dehydrogenase 1 OS=Ocimum basilicum OX=39350 GN=CAD1 PE=1 SV=1	hypothetical protein DVH24_021712 [Malus domestica]	8.402	19.0126	10.7036	11.6335	7.802	9.1511	12.22	16.8022	17.1793	53.6046	33.956	43.9195
ONT.13783	Group I	--	--	PREDICTED: BON1-associated protein 2-like [Pyrus x bretschneideri]	0.5421	2.3046	1.6724	0.8725	0.3001	0.5546	1.2729	3.6755	2.1474	10.2803	9.6293	13.3013
ONT.25935	Group I	--	--	hypothetical protein C1H46_027942 [Malus baccata]	1.3552	0.5761	0	0	0.3001	0.2773	1.5275	1.3127	0.6135	5.3849	5.8283	4.5174
EVM0031411	Group I	Major Facilitator Superfamily	Probable sphingolipid transporter spinster homolog 2 OS=Arabidopsis thaliana OX=3702 GN=At5g64500 PE=2 SV=1	sphingolipid transporter spinster-like protein 2 [Pyrus ussuriensis x Pyrus communis]	1.0841	0.2881	0.3345	0.2908	0	0	0.2546	1.5752	1.5339	9.3013	3.0408	5.0194
ONT.18155	Group I	--	--	mini-chromosome maintenance complex-binding protein-like [Pyrus ussuriensis x Pyrus communis]	1.8972	2.0165	1.338	0.8725	1.2003	0.8319	4.0733	2.3628	1.5339	2.6925	13.9371	15.0581
EVM0021988	Group I	P21-Rho-binding domain	CRIB domain-containing protein RIC4 OS=Arabidopsis thaliana OX=3702 GN=RIC4 PE=1 SV=1	PREDICTED: CRIB domain-containing protein RIC4 [Pyrus x bretschneideri]	0.8131	0.8642	0.3345	0	0.6002	0	0.7637	1.0501	1.5339	5.6297	1.7738	8.282
EVM0011523	Group I	NB-ARC domain	Disease resistance protein RPM1 OS=Arabidopsis thaliana OX=3702 GN=RPM1 PE=1 SV=1	PREDICTED: disease resistance protein RPM1-like [Pyrus x bretschneideri]	0.271	1.7284	0.3345	0.2908	0.3001	0.5546	1.5275	0.7876	1.8406	9.0565	3.801	4.0155
EVM0032105	Group I	PPR repeat family	Pentatricopeptide repeat-containing protein At5g21222 OS=Arabidopsis thaliana OX=3702 GN=ATC401 PE=2 SV=1	PREDICTED: pentatricopeptide repeat-containing protein At5g21222-like isoform X1 [Pyrus x bretschneideri]	6.2338	9.7943	8.3622	9.3068	4.8012	6.9326	9.6741	8.4011	11.6574	22.2741	21.5392	22.0853
EVM0027426	Group I	Universal stress protein family	--	PREDICTED: uncharacterized protein LOC103947123 [Pyrus x bretschneideri]	69.9265	84.1162	59.8733	51.1876	65.4169	61.0071	79.4297	90.0494	97.247	296.906	193.6	171.914
EVM0015853	Group I	Triose-phosphate Transporter family	GDP-mannose transporter GONST5 OS=Arabidopsis thaliana OX=3702 GN=GONST5 PE=2 SV=1	UDP-galactose transporter 1 [Malus domestica]	47.7018	48.1075	30.4384	33.1556	33.0085	22.1844	49.389	73.7722	60.1275	213.684	198.921	221.103
EVM0022656	Group I	--	--	hypothetical protein C1H46_002453 [Malus baccata]	19.5144	19.5887	14.0485	15.4145	14.7038	12.756	22.1487	22.3154	23.008	62.1716	38.5172	80.31
ONT.8179	Group I	--	--	hypothetical protein DVH24_039153 [Malus domestica]	1.3552	3.1688	2.3414	0.8725	1.8005	1.6638	2.0367	4.2006	4.2948	11.5042	8.3623	18.8227
ONT.21092	Group I	PPR repeat;; PPR repeat family;; PPR repeat;; Pentatricopeptide repeat domain;; Pentacotripeptide-repeat region of PRORP	--	PREDICTED: pentatricopeptide repeat-containing protein At1g05670, mitochondrial-like [Pyrus x bretschneideri]	1.3552	2.3046	1.0035	1.1634	0.6002	1.1092	2.2912	3.6755	3.6813	10.7699	20.2722	12.5484
EVM0001850	Group I	AAA lid domain	Magnesium-chelatase subunit ChlI, chloroplastic OS=Glycine max OX=3847 GN=CHLI PE=2 SV=1	PREDICTED: magnesium-chelatase subunit ChlI, chloroplastic [Pyrus x bretschneideri]	13.0096	10.6586	12.7105	14.2511	10.2026	9.983	13.2383	15.4895	13.8048	33.7783	26.6073	25.5988
ONT.2855	Group I	--	--	hypothetical protein D8674_040286 [Pyrus ussuriensis x Pyrus communis]	5.1496	6.9137	5.6863	6.6893	4.8012	4.4369	6.8737	10.5014	5.2151	23.4979	14.1906	19.8265
EVM0014221	Group I	SAM dependent carboxyl methyltransferase	Salicylate carboxymethyltransferase OS=Clarkia breweri OX=36903 GN=SAMT PE=1 SV=1	PREDICTED: salicylate carboxymethyltransferase-like [Pyrus x bretschneideri]	0	2.0165	0	0	0.3001	0	2.5458	2.3628	4.2948	4.4059	25.0869	26.1008
ONT.30194	Group I	SRP72 RNA-binding domain	--	signal recognition particle subunit SRP72 [Pyrus ussuriensis x Pyrus communis]	1.6262	4.6091	3.0104	2.0359	2.7007	1.6638	7.8921	6.0383	5.5219	37.4498	18.245	31.3711
EVM0005189	Group I	Phosphofructokinase	ATP-dependent 6-phosphofructokinase 5, chloroplastic OS=Arabidopsis thaliana OX=3702 GN=PFK5 PE=1 SV=1	PREDICTED: ATP-dependent 6-phosphofructokinase 5, chloroplastic-like [Pyrus x bretschneideri]	4.8786	4.033	3.0104	3.7809	3.6009	3.3277	7.1283	3.4129	6.749	22.2741	6.5885	21.0814
EVM0005855	Group I	Phloem protein 2	F-box protein At2g02240 OS=Arabidopsis thaliana OX=3702 GN=At2g02240 PE=2 SV=1	PREDICTED: F-box protein PP2-B10-like [Pyrus x bretschneideri]	4.0655	3.1688	1.6724	3.1992	2.1005	2.4957	2.8004	6.0383	3.988	12.728	9.1225	16.062
EVM0016008	Group I	Serine aminopeptidase, S33	--	PREDICTED: monoglyceride lipase [Pyrus x bretschneideri]	9.4861	7.7779	7.3587	8.4343	6.0015	7.2099	9.4195	13.9143	14.1116	35.0021	38.0104	34.3827
EVM0015586	Group I	Pathogenesis-related protein Bet v 1 family	MLP-like protein 423 OS=Arabidopsis thaliana OX=3702 GN=MLP423 PE=2 SV=1	PREDICTED: MLP-like protein 423 [Pyrus x bretschneideri]	57.1879	76.6264	38.4661	25.303	32.1083	46.5873	91.9043	186.4	134.367	396.527	188.278	1125.85
ONT.27582	Group I	--	--	--	3.2524	3.1688	1.6724	1.745	2.1005	2.7731	5.8554	3.6755	4.2948	25.9456	8.6157	9.5368
ONT.24933	Group I	--	--	protein sgt1-like [Pyrus ussuriensis x Pyrus communis]	3.5234	4.321	2.3414	1.4542	3.6009	1.9411	4.0733	9.4512	3.6813	11.749	26.6073	19.5756
EVM0030891	Group I	MAPEG family	--	PREDICTED: microsomal glutathione S-transferase 3-like [Pyrus x bretschneideri]	26.2902	45.2268	25.4211	24.4305	29.7077	30.2263	54.2261	34.392	46.3227	128.015	103.388	100.889
ONT.13705	Group I	Cgr1 family	--	PREDICTED: protein PXR1 isoform X1 [Pyrus x bretschneideri]	2.9814	4.6091	4.3483	5.5259	2.4006	2.4957	3.3096	6.8259	6.4422	20.3159	10.1361	9.7878
EVM0003687	Group I	Cytochrome P450	Cytochrome P450 77A3 OS=Glycine max OX=3847 GN=CYP77A3 PE=2 SV=1	cytochrome P450 77A3-like [Pyrus ussuriensis x Pyrus communis]	1.0841	0.2881	0.669	0.2908	0.3001	0	1.0183	1.5752	2.4542	6.6088	8.3623	9.7878
EVM0042410	Group I	alpha/beta hydrolase fold	--	PREDICTED: uncharacterized protein LOC103936562 [Pyrus x bretschneideri]	12.1965	13.5392	9.7001	7.5618	10.2026	13.588	15.7841	11.0265	17.1793	32.0649	31.6753	34.8847
EVM0023790	Group I	GDSL-like Lipase/Acylhydrolase	GDSL esterase/lipase At5g03610 OS=Arabidopsis thaliana OX=3702 GN=At5g03610 PE=2 SV=1	PREDICTED: GDSL esterase/lipase At5g03610-like [Pyrus x bretschneideri]	14.3647	8.354	8.6967	9.8885	5.7015	10.5376	15.0204	14.1769	13.498	33.7783	23.313	60.9854
EVM0030245	Group I	Mitochondrial carrier protein	Probable ADP,ATP carrier protein At5g56450 OS=Arabidopsis thaliana OX=3702 GN=At5g56450 PE=2 SV=1	PREDICTED: probable ADP,ATP carrier protein At5g56450 [Pyrus x bretschneideri]	1.6262	2.8807	3.0104	2.3267	1.2003	2.4957	4.0733	4.2006	3.3745	9.546	17.2314	11.0426
EVM0031185	Group I	Cholesterol-capturing domain	--	PREDICTED: uncharacterized protein LOC103936709 [Pyrus x bretschneideri]	11.1123	16.4199	10.0346	9.8885	12.9033	10.8149	18.3299	12.3391	18.7132	50.4226	34.4628	38.6492
EVM0030173	Group I	Triose-phosphate Transporter family	Nucleotide-sugar uncharacterized transporter 2 OS=Arabidopsis thaliana OX=3702 GN=At5g55950 PE=2 SV=1	PREDICTED: uncharacterized membrane protein At1g06890 [Pyrus x bretschneideri]	0.5421	0.8642	0.3345	0.2908	0	0.2773	0.5092	2.6253	2.1474	7.3431	9.6293	9.2858
EVM0028746	Group I	Eukaryotic cytochrome b561	Transmembrane ascorbate ferrireductase 1 OS=Arabidopsis thaliana OX=3702 GN=CYB561A PE=1 SV=1	PREDICTED: transmembrane ascorbate ferrireductase 1-like [Pyrus x bretschneideri]	13.0096	16.9961	9.0312	9.016	11.4029	9.4284	18.0754	29.9289	25.7689	117.734	80.3287	84.0745
ONT.14110	Group I	--	--	hypothetical protein D8674_031839 [Pyrus ussuriensis x Pyrus communis]	0.5421	1.1523	0.669	0.2908	0.3001	0.5546	2.5458	2.6253	1.2271	13.4623	7.8555	9.2858
EVM0036165	Group I	--	--	hypothetical protein DVH24_001922 [Malus domestica]	12.1965	16.1319	7.3587	10.1794	11.703	7.4872	13.7475	13.6518	13.1912	23.4979	26.6073	21.8343
EVM0012343	Group I	--	Arabinogalactan protein 13 OS=Arabidopsis thaliana OX=3702 GN=AGP13 PE=1 SV=1	hypothetical protein C1H46_026934 [Malus baccata]	39.2998	38.3132	29.7694	6.3985	27.007	16.9156	57.0265	58.5452	44.1753	172.318	97.56	183.207
EVM0021917	Group I	Autophagy protein Apg5	Autophagy protein 5 OS=Arabidopsis thaliana OX=3702 GN=ATG5 PE=2 SV=1	PREDICTED: autophagy protein 5-like isoform X1 [Pyrus x bretschneideri]	12.7385	9.7943	9.0312	7.5618	7.5019	9.7057	10.947	12.3391	15.0319	28.6381	21.5392	24.344
EVM0005801	Group I	Fatty acid hydroxylase superfamily	Methylsterol monooxygenase 2-2 OS=Arabidopsis thaliana OX=3702 GN=SMO2-2 PE=2 SV=1	PREDICTED: methylsterol monooxygenase 2-2-like [Pyrus x bretschneideri]	46.8887	51.5644	41.811	31.7014	48.6125	38.8227	63.391	49.8816	46.6295	98.8871	84.8899	92.3565
EVM0008244	Group I	Salt stress response/antifungal	Plasmodesmata-located protein 6 OS=Arabidopsis thaliana OX=3702 GN=PDLP6 PE=1 SV=2	plasmodesmata-located protein 6-like [Malus domestica]	6.5048	6.0494	3.6794	3.1992	3.0008	3.0504	5.3462	8.4011	9.8167	26.9247	13.4303	23.5911
EVM0028151	Group I	Ribose 5-phosphate isomerase A (phosphoriboisomerase A)	Probable ribose-5-phosphate isomerase 2 OS=Arabidopsis thaliana OX=3702 GN=RPI2 PE=1 SV=1	PREDICTED: probable ribose-5-phosphate isomerase 2 [Pyrus x bretschneideri]	10.0282	11.2347	6.6898	6.3985	4.5012	5.5461	14.7658	15.4895	11.3506	34.023	35.4764	38.1473
EVM0016568	Group I	MSP (Major sperm protein) domain	Vesicle-associated protein 2-1 OS=Arabidopsis thaliana OX=3702 GN=PVA21 PE=1 SV=1	PREDICTED: vesicle-associated protein 2-1-like [Pyrus x bretschneideri]	10.8413	11.5228	11.0381	11.0519	7.5019	7.2099	10.6925	14.1769	17.4861	35.2469	23.313	29.6143
EVM0025838	Group I	NADPH-dependent FMN reductase	Probable NAD(P)H dehydrogenase (quinone) FQR1-like 1 OS=Arabidopsis thaliana OX=3702 GN=At4g27270 PE=1 SV=1	minor allergen Alt a 7-like [Pyrus ussuriensis x Pyrus communis]	27.6453	29.095	20.7382	14.5419	16.2042	20.7979	38.6965	38.0675	32.2112	109.657	64.3643	91.6036
EVM0025587	Group I	Zinc-ribbon	E3 ubiquitin-protein ligase MIEL1 OS=Arabidopsis thaliana OX=3702 GN=MIEL1 PE=1 SV=1	RING finger and CHY zinc finger domain-containing protein 1-like [Pyrus ussuriensis x Pyrus communis]	41.468	54.157	32.7798	17.4503	26.7069	29.3943	60.8452	57.2325	85.5897	209.523	218.94	169.906
EVM0020640	Group I	S-adenosylmethionine synthetase, C-terminal domain	S-adenosylmethionine synthase 2 OS=Elaeagnus umbellata OX=43233 GN=SAMS2 PE=2 SV=1	S-adenosylmethionine synthase 2-like [Pyrus ussuriensis x Pyrus communis]	58.001	60.2064	48.5007	39.2632	33.6087	33.8312	73.0652	84.5361	78.2271	185.291	163.698	253.98
EVM0023619	Group I	Ras family	Ras-related protein RABB1c OS=Arabidopsis thaliana OX=3702 GN=RABB1C PE=1 SV=1	ras-related protein RABB1c [Malus domestica]	41.7391	46.9553	35.1212	39.8449	28.5074	33.2766	49.8982	47.5188	53.6853	113.329	82.8627	97.1249
EVM0001397	Group I	short chain dehydrogenase	3-dehydrosphinganine reductase TSC10B OS=Arabidopsis thaliana OX=3702 GN=TSC10B PE=1 SV=1	hypothetical protein C1H46_016818 [Malus baccata]	3.2524	3.7449	3.0104	2.6175	1.5004	2.2184	5.8554	5.2507	3.6813	14.1967	15.2042	15.3091
EVM0036605	Group I	RING-type zinc-finger	--	hypothetical protein D8674_016139 [Pyrus ussuriensis x Pyrus communis]	7.5889	9.5063	7.0242	2.9084	6.9018	9.983	6.8737	12.6017	10.1235	20.0711	26.6073	17.0659
EVM0005061	Group I	PQ loop repeat	Cystinosin homolog OS=Arabidopsis thaliana OX=3702 GN=At5g40670 PE=2 SV=1	cystinosin homolog [Malus domestica]	21.4116	39.4655	21.4072	19.1954	15.0039	24.1255	31.5682	38.0675	39.2669	108.678	115.805	83.5726
EVM0021743	Group I	Phenazine biosynthesis-like protein	--	phenazine biosynthesis-like domain-containing protein 1 [Pyrus ussuriensis x Pyrus communis]	11.9254	14.4035	7.0242	5.8168	8.7022	6.9326	14.002	14.7019	16.8725	52.6255	23.8199	63.4951
EVM0014756	Group I	Zinc finger, C3HC4 type (RING finger)	E3 ubiquitin-protein ligase AIRP2 OS=Arabidopsis thaliana OX=3702 GN=AIRP2 PE=1 SV=1	PREDICTED: uncharacterized protein LOC103966345 isoform X1 [Pyrus x bretschneideri]	5.1496	9.5063	4.0139	3.7809	3.3009	2.2184	6.8737	9.4512	14.4183	44.0586	32.9423	36.8924
EVM0033552	Group I	GDSL-like Lipase/Acylhydrolase	GDSL esterase/lipase At5g18430 OS=Arabidopsis thaliana OX=3702 GN=At5g18430 PE=2 SV=1	GDSL esterase/lipase At5g18430-like [Malus domestica]	3.2524	2.5926	1.338	0.2908	2.4006	1.6638	3.055	4.7256	3.3745	9.0565	13.1769	15.5601
EVM0011970	Group I	Papain family cysteine protease	Probable cysteine protease RD21C OS=Arabidopsis thaliana OX=3702 GN=RD21C PE=1 SV=1	cysteine proteinase COT44-like [Pyrus ussuriensis x Pyrus communis]	48.5149	83.8281	48.8352	45.6617	42.9111	35.7724	105.142	93.1998	100.622	483.421	180.423	223.111
ONT.7220	Group I	--	--	--	1.6262	2.8807	2.6759	0.5817	1.5004	2.2184	3.5642	4.9882	4.2948	9.0565	7.0953	24.8459
EVM0034292	Group I	Membrane transport protein	Protein PIN-LIKES 1 OS=Arabidopsis thaliana OX=3702 GN=PILS1 PE=2 SV=1	hypothetical protein C1H46_031055 [Malus baccata]	4.3365	9.5063	4.0139	3.1992	4.5012	3.605	7.3829	8.9262	13.1912	29.1276	24.8335	33.1279
EVM0006645	Group I	UDP-glucoronosyl and UDP-glucosyl transferase	UDP-glycosyltransferase 87A1 OS=Arabidopsis thaliana OX=3702 GN=UGT87A1 PE=2 SV=1	hypothetical protein C1H46_037966 [Malus baccata]	6.5048	10.6586	4.6828	5.8168	6.6017	4.1596	10.947	10.2388	9.51	33.7783	21.5392	21.3323
ONT.19572	Group I	--	--	hypothetical protein DVH24_006717 [Malus domestica]	0.5421	1.4403	0	0	0	0	1.2729	2.6253	1.5339	11.9937	5.5749	5.7723
EVM0025898	Group I	AMP-binding enzyme	4-coumarate--CoA ligase 2 OS=Nicotiana tabacum OX=4097 GN=4CL2 PE=1 SV=1	4-coumarate:coenzyme A ligase 1 [Pyrus pyrifolia]	9.7572	16.1319	5.0173	3.7809	6.0015	6.9326	16.8024	21.2653	19.3267	68.7804	67.4051	70.0203
EVM0023343	Group I	Sugar (and other) transporter	Sugar carrier protein C OS=Ricinus communis OX=3988 GN=STC PE=2 SV=1	sugar carrier protein C [Pyrus ussuriensis x Pyrus communis]	0	1.7284	0	0	0	0.2773	1.2729	2.1003	2.1474	9.3013	10.3895	4.7684
ONT.1755	Group I	--	Probable calcium-binding protein CML41 OS=Arabidopsis thaliana OX=3702 GN=CML41 PE=2 SV=2	probable calcium-binding protein CML41 [Malus domestica]	0	0.5761	0.3345	0	0	0	0.2546	1.0501	1.8406	2.6925	6.5885	5.2703
EVM0002797	Group I	Zinc finger, C3HC4 type (RING finger)	--	PREDICTED: E3 ubiquitin-protein ligase RNF4 isoform X2 [Pyrus x bretschneideri]	65.3189	78.6428	63.5527	47.1159	70.2181	67.1078	75.611	101.338	79.761	134.868	230.596	151.836
EVM0010566	Group I	Ribulose-phosphate 3 epimerase family	Ribulose-phosphate 3-epimerase, chloroplastic OS=Spinacia oleracea OX=3562 GN=RPE PE=1 SV=1	PREDICTED: ribulose-phosphate 3-epimerase, chloroplastic [Pyrus x bretschneideri]	36.0474	31.3995	30.4384	31.1197	26.7069	33.2766	37.169	31.7667	43.5618	62.1716	63.6041	67.0087
EVM0030879	Group I	Aldehyde dehydrogenase family	Aldehyde dehydrogenase family 3 member F1 OS=Arabidopsis thaliana OX=3702 GN=ALDH3F1 PE=2 SV=2	PREDICTED: aldehyde dehydrogenase family 3 member F1-like [Pyrus x bretschneideri]	12.7385	12.387	10.3691	9.8885	18.6048	18.3021	15.0204	19.165	12.5777	32.7992	61.5769	24.8459
EVM0008455	Group I	FMN-dependent dehydrogenase	(S)-2-hydroxy-acid oxidase GLO1 OS=Arabidopsis thaliana OX=3702 GN=GLO1 PE=1 SV=1	PREDICTED: peroxisomal (S)-2-hydroxy-acid oxidase GLO1 isoform X1 [Pyrus x bretschneideri]	5.4207	6.3375	4.3483	7.5618	6.6017	7.2099	7.8921	5.5132	8.8964	20.8054	18.4984	17.3168
EVM0015353	Group I	NAD(P)H-binding	Uncharacterized protein At2g34460, chloroplastic OS=Arabidopsis thaliana OX=3702 GN=At2g34460 PE=1 SV=1	PREDICTED: uncharacterized protein At2g34460, chloroplastic [Pyrus x bretschneideri]	12.4675	9.5063	8.3622	12.7969	8.7022	12.756	11.9654	11.0265	11.6574	18.6025	20.5256	19.5756
EVM0009965	Group I	Fructose-1-6-bisphosphatase, N-terminal domain	Sedoheptulose-1,7-bisphosphatase, chloroplastic OS=Arabidopsis thaliana OX=3702 GN=At3g55800 PE=2 SV=1	PREDICTED: sedoheptulose-1,7-bisphosphatase, chloroplastic-like [Pyrus x bretschneideri]	13.2806	6.9137	6.6898	12.7969	12.3032	17.4702	15.7841	7.6135	17.4861	42.3452	46.1193	33.6298
EVM0029589	Group I	Protein phosphatase 2C	Probable protein phosphatase 2C 47 OS=Oryza sativa subsp. japonica OX=39947 GN=Os05g0134200 PE=2 SV=1	PREDICTED: probable protein phosphatase 2C 47 isoform X1 [Pyrus x bretschneideri]	11.1123	12.0989	10.7036	18.9045	12.9033	21.3525	19.6028	19.4276	14.4183	55.318	38.0104	38.6492
ONT.18675	Group I	--	--	--	31.9819	29.383	27.428	28.2114	53.4138	40.2092	48.3707	32.2918	46.016	133.4	88.9443	86.0823
EVM0011000	Group I	Glyceraldehyde 3-phosphate dehydrogenase, C-terminal domain	Glyceraldehyde-3-phosphate dehydrogenase, cytosolic OS=Craterostigma plantagineum OX=4153 GN=GAPC PE=2 SV=1	PREDICTED: glyceraldehyde-3-phosphate dehydrogenase, cytosolic-like [Pyrus x bretschneideri]	2.9814	3.1688	1.0035	5.2351	2.7007	4.1596	3.3096	4.2006	4.6016	11.749	13.1769	11.0426
EVM0042423	Group I	--	--	hypothetical protein D8674_026703 [Pyrus ussuriensis x Pyrus communis]	3.5234	1.7284	5.6863	5.8168	7.802	5.2688	4.0733	8.9262	6.1355	22.0293	16.978	16.5639
EVM0000610	Group I	Psb28 protein	Photosystem II reaction center PSB28 protein, chloroplastic OS=Oryza sativa subsp. japonica OX=39947 GN=PSB28 PE=2 SV=2	PREDICTED: photosystem II reaction center Psb28 protein-like [Pyrus x bretschneideri]	10.5703	8.9301	7.3587	13.9603	14.7038	12.2014	12.7291	18.64	14.7251	37.6946	34.2094	32.6259
EVM0005185	Group I	Acetyl co-enzyme A carboxylase carboxyltransferase alpha subunit	Acetyl-coenzyme A carboxylase carboxyl transferase subunit alpha, chloroplastic OS=Arabidopsis thaliana OX=3702 GN=CAC3 PE=1 SV=1	PREDICTED: acetyl-coenzyme A carboxylase carboxyl transferase subunit alpha, chloroplastic [Pyrus x bretschneideri]	13.5516	12.387	9.3657	17.7412	10.5027	19.966	12.9837	20.4777	19.3267	32.0649	40.0376	33.1279
EVM0021770	Group I	Transaldolase/Fructose-6-phosphate aldolase	--	PREDICTED: uncharacterized protein LOC103935816 [Pyrus x bretschneideri]	29.2715	36.5848	25.7556	48.5701	24.0062	40.2092	30.5499	46.4686	42.3347	57.5209	81.5957	75.5416
EVM0001314	Group I	Serine carboxypeptidase	Serine carboxypeptidase-like 27 OS=Arabidopsis thaliana OX=3702 GN=SCPL27 PE=2 SV=1	PREDICTED: serine carboxypeptidase-like 27 [Pyrus x bretschneideri]	3.2524	6.9137	3.3449	5.5259	9.9026	4.7142	5.3462	6.8259	10.7371	24.477	12.6701	20.0775
ONT.15410	Group I	--	--	disease resistance RPP13-like protein 1 [Pyrus ussuriensis x Pyrus communis]	10.0282	12.9631	6.0208	13.6694	12.3032	10.8149	12.7291	12.8642	14.7251	24.477	26.8607	27.8575
EVM0037558	Group I	--	--	PREDICTED: uncharacterized protein LOC103965862 [Pyrus x bretschneideri]	0.5421	0	0.3345	1.4542	0.3001	1.1092	0.7637	2.6253	0.3068	5.8745	5.0681	5.5213
EVM0039449	Group I	MATH domain	--	hypothetical protein C1H46_009876 [Malus baccata]	17.6171	11.5228	16.7244	27.3388	25.2065	26.0667	38.6965	22.578	34.3586	98.8871	71.2062	140.041
ONT.6186	Group I	PPR repeat family;; PPR repeat;; PPR repeat;; Pentatricopeptide repeat domain;; Pentacotripeptide-repeat region of PRORP;; Mitochondrial 28S ribosomal protein S27;; Mitochondrial ribonuclease P subunit (RPM2)	Pentatricopeptide repeat-containing protein At3g22470, mitochondrial OS=Arabidopsis thaliana OX=3702 GN=At3g22470 PE=1 SV=1	PREDICTED: pentatricopeptide repeat-containing protein At1g63330-like [Pyrus x bretschneideri]	0.8131	0.8642	1.0035	2.3267	1.2003	2.7731	2.5458	1.5752	3.988	4.6506	20.779	7.0271
EVM0011886	Group I	Acetamidase/Formamidase family	--	hypothetical protein D8674_013610 [Pyrus ussuriensis x Pyrus communis]	0.5421	2.0165	1.0035	3.4901	0.9002	1.6638	2.2912	2.6253	2.4542	12.4833	3.2942	7.2781
EVM0006843	Group I	--	--	--	2.7103	3.4568	3.0104	2.6175	2.7007	6.1007	4.0733	4.2006	5.5219	11.749	8.1089	10.7917
EVM0021298	Group I	--	--	hypothetical protein D8674_029463 [Pyrus ussuriensis x Pyrus communis]	1.0841	0.2881	0	0.5817	1.5004	1.3865	2.0367	2.6253	0.9203	3.182	9.6293	8.031
EVM0017438	Group I	NAD(P)H-binding	Uncharacterized protein At2g37660, chloroplastic OS=Arabidopsis thaliana OX=3702 GN=At2g37660 PE=1 SV=2	uncharacterized protein At5g02240-like [Malus domestica]	52.0383	44.0746	61.8803	52.9326	59.7154	88.4603	66.7006	99.5006	66.8765	187.004	134.557	179.192
EVM0002433	Group I	FGGY family of carbohydrate kinases, N-terminal domain	Glycerol kinase OS=Arabidopsis thaliana OX=3702 GN=GLPK PE=1 SV=1	PREDICTED: glycerol kinase-like [Pyrus x bretschneideri]	16.262	17.2841	17.0589	20.9404	12.6033	22.1844	22.4033	17.0647	16.8725	53.1151	27.8743	37.6453
EVM0017157	Group I	Glycosyl hydrolases family 17	Glucan endo-1,3-beta-glucosidase OS=Triticum aestivum OX=4565 GN=GLC1 PE=2 SV=1	PREDICTED: glucan endo-1,3-beta-glucosidase-like [Pyrus x bretschneideri]	3.5234	6.6256	3.6794	6.9801	4.5012	4.1596	4.8371	6.5634	4.9084	15.1757	9.8827	16.5639
EVM0022737	Group I	Plant protein 1589 of unknown function (A_thal_3526)	--	hypothetical protein D8674_008245 [Pyrus ussuriensis x Pyrus communis]	6.2338	5.4733	3.3449	10.1794	12.3032	10.5376	10.947	13.3893	13.498	89.8306	58.536	108.669
ONT.19893	Group I	Golgi-body localisation protein domain	Protein SABRE OS=Arabidopsis thaliana OX=3702 GN=SAB PE=1 SV=1	hypothetical protein D8674_033535 [Pyrus ussuriensis x Pyrus communis]	0.271	0	0	0	0.9002	0	0.2546	0.5251	0.3068	1.2238	5.0681	2.5097
EVM0002195	Group I	Glycosyl transferase family 8	Probable galacturonosyltransferase 6 OS=Arabidopsis thaliana OX=3702 GN=GAUT6 PE=2 SV=1	PREDICTED: probable galacturonosyltransferase 6 isoform X1 [Pyrus x bretschneideri]	12.7385	14.1154	14.383	12.5061	18.0046	13.588	15.7841	10.7639	18.4064	25.4561	26.6073	24.093
EVM0016804	Group I	Domain of unknown function (DUF3474)	Omega-3 fatty acid desaturase, chloroplastic OS=Sesamum indicum OX=4182 GN=FAD7 PE=2 SV=1	PREDICTED: omega-3 fatty acid desaturase, chloroplastic-like [Pyrus x bretschneideri]	1.0841	2.0165	3.3449	2.9084	3.0008	3.3277	5.3462	1.8377	3.0677	19.8264	7.8555	11.7955
EVM0038247	Group I	Poly A polymerase head domain	--	PREDICTED: uncharacterized protein LOC103936543 [Pyrus x bretschneideri]	10.8413	9.5063	12.0416	11.6335	15.604	13.0333	12.22	12.6017	17.7928	21.7845	57.5224	43.4176
EVM0036692	Group I	Sugar (and other) transporter	Sugar transporter ERD6-like 7 OS=Arabidopsis thaliana OX=3702 GN=At2g48020 PE=2 SV=2	sugar transporter ERD6-like 7 isoform X2 [Malus domestica]	0.5421	0	0.3345	0.5817	0.9002	1.1092	1.0183	0.7876	0.9203	6.6088	2.7874	7.78
EVM0002308	Group I	TB2/DP1, HVA22 family	Protein HVA22 OS=Hordeum vulgare OX=4513 GN=HVA22 PE=2 SV=1	PREDICTED: HVA22-like protein e isoform X1 [Pyrus x bretschneideri]	0.8131	0	0.3345	1.745	0.9002	0.5546	1.0183	1.3127	1.2271	7.8326	6.3351	5.7723
EVM0033191	Group I	AMP-binding enzyme	Long chain acyl-CoA synthetase 2 OS=Arabidopsis thaliana OX=3702 GN=LACS2 PE=2 SV=1	PREDICTED: long chain acyl-CoA synthetase 2-like [Pyrus x bretschneideri]	19.2433	17.5722	16.3899	18.3228	19.505	26.6213	23.6762	16.5397	26.6893	43.0795	63.6041	59.4796
ONT.11965	Group I	--	--	hypothetical protein D8674_039954 [Pyrus ussuriensis x Pyrus communis]	1.3552	0.8642	0.669	1.1634	1.2003	2.4957	1.2729	1.5752	2.4542	10.7699	10.1361	2.5097
ONT.22587	Group I	--	--	uncharacterized protein LOC108171310 [Malus domestica]	1.3552	0.2881	0.3345	1.1634	2.4006	0.8319	1.0183	1.0501	1.8406	10.0356	4.5612	6.2742
EVM0015026	Group I	Kelch motif	F-box/kelch-repeat protein At2g44130 OS=Arabidopsis thaliana OX=3702 GN=At2g44130 PE=2 SV=2	F-box/kelch-repeat protein [Pyrus ussuriensis x Pyrus communis]	10.0282	14.4035	10.0346	15.1236	12.6033	17.1929	14.7658	13.1267	15.9522	63.6402	18.4984	31.873
EVM0036486	Group I	haloacid dehalogenase-like hydrolase	Cadmium/zinc-transporting ATPase HMA2 OS=Arabidopsis thaliana OX=3702 GN=HMA2 PE=2 SV=1	PREDICTED: putative inactive cadmium/zinc-transporting ATPase HMA3 isoform X1 [Pyrus x bretschneideri]	1.6262	2.3046	5.3518	6.6893	2.4006	5.2688	5.0916	3.6755	4.9084	17.1339	18.7518	12.2975
EVM0039603	Group I	Phosphoglucomutase/phosphomannomutase, alpha/beta/alpha domain I	Phosphoglucomutase, cytoplasmic OS=Populus tremula OX=113636 GN=PGM1 PE=2 SV=1	phosphoglucomutase [Pyrus ussuriensis x Pyrus communis]	27.6453	29.095	26.759	39.8449	24.3063	32.4447	31.0591	28.6163	32.5179	83.4666	60.0564	61.7383
EVM0034251	Group I	--	--	hypothetical protein D8674_037327 [Pyrus ussuriensis x Pyrus communis]	21.1406	10.3705	18.3968	13.9603	30.3078	15.8064	18.0754	17.5898	20.247	30.841	66.3915	40.6569
EVM0001085	Group I	Rieske [2Fe-2S] domain	Protein TIC 55, chloroplastic OS=Pisum sativum OX=3888 GN=TIC55 PE=1 SV=1	PREDICTED: protein TIC 55, chloroplastic-like [Pyrus x bretschneideri]	2.4393	1.1523	2.0069	3.4901	1.5004	4.7142	1.7821	2.8879	3.6813	14.931	9.8827	11.7955
EVM0002921	Group I	GH3 auxin-responsive promoter	Jasmonoyl--L-amino acid synthetase JAR4 OS=Nicotiana attenuata OX=49451 GN=JAR4 PE=1 SV=1	PREDICTED: jasmonic acid-amido synthetase JAR1 isoform X1 [Pyrus x bretschneideri]	7.86	9.2182	5.6863	11.9244	6.0015	9.4284	7.6375	8.9262	9.51	25.2113	12.9235	23.3401
EVM0025206	Group I	Regulator of chromosome condensation (RCC1) repeat	--	ultraviolet-B receptor UVR8 [Pyrus ussuriensis x Pyrus communis]	5.1496	8.0659	3.6794	7.5618	7.2019	5.2688	8.1466	4.7256	7.0558	14.931	17.2314	17.5678
EVM0040014	Group I	Protein BYPASS1-related	--	UPF0496 protein 4-like [Malus domestica]	6.7758	10.9466	5.3518	16.8686	9.6025	7.2099	11.4562	12.6017	8.8964	55.318	32.9423	44.9234
EVM0042468	Group I	Acyl CoA binding protein	Acyl-CoA-binding domain-containing protein 3 OS=Oryza sativa subsp. japonica OX=39947 GN=ACBP3 PE=2 SV=1	PREDICTED: acyl-CoA-binding protein-like [Pyrus x bretschneideri]	1.3552	0	1.0035	1.1634	2.1005	0.8319	1.5275	1.0501	1.2271	10.2803	6.3351	5.7723
EVM0032409	Group I	--	--	PREDICTED: uncharacterized protein LOC103965224 [Pyrus x bretschneideri]	2.7103	2.3046	1.338	2.6175	2.1005	3.8823	1.5275	3.1504	3.3745	5.6297	7.6021	16.5639
EVM0041918	Group I	S1 RNA binding domain	30S ribosomal protein S1, chloroplastic OS=Spinacia oleracea OX=3562 GN=RPS1 PE=1 SV=1	30S ribosomal protein S1 [Pyrus ussuriensis x Pyrus communis]	37.1315	28.5188	26.759	34.9006	29.1075	39.9319	36.6599	32.8168	31.5976	83.2218	73.7402	58.4757
EVM0018062	Group I	2OG-Fe(II) oxygenase superfamily	1-aminocyclopropane-1-carboxylate oxidase homolog 1 OS=Arabidopsis thaliana OX=3702 GN=At1g06620 PE=2 SV=1	1-aminocyclopropane-1-carboxylate oxidase 1-like [Pyrus ussuriensis x Pyrus communis]	0	0	0	0.5817	0.3001	0	0.2546	0	0	2.6925	1.7738	2.2587
EVM0027933	Group I	alpha/beta hydrolase fold	--	hypothetical protein D8674_024473 [Pyrus ussuriensis x Pyrus communis]	11.1123	15.5557	10.3691	19.1954	13.8036	12.756	11.4562	14.7019	13.8048	34.5126	30.1549	39.6531
EVM0002675	Group I	Aldehyde dehydrogenase family	Aldehyde dehydrogenase family 7 member A1 OS=Malus domestica OX=3750 PE=1 SV=3	PREDICTED: aldehyde dehydrogenase family 7 member A1-like [Pyrus x bretschneideri]	5.1496	5.1852	7.0242	9.016	6.9018	4.7142	4.8371	4.9882	8.2829	18.8473	13.9371	10.2897
EVM0013237	Group I	Autophagy protein Atg8 ubiquitin like	Autophagy-related protein 8C OS=Oryza sativa subsp. indica OX=39946 GN=ATG8C PE=3 SV=2	PREDICTED: autophagy-related protein 8C-like [Pyrus x bretschneideri]	157.47	158.726	164.903	191.081	223.858	173.038	172.352	156.471	173.94	573.007	406.965	432.67
EVM0016927	Group I	Enoyl-(Acyl carrier protein) reductase	Secoisolariciresinol dehydrogenase (Fragment) OS=Forsythia intermedia OX=55183 PE=1 SV=1	secoisolariciresinol dehydrogenase isoform X2 [Malus domestica]	4.0655	3.4568	2.0069	4.9443	5.4014	6.6553	5.3462	5.5132	2.4542	28.1485	13.6837	16.313
EVM0039744	Group I	Cation transporting ATPase, C-terminus	Calcium-transporting ATPase 4, plasma membrane-type OS=Arabidopsis thaliana OX=3702 GN=ACA4 PE=1 SV=1	PREDICTED: putative calcium-transporting ATPase 11, plasma membrane-type [Pyrus x bretschneideri]	8.9441	10.6586	7.0242	11.9244	8.4022	9.983	10.4379	8.4011	9.8167	23.4979	16.978	11.7955
EVM0015614	Group I	Sugar (and other) transporter	Inositol transporter 4 OS=Arabidopsis thaliana OX=3702 GN=INT4 PE=1 SV=1	PREDICTED: inositol transporter 4-like [Pyrus x bretschneideri]	2.1683	2.8807	3.6794	4.6534	4.2011	4.4369	2.5458	2.6253	5.5219	19.8264	8.8691	12.0465
ONT.10686	Group I	--	--	hypothetical protein D8674_043100 [Pyrus ussuriensis x Pyrus communis]	0	0	0	0.5817	0	0.2773	0	0	0.3068	1.7134	2.0272	2.0078
EVM0001870	Group I	Pheophorbide a oxygenase	Chlorophyllide a oxygenase, chloroplastic OS=Arabidopsis thaliana OX=3702 GN=CAO PE=1 SV=1	chlorophyllide a oxygenase, chloroplastic-like [Malus domestica]	8.131	14.6915	8.0277	15.1236	13.2034	15.5291	11.9654	12.8642	11.9641	33.5335	33.1958	28.6104
EVM0018623	Group I	Serine aminopeptidase, S33	--	PREDICTED: uncharacterized protein LOC103939201 [Pyrus x bretschneideri]	4.3365	4.6091	4.3483	6.6893	3.901	6.9326	4.5825	3.938	6.4422	12.4833	9.3759	11.5446
EVM0026934	Group I	Porphyromonas-type peptidyl-arginine deiminase	Agmatine deiminase OS=Medicago truncatula OX=3880 GN=AIH PE=1 SV=2	PREDICTED: agmatine deiminase-like [Pyrus x bretschneideri]	31.4398	29.383	28.097	38.9724	31.8082	35.2178	34.114	34.9171	26.996	64.3745	54.2282	53.9583
EVM0017407	Group I	--	--	PREDICTED: uncharacterized protein LOC103947918 isoform X1 [Pyrus x bretschneideri]	5.4207	7.2017	7.3587	9.016	12.0031	7.4872	7.8921	8.9262	10.1235	18.8473	17.9916	21.0814
EVM0034269	Group I	Squalene/phytoene synthase	Phytoene synthase, chloroplastic OS=Cucumis melo OX=3656 GN=PSY PE=2 SV=1	PREDICTED: phytoene synthase 2, chloroplastic-like [Pyrus x bretschneideri]	17.6171	6.9137	13.045	15.7053	13.5035	23.5709	19.0937	11.5515	17.1793	35.9812	34.7162	30.1163
EVM0021941	Group I	14-3-3 protein	14-3-3-like protein B (Fragment) OS=Glycine max OX=3847 GN=GF14B PE=2 SV=1	hypothetical protein DVH24_033585 [Malus domestica]	14.0937	12.387	12.3761	14.8328	18.0046	19.1341	18.8391	13.3893	15.6454	39.6527	29.6481	34.8847
ONT.19648	Group I	--	Hydrophobic protein RCI2B OS=Arabidopsis thaliana OX=3702 GN=RCI2B PE=2 SV=1	PREDICTED: hydrophobic protein RCI2B-like [Pyrus x bretschneideri]	271.575	224.982	248.524	248.958	348.09	307.254	314.155	308.216	232.841	677.279	421.155	456.763
EVM0003304	Group I	Calponin homology (CH) domain	Fimbrin-1 OS=Arabidopsis thaliana OX=3702 GN=FIM1 PE=1 SV=2	PREDICTED: fimbrin-1-like [Pyrus x bretschneideri]	1.0841	0.5761	0.669	4.0717	2.4006	2.7731	2.5458	1.5752	2.761	19.8264	10.1361	12.2975
EVM0011776	Group I	Phosphoribulokinase / Uridine kinase family	Inorganic pyrophosphatase TTM1 OS=Arabidopsis thaliana OX=3702 GN=TTM1 PE=1 SV=1	PREDICTED: uridine-cytidine kinase C-like [Pyrus x bretschneideri]	4.0655	4.6091	3.6794	7.8526	3.3009	5.8234	5.6008	4.4631	5.2151	15.1757	14.9508	8.031
EVM0001000	Group I	Domain of unknown function	--	PREDICTED: uncharacterized protein LOC103935349 [Pyrus x bretschneideri]	0.8131	0	0.3345	8.4343	7.2019	4.7142	5.6008	3.6755	5.8287	7.5879	7.0953	10.7917
EVM0000388	Group I	ABC transporter transmembrane region	ABC transporter C family member 14 OS=Arabidopsis thaliana OX=3702 GN=ABCC14 PE=1 SV=1	PREDICTED: ABC transporter C family member 14-like [Pyrus x bretschneideri]	1.8972	2.5926	0.3345	6.1076	3.901	4.1596	4.8371	3.4129	3.6813	14.1967	6.0817	13.0504
EVM0038411	Group I	--	--	PREDICTED: uncharacterized protein LOC103933309 [Pyrus x bretschneideri]	1.8972	3.4568	0.3345	3.4901	6.9018	4.1596	5.0916	2.6253	4.6016	8.3222	10.8963	10.0388
EVM0037233	Group I	Rab-GTPase-TBC domain	Rab GTPase-activating protein 22 OS=Arabidopsis thaliana OX=3702 GN=RABGAP22 PE=1 SV=1	PREDICTED: TBC1 domain family member 15-like isoform X1 [Pyrus x bretschneideri]	15.9909	19.8768	15.3864	29.6655	19.205	23.5709	22.4033	23.8906	25.4622	43.3243	37.5036	38.9002
EVM0002568	Group I	FMN-dependent dehydrogenase	Peroxisomal (S)-2-hydroxy-acid oxidase OS=Spinacia oleracea OX=3562 PE=1 SV=1	PREDICTED: peroxisomal (S)-2-hydroxy-acid oxidase [Pyrus x bretschneideri]	10.0282	12.0989	6.3553	11.9244	17.1044	11.9241	12.9837	13.1267	13.498	23.0084	20.779	23.3401
ONT.13334	Group I	--	--	hypothetical protein C1H46_025929 [Malus baccata]	3.2524	3.7449	0.3345	5.5259	6.0015	7.7645	6.6191	6.5634	4.6016	18.113	9.8827	13.8033
EVM0002913	Group I	Xylanase inhibitor N-terminal	Aspartyl protease family protein At5g10770 OS=Arabidopsis thaliana OX=3702 GN=At5g10770 PE=2 SV=1	PREDICTED: aspartyl protease family protein At5g10770-like [Pyrus x bretschneideri]	1.0841	1.1523	0	2.9084	3.0008	1.1092	3.8187	2.8879	1.2271	8.8117	7.0953	6.5252
EVM0005699	Group I	Tetratricopeptide repeat	Protein high chlorophyll fluorescent 107 OS=Arabidopsis thaliana OX=3702 GN=HCF107 PE=1 SV=1	psbB mRNA maturation factor Mbb1 [Pyrus ussuriensis x Pyrus communis]	7.0469	8.0659	4.0139	8.1435	9.3024	10.5376	11.7108	8.1386	11.3506	15.6653	22.2994	19.0736
EVM0009561	Group I	Ion transport protein	Potassium channel AKT2/3 OS=Arabidopsis thaliana OX=3702 GN=AKT2 PE=1 SV=1	potassium channel AKT2/3 [Pyrus ussuriensis x Pyrus communis]	1.3552	1.1523	0	2.6175	1.8005	2.4957	2.0367	2.3628	3.988	8.0774	4.8147	8.7839
EVM0009076	Group I	--	--	PREDICTED: uncharacterized protein LOC103947224 [Pyrus x bretschneideri]	12.4675	8.9301	14.7175	18.9045	28.5074	19.966	26.9857	22.0529	23.008	42.3452	41.3046	52.7034
EVM0014658	Group I	Plus-3 domain	--	hypothetical protein D8674_010027 [Pyrus ussuriensis x Pyrus communis]	10.8413	4.321	6.6898	15.7053	12.9033	15.2518	19.3483	15.7521	14.4183	38.1841	27.6209	33.1279
EVM0035302	Group I	--	WPP domain-interacting tail-anchored protein 2 OS=Arabidopsis thaliana OX=3702 GN=WIT2 PE=1 SV=1	PREDICTED: WPP domain-interacting tail-anchored protein 2-like isoform X1 [Pyrus x bretschneideri]	4.0655	7.2017	5.0173	9.016	9.6025	11.3695	12.9837	9.7138	10.7371	22.5188	20.5256	21.0814
EVM0008177	Group I	Fructose-bisphosphate aldolase class-I	Fructose-bisphosphate aldolase 2, chloroplastic OS=Arabidopsis thaliana OX=3702 GN=FBA2 PE=1 SV=2	fructose-bisphosphate aldolase 1 [Pyrus ussuriensis x Pyrus communis]	15.1778	13.2512	10.7036	22.6854	20.7053	23.2936	30.5499	22.3154	25.4622	32.5544	53.2146	48.437
ONT.1328	Group I	--	--	--	6.2338	4.033	5.0173	14.5419	16.2042	14.6972	21.1303	17.5898	26.3825	53.1151	40.7978	39.904
EVM0017659	Group I	Domain of unknown function (DUF4149)	--	transmembrane protein 205-like [Pyrus ussuriensis x Pyrus communis]	57.459	53.5808	48.1663	61.367	76.2197	66.8305	46.334	52.5069	50.9243	92.5231	83.6229	82.0668
EVM0009439	Group I	FAD binding domain of DNA photolyase	Cryptochrome-1 OS=Arabidopsis thaliana OX=3702 GN=CRY1 PE=1 SV=2	cryptochrome-1 [Pyrus ussuriensis x Pyrus communis]	11.6544	9.7943	9.7001	16.5778	12.9033	13.0333	7.1283	11.289	9.2032	22.2741	15.4576	17.3168
EVM0041987	Group I	Chromosome segregation during meiosis	--	PREDICTED: uncharacterized protein LOC103936095 [Pyrus x bretschneideri]	17.3461	14.6915	10.3691	26.4663	17.1044	22.739	15.2749	8.1386	11.0438	45.772	24.3267	26.8537
ONT.3837	Group I	--	--	cytokinesis protein sepA [Pyrus ussuriensis x Pyrus communis]	8.6731	5.7614	7.6932	20.6495	15.9041	18.0248	5.8554	6.0383	5.8287	67.067	22.8062	17.5678
EVM0003870	Group I	Plastocyanin-like domain	Early nodulin-like protein 2 OS=Arabidopsis thaliana OX=3702 GN=At4g27520 PE=1 SV=1	PREDICTED: early nodulin-like protein 2 [Pyrus x bretschneideri]	7.5889	3.7449	7.6932	10.761	8.7022	12.4787	4.3279	6.0383	3.6813	14.931	27.8743	11.0426
EVM0011042	Group I	Dormancy/auxin associated protein	Dormancy-associated protein homolog 3 OS=Arabidopsis thaliana OX=3702 GN=At1g56220 PE=1 SV=1	PREDICTED: dormancy-associated protein homolog 3 isoform X2 [Pyrus x bretschneideri]	95.9456	108.602	134.13	189.627	155.14	149.745	93.1772	90.3119	63.8088	339.251	262.272	245.949
EVM0017455	Group I	--	--	PREDICTED: uncharacterized protein LOC103950045 [Pyrus x bretschneideri]	2.9814	2.0165	3.0104	14.5419	10.2026	16.361	3.055	3.6755	1.2271	69.7594	22.2994	18.5717
EVM0036133	Group I	NPH3 family	BTB/POZ domain-containing protein At3g44820 OS=Arabidopsis thaliana OX=3702 GN=At3g44820 PE=2 SV=2	PREDICTED: BTB/POZ domain-containing protein At3g44820 [Pyrus x bretschneideri]	5.6917	4.8972	4.0139	6.9801	6.9018	7.7645	3.8187	6.0383	4.6016	13.9519	11.9099	10.2897
EVM0032395	Group I	Fatty acid hydroxylase superfamily	Beta-carotene hydroxylase 2, chloroplastic OS=Capsicum annuum OX=4072 GN=CA2 PE=1 SV=2	PREDICTED: beta-carotene hydroxylase 2, chloroplastic-like [Pyrus x bretschneideri]	32.2529	25.3501	33.1143	56.7135	43.5112	51.3014	28.2586	25.4659	24.8486	109.412	93.759	74.7887
EVM0017519	Group I	Peroxisomal biogenesis factor 11 (PEX11)	Peroxisomal membrane protein 11D OS=Arabidopsis thaliana OX=3702 GN=PEX11D PE=1 SV=2	peroxisomal membrane protein 11D-like [Malus domestica]	78.3285	78.6428	83.9565	113.136	93.9242	92.3426	82.9939	87.424	68.1036	165.464	113.524	132.512
EVM0024370	Group I	Protein phosphatase 2C	Protein phosphatase 2C 37 OS=Arabidopsis thaliana OX=3702 GN=PP2CA PE=1 SV=1	PREDICTED: probable protein phosphatase 2C 24 [Pyrus x bretschneideri]	1.8972	2.8807	2.0069	8.7252	5.7015	11.0922	1.0183	1.0501	2.4542	31.0858	16.978	13.3013
EVM0016555	Group I	Alpha/beta hydrolase family	--	hypothetical protein D8674_030430 [Pyrus ussuriensis x Pyrus communis]	28.1874	31.9757	20.4038	33.7373	36.3094	33.2766	24.4399	24.9408	28.2231	74.4101	42.5717	45.4254
EVM0042230	Group I	Aminotransferase class-V	Serine--glyoxylate aminotransferase OS=Arabidopsis thaliana OX=3702 GN=AGT1 PE=1 SV=2	serine--glyoxylate aminotransferase-like [Pyrus ussuriensis x Pyrus communis]	60.7114	46.3791	47.4973	100.049	73.8191	76.2589	57.7902	38.8551	43.8685	214.418	118.593	157.859
EVM0002900	Group I	K+ potassium transporter	Potassium transporter 10 OS=Arabidopsis thaliana OX=3702 GN=POT10 PE=2 SV=2	potassium transporter 11-like [Pyrus ussuriensis x Pyrus communis]	2.9814	3.4568	3.6794	8.1435	4.5012	2.7731	1.7821	3.4129	3.0677	19.8264	5.0681	7.5291
EVM0024954	Group I	Inosine-uridine preferring nucleoside hydrolase	Uridine nucleosidase 1 OS=Arabidopsis thaliana OX=3702 GN=URH1 PE=1 SV=2	PREDICTED: uridine nucleosidase 1-like isoform X2 [Pyrus x bretschneideri]	24.1219	32.5518	27.7625	38.6815	33.3086	31.3355	23.9307	27.5661	26.0757	61.9268	49.4135	49.9428
EVM0032535	Group I	--	Protein ORANGE-GREEN, chloroplastic OS=Cucumis melo OX=3656 GN=OR PE=2 SV=1	PREDICTED: uncharacterized protein LOC103953684 [Pyrus x bretschneideri]	13.2806	11.5228	12.0416	19.4862	15.604	14.1426	12.7291	7.6135	12.8845	33.0439	31.4219	20.5794
EVM0039102	Group I	Autophagy protein Atg8 ubiquitin like	Autophagy-related protein 8C-like OS=Solanum tuberosum OX=4113 GN=ATG8CL PE=1 SV=1	beta-1,3-galactosyltransferase 2 [Pyrus ussuriensis x Pyrus communis]	288.921	262.143	286.991	313.815	408.705	311.691	272.912	254.659	266.279	646.193	431.545	503.443
EVM0023687	Group I	--	F-box protein SKIP14 OS=Arabidopsis thaliana OX=3702 GN=SKIP14 PE=1 SV=1	F-box protein SKIP14-like [Pyrus ussuriensis x Pyrus communis]	17.0751	19.3006	13.3795	23.8488	20.1052	18.8567	17.3116	14.4394	13.8048	33.7783	26.8607	34.6337
EVM0024838	Group I	Armadillo/beta-catenin-like repeat	Protein spotted leaf 11 OS=Oryza sativa subsp. indica OX=39946 GN=SPL11 PE=1 SV=2	U-box domain-containing protein 4-like [Pyrus ussuriensis x Pyrus communis]	17.3461	22.1813	19.4003	30.5381	20.7053	24.1255	19.0937	17.0647	17.7928	49.9331	30.6617	34.8847
EVM0006993	Group I	Domain of unknown function (DUF4378)	--	PREDICTED: uncharacterized protein LOC103959174 [Pyrus x bretschneideri]	2.4393	4.8972	8.3622	16.8686	6.6017	9.983	3.3096	2.6253	3.6813	32.7992	20.0188	24.093
EVM0037938	Group I	RNA recognition motif 2	Protein MEI2-like 4 OS=Oryza sativa subsp. japonica OX=39947 GN=ML4 PE=2 SV=1	PREDICTED: protein MEI2-like 4 isoform X2 [Pyrus x bretschneideri]	3.5234	6.0494	6.0208	9.5977	5.1013	7.4872	3.5642	4.7256	4.9084	15.6653	8.1089	14.5562
ONT.31611	Group I	Photosystem I reaction centre subunit IX / PsaJ	Photosystem I reaction center subunit IX OS=Phaseolus vulgaris OX=3885 GN=psaJ PE=1 SV=1	photosystem I subunit IX [Malus yunnanensis]	31.9819	33.1279	97.0015	49.1517	95.7247	79.8639	56.0081	49.8816	26.0757	197.04	88.4375	134.519
EVM0004570	Group I	Glutaredoxin	Monothiol glutaredoxin-S2 OS=Arabidopsis thaliana OX=3702 GN=GRXS2 PE=3 SV=1	monothiol glutaredoxin-S2 [Pyrus ussuriensis x Pyrus communis]	32.795	20.1648	21.4072	44.4983	58.5151	57.1249	6.11	4.7256	5.2151	148.086	124.167	163.632
EVM0031145	Group I	--	--	PREDICTED: uncharacterized protein LOC103945286 isoform X1 [Pyrus x bretschneideri]	11.3834	12.0989	7.3587	18.032	10.5027	17.1929	7.8921	7.0884	5.2151	63.3954	17.4848	18.8227
ONT.23722	Group I	--	--	PREDICTED: uncharacterized protein LOC108865388 [Pyrus x bretschneideri]	5.6917	4.321	2.6759	4.0717	6.0015	9.1511	5.6008	4.4631	5.5219	10.2803	12.9235	11.7955
EVM0031538	Group I	WD domain, G-beta repeat	Protein SUPPRESSOR OF PHYA-105 1 OS=Arabidopsis thaliana OX=3702 GN=SPA1 PE=1 SV=1	PREDICTED: protein SUPPRESSOR OF PHYA-105 1 [Pyrus x bretschneideri]	0.5421	0.5761	0.669	1.4542	2.1005	1.1092	2.0367	0.2625	0.6135	5.3849	4.5612	3.0116
ONT.5635	Group I	--	--	hypothetical protein D8674_037620 [Pyrus ussuriensis x Pyrus communis]	1.0841	1.1523	0	3.1992	1.5004	1.9411	1.0183	1.0501	1.5339	6.1192	6.8419	5.0194
EVM0027172	Group I	TIR domain	Disease resistance protein RUN1 OS=Vitis rotundifolia OX=103349 GN=RUN1 PE=1 SV=1	PREDICTED: TMV resistance protein N-like [Pyrus x bretschneideri]	5.6917	6.0494	7.0242	9.3068	7.5019	8.0418	7.3829	5.2507	7.3626	17.8682	9.6293	12.0465
EVM0007362	Group I	Sigma 54 modulation/S30EA ribosomal protein C terminus	Ribosome-binding factor PSRP1, chloroplastic OS=Spinacia oleracea OX=3562 GN=PSRP1 PE=1 SV=2	ribosome-binding factor PSRP1 [Pyrus ussuriensis x Pyrus communis]	33.8791	28.8069	35.1212	45.08	35.1091	44.9234	34.6232	35.7047	34.3586	93.9917	50.1737	44.6724
EVM0039064	Group I	C2 domain	Synaptotagmin-2 OS=Arabidopsis thaliana OX=3702 GN=SYT2 PE=2 SV=1	synaptotagmin-2-like [Pyrus ussuriensis x Pyrus communis]	0.5421	1.7284	2.0069	6.1076	1.5004	3.605	2.5458	1.0501	2.761	12.4833	8.3623	6.2742
EVM0005679	Group I	--	--	uncharacterized protein LOC103452145 [Malus domestica]	20.5985	16.1319	21.0727	25.0121	32.4084	21.0752	22.6578	21.7904	17.1793	62.9059	31.9287	41.4099
EVM0040717	Group I	RNA recognition motif 2	Protein MEI2-like 4 OS=Oryza sativa subsp. japonica OX=39947 GN=ML4 PE=2 SV=1	PREDICTED: protein MEI2-like 4 [Pyrus x bretschneideri]	3.5234	4.033	5.3518	8.1435	5.7015	6.6553	3.3096	2.8879	7.0558	15.1757	9.3759	19.8265
EVM0008192	Group I	NB-ARC domain	Putative disease resistance RPP13-like protein 1 OS=Arabidopsis thaliana OX=3702 GN=RPPL1 PE=3 SV=1	disease resistance RPP13-like protein 1 [Pyrus ussuriensis x Pyrus communis]	2.1683	1.7284	1.6724	3.1992	4.8012	3.3277	3.055	2.8879	1.2271	6.364	6.8419	8.282
EVM0031732	Group I	Protein of unknown function (DUF1639)	--	PREDICTED: uncharacterized protein LOC103951877 [Pyrus x bretschneideri]	30.6267	23.6217	31.7763	53.8052	54.0139	58.5114	34.6232	38.0675	38.0399	112.105	105.922	91.6036
EVM0004676	Group I	Nucleotidyl transferase	Glucose-1-phosphate adenylyltransferase large subunit, chloroplastic/amyloplastic OS=Beta vulgaris OX=161934 GN=AGPS1 PE=2 SV=1	PREDICTED: glucose-1-phosphate adenylyltransferase large subunit, chloroplastic/amyloplastic [Pyrus x bretschneideri]	23.3088	25.062	25.4211	39.8449	26.7069	45.7553	24.6945	29.6664	25.1554	71.2281	72.4732	52.2015
ONT.28357	Group I	--	--	hypothetical protein D8674_013240 [Pyrus ussuriensis x Pyrus communis]	0	0.5761	0.669	0.5817	2.7007	1.1092	0.2546	1.3127	0	6.1192	3.5476	1.5058
EVM0029691	Group I	--	--	PREDICTED: uncharacterized protein LOC103961709 [Pyrus x bretschneideri]	14.3647	17.8603	15.3864	20.6495	18.9049	19.966	19.6028	13.9143	15.0319	37.205	27.1141	26.1008
EVM0015872	Group I	Glutathione S-transferase, C-terminal domain	Glutathione S-transferase TCHQD OS=Arabidopsis thaliana OX=3702 GN=TCHQD PE=2 SV=1	PREDICTED: glutathione S-transferase TCHQD-like [Pyrus x bretschneideri]	5.9627	6.0494	5.3518	8.4343	8.7022	9.4284	8.4012	3.6755	5.5219	16.1548	16.4712	15.0581
EVM0017084	Group I	--	Maltose excess protein 1, chloroplastic OS=Arabidopsis thaliana OX=3702 GN=MEX1 PE=2 SV=2	PREDICTED: maltose excess protein 1-like, chloroplastic [Pyrus x bretschneideri]	7.0469	8.354	6.3553	9.016	10.2026	9.4284	8.4012	5.2507	7.9761	23.9875	12.1633	10.2897
EVM0019548	Group I	ATP synthase B/B' CF(0)	ATP synthase subunit b, chloroplastic OS=Morus indica OX=248361 GN=atpF PE=3 SV=1	ATP synthase CF0 subunit I [Pyrus pyrifolia]	191.349	148.644	272.608	333.301	304.279	376.026	271.894	300.34	211.98	699.308	382.131	472.072
EVM0008645	Group I	Probable lipid transfer	--	PREDICTED: uncharacterized protein LOC103949409 [Pyrus x bretschneideri]	0.8131	0.5761	0	1.4542	3.3009	3.0504	1.7821	1.0501	0.9203	8.8117	3.5476	3.0116
EVM0037822	Group I	Rhodanese-like domain	Rhodanese-like domain-containing protein 9, chloroplastic OS=Arabidopsis thaliana OX=3702 GN=STR9 PE=2 SV=1	rhodanese-like domain-containing protein 9 [Pyrus ussuriensis x Pyrus communis]	17.3461	15.2677	12.0416	24.7213	21.0054	23.0163	18.8391	14.7019	21.4741	23.4979	37.2502	36.8924
EVM0038577	Group I	C2 domain	C2 domain-containing protein At1g53590 OS=Arabidopsis thaliana OX=3702 GN=NTMC2T6.1 PE=1 SV=2	C2 domain-containing protein [Pyrus ussuriensis x Pyrus communis]	12.7385	9.2182	10.0346	22.9763	14.4037	15.2518	11.9654	8.4011	12.8845	34.023	23.0596	21.0814
EVM0022476	Group I	GcpE protein	4-hydroxy-3-methylbut-2-en-1-yl diphosphate synthase (ferredoxin), chloroplastic OS=Arabidopsis thaliana OX=3702 GN=ISPG PE=1 SV=1	4-hydroxy-3-methylbut-2-en-1-yl diphosphate synthase [Pyrus ussuriensis x Pyrus communis]	18.4302	21.3171	29.1004	41.5899	27.007	28.0078	27.7495	16.2771	29.4502	46.0168	49.9203	33.1279
EVM0021160	Group I	Complex I intermediate-associated protein 30 (CIA30)	--	PREDICTED: uncharacterized protein LOC103943107 [Pyrus x bretschneideri]	15.7199	11.5228	15.3864	21.8129	22.8059	18.3021	18.0754	12.3391	15.3387	27.659	22.2994	29.1124
EVM0039185	Group I	Putative nuclear localisation signal	Ninja-family protein AFP3 OS=Arabidopsis thaliana OX=3702 GN=AFP3 PE=1 SV=1	ninja-family protein AFP3-like [Pyrus ussuriensis x Pyrus communis]	2.9814	4.6091	4.3483	6.1076	9.9026	7.7645	4.3279	7.0884	2.761	9.546	12.4167	10.5407
EVM0006599	Group I	TB2/DP1, HVA22 family	HVA22-like protein j OS=Arabidopsis thaliana OX=3702 GN=HVA22J PE=2 SV=2	PREDICTED: putative HVA22-like protein g [Pyrus x bretschneideri]	0	0	0.669	0.8725	0.6002	0.2773	0	0.5251	0	3.9163	1.5204	3.5136
EVM0003986	Group I	N-terminal C2 in EEIG1 and EHBP1 proteins	Protein PLASTID MOVEMENT IMPAIRED 1 OS=Arabidopsis thaliana OX=3702 GN=PMI1 PE=1 SV=1	PREDICTED: protein PLASTID MOVEMENT IMPAIRED 1 [Pyrus x bretschneideri]	2.1683	2.0165	3.6794	5.2351	3.3009	3.605	2.0367	2.1003	2.761	25.7008	11.1497	6.2742
EVM0005071	Group I	Glycosyl hydrolase family 14	Beta-amylase 1, chloroplastic OS=Arabidopsis thaliana OX=3702 GN=BAM1 PE=1 SV=1	beta-amylase 1 [Pyrus ussuriensis x Pyrus communis]	44.4494	41.1939	28.097	88.415	49.8129	66.2759	31.5682	32.2918	30.0638	443.523	175.101	204.289
EVM0036315	Group I	Glutaredoxin	Uncharacterized protein At5g39865 OS=Arabidopsis thaliana OX=3702 GN=At5g39865 PE=2 SV=1	hypothetical protein D8674_029182 [Pyrus ussuriensis x Pyrus communis]	2.1683	3.7449	1.0035	3.4901	3.6009	2.2184	2.0367	1.8377	2.1474	15.91	7.0953	8.5329
EVM0019448	Group I	Transport and Golgi organisation 2	--	PREDICTED: transport and Golgi organization protein 2 homolog [Pyrus x bretschneideri]	14.0937	19.5887	13.3795	19.4862	17.1044	14.4199	15.7841	16.5397	12.5777	34.7573	25.0869	30.1163
EVM0036626	Group I	D-mannose binding lectin	EP1-like glycoprotein 2 OS=Arabidopsis thaliana OX=3702 GN=At1g78830 PE=1 SV=1	PREDICTED: epidermis-specific secreted glycoprotein EP1-like [Pyrus x bretschneideri]	1.8972	1.4403	0.669	1.1634	1.8005	2.4957	1.2729	1.0501	0.9203	11.2594	5.0681	4.2665
EVM0014723	Group I	Sigma-70 region 3	RNA polymerase sigma factor sigE, chloroplastic/mitochondrial OS=Arabidopsis thaliana OX=3702 GN=SIGE PE=1 SV=1	RNA polymerase sigma factor sigE [Pyrus ussuriensis x Pyrus communis]	4.6076	7.4898	6.3553	6.9801	5.7015	7.7645	7.6375	5.5132	4.9084	14.4414	10.1361	13.3013
EVM0031535	Group I	--	--	PREDICTED: uncharacterized protein LOC103965671 [Pyrus x bretschneideri]	8.402	9.5063	5.6863	9.016	8.7022	8.8738	7.3829	7.351	8.2829	21.7845	14.9508	13.3013
ONT.6550	Group I	--	Linoleate 9S-lipoxygenase 5 OS=Arabidopsis thaliana OX=3702 GN=LOX5 PE=1 SV=2	hypothetical protein D8674_024228 [Pyrus ussuriensis x Pyrus communis]	26.0192	32.2637	34.7867	33.4465	39.6102	30.2263	32.5865	28.0912	24.8486	82.4875	54.2282	56.468
EVM0011515	Group I	short chain dehydrogenase	Probable chlorophyll(ide) b reductase NYC1, chloroplastic OS=Oryza sativa subsp. japonica OX=39947 GN=NYC1 PE=1 SV=1	PREDICTED: probable chlorophyll(ide) b reductase NYC1, chloroplastic [Pyrus x bretschneideri]	4.8786	4.8972	5.3518	9.016	3.901	6.378	5.3462	3.1504	3.988	32.5544	9.6293	9.2858
[truncated: 6,214 more rows]
