# Supplementary material for: Integrated Multi-Omics Reveals DAM-Mediated Phytohormone Regulatory Networks Driving Bud Dormancy in ‘Mixue’ Pears
Source: Plants (Basel). 2025 Jul 14;14(14):2172. doi: 10.3390/plants14142172 (PMC12301059; doi:10.3390/plants14142172)
Supplement: Supplementary file 1 [file plants-14-02172-s001.zip › Supplementary table S11.xlsx]

## Sheet: Sheet1
Supplementary table S11 The expression levels of proteins identified in the proteomics in 4 different bud developmental stages of 'Mixue' cultivar.
ProteinID	GeneName	Description	S1_1	S1_2	S1_3	S2_1	S2_2	S2_3	S3_1	S3_2	S3_3	S4_1	S4_2	S4_3
rna10	LOC103938414	GN=LOC103938414 Dbxref=GeneID:103938414,Genbank:XM_009351615.1 Name=XM_009351615.1 gbkey=mRNA product=ATP-dependent 6-phosphofructokinase 2 transcript_id=XM_009351615.1 gene_biotype=protein_coding	0	0.800626	0.91912	1.67432	1.4109	1.15095	0.888029	0.679839	1.01819	0	0	0.458025
rna10008	LOC103946904	GN=LOC103946904 Dbxref=GeneID:103946904,Genbank:XM_009357727.1 Name=XM_009357727.1 gbkey=mRNA product=uncharacterized LOC103946904 transcript_id=XM_009357727.1 gene_biotype=protein_coding	1.40825	1.22351	1.35247	1.20043	1.17256	1.07045	0.939995	0.928398	1.04162	0.505146	0.627111	0.530056
rna10017	LOC103946911	GN=LOC103946911 Dbxref=GeneID:103946911,Genbank:XM_009357734.1 Name=XM_009357734.1 gbkey=mRNA product=dihydropyrimidine dehydrogenase [NADP(+)]-like transcript_id=XM_009357734.1 gene_biotype=protein_coding	0.957572	1.00109	1.0756	1.00805	1.00329	1.02671	0.86426	0.82453	0.891469	1.17803	1.08081	1.08857
rna10019	LOC103946989	GN=LOC103946989 Dbxref=GeneID:103946989,Genbank:XM_009357815.1 Name=XM_009357815.1 gbkey=mRNA product=NF-X1-type zinc finger protein NFXL1-like transcript_id=XM_009357815.1 gene_biotype=protein_coding	0	0	0	0	0	0	0	0	0	0	0	0
rna10021	LOC103946912	GN=LOC103946912 Dbxref=GeneID:103946912,Genbank:XM_009357735.1 Name=XM_009357735.1 gbkey=mRNA product=60S ribosomal protein L44 transcript_id=XM_009357735.1 gene_biotype=protein_coding	1.15466	0.973614	0.998018	1.5342	1.05769	0.879112	0.745607	0.906873	0.993607	1.07533	0.871129	0.810166
rna10022	LOC103946913	GN=LOC103946913 Dbxref=GeneID:103946913,Genbank:XM_009357736.1 Name=XM_009357736.1 gbkey=mRNA product=probable inactive receptor kinase At1g48480 transcript_id=XM_009357736.1 gene_biotype=protein_coding	0.777441	1.00867	0.944292	0.904086	0.742301	0.739031	1.01034	1.09223	0.952051	1.25369	1.30557	1.2703
rna10026	LOC103946917	GN=LOC103946917 Dbxref=GeneID:103946917,Genbank:XM_009357740.1 Name=XM_009357740.1 gbkey=mRNA product=TPR repeat-containing thioredoxin TDX-like%2C transcript variant X2 transcript_id=XM_009357740.1 gene_biotype=protein_coding	1.72643	1.09033	1.13263	1.39076	1.14115	1.14558	0.523501	0.728745	0.540157	0.964185	0.869392	0.74714
rna10030	LOC103946919	GN=LOC103946919 Dbxref=GeneID:103946919,Genbank:XM_009357743.1 Name=XM_009357743.1 gbkey=mRNA product=surfeit locus protein 1%2C transcript variant X2 transcript_id=XM_009357743.1 gene_biotype=protein_coding	1.19036	1.09699	0	1.14417	0.940099	1.13052	0.856286	0.868928	0.987332	0	0.903858	0.881464
rna10033	LOC103946922	GN=LOC103946922 Dbxref=GeneID:103946922,Genbank:XM_009357746.1 Name=XM_009357746.1 gbkey=mRNA product=uncharacterized LOC103946922%2C transcript variant X1 transcript_id=XM_009357746.1 gene_biotype=protein_coding	0	0	0	0	0	0	0	0	0	0	0	0
rna10037	LOC103946927	GN=LOC103946927 Dbxref=GeneID:103946927,Genbank:XM_009357753.1 Name=XM_009357753.1 gbkey=mRNA product=aldose 1-epimerase-like transcript_id=XM_009357753.1 gene_biotype=protein_coding	1.05802	1.12197	1.2384	1.08916	1.17716	1.22222	0.996542	0.912582	0.972976	0.69551	0.746864	0.768601
rna10038	LOC103946926	GN=LOC103946926 Dbxref=GeneID:103946926,Genbank:XM_009357752.1 Name=XM_009357752.1 gbkey=mRNA product=Down syndrome critical region protein 3 homolog transcript_id=XM_009357752.1 gene_biotype=protein_coding	0	0	0	0	0	0	0	0	0	0	0	0
rna1004	LOC103946418	GN=LOC103946418 Dbxref=GeneID:103946418,Genbank:XM_009357120.1 Name=XM_009357120.1 gbkey=mRNA product=uncharacterized LOC103946418 transcript_id=XM_009357120.1 gene_biotype=protein_coding	0	0	0	0	0	0	0	0	0	0	0	0
rna10041	LOC103946928	GN=LOC103946928 Dbxref=GeneID:103946928,Genbank:XM_009357755.1 Name=XM_009357755.1 gbkey=mRNA product=protection of telomeres protein 1a-like%2C transcript variant X2 transcript_id=XM_009357755.1 gene_biotype=protein_coding	0	0	0	0	0	0	0	0	0	0	0	0
rna10042	LOC103946932	GN=LOC103946932 Dbxref=GeneID:103946932,Genbank:XM_009357757.1 Name=XM_009357757.1 gbkey=mRNA product=zinc finger protein VAR3%2C chloroplastic transcript_id=XM_009357757.1 gene_biotype=protein_coding	0	0	0	0	0	0	0	0	0	0	0	0
rna10043	LOC103946933	GN=LOC103946933 Dbxref=GeneID:103946933,Genbank:XM_009357758.1 Name=XM_009357758.1 gbkey=mRNA product=prostaglandin E synthase 2-like transcript_id=XM_009357758.1 gene_biotype=protein_coding	0.737039	0.934082	0.851524	0.758789	0.798597	0.886991	1.26746	0.992297	1.2085	1.27669	1.00427	1.28377
rna10044	LOC103946935	GN=LOC103946935 Dbxref=GeneID:103946935,Genbank:XM_009357762.1 Name=XM_009357762.1 gbkey=mRNA product=translocon at the outer membrane of chloroplasts 64 transcript_id=XM_009357762.1 gene_biotype=protein_coding	0.713533	0.835741	0.540148	0.75661	0.789848	0.818253	1.12083	1.116	1.26467	1.28671	1.32106	1.43659
rna10046	LOC103946936	GN=LOC103946936 Dbxref=GeneID:103946936,Genbank:XM_009357763.1 Name=XM_009357763.1 gbkey=mRNA product=probable ADP-ribosylation factor GTPase-activating protein AGD11 transcript_id=XM_009357763.1 gene_biotype=protein_coding	0.991783	1.09379	1.12415	1.09375	1.28489	1.14736	0.687225	0.592452	0.583668	1.04871	1.1418	1.21044
rna10047	LOC103946937	GN=LOC103946937 Dbxref=GeneID:103946937,Genbank:XM_009357764.1 Name=XM_009357764.1 gbkey=mRNA product=probable auxin efflux carrier component 1c transcript_id=XM_009357764.1 gene_biotype=protein_coding	1.00649	0.965584	1.38798	0.86448	0.953107	0	1.11212	1.14333	0	0	0.764533	0.802377
rna10048	LOC103946940	GN=LOC103946940 Dbxref=GeneID:103946940,Genbank:XM_009357767.1 Name=XM_009357767.1 gbkey=mRNA product=phosphoethanolamine N-methyltransferase 1-like transcript_id=XM_009357767.1 gene_biotype=protein_coding	0	0	0	0	0	0	0.891286	0.959752	1.14896	0	0	0
rna10052	LOC103946943	GN=LOC103946943 Dbxref=GeneID:103946943,Genbank:XM_009357769.1 Name=XM_009357769.1 gbkey=mRNA product=thaumatin-like protein transcript_id=XM_009357769.1 gene_biotype=protein_coding	0.918359	1.30913	1.3884	0.945635	0.927451	0.815494	0.900961	0.764332	1.27797	0.809449	0.995814	0.947011
rna10054	LOC103946945	GN=LOC103946945 Dbxref=GeneID:103946945,Genbank:XM_009357772.1 Name=XM_009357772.1 gbkey=mRNA product=probable calcium-binding protein CML27 transcript_id=XM_009357772.1 gene_biotype=protein_coding	1.56137	1.43301	1.52512	1.17603	1.21509	1.17817	0.745299	0.686985	0.692308	0.550912	0.622049	0.613653
rna10063	LOC103946952	GN=LOC103946952 Dbxref=GeneID:103946952,Genbank:XM_009357781.1 Name=XM_009357781.1 gbkey=mRNA product=proline-rich protein LAS17-like transcript_id=XM_009357781.1 gene_biotype=protein_coding	1.44387	1.07289	0.991077	1.37475	1.16367	1.11286	0.804349	1.17196	0.550382	0.944984	0.770761	0.598454
rna10064	LOC103946953	GN=LOC103946953 Dbxref=GeneID:103946953,Genbank:XM_009357782.1 Name=XM_009357782.1 gbkey=mRNA product=mitogen-activated protein kinase 9-like transcript_id=XM_009357782.1 gene_biotype=protein_coding	0.663392	0.841084	0.968218	0.729566	0.793133	0.792007	1.12496	1.07262	1.34929	1.14047	1.21383	1.31143
rna14180	LOC103950586	GN=LOC103950586 Dbxref=GeneID:103950586,Genbank:XM_009361816.1 Name=XM_009361816.1 gbkey=mRNA product=uncharacterized GPI-anchored protein At4g28100 transcript_id=XM_009361816.1 gene_biotype=protein_coding	0	0	0	0	0	0	0	0	0	0	0	0
rna10071	LOC103946960	GN=LOC103946960 Dbxref=GeneID:103946960,Genbank:XM_009357790.1 Name=XM_009357790.1 gbkey=mRNA product=xyloglucan endotransglucosylase/hydrolase protein 9-like transcript_id=XM_009357790.1 gene_biotype=protein_coding	0.671217	1.45417	1.68124	0.952154	1.21923	1.38107	1.2864	1.14301	1.33429	0.24022	0.317557	0.319436
rna28994	LOC103963335	GN=LOC103963335 Dbxref=GeneID:103963335,Genbank:XM_009376153.1 Name=XM_009376153.1 gbkey=mRNA product=mitochondrial calcium uniporter regulatory subunit MCUb-like transcript_id=XM_009376153.1 gene_biotype=protein_coding	0	0	0	0	0	0	0	0	0	0	0	0
rna39647	LOC103930869	GN=LOC103930869 Dbxref=GeneID:103930869,Genbank:XM_009340265.1 Name=XM_009340265.1 gbkey=mRNA product=nuclear cap-binding protein subunit 1-like transcript_id=XM_009340265.1 gene_biotype=protein_coding	1.89447	0.850241	0.991622	1.1942	0.905691	1.09403	0.474044	1.23034	0.402253	1.10434	1.07262	0.786149
rna10083	LOC103946974	GN=LOC103946974 Dbxref=GeneID:103946974,Genbank:XM_009357805.1 Name=XM_009357805.1 gbkey=mRNA product=pseudouridine-metabolizing bifunctional protein C1861.05-like%2C transcript variant X3 transcript_id=XM_009357805.1 gene_biotype=protein_coding	0.730958	0.792129	0.822405	0.864957	0.947687	0.941962	1.11057	0.91999	1.17943	1.1738	1.19335	1.32276
rna10100	LOC103947004	GN=LOC103947004 Dbxref=GeneID:103947004,Genbank:XM_009357829.1 Name=XM_009357829.1 gbkey=mRNA product=uncharacterized LOC103947004 transcript_id=XM_009357829.1 gene_biotype=protein_coding	1.16101	1.01184	1.00931	1.0922	0.977599	0.913247	0.760178	1.1719	0.955946	0.98578	0.874321	1.08668
rna10104	LOC103947007	GN=LOC103947007 Dbxref=GeneID:103947007,Genbank:XM_009357836.1 Name=XM_009357836.1 gbkey=mRNA product=serine acetyltransferase 5-like%2C transcript variant X4 transcript_id=XM_009357836.1 gene_biotype=protein_coding	0	0	0	0	0	0	0	0	0	0	0	0
rna10111	LOC103947008	GN=LOC103947008 Dbxref=GeneID:103947008,Genbank:XM_009357839.1 Name=XM_009357839.1 gbkey=mRNA product=copper transport protein CCH%2C transcript variant X2 transcript_id=XM_009357839.1 gene_biotype=protein_coding	1.21819	1.1937	1.29175	1.10151	0.924734	1.17021	1.27469	0.697364	1.31118	0.558996	0.573827	0.683851
rna10112	LOC103947010	GN=LOC103947010 Dbxref=GeneID:103947010,Genbank:XM_009357840.1 Name=XM_009357840.1 gbkey=mRNA product=alkaline/neutral invertase CINV1-like%2C transcript variant X1 transcript_id=XM_009357840.1 gene_biotype=protein_coding	0.595159	0	0	0.608455	0.546089	0.6593	0.738188	0.797465	0.769201	1.83839	1.7551	1.69266
rna10117	LOC103947014	GN=LOC103947014 Dbxref=GeneID:103947014,Genbank:XM_009357846.1 Name=XM_009357846.1 gbkey=mRNA product=uncharacterized LOC103947014%2C transcript variant X1 transcript_id=XM_009357846.1 gene_biotype=protein_coding	0	0	0	0	0	0	0	0	0	0	0	0
rna10121	LOC103947017	GN=LOC103947017 Dbxref=GeneID:103947017,Genbank:XM_009357850.1 Name=XM_009357850.1 gbkey=mRNA product=diphosphomevalonate decarboxylase transcript_id=XM_009357850.1 gene_biotype=protein_coding	0.929128	0.996978	0.958552	0.985576	1.0437	0.978593	1.09411	0.957843	1.02648	0.979447	1.04935	1.00025
rna10132	LOC103947023	GN=LOC103947023 Dbxref=GeneID:103947023,Genbank:XM_009357861.1 Name=XM_009357861.1 gbkey=mRNA product=ubiquinone biosynthesis protein COQ9%2C mitochondrial%2C transcript variant X2 transcript_id=XM_009357861.1 gene_biotype=protein_coding	1.02183	1.04181	1.15241	1.02059	1.12786	1.09022	1.1273	0.985488	1.03893	0.822858	0.678511	0.89221
rna10139	LOC103947160	GN=LOC103947160 Dbxref=GeneID:103947160,Genbank:XM_009358018.1 Name=XM_009358018.1 gbkey=mRNA product=uncharacterized LOC103947160 transcript_id=XM_009358018.1 gene_biotype=protein_coding	0.883361	0.989482	1.04619	1.00918	1.10424	1.04292	1.19663	0.969692	1.30074	0.732981	0.869958	0.854635
rna10141	LOC103947028	GN=LOC103947028 Dbxref=GeneID:103947028,Genbank:XM_009357869.1 Name=XM_009357869.1 gbkey=mRNA product=auxin efflux carrier component 3-like transcript_id=XM_009357869.1 gene_biotype=protein_coding	0	0	0	0	0	0	0	0	0	1.04721	1.00257	0.950221
rna10159	LOC103947041	GN=LOC103947041 Dbxref=GeneID:103947041,Genbank:XM_009357880.1 Name=XM_009357880.1 gbkey=mRNA product=multicopper oxidase LPR2-like transcript_id=XM_009357880.1 gene_biotype=protein_coding	1.35789	1.23635	0.918491	1.54084	1.60848	1.2447	0.478211	0.828645	0.499571	0.94968	0.731294	0.605841
rna10163	LOC103947163	GN=LOC103947163 Dbxref=GeneID:103947163,Genbank:XM_009358021.1 Name=XM_009358021.1 gbkey=mRNA product=putative fasciclin-like arabinogalactan protein 20 transcript_id=XM_009358021.1 gene_biotype=protein_coding	0	0	0	0	0	0	0	0	0	0	0	0
rna10167	LOC103947048	GN=LOC103947048 Dbxref=GeneID:103947048,Genbank:XM_009357887.1 Name=XM_009357887.1 gbkey=mRNA product=ABC transporter G family member 7 transcript_id=XM_009357887.1 gene_biotype=protein_coding	1.11035	0	0	0.889869	0.683264	1.33863	0	0.602629	0	1.1976	1.38216	0.795498
rna10180	LOC103947058	GN=LOC103947058 Dbxref=GeneID:103947058,Genbank:XM_009357900.1 Name=XM_009357900.1 gbkey=mRNA product=sulfhydryl oxidase 2%2C transcript variant X2 transcript_id=XM_009357900.1 gene_biotype=protein_coding	0	0	0	0	0	0	0	0	0.879865	1.12014	0	0
rna10182	LOC103947059	GN=LOC103947059 Dbxref=GeneID:103947059,Genbank:XM_009357902.1 Name=XM_009357902.1 gbkey=mRNA product=ALG-2 interacting protein X-like transcript_id=XM_009357902.1 gene_biotype=protein_coding	0.977592	1.00254	0.96213	1.1222	1.11465	1.12759	1.07025	1.10651	1.1314	0.75813	0.796142	0.830874
rna10185	LOC103947062	GN=LOC103947062 Dbxref=GeneID:103947062,Genbank:XM_009357905.1 Name=XM_009357905.1 gbkey=mRNA product=fruit protein pKIWI502-like transcript_id=XM_009357905.1 gene_biotype=protein_coding	0	0	0	0	0	0	0	0	0	0	0	0
rna10186	LOC103947063	GN=LOC103947063 Dbxref=GeneID:103947063,Genbank:XM_009357906.1 Name=XM_009357906.1 gbkey=mRNA product=ATP synthase subunit beta%2C mitochondrial-like transcript_id=XM_009357906.1 gene_biotype=protein_coding	1.12695	1.08717	1.0057	1.03678	1.0991	1.08604	1.02999	1.02363	0.908213	0.83997	0.883231	0.873221
rna1251	LOC103948201	GN=LOC103948201 Dbxref=GeneID:103948201,Genbank:XM_009359202.1 Name=XM_009359202.1 gbkey=mRNA product=uncharacterized LOC103948201 transcript_id=XM_009359202.1 gene_biotype=protein_coding	0	0	0	0	0	0	0	0	0	0	0	0
rna10200	LOC103947077	GN=LOC103947077 Dbxref=GeneID:103947077,Genbank:XM_009357923.1 Name=XM_009357923.1 gbkey=mRNA product=probable fructose-bisphosphate aldolase 3%2C chloroplastic transcript_id=XM_009357923.1 gene_biotype=protein_coding	1.04531	1.06982	1.15515	0.970748	1.04173	1.05357	1.12572	0.980869	1.00116	0.838298	0.878223	0.839412
rna10203	LOC103947076	GN=LOC103947076 Dbxref=GeneID:103947076,Genbank:XM_009357922.1 Name=XM_009357922.1 gbkey=mRNA product=uncharacterized PKHD-type hydroxylase At1g22950-like%2C transcript variant X3 transcript_id=XM_009357922.1 gene_biotype=protein_coding	1.11574	0.925686	0	1.00854	0.978497	0	1.01184	1.01237	0.920424	1.07159	0.953909	1.00141
rna1022	LOC103946530	GN=LOC103946530 Dbxref=GeneID:103946530,Genbank:XM_009357249.1 Name=XM_009357249.1 gbkey=mRNA product=uncharacterized LOC103946530 transcript_id=XM_009357249.1 gene_biotype=protein_coding	0	0	0	0	0	0	0	0	0	0	0	0
rna10227	LOC103947090	GN=LOC103947090 Dbxref=GeneID:103947090,Genbank:XM_009357947.1 Name=XM_009357947.1 gbkey=mRNA product=protein ovo-like transcript_id=XM_009357947.1 gene_biotype=protein_coding	0.816682	1.03107	1.10277	0.930673	1.16424	1.08438	1.16789	0.93604	1.20703	0.765662	0.869492	0.92409
rna10228	LOC103947091	GN=LOC103947091 Dbxref=GeneID:103947091,Genbank:XM_009357948.1 Name=XM_009357948.1 gbkey=mRNA product=elongator complex protein 2-like%2C transcript variant X1 transcript_id=XM_009357948.1 gene_biotype=protein_coding	0.729311	0.86956	0.880963	0.84095	0.914762	0.868536	1.19656	1.12609	1.47938	0.990418	1.01862	1.08485
rna10232	LOC103947095	GN=LOC103947095 Dbxref=GeneID:103947095,Genbank:XM_009357952.1 Name=XM_009357952.1 gbkey=mRNA product=probable inactive leucine-rich repeat receptor-like protein kinase At1g66830 transcript_id=XM_009357952.1 gene_biotype=protein_coding	1.08291	1.02683	1.54819	1.36104	0.989857	0	0.776396	0	1.13032	0	0.534398	0.550048
rna10233	LOC103947097	GN=LOC103947097 Dbxref=GeneID:103947097,Genbank:XM_009357953.1 Name=XM_009357953.1 gbkey=mRNA product=uncharacterized LOC103947097 transcript_id=XM_009357953.1 gene_biotype=protein_coding	1.03655	1.04081	1.25407	0.993911	1.13589	1.01395	1.0559	1.00687	0.959547	0.75668	0.786448	0.959377
rna1024	LOC103946539	GN=LOC103946539 Dbxref=GeneID:103946539,Genbank:XM_009357257.1 Name=XM_009357257.1 gbkey=mRNA product=transcription factor BIM2-like%2C transcript variant X1 transcript_id=XM_009357257.1 gene_biotype=protein_coding	0	0.745974	0	0	0.799597	0.735221	0.834311	0.688969	1.25526	1.11015	1.2714	1.55911
rna10240	LOC103947103	GN=LOC103947103 Dbxref=GeneID:103947103,Genbank:XM_009357960.1 Name=XM_009357960.1 gbkey=mRNA product=nicotinamide adenine dinucleotide transporter 2%2C mitochondrial-like transcript_id=XM_009357960.1 gene_biotype=protein_coding	0	0.584792	0	0	0.670133	0.705607	1.07479	0.874001	1.44977	0	1.2056	1.43531
rna10251	LOC103947109	GN=LOC103947109 Dbxref=GeneID:103947109,Genbank:XM_009357964.1 Name=XM_009357964.1 gbkey=mRNA product=uncharacterized LOC103947109%2C transcript variant X1 transcript_id=XM_009357964.1 gene_biotype=protein_coding	0.983995	0.98105	0.383355	1.00333	0.920679	0.958387	0.833483	0.956274	0.966325	1.29097	1.28348	1.43867
rna10253	LOC103947110	GN=LOC103947110 Dbxref=GeneID:103947110,Genbank:XM_009357967.1 Name=XM_009357967.1 gbkey=mRNA product=chaperone protein dnaJ 15-like transcript_id=XM_009357967.1 gene_biotype=protein_coding	0.708656	0.975375	0.799575	0.738461	0.797182	0.736374	1.24813	1.09058	1.12557	1.12548	1.35727	1.29735
rna10255	LOC103947112	GN=LOC103947112 Dbxref=GeneID:103947112,Genbank:XM_009357969.1 Name=XM_009357969.1 gbkey=mRNA product=cysteine--tRNA ligase%2C cytoplasmic-like transcript_id=XM_009357969.1 gene_biotype=protein_coding	0	0.945105	1.18658	0.932054	0.820028	0.890091	0.854497	0.937549	0.847816	1.16909	1.24028	1.1769
rna10260	LOC103947118	GN=LOC103947118 Dbxref=GeneID:103947118,Genbank:XM_009357974.1 Name=XM_009357974.1 gbkey=mRNA product=glutamine--tRNA ligase-like transcript_id=XM_009357974.1 gene_biotype=protein_coding	1.03112	0.961426	1.07569	1.16838	1.10044	1.05478	0.803983	0.960797	0.843783	1.0616	0.981442	0.956555
rna10263	LOC103947121	GN=LOC103947121 Dbxref=GeneID:103947121,Genbank:XM_009357978.1 Name=XM_009357978.1 gbkey=mRNA product=universal stress protein A-like protein transcript_id=XM_009357978.1 gene_biotype=protein_coding	1.51032	0.971001	0.531662	0.83111	0.748878	0.846623	0.457708	0.358027	0.510768	1.70945	1.71885	1.80561
rna10264	LOC103947123	GN=LOC103947123 Dbxref=GeneID:103947123,Genbank:XM_009357980.1 Name=XM_009357980.1 gbkey=mRNA product=universal stress protein A-like protein transcript_id=XM_009357980.1 gene_biotype=protein_coding	0.717959	0.733285	0.769619	0.854673	0.771456	0.831247	1.0319	0.662678	1.20392	1.66211	1.31991	1.44125
rna10269	LOC103947127	GN=LOC103947127 Dbxref=GeneID:103947127,Genbank:XM_009357984.1 Name=XM_009357984.1 gbkey=mRNA product=IST1 homolog%2C transcript variant X2 transcript_id=XM_009357984.1 gene_biotype=protein_coding	0.526995	0.681621	0.723119	0.495568	0.720991	0.600367	1.15227	0.748974	0.833875	1.89236	1.88091	1.74295
rna10272	LOC103947185	GN=LOC103947185 Dbxref=GeneID:103947185,Genbank:XM_009358038.1 Name=XM_009358038.1 gbkey=mRNA product=uncharacterized LOC103947185 transcript_id=XM_009358038.1 gene_biotype=protein_coding	0	0	0	0	0	0	0	0	0	0	0	0
rna10275	LOC103947130	GN=LOC103947130 Dbxref=GeneID:103947130,Genbank:XM_009357988.1 Name=XM_009357988.1 gbkey=mRNA product=50S ribosomal protein L15%2C chloroplastic-like transcript_id=XM_009357988.1 gene_biotype=protein_coding	0.850944	0.586696	0	1.10912	0.970076	1.04488	0.948722	0.821056	1.01191	1.22032	1.1842	1.25207
rna1028	LOC103949185	GN=LOC103949185 Dbxref=GeneID:103949185,Genbank:XM_009360293.1 Name=XM_009360293.1 gbkey=mRNA product=UDP-glycosyltransferase 89A2-like transcript_id=XM_009360293.1 gene_biotype=protein_coding	1.06825	1.06157	1.24622	0.98064	1.00453	1.11862	0.996248	0.742556	0.927943	0.899704	0.962618	0.991099
rna10282	LOC103947140	GN=LOC103947140 Dbxref=GeneID:103947140,Genbank:XM_009357994.1 Name=XM_009357994.1 gbkey=mRNA product=3-ketoacyl-CoA synthase 6-like transcript_id=XM_009357994.1 gene_biotype=protein_coding	0	0	0	0	0	0	0	0	0	0	0	0
rna10284	LOC103947145	GN=LOC103947145 Dbxref=GeneID:103947145,Genbank:XM_009358001.1 Name=XM_009358001.1 gbkey=mRNA product=tetraketide alpha-pyrone reductase 2-like transcript_id=XM_009358001.1 gene_biotype=protein_coding	0	0	0	0	0.015092	0	0	0	0.018352	2.99927	0.891371	1.07592
rna10285	LOC103947144	GN=LOC103947144 Dbxref=GeneID:103947144,Genbank:XM_009358000.1 Name=XM_009358000.1 gbkey=mRNA product=tetraketide alpha-pyrone reductase 2-like transcript_id=XM_009358000.1 gene_biotype=protein_coding	0	0	0	0	0	0	0	0	0	0	0	0
rna1029	LOC103946570	GN=LOC103946570 Dbxref=GeneID:103946570,Genbank:XM_009357296.1 Name=XM_009357296.1 gbkey=mRNA product=UDP-glycosyltransferase 89A2-like transcript_id=XM_009357296.1 gene_biotype=protein_coding	0.91044	0.927945	0.988241	1.01272	1.06309	1.15421	1.17982	0	1.1829	0	0.580643	0
rna10290	LOC103947147	GN=LOC103947147 Dbxref=GeneID:103947147,Genbank:XM_009358002.1 Name=XM_009358002.1 gbkey=mRNA product=alpha-xylosidase 1-like transcript_id=XM_009358002.1 gene_biotype=protein_coding	0.77093	0.822108	0.885256	0.891087	0.883337	0.878695	1.03127	0.781212	0.996819	1.3411	1.33845	1.37973
rna10293	LOC103947149	GN=LOC103947149 Dbxref=GeneID:103947149,Genbank:XM_009358004.1 Name=XM_009358004.1 gbkey=mRNA product=ubiquitin receptor RAD23d-like transcript_id=XM_009358004.1 gene_biotype=protein_coding	0.926594	1.05374	0.963219	1.13459	1.18016	1.16937	1.01643	1.04196	1.09045	0.789758	0.758263	0.875474
rna10297	LOC103947151	GN=LOC103947151 Dbxref=GeneID:103947151,Genbank:XM_009358009.1 Name=XM_009358009.1 gbkey=mRNA product=uncharacterized LOC103947151%2C transcript variant X3 transcript_id=XM_009358009.1 gene_biotype=protein_coding	1.2427	1.41862	0.863705	1.25688	1.00848	1.09412	1.10863	1.1382	0.589118	0.967081	0.838781	0.473686
rna1030	LOC103946590	GN=LOC103946590 Dbxref=GeneID:103946590,Genbank:XM_009357319.1 Name=XM_009357319.1 gbkey=mRNA product=UDP-glycosyltransferase 89A2-like transcript_id=XM_009357319.1 gene_biotype=protein_coding	0	0.954096	0.977832	0.891635	0.73884	0.990766	0.958864	0	0.656305	1.07499	1.64575	1.11092
rna10302	LOC103947154	GN=LOC103947154 Dbxref=GeneID:103947154,Genbank:XM_009358012.1 Name=XM_009358012.1 gbkey=mRNA product=putative uncharacterized protein FLJ22184 transcript_id=XM_009358012.1 gene_biotype=protein_coding	0	0	0	0	0	0	0	0	0	0	0	0
rna10308	LOC103947198	GN=LOC103947198 Dbxref=GeneID:103947198,Genbank:XM_009358055.1 Name=XM_009358055.1 gbkey=mRNA product=peptidyl-prolyl cis-trans isomerase NIMA-interacting 4%2C transcript variant X1 transcript_id=XM_009358055.1 gene_biotype=protein_coding	0.693547	0.863726	1.11445	0.737336	0.847899	0.963837	0.958462	0.871206	1.13144	1.21746	1.27953	1.32111
rna47117	LOC103937472	GN=LOC103937472 Dbxref=GeneID:103937472,Genbank:XM_009347418.1 Name=XM_009347418.1 gbkey=mRNA product=alpha/beta hydrolase domain-containing protein 17B-like%2C transcript variant X2 transcript_id=XM_009347418.1 gene_biotype=protein_coding	0	0	0	0	0	0	0	0	0	0	0	0
rna10320	LOC103947203	GN=LOC103947203 Dbxref=GeneID:103947203,Genbank:XM_009358062.1 Name=XM_009358062.1 gbkey=mRNA product=transmembrane emp24 domain-containing protein p24delta9-like transcript_id=XM_009358062.1 gene_biotype=protein_coding	1.17035	1.11094	1.12946	1.01982	1.07914	1.06585	0.989395	0.85314	0.941406	0.889799	0.849998	0.900701
rna10321	LOC103947202	GN=LOC103947202 Dbxref=GeneID:103947202,Genbank:XM_009358061.1 Name=XM_009358061.1 gbkey=mRNA product=serine/threonine-protein kinase HT1 transcript_id=XM_009358061.1 gene_biotype=protein_coding	0.975646	1.08563	0.824168	1.05169	1.1416	1.05258	0.910917	0.82023	0.923508	1.01564	1.10799	1.09041
rna10323	LOC103947205	GN=LOC103947205 Dbxref=GeneID:103947205,Genbank:XM_009358064.1 Name=XM_009358064.1 gbkey=mRNA product=vesicle transport v-SNARE 12 transcript_id=XM_009358064.1 gene_biotype=protein_coding	1.08372	1.05925	1.22343	1.01529	1.0238	0.921283	0.959659	0.921199	1.02395	0.890138	0.876886	1.0014
rna10324	LOC103947206	GN=LOC103947206 Dbxref=GeneID:103947206,Genbank:XM_009358066.1 Name=XM_009358066.1 gbkey=mRNA product=26S proteasome non-ATPase regulatory subunit 11 homolog transcript_id=XM_009358066.1 gene_biotype=protein_coding	1.16554	1.03259	1.02786	1.07581	1.00051	1.04487	0.893696	1.03066	0.838423	0.997637	0.962966	0.929444
rna10325	LOC103947207	GN=LOC103947207 Dbxref=GeneID:103947207,Genbank:XM_009358067.1 Name=XM_009358067.1 gbkey=mRNA product=CSC1-like protein At1g69450 transcript_id=XM_009358067.1 gene_biotype=protein_coding	0	0	0	0	0	0	0	0	0	0	0	0
rna1033	LOC103946600	GN=LOC103946600 Dbxref=GeneID:103946600,Genbank:XM_009357346.1 Name=XM_009357346.1 gbkey=mRNA product=heat shock protein 83 transcript_id=XM_009357346.1 gene_biotype=protein_coding	1.13903	0.658109	0.718566	0.936192	0.778932	0.912628	0.658792	1.37235	0.674668	1.5409	1.44318	1.16665
rna10335	LOC103947215	GN=LOC103947215 Dbxref=GeneID:103947215,Genbank:XM_009358077.1 Name=XM_009358077.1 gbkey=mRNA product=uncharacterized LOC103947215 transcript_id=XM_009358077.1 gene_biotype=protein_coding	1.13425	1.17029	1.20705	1.24273	1.32159	1.24023	1.10508	1.15047	1.09462	0.55383	0.249449	0.530406
rna10336	LOC103947216	GN=LOC103947216 Dbxref=GeneID:103947216,Genbank:XM_009358078.1 Name=XM_009358078.1 gbkey=mRNA product=eukaryotic translation initiation factor 5A-2 transcript_id=XM_009358078.1 gene_biotype=protein_coding	1.08405	1.14404	1.45171	1.03841	1.25982	1.21047	0.774541	0.719937	0.722248	0.908935	0.836312	0.849522
rna10338	LOC103947217	GN=LOC103947217 Dbxref=GeneID:103947217,Genbank:XM_009358079.1 Name=XM_009358079.1 gbkey=mRNA product=cell division topological specificity factor homolog%2C chloroplastic transcript_id=XM_009358079.1 gene_biotype=protein_coding	1.09826	0.64953	0.936231	0.883022	0.955546	1.01953	1.09281	0.964157	1.40092	0	0	0
rna10345	LOC103947222	GN=LOC103947222 Dbxref=GeneID:103947222,Genbank:XM_009358086.1 Name=XM_009358086.1 gbkey=mRNA product=uncharacterized LOC103947222 transcript_id=XM_009358086.1 gene_biotype=protein_coding	0	0	0	0	0	0	0	0	0	0	0	0
rna10347	LOC103947223	GN=LOC103947223 Dbxref=GeneID:103947223,Genbank:XM_009358089.1 Name=XM_009358089.1 gbkey=mRNA product=protein GDAP2 homolog%2C transcript variant X3 transcript_id=XM_009358089.1 gene_biotype=protein_coding	0	0	0	0	0	0	0	0	0	0	0	0
rna10350	LOC103947225	GN=LOC103947225 Dbxref=GeneID:103947225,Genbank:XM_009358091.1 Name=XM_009358091.1 gbkey=mRNA product=26S proteasome non-ATPase regulatory subunit 10 transcript_id=XM_009358091.1 gene_biotype=protein_coding	0.682232	1.3917	0	1.01996	1.17839	1.13902	0.634966	1.21758	1.23712	0	0	0.499029
rna10351	LOC103947231	GN=LOC103947231 Dbxref=GeneID:103947231,Genbank:XM_009358098.1 Name=XM_009358098.1 gbkey=mRNA product=RNA-binding protein FUS-like%2C transcript variant X1 transcript_id=XM_009358098.1 gene_biotype=protein_coding	1.11868	1.14418	1.27923	1.21642	1.3519	1.23436	0.982487	0.848809	0.845568	0.675352	0.640392	0.662618
rna10360	LOC103947226	GN=LOC103947226 Dbxref=GeneID:103947226,Genbank:XM_009358092.1 Name=XM_009358092.1 gbkey=mRNA product=probable leucine-rich repeat receptor-like protein kinase At1g35710 transcript_id=XM_009358092.1 gene_biotype=protein_coding	0.539316	0.674675	0.750249	0	0.583063	0.463509	0.953396	0.759909	1.06459	1.49914	1.68502	2.02713
rna10362	LOC103947234	GN=LOC103947234 Dbxref=GeneID:103947234,Genbank:XM_009358102.1 Name=XM_009358102.1 gbkey=mRNA product=probable inactive purple acid phosphatase 2 transcript_id=XM_009358102.1 gene_biotype=protein_coding	0.93561	0.982038	1.00983	0.912067	0.947291	0.993117	1.16437	1.12712	1.11203	0.998083	0.907501	0.910949
rna10369	LOC103947238	GN=LOC103947238 Dbxref=GeneID:103947238,Genbank:XM_009358109.1 Name=XM_009358109.1 gbkey=mRNA product=UDP-glucose 6-dehydrogenase 5 transcript_id=XM_009358109.1 gene_biotype=protein_coding	0.920669	1.06017	1.06994	0.85295	0.960044	0.925684	1.03848	0.920722	1.017	0.972026	1.12578	1.13655
rna10370	LOC103947239	GN=LOC103947239 Dbxref=GeneID:103947239,Genbank:XM_009358110.1 Name=XM_009358110.1 gbkey=mRNA product=beta-glucosidase 40 transcript_id=XM_009358110.1 gene_biotype=protein_coding	0	0	0	0	0	0	0	0	0	0.960266	1.16719	0.872544
rna10372	LOC103947240	GN=LOC103947240 Dbxref=GeneID:103947240,Genbank:XM_009358113.1 Name=XM_009358113.1 gbkey=mRNA product=NAC transcription factor 29-like%2C transcript variant X3 transcript_id=XM_009358113.1 gene_biotype=protein_coding	0	0	0	0	0	0	0.368101	0	0.521738	1.16049	1.36518	1.58448
rna10377	LOC103947245	GN=LOC103947245 Dbxref=GeneID:103947245,Genbank:XM_009358118.1 Name=XM_009358118.1 gbkey=mRNA product=PLASMODESMATA CALLOSE-BINDING PROTEIN 3%2C transcript variant X2 transcript_id=XM_009358118.1 gene_biotype=protein_coding	0.87858	0	0	0.721871	0	0	0	0	1.39955	0	0	0
rna10378	LOC103947248	GN=LOC103947248 Dbxref=GeneID:103947248,Genbank:XM_009358124.1 Name=XM_009358124.1 gbkey=mRNA product=14-3-3-like protein GF14 iota transcript_id=XM_009358124.1 gene_biotype=protein_coding	0	0	0	0.7483	0.586844	1.14161	0	0.440373	0.641443	1.86833	1.42608	1.14702
rna10379	LOC103947247	GN=LOC103947247 Dbxref=GeneID:103947247,Genbank:XM_009358123.1 Name=XM_009358123.1 gbkey=mRNA product=uncharacterized LOC103947247%2C transcript variant X2 transcript_id=XM_009358123.1 gene_biotype=protein_coding	0	0	0	0	0	0	0	0	0	0	0	0
rna10381	LOC103947246	GN=LOC103947246 Dbxref=GeneID:103947246,Genbank:XM_009358121.1 Name=XM_009358121.1 gbkey=mRNA product=pentatricopeptide repeat-containing protein At1g26460%2C mitochondrial%2C transcript variant X3 transcript_id=XM_009358121.1 gene_biotype=protein_coding	0.944384	0.997998	1.03847	1.10406	1.11063	1.08409	1.09213	1.11983	1.05969	0.817567	0.807606	0.823552
rna10387	LOC103947251	GN=LOC103947251 Dbxref=GeneID:103947251,Genbank:XM_009358126.1 Name=XM_009358126.1 gbkey=mRNA product=erlin-1 transcript_id=XM_009358126.1 gene_biotype=protein_coding	1.0671	1.04068	0.889543	0.946807	0.975463	1.00829	1.23386	1.06543	1.16914	0.823986	0.880083	0.899616
rna10390	LOC103947253	GN=LOC103947253 Dbxref=GeneID:103947253,Genbank:XM_009358129.1 Name=XM_009358129.1 gbkey=mRNA product=uncharacterized LOC103947253 transcript_id=XM_009358129.1 gene_biotype=protein_coding	0	0	0	0	0	0	0	0	0	0	0	0
rna10398	LOC103947256	GN=LOC103947256 Dbxref=GeneID:103947256,Genbank:XM_009358135.1 Name=XM_009358135.1 gbkey=mRNA product=uncharacterized LOC103947256%2C transcript variant X2 transcript_id=XM_009358135.1 gene_biotype=protein_coding	0	0	0	0	0	0	0	0	0	0	0	0
rna10402	LOC103947260	GN=LOC103947260 Dbxref=GeneID:103947260,Genbank:XM_009358139.1 Name=XM_009358139.1 gbkey=mRNA product=ninja-family protein AFP3 transcript_id=XM_009358139.1 gene_biotype=protein_coding	0.993117	0.661756	0.964642	1.21432	1.53276	1.63885	0.956825	0.582526	0.725203	0	0.730005	0
rna10408	LOC103947264	GN=LOC103947264 Dbxref=GeneID:103947264,Genbank:XM_009358147.1 Name=XM_009358147.1 gbkey=mRNA product=protein SPIRAL1-like 1%2C transcript variant X2 transcript_id=XM_009358147.1 gene_biotype=protein_coding	0.9203	1.19779	1.10344	0.732945	0.883583	1.04355	1.5752	0.987325	1.10861	0.703762	0.839893	0.9036
rna10410	LOC103947263	GN=LOC103947263 Dbxref=GeneID:103947263,Genbank:XM_009358145.1 Name=XM_009358145.1 gbkey=mRNA product=ubiquinone biosynthesis protein COQ4 homolog%2C mitochondrial transcript_id=XM_009358145.1 gene_biotype=protein_coding	1.08696	1.09244	1.06652	1.0962	1.14732	1.07686	1.1629	1.05709	1.13948	0.750143	0.664131	0.659942
rna10417	LOC103947271	GN=LOC103947271 Dbxref=GeneID:103947271,Genbank:XM_009358161.1 Name=XM_009358161.1 gbkey=mRNA product=probable 6-phosphogluconolactonase 2%2C transcript variant X1 transcript_id=XM_009358161.1 gene_biotype=protein_coding	0.445517	0.378666	0.349402	0.411367	0.409342	0.394663	0.630075	0.71285	0.906438	2.44628	2.5676	2.3478
rna10421	LOC103947269	GN=LOC103947269 Dbxref=GeneID:103947269,Genbank:XM_009358156.1 Name=XM_009358156.1 gbkey=mRNA product=peptidyl-prolyl cis-trans isomerase E transcript_id=XM_009358156.1 gene_biotype=protein_coding	1.2363	1.10485	1.08494	1.15707	1.05736	1.08228	0.974723	1.15078	0.867963	0.785754	0.779637	0.718356
rna10422	LOC103947268	GN=LOC103947268 Dbxref=GeneID:103947268,Genbank:XM_009358155.1 Name=XM_009358155.1 gbkey=mRNA product=cytochrome b5 transcript_id=XM_009358155.1 gene_biotype=protein_coding	0.523966	0.629655	0.806821	0.517895	0.543176	0.584056	1.11879	0.994712	1.13585	1.75531	1.73185	1.65791
rna10424	LOC103947362	GN=LOC103947362 Dbxref=GeneID:103947362,Genbank:XM_009358266.1 Name=XM_009358266.1 gbkey=mRNA product=protein CRABS CLAW transcript_id=XM_009358266.1 gene_biotype=protein_coding	0	0	0	1.02353	0.885779	0.843168	1.08103	0	1.16649	0	0	0
rna10436	LOC103947364	GN=LOC103947364 Dbxref=GeneID:103947364,Genbank:XM_009358268.1 Name=XM_009358268.1 gbkey=mRNA product=uncharacterized LOC103947364 transcript_id=XM_009358268.1 gene_biotype=protein_coding	0	0	0	0	0	0	0	0	0	0	0	0
rna10440	LOC103947365	GN=LOC103947365 Dbxref=GeneID:103947365,Genbank:XM_009358269.1 Name=XM_009358269.1 gbkey=mRNA product=uncharacterized LOC103947365 transcript_id=XM_009358269.1 gene_biotype=protein_coding	1.05459	1.16247	1.26378	1.16672	1.12608	1.16928	1.05732	0.950718	1.06188	0.94639	0.300892	0.73988
rna10449	LOC103947288	GN=LOC103947288 Dbxref=GeneID:103947288,Genbank:XM_009358180.1 Name=XM_009358180.1 gbkey=mRNA product=translin-associated protein X%2C transcript variant X3 transcript_id=XM_009358180.1 gene_biotype=protein_coding	1.45945	1.22881	1.26854	1.24554	1.14637	1.13827	1.0033	1.08726	0.920083	0.508069	0.535505	0.458809
rna10452	LOC103947289	GN=LOC103947289 Dbxref=GeneID:103947289,Genbank:XM_009358181.1 Name=XM_009358181.1 gbkey=mRNA product=D-aminoacyl-tRNA deacylase transcript_id=XM_009358181.1 gene_biotype=protein_coding	0.776265	1.0052	1.05694	0.776169	0.83737	0.695361	1.29472	1.02255	1.37453	0.940912	1.14524	1.07475
rna10458	LOC103947292	GN=LOC103947292 Dbxref=GeneID:103947292,Genbank:XM_009358186.1 Name=XM_009358186.1 gbkey=mRNA product=uncharacterized LOC103947292 transcript_id=XM_009358186.1 gene_biotype=protein_coding	0.856222	1.10912	0.754357	1.02503	1.01458	0.946694	1.07942	1.30994	1.0723	0.879688	0.969617	0.983045
rna10468	LOC103947299	GN=LOC103947299 Dbxref=GeneID:103947299,Genbank:XM_009358194.1 Name=XM_009358194.1 gbkey=mRNA product=primary amine oxidase-like transcript_id=XM_009358194.1 gene_biotype=protein_coding	1.2905	0.964267	1.18592	0.886694	0.838161	0.922912	0.616669	0.58641	0.597078	1.50043	1.35898	1.25197
rna10491	LOC103947316	GN=LOC103947316 Dbxref=GeneID:103947316,Genbank:XM_009358214.1 Name=XM_009358214.1 gbkey=mRNA product=uncharacterized LOC103947316 transcript_id=XM_009358214.1 gene_biotype=protein_coding	1.00719	1.03528	0.9728	0.893065	0.901359	1.03091	1.07709	1.01128	1.1718	0.911865	0.918998	1.06835
rna1052	LOC103946690	GN=LOC103946690 Dbxref=GeneID:103946690,Genbank:XM_009357454.1 Name=XM_009357454.1 gbkey=mRNA product=uridine-cytidine kinase C-like transcript_id=XM_009357454.1 gene_biotype=protein_coding	0	0.455788	0.700604	1.2482	0	0	1.06922	1.25442	0	1.03909	1.2447	0.987981
rna11572	LOC103948253	GN=LOC103948253 Dbxref=GeneID:103948253,Genbank:XM_009359263.1 Name=XM_009359263.1 gbkey=mRNA product=alkaline ceramidase 3-like%2C transcript variant X1 transcript_id=XM_009359263.1 gene_biotype=protein_coding	1.26192	1.0816	1.1887	1.34096	1.12804	1.08565	1.03121	0.955281	0.884696	0.677643	0.716473	0.647824
rna10548	LOC103947394	GN=LOC103947394 Dbxref=GeneID:103947394,Genbank:XM_009358299.1 Name=XM_009358299.1 gbkey=mRNA product=protein TRANSPARENT TESTA 12-like transcript_id=XM_009358299.1 gene_biotype=protein_coding	0.983303	0.972163	1.35133	0.846402	0.869903	0.873173	1.03945	0.920839	0.958472	0.987682	1.07498	1.12231
rna3182	LOC103965596	GN=LOC103965596 Dbxref=GeneID:103965596,Genbank:XM_009378674.1 Name=XM_009378674.1 gbkey=mRNA product=transcription factor PIF4 transcript_id=XM_009378674.1 gene_biotype=protein_coding	0	0	0	0	0	0	0	0	0	0	0	0
rna10556	LOC103947397	GN=LOC103947397 Dbxref=GeneID:103947397,Genbank:XM_009358304.1 Name=XM_009358304.1 gbkey=mRNA product=uncharacterized oxidoreductase At1g06690%2C chloroplastic-like transcript_id=XM_009358304.1 gene_biotype=protein_coding	0.426231	0.531712	0.692979	0.697111	0.503558	0.686863	1.24882	0	1.12617	1.91487	1.53675	1.63493
rna10560	LOC103947400	GN=LOC103947400 Dbxref=GeneID:103947400,Genbank:XM_009358307.1 Name=XM_009358307.1 gbkey=mRNA product=reticulon-like protein B8%2C transcript variant X3 transcript_id=XM_009358307.1 gene_biotype=protein_coding	0.984347	0.998603	1.04726	1.01581	1.1152	1.11989	0.914663	0.751377	0.641482	1.11392	1.09959	1.19786
rna10561	LOC103947401	GN=LOC103947401 Dbxref=GeneID:103947401,Genbank:XM_009358308.1 Name=XM_009358308.1 gbkey=mRNA product=oxygen-evolving enhancer protein 2%2C chloroplastic-like transcript_id=XM_009358308.1 gene_biotype=protein_coding	0.252162	0.378184	0.330516	0.5251	0.551229	0.591674	1.12404	0.869761	0.873523	2.05064	2.18628	2.26689
rna10563	LOC103947402	GN=LOC103947402 Dbxref=GeneID:103947402,Genbank:XM_009358312.1 Name=XM_009358312.1 gbkey=mRNA product=WD repeat-containing protein 26-like%2C transcript variant X3 transcript_id=XM_009358312.1 gene_biotype=protein_coding	0	0.648813	0.74142	0.842495	0.672724	0.532548	0.8084	0.945285	1.08285	1.80421	1.70147	1.21979
rna10574	LOC103947410	GN=LOC103947410 Dbxref=GeneID:103947410,Genbank:XM_009358322.1 Name=XM_009358322.1 gbkey=mRNA product=uncharacterized LOC103947410%2C transcript variant X2 transcript_id=XM_009358322.1 gene_biotype=protein_coding	0	0	0	0	0	0	0	0	0	0	0	0
rna10575	LOC103947413	GN=LOC103947413 Dbxref=GeneID:103947413,Genbank:XM_009358325.1 Name=XM_009358325.1 gbkey=mRNA product=glutathione S-transferase F9-like%2C transcript variant X2 transcript_id=XM_009358325.1 gene_biotype=protein_coding	1.17134	1.16016	1.33156	1.25341	1.21556	1.26591	0.908047	0.930936	0.949854	0.624881	0.599458	0.588895
rna10582	LOC103947419	GN=LOC103947419 Dbxref=GeneID:103947419,Genbank:XM_009358328.1 Name=XM_009358328.1 gbkey=mRNA product=persulfide dioxygenase ETHE1 homolog%2C mitochondrial-like transcript_id=XM_009358328.1 gene_biotype=protein_coding	1.15077	1.13692	1.10562	1.08	1.16061	1.10896	1.17801	1.14093	1.10302	0.617477	0.609572	0.60812
rna10585	LOC103947423	GN=LOC103947423 Dbxref=GeneID:103947423,Genbank:XM_009358332.1 Name=XM_009358332.1 gbkey=mRNA product=3-hydroxyisobutyryl-CoA hydrolase-like protein 5 transcript_id=XM_009358332.1 gene_biotype=protein_coding	1.24351	0.926282	0.938896	0.94582	0.855456	0.945403	0.66673	0.839521	0.643736	1.40704	1.35291	1.2347
rna1059	LOC103946814	GN=LOC103946814 Dbxref=GeneID:103946814,Genbank:XM_009357611.1 Name=XM_009357611.1 gbkey=mRNA product=HD domain-containing protein C4G3.17 transcript_id=XM_009357611.1 gene_biotype=protein_coding	0.67466	0.916877	1.08024	1.15531	1.08628	1.07435	0.806804	0.886095	0.849331	1.18358	1.15159	1.13489
rna10600	LOC103947437	GN=LOC103947437 Dbxref=GeneID:103947437,Genbank:XM_009358344.1 Name=XM_009358344.1 gbkey=mRNA product=uncharacterized LOC103947437%2C transcript variant X3 transcript_id=XM_009358344.1 gene_biotype=protein_coding	0	0.84334	0	0	0.616938	0.789219	1.38342	1.07806	1.67396	0	0	0.615068
rna10606	LOC103947442	GN=LOC103947442 Dbxref=GeneID:103947442,Genbank:XM_009358349.1 Name=XM_009358349.1 gbkey=mRNA product=ribose-phosphate pyrophosphokinase 4 transcript_id=XM_009358349.1 gene_biotype=protein_coding	0.961687	1.03305	1.10087	0.941036	1.04412	0.994348	1.17803	1.08432	1.18463	0.784905	0.834492	0.858503
rna10612	LOC103947449	GN=LOC103947449 Dbxref=GeneID:103947449,Genbank:XM_009358356.1 Name=XM_009358356.1 gbkey=mRNA product=ELKS/Rab6-interacting/CAST family member 1-like transcript_id=XM_009358356.1 gene_biotype=protein_coding	1.51197	1.06341	1.18935	1.19582	1.06918	1.14494	0.768674	1.02785	0.759472	0.765516	0.779007	0.724809
rna10625	LOC103947460	GN=LOC103947460 Dbxref=GeneID:103947460,Genbank:XM_009358364.1 Name=XM_009358364.1 gbkey=mRNA product=uncharacterized LOC103947460 transcript_id=XM_009358364.1 gene_biotype=protein_coding	0	0	0	0	0	0.601694	1.21692	1.13188	1.58653	0.716756	0.746222	0
rna10638	LOC103947469	GN=LOC103947469 Dbxref=GeneID:103947469,Genbank:XM_009358377.1 Name=XM_009358377.1 gbkey=mRNA product=probable rhamnose biosynthetic enzyme 1 transcript_id=XM_009358377.1 gene_biotype=protein_coding	0.443909	0.685359	0.793249	0.515048	0.534535	0.502386	1.0476	0.966846	1.2097	1.6009	1.83396	1.86651
rna10660	LOC103947483	GN=LOC103947483 Dbxref=GeneID:103947483,Genbank:XM_009358388.1 Name=XM_009358388.1 gbkey=mRNA product=G-box-binding factor 1-like transcript_id=XM_009358388.1 gene_biotype=protein_coding	0	0.868759	0	0	0.571211	0	0	0.95634	1.34064	1.05223	0	1.21082
rna10666	LOC103947486	GN=LOC103947486 Dbxref=GeneID:103947486,Genbank:XM_009358394.1 Name=XM_009358394.1 gbkey=mRNA product=probable protein phosphatase 2C 80 transcript_id=XM_009358394.1 gene_biotype=protein_coding	0.838636	0.760662	0	0.824438	0.542153	0.804093	1.45309	0.9175	1.13935	0.982544	1.4864	1.25113
rna10667	LOC103947487	GN=LOC103947487 Dbxref=GeneID:103947487,Genbank:XM_009358395.1 Name=XM_009358395.1 gbkey=mRNA product=zinc finger protein NUTCRACKER-like transcript_id=XM_009358395.1 gene_biotype=protein_coding	0	0	0	0	0	0	0	0	0	0	0	0
rna10678	LOC103947491	GN=LOC103947491 Dbxref=GeneID:103947491,Genbank:XM_009358403.1 Name=XM_009358403.1 gbkey=mRNA product=splicing factor U2af large subunit A-like%2C transcript variant X6 transcript_id=XM_009358403.1 gene_biotype=protein_coding	0	0	0	0	0	0	0	0	0	0	0	0
rna10680	LOC103947492	GN=LOC103947492 Dbxref=GeneID:103947492,Genbank:XM_009358404.1 Name=XM_009358404.1 gbkey=mRNA product=pentatricopeptide repeat-containing protein At4g36680%2C mitochondrial-like transcript_id=XM_009358404.1 gene_biotype=protein_coding	0.901603	0.947631	0.946633	0.893301	0.908538	0.865137	1.20089	1.31565	1.42778	0.823943	0.907225	0.861669
rna10691	LOC103947500	GN=LOC103947500 Dbxref=GeneID:103947500,Genbank:XM_009358412.1 Name=XM_009358412.1 gbkey=mRNA product=F-box protein At5g03970-like%2C transcript variant X1 transcript_id=XM_009358412.1 gene_biotype=protein_coding	1.11291	0.998692	1.10846	1.17672	1.16665	1.0938	0.929503	0.906578	1.02389	0.811573	0.813896	0.85732
rna10709	LOC103947537	GN=LOC103947537 Dbxref=GeneID:103947537,Genbank:XM_009358446.1 Name=XM_009358446.1 gbkey=mRNA product=auxin-binding protein T85 transcript_id=XM_009358446.1 gene_biotype=protein_coding	1.95484	1.64806	1.43819	1.10214	1.2926	1.13936	0.765846	0.705385	0.712518	0.406871	0.446436	0.387762
rna10710	LOC103947538	GN=LOC103947538 Dbxref=GeneID:103947538,Genbank:XM_009358447.1 Name=XM_009358447.1 gbkey=mRNA product=exosome complex component RRP4 transcript_id=XM_009358447.1 gene_biotype=protein_coding	0.891076	0.859598	0.965835	1.11643	1.11257	1.20703	0	0.936342	0	0.952455	0	0.958669
rna10718	LOC103947544	GN=LOC103947544 Dbxref=GeneID:103947544,Genbank:XM_009358454.1 Name=XM_009358454.1 gbkey=mRNA product=ADP-ribosylation factor-like protein 2%2C transcript variant X3 transcript_id=XM_009358454.1 gene_biotype=protein_coding	0	0	0	0	0	0	0	0	0	0	0	0
rna37664	LOC103929216	GN=LOC103929216 Dbxref=GeneID:103929216,Genbank:XM_009338374.1 Name=XM_009338374.1 gbkey=mRNA product=ABC transporter G family member 21-like transcript_id=XM_009338374.1 gene_biotype=protein_coding	0	0	0	0	0	0	0	0	0	0	0	0
rna10720	LOC103947546	GN=LOC103947546 Dbxref=GeneID:103947546,Genbank:XM_009358458.1 Name=XM_009358458.1 gbkey=mRNA product=mitochondrial ubiquitin ligase activator of NFKB 1 transcript_id=XM_009358458.1 gene_biotype=protein_coding	0	0	0	0	0	0	1.16235	0	1.0749	0.762747	0	0
rna10723	LOC103947547	GN=LOC103947547 Dbxref=GeneID:103947547,Genbank:XM_009358459.1 Name=XM_009358459.1 gbkey=mRNA product=elongation factor Tu%2C mitochondrial transcript_id=XM_009358459.1 gene_biotype=protein_coding	1.1249	1.10847	1.11856	1.03766	1.12704	1.0387	1.11285	1.02953	1.07462	0.734867	0.748476	0.744324
rna37663	LOC103929215	GN=LOC103929215 Dbxref=GeneID:103929215,Genbank:XM_009338373.1 Name=XM_009338373.1 gbkey=mRNA product=phosphoenolpyruvate carboxylase 4-like transcript_id=XM_009338373.1 gene_biotype=protein_coding	1.27364	0.726358	0	0	0	0	0	0	0	0	0	0
rna10733	LOC103947557	GN=LOC103947557 Dbxref=GeneID:103947557,Genbank:XM_009358469.1 Name=XM_009358469.1 gbkey=mRNA product=isoamylase 2%2C chloroplastic-like transcript_id=XM_009358469.1 gene_biotype=protein_coding	0.970008	0.94247	1.33449	1.35437	0.624877	1.01441	0.75062	0.476878	0.554958	1.36643	1.28938	1.32111
rna10742	LOC103947561	GN=LOC103947561 Dbxref=GeneID:103947561,Genbank:XM_009358476.1 Name=XM_009358476.1 gbkey=mRNA product=DUF21 domain-containing protein At4g14240%2C transcript variant X2 transcript_id=XM_009358476.1 gene_biotype=protein_coding	0	0	0	0.808944	0.924012	0.737262	1.43583	1.22471	0.854992	1.07518	1.18714	0.751935
rna10745	LOC103947562	GN=LOC103947562 Dbxref=GeneID:103947562,Genbank:XM_009358477.1 Name=XM_009358477.1 gbkey=mRNA product=transcription cofactor vestigial-like protein 3 transcript_id=XM_009358477.1 gene_biotype=protein_coding	0	0	0	0	0	0	0	0	0	0.809855	1.01992	1.17023
rna10750	LOC103947567	GN=LOC103947567 Dbxref=GeneID:103947567,Genbank:XM_009358481.1 Name=XM_009358481.1 gbkey=mRNA product=phenazine biosynthesis-like domain-containing protein 1 transcript_id=XM_009358481.1 gene_biotype=protein_coding	0.817596	0.970299	1.13365	0.94142	0.932491	0.94763	0.951801	0.889191	0.882358	1.10354	1.2667	1.16332
rna10755	LOC103947571	GN=LOC103947571 Dbxref=GeneID:103947571,Genbank:XM_009358487.1 Name=XM_009358487.1 gbkey=mRNA product=small nuclear ribonucleoprotein Sm D1 transcript_id=XM_009358487.1 gene_biotype=protein_coding	0.877131	0.928064	1.15013	1.10171	1.09242	0.978375	1.13736	1.18548	1.22723	0.790975	0.750187	0.780933
rna10756	LOC103947576	GN=LOC103947576 Dbxref=GeneID:103947576,Genbank:XM_009358492.1 Name=XM_009358492.1 gbkey=mRNA product=uncharacterized LOC103947576%2C transcript variant X2 transcript_id=XM_009358492.1 gene_biotype=protein_coding	0	0	0	0	0	0	0	0	0	0	0	0
rna10771	LOC103947585	GN=LOC103947585 Dbxref=GeneID:103947585,Genbank:XM_009358500.1 Name=XM_009358500.1 gbkey=mRNA product=uncharacterized LOC103947585 transcript_id=XM_009358500.1 gene_biotype=protein_coding	1.64724	1.10512	1.05963	1.51783	1.35173	1.45374	0.677718	1.02369	0.742787	0.519528	0.490938	0.410038
rna10772	LOC103947584	GN=LOC103947584 Dbxref=GeneID:103947584,Genbank:XM_009358499.1 Name=XM_009358499.1 gbkey=mRNA product=30S ribosomal protein S20%2C chloroplastic-like transcript_id=XM_009358499.1 gene_biotype=protein_coding	0	0	0	0	0	0	0	0	0	0	0	0
rna40411	LOC103931506	GN=LOC103931506 Dbxref=GeneID:103931506,Genbank:XM_009341016.1 Name=XM_009341016.1 gbkey=mRNA product=serine/threonine-protein kinase sid1-like%2C transcript variant X2 transcript_id=XM_009341016.1 gene_biotype=protein_coding	0	0	0	0	0	1.08864	0	1.46953	0	0.534943	0.906886	0
rna10781	LOC103947593	GN=LOC103947593 Dbxref=GeneID:103947593,Genbank:XM_009358509.1 Name=XM_009358509.1 gbkey=mRNA product=probable protein phosphatase 2C 39 transcript_id=XM_009358509.1 gene_biotype=protein_coding	1.22555	1.25517	1.41094	1.12805	1.22025	1.17732	1.08126	1.00081	1.0995	0.452807	0.497096	0.451245
rna10782	LOC103947592	GN=LOC103947592 Dbxref=GeneID:103947592,Genbank:XM_009358508.1 Name=XM_009358508.1 gbkey=mRNA product=squamosa promoter-binding protein 1-like transcript_id=XM_009358508.1 gene_biotype=protein_coding	0	0	0	0	0	0	0.661327	0	0.929796	1.41689	1.00975	0.982236
rna10793	LOC103947600	GN=LOC103947600 Dbxref=GeneID:103947600,Genbank:XM_009358518.1 Name=XM_009358518.1 gbkey=mRNA product=uncharacterized LOC103947600%2C transcript variant X2 transcript_id=XM_009358518.1 gene_biotype=protein_coding	1.42344	0.993045	1.29043	1.1407	1.05484	0.885003	0.790638	1.07122	0.633207	1.02115	0.895277	0.801049
rna10797	LOC103947667	GN=LOC103947667 Dbxref=GeneID:103947667,Genbank:XM_009358595.1 Name=XM_009358595.1 gbkey=mRNA product=probable bifunctional methylthioribulose-1-phosphate dehydratase/enolase-phosphatase E1 1 transcript_id=XM_009358595.1 gene_biotype=protein_coding	0.868174	0.914883	1.04856	1.00425	1.04648	1.01105	0.936459	0.899143	0.970533	1.01905	1.12434	1.15707
rna11562	LOC103948244	GN=LOC103948244 Dbxref=GeneID:103948244,Genbank:XM_009359256.1 Name=XM_009359256.1 gbkey=mRNA product=mitochondrial pyruvate carrier 2-like transcript_id=XM_009359256.1 gene_biotype=protein_coding	0.878719	0.903952	0	0.859953	0.919644	0.859057	1.13516	1.09931	0.977665	1.19682	1.11708	1.05264
rna10804	LOC103947610	GN=LOC103947610 Dbxref=GeneID:103947610,Genbank:XM_009358527.1 Name=XM_009358527.1 gbkey=mRNA product=proton pump-interactor 1 transcript_id=XM_009358527.1 gene_biotype=protein_coding	0	0.878181	1.09523	0	0.758884	0.964515	0	0.879929	0.912974	1.28537	0	1.22492
rna4263	LOC103933116	GN=LOC103933116 Dbxref=GeneID:103933116,Genbank:XM_009342767.1 Name=XM_009342767.1 gbkey=mRNA product=probable serine/threonine-protein kinase At1g54610 transcript_id=XM_009342767.1 gene_biotype=protein_coding	0.941577	0.640694	0.701079	0	0.630235	0.940253	1.18871	1.08981	1.10074	1.39893	1.23746	1.13051
rna1082	LOC103946997	GN=LOC103946997 Dbxref=GeneID:103946997,Genbank:XM_009357822.1 Name=XM_009357822.1 gbkey=mRNA product=protein decapping 5-like%2C transcript variant X1 transcript_id=XM_009357822.1 gene_biotype=protein_coding	0.935783	0.961836	1.04666	1.02191	1.11636	1.13159	1.11486	0.926624	1.09506	0.857328	0.910968	0.881016
rna10823	LOC103947625	GN=LOC103947625 Dbxref=GeneID:103947625,Genbank:XM_009358549.1 Name=XM_009358549.1 gbkey=mRNA product=3-deoxy-manno-octulosonate cytidylyltransferase%2C mitochondrial transcript_id=XM_009358549.1 gene_biotype=protein_coding	1.52346	1.26566	1.23902	1.30788	1.22002	1.18513	0.8959	1.01479	0.912841	0.524075	0.480537	0.43068
rna10825	LOC103947623	GN=LOC103947623 Dbxref=GeneID:103947623,Genbank:XM_009358546.1 Name=XM_009358546.1 gbkey=mRNA product=thioredoxin M4%2C chloroplastic transcript_id=XM_009358546.1 gene_biotype=protein_coding	0.897847	1.04456	1.1279	1.00793	1.04624	1.11461	1.08805	0.909329	0.925089	0.948689	0.962832	0.92693
rna44900	LOC103935545	GN=LOC103935545 Dbxref=GeneID:103935545,Genbank:XM_009345316.1 Name=XM_009345316.1 gbkey=mRNA product=choline transporter-like protein 2 transcript_id=XM_009345316.1 gene_biotype=protein_coding	0.476414	1.03171	1.09254	0.848408	0.755877	0.732148	1.38255	1.43194	1.53677	0.727661	1.04545	0.938537
rna1084	LOC103947009	GN=LOC103947009 Dbxref=GeneID:103947009,Genbank:XM_009357842.1 Name=XM_009357842.1 gbkey=mRNA product=uncharacterized LOC103947009 transcript_id=XM_009357842.1 gene_biotype=protein_coding	1.61885	1.2886	0	1.5133	0.610351	1.10413	0	1.16746	0	0.842417	0.291149	0.563751
rna10851	LOC103947643	GN=LOC103947643 Dbxref=GeneID:103947643,Genbank:XM_009358575.1 Name=XM_009358575.1 gbkey=mRNA product=phosphoenolpyruvate carboxykinase [ATP]-like%2C transcript variant X2 transcript_id=XM_009358575.1 gene_biotype=protein_coding	0.832904	1.20551	1.20514	0.755942	0.925616	0.9248	1.15258	1.10684	1.03596	1.02971	0.96524	0.859754
rna44723	LOC103935382	GN=LOC103935382 Dbxref=GeneID:103935382,Genbank:XM_009345143.1 Name=XM_009345143.1 gbkey=mRNA product=protein RMD5 homolog A-like%2C transcript variant X1 transcript_id=XM_009345143.1 gene_biotype=protein_coding	0	0	0	0	0	0	0	0	0	0	0	0
rna10872	LOC103947687	GN=LOC103947687 Dbxref=GeneID:103947687,Genbank:XM_009358618.1 Name=XM_009358618.1 gbkey=mRNA product=ruBisCO large subunit-binding protein subunit alpha transcript_id=XM_009358618.1 gene_biotype=protein_coding	0.75839	0.727085	0.757717	0.749638	0.68043	0.731932	0.811171	1.0231	0.679286	1.77442	1.77873	1.52809
rna1089	LOC103947025	GN=LOC103947025 Dbxref=GeneID:103947025,Genbank:XM_009357867.1 Name=XM_009357867.1 gbkey=mRNA product=aspartic proteinase nepenthesin-1 transcript_id=XM_009357867.1 gene_biotype=protein_coding	1.13837	1.06564	1.13676	1.15246	0.990988	1.03085	1.03733	0.938122	1.08204	0.754248	0.850125	0.823058
rna10891	LOC103947695	GN=LOC103947695 Dbxref=GeneID:103947695,Genbank:XM_009358628.1 Name=XM_009358628.1 gbkey=mRNA product=cell division cycle protein 48 homolog transcript_id=XM_009358628.1 gene_biotype=protein_coding	0	0	0	0	0	0	0	0	0	0	0	0
rna10897	LOC103947699	GN=LOC103947699 Dbxref=GeneID:103947699,Genbank:XM_009358635.1 Name=XM_009358635.1 gbkey=mRNA product=ABC transporter F family member 1 transcript_id=XM_009358635.1 gene_biotype=protein_coding	0.629966	0.59629	0.540661	0.213702	0	0	0.834108	1.67627	0.908683	1.7103	1.58484	1.30518
rna109	LOC103946057	GN=LOC103946057 Dbxref=GeneID:103946057,Genbank:XM_009356703.1 Name=XM_009356703.1 gbkey=mRNA product=acyl-protein thioesterase 1-like transcript_id=XM_009356703.1 gene_biotype=protein_coding	0.521074	0.682779	0.357062	0.66611	0.728329	0.766855	1.24484	0.851298	1.37248	1.40193	1.565	1.84224
rna10903	LOC103947702	GN=LOC103947702 Dbxref=GeneID:103947702,Genbank:XM_009358640.1 Name=XM_009358640.1 gbkey=mRNA product=4-coumarate--CoA ligase-like 7 transcript_id=XM_009358640.1 gene_biotype=protein_coding	0.741713	0.819611	0.803837	0.97845	0.973607	1.01364	1.14199	1.02305	1.12511	1.12949	1.10399	1.1455
rna10904	LOC103947703	GN=LOC103947703 Dbxref=GeneID:103947703,Genbank:XM_009358642.1 Name=XM_009358642.1 gbkey=mRNA product=lactoylglutathione lyase%2C transcript variant X2 transcript_id=XM_009358642.1 gene_biotype=protein_coding	1.07746	1.04215	1.14324	1.03221	1.08841	1.08051	1.02909	0.959305	1.01367	0.823976	0.841977	0.868008
rna10910	LOC103947706	GN=LOC103947706 Dbxref=GeneID:103947706,Genbank:XM_009358649.1 Name=XM_009358649.1 gbkey=mRNA product=protein-lysine methyltransferase METTL21D%2C transcript variant X5 transcript_id=XM_009358649.1 gene_biotype=protein_coding	1.16319	1.15825	1.13977	1.20268	1.27959	1.04999	0	0.990179	0.74724	0.762069	0.851221	0.655818
rna10914	LOC103947707	GN=LOC103947707 Dbxref=GeneID:103947707,Genbank:XM_009358651.1 Name=XM_009358651.1 gbkey=mRNA product=serine carboxypeptidase-like transcript_id=XM_009358651.1 gene_biotype=protein_coding	0	0	0	0	0	0	0.349028	0	0	1.19907	1.05814	1.39376
rna10916	LOC103947710	GN=LOC103947710 Dbxref=GeneID:103947710,Genbank:XM_009358654.1 Name=XM_009358654.1 gbkey=mRNA product=probable xyloglucan endotransglucosylase/hydrolase protein 31 transcript_id=XM_009358654.1 gene_biotype=protein_coding	0	0	0	0	0	0	0	0	0	0.748029	0.846615	1.40536
rna10928	LOC103947719	GN=LOC103947719 Dbxref=GeneID:103947719,Genbank:XM_009358664.1 Name=XM_009358664.1 gbkey=mRNA product=superoxide dismutase [Cu-Zn]%2C chloroplastic transcript_id=XM_009358664.1 gene_biotype=protein_coding	0.829482	0.881084	0.794147	0.806963	1.05654	0.836669	1.04978	1.12141	1.04585	1.17297	1.2054	1.1997
rna10936	LOC103947727	GN=LOC103947727 Dbxref=GeneID:103947727,Genbank:XM_009358673.1 Name=XM_009358673.1 gbkey=mRNA product=pheophorbide a oxygenase%2C chloroplastic transcript_id=XM_009358673.1 gene_biotype=protein_coding	1.17351	1.10047	1.13599	1.47126	1.25132	1.30603	0.777021	0.967091	0.748501	0.801223	0.67045	0.597117
rna26967	LOC103961638	GN=LOC103961638 Dbxref=GeneID:103961638,Genbank:XM_009374212.1 Name=XM_009374212.1 gbkey=mRNA product=cyclin-dependent kinases regulatory subunit 1 transcript_id=XM_009374212.1 gene_biotype=protein_coding	0.532124	0.853021	0.971679	0.615887	0.738838	0.750045	1.58855	1.27275	1.59157	0.871178	1.03794	1.17643
rna10948	LOC103947735	GN=LOC103947735 Dbxref=GeneID:103947735,Genbank:XM_009358681.1 Name=XM_009358681.1 gbkey=mRNA product=beta-glucosidase 11-like transcript_id=XM_009358681.1 gene_biotype=protein_coding	0	0	0	0	0	0	0	0	0	0	0	0
rna10962	LOC103947745	GN=LOC103947745 Dbxref=GeneID:103947745,Genbank:XM_009358697.1 Name=XM_009358697.1 gbkey=mRNA product=mitochondrial ATPase complex subunit ATP10%2C transcript variant X2 transcript_id=XM_009358697.1 gene_biotype=protein_coding	0	0	0	0	0	0	0	0	0	0	0	0
rna10965	LOC103947743	GN=LOC103947743 Dbxref=GeneID:103947743,Genbank:XM_009358692.1 Name=XM_009358692.1 gbkey=mRNA product=protein argonaute 5%2C transcript variant X2 transcript_id=XM_009358692.1 gene_biotype=protein_coding	1.63868	1.3889	1.33136	1.33676	1.3676	1.25682	0.597879	0.826172	0.591244	0.605304	0.573312	0.485971
rna10972	LOC103947763	GN=LOC103947763 Dbxref=GeneID:103947763,Genbank:XM_009358711.1 Name=XM_009358711.1 gbkey=mRNA product=RNA-binding protein 5%2C transcript variant X1 transcript_id=XM_009358711.1 gene_biotype=protein_coding	0	0	0.966033	0	0.845164	0	0	1.02577	1.2724	0.890639	0	0
rna10976	LOC103947765	GN=LOC103947765 Dbxref=GeneID:103947765,Genbank:XM_009358713.1 Name=XM_009358713.1 gbkey=mRNA product=polyadenylate-binding protein RBP47-like transcript_id=XM_009358713.1 gene_biotype=protein_coding	0	0	0	0	0	0	0	0	0	0	0	0
rna2470	LOC103959238	GN=LOC103959238 Dbxref=GeneID:103959238,Genbank:XM_009371591.1 Name=XM_009371591.1 gbkey=mRNA product=60S ribosomal protein L6-like transcript_id=XM_009371591.1 gene_biotype=protein_coding	1.36872	1.05992	1.20588	1.18334	1.0999	1.14017	0.750409	0.932318	0.70756	0.945289	0.849344	0.757161
rna10991	LOC103947774	GN=LOC103947774 Dbxref=GeneID:103947774,Genbank:XM_009358726.1 Name=XM_009358726.1 gbkey=mRNA product=protein FLX-like 2%2C transcript variant X2 transcript_id=XM_009358726.1 gene_biotype=protein_coding	0.907931	0.927531	1.02263	0.792897	1.05619	0.941045	1.32535	1.08668	1.25398	0.846728	0.903631	0.935405
rna11	LOC103944913	GN=LOC103944913 Dbxref=GeneID:103944913,Genbank:XM_009355756.1 Name=XM_009355756.1 gbkey=mRNA product=glucan endo-1%2C3-beta-glucosidase 5-like transcript_id=XM_009355756.1 gene_biotype=protein_coding	0	0	0	0	0	0	0	0	0	0	0	0
rna1100	LOC103947116	GN=LOC103947116 Dbxref=GeneID:103947116,Genbank:XM_009357975.1 Name=XM_009357975.1 gbkey=mRNA product=putative leucine-rich repeat receptor-like serine/threonine-protein kinase At2g14440 transcript_id=XM_009357975.1 gene_biotype=protein_coding	0	0	0	0	0	0	0	0	0	0	1.02523	0.974767
rna11004	LOC103947784	GN=LOC103947784 Dbxref=GeneID:103947784,Genbank:XM_009358740.1 Name=XM_009358740.1 gbkey=mRNA product=transmembrane protein 33 homolog%2C transcript variant X1 transcript_id=XM_009358740.1 gene_biotype=protein_coding	0.747489	0.905794	0.978672	0.848286	1.0032	0.846501	1.40063	1.18424	1.31405	0.765737	0.934289	1.07112
rna11008	LOC103947787	GN=LOC103947787 Dbxref=GeneID:103947787,Genbank:XM_009358744.1 Name=XM_009358744.1 gbkey=mRNA product=uncharacterized LOC103947787 transcript_id=XM_009358744.1 gene_biotype=protein_coding	1.28454	1.12046	1.48977	0.994631	1.34384	1.09095	0.833728	0.556274	1.1554	0	0.472486	0.657929
rna11016	LOC103947792	GN=LOC103947792 Dbxref=GeneID:103947792,Genbank:XM_009358751.1 Name=XM_009358751.1 gbkey=mRNA product=putative nuclear matrix constituent protein 1-like protein transcript_id=XM_009358751.1 gene_biotype=protein_coding	1.13006	0.652339	1.07095	1.46786	0.631686	0.964251	1.14305	0.960296	0.782361	1.02657	1.21353	0.957048
rna11019	LOC103947796	GN=LOC103947796 Dbxref=GeneID:103947796,Genbank:XM_009358754.1 Name=XM_009358754.1 gbkey=mRNA product=cyclin-B1-2-like transcript_id=XM_009358754.1 gene_biotype=protein_coding	0	0	0	0	0	0	0	0	0	0	0	0
rna1102	LOC103947137	GN=LOC103947137 Dbxref=GeneID:103947137,Genbank:XM_009357995.1 Name=XM_009357995.1 gbkey=mRNA product=methionine aminopeptidase 1B%2C chloroplastic-like transcript_id=XM_009357995.1 gene_biotype=protein_coding	0	0.439933	0	0.471415	0	0.447696	1.00272	0.775546	1.15793	1.599	1.63839	1.46738
rna1103	LOC103947146	GN=LOC103947146 Dbxref=GeneID:103947146,Genbank:XM_009358005.1 Name=XM_009358005.1 gbkey=mRNA product=allene oxide cyclase 4%2C chloroplastic-like transcript_id=XM_009358005.1 gene_biotype=protein_coding	1.30646	1.30602	1.05597	1.00497	0.974513	0.940891	1.0102	0.801885	1.00244	0.808124	0.951092	0.837441
rna11032	LOC103947801	GN=LOC103947801 Dbxref=GeneID:103947801,Genbank:XM_009358763.1 Name=XM_009358763.1 gbkey=mRNA product=allene oxide cyclase 4%2C chloroplastic-like transcript_id=XM_009358763.1 gene_biotype=protein_coding	0	0	0	0	0	0	0	0	0	0.99853	1.1483	0.853174
rna11037	LOC103947806	GN=LOC103947806 Dbxref=GeneID:103947806,Genbank:XM_009358767.1 Name=XM_009358767.1 gbkey=mRNA product=uncharacterized LOC103947806 transcript_id=XM_009358767.1 gene_biotype=protein_coding	0.385277	0.674989	0.841791	0.782248	0.831617	1.02372	1.13916	0.797657	1.24355	1.3757	1.33173	1.57256
rna11047	LOC103947810	GN=LOC103947810 Dbxref=GeneID:103947810,Genbank:XM_009358773.1 Name=XM_009358773.1 gbkey=mRNA product=ultraviolet-B receptor UVR8 transcript_id=XM_009358773.1 gene_biotype=protein_coding	1.03626	1.13326	1.13977	1.01023	1.0908	1.07802	1.09871	1.04268	1.18475	0.714184	0.732728	0.738614
rna11050	LOC103947809	GN=LOC103947809 Dbxref=GeneID:103947809,Genbank:XM_009358772.1 Name=XM_009358772.1 gbkey=mRNA product=14-3-3-like protein A%2C transcript variant X3 transcript_id=XM_009358772.1 gene_biotype=protein_coding	1.33668	1.07019	1.16463	1.09569	0.998088	1.04479	0.756337	0.945678	0.636762	1.07547	1.01925	0.85642
rna11052	LOC103947807	GN=LOC103947807 Dbxref=GeneID:103947807,Genbank:XM_009358768.1 Name=XM_009358768.1 gbkey=mRNA product=T-complex protein 1 subunit zeta transcript_id=XM_009358768.1 gene_biotype=protein_coding	0.997989	1.04227	1.07934	1.04445	1.06582	1.05018	1.04947	1.10392	1.04497	0.821135	0.8602	0.840249
rna11054	LOC103947816	GN=LOC103947816 Dbxref=GeneID:103947816,Genbank:XM_009358779.1 Name=XM_009358779.1 gbkey=mRNA product=DEAD-box ATP-dependent RNA helicase 42-like transcript_id=XM_009358779.1 gene_biotype=protein_coding	0	0	0	0	0	0	0	0	0	0	0	0
rna11056	LOC103947822	GN=LOC103947822 Dbxref=GeneID:103947822,Genbank:XM_009358784.1 Name=XM_009358784.1 gbkey=mRNA product=NADPH-dependent diflavin oxidoreductase 1-like transcript_id=XM_009358784.1 gene_biotype=protein_coding	0	0	0	0	0	0	1.52697	0.47303	0	0	0	0
rna11057	LOC103947821	GN=LOC103947821 Dbxref=GeneID:103947821,Genbank:XM_009358782.1 Name=XM_009358782.1 gbkey=mRNA product=30S ribosomal protein 3%2C chloroplastic-like transcript_id=XM_009358782.1 gene_biotype=protein_coding	0.614902	0.633044	0.772712	0.777505	0.713649	0.779979	1.06478	0.769981	1.20321	1.56387	1.42673	1.67963
rna11058	LOC103947820	GN=LOC103947820 Dbxref=GeneID:103947820,Genbank:XM_009358781.1 Name=XM_009358781.1 gbkey=mRNA product=ubiquitin receptor RAD23d transcript_id=XM_009358781.1 gene_biotype=protein_coding	0.991207	0.907991	0.894519	1.01369	0.996462	1.0271	0.928656	1.02067	0.854848	1.11596	1.1428	1.1061
rna1106	LOC103947175	GN=LOC103947175 Dbxref=GeneID:103947175,Genbank:XM_009358033.1 Name=XM_009358033.1 gbkey=mRNA product=uncharacterized LOC103947175 transcript_id=XM_009358033.1 gene_biotype=protein_coding	0	0	0	0	0	0	1.06539	0	1.16971	0	0	0.764895
rna11064	LOC103947827	GN=LOC103947827 Dbxref=GeneID:103947827,Genbank:XM_009358789.1 Name=XM_009358789.1 gbkey=mRNA product=ankyrin repeat-containing protein At3g12360-like%2C transcript variant X3 transcript_id=XM_009358789.1 gene_biotype=protein_coding	0	0	0	0	0	0	0	0	0.976849	0	0	1.02315
rna11077	LOC103947836	GN=LOC103947836 Dbxref=GeneID:103947836,Genbank:XM_009358801.1 Name=XM_009358801.1 gbkey=mRNA product=photosystem II repair protein PSB27-H1%2C chloroplastic transcript_id=XM_009358801.1 gene_biotype=protein_coding	0.440372	0.614895	0.573512	0.645825	0.652874	0	0.886259	0.698477	0	2.38506	1.51818	1.58454
rna11078	LOC103947835	GN=LOC103947835 Dbxref=GeneID:103947835,Genbank:XM_009358800.1 Name=XM_009358800.1 gbkey=mRNA product=probable protein phosphatase 2C 52 transcript_id=XM_009358800.1 gene_biotype=protein_coding	0	0	0	0	0	0	0	0	0	0	0	0
rna11088	LOC103947841	GN=LOC103947841 Dbxref=GeneID:103947841,Genbank:XM_009358806.1 Name=XM_009358806.1 gbkey=mRNA product=lipoyl synthase 2%2C mitochondrial transcript_id=XM_009358806.1 gene_biotype=protein_coding	0	0	0	0.415792	0.297731	0	1.3286	0.987047	1.30401	0.99472	1.47715	1.19495
rna1110	LOC103947186	GN=LOC103947186 Dbxref=GeneID:103947186,Genbank:XM_009358048.1 Name=XM_009358048.1 gbkey=mRNA product=mediator of RNA polymerase II transcription subunit 25-like%2C transcript variant X2 transcript_id=XM_009358048.1 gene_biotype=protein_coding	0.993123	1.04503	1.15378	1.26364	1.24501	1.13698	1.21558	0.915852	1.24922	0.555684	0.535287	0.690801
rna11103	LOC103947890	GN=LOC103947890 Dbxref=GeneID:103947890,Genbank:XM_009358852.1 Name=XM_009358852.1 gbkey=mRNA product=formimidoyltransferase-cyclodeaminase-like transcript_id=XM_009358852.1 gene_biotype=protein_coding	0.881774	1.04463	1.02876	1.0065	0.95814	1.26907	1.32046	1.20753	1.31865	0.595057	0.751274	0.618139
rna11108	LOC103947857	GN=LOC103947857 Dbxref=GeneID:103947857,Genbank:XM_009358822.1 Name=XM_009358822.1 gbkey=mRNA product=probable galacturonosyltransferase 10 transcript_id=XM_009358822.1 gene_biotype=protein_coding	0	0	0	0	0	0	0	0	0	0	0	0
rna11123	LOC103947900	GN=LOC103947900 Dbxref=GeneID:103947900,Genbank:XM_009358861.1 Name=XM_009358861.1 gbkey=mRNA product=uncharacterized protein At4g28440 transcript_id=XM_009358861.1 gene_biotype=protein_coding	1.31161	1.14774	1.19619	0.977238	1.18139	1.07804	1.10597	1.11511	0.863857	0.661009	0.578663	0.783174
rna11128	LOC103947902	GN=LOC103947902 Dbxref=GeneID:103947902,Genbank:XM_009358868.1 Name=XM_009358868.1 gbkey=mRNA product=nuclear cap-binding protein subunit 2-like%2C transcript variant X2 transcript_id=XM_009358868.1 gene_biotype=protein_coding	0	0	0	0	0	0	0	0	0	0	0	0
rna11131	LOC103947903	GN=LOC103947903 Dbxref=GeneID:103947903,Genbank:XM_009358870.1 Name=XM_009358870.1 gbkey=mRNA product=26S proteasome non-ATPase regulatory subunit 2 homolog A-like transcript_id=XM_009358870.1 gene_biotype=protein_coding	1.66943	0.67354	0	1.18994	0	1.02285	0	1.11019	0	0.891703	0	0.442349
rna8234	LOC103945446	GN=LOC103945446 Dbxref=GeneID:103945446,Genbank:XM_009356017.1 Name=XM_009356017.1 gbkey=mRNA product=transcription activator GLK2-like%2C transcript variant X3 transcript_id=XM_009356017.1 gene_biotype=protein_coding	0	0	0	0	0	0	0	0	0	0	0	0
rna11136	LOC103947908	GN=LOC103947908 Dbxref=GeneID:103947908,Genbank:XM_009358875.1 Name=XM_009358875.1 gbkey=mRNA product=translation factor GUF1 homolog%2C organellar chromatophore-like transcript_id=XM_009358875.1 gene_biotype=protein_coding	0	0	0	0	0	0	0	0	0	0	0	0
rna11141	LOC103947974	GN=LOC103947974 Dbxref=GeneID:103947974,Genbank:XM_009358967.1 Name=XM_009358967.1 gbkey=mRNA product=ervatamin-B transcript_id=XM_009358967.1 gene_biotype=protein_coding	0	0	0	0	0	0	0	0	0	1.01453	0.863623	1.12185
rna11143	LOC103947911	GN=LOC103947911 Dbxref=GeneID:103947911,Genbank:XM_009358879.1 Name=XM_009358879.1 gbkey=mRNA product=PLASMODESMATA CALLOSE-BINDING PROTEIN 5-like transcript_id=XM_009358879.1 gene_biotype=protein_coding	0	0	0	0	0	0	0	0	0	0	0	0
rna11153	LOC103947917	GN=LOC103947917 Dbxref=GeneID:103947917,Genbank:XM_009358888.1 Name=XM_009358888.1 gbkey=mRNA product=protein trichome birefringence-like 39 transcript_id=XM_009358888.1 gene_biotype=protein_coding	0	0	0	0	0	0	0	0	0	0	0	0
rna1116	LOC103947242	GN=LOC103947242 Dbxref=GeneID:103947242,Genbank:XM_009358116.1 Name=XM_009358116.1 gbkey=mRNA product=protein ASPARTIC PROTEASE IN GUARD CELL 1-like transcript_id=XM_009358116.1 gene_biotype=protein_coding	0	0	0	0	0	0	0	0	0	0.953196	0.985356	1.06145
rna11160	LOC103947921	GN=LOC103947921 Dbxref=GeneID:103947921,Genbank:XM_009358895.1 Name=XM_009358895.1 gbkey=mRNA product=ketol-acid reductoisomerase%2C chloroplastic-like transcript_id=XM_009358895.1 gene_biotype=protein_coding	0.823651	0.901744	0.89822	0.992847	1.01546	1.01628	1.19792	1.17075	1.22663	0.884884	0.890362	0.981257
rna11164	LOC103947926	GN=LOC103947926 Dbxref=GeneID:103947926,Genbank:XM_009358899.1 Name=XM_009358899.1 gbkey=mRNA product=inactive TPR repeat-containing thioredoxin TTL3-like transcript_id=XM_009358899.1 gene_biotype=protein_coding	0.209066	0.646074	0.979913	0.518442	0.629628	0.583872	1.43201	1.29238	2.4605	0.931589	1.13245	1.18407
rna11167	LOC103947928	GN=LOC103947928 Dbxref=GeneID:103947928,Genbank:XM_009358902.1 Name=XM_009358902.1 gbkey=mRNA product=14-3-3-like protein D transcript_id=XM_009358902.1 gene_biotype=protein_coding	1.41913	1.09437	1.08072	1.1788	1.10632	1.2345	0.701989	1.08993	0.683595	0.908123	0.810124	0.692394
rna11171	LOC103947929	GN=LOC103947929 Dbxref=GeneID:103947929,Genbank:XM_009358903.1 Name=XM_009358903.1 gbkey=mRNA product=phosphoenolpyruvate carboxylase-like transcript_id=XM_009358903.1 gene_biotype=protein_coding	1.8938	1.20383	1.23377	1.4884	1.1921	1.36764	0.535699	0.903263	0.418105	0.758961	0.582123	0.42232
rna11173	LOC103947987	GN=LOC103947987 Dbxref=GeneID:103947987,Genbank:XM_009358976.1 Name=XM_009358976.1 gbkey=mRNA product=GDSL esterase/lipase At1g71691-like transcript_id=XM_009358976.1 gene_biotype=protein_coding	0	0	0	0	0	0	0.882745	0	1.11726	0	0	0
rna11174	LOC103947931	GN=LOC103947931 Dbxref=GeneID:103947931,Genbank:XM_009358909.1 Name=XM_009358909.1 gbkey=mRNA product=uncharacterized LOC103947931%2C transcript variant X3 transcript_id=XM_009358909.1 gene_biotype=protein_coding	0	0	0	0	0	0	0	0	0	0	0	0
rna11178	LOC103947932	GN=LOC103947932 Dbxref=GeneID:103947932,Genbank:XM_009358910.1 Name=XM_009358910.1 gbkey=mRNA product=glucuronoxylan 4-O-methyltransferase 3-like transcript_id=XM_009358910.1 gene_biotype=protein_coding	0.49191	1.07673	1.79126	0.506081	0	0.854336	0.861188	0.78973	0	0.859514	0	1.76925
rna11180	LOC103947990	GN=LOC103947990 Dbxref=GeneID:103947990,Genbank:XM_009358979.1 Name=XM_009358979.1 gbkey=mRNA product=uncharacterized LOC103947990 transcript_id=XM_009358979.1 gene_biotype=protein_coding	0	0	0	0	0	1.01948	0	0.537635	1.44288	0	0	0
rna11183	LOC103947935	GN=LOC103947935 Dbxref=GeneID:103947935,Genbank:XM_009358914.1 Name=XM_009358914.1 gbkey=mRNA product=putative methyltransferase At1g22800 transcript_id=XM_009358914.1 gene_biotype=protein_coding	1.15439	1.21753	1.28785	1.31611	1.20349	1.2637	0.789605	1.03032	0.866117	0.743456	0.545143	0.582291
rna11186	LOC103947937	GN=LOC103947937 Dbxref=GeneID:103947937,Genbank:XM_009358916.1 Name=XM_009358916.1 gbkey=mRNA product=uncharacterized LOC103947937 transcript_id=XM_009358916.1 gene_biotype=protein_coding	0.825367	0.866202	0.907108	1.14797	1.32887	1.07716	1.10809	1.1537	1.40217	0.798536	0.718745	0.666085
rna11191	LOC103947942	GN=LOC103947942 Dbxref=GeneID:103947942,Genbank:XM_009358921.1 Name=XM_009358921.1 gbkey=mRNA product=aspartate carbamoyltransferase 2%2C chloroplastic%2C transcript variant X1 transcript_id=XM_009358921.1 gene_biotype=protein_coding	1.10703	0.996486	1.12134	0.907278	0.941933	1.02943	0.904017	0.841229	0.811603	1.16854	1.0024	1.16871
rna11199	LOC103947944	GN=LOC103947944 Dbxref=GeneID:103947944,Genbank:XM_009358925.1 Name=XM_009358925.1 gbkey=mRNA product=alpha/beta hydrolase domain-containing protein 11-like%2C transcript variant X1 transcript_id=XM_009358925.1 gene_biotype=protein_coding	0	0	0	0	0	0	0	0	0	0	0.801393	1.19861
rna112	LOC103946395	GN=LOC103946395 Dbxref=GeneID:103946395,Genbank:XM_009357128.1 Name=XM_009357128.1 gbkey=mRNA product=uncharacterized membrane protein At1g16860-like transcript_id=XM_009357128.1 gene_biotype=protein_coding	1.62031	0.592213	0.90543	0.893759	1.49427	1.83129	0.722354	0	1.00697	0	0.618235	0.315161
rna11216	LOC103947953	GN=LOC103947953 Dbxref=GeneID:103947953,Genbank:XM_009358942.1 Name=XM_009358942.1 gbkey=mRNA product=cytochrome c transcript_id=XM_009358942.1 gene_biotype=protein_coding	0	0	0	0	0	0	0	0	0	0	0	0
rna11218	LOC103947954	GN=LOC103947954 Dbxref=GeneID:103947954,Genbank:XM_009358944.1 Name=XM_009358944.1 gbkey=mRNA product=tubulin-folding cofactor E%2C transcript variant X2 transcript_id=XM_009358944.1 gene_biotype=protein_coding	1.66454	1.14705	1.4252	1.05058	0.881766	1.17084	0	0.707249	0.486987	1.01748	0.604263	0.844044
rna11224	LOC103947958	GN=LOC103947958 Dbxref=GeneID:103947958,Genbank:XM_009358947.1 Name=XM_009358947.1 gbkey=mRNA product=KH domain-containing protein At4g18375-like transcript_id=XM_009358947.1 gene_biotype=protein_coding	0	0	0	0	0	0	0	0	0	0	0	0
rna11226	LOC103947962	GN=LOC103947962 Dbxref=GeneID:103947962,Genbank:XM_009358952.1 Name=XM_009358952.1 gbkey=mRNA product=protein FAM135B-like%2C transcript variant X2 transcript_id=XM_009358952.1 gene_biotype=protein_coding	1.04442	1.0189	1.565	0	0.944974	0.52239	1.18135	0	0.8694	0.853567	0	0
rna11230	LOC103947966	GN=LOC103947966 Dbxref=GeneID:103947966,Genbank:XM_009358958.1 Name=XM_009358958.1 gbkey=mRNA product=xylulose kinase-like%2C transcript variant X3 transcript_id=XM_009358958.1 gene_biotype=protein_coding	0.953072	1.05853	1.1753	0.999004	1.08037	1.05322	1.07285	1.06529	0.979861	0.850711	0.871978	0.83982
rna11234	LOC103947965	GN=LOC103947965 Dbxref=GeneID:103947965,Genbank:XM_009358955.1 Name=XM_009358955.1 gbkey=mRNA product=tubulin alpha chain-like%2C transcript variant X1 transcript_id=XM_009358955.1 gene_biotype=protein_coding	0.734659	0.957796	0.857263	0.951838	1.03832	0.876858	1.25478	1.35834	1.28285	0.870144	0.876102	0.941055
rna11238	LOC103947968	GN=LOC103947968 Dbxref=GeneID:103947968,Genbank:XM_009358963.1 Name=XM_009358963.1 gbkey=mRNA product=fructokinase-1-like%2C transcript variant X3 transcript_id=XM_009358963.1 gene_biotype=protein_coding	0	0	0	0	0	0	0	0	0	0	0	0
rna11246	LOC103948001	GN=LOC103948001 Dbxref=GeneID:103948001,Genbank:XM_009358987.1 Name=XM_009358987.1 gbkey=mRNA product=probable RNA 3'-terminal phosphate cyclase-like protein%2C transcript variant X1 transcript_id=XM_009358987.1 gene_biotype=protein_coding	0	0	0	0	0	0	0	0	0	0	0	0
rna11247	LOC103948002	GN=LOC103948002 Dbxref=GeneID:103948002,Genbank:XM_009358989.1 Name=XM_009358989.1 gbkey=mRNA product=phosphoribosylformylglycinamidine cyclo-ligase%2C chloroplastic/mitochondrial-like transcript_id=XM_009358989.1 gene_biotype=protein_coding	0	0	0	0	0	0	0	0	0	0	0.863535	1.13647
rna11251	LOC103948007	GN=LOC103948007 Dbxref=GeneID:103948007,Genbank:XM_009358993.1 Name=XM_009358993.1 gbkey=mRNA product=protein OSB4%2C chloroplastic-like%2C transcript variant X2 transcript_id=XM_009358993.1 gene_biotype=protein_coding	0.634396	0.724162	0.858426	0.705121	0.871271	0.857648	1.5192	1.19512	1.46307	1.04036	1.02237	1.10886
rna7890	LOC103945137	GN=LOC103945137 Dbxref=GeneID:103945137,Genbank:XM_009355661.1 Name=XM_009355661.1 gbkey=mRNA product=vesicle-associated membrane protein 721-like transcript_id=XM_009355661.1 gene_biotype=protein_coding	0.804894	1.0048	1.08011	0.77821	0.857963	0.818161	1.13789	0.965771	1.08735	1.03127	1.17212	1.26147
rna11261	LOC103948013	GN=LOC103948013 Dbxref=GeneID:103948013,Genbank:XM_009359002.1 Name=XM_009359002.1 gbkey=mRNA product=protein argonaute 2-like transcript_id=XM_009359002.1 gene_biotype=protein_coding	1.1613	1.06564	1.13499	1.00231	1.04786	1.00133	0.840079	0.795886	0.874163	1.02121	1.02027	1.03494
rna42358	LOC103933242	GN=LOC103933242 Dbxref=GeneID:103933242,Genbank:XM_009342912.1 Name=XM_009342912.1 gbkey=mRNA product=regulatory protein NPR3-like%2C transcript variant X2 transcript_id=XM_009342912.1 gene_biotype=protein_coding	2.34654	0.918272	0.66549	0.592637	0.809574	0	0.667489	0	0	0	0	0
rna1128	LOC103947308	GN=LOC103947308 Dbxref=GeneID:103947308,Genbank:XM_009358207.1 Name=XM_009358207.1 gbkey=mRNA product=serine/threonine-protein phosphatase 2A 65 kDa regulatory subunit A beta isoform-like transcript_id=XM_009358207.1 gene_biotype=protein_coding	1.17339	0.953648	1.15719	1.30038	0.992559	1.01878	0.554124	0.944846	0.587401	1.29644	1.14231	0.878922
rna11284	LOC103948033	GN=LOC103948033 Dbxref=GeneID:103948033,Genbank:XM_009359021.1 Name=XM_009359021.1 gbkey=mRNA product=protein BOBBER 1-like transcript_id=XM_009359021.1 gene_biotype=protein_coding	0.875301	0.95336	0.988732	0.932902	0.987244	0.901098	1.05575	0.985254	1.06764	1.02547	1.12633	1.10092
rna33457	LOC103967211	GN=LOC103967211 Dbxref=GeneID:103967211,Genbank:XM_009380484.1 Name=XM_009380484.1 gbkey=mRNA product=dipeptidyl peptidase 8-like%2C transcript variant X1 transcript_id=XM_009380484.1 gene_biotype=protein_coding	1.15947	0.910824	0.8873	0.882711	0.828942	0.957493	0.692279	0.943545	0.674771	1.52234	1.37245	1.16787
rna11294	LOC103948038	GN=LOC103948038 Dbxref=GeneID:103948038,Genbank:XM_009359029.1 Name=XM_009359029.1 gbkey=mRNA product=pentatricopeptide repeat-containing protein At3g49240-like transcript_id=XM_009359029.1 gene_biotype=protein_coding	0.854748	0.767684	0	0	0.882686	0.808173	0.848725	2.07831	0	0	0	0.759674
rna5953	LOC103943436	GN=LOC103943436 Dbxref=GeneID:103943436,Genbank:XM_009353749.1 Name=XM_009353749.1 gbkey=mRNA product=ATP-dependent Clp protease ATP-binding subunit clpX-like%2C mitochondrial%2C transcript variant X2 transcript_id=XM_009353749.1 gene_biotype=protein_coding	1.01618	0.810054	0.848647	0.823228	0.654114	0.847357	0.840812	1.16524	0.879502	1.55149	1.31931	1.24406
rna23003	LOC103958147	GN=LOC103958147 Dbxref=GeneID:103958147,Genbank:XM_009370382.1 Name=XM_009370382.1 gbkey=mRNA product=uncharacterized LOC103958147 transcript_id=XM_009370382.1 gene_biotype=protein_coding	1.12059	1.00669	1.1388	1.15778	1.07641	1.27625	1.02231	1.01722	0.935852	0.80613	0.794344	0.647633
rna23004	LOC103958148	GN=LOC103958148 Dbxref=GeneID:103958148,Genbank:XM_009370383.1 Name=XM_009370383.1 gbkey=mRNA product=protein DEFECTIVE IN MERISTEM SILENCING 3-like transcript_id=XM_009370383.1 gene_biotype=protein_coding	0.666712	0.691092	0.665853	0.728498	0.788656	0.715562	1.27584	0.952303	1.40706	1.29208	1.30393	1.5124
rna113	LOC103946314	GN=LOC103946314 Dbxref=GeneID:103946314,Genbank:XM_009357009.1 Name=XM_009357009.1 gbkey=mRNA product=tropinone reductase-like 3 transcript_id=XM_009357009.1 gene_biotype=protein_coding	0.805529	0.940599	0.948251	0.885008	0.975165	0.998353	0.928822	0.891595	0.86844	1.27225	1.22361	1.26237
rna1133	LOC103947390	GN=LOC103947390 Dbxref=GeneID:103947390,Genbank:XM_009358297.1 Name=XM_009358297.1 gbkey=mRNA product=homologous-pairing protein 2 homolog transcript_id=XM_009358297.1 gene_biotype=protein_coding	0	0	0	0	0	0	0	0	0	0	0	0
rna11335	LOC103948072	GN=LOC103948072 Dbxref=GeneID:103948072,Genbank:XM_009359068.1 Name=XM_009359068.1 gbkey=mRNA product=sucrose synthase 6-like transcript_id=XM_009359068.1 gene_biotype=protein_coding	0	0	0	0	0	0	0	0	0	0	0	0
rna9944	LOC103946864	GN=LOC103946864 Dbxref=GeneID:103946864,Genbank:XM_009357669.1 Name=XM_009357669.1 gbkey=mRNA product=retinol dehydrogenase 11-like transcript_id=XM_009357669.1 gene_biotype=protein_coding	1.19957	1.28337	1.15796	1.23452	1.24493	1.18674	0.834739	0.809287	0.968652	0.63445	0.688047	0.757749
rna11361	LOC103948273	GN=LOC103948273 Dbxref=GeneID:103948273,Genbank:XM_009359285.1 Name=XM_009359285.1 gbkey=mRNA product=cysteine-rich receptor-like protein kinase 10 transcript_id=XM_009359285.1 gene_biotype=protein_coding	0	0	0	0	0	0	0	0	0	0	0	0
rna42122	LOC103933011	GN=LOC103933011 Dbxref=GeneID:103933011,Genbank:XM_009342662.1 Name=XM_009342662.1 gbkey=mRNA product=dnaJ homolog subfamily C member 25 homolog transcript_id=XM_009342662.1 gene_biotype=protein_coding	0	0	0	0	0	0	0.739819	0.701344	0.762818	1.18974	1.2215	1.38478
rna42123	LOC103933010	GN=LOC103933010 Dbxref=GeneID:103933010,Genbank:XM_009342661.1 Name=XM_009342661.1 gbkey=mRNA product=tyrosyl-DNA phosphodiesterase 1-like transcript_id=XM_009342661.1 gene_biotype=protein_coding	0	0	0	0	0	0	0	0	0	0	0	0
rna11407	LOC103948137	GN=LOC103948137 Dbxref=GeneID:103948137,Genbank:XM_009359135.1 Name=XM_009359135.1 gbkey=mRNA product=probable dolichyl-diphosphooligosaccharide--protein glycosyltransferase subunit 3B transcript_id=XM_009359135.1 gene_biotype=protein_coding	0.966726	1.02206	1.03447	0.921504	0.993725	0.935672	1.16454	0.997921	1.12363	0.872491	0.971712	0.995549
rna11408	LOC103948138	GN=LOC103948138 Dbxref=GeneID:103948138,Genbank:XM_009359136.1 Name=XM_009359136.1 gbkey=mRNA product=nuclear transport factor 2-like transcript_id=XM_009359136.1 gene_biotype=protein_coding	0	0	0	0	0	0	0	0	0	0.898853	0	1.10115
rna11419	LOC103948148	GN=LOC103948148 Dbxref=GeneID:103948148,Genbank:XM_009359146.1 Name=XM_009359146.1 gbkey=mRNA product=2-oxoglutarate-dependent dioxygenase DAO-like transcript_id=XM_009359146.1 gene_biotype=protein_coding	1.17643	1.17597	1.2625	0.955556	1.01504	0.985124	0.770268	0.703501	0.905671	1.02384	1.02161	1.00448
rna11425	LOC103948150	GN=LOC103948150 Dbxref=GeneID:103948150,Genbank:XM_009359148.1 Name=XM_009359148.1 gbkey=mRNA product=RNA pseudouridine synthase 6%2C chloroplastic-like%2C transcript variant X2 transcript_id=XM_009359148.1 gene_biotype=protein_coding	0	0	0.273271	0	0	0	0.628356	0	2.95518	0.566695	0	0.576494
rna11429	LOC103948152	GN=LOC103948152 Dbxref=GeneID:103948152,Genbank:XM_009359150.1 Name=XM_009359150.1 gbkey=mRNA product=adenosine deaminase-like protein transcript_id=XM_009359150.1 gene_biotype=protein_coding	0.753438	0.960159	0.868079	0.814667	0.838503	0.899704	0.992444	1.02784	1.19494	1.14717	1.20674	1.29632
rna11435	LOC103948156	GN=LOC103948156 Dbxref=GeneID:103948156,Genbank:XM_009359154.1 Name=XM_009359154.1 gbkey=mRNA product=pentatricopeptide repeat-containing protein At1g61870%2C mitochondrial-like transcript_id=XM_009359154.1 gene_biotype=protein_coding	0.818091	0.902215	1.04632	1.34266	0.97124	0.876289	1.2748	1.18499	1.29513	0.717748	0.808302	0.762216
rna11438	LOC103948154	GN=LOC103948154 Dbxref=GeneID:103948154,Genbank:XM_009359152.1 Name=XM_009359152.1 gbkey=mRNA product=derlin-2.2 transcript_id=XM_009359152.1 gene_biotype=protein_coding	0	0.931235	0	0	0.952652	1.30869	1.12137	0.775509	0.970698	0.939852	0	0
rna206	LOC103952526	GN=LOC103952526 Dbxref=GeneID:103952526,Genbank:XM_009364152.1 Name=XM_009364152.1 gbkey=mRNA product=zinc finger MYND domain-containing protein 15-like transcript_id=XM_009364152.1 gene_biotype=protein_coding	0	0	0	0	0	0	0	0	0	0	0	0
rna11444	LOC103948161	GN=LOC103948161 Dbxref=GeneID:103948161,Genbank:XM_009359160.1 Name=XM_009359160.1 gbkey=mRNA product=polyadenylate-binding protein RBP45B-like transcript_id=XM_009359160.1 gene_biotype=protein_coding	1.31495	1.31224	1.35249	0.670371	1.05387	0.946517	0.758997	0.476726	0.7601	1.25349	0.87543	1.22482
rna11447	LOC103948163	GN=LOC103948163 Dbxref=GeneID:103948163,Genbank:XM_009359163.1 Name=XM_009359163.1 gbkey=mRNA product=uncharacterized LOC103948163%2C transcript variant X1 transcript_id=XM_009359163.1 gene_biotype=protein_coding	0	0	0	0	0.920152	0.991028	1.18396	0.944409	1.41073	0	0.67626	0.873469
rna46958	LOC103937329	GN=LOC103937329 Dbxref=GeneID:103937329,Genbank:XM_009347269.1 Name=XM_009347269.1 gbkey=mRNA product=UPF0051 protein ABCI8%2C chloroplastic-like transcript_id=XM_009347269.1 gene_biotype=protein_coding	0.77027	0.882473	0.912296	0.845729	0.715159	0.713866	0.932524	0.990483	1.06216	1.4448	1.36047	1.36977
rna11459	LOC103948173	GN=LOC103948173 Dbxref=GeneID:103948173,Genbank:XM_009359173.1 Name=XM_009359173.1 gbkey=mRNA product=calcium-dependent protein kinase 2-like transcript_id=XM_009359173.1 gene_biotype=protein_coding	1.4949	1.18306	1.19248	1.13783	1.11664	1.10375	0.796418	0.992606	0.696277	0.817091	0.77728	0.691672
rna11461	LOC103948174	GN=LOC103948174 Dbxref=GeneID:103948174,Genbank:XM_009359174.1 Name=XM_009359174.1 gbkey=mRNA product=peroxidase 42-like transcript_id=XM_009359174.1 gene_biotype=protein_coding	0.572114	1.09563	1.224	0.767539	0.849168	0.733692	0.924683	0.786814	0.910215	0.934153	1.75102	1.45098
rna11462	LOC103948175	GN=LOC103948175 Dbxref=GeneID:103948175,Genbank:XM_009359175.1 Name=XM_009359175.1 gbkey=mRNA product=tRNA wybutosine-synthesizing protein 2/3/4 transcript_id=XM_009359175.1 gene_biotype=protein_coding	0	0	0	0	0	0	0.767855	0.895233	0.88646	1.04652	1.30281	1.10112
rna11473	LOC103948184	GN=LOC103948184 Dbxref=GeneID:103948184,Genbank:XM_009359187.1 Name=XM_009359187.1 gbkey=mRNA product=ankyrin repeat domain-containing protein 13C transcript_id=XM_009359187.1 gene_biotype=protein_coding	0	0	0	0	0	0	0	0	0	0	0	0
rna11474	LOC103948185	GN=LOC103948185 Dbxref=GeneID:103948185,Genbank:XM_009359188.1 Name=XM_009359188.1 gbkey=mRNA product=arogenate dehydratase/prephenate dehydratase 1%2C chloroplastic transcript_id=XM_009359188.1 gene_biotype=protein_coding	1.08928	1.06499	1.15243	1.05479	0.971625	0.992221	1.04313	0.921659	1.0781	0.874773	0.717862	1.03915
rna11475	LOC103948186	GN=LOC103948186 Dbxref=GeneID:103948186,Genbank:XM_009359189.1 Name=XM_009359189.1 gbkey=mRNA product=putative lactoylglutathione lyase transcript_id=XM_009359189.1 gene_biotype=protein_coding	1.10471	1.17449	1.19641	1.18431	1.24162	1.21205	0.999846	0.999161	0.984468	0.651141	0.632955	0.618845
rna11482	LOC103948193	GN=LOC103948193 Dbxref=GeneID:103948193,Genbank:XM_009359193.1 Name=XM_009359193.1 gbkey=mRNA product=tyrosyl-DNA phosphodiesterase 2 transcript_id=XM_009359193.1 gene_biotype=protein_coding	0.731711	0.901254	0.82606	0.936025	0.923901	0.923659	1.0796	1.02303	1.65476	0	0	0
rna11487	LOC103948196	GN=LOC103948196 Dbxref=GeneID:103948196,Genbank:XM_009359194.1 Name=XM_009359194.1 gbkey=mRNA product=aminomethyltransferase%2C mitochondrial transcript_id=XM_009359194.1 gene_biotype=protein_coding	0.896381	1.10773	0.94035	0.97776	0.834634	0.97707	1.18932	0.9857	0.923608	0.902767	1.12494	1.13974
rna11489	LOC103948198	GN=LOC103948198 Dbxref=GeneID:103948198,Genbank:XM_009359195.1 Name=XM_009359195.1 gbkey=mRNA product=peroxisomal membrane protein PMP22-like transcript_id=XM_009359195.1 gene_biotype=protein_coding	0	0	0	0	0	0	0	0	0	0	0	0
rna11491	LOC103948199	GN=LOC103948199 Dbxref=GeneID:103948199,Genbank:XM_009359196.1 Name=XM_009359196.1 gbkey=mRNA product=uncharacterized LOC103948199 transcript_id=XM_009359196.1 gene_biotype=protein_coding	1.14785	0.989414	0.924803	0.888914	1.1279	1.17832	0	1.18123	1.15387	0.813158	0.805064	0.789477
rna11495	LOC103948200	GN=LOC103948200 Dbxref=GeneID:103948200,Genbank:XM_009359197.1 Name=XM_009359197.1 gbkey=mRNA product=aspartic proteinase-like%2C transcript variant X1 transcript_id=XM_009359197.1 gene_biotype=protein_coding	0.650756	0.505821	0.624659	0.674048	0.60265	0.560867	0.604314	0.540189	0.540807	2.3045	2.0075	2.38389
rna11502	LOC103948207	GN=LOC103948207 Dbxref=GeneID:103948207,Genbank:XM_009359205.1 Name=XM_009359205.1 gbkey=mRNA product=proline synthase co-transcribed bacterial homolog protein-like%2C transcript variant X1 transcript_id=XM_009359205.1 gene_biotype=protein_coding	0	0.748278	0	0.823191	0.55638	0	0.799135	0.810215	0.810514	1.5004	1.60935	1.34254
rna11504	LOC103948205	GN=LOC103948205 Dbxref=GeneID:103948205,Genbank:XM_009359203.1 Name=XM_009359203.1 gbkey=mRNA product=putative leucine--tRNA ligase%2C mitochondrial transcript_id=XM_009359203.1 gene_biotype=protein_coding	0	0	0	0.933116	0.846132	0	0.421641	0	0.566614	1.30963	1.76552	1.15735
rna11509	LOC103948208	GN=LOC103948208 Dbxref=GeneID:103948208,Genbank:XM_009359206.1 Name=XM_009359206.1 gbkey=mRNA product=calcium permeable stress-gated cation channel 1-like transcript_id=XM_009359206.1 gene_biotype=protein_coding	1.60346	1.13756	1.07291	1.25554	1.25377	1.27893	0.721168	0.787591	0.712418	0.817479	0.565693	0.793492
rna11516	LOC103948216	GN=LOC103948216 Dbxref=GeneID:103948216,Genbank:XM_009359218.1 Name=XM_009359218.1 gbkey=mRNA product=39S ribosomal protein L4%2C mitochondrial-like%2C transcript variant X2 transcript_id=XM_009359218.1 gene_biotype=protein_coding	0.766419	0.974344	0.850568	1.09583	1.08467	0.962201	1.20499	1.13873	1.18854	0.907494	0.904818	0.9214
rna11519	LOC103948217	GN=LOC103948217 Dbxref=GeneID:103948217,Genbank:XM_009359219.1 Name=XM_009359219.1 gbkey=mRNA product=UBA and UBX domain-containing protein At4g15410-like transcript_id=XM_009359219.1 gene_biotype=protein_coding	1.25576	1.24872	0.942053	1.14671	1.18306	1.20247	0.719048	0.647996	0.703671	0.927608	0.984663	1.03824
rna1152	LOC103947481	GN=LOC103947481 Dbxref=GeneID:103947481,Genbank:XM_009358391.1 Name=XM_009358391.1 gbkey=mRNA product=protein NRT1/ PTR FAMILY 3.1-like transcript_id=XM_009358391.1 gene_biotype=protein_coding	0	0	0	0	0	0	0	0	0	0	0	0
rna11522	LOC103948220	GN=LOC103948220 Dbxref=GeneID:103948220,Genbank:XM_009359222.1 Name=XM_009359222.1 gbkey=mRNA product=cell division control protein 48 homolog C-like%2C transcript variant X1 transcript_id=XM_009359222.1 gene_biotype=protein_coding	0.472986	0.550178	0.477694	0.575163	0.773783	0.656507	1.42901	1.28744	1.47026	1.38383	1.34629	1.57685
rna11526	LOC103948223	GN=LOC103948223 Dbxref=GeneID:103948223,Genbank:XM_009359226.1 Name=XM_009359226.1 gbkey=mRNA product=pyrophosphate--fructose 6-phosphate 1-phosphotransferase subunit beta transcript_id=XM_009359226.1 gene_biotype=protein_coding	1.04269	1.06306	1.15094	0.926105	1.02299	1.01929	0.81075	0.829682	0.749437	1.0607	1.17796	1.14639
rna1153	LOC103947490	GN=LOC103947490 Dbxref=GeneID:103947490,Genbank:XM_009358401.1 Name=XM_009358401.1 gbkey=mRNA product=ubiquitin receptor RAD23c-like transcript_id=XM_009358401.1 gene_biotype=protein_coding	0.978327	0.989455	1.03891	1.17309	1.13937	1.14023	0.96213	0.922071	1.16425	0.807767	0.865043	0.819358
rna11532	LOC103948228	GN=LOC103948228 Dbxref=GeneID:103948228,Genbank:XM_009359230.1 Name=XM_009359230.1 gbkey=mRNA product=plastid-lipid-associated protein%2C chloroplastic-like transcript_id=XM_009359230.1 gene_biotype=protein_coding	0.825753	0.921805	0.903348	1.07953	1.16721	1.2047	1.20543	1.11456	1.1278	0.781239	0.761794	0.90682
rna11535	LOC103948231	GN=LOC103948231 Dbxref=GeneID:103948231,Genbank:XM_009359232.1 Name=XM_009359232.1 gbkey=mRNA product=1-aminocyclopropane-1-carboxylate oxidase 1 transcript_id=XM_009359232.1 gene_biotype=protein_coding	0	0	0	0	0	0	0	0	0	0	0	0
rna1155	LOC103947505	GN=LOC103947505 Dbxref=GeneID:103947505,Genbank:XM_009358425.1 Name=XM_009358425.1 gbkey=mRNA product=alpha-xylosidase 1 transcript_id=XM_009358425.1 gene_biotype=protein_coding	0.844724	0.942864	0.941644	1.00953	1.00311	0.92411	1.04601	0.893152	1.02148	1.05603	1.11429	1.20305
rna11551	LOC103948233	GN=LOC103948233 Dbxref=GeneID:103948233,Genbank:XM_009359234.1 Name=XM_009359234.1 gbkey=mRNA product=EH domain-containing protein 1-like%2C transcript variant X1 transcript_id=XM_009359234.1 gene_biotype=protein_coding	0.354236	0.31007	0.421842	0.087621	0.103994	0.070079	1.82181	1.42633	2.23049	1.30349	1.65867	2.21136
rna11554	LOC103948232	GN=LOC103948232 Dbxref=GeneID:103948232,Genbank:XM_009359233.1 Name=XM_009359233.1 gbkey=mRNA product=tropinone reductase-like 3%2C transcript variant X1 transcript_id=XM_009359233.1 gene_biotype=protein_coding	0.894101	0.979092	0.937424	1.05373	1.08372	1.15311	1.19314	0.994871	1.20428	0.820107	0.790283	0.896139
rna11565	LOC103948251	GN=LOC103948251 Dbxref=GeneID:103948251,Genbank:XM_009359261.1 Name=XM_009359261.1 gbkey=mRNA product=phosphoribosylglycinamide formyltransferase%2C chloroplastic-like transcript_id=XM_009359261.1 gene_biotype=protein_coding	0	0	0	0	0	0	0	0	0	0	0	0
rna11584	LOC103948263	GN=LOC103948263 Dbxref=GeneID:103948263,Genbank:XM_009359276.1 Name=XM_009359276.1 gbkey=mRNA product=U4/U6.U5 tri-snRNP-associated protein 2-like%2C transcript variant X1 transcript_id=XM_009359276.1 gene_biotype=protein_coding	1.21215	0.940513	0.925464	1.19927	1.09912	1.13251	0.920014	1.24337	0.943734	0.85356	0.806491	0.72381
rna91	LOC103944709	GN=LOC103944709 Dbxref=GeneID:103944709,Genbank:XM_009355213.1 Name=XM_009355213.1 gbkey=mRNA product=rho GDP-dissociation inhibitor 1 transcript_id=XM_009355213.1 gene_biotype=protein_coding	0	0	0	0	0	0	0	0	0	0	0	0
rna11588	LOC103948320	GN=LOC103948320 Dbxref=GeneID:103948320,Genbank:XM_009359326.1 Name=XM_009359326.1 gbkey=mRNA product=uncharacterized LOC103948320 transcript_id=XM_009359326.1 gene_biotype=protein_coding	0	0	0.672725	0.984113	0.895423	0.565312	1.65378	1.31152	1.76491	0.542871	0.684234	0.925119
rna11593	LOC103948272	GN=LOC103948272 Dbxref=GeneID:103948272,Genbank:XM_009359284.1 Name=XM_009359284.1 gbkey=mRNA product=2-hydroxyacyl-CoA lyase-like transcript_id=XM_009359284.1 gene_biotype=protein_coding	0.952582	1.05568	0.946846	0.963782	1.09277	1.07703	1.16751	0.980243	1.16285	0.856906	0.849444	0.894357
rna11596	LOC103948323	GN=LOC103948323 Dbxref=GeneID:103948323,Genbank:XM_009359331.1 Name=XM_009359331.1 gbkey=mRNA product=zinc finger CCCH domain-containing protein 11-like transcript_id=XM_009359331.1 gene_biotype=protein_coding	0	0.747145	0	1.67835	1.46407	0	0	0.988504	0.61716	0.938303	0	0.566469
rna11599	LOC103948321	GN=LOC103948321 Dbxref=GeneID:103948321,Genbank:XM_009359328.1 Name=XM_009359328.1 gbkey=mRNA product=leukotriene A-4 hydrolase homolog transcript_id=XM_009359328.1 gene_biotype=protein_coding	1.13847	1.12748	1.19375	1.22091	1.20985	1.23549	0.952501	1.09818	0.995693	0.629212	0.607208	0.591244
rna11601	LOC103948325	GN=LOC103948325 Dbxref=GeneID:103948325,Genbank:XM_009359333.1 Name=XM_009359333.1 gbkey=mRNA product=probable adenylate kinase 6%2C chloroplastic%2C transcript variant X1 transcript_id=XM_009359333.1 gene_biotype=protein_coding	0	0.497967	0	0.87962	0.785777	0.795027	1.36627	0.96615	1.20426	1.06105	1.27181	1.17206
rna11606	LOC103948328	GN=LOC103948328 Dbxref=GeneID:103948328,Genbank:XM_009359338.1 Name=XM_009359338.1 gbkey=mRNA product=elongator complex protein 6 transcript_id=XM_009359338.1 gene_biotype=protein_coding	0	0	0	0	0	0	0	0	0	0	0	0
rna11608	LOC103948330	GN=LOC103948330 Dbxref=GeneID:103948330,Genbank:XM_009359340.1 Name=XM_009359340.1 gbkey=mRNA product=EVI5-like protein transcript_id=XM_009359340.1 gene_biotype=protein_coding	0	0	0	0	0	0	0	0	0	0	0	0
rna11609	LOC103948333	GN=LOC103948333 Dbxref=GeneID:103948333,Genbank:XM_009359343.1 Name=XM_009359343.1 gbkey=mRNA product=CDP-diacylglycerol--glycerol-3-phosphate 3-phosphatidyltransferase 2 transcript_id=XM_009359343.1 gene_biotype=protein_coding	0.941719	0.994558	1.01363	0.90072	1.03341	1.15649	1.27425	0.659466	1.20242	1.17135	0	0.651997
rna11610	LOC103948331	GN=LOC103948331 Dbxref=GeneID:103948331,Genbank:XM_009359342.1 Name=XM_009359342.1 gbkey=mRNA product=probable protein phosphatase 2C 38%2C transcript variant X2 transcript_id=XM_009359342.1 gene_biotype=protein_coding	1.04106	0.420079	1.17175	1.16257	1.12877	1.25181	0.939344	1.00262	0.919798	1.06222	0.891663	1.00832
rna11612	LOC103948334	GN=LOC103948334 Dbxref=GeneID:103948334,Genbank:XM_009359344.1 Name=XM_009359344.1 gbkey=mRNA product=nitrilase-like protein 2 transcript_id=XM_009359344.1 gene_biotype=protein_coding	0.991747	0.988347	1.15129	0.951307	1.07035	1.05209	1.07296	0.991681	1.10623	0.825895	0.886538	0.911561
rna11615	LOC103948338	GN=LOC103948338 Dbxref=GeneID:103948338,Genbank:XM_009359349.1 Name=XM_009359349.1 gbkey=mRNA product=macrophage erythroblast attacher%2C transcript variant X2 transcript_id=XM_009359349.1 gene_biotype=protein_coding	0.733699	0.809579	0.850226	0.960514	0.951357	0.845806	1.10341	1.07381	1.20347	1.175	1.16631	1.12682
rna11634	LOC103948344	GN=LOC103948344 Dbxref=GeneID:103948344,Genbank:XM_009359360.1 Name=XM_009359360.1 gbkey=mRNA product=ABC transporter G family member 6-like transcript_id=XM_009359360.1 gene_biotype=protein_coding	0	0	0	0	0	0	0	0	0	0	0	0
rna36892	LOC103928585	GN=LOC103928585 Dbxref=GeneID:103928585,Genbank:XM_009337653.1 Name=XM_009337653.1 gbkey=mRNA product=putative methyltransferase DDB_G0268948 transcript_id=XM_009337653.1 gene_biotype=protein_coding	1.63463	1.03635	0.918026	0.922879	1.18506	1.09791	0.864447	1.04632	1.08116	0	0.737612	0.475605
rna1164	LOC103947586	GN=LOC103947586 Dbxref=GeneID:103947586,Genbank:XM_009358504.1 Name=XM_009358504.1 gbkey=mRNA product=uncharacterized LOC103947586 transcript_id=XM_009358504.1 gene_biotype=protein_coding	0	0	0	0	0	0	0	0	0	0	0	0
rna11648	LOC103948359	GN=LOC103948359 Dbxref=GeneID:103948359,Genbank:XM_009359372.1 Name=XM_009359372.1 gbkey=mRNA product=60S ribosomal protein L35-like transcript_id=XM_009359372.1 gene_biotype=protein_coding	1.23383	1.03139	1.00891	1.20369	1.21284	1.26502	0.850336	0.922672	0.762389	0.926331	0.826877	0.755725
rna1165	LOC103947596	GN=LOC103947596 Dbxref=GeneID:103947596,Genbank:XM_009358515.1 Name=XM_009358515.1 gbkey=mRNA product=ribulose bisphosphate carboxylase small chain%2C chloroplastic-like transcript_id=XM_009358515.1 gene_biotype=protein_coding	0.345025	0.490676	0.487843	0.477409	0.485327	0.562329	1.26294	0.867687	1.23399	1.86688	1.88677	2.03313
rna46297	LOC103936762	GN=LOC103936762 Dbxref=GeneID:103936762,Genbank:XM_009346630.1 Name=XM_009346630.1 gbkey=mRNA product=splicing factor 3B subunit 3-like transcript_id=XM_009346630.1 gene_biotype=protein_coding	1.97957	0.706564	0.439835	1.16388	0.723481	1.03797	0.332065	2.4035	0.831124	0.847757	0.818775	0.715479
rna11656	LOC103948366	GN=LOC103948366 Dbxref=GeneID:103948366,Genbank:XM_009359378.1 Name=XM_009359378.1 gbkey=mRNA product=glutathione S-transferase DHAR2-like transcript_id=XM_009359378.1 gene_biotype=protein_coding	0	0	0	0	0	0	0	0	0	0	0	0
rna11657	LOC103948365	GN=LOC103948365 Dbxref=GeneID:103948365,Genbank:XM_009359377.1 Name=XM_009359377.1 gbkey=mRNA product=uncharacterized LOC103948365 transcript_id=XM_009359377.1 gene_biotype=protein_coding	0.444444	1.24177	1.12176	0	0.52324	1.0999	0.779459	0	0	2.27415	0.82871	0.68656
rna36868	LOC103928564	GN=LOC103928564 Dbxref=GeneID:103928564,Genbank:XM_009337631.1 Name=XM_009337631.1 gbkey=mRNA product=beta-hexosaminidase 1-like transcript_id=XM_009337631.1 gene_biotype=protein_coding	0.681568	0.469706	0.744213	0.604964	0.417777	0.374713	0.668145	0.680673	0.625069	2.27738	2.15597	2.29982
rna11668	LOC103948371	GN=LOC103948371 Dbxref=GeneID:103948371,Genbank:XM_009359388.1 Name=XM_009359388.1 gbkey=mRNA product=uncharacterized LOC103948371 transcript_id=XM_009359388.1 gene_biotype=protein_coding	0.734928	0.920152	0.86967	0.95581	0.867875	0.775095	1.7558	1.45829	2.14679	0.454536	0.526452	0.534598
rna36860	LOC103928560	GN=LOC103928560 Dbxref=GeneID:103928560,Genbank:XM_009337624.1 Name=XM_009337624.1 gbkey=mRNA product=60S ribosomal protein L23a-1-like%2C transcript variant X2 transcript_id=XM_009337624.1 gene_biotype=protein_coding	1.21579	1.03579	1.21341	1.08375	1.08676	1.10695	0.854676	0.910639	0.761861	0.991136	0.907191	0.832049
rna11671	LOC103948373	GN=LOC103948373 Dbxref=GeneID:103948373,Genbank:XM_009359394.1 Name=XM_009359394.1 gbkey=mRNA product=psbP-like protein 1%2C chloroplastic%2C transcript variant X3 transcript_id=XM_009359394.1 gene_biotype=protein_coding	0	0	0	0	0	0	0	0	0	0	0	0
rna11674	LOC103948458	GN=LOC103948458 Dbxref=GeneID:103948458,Genbank:XM_009359492.1 Name=XM_009359492.1 gbkey=mRNA product=ABC transporter B family member 20-like transcript_id=XM_009359492.1 gene_biotype=protein_coding	0	0	0	0	0	0	0	0	0	0	0	0
rna11680	LOC103948377	GN=LOC103948377 Dbxref=GeneID:103948377,Genbank:XM_009359398.1 Name=XM_009359398.1 gbkey=mRNA product=protein gar2-like transcript_id=XM_009359398.1 gene_biotype=protein_coding	0	0	0	0	0	0	0	0	0	0	0	0
rna11683	LOC103948379	GN=LOC103948379 Dbxref=GeneID:103948379,Genbank:XM_009359402.1 Name=XM_009359402.1 gbkey=mRNA product=actin-depolymerizing factor 1 transcript_id=XM_009359402.1 gene_biotype=protein_coding	1.31559	1.32836	1.4622	1.55663	1.4753	1.35871	0.635622	0.685032	0.844625	0.542949	0.442776	0.352199
rna38646	LOC103930019	GN=LOC103930019 Dbxref=GeneID:103930019,Genbank:XM_009339304.1 Name=XM_009339304.1 gbkey=mRNA product=40S ribosomal protein S15a-1 transcript_id=XM_009339304.1 gene_biotype=protein_coding	1.15009	1.06633	1.03499	1.04405	0.987917	1.06019	1.04191	0.980623	1.02049	0.856893	0.880511	0.875996
rna11691	LOC103948383	GN=LOC103948383 Dbxref=GeneID:103948383,Genbank:XM_009359410.1 Name=XM_009359410.1 gbkey=mRNA product=ras-related protein RABE1a-like transcript_id=XM_009359410.1 gene_biotype=protein_coding	0	0	0	0	0	0	0	0	0	0	0	0
rna11692	LOC103948385	GN=LOC103948385 Dbxref=GeneID:103948385,Genbank:XM_009359411.1 Name=XM_009359411.1 gbkey=mRNA product=2-oxoglutarate dehydrogenase%2C mitochondrial-like%2C transcript variant X1 transcript_id=XM_009359411.1 gene_biotype=protein_coding	1.73842	1.16049	1.25113	1.26506	1.1074	1.18721	0.599611	0.999853	0.514433	0.82702	0.755187	0.594195
rna117	LOC103946813	GN=LOC103946813 Dbxref=GeneID:103946813,Genbank:XM_009357643.1 Name=XM_009357643.1 gbkey=mRNA product=1-aminocyclopropane-1-carboxylate oxidase 2 transcript_id=XM_009357643.1 gene_biotype=protein_coding	0	0.223604	0.160398	0.227064	0.252459	0.248385	0.919311	0.893786	1.17627	2.0908	2.30094	2.50698
rna48936	LOC103939112	GN=LOC103939112 Dbxref=GeneID:103939112,Genbank:XM_009349164.1 Name=XM_009349164.1 gbkey=mRNA product=THO complex subunit 4A-like transcript_id=XM_009349164.1 gene_biotype=protein_coding	0.666765	0.910042	1.09861	0.700768	0.768635	0.968338	1.59177	1.29424	1.49063	0.795712	0.825574	0.888916
rna1171	LOC103947637	GN=LOC103947637 Dbxref=GeneID:103947637,Genbank:XM_009358569.1 Name=XM_009358569.1 gbkey=mRNA product=caffeoylshikimate esterase-like transcript_id=XM_009358569.1 gene_biotype=protein_coding	0.768212	0.924088	0.902541	0.830843	0.90573	0.943738	1.09094	1.02484	1.11421	1.18756	1.13929	1.16799
rna11713	LOC103948401	GN=LOC103948401 Dbxref=GeneID:103948401,Genbank:XM_009359428.1 Name=XM_009359428.1 gbkey=mRNA product=probable methionine--tRNA ligase%2C mitochondrial transcript_id=XM_009359428.1 gene_biotype=protein_coding	0.750912	0.800259	1.03057	0.812341	0.815134	0.807335	1.17083	1.01911	1.17563	1.18195	1.18002	1.25592
rna11715	LOC103948402	GN=LOC103948402 Dbxref=GeneID:103948402,Genbank:XM_009359429.1 Name=XM_009359429.1 gbkey=mRNA product=UDP-glucuronic acid decarboxylase 5%2C transcript variant X1 transcript_id=XM_009359429.1 gene_biotype=protein_coding	0.787879	0.761562	0.156676	0.485277	0.749284	0.805723	0.776808	0.866923	0.645469	2.12248	1.6138	2.22812
rna11722	LOC103948405	GN=LOC103948405 Dbxref=GeneID:103948405,Genbank:XM_009359437.1 Name=XM_009359437.1 gbkey=mRNA product=ubiquitin-conjugating enzyme E2 7-like%2C transcript variant X3 transcript_id=XM_009359437.1 gene_biotype=protein_coding	0	0.83265	0	1.0554	1.14977	1.09307	1.05169	0	0	0.948288	0.886296	0.98283
rna11728	LOC103948408	GN=LOC103948408 Dbxref=GeneID:103948408,Genbank:XM_009359440.1 Name=XM_009359440.1 gbkey=mRNA product=geranylgeranyl transferase type-1 subunit beta transcript_id=XM_009359440.1 gene_biotype=protein_coding	1.08381	1.01014	1.05104	0.95251	0.973453	1.01277	0.98796	0.763572	1.00781	1.05233	1.02901	1.0756
rna11729	LOC103948409	GN=LOC103948409 Dbxref=GeneID:103948409,Genbank:XM_009359441.1 Name=XM_009359441.1 gbkey=mRNA product=uncharacterized LOC103948409 transcript_id=XM_009359441.1 gene_biotype=protein_coding	0.827046	0.822171	0	0.798389	0	0.77087	0	1.73142	1.0501	0	0	0
rna11730	LOC103948411	GN=LOC103948411 Dbxref=GeneID:103948411,Genbank:XM_009359444.1 Name=XM_009359444.1 gbkey=mRNA product=heat shock cognate 70 kDa protein 2%2C transcript variant X2 transcript_id=XM_009359444.1 gene_biotype=protein_coding	0	0	0	0	0	0	0	0	0	0	0	0
rna11731	LOC103948411	GN=LOC103948411 Dbxref=GeneID:103948411,Genbank:XM_009359442.1 Name=XM_009359442.1 gbkey=mRNA product=heat shock cognate 70 kDa protein 2%2C transcript variant X1 transcript_id=XM_009359442.1 gene_biotype=protein_coding	1.70406	1.24088	0.971909	1.46446	1.29382	1.24983	0.385905	0.475647	0.337551	1.03252	0.972967	0.870453
rna4488	LOC103935392	GN=LOC103935392 Dbxref=GeneID:103935392,Genbank:XM_009345166.1 Name=XM_009345166.1 gbkey=mRNA product=dolichyl-phosphate beta-glucosyltransferase-like%2C transcript variant X2 transcript_id=XM_009345166.1 gene_biotype=protein_coding	0.95341	0.959108	1.05019	0.843312	0.899725	1.05444	0.939447	0.9762	0.941293	1.11639	1.0875	1.17898
rna11740	LOC103948420	GN=LOC103948420 Dbxref=GeneID:103948420,Genbank:XM_009359452.1 Name=XM_009359452.1 gbkey=mRNA product=glucan endo-1%2C3-beta-glucosidase-like transcript_id=XM_009359452.1 gene_biotype=protein_coding	0.659247	1.16696	1.07858	0.840804	0.844255	0.843852	1.62372	1.37949	1.63318	0.597271	0.665171	0.667472
rna11744	LOC103948426	GN=LOC103948426 Dbxref=GeneID:103948426,Genbank:XM_009359455.1 Name=XM_009359455.1 gbkey=mRNA product=DNA replication complex GINS protein PSF2-like transcript_id=XM_009359455.1 gene_biotype=protein_coding	0	0	0	0	0	0	0	0	0	0	0	0
rna11745	LOC103948425	GN=LOC103948425 Dbxref=GeneID:103948425,Genbank:XM_009359454.1 Name=XM_009359454.1 gbkey=mRNA product=triosephosphate isomerase%2C cytosolic-like transcript_id=XM_009359454.1 gene_biotype=protein_coding	0.98375	1.06697	0.991677	0.920728	1.16167	0.956385	1.11526	0.894363	1.02772	0.836194	1.03626	1.00902
rna11746	LOC103948427	GN=LOC103948427 Dbxref=GeneID:103948427,Genbank:XM_009359458.1 Name=XM_009359458.1 gbkey=mRNA product=elicitor-responsive protein 1-like%2C transcript variant X2 transcript_id=XM_009359458.1 gene_biotype=protein_coding	0	0.813624	0.907559	0.766785	0.791899	1.00253	1.66121	1.28065	1.63432	0	0.611	0.530429
rna11748	LOC103948429	GN=LOC103948429 Dbxref=GeneID:103948429,Genbank:XM_009359461.1 Name=XM_009359461.1 gbkey=mRNA product=uncharacterized LOC103948429 transcript_id=XM_009359461.1 gene_biotype=protein_coding	0	0	0	0	0	0	0.935629	0.697012	1.22696	0.976374	1.08701	1.07701
rna11752	LOC103948431	GN=LOC103948431 Dbxref=GeneID:103948431,Genbank:XM_009359464.1 Name=XM_009359464.1 gbkey=mRNA product=expansin-A4-like%2C transcript variant X2 transcript_id=XM_009359464.1 gene_biotype=protein_coding	1.86428	0.748707	0	0.822493	0	1.31671	0	0	0	0.49325	0.754562	0
rna11753	LOC103948432	GN=LOC103948432 Dbxref=GeneID:103948432,Genbank:XM_009359465.1 Name=XM_009359465.1 gbkey=mRNA product=myosin heavy chain%2C cardiac muscle isoform-like transcript_id=XM_009359465.1 gene_biotype=protein_coding	0.956456	0.843958	0.98792	0.95282	0.97434	0.305993	1.05686	1.72146	0.891821	1.50462	0.923879	0.879874
rna11764	LOC103948441	GN=LOC103948441 Dbxref=GeneID:103948441,Genbank:XM_009359475.1 Name=XM_009359475.1 gbkey=mRNA product=peptidyl-prolyl cis-trans isomerase FKBP20-1 transcript_id=XM_009359475.1 gene_biotype=protein_coding	1.46195	1.29638	1.75056	1.19065	1.34612	1.33389	0.916897	0.9957	0.659651	0.349069	0.375879	0.323259
rna11772	LOC103948476	GN=LOC103948476 Dbxref=GeneID:103948476,Genbank:XM_009359507.1 Name=XM_009359507.1 gbkey=mRNA product=thaumatin-like protein 1a transcript_id=XM_009359507.1 gene_biotype=protein_coding	0	0.960343	1.55804	0.901963	0.939471	0	0	0	0.640177	0	0	0
rna11775	LOC103948478	GN=LOC103948478 Dbxref=GeneID:103948478,Genbank:XM_009359510.1 Name=XM_009359510.1 gbkey=mRNA product=lisH domain and HEAT repeat-containing protein KIAA1468 homolog transcript_id=XM_009359510.1 gene_biotype=protein_coding	0	1.27811	0	0	0	0	0	0	0	0.721893	0	0
rna11776	LOC103948479	GN=LOC103948479 Dbxref=GeneID:103948479,Genbank:XM_009359511.1 Name=XM_009359511.1 gbkey=mRNA product=non-specific lipid-transfer protein 2-like transcript_id=XM_009359511.1 gene_biotype=protein_coding	0	0	0	0	0	0	0	0	0	1.18151	0.818494	0
rna46134	LOC103936617	GN=LOC103936617 Dbxref=GeneID:103936617,Genbank:XM_009346459.1 Name=XM_009346459.1 gbkey=mRNA product=delta(7)-sterol-C5(6)-desaturase-like transcript_id=XM_009346459.1 gene_biotype=protein_coding	0.634366	0.571705	0	0.636009	0.634417	0.736935	0.820859	0	2.5029	2.69535	0.271384	0.49608
rna1180	LOC103947671	GN=LOC103947671 Dbxref=GeneID:103947671,Genbank:XM_009358601.1 Name=XM_009358601.1 gbkey=mRNA product=universal stress protein A-like protein transcript_id=XM_009358601.1 gene_biotype=protein_coding	1.23119	1.15956	1.28343	1.25392	1.40217	1.26297	0.864148	0.629364	0.712094	0.755248	0.684527	0.761377
rna11816	LOC103948503	GN=LOC103948503 Dbxref=GeneID:103948503,Genbank:XM_009359539.1 Name=XM_009359539.1 gbkey=mRNA product=ribulose bisphosphate carboxylase small chain%2C chloroplastic-like transcript_id=XM_009359539.1 gene_biotype=protein_coding	0	0	0	0	0	0	0	0	0	0	0	0
rna11817	LOC103948502	GN=LOC103948502 Dbxref=GeneID:103948502,Genbank:XM_009359537.1 Name=XM_009359537.1 gbkey=mRNA product=ribulose bisphosphate carboxylase small chain%2C chloroplastic-like%2C transcript variant X1 transcript_id=XM_009359537.1 gene_biotype=protein_coding	0.290058	0.345144	0.34778	0.422928	0.378469	0.479087	1.01663	0.662884	1.00511	2.29935	2.43358	2.31897
rna1182	LOC103947704	GN=LOC103947704 Dbxref=GeneID:103947704,Genbank:XM_009358645.1 Name=XM_009358645.1 gbkey=mRNA product=uncharacterized LOC103947704%2C transcript variant X1 transcript_id=XM_009358645.1 gene_biotype=protein_coding	0	0	0	0	0	0	0	0	0	0	0.894354	1.10565
rna11824	LOC103948507	GN=LOC103948507 Dbxref=GeneID:103948507,Genbank:XM_009359546.1 Name=XM_009359546.1 gbkey=mRNA product=protein STABILIZED1-like transcript_id=XM_009359546.1 gene_biotype=protein_coding	0	0	0	0	0	0	0	0	0	0	0	0
rna11826	LOC103948509	GN=LOC103948509 Dbxref=GeneID:103948509,Genbank:XM_009359548.1 Name=XM_009359548.1 gbkey=mRNA product=bifunctional epoxide hydrolase 2-like transcript_id=XM_009359548.1 gene_biotype=protein_coding	1.50793	1.42855	1.01315	0.739115	0.68507	0.626184	0	0	0	0	0	0
rna11827	LOC103948512	GN=LOC103948512 Dbxref=GeneID:103948512,Genbank:XM_009359549.1 Name=XM_009359549.1 gbkey=mRNA product=lanC-like protein GCL2 transcript_id=XM_009359549.1 gene_biotype=protein_coding	0	0.885376	0	0	1.11462	0	0	0	0	0	0	0
rna11828	LOC103948514	GN=LOC103948514 Dbxref=GeneID:103948514,Genbank:XM_009359552.1 Name=XM_009359552.1 gbkey=mRNA product=protein YIF1B-like transcript_id=XM_009359552.1 gene_biotype=protein_coding	0.888228	0.953145	0.88083	0.980006	0.918491	0.874699	1.10497	0.977988	1.10933	1.01735	1.10612	1.18884
rna11836	LOC103948568	GN=LOC103948568 Dbxref=GeneID:103948568,Genbank:XM_009359615.1 Name=XM_009359615.1 gbkey=mRNA product=expansin-B3-like transcript_id=XM_009359615.1 gene_biotype=protein_coding	0	0	0	0	0	0	0	0	0	0	0	0
rna1184	LOC103947733	GN=LOC103947733 Dbxref=GeneID:103947733,Genbank:XM_009358682.1 Name=XM_009358682.1 gbkey=mRNA product=glutamine--tRNA ligase-like transcript_id=XM_009358682.1 gene_biotype=protein_coding	1.01676	0.910742	1.01463	0.956272	0.924306	0.916094	0.714334	0.878703	0.796368	1.42418	1.19778	1.24983
rna11850	LOC103948525	GN=LOC103948525 Dbxref=GeneID:103948525,Genbank:XM_009359570.1 Name=XM_009359570.1 gbkey=mRNA product=pentatricopeptide repeat-containing protein At2g20710%2C mitochondrial-like transcript_id=XM_009359570.1 gene_biotype=protein_coding	0	0	0	0	0	0	0	0	0	0	0	0
rna11856	LOC103948530	GN=LOC103948530 Dbxref=GeneID:103948530,Genbank:XM_009359576.1 Name=XM_009359576.1 gbkey=mRNA product=riboflavin synthase-like%2C transcript variant X1 transcript_id=XM_009359576.1 gene_biotype=protein_coding	0	0	0	0	0	0	0	0	0	0	0	0
rna11858	LOC103948531	GN=LOC103948531 Dbxref=GeneID:103948531,Genbank:XM_009359578.1 Name=XM_009359578.1 gbkey=mRNA product=phosphomevalonate kinase-like transcript_id=XM_009359578.1 gene_biotype=protein_coding	0.527057	0.635308	0.845284	0.606633	0.728989	0.578594	1.04925	0.853856	1.52788	1.44623	1.53794	1.66298
rna11860	LOC103948533	GN=LOC103948533 Dbxref=GeneID:103948533,Genbank:XM_009359581.1 Name=XM_009359581.1 gbkey=mRNA product=putative uncharacterized protein DDB_G0294196 transcript_id=XM_009359581.1 gene_biotype=protein_coding	0.970857	0.897285	0.929445	0.820049	1.02461	0.910923	0.833113	0.621481	0.760946	1.39519	1.4137	1.4224
rna11865	LOC103948537	GN=LOC103948537 Dbxref=GeneID:103948537,Genbank:XM_009359586.1 Name=XM_009359586.1 gbkey=mRNA product=probable ubiquitin-conjugating enzyme E2 25 transcript_id=XM_009359586.1 gene_biotype=protein_coding	0.310537	0.632762	0.944329	0.227161	0.471914	0.455458	1.37261	1.13373	1.92743	1.47272	1.44987	1.60148
rna43207	LOC103934008	GN=LOC103934008 Dbxref=GeneID:103934008,Genbank:XM_009343709.1 Name=XM_009343709.1 gbkey=mRNA product=mannan endo-1%2C4-beta-mannosidase 2-like transcript_id=XM_009343709.1 gene_biotype=protein_coding	0	0	0	0	0	0	0	0	0	0	0	0
rna11890	LOC103948574	GN=LOC103948574 Dbxref=GeneID:103948574,Genbank:XM_009359619.1 Name=XM_009359619.1 gbkey=mRNA product=molybdopterin synthase catalytic subunit%2C transcript variant X1 transcript_id=XM_009359619.1 gene_biotype=protein_coding	1.3735	1.25801	0	1.22662	1.07746	1.17478	0.475607	0.646338	0	0.885101	0	0.882586
rna11898	LOC103948579	GN=LOC103948579 Dbxref=GeneID:103948579,Genbank:XM_009359625.1 Name=XM_009359625.1 gbkey=mRNA product=subtilisin-like protease%2C transcript variant X2 transcript_id=XM_009359625.1 gene_biotype=protein_coding	1.0646	1.1445	1.18211	0.944168	0.875097	0.846122	1.38518	1.35908	1.35445	0.505059	0.675542	0.664079
rna1190	LOC103947772	GN=LOC103947772 Dbxref=GeneID:103947772,Genbank:XM_009358725.1 Name=XM_009358725.1 gbkey=mRNA product=cysteine--tRNA ligase%2C cytoplasmic-like transcript_id=XM_009358725.1 gene_biotype=protein_coding	0.759927	0.906997	1.03311	0.928142	0.934135	0.820044	0.99919	0.995797	1.04581	1.12583	1.24618	1.20483
rna39436	LOC103930689	GN=LOC103930689 Dbxref=GeneID:103930689,Genbank:XM_009340057.1 Name=XM_009340057.1 gbkey=mRNA product=40S ribosomal protein SA-like transcript_id=XM_009340057.1 gene_biotype=protein_coding	1.08564	1.23729	0.877021	0.918219	1.12996	0.761312	1.18423	0.951675	0.909696	0.939174	1.03904	0.966734
rna11909	LOC103948590	GN=LOC103948590 Dbxref=GeneID:103948590,Genbank:XM_009359633.1 Name=XM_009359633.1 gbkey=mRNA product=17.4 kDa class III heat shock protein-like transcript_id=XM_009359633.1 gene_biotype=protein_coding	2.16278	1.65539	1.86872	1.41584	1.25861	0.871194	0.532658	0.587791	0.522009	0.056406	0	0.068599
rna11912	LOC103948591	GN=LOC103948591 Dbxref=GeneID:103948591,Genbank:XM_009359634.1 Name=XM_009359634.1 gbkey=mRNA product=probable complex I intermediate-associated protein 30%2C transcript variant X1 transcript_id=XM_009359634.1 gene_biotype=protein_coding	1.05064	0.968839	1.27696	1.03148	1.03584	1.12016	1.0299	0.861792	0.975645	0.709151	0.976041	0.963552
rna11938	LOC103948632	GN=LOC103948632 Dbxref=GeneID:103948632,Genbank:XM_009359670.1 Name=XM_009359670.1 gbkey=mRNA product=subtilisin-like protease transcript_id=XM_009359670.1 gene_biotype=protein_coding	0	0	0	0	0	0	0	0	0	0	0	0
rna11947	LOC103948613	GN=LOC103948613 Dbxref=GeneID:103948613,Genbank:XM_009359658.1 Name=XM_009359658.1 gbkey=mRNA product=AT-rich interactive domain-containing protein 4-like transcript_id=XM_009359658.1 gene_biotype=protein_coding	0	0.951679	1.13664	0.898758	0.701991	0.964354	0	1.07958	0.92654	1.34047	0	0
rna11950	LOC103948616	GN=LOC103948616 Dbxref=GeneID:103948616,Genbank:XM_009359661.1 Name=XM_009359661.1 gbkey=mRNA product=translation initiation factor eIF-2B subunit alpha-like%2C transcript variant X2 transcript_id=XM_009359661.1 gene_biotype=protein_coding	0	0	0	0	0	0	0	0	0	0	0	0
rna1196	LOC103947818	GN=LOC103947818 Dbxref=GeneID:103947818,Genbank:XM_009358783.1 Name=XM_009358783.1 gbkey=mRNA product=uncharacterized LOC103947818%2C transcript variant X1 transcript_id=XM_009358783.1 gene_biotype=protein_coding	0.899207	0.978555	0.983722	1.13754	1.14205	1.12064	0.955858	0.999	1.04273	0.951023	0.894078	0.895591
rna42825	LOC103933655	GN=LOC103933655 Dbxref=GeneID:103933655,Genbank:XM_009343348.1 Name=XM_009343348.1 gbkey=mRNA product=histone-lysine N-methyltransferase family member SUVH9-like%2C transcript variant X2 transcript_id=XM_009343348.1 gene_biotype=protein_coding	1.00831	1.07564	1.03105	0.990631	1.15336	0.947489	0.755613	0	1.0379	0	0	0
rna11964	LOC103948646	GN=LOC103948646 Dbxref=GeneID:103948646,Genbank:XM_009359683.1 Name=XM_009359683.1 gbkey=mRNA product=glutamyl-tRNA(Gln) amidotransferase subunit B%2C chloroplastic/mitochondrial-like%2C transcript variant X1 transcript_id=XM_009359683.1 gene_biotype=protein_coding	0.709486	0.85581	0.775221	0.746923	0.848389	0.734111	0.950896	0.828349	0.877578	1.47097	1.5702	1.63206
rna11969	LOC103948647	GN=LOC103948647 Dbxref=GeneID:103948647,Genbank:XM_009359686.1 Name=XM_009359686.1 gbkey=mRNA product=mediator of RNA polymerase II transcription subunit 8%2C transcript variant X2 transcript_id=XM_009359686.1 gene_biotype=protein_coding	0.900243	0.976208	1.03022	0.912701	1.1216	0.878465	1.36134	1.10958	1.26769	0.720848	0.815193	0.905906
rna11972	LOC103948650	GN=LOC103948650 Dbxref=GeneID:103948650,Genbank:XM_009359690.1 Name=XM_009359690.1 gbkey=mRNA product=3-isopropylmalate dehydratase large subunit-like transcript_id=XM_009359690.1 gene_biotype=protein_coding	0.878415	1.04256	1.09365	0.959392	1.00263	0.970791	1.08858	0.995278	1.17116	0.878838	0.948331	0.970369
rna11978	LOC103948654	GN=LOC103948654 Dbxref=GeneID:103948654,Genbank:XM_009359694.1 Name=XM_009359694.1 gbkey=mRNA product=putative G3BP-like protein%2C transcript variant X2 transcript_id=XM_009359694.1 gene_biotype=protein_coding	0	0	0	0	0	0	0	0	0	0	0	0
rna11980	LOC103948655	GN=LOC103948655 Dbxref=GeneID:103948655,Genbank:XM_009359696.1 Name=XM_009359696.1 gbkey=mRNA product=28 kDa ribonucleoprotein%2C chloroplastic transcript_id=XM_009359696.1 gene_biotype=protein_coding	0	0	0	0	0	0	0	0	0	1.03287	1.03516	0.931973
rna11983	LOC103948657	GN=LOC103948657 Dbxref=GeneID:103948657,Genbank:XM_009359698.1 Name=XM_009359698.1 gbkey=mRNA product=cysteine-rich repeat secretory protein 3-like transcript_id=XM_009359698.1 gene_biotype=protein_coding	0.938138	0.948357	1.18525	1.06086	1.05996	0.884144	1.16562	1.09754	1.4009	0.718288	0.792568	0.748381
rna11988	LOC103948660	GN=LOC103948660 Dbxref=GeneID:103948660,Genbank:XM_009359702.1 Name=XM_009359702.1 gbkey=mRNA product=U-box domain-containing protein 72-like%2C transcript variant X1 transcript_id=XM_009359702.1 gene_biotype=protein_coding	0.824006	0.932969	1.01021	1.03856	1.14387	1.00086	1.17734	1.02525	1.27529	0.841516	0.835112	0.895022
rna11995	LOC103948665	GN=LOC103948665 Dbxref=GeneID:103948665,Genbank:XM_009359709.1 Name=XM_009359709.1 gbkey=mRNA product=60S ribosomal protein L23 transcript_id=XM_009359709.1 gene_biotype=protein_coding	1.1813	1.05896	1.1572	1.0523	1.13379	1.03609	0.949535	0.949746	0.902598	0.866506	0.888227	0.823756
rna11998	LOC103948668	GN=LOC103948668 Dbxref=GeneID:103948668,Genbank:XM_009359712.1 Name=XM_009359712.1 gbkey=mRNA product=eukaryotic translation initiation factor isoform 4E-2-like transcript_id=XM_009359712.1 gene_biotype=protein_coding	1.00595	0.952782	1.00075	0.978078	0.907382	0.922579	1.02778	1.0075	0.98262	1.06286	1.07069	1.08103
rna35154	LOC103927033	GN=LOC103927033 Dbxref=GeneID:103927033,Genbank:XM_009335933.1 Name=XM_009335933.1 gbkey=mRNA product=protein PROTON GRADIENT REGULATION 5%2C chloroplastic-like transcript_id=XM_009335933.1 gene_biotype=protein_coding	0	0	0	0	0	0.538716	0.588112	0.491982	0	1.40574	1.38957	1.58588
rna12007	LOC103948677	GN=LOC103948677 Dbxref=GeneID:103948677,Genbank:XM_009359728.1 Name=XM_009359728.1 gbkey=mRNA product=heterogeneous nuclear ribonucleoprotein 1-like transcript_id=XM_009359728.1 gene_biotype=protein_coding	0.948963	0.935112	0.882885	0.934774	0.919888	0.985312	1.29647	1.22147	1.27217	0.842414	0.894619	0.865926
rna12012	LOC103948676	GN=LOC103948676 Dbxref=GeneID:103948676,Genbank:XM_009359726.1 Name=XM_009359726.1 gbkey=mRNA product=uncharacterized LOC103948676%2C transcript variant X5 transcript_id=XM_009359726.1 gene_biotype=protein_coding	0	0	0	0	0	0	0	0	0	0	0	0
rna12015	LOC103948679	GN=LOC103948679 Dbxref=GeneID:103948679,Genbank:XM_009359730.1 Name=XM_009359730.1 gbkey=mRNA product=thaumatin-like protein 1b transcript_id=XM_009359730.1 gene_biotype=protein_coding	0	0	0	0	0	0	0	0	0	0.981925	1.02218	0.995896
rna49850	LOC103939919	GN=LOC103939919 Dbxref=GeneID:103939919,Genbank:XM_009350017.1 Name=XM_009350017.1 gbkey=mRNA product=60S ribosomal protein L14-1-like transcript_id=XM_009350017.1 gene_biotype=protein_coding	1.23115	1.15963	1.08501	1.15345	1.23875	0.840247	0.902018	0.736402	0.65334	0	0	0
rna12031	LOC103948691	GN=LOC103948691 Dbxref=GeneID:103948691,Genbank:XM_009359741.1 Name=XM_009359741.1 gbkey=mRNA product=probable plastid-lipid-associated protein 6%2C chloroplastic transcript_id=XM_009359741.1 gene_biotype=protein_coding	1.44438	0	1.83119	0	0	0	0.411545	1.00414	0.308744	0	0	0
rna12039	LOC103948694	GN=LOC103948694 Dbxref=GeneID:103948694,Genbank:XM_009359750.1 Name=XM_009359750.1 gbkey=mRNA product=pleckstrin homology domain-containing family A member 8-like%2C transcript variant X5 transcript_id=XM_009359750.1 gene_biotype=protein_coding	1.01737	1.11435	1.19641	1.12964	1.013	1.24828	0.814425	0.770661	0.846108	0.949959	0.911079	0.988711
rna12045	LOC103948699	GN=LOC103948699 Dbxref=GeneID:103948699,Genbank:XM_009359755.1 Name=XM_009359755.1 gbkey=mRNA product=60S ribosomal protein L14-2-like transcript_id=XM_009359755.1 gene_biotype=protein_coding	1.25369	0	1.23703	1.27811	0.152438	0	0	1.16719	0.992672	0.757602	1.16126	0
rna12052	LOC103948703	GN=LOC103948703 Dbxref=GeneID:103948703,Genbank:XM_009359761.1 Name=XM_009359761.1 gbkey=mRNA product=serine/threonine-protein kinase tricorner-like transcript_id=XM_009359761.1 gene_biotype=protein_coding	0	0	0	0	0	0	0	0	0	0	0	0
rna12069	LOC103948736	GN=LOC103948736 Dbxref=GeneID:103948736,Genbank:XM_009359793.1 Name=XM_009359793.1 gbkey=mRNA product=polyadenylate-binding protein RBP47-like transcript_id=XM_009359793.1 gene_biotype=protein_coding	0	0	0	0	0	0	1.04481	0.904459	1.70116	0.68288	0.78264	0.884054
rna12071	LOC103948738	GN=LOC103948738 Dbxref=GeneID:103948738,Genbank:XM_009359795.1 Name=XM_009359795.1 gbkey=mRNA product=aminopeptidase M1-like transcript_id=XM_009359795.1 gene_biotype=protein_coding	1.62862	0.910283	1.16348	1.18619	1.03145	1.0732	0.68675	1.06608	0.809509	1.00883	0.793384	0.64223
rna47923	LOC103938193	GN=LOC103938193 Dbxref=GeneID:103938193,Genbank:XM_009348189.1 Name=XM_009348189.1 gbkey=mRNA product=21.7 kDa class VI heat shock protein-like transcript_id=XM_009348189.1 gene_biotype=protein_coding	1.39907	1.28446	1.30124	1.25023	1.36448	1.38245	1.09622	1.16857	1.04242	0.237715	0.234313	0.238819
rna12090	LOC103948752	GN=LOC103948752 Dbxref=GeneID:103948752,Genbank:XM_009359814.1 Name=XM_009359814.1 gbkey=mRNA product=protein SUPPRESSOR OF GENE SILENCING 3-like%2C transcript variant X3 transcript_id=XM_009359814.1 gene_biotype=protein_coding	0	0	0	0	0	0	0	0	0	0	0	0
rna9569	LOC103946584	GN=LOC103946584 Dbxref=GeneID:103946584,Genbank:XM_009357310.1 Name=XM_009357310.1 gbkey=mRNA product=polycomb group protein FIE2-like transcript_id=XM_009357310.1 gene_biotype=protein_coding	0	0	0	0	0.671325	0.53887	1.07715	0.827171	1.57992	0.920016	0.978442	1.40711
rna12120	LOC103948771	GN=LOC103948771 Dbxref=GeneID:103948771,Genbank:XM_009359836.1 Name=XM_009359836.1 gbkey=mRNA product=protein translation factor SUI1 homolog 2 transcript_id=XM_009359836.1 gene_biotype=protein_coding	0.788631	0.699292	0	0.471042	0.588264	0.682846	1.17599	0	1.28225	1.38464	1.35173	1.57531
rna12121	LOC103948770	GN=LOC103948770 Dbxref=GeneID:103948770,Genbank:XM_009359835.1 Name=XM_009359835.1 gbkey=mRNA product=thiamine thiazole synthase%2C chloroplastic-like transcript_id=XM_009359835.1 gene_biotype=protein_coding	0.743437	0.859382	0.943534	0.892352	0.979468	0.961855	1.13141	0.943174	0.992111	1.02194	1.31522	1.21613
rna12123	LOC103948774	GN=LOC103948774 Dbxref=GeneID:103948774,Genbank:XM_009359840.1 Name=XM_009359840.1 gbkey=mRNA product=DDRGK domain-containing protein 1-like%2C transcript variant X2 transcript_id=XM_009359840.1 gene_biotype=protein_coding	1.13134	0.922063	1.13991	0.926488	0.894754	1.00652	0.963006	1.24868	0.752495	1.01609	1.04525	0.953397
rna43844	LOC103934565	GN=LOC103934565 Dbxref=GeneID:103934565,Genbank:XM_009344318.1 Name=XM_009344318.1 gbkey=mRNA product=protein disulfide-isomerase 5-3-like%2C transcript variant X2 transcript_id=XM_009344318.1 gene_biotype=protein_coding	0.591763	0.699903	0.720509	0.622418	0.694367	0.640716	1.08326	0.87222	1.27586	1.41579	1.6177	1.76549
rna12130	LOC103948781	GN=LOC103948781 Dbxref=GeneID:103948781,Genbank:XM_009359850.1 Name=XM_009359850.1 gbkey=mRNA product=electron transfer flavoprotein subunit alpha%2C mitochondrial-like transcript_id=XM_009359850.1 gene_biotype=protein_coding	1.00626	0.934262	1.03157	0.963988	1.02579	0.959571	1.16884	1.05225	1.08762	0.914176	0.903625	0.952034
rna43837	LOC103934559	GN=LOC103934559 Dbxref=GeneID:103934559,Genbank:XM_009344310.1 Name=XM_009344310.1 gbkey=mRNA product=glucose-6-phosphate/phosphate translocator 1%2C chloroplastic-like transcript_id=XM_009344310.1 gene_biotype=protein_coding	0	0	0	0	0	0	0	0	0	0	0	0
rna12136	LOC103948784	GN=LOC103948784 Dbxref=GeneID:103948784,Genbank:XM_009359853.1 Name=XM_009359853.1 gbkey=mRNA product=tryptophan synthase beta chain 1 transcript_id=XM_009359853.1 gene_biotype=protein_coding	0.885766	0.975967	0.959567	0.99995	0.997502	0.989163	1.02242	1.03349	1.03273	1.00252	1.07317	1.02775
rna43835	LOC103934557	GN=LOC103934557 Dbxref=GeneID:103934557,Genbank:XM_009344308.1 Name=XM_009344308.1 gbkey=mRNA product=FHA domain-containing protein DDL-like transcript_id=XM_009344308.1 gene_biotype=protein_coding	0	0.67545	0	0	0	0	1.84068	0.982886	0.500985	0	0	0
rna12143	LOC103948787	GN=LOC103948787 Dbxref=GeneID:103948787,Genbank:XM_009359856.1 Name=XM_009359856.1 gbkey=mRNA product=uncharacterized LOC103948787 transcript_id=XM_009359856.1 gene_biotype=protein_coding	1.03855	0.991673	1.1575	1.14567	1.16784	1.12018	1.38309	1.18994	1.31834	0.504995	0.514596	0.46763
rna12144	LOC103948789	GN=LOC103948789 Dbxref=GeneID:103948789,Genbank:XM_009359858.1 Name=XM_009359858.1 gbkey=mRNA product=protein MOS2-like transcript_id=XM_009359858.1 gene_biotype=protein_coding	0	0	0	0	0	0	0	0	0	0	0	0
rna43829	LOC103934554	GN=LOC103934554 Dbxref=GeneID:103934554,Genbank:XM_009344305.1 Name=XM_009344305.1 gbkey=mRNA product=protein LHCP TRANSLOCATION DEFECT-like transcript_id=XM_009344305.1 gene_biotype=protein_coding	0	0	0	0	0	0	0.709043	0	0	0.775436	1.15883	1.35669
rna1216	LOC103947938	GN=LOC103947938 Dbxref=GeneID:103947938,Genbank:XM_009358928.1 Name=XM_009358928.1 gbkey=mRNA product=uncharacterized LOC103947938%2C transcript variant X2 transcript_id=XM_009358928.1 gene_biotype=protein_coding	1.09054	1.26721	1.04383	1.01682	1.23555	1.07713	0	1.05938	1.29289	0.77898	0.164767	0.972904
rna12163	LOC103948818	GN=LOC103948818 Dbxref=GeneID:103948818,Genbank:XM_009359887.1 Name=XM_009359887.1 gbkey=mRNA product=lipid phosphate phosphatase gamma%2C chloroplastic-like transcript_id=XM_009359887.1 gene_biotype=protein_coding	0	0	0	0	0	0	0	0	0	0	0	0
rna12164	LOC103948819	GN=LOC103948819 Dbxref=GeneID:103948819,Genbank:XM_009359888.1 Name=XM_009359888.1 gbkey=mRNA product=importin subunit alpha-2-like transcript_id=XM_009359888.1 gene_biotype=protein_coding	1.19221	1.00955	0	0.751836	0.859482	1.04426	0	0.990219	0	1.12038	1.12959	0.902483
rna12167	LOC103948823	GN=LOC103948823 Dbxref=GeneID:103948823,Genbank:XM_009359893.1 Name=XM_009359893.1 gbkey=mRNA product=uncharacterized protein At1g32220%2C chloroplastic%2C transcript variant X2 transcript_id=XM_009359893.1 gene_biotype=protein_coding	0.935187	0.908453	1.14225	0.998544	1.03573	1.13277	1.16099	0.911353	0.9891	0.905553	0.910907	0.96917
rna12196	LOC103948841	GN=LOC103948841 Dbxref=GeneID:103948841,Genbank:XM_009359915.1 Name=XM_009359915.1 gbkey=mRNA product=heat shock 70 kDa protein 15-like transcript_id=XM_009359915.1 gene_biotype=protein_coding	0	0	0	0	0	0	0	0	0	0	0	0
rna12197	LOC103948842	GN=LOC103948842 Dbxref=GeneID:103948842,Genbank:XM_009359917.1 Name=XM_009359917.1 gbkey=mRNA product=heat shock 70 kDa protein 15-like%2C transcript variant X2 transcript_id=XM_009359917.1 gene_biotype=protein_coding	1.38233	0.91719	0.987607	1.06919	0.928794	1.00871	0.631668	1.02374	0.629224	1.27438	1.18945	0.957717
rna12213	LOC103948847	GN=LOC103948847 Dbxref=GeneID:103948847,Genbank:XM_009359927.1 Name=XM_009359927.1 gbkey=mRNA product=coatomer subunit beta'-2%2C transcript variant X8 transcript_id=XM_009359927.1 gene_biotype=protein_coding	1.04097	0.750162	1.16012	0.664839	0	0.718179	0.557016	0.957364	0.845099	1.4183	1.70319	1.18475
rna12215	LOC103948848	GN=LOC103948848 Dbxref=GeneID:103948848,Genbank:XM_009359928.1 Name=XM_009359928.1 gbkey=mRNA product=E3 SUMO-protein ligase RanBP2 transcript_id=XM_009359928.1 gene_biotype=protein_coding	0.63748	1.03533	1.00561	0.830675	1.16004	0.806797	1.20725	1.40264	1.24786	0.86047	0.834666	0.971194
rna1222	LOC103947964	GN=LOC103947964 Dbxref=GeneID:103947964,Genbank:XM_009358959.1 Name=XM_009358959.1 gbkey=mRNA product=uncharacterized LOC103947964 transcript_id=XM_009358959.1 gene_biotype=protein_coding	1.05161	0.983794	0.99323	1.10596	1.07467	1.05585	0.980312	1.0169	1.06357	0.912239	0.878784	0.883073
rna12222	LOC103948856	GN=LOC103948856 Dbxref=GeneID:103948856,Genbank:XM_009359936.1 Name=XM_009359936.1 gbkey=mRNA product=uncharacterized LOC103948856%2C transcript variant X3 transcript_id=XM_009359936.1 gene_biotype=protein_coding	0	0	0	0	0	0	0	0	0	0	0	0
rna12229	LOC103948857	GN=LOC103948857 Dbxref=GeneID:103948857,Genbank:XM_009359938.1 Name=XM_009359938.1 gbkey=mRNA product=N-alpha-acetyltransferase 15%2C NatA auxiliary subunit-like%2C transcript variant X2 transcript_id=XM_009359938.1 gene_biotype=protein_coding	1.67497	0.914629	0.931588	1.21768	0.990299	1.12024	0.559373	1.04213	0.680002	1.07035	0.998542	0.800207
rna12248	LOC103948869	GN=LOC103948869 Dbxref=GeneID:103948869,Genbank:XM_009359954.1 Name=XM_009359954.1 gbkey=mRNA product=uncharacterized LOC103948869 transcript_id=XM_009359954.1 gene_biotype=protein_coding	1.24858	1.13581	1.17338	1.44666	1.42487	1.61859	0.771642	0.92848	0.6468	0.703561	0.474401	0.427212
rna12250	LOC103948870	GN=LOC103948870 Dbxref=GeneID:103948870,Genbank:XM_009359955.1 Name=XM_009359955.1 gbkey=mRNA product=epoxide hydrolase 4-like transcript_id=XM_009359955.1 gene_biotype=protein_coding	0	0	0	0	0	0	0	0	0	0	0	0
rna12252	LOC103948885	GN=LOC103948885 Dbxref=GeneID:103948885,Genbank:XM_009359967.1 Name=XM_009359967.1 gbkey=mRNA product=histidine biosynthesis bifunctional protein hisIE%2C chloroplastic-like%2C transcript variant X1 transcript_id=XM_009359967.1 gene_biotype=protein_coding	0	0	0	0	0	0	0	0	0	0	0	0
rna12254	LOC103948886	GN=LOC103948886 Dbxref=GeneID:103948886,Genbank:XM_009359969.1 Name=XM_009359969.1 gbkey=mRNA product=elongation factor 1-alpha-like transcript_id=XM_009359969.1 gene_biotype=protein_coding	0	0	0	0	0	0	0	0	0	0	0	0
rna39385	LOC103930646	GN=LOC103930646 Dbxref=GeneID:103930646,Genbank:XM_009340011.1 Name=XM_009340011.1 gbkey=mRNA product=protein disulfide isomerase-like 5-1 transcript_id=XM_009340011.1 gene_biotype=protein_coding	0.92475	0.973723	1.0993	0.932979	0.857176	0.984428	0.959874	1.02216	1.04531	1.01601	1.05735	1.12693
rna1226	LOC103947996	GN=LOC103947996 Dbxref=GeneID:103947996,Genbank:XM_009358985.1 Name=XM_009358985.1 gbkey=mRNA product=elongator complex protein 2-like transcript_id=XM_009358985.1 gene_biotype=protein_coding	0	0	0	0	0	0	0	0	0	0	0	0
rna39395	LOC103930652	GN=LOC103930652 Dbxref=GeneID:103930652,Genbank:XM_009340016.1 Name=XM_009340016.1 gbkey=mRNA product=carbamoyl-phosphate synthase large chain%2C chloroplastic-like transcript_id=XM_009340016.1 gene_biotype=protein_coding	1.73568	0.908798	0.912853	1.26808	1.00385	1.15515	0.598047	1.29877	0.635646	1.01465	0.854849	0.613619
rna1227	LOC103948005	GN=LOC103948005 Dbxref=GeneID:103948005,Genbank:XM_009358994.1 Name=XM_009358994.1 gbkey=mRNA product=RNA polymerase II degradation factor 1-like transcript_id=XM_009358994.1 gene_biotype=protein_coding	0.846971	0.90728	1.07198	0.995518	1.11997	1.10631	1.05525	0.913034	1.12914	0.919786	0.967397	0.967358
rna12275	LOC103948895	GN=LOC103948895 Dbxref=GeneID:103948895,Genbank:XM_009359979.1 Name=XM_009359979.1 gbkey=mRNA product=40S ribosomal protein S23 transcript_id=XM_009359979.1 gene_biotype=protein_coding	1.17637	1.05519	0.915499	1.14387	1.10967	1.1239	0.852364	0.986476	0.86934	1.0374	0.949532	0.780385
rna6318	LOC103943777	GN=LOC103943777 Dbxref=GeneID:103943777,Genbank:XM_009354126.1 Name=XM_009354126.1 gbkey=mRNA product=arogenate dehydratase/prephenate dehydratase 2%2C chloroplastic-like%2C transcript variant X2 transcript_id=XM_009354126.1 gene_biotype=protein_coding	0	0	0	0	0	0	0	0	0	0	0	0
rna6315	LOC103943774	GN=LOC103943774 Dbxref=GeneID:103943774,Genbank:XM_009354122.1 Name=XM_009354122.1 gbkey=mRNA product=vacuolar proton ATPase a1-like%2C transcript variant X1 transcript_id=XM_009354122.1 gene_biotype=protein_coding	0	0	0	0	0	0	0	0	0	0	0	0
rna12287	LOC103948906	GN=LOC103948906 Dbxref=GeneID:103948906,Genbank:XM_009359993.1 Name=XM_009359993.1 gbkey=mRNA product=L-ascorbate peroxidase%2C cytosolic-like%2C transcript variant X1 transcript_id=XM_009359993.1 gene_biotype=protein_coding	1.02434	1.03123	1.11226	1.06695	1.11615	1.13192	0.823008	0.817699	0.824325	1.03742	1.03213	0.982572
rna12291	LOC103948908	GN=LOC103948908 Dbxref=GeneID:103948908,Genbank:XM_009359998.1 Name=XM_009359998.1 gbkey=mRNA product=uncharacterized LOC103948908%2C transcript variant X2 transcript_id=XM_009359998.1 gene_biotype=protein_coding	0	0	0	0	0	0	0	0	1.37142	0	0.628577	0
rna12296	LOC103948911	GN=LOC103948911 Dbxref=GeneID:103948911,Genbank:XM_009359999.1 Name=XM_009359999.1 gbkey=mRNA product=mitogen-activated protein kinase 13-like transcript_id=XM_009359999.1 gene_biotype=protein_coding	1.19413	1.12522	1.25357	1.23286	1.1461	0.975718	1.01239	0.971347	0.91422	0.72607	0.742586	0.705789
rna12297	LOC103948912	GN=LOC103948912 Dbxref=GeneID:103948912,Genbank:XM_009360000.1 Name=XM_009360000.1 gbkey=mRNA product=probable trans-2-enoyl-CoA reductase%2C mitochondrial%2C transcript variant X1 transcript_id=XM_009360000.1 gene_biotype=protein_coding	1.27476	1.16969	1.3439	1.11601	1.177	1.11569	1.13318	0.951694	1.02861	0.554383	0.578262	0.556818
rna12323	LOC103948931	GN=LOC103948931 Dbxref=GeneID:103948931,Genbank:XM_009360020.1 Name=XM_009360020.1 gbkey=mRNA product=receptor-like protein kinase HERK 1 transcript_id=XM_009360020.1 gene_biotype=protein_coding	0.714362	1.23527	1.02318	1.15364	0.766104	1.01051	1.03628	1.21492	0.684448	1.16069	0.964107	1.03649
rna12331	LOC103948933	GN=LOC103948933 Dbxref=GeneID:103948933,Genbank:XM_009360028.1 Name=XM_009360028.1 gbkey=mRNA product=probable NOT transcription complex subunit VIP2%2C transcript variant X7 transcript_id=XM_009360028.1 gene_biotype=protein_coding	0.96675	1.01482	0	0.867741	1.02385	0.91465	1.1303	0.884921	1.62314	0.728508	0.802606	1.04272
rna12336	LOC103948938	GN=LOC103948938 Dbxref=GeneID:103948938,Genbank:XM_009360032.1 Name=XM_009360032.1 gbkey=mRNA product=3-ketoacyl-CoA synthase 12-like transcript_id=XM_009360032.1 gene_biotype=protein_coding	0	0	0	0	0	0	0	0	0	0	0	0
rna12344	LOC103948943	GN=LOC103948943 Dbxref=GeneID:103948943,Genbank:XM_009360037.1 Name=XM_009360037.1 gbkey=mRNA product=12S seed storage protein CRD-like transcript_id=XM_009360037.1 gene_biotype=protein_coding	0.910984	0.977047	0.978043	0.967902	0.994642	0.946753	1.01267	0.86262	0.970032	1.18965	1.11259	1.07707
rna12350	LOC103948949	GN=LOC103948949 Dbxref=GeneID:103948949,Genbank:XM_009360042.1 Name=XM_009360042.1 gbkey=mRNA product=aquaporin TIP1-3-like transcript_id=XM_009360042.1 gene_biotype=protein_coding	0	0	0	0	0	0	0	0	0	0	0	0
rna12365	LOC103948961	GN=LOC103948961 Dbxref=GeneID:103948961,Genbank:XM_009360058.1 Name=XM_009360058.1 gbkey=mRNA product=uncharacterized LOC103948961%2C transcript variant X2 transcript_id=XM_009360058.1 gene_biotype=protein_coding	0	0	0.99269	0	1.15946	0	0.847847	0	0	0	0	0
rna12368	LOC103948962	GN=LOC103948962 Dbxref=GeneID:103948962,Genbank:XM_009360060.1 Name=XM_009360060.1 gbkey=mRNA product=ras-related protein RABE1c-like%2C transcript variant X2 transcript_id=XM_009360060.1 gene_biotype=protein_coding	0	0	0	0	0	0	0	0	0	0	0	0
rna7675	LOC103944955	GN=LOC103944955 Dbxref=GeneID:103944955,Genbank:XM_009355442.1 Name=XM_009355442.1 gbkey=mRNA product=histone H2B-like transcript_id=XM_009355442.1 gene_biotype=protein_coding	1.09276	1.07967	1.22541	1.10096	1.06463	1.02256	1.07834	1.13918	0.772138	0.841901	0.800887	0.78157
rna7678	LOC103944958	GN=LOC103944958 Dbxref=GeneID:103944958,Genbank:XM_009355445.1 Name=XM_009355445.1 gbkey=mRNA product=histone H2A transcript_id=XM_009355445.1 gene_biotype=protein_coding	0	0	0	0	0	0	0	0	0	0	0	0
rna12378	LOC103948970	GN=LOC103948970 Dbxref=GeneID:103948970,Genbank:XM_009360068.1 Name=XM_009360068.1 gbkey=mRNA product=actin-depolymerizing factor 1-like transcript_id=XM_009360068.1 gene_biotype=protein_coding	1.2578	1.20182	1.21785	1.2472	1.29963	1.28823	0.650325	0.851474	1.00413	0.615144	0.667416	0.698979
rna12384	LOC103948973	GN=LOC103948973 Dbxref=GeneID:103948973,Genbank:XM_009360071.1 Name=XM_009360071.1 gbkey=mRNA product=THO complex subunit 4A-like transcript_id=XM_009360071.1 gene_biotype=protein_coding	0.906187	1.03666	1.01814	0.960323	1.0128	0.983651	1.19515	1.1422	1.16416	0.829138	0.880899	0.87069
rna7669	LOC103944953	GN=LOC103944953 Dbxref=GeneID:103944953,Genbank:XM_009355440.1 Name=XM_009355440.1 gbkey=mRNA product=uncharacterized LOC103944953 transcript_id=XM_009355440.1 gene_biotype=protein_coding	0	0	0	0	0	0	0	0	0	0	0	0
rna12389	LOC103948979	GN=LOC103948979 Dbxref=GeneID:103948979,Genbank:XM_009360077.1 Name=XM_009360077.1 gbkey=mRNA product=uncharacterized LOC103948979%2C transcript variant X1 transcript_id=XM_009360077.1 gene_biotype=protein_coding	0.829058	0.832769	0.580258	0.742733	1.06473	1.20082	1.18776	0.860922	0.987621	1.10874	1.24149	1.3631
rna12390	LOC103948978	GN=LOC103948978 Dbxref=GeneID:103948978,Genbank:XM_009360076.1 Name=XM_009360076.1 gbkey=mRNA product=UDP-glucuronic acid decarboxylase 6 transcript_id=XM_009360076.1 gene_biotype=protein_coding	0	0	0	0	0	0	0	0	0	0	0	0
rna12393	LOC103948981	GN=LOC103948981 Dbxref=GeneID:103948981,Genbank:XM_009360078.1 Name=XM_009360078.1 gbkey=mRNA product=ubiquitin-conjugating enzyme E2 7-like transcript_id=XM_009360078.1 gene_biotype=protein_coding	0	0	0	0	0	0	0	0	0	0	0	0
rna12394	LOC103949019	GN=LOC103949019 Dbxref=GeneID:103949019,Genbank:XM_009360108.1 Name=XM_009360108.1 gbkey=mRNA product=osmotin-like protein transcript_id=XM_009360108.1 gene_biotype=protein_coding	0.905742	1.17074	1.18588	1.58742	1.5849	1.32798	1.0945	1.03843	1.19819	0.297051	0.309697	0.299469
rna12402	LOC103949022	GN=LOC103949022 Dbxref=GeneID:103949022,Genbank:XM_009360110.1 Name=XM_009360110.1 gbkey=mRNA product=UDP-glycosyltransferase 74F2-like transcript_id=XM_009360110.1 gene_biotype=protein_coding	1.4349	1.37505	1.68273	0.950025	0.959956	1.05167	0	0	0.411428	0	0.433352	0.700885
rna12405	LOC103949024	GN=LOC103949024 Dbxref=GeneID:103949024,Genbank:XM_009360114.1 Name=XM_009360114.1 gbkey=mRNA product=U6 snRNA-associated Sm-like protein LSm6%2C transcript variant X2 transcript_id=XM_009360114.1 gene_biotype=protein_coding	0	0	0	0	0	0	0	0	0	0	0	0
rna12409	LOC103949028	GN=LOC103949028 Dbxref=GeneID:103949028,Genbank:XM_009360118.1 Name=XM_009360118.1 gbkey=mRNA product=mitogen-activated protein kinase homolog MMK1-like transcript_id=XM_009360118.1 gene_biotype=protein_coding	1.10344	1.20646	0.855346	1.18219	0.918664	1.10258	1.07659	0.976407	1.52369	0.75032	0.667971	0.636343
rna12411	LOC103949030	GN=LOC103949030 Dbxref=GeneID:103949030,Genbank:XM_009360120.1 Name=XM_009360120.1 gbkey=mRNA product=60S ribosomal protein L5 transcript_id=XM_009360120.1 gene_biotype=protein_coding	1.19483	1.06215	0.781369	1.31986	1.27247	1.20603	0.81596	1.07201	0.907073	0.910593	0.751889	0.705757
rna12412	LOC103949032	GN=LOC103949032 Dbxref=GeneID:103949032,Genbank:XM_009360121.1 Name=XM_009360121.1 gbkey=mRNA product=60S ribosomal protein L5-1-like transcript_id=XM_009360121.1 gene_biotype=protein_coding	1.05146	0.919202	0.918833	1.15342	1.11386	1.0985	0.823132	1.19319	0.859045	1.12029	0.908961	0.840106
rna12413	LOC103949033	GN=LOC103949033 Dbxref=GeneID:103949033,Genbank:XM_009360122.1 Name=XM_009360122.1 gbkey=mRNA product=probable phosphoinositide phosphatase SAC9%2C transcript variant X1 transcript_id=XM_009360122.1 gene_biotype=protein_coding	1.47383	0.908681	0.882779	1.2718	0.943148	1.10831	0.400877	0.996846	0.42183	1.50078	1.16978	0.921334
rna12416	LOC103949034	GN=LOC103949034 Dbxref=GeneID:103949034,Genbank:XM_009360126.1 Name=XM_009360126.1 gbkey=mRNA product=uncharacterized LOC103949034%2C transcript variant X2 transcript_id=XM_009360126.1 gene_biotype=protein_coding	1.11272	0.931292	1.10169	0.949077	1.0142	1.065	0.869561	0.870963	0.520541	1.44293	0.955804	1.16623
rna12417	LOC103949035	GN=LOC103949035 Dbxref=GeneID:103949035,Genbank:XM_009360127.1 Name=XM_009360127.1 gbkey=mRNA product=serine carboxypeptidase II-2 transcript_id=XM_009360127.1 gene_biotype=protein_coding	0.659316	0.743182	0.890783	0.717631	0.757771	0.76152	1.31851	1.13843	1.35465	1.14523	1.25514	1.25783
rna12418	LOC103949036	GN=LOC103949036 Dbxref=GeneID:103949036,Genbank:XM_009360128.1 Name=XM_009360128.1 gbkey=mRNA product=phosphoglycolate phosphatase%2C transcript variant X1 transcript_id=XM_009360128.1 gene_biotype=protein_coding	0.304442	0.805157	0	0.759189	0.854347	0.788947	1.16396	0.890892	1.79831	0.938739	1.05194	1.64407
rna12422	LOC103949037	GN=LOC103949037 Dbxref=GeneID:103949037,Genbank:XM_009360133.1 Name=XM_009360133.1 gbkey=mRNA product=uncharacterized LOC103949037%2C transcript variant X2 transcript_id=XM_009360133.1 gene_biotype=protein_coding	0	0	0	0	0	0	0	0	1.31128	0	0.688724	0
rna12428	LOC103949042	GN=LOC103949042 Dbxref=GeneID:103949042,Genbank:XM_009360137.1 Name=XM_009360137.1 gbkey=mRNA product=calcineurin subunit B-like transcript_id=XM_009360137.1 gene_biotype=protein_coding	0	0	0	0	0	0	0	0	0	0	0	0
rna12429	LOC103949043	GN=LOC103949043 Dbxref=GeneID:103949043,Genbank:XM_009360138.1 Name=XM_009360138.1 gbkey=mRNA product=uncharacterized LOC103949043%2C transcript variant X1 transcript_id=XM_009360138.1 gene_biotype=protein_coding	0.757973	0.922848	0.964035	0.750861	0.70004	0.705342	1.17333	1.18077	1.1829	1.13732	1.24083	1.28376
rna20383	LOC103956006	GN=LOC103956006 Dbxref=GeneID:103956006,Genbank:XM_009367935.1 Name=XM_009367935.1 gbkey=mRNA product=QWRF motif-containing protein 8-like%2C transcript variant X1 transcript_id=XM_009367935.1 gene_biotype=protein_coding	0	0	0	0	0	0	0	0	0	0	0	0
rna12437	LOC103949050	GN=LOC103949050 Dbxref=GeneID:103949050,Genbank:XM_009360144.1 Name=XM_009360144.1 gbkey=mRNA product=heat shock 70 kDa protein-like transcript_id=XM_009360144.1 gene_biotype=protein_coding	0	0	0	0	0	0	0	0	0	0	0	0
rna12438	LOC103949051	GN=LOC103949051 Dbxref=GeneID:103949051,Genbank:XM_009360145.1 Name=XM_009360145.1 gbkey=mRNA product=eukaryotic translation initiation factor isoform 4G-1-like transcript_id=XM_009360145.1 gene_biotype=protein_coding	1.06431	0.982801	1.08396	1.01586	1.03063	1.0381	0.951876	0.948829	1.0496	0.937494	0.925307	0.971237
rna1244	LOC103948139	GN=LOC103948139 Dbxref=GeneID:103948139,Genbank:XM_009359139.1 Name=XM_009359139.1 gbkey=mRNA product=probable fructose-bisphosphate aldolase 3%2C chloroplastic transcript_id=XM_009359139.1 gene_biotype=protein_coding	0.775917	0.953353	1.02962	0.771033	0.808588	0.757514	1.22325	0.985666	1.21519	1.2064	1.14414	1.12932
rna20362	LOC103955991	GN=LOC103955991 Dbxref=GeneID:103955991,Genbank:XM_009367915.1 Name=XM_009367915.1 gbkey=mRNA product=signal recognition particle receptor subunit alpha homolog transcript_id=XM_009367915.1 gene_biotype=protein_coding	0.732922	0.847012	0.807077	1.03765	0.981658	0.927362	0.915191	1.09869	0.904471	1.25468	1.2619	1.23138
rna12456	LOC103949068	GN=LOC103949068 Dbxref=GeneID:103949068,Genbank:XM_009360163.1 Name=XM_009360163.1 gbkey=mRNA product=leucine aminopeptidase 1-like transcript_id=XM_009360163.1 gene_biotype=protein_coding	1.07783	1.10435	1.17857	1.10139	1.09872	1.14978	1.15059	1.0513	1.1237	0.617127	0.654341	0.692284
rna12458	LOC103949069	GN=LOC103949069 Dbxref=GeneID:103949069,Genbank:XM_009360165.1 Name=XM_009360165.1 gbkey=mRNA product=26S proteasome non-ATPase regulatory subunit 9-like%2C transcript variant X2 transcript_id=XM_009360165.1 gene_biotype=protein_coding	1.02286	0.915983	0.971391	0.995498	0.980957	0.942998	1.17461	1.10474	1.19937	0.924134	0.867616	0.899835
rna12459	LOC103949071	GN=LOC103949071 Dbxref=GeneID:103949071,Genbank:XM_009360166.1 Name=XM_009360166.1 gbkey=mRNA product=uncharacterized LOC103949071 transcript_id=XM_009360166.1 gene_biotype=protein_coding	0	1.2404	0	1.27008	0	0	0	0	0.489511	0	0	0
rna12463	LOC103949074	GN=LOC103949074 Dbxref=GeneID:103949074,Genbank:XM_009360171.1 Name=XM_009360171.1 gbkey=mRNA product=eukaryotic translation initiation factor 5A-2-like transcript_id=XM_009360171.1 gene_biotype=protein_coding	0.994052	1.05677	1.16812	1.02842	1.1618	1.00567	1.01888	0.937557	0.979785	0.845056	0.898704	0.905197
rna12468	LOC103949078	GN=LOC103949078 Dbxref=GeneID:103949078,Genbank:XM_009360176.1 Name=XM_009360176.1 gbkey=mRNA product=omega-6 fatty acid desaturase%2C chloroplastic transcript_id=XM_009360176.1 gene_biotype=protein_coding	0	0	0	0	0	0	0.93053	0	0	0	0.897047	1.17242
rna12488	LOC103949093	GN=LOC103949093 Dbxref=GeneID:103949093,Genbank:XM_009360189.1 Name=XM_009360189.1 gbkey=mRNA product=cytochrome c oxidase assembly factor 6-like%2C transcript variant X2 transcript_id=XM_009360189.1 gene_biotype=protein_coding	0	0	0	0	0	0	0	0	0	0	0	0
rna12490	LOC103949094	GN=LOC103949094 Dbxref=GeneID:103949094,Genbank:XM_009360190.1 Name=XM_009360190.1 gbkey=mRNA product=transcription factor bHLH66-like transcript_id=XM_009360190.1 gene_biotype=protein_coding	0	0.870524	0.909862	0.664122	0.710192	0	1.383	1.04689	1.2866	0	0.99668	1.13213
rna12491	LOC103949095	GN=LOC103949095 Dbxref=GeneID:103949095,Genbank:XM_009360191.1 Name=XM_009360191.1 gbkey=mRNA product=NADP-dependent glyceraldehyde-3-phosphate dehydrogenase-like transcript_id=XM_009360191.1 gene_biotype=protein_coding	0.681078	0.699068	0.833184	0.831058	0.757829	0.879221	0.906761	0.786606	1.14615	1.44154	1.37916	1.65834
rna12492	LOC103949096	GN=LOC103949096 Dbxref=GeneID:103949096,Genbank:XM_009360192.1 Name=XM_009360192.1 gbkey=mRNA product=40S ribosomal protein S12-like transcript_id=XM_009360192.1 gene_biotype=protein_coding	1.07214	1.04307	1.17125	1.12224	1.02429	0.995628	0.98982	0.976705	1.05283	0.846035	0.850028	0.855973
rna12495	LOC103949099	GN=LOC103949099 Dbxref=GeneID:103949099,Genbank:XM_009360195.1 Name=XM_009360195.1 gbkey=mRNA product=protein RTF2 homolog transcript_id=XM_009360195.1 gene_biotype=protein_coding	0	0	0	0	0	0	0.948358	0.928899	1.27088	0	0	0.851862
rna12497	LOC103949101	GN=LOC103949101 Dbxref=GeneID:103949101,Genbank:XM_009360197.1 Name=XM_009360197.1 gbkey=mRNA product=mediator of RNA polymerase II transcription subunit 22b-like transcript_id=XM_009360197.1 gene_biotype=protein_coding	0.895205	0.87715	0.996825	0.912226	0.990334	1.07889	1.47014	0.824954	1.27361	0.810184	0.837001	1.03348
rna12506	LOC103949105	GN=LOC103949105 Dbxref=GeneID:103949105,Genbank:XM_009360204.1 Name=XM_009360204.1 gbkey=mRNA product=VAMP-like protein YKT61 transcript_id=XM_009360204.1 gene_biotype=protein_coding	0	0	0	0	0	0	0	0	0	0	0	0
rna12507	LOC103949106	GN=LOC103949106 Dbxref=GeneID:103949106,Genbank:XM_009360205.1 Name=XM_009360205.1 gbkey=mRNA product=apolipoprotein D-like transcript_id=XM_009360205.1 gene_biotype=protein_coding	1.33217	1.16063	1.06275	1.51141	1.55878	1.61773	0.938528	0.870118	0.761917	0.557467	0.291831	0.336674
rna20311	LOC103955956	GN=LOC103955956 Dbxref=GeneID:103955956,Genbank:XM_009367871.1 Name=XM_009367871.1 gbkey=mRNA product=uncharacterized LOC103955956 transcript_id=XM_009367871.1 gene_biotype=protein_coding	0	0	0	0	0	0	0	0	0	0	0	0
rna12526	LOC103949122	GN=LOC103949122 Dbxref=GeneID:103949122,Genbank:XM_009360221.1 Name=XM_009360221.1 gbkey=mRNA product=DNA replication licensing factor MCM5-like transcript_id=XM_009360221.1 gene_biotype=protein_coding	0.772108	1.04346	1.06064	0.994549	0.971117	0.886933	1.18886	1.45671	1.17292	0.811302	0.853005	0.788401
rna39539	LOC103930773	GN=LOC103930773 Dbxref=GeneID:103930773,Genbank:XM_009340147.1 Name=XM_009340147.1 gbkey=mRNA product=peptidyl-prolyl cis-trans isomerase CYP28%2C chloroplastic-like transcript_id=XM_009340147.1 gene_biotype=protein_coding	1.02417	1.08344	0	0.97133	0.943254	0.929158	1.03018	1.00615	1.27303	0.88013	0.866954	0.992205
rna12548	LOC103949135	GN=LOC103949135 Dbxref=GeneID:103949135,Genbank:XM_009360238.1 Name=XM_009360238.1 gbkey=mRNA product=serine/threonine-protein kinase MST20-like%2C transcript variant X2 transcript_id=XM_009360238.1 gene_biotype=protein_coding	0	0	0	1.12402	1.10108	0	0.976747	0.803754	0.994399	0	0	0
rna39528	LOC103930765	GN=LOC103930765 Dbxref=GeneID:103930765,Genbank:XM_009340137.1 Name=XM_009340137.1 gbkey=mRNA product=116 kDa U5 small nuclear ribonucleoprotein component-like transcript_id=XM_009340137.1 gene_biotype=protein_coding	0.683632	0.797592	0	1.07007	1.07377	0.7816	0.742076	2.3474	0.992562	0.993526	0.846058	0.671726
rna12560	LOC103949145	GN=LOC103949145 Dbxref=GeneID:103949145,Genbank:XM_009360248.1 Name=XM_009360248.1 gbkey=mRNA product=40S ribosomal protein S11-like transcript_id=XM_009360248.1 gene_biotype=protein_coding	0	0	0	0	1.31807	0	0	0	0.894816	1.06564	0.922738	0.798735
rna12562	LOC103949147	GN=LOC103949147 Dbxref=GeneID:103949147,Genbank:XM_009360249.1 Name=XM_009360249.1 gbkey=mRNA product=large proline-rich protein bag6-B-like transcript_id=XM_009360249.1 gene_biotype=protein_coding	0	0	0	0	0	0	1.24523	0.743696	1.39587	0.677642	0.881306	1.05626
rna12568	LOC103949153	GN=LOC103949153 Dbxref=GeneID:103949153,Genbank:XM_009360254.1 Name=XM_009360254.1 gbkey=mRNA product=uncharacterized LOC103949153 transcript_id=XM_009360254.1 gene_biotype=protein_coding	1.12197	1.48661	0	1.18057	1.07933	0.987563	0.899685	0.94099	1.10998	0.848941	0.831327	0.51304
rna12577	LOC103949161	GN=LOC103949161 Dbxref=GeneID:103949161,Genbank:XM_009360259.1 Name=XM_009360259.1 gbkey=mRNA product=protein OS-9-like transcript_id=XM_009360259.1 gene_biotype=protein_coding	0	0	0	0	0	0	0	0	0	0	0	0
rna12583	LOC103949163	GN=LOC103949163 Dbxref=GeneID:103949163,Genbank:XM_009360263.1 Name=XM_009360263.1 gbkey=mRNA product=protein S-acyltransferase 24-like transcript_id=XM_009360263.1 gene_biotype=protein_coding	0.695241	0.733876	0.961864	0.949281	0.989123	0.935798	0.845721	0.927976	1.06691	1.20053	1.36495	1.32873
rna12597	LOC103949175	GN=LOC103949175 Dbxref=GeneID:103949175,Genbank:XM_009360277.1 Name=XM_009360277.1 gbkey=mRNA product=pyrophosphate-energized vacuolar membrane proton pump transcript_id=XM_009360277.1 gene_biotype=protein_coding	0	0	0	0	0	0	0	0	0	0	0	0
rna1260	LOC103948286	GN=LOC103948286 Dbxref=GeneID:103948286,Genbank:XM_009359299.1 Name=XM_009359299.1 gbkey=mRNA product=fruit protein pKIWI502-like transcript_id=XM_009359299.1 gene_biotype=protein_coding	0.289905	0.50423	0.334449	0.560617	0.606965	0.575469	0.965978	0.695252	1.04338	1.97661	2.16178	2.28537
rna12602	LOC103949178	GN=LOC103949178 Dbxref=GeneID:103949178,Genbank:XM_009360281.1 Name=XM_009360281.1 gbkey=mRNA product=bifunctional purple acid phosphatase 26-like transcript_id=XM_009360281.1 gene_biotype=protein_coding	0.522707	0.571429	0.565192	0.563963	0.640163	0.636993	0.818798	0.743457	0.870156	1.87183	2.2038	1.99152
rna12603	LOC103949179	GN=LOC103949179 Dbxref=GeneID:103949179,Genbank:XM_009360283.1 Name=XM_009360283.1 gbkey=mRNA product=synaptotagmin-5-like transcript_id=XM_009360283.1 gene_biotype=protein_coding	1.3927	1.25279	1.05648	1.27274	1.24729	1.349	0.703679	0.923044	0.756042	0.713044	0.67847	0.654721
rna12605	LOC103949181	GN=LOC103949181 Dbxref=GeneID:103949181,Genbank:XM_009360287.1 Name=XM_009360287.1 gbkey=mRNA product=calmodulin-binding receptor-like cytoplasmic kinase 3%2C transcript variant X3 transcript_id=XM_009360287.1 gene_biotype=protein_coding	0	0.91663	0	0.913438	1.10335	0	1.04705	0.919767	0	1.03428	1.02355	1.04193
rna41831	LOC103932736	GN=LOC103932736 Dbxref=GeneID:103932736,Genbank:XM_009342378.1 Name=XM_009342378.1 gbkey=mRNA product=probable sucrose-phosphate synthase 1 transcript_id=XM_009342378.1 gene_biotype=protein_coding	0	0	0	0	0	0	0	0	0	0	0	0
rna12615	LOC103949216	GN=LOC103949216 Dbxref=GeneID:103949216,Genbank:XM_009360316.1 Name=XM_009360316.1 gbkey=mRNA product=mitochondrial inner membrane protein OXA1-like transcript_id=XM_009360316.1 gene_biotype=protein_coding	0	0.556572	0.730339	0.870623	0	0.784635	1.06257	1.00636	1.03691	1.41251	1.4057	1.13378
rna12619	LOC103949219	GN=LOC103949219 Dbxref=GeneID:103949219,Genbank:XM_009360321.1 Name=XM_009360321.1 gbkey=mRNA product=endoglucanase 6-like transcript_id=XM_009360321.1 gene_biotype=protein_coding	0	0	0	0	0	0	0	0	0	0	0	0
rna12622	LOC103949222	GN=LOC103949222 Dbxref=GeneID:103949222,Genbank:XM_009360324.1 Name=XM_009360324.1 gbkey=mRNA product=long chain acyl-CoA synthetase 4 transcript_id=XM_009360324.1 gene_biotype=protein_coding	1.06874	0.967857	1.0741	1.12887	1.03044	1.19647	0.741549	0.916058	0.720257	1.12593	1.05894	0.970798
rna12624	LOC103949327	GN=LOC103949327 Dbxref=GeneID:103949327,Genbank:XM_009360446.1 Name=XM_009360446.1 gbkey=mRNA product=probable non-specific lipid-transfer protein transcript_id=XM_009360446.1 gene_biotype=protein_coding	0	0	0	0	0	0	0.131776	0	0.03459	1.76414	1.41722	1.65227
rna12629	LOC103949226	GN=LOC103949226 Dbxref=GeneID:103949226,Genbank:XM_009360328.1 Name=XM_009360328.1 gbkey=mRNA product=putative E3 ubiquitin-protein ligase UBR7%2C transcript variant X2 transcript_id=XM_009360328.1 gene_biotype=protein_coding	0.898559	0	0	1.10144	0	0	0	0	0	0	0	0
rna1263	LOC103948307	GN=LOC103948307 Dbxref=GeneID:103948307,Genbank:XM_009359318.1 Name=XM_009359318.1 gbkey=mRNA product=ALG-2 interacting protein X-like transcript_id=XM_009359318.1 gene_biotype=protein_coding	1.00255	0.96819	1.17579	0.961562	1.02251	1.02875	1.02717	1.03988	1.02576	0.936318	0.889037	0.922488
rna12637	LOC103949230	GN=LOC103949230 Dbxref=GeneID:103949230,Genbank:XM_009360332.1 Name=XM_009360332.1 gbkey=mRNA product=salutaridine reductase-like transcript_id=XM_009360332.1 gene_biotype=protein_coding	2.11707	1.519	2.45181	1.0685	0.957794	1.80936	0.395411	0.261663	0.326148	0.043587	0.049651	0
rna12638	LOC103949232	GN=LOC103949232 Dbxref=GeneID:103949232,Genbank:XM_009360335.1 Name=XM_009360335.1 gbkey=mRNA product=nucleoside diphosphate kinase 3-like transcript_id=XM_009360335.1 gene_biotype=protein_coding	0.591507	0.525646	0.214233	0	0	0.620264	0	0.508576	1.05438	1.75446	1.66966	2.06127
rna12640	LOC103949333	GN=LOC103949333 Dbxref=GeneID:103949333,Genbank:XM_009360452.1 Name=XM_009360452.1 gbkey=mRNA product=non-specific lipid-transfer protein 13-like transcript_id=XM_009360452.1 gene_biotype=protein_coding	0	0	0	0	0	0	0	0	0	1.02089	0	0.979106
rna12642	LOC103949235	GN=LOC103949235 Dbxref=GeneID:103949235,Genbank:XM_009360336.1 Name=XM_009360336.1 gbkey=mRNA product=uncharacterized LOC103949235%2C transcript variant X1 transcript_id=XM_009360336.1 gene_biotype=protein_coding	0.938068	0	0	0.985565	0	0	1.31087	0	0	0.975069	0	0.790426
rna12646	LOC103949238	GN=LOC103949238 Dbxref=GeneID:103949238,Genbank:XM_009360341.1 Name=XM_009360341.1 gbkey=mRNA product=UDP-glucose 4-epimerase GEPI48-like transcript_id=XM_009360341.1 gene_biotype=protein_coding	0.817927	0.818116	0.846509	0.966154	1.03021	0.935113	1.08733	0.926895	1.20614	1.13466	1.08828	1.14267
rna12647	LOC103949239	GN=LOC103949239 Dbxref=GeneID:103949239,Genbank:XM_009360342.1 Name=XM_009360342.1 gbkey=mRNA product=dynamin-related protein 5A transcript_id=XM_009360342.1 gene_biotype=protein_coding	0.758076	0.903918	0.964597	0.700701	0.761719	0.763307	1.13115	0.989906	1.12099	1.20217	1.35203	1.35144
rna1265	LOC103948297	GN=LOC103948297 Dbxref=GeneID:103948297,Genbank:XM_009359308.1 Name=XM_009359308.1 gbkey=mRNA product=tetratricopeptide repeat protein 5-like transcript_id=XM_009359308.1 gene_biotype=protein_coding	0	0	0	0	0	0	0	0	0	0	0	0
rna12650	LOC103949241	GN=LOC103949241 Dbxref=GeneID:103949241,Genbank:XM_009360345.1 Name=XM_009360345.1 gbkey=mRNA product=uncharacterized LOC103949241 transcript_id=XM_009360345.1 gene_biotype=protein_coding	0	0	0	0	0	0	0	0	0	0	0	0
rna12658	LOC103949248	GN=LOC103949248 Dbxref=GeneID:103949248,Genbank:XM_009360353.1 Name=XM_009360353.1 gbkey=mRNA product=ATP-dependent zinc metalloprotease FTSH 4%2C mitochondrial transcript_id=XM_009360353.1 gene_biotype=protein_coding	0.940732	0	0.902073	0.78122	0	0.731097	0	0.646458	0.514333	1.5963	1.64465	1.24314
rna12664	LOC103949252	GN=LOC103949252 Dbxref=GeneID:103949252,Genbank:XM_009360358.1 Name=XM_009360358.1 gbkey=mRNA product=RNA polymerase II transcriptional coactivator KELP-like transcript_id=XM_009360358.1 gene_biotype=protein_coding	1.27669	1.12042	1.37342	1.16117	0.958086	1.1843	0.89716	1.05839	0.755206	0.747565	0.733934	0.733658
rna12675	LOC103949260	GN=LOC103949260 Dbxref=GeneID:103949260,Genbank:XM_009360364.1 Name=XM_009360364.1 gbkey=mRNA product=30S ribosomal protein S6 alpha%2C chloroplastic transcript_id=XM_009360364.1 gene_biotype=protein_coding	0	0	0	0	0	0	0	0	0	0.496097	1.5039	0
rna12676	LOC103949261	GN=LOC103949261 Dbxref=GeneID:103949261,Genbank:XM_009360365.1 Name=XM_009360365.1 gbkey=mRNA product=26S proteasome non-ATPase regulatory subunit 8 homolog A transcript_id=XM_009360365.1 gene_biotype=protein_coding	0.98662	1.01886	1.06231	0.9743	1.01969	1.03495	1.07728	0.990392	1.09325	0.89272	0.935868	0.913764
rna12684	LOC103949268	GN=LOC103949268 Dbxref=GeneID:103949268,Genbank:XM_009360370.1 Name=XM_009360370.1 gbkey=mRNA product=uncharacterized LOC103949268%2C transcript variant X1 transcript_id=XM_009360370.1 gene_biotype=protein_coding	1.71235	0	0	0.944889	0.558373	0.759136	0	0.948974	0	1.34594	1.06264	0.667692
rna12688	LOC103949271	GN=LOC103949271 Dbxref=GeneID:103949271,Genbank:XM_009360374.1 Name=XM_009360374.1 gbkey=mRNA product=importin subunit beta-1-like transcript_id=XM_009360374.1 gene_biotype=protein_coding	1.6499	0.781556	0.95286	0.899808	0.802299	0.894556	0.526426	1.13997	0.550092	1.4291	1.3542	1.01923
rna12689	LOC103949272	GN=LOC103949272 Dbxref=GeneID:103949272,Genbank:XM_009360375.1 Name=XM_009360375.1 gbkey=mRNA product=luminal-binding protein 5-like transcript_id=XM_009360375.1 gene_biotype=protein_coding	0	0	0	0	0	0	0	0	0	0	0	0
rna12691	LOC103949274	GN=LOC103949274 Dbxref=GeneID:103949274,Genbank:XM_009360377.1 Name=XM_009360377.1 gbkey=mRNA product=ABC transporter F family member 3-like%2C transcript variant X1 transcript_id=XM_009360377.1 gene_biotype=protein_coding	1.56335	0.847542	0.845046	0.962357	0.892119	1.09651	0.655668	1.24279	0.631094	1.2763	1.06988	0.917341
rna12696	LOC103949277	GN=LOC103949277 Dbxref=GeneID:103949277,Genbank:XM_009360380.1 Name=XM_009360380.1 gbkey=mRNA product=probable trehalase transcript_id=XM_009360380.1 gene_biotype=protein_coding	0.919307	0.910214	1.00645	1.08298	0.879298	1.18131	0.943531	0.908808	1.14251	0.676271	1.16785	1.18148
rna12707	LOC103949283	GN=LOC103949283 Dbxref=GeneID:103949283,Genbank:XM_009360389.1 Name=XM_009360389.1 gbkey=mRNA product=dof zinc finger protein DOF4.6-like transcript_id=XM_009360389.1 gene_biotype=protein_coding	0	0	0	0	0	0	0	0	0	0	0	0
rna12714	LOC103949288	GN=LOC103949288 Dbxref=GeneID:103949288,Genbank:XM_009360397.1 Name=XM_009360397.1 gbkey=mRNA product=FAS-associated factor 2-like transcript_id=XM_009360397.1 gene_biotype=protein_coding	1.25833	1.03295	1.08491	1.01237	0.97324	1.04532	0.836451	1.11075	0.80495	1.01191	1.00869	0.820141
rna1273	LOC103949516	GN=LOC103949516 Dbxref=GeneID:103949516,Genbank:XM_009360633.1 Name=XM_009360633.1 gbkey=mRNA product=putative fasciclin-like arabinogalactan protein 20 transcript_id=XM_009360633.1 gene_biotype=protein_coding	0	0	0	0	0	0	0	0	0	0	0	0
rna12734	LOC103949298	GN=LOC103949298 Dbxref=GeneID:103949298,Genbank:XM_009360414.1 Name=XM_009360414.1 gbkey=mRNA product=N6-adenosine-methyltransferase MT-A70-like transcript_id=XM_009360414.1 gene_biotype=protein_coding	0.992319	1.07061	1.1249	1.00547	1.03519	1.08086	0.992943	1.03303	0.955005	0.87377	0.971645	0.864261
rna12736	LOC103949300	GN=LOC103949300 Dbxref=GeneID:103949300,Genbank:XM_009360416.1 Name=XM_009360416.1 gbkey=mRNA product=molybdate-anion transporter-like transcript_id=XM_009360416.1 gene_biotype=protein_coding	0.80741	0.812111	0.874555	0.718691	0.748363	0.814716	1.19019	0.918825	1.15723	1.2243	1.19158	1.54203
rna12737	LOC103949301	GN=LOC103949301 Dbxref=GeneID:103949301,Genbank:XM_009360417.1 Name=XM_009360417.1 gbkey=mRNA product=uncharacterized LOC103949301 transcript_id=XM_009360417.1 gene_biotype=protein_coding	0	0	0	0	0	0	0	0	0	0	0	0
rna12738	LOC103949302	GN=LOC103949302 Dbxref=GeneID:103949302,Genbank:XM_009360418.1 Name=XM_009360418.1 gbkey=mRNA product=UPF0160 protein-like transcript_id=XM_009360418.1 gene_biotype=protein_coding	0.826037	0.865602	0.980829	0.800861	0.826037	0.834585	1.23691	1.07981	1.24241	1.05855	1.10364	1.14473
rna12739	LOC103949304	GN=LOC103949304 Dbxref=GeneID:103949304,Genbank:XM_009360421.1 Name=XM_009360421.1 gbkey=mRNA product=uncharacterized LOC103949304 transcript_id=XM_009360421.1 gene_biotype=protein_coding	0	0	0	0	0	0	0	0	0	0	0	0
rna12743	LOC103949306	GN=LOC103949306 Dbxref=GeneID:103949306,Genbank:XM_009360422.1 Name=XM_009360422.1 gbkey=mRNA product=serine/threonine-protein kinase BLUS1-like%2C transcript variant X1 transcript_id=XM_009360422.1 gene_biotype=protein_coding	0.818052	1.11878	1.04052	0.889332	1.04993	1.01665	0.919588	0.906189	1.3989	0.945093	0.834586	1.06238
rna12748	LOC103949309	GN=LOC103949309 Dbxref=GeneID:103949309,Genbank:XM_009360428.1 Name=XM_009360428.1 gbkey=mRNA product=uncharacterized LOC103949309%2C transcript variant X1 transcript_id=XM_009360428.1 gene_biotype=protein_coding	1.16441	0.792208	0.83973	1.26937	0.999577	1.06512	0.638669	0.947738	0.777061	1.35476	1.12057	1.03078
rna12753	LOC103949313	GN=LOC103949313 Dbxref=GeneID:103949313,Genbank:XM_009360433.1 Name=XM_009360433.1 gbkey=mRNA product=uncharacterized LOC103949313 transcript_id=XM_009360433.1 gene_biotype=protein_coding	0.533974	0.561421	0.647963	0.517863	0.544235	0.572577	0.622892	0.481868	0.699597	2.06023	2.26121	2.49616
rna12755	LOC103949316	GN=LOC103949316 Dbxref=GeneID:103949316,Genbank:XM_009360435.1 Name=XM_009360435.1 gbkey=mRNA product=methionine gamma-lyase-like transcript_id=XM_009360435.1 gene_biotype=protein_coding	0	0	0	0	0	0	0	0	0	0	0	0
rna12762	LOC103949343	GN=LOC103949343 Dbxref=GeneID:103949343,Genbank:XM_009360459.1 Name=XM_009360459.1 gbkey=mRNA product=branchpoint-bridging protein-like transcript_id=XM_009360459.1 gene_biotype=protein_coding	1.14341	1.06599	1.11189	1.13988	1.18082	1.21687	1.0624	0.849684	1.06878	0.726496	0.56466	0.869132
rna12763	LOC103949344	GN=LOC103949344 Dbxref=GeneID:103949344,Genbank:XM_009360460.1 Name=XM_009360460.1 gbkey=mRNA product=floral homeotic protein PMADS 2 transcript_id=XM_009360460.1 gene_biotype=protein_coding	0	0	0	0	0.669121	0.801792	1.20936	1.26886	0.912568	0	1.1383	0
rna25427	LOC103960258	GN=LOC103960258 Dbxref=GeneID:103960258,Genbank:XM_009372704.1 Name=XM_009372704.1 gbkey=mRNA product=serine/threonine protein phosphatase 2A 57 kDa regulatory subunit B' alpha isoform-like transcript_id=XM_009372704.1 gene_biotype=protein_coding	0	0	0	0	0	0	0	0	0	0	0	0
rna12776	LOC103949358	GN=LOC103949358 Dbxref=GeneID:103949358,Genbank:XM_009360468.1 Name=XM_009360468.1 gbkey=mRNA product=spermidine hydroxycinnamoyl transferase transcript_id=XM_009360468.1 gene_biotype=protein_coding	0	0	0	0	0	0	0.040228	0	0.018121	1.51594	1.53219	1.89353
rna12778	LOC103949359	GN=LOC103949359 Dbxref=GeneID:103949359,Genbank:XM_009360469.1 Name=XM_009360469.1 gbkey=mRNA product=villin-4 transcript_id=XM_009360469.1 gene_biotype=protein_coding	1.35309	1.03118	0.971573	0.965021	0.751711	1.0733	0.624295	1.02889	0.591457	1.54707	1.05088	1.01153
rna12782	LOC103949362	GN=LOC103949362 Dbxref=GeneID:103949362,Genbank:XM_009360470.1 Name=XM_009360470.1 gbkey=mRNA product=putative glucose-6-phosphate 1-epimerase transcript_id=XM_009360470.1 gene_biotype=protein_coding	1.00208	1.03494	1.10718	0.993654	1.08592	1.07923	1.08074	0.951705	1.106	0.832795	0.830006	0.895754
rna128	LOC103947241	GN=LOC103947241 Dbxref=GeneID:103947241,Genbank:XM_009358189.1 Name=XM_009358189.1 gbkey=mRNA product=pyrophosphate--fructose 6-phosphate 1-phosphotransferase subunit beta-like%2C transcript variant X2 transcript_id=XM_009358189.1 gene_biotype=protein_coding	0.973191	0.977725	1.08655	0.916423	0.941803	0.910534	0.847582	0.816018	0.836688	1.16423	1.25544	1.27382
rna12807	LOC103949386	GN=LOC103949386 Dbxref=GeneID:103949386,Genbank:XM_009360498.1 Name=XM_009360498.1 gbkey=mRNA product=aldo-keto reductase family 4 member C10-like transcript_id=XM_009360498.1 gene_biotype=protein_coding	0.342363	0.425764	0.474275	0.382716	0.463699	0.385345	0.988092	0.763571	1.12725	2.06892	2.45577	2.12224
rna12808	LOC103949385	GN=LOC103949385 Dbxref=GeneID:103949385,Genbank:XM_009360497.1 Name=XM_009360497.1 gbkey=mRNA product=aldo-keto reductase family 4 member C9-like transcript_id=XM_009360497.1 gene_biotype=protein_coding	0.966606	0.989939	0.960239	1.05823	1.06696	1.08144	0.780959	0.823163	1.01252	1.01231	1.11436	1.13327
rna12809	LOC103949384	GN=LOC103949384 Dbxref=GeneID:103949384,Genbank:XM_009360496.1 Name=XM_009360496.1 gbkey=mRNA product=aldo-keto reductase family 4 member C9-like transcript_id=XM_009360496.1 gene_biotype=protein_coding	1.26979	1.18077	1.62273	0.673555	0	0.460476	0	0	0	0.824917	1.06363	0.904137
rna12811	LOC103949388	GN=LOC103949388 Dbxref=GeneID:103949388,Genbank:XM_009360500.1 Name=XM_009360500.1 gbkey=mRNA product=aldo-keto reductase family 4 member C9-like transcript_id=XM_009360500.1 gene_biotype=protein_coding	0.454632	0.691527	0.726109	0.746983	0.748953	0.671786	1.39494	1.09478	1.60369	1.17589	1.19799	1.49273
rna12812	LOC103949390	GN=LOC103949390 Dbxref=GeneID:103949390,Genbank:XM_009360501.1 Name=XM_009360501.1 gbkey=mRNA product=uncharacterized protein At2g39795%2C mitochondrial-like transcript_id=XM_009360501.1 gene_biotype=protein_coding	1.0157	0.798886	1.04297	0.813236	0.835029	0.954153	1.33127	1.58119	1.30221	0.803521	0.796346	0.725486
rna12813	LOC103949392	GN=LOC103949392 Dbxref=GeneID:103949392,Genbank:XM_009360503.1 Name=XM_009360503.1 gbkey=mRNA product=delta-1-pyrroline-5-carboxylate synthase-like%2C transcript variant X2 transcript_id=XM_009360503.1 gene_biotype=protein_coding	1.73992	0.841111	0	0.937997	0.852145	0.628825	0	0	0	0	0	0
rna12815	LOC103949393	GN=LOC103949393 Dbxref=GeneID:103949393,Genbank:XM_009360505.1 Name=XM_009360505.1 gbkey=mRNA product=uracil phosphoribosyltransferase transcript_id=XM_009360505.1 gene_biotype=protein_coding	0.71176	0.706682	0.548313	0.63617	0.724066	0.692072	0.968377	0.768522	0.941891	1.64306	1.79343	1.86566
rna46849	LOC103937224	GN=LOC103937224 Dbxref=GeneID:103937224,Genbank:XM_009347152.1 Name=XM_009347152.1 gbkey=mRNA product=PRA1 family protein A1-like%2C transcript variant X1 transcript_id=XM_009347152.1 gene_biotype=protein_coding	0.879331	1.01815	0.633958	0.881795	0.914608	0.708958	1.12789	0.949704	1.12687	1.26118	1.23913	1.25842
rna12832	LOC103949404	GN=LOC103949404 Dbxref=GeneID:103949404,Genbank:XM_009360517.1 Name=XM_009360517.1 gbkey=mRNA product=probable proteasome inhibitor transcript_id=XM_009360517.1 gene_biotype=protein_coding	1.01731	0.94278	1.04845	1.05015	1.13929	1.09849	1.2927	1.2177	1.33908	0.597883	0.624247	0.631913
rna12835	LOC103949410	GN=LOC103949410 Dbxref=GeneID:103949410,Genbank:XM_009360522.1 Name=XM_009360522.1 gbkey=mRNA product=uncharacterized LOC103949410%2C transcript variant X2 transcript_id=XM_009360522.1 gene_biotype=protein_coding	0	0	0	0	0	0	0	0	0	0	0	0
rna12839	LOC103949406	GN=LOC103949406 Dbxref=GeneID:103949406,Genbank:XM_009360518.1 Name=XM_009360518.1 gbkey=mRNA product=uncharacterized protein C167.05 transcript_id=XM_009360518.1 gene_biotype=protein_coding	1.26874	1.09588	1.26537	0.787888	0.623663	0.715558	0.903202	0.739495	0.973123	1.21287	1.1581	1.25611
rna12841	LOC103949412	GN=LOC103949412 Dbxref=GeneID:103949412,Genbank:XM_009360525.1 Name=XM_009360525.1 gbkey=mRNA product=peptidyl-prolyl cis-trans isomerase PASTICCINO1 transcript_id=XM_009360525.1 gene_biotype=protein_coding	1.35358	0.977293	1.19443	1.1352	1.06618	1.12154	0.592313	0.841884	0.710849	1.02143	1.07077	0.914533
rna12851	LOC103949420	GN=LOC103949420 Dbxref=GeneID:103949420,Genbank:XM_009360535.1 Name=XM_009360535.1 gbkey=mRNA product=probable serine/threonine-protein kinase At5g41260 transcript_id=XM_009360535.1 gene_biotype=protein_coding	0.901819	0.922715	1.04656	0.912486	0.875617	0.859808	1.09185	1.17358	1.13354	1.02238	1.06286	0.996782
rna12859	LOC103949429	GN=LOC103949429 Dbxref=GeneID:103949429,Genbank:XM_009360541.1 Name=XM_009360541.1 gbkey=mRNA product=fructose-1%2C6-bisphosphatase%2C chloroplastic-like transcript_id=XM_009360541.1 gene_biotype=protein_coding	0.726502	0.723686	0.80822	0.664617	0.589237	0.736204	0.821012	0.850741	0.688401	1.95986	1.74099	1.69053
rna12865	LOC103949433	GN=LOC103949433 Dbxref=GeneID:103949433,Genbank:XM_009360546.1 Name=XM_009360546.1 gbkey=mRNA product=tubulin beta chain-like transcript_id=XM_009360546.1 gene_biotype=protein_coding	0	1.19908	1.25739	0.301437	1.24829	1.14823	0.98823	1.39323	1.06947	0.860263	0.64364	0.89075
rna12866	LOC103949435	GN=LOC103949435 Dbxref=GeneID:103949435,Genbank:XM_009360550.1 Name=XM_009360550.1 gbkey=mRNA product=uncharacterized LOC103949435 transcript_id=XM_009360550.1 gene_biotype=protein_coding	0.840644	0.869047	1.13142	1.20345	1.34506	1.34382	1.13609	1.14827	0.956505	0.710166	0.532005	0.783525
rna1287	LOC103948462	GN=LOC103948462 Dbxref=GeneID:103948462,Genbank:XM_009359495.1 Name=XM_009359495.1 gbkey=mRNA product=uncharacterized LOC103948462%2C transcript variant X1 transcript_id=XM_009359495.1 gene_biotype=protein_coding	0	0	0	0	0	0	0	0	0	0.802771	1.19723	0
rna12871	LOC103949446	GN=LOC103949446 Dbxref=GeneID:103949446,Genbank:XM_009360560.1 Name=XM_009360560.1 gbkey=mRNA product=protein SSUH2 homolog transcript_id=XM_009360560.1 gene_biotype=protein_coding	1.55485	1.15444	1.35641	1.16088	1.11779	1.06189	0.93675	0.880617	1.04919	0.593457	0.603141	0.530585
rna24626	LOC103959608	GN=LOC103959608 Dbxref=GeneID:103959608,Genbank:XM_009371961.1 Name=XM_009371961.1 gbkey=mRNA product=60S ribosomal protein L35a-1-like transcript_id=XM_009371961.1 gene_biotype=protein_coding	1.39104	1.01892	1.12739	1.18313	0.922963	1.14815	0.870559	1.03525	0.712106	0.938909	0.875366	0.77622
rna12873	LOC103949444	GN=LOC103949444 Dbxref=GeneID:103949444,Genbank:XM_009360558.1 Name=XM_009360558.1 gbkey=mRNA product=neutral ceramidase-like transcript_id=XM_009360558.1 gene_biotype=protein_coding	1.05407	1.08808	1.23543	1.17909	1.15531	1.21967	1.13971	1.09506	1.2402	0.521241	0.53662	0.535514
rna12875	LOC103949442	GN=LOC103949442 Dbxref=GeneID:103949442,Genbank:XM_009360556.1 Name=XM_009360556.1 gbkey=mRNA product=E3 ubiquitin-protein ligase Hakai-like transcript_id=XM_009360556.1 gene_biotype=protein_coding	0.775907	0.938041	1.16359	1.28958	1.14457	0.914208	1.11961	1.09202	1.76226	0.613658	0.603552	0.583019
rna12878	LOC103949439	GN=LOC103949439 Dbxref=GeneID:103949439,Genbank:XM_009360552.1 Name=XM_009360552.1 gbkey=mRNA product=OTU domain-containing protein At3g57810-like transcript_id=XM_009360552.1 gene_biotype=protein_coding	0.586613	0.85977	0	0.938641	1.18977	0.875326	1.57652	1.35728	1.13477	0	0.683914	0.797402
rna12879	LOC103949447	GN=LOC103949447 Dbxref=GeneID:103949447,Genbank:XM_009360561.1 Name=XM_009360561.1 gbkey=mRNA product=acetyl-coenzyme A carboxylase carboxyl transferase subunit alpha%2C chloroplastic-like transcript_id=XM_009360561.1 gene_biotype=protein_coding	0.887189	0.772058	0.900874	1.03738	0.930162	0.883789	0.63613	0.844991	0.682032	1.66716	1.46816	1.29008
rna12898	LOC103949459	GN=LOC103949459 Dbxref=GeneID:103949459,Genbank:XM_009360580.1 Name=XM_009360580.1 gbkey=mRNA product=uncharacterized acetyltransferase At3g50280-like transcript_id=XM_009360580.1 gene_biotype=protein_coding	0	0.745302	0.518156	0	0	0.227669	1.09347	1.38279	2.55757	0	0	0.475051
rna40017	LOC103931182	GN=LOC103931182 Dbxref=GeneID:103931182,Genbank:XM_009340603.1 Name=XM_009340603.1 gbkey=mRNA product=putative tRNA (cytidine(32)/guanosine(34)-2'-O)-methyltransferase transcript_id=XM_009340603.1 gene_biotype=protein_coding	0	0	0	0	0	0	0	0	0	0	0	0
rna12902	LOC103949462	GN=LOC103949462 Dbxref=GeneID:103949462,Genbank:XM_009360583.1 Name=XM_009360583.1 gbkey=mRNA product=26S proteasome non-ATPase regulatory subunit 7 homolog A transcript_id=XM_009360583.1 gene_biotype=protein_coding	0.843524	0.914932	0.862354	0.870098	0.903764	0.930501	1.1916	1.07095	1.15296	1.02538	1.06508	1.16885
rna40013	LOC103931180	GN=LOC103931180 Dbxref=GeneID:103931180,Genbank:XM_009340600.1 Name=XM_009340600.1 gbkey=mRNA product=BTB/POZ domain-containing protein At3g09030-like%2C transcript variant X1 transcript_id=XM_009340600.1 gene_biotype=protein_coding	0	0	0	0.941072	0	0.983293	0	0.943099	1.09849	1.03405	0	0
rna12908	LOC103949465	GN=LOC103949465 Dbxref=GeneID:103949465,Genbank:XM_009360587.1 Name=XM_009360587.1 gbkey=mRNA product=glycerol-3-phosphate 2-O-acyltransferase 6-like transcript_id=XM_009360587.1 gene_biotype=protein_coding	0.309941	0.273177	0.402192	0	0.37564	0.427034	0.281099	0.367456	0.296949	0.911938	3.84746	3.50712
rna1296	LOC103948510	GN=LOC103948510 Dbxref=GeneID:103948510,Genbank:XM_009359575.1 Name=XM_009359575.1 gbkey=mRNA product=nicotinate-nucleotide pyrophosphorylase [carboxylating]%2C chloroplastic%2C transcript variant X4 transcript_id=XM_009359575.1 gene_biotype=protein_coding	0	0	0.216093	0	0	0	0.446653	0.450181	0.658483	1.69452	1.88272	1.65135
rna12938	LOC103949509	GN=LOC103949509 Dbxref=GeneID:103949509,Genbank:XM_009360623.1 Name=XM_009360623.1 gbkey=mRNA product=aminoacylase-1-like%2C transcript variant X2 transcript_id=XM_009360623.1 gene_biotype=protein_coding	1.39791	1.30447	1.32187	1.06214	1.17036	1.1687	0.92188	0.829889	0.902481	0.645963	0.607548	0.666794
rna12941	LOC103949510	GN=LOC103949510 Dbxref=GeneID:103949510,Genbank:XM_009360624.1 Name=XM_009360624.1 gbkey=mRNA product=expansin-A20-like transcript_id=XM_009360624.1 gene_biotype=protein_coding	0.748693	1.12945	0	0.951262	0.986417	1.24583	0.869505	0.804077	1.26477	0	0	0
rna12953	LOC103949522	GN=LOC103949522 Dbxref=GeneID:103949522,Genbank:XM_009360637.1 Name=XM_009360637.1 gbkey=mRNA product=protein FAR1-RELATED SEQUENCE 9%2C transcript variant X1 transcript_id=XM_009360637.1 gene_biotype=protein_coding	1.03918	0.936702	0.897234	0.975787	1.0315	0	1.10764	1.22248	0.93651	0	0	0.852962
rna12959	LOC103949523	GN=LOC103949523 Dbxref=GeneID:103949523,Genbank:XM_009360639.1 Name=XM_009360639.1 gbkey=mRNA product=AP-1 complex subunit sigma-1 transcript_id=XM_009360639.1 gene_biotype=protein_coding	1.15807	0.958856	1.24755	0.919472	0.875849	0.883611	0.724424	0.858888	0.736354	1.22965	1.23519	1.17209
rna12968	LOC103949529	GN=LOC103949529 Dbxref=GeneID:103949529,Genbank:XM_009360648.1 Name=XM_009360648.1 gbkey=mRNA product=histone deacetylase 19 transcript_id=XM_009360648.1 gene_biotype=protein_coding	1.10818	0.983926	1.10953	1.24058	1.01635	1.02078	0.725021	1.08468	0.841182	1.07569	1.01083	0.783262
rna12973	LOC103949532	GN=LOC103949532 Dbxref=GeneID:103949532,Genbank:XM_009360650.1 Name=XM_009360650.1 gbkey=mRNA product=UDP-galactose transporter 2-like transcript_id=XM_009360650.1 gene_biotype=protein_coding	0.169662	0.366106	0.686571	0	0.199694	0.305193	1.6117	0.732358	1.84642	1.13762	1.85813	2.08655
rna12976	LOC103949534	GN=LOC103949534 Dbxref=GeneID:103949534,Genbank:XM_009360651.1 Name=XM_009360651.1 gbkey=mRNA product=ankyrin repeat domain-containing protein 2%2C transcript variant X1 transcript_id=XM_009360651.1 gene_biotype=protein_coding	0.823422	0.86984	0.917121	0.880261	0.93615	0.875638	1.02321	0.988129	0.9367	1.29134	1.2601	1.19808
rna12981	LOC103949539	GN=LOC103949539 Dbxref=GeneID:103949539,Genbank:XM_009360655.1 Name=XM_009360655.1 gbkey=mRNA product=ribonuclease 2 transcript_id=XM_009360655.1 gene_biotype=protein_coding	0.692326	0.681273	1.0053	0.694557	0.560495	0.45515	1.43297	1.76968	2.20953	0.918877	0.785638	0.794198
rna12988	LOC103949544	GN=LOC103949544 Dbxref=GeneID:103949544,Genbank:XM_009360660.1 Name=XM_009360660.1 gbkey=mRNA product=acyl-coenzyme A thioesterase 9%2C mitochondrial%2C transcript variant X1 transcript_id=XM_009360660.1 gene_biotype=protein_coding	0.395	0.644329	0.766937	0.572117	0.521697	0.557899	0.931681	0.716635	1.04132	1.71732	1.99214	2.14292
rna13003	LOC103949552	GN=LOC103949552 Dbxref=GeneID:103949552,Genbank:XM_009360667.1 Name=XM_009360667.1 gbkey=mRNA product=uncharacterized LOC103949552 transcript_id=XM_009360667.1 gene_biotype=protein_coding	0.855703	0.995744	0.931803	0.988683	0.980994	0.940355	0.96601	1.02101	0.916034	1.11139	1.16317	1.12912
rna13004	LOC103949554	GN=LOC103949554 Dbxref=GeneID:103949554,Genbank:XM_009360668.1 Name=XM_009360668.1 gbkey=mRNA product=2-isopropylmalate synthase A-like transcript_id=XM_009360668.1 gene_biotype=protein_coding	0	0	0	0	0	0	0.591262	0.386364	1.07575	0.926285	1.3714	1.64894
rna50885	LOC103940844	GN=LOC103940844 Dbxref=GeneID:103940844,Genbank:XM_009351028.1 Name=XM_009351028.1 gbkey=mRNA product=adrenodoxin-like protein%2C mitochondrial transcript_id=XM_009351028.1 gene_biotype=protein_coding	1.08142	1.09303	1.08887	0.991253	1.05747	1.07168	1.01128	0.893265	0.924599	0.916652	0.937419	0.933045
rna13021	LOC103949575	GN=LOC103949575 Dbxref=GeneID:103949575,Genbank:XM_009360695.1 Name=XM_009360695.1 gbkey=mRNA product=uncharacterized LOC103949575 transcript_id=XM_009360695.1 gene_biotype=protein_coding	0.962788	0.933985	1.08084	1.2116	1.03721	1.06283	0.943505	0.920581	1.11655	0.937506	0.920188	0.872421
rna13029	LOC103949568	GN=LOC103949568 Dbxref=GeneID:103949568,Genbank:XM_009360686.1 Name=XM_009360686.1 gbkey=mRNA product=dnaJ homolog subfamily C member 2-like%2C transcript variant X2 transcript_id=XM_009360686.1 gene_biotype=protein_coding	0.85136	0.719518	0.72123	0.744126	0.754165	0.745549	1.16136	1.4462	1.13122	1.33876	1.18737	1.19914
rna1303	LOC103948576	GN=LOC103948576 Dbxref=GeneID:103948576,Genbank:XM_009359623.1 Name=XM_009359623.1 gbkey=mRNA product=uncharacterized LOC103948576 transcript_id=XM_009359623.1 gene_biotype=protein_coding	1.31568	1.14327	1.03962	1.04912	1.11713	1.19122	0.664375	0.488729	0.614713	1.19145	1.03382	1.15087
rna13032	LOC103949576	GN=LOC103949576 Dbxref=GeneID:103949576,Genbank:XM_009360697.1 Name=XM_009360697.1 gbkey=mRNA product=serine carboxypeptidase-like 20%2C transcript variant X2 transcript_id=XM_009360697.1 gene_biotype=protein_coding	0.247798	0.327786	0.287043	0.26479	0.283293	0.305188	0.692976	0.535656	0.622805	2.82252	2.77023	2.83992
rna13034	LOC103949577	GN=LOC103949577 Dbxref=GeneID:103949577,Genbank:XM_009360698.1 Name=XM_009360698.1 gbkey=mRNA product=monocopper oxidase-like protein SKU5 transcript_id=XM_009360698.1 gene_biotype=protein_coding	0	0.605808	0	0.520538	0	0	0.551306	0.576402	0.659486	2.08025	1.652	1.35421
rna13035	LOC103949578	GN=LOC103949578 Dbxref=GeneID:103949578,Genbank:XM_009360699.1 Name=XM_009360699.1 gbkey=mRNA product=uncharacterized LOC103949578 transcript_id=XM_009360699.1 gene_biotype=protein_coding	0	0	0	0	0	0	0	0	0	0	0.714125	1.28588
rna13042	LOC103949586	GN=LOC103949586 Dbxref=GeneID:103949586,Genbank:XM_009360704.1 Name=XM_009360704.1 gbkey=mRNA product=uncharacterized protein At5g48480-like transcript_id=XM_009360704.1 gene_biotype=protein_coding	0.963508	1.12547	1.25674	0.86241	0.97085	0.97703	1.32124	1.16871	1.2485	0.669814	0.712046	0.723683
rna13043	LOC103949587	GN=LOC103949587 Dbxref=GeneID:103949587,Genbank:XM_009360705.1 Name=XM_009360705.1 gbkey=mRNA product=putative lipid-transfer protein DIR1 transcript_id=XM_009360705.1 gene_biotype=protein_coding	0	0	0	0	0	0	1.34883	0.860237	1.71036	0	0.08057	0
rna13059	LOC103949595	GN=LOC103949595 Dbxref=GeneID:103949595,Genbank:XM_009360708.1 Name=XM_009360708.1 gbkey=mRNA product=dCTP pyrophosphatase 1-like transcript_id=XM_009360708.1 gene_biotype=protein_coding	0	0	0	0	0	0	0	0	0	0	0	0
rna13061	LOC103949600	GN=LOC103949600 Dbxref=GeneID:103949600,Genbank:XM_009360713.1 Name=XM_009360713.1 gbkey=mRNA product=asparagine--tRNA ligase%2C cytoplasmic 2 transcript_id=XM_009360713.1 gene_biotype=protein_coding	0.705114	0.660873	0.564866	1.04501	0	0.793618	1.17724	1.37819	1.02859	1.53103	0.884579	1.23089
rna13065	LOC103949604	GN=LOC103949604 Dbxref=GeneID:103949604,Genbank:XM_009360716.1 Name=XM_009360716.1 gbkey=mRNA product=auxin-induced in root cultures protein 12-like transcript_id=XM_009360716.1 gene_biotype=protein_coding	1.74588	0.963908	0	0.22584	0	0.93226	1.30148	0	0.830632	0	0	0
rna13082	LOC103949641	GN=LOC103949641 Dbxref=GeneID:103949641,Genbank:XM_009360748.1 Name=XM_009360748.1 gbkey=mRNA product=histone deacetylase 2%2C transcript variant X1 transcript_id=XM_009360748.1 gene_biotype=protein_coding	2.50159	1.83243	0.796709	1.34037	1.72723	1.44932	0.506381	0.403815	0.748592	0.248453	0.215375	0.229744
rna13093	LOC103949646	GN=LOC103949646 Dbxref=GeneID:103949646,Genbank:XM_009360758.1 Name=XM_009360758.1 gbkey=mRNA product=serine/threonine protein phosphatase 2A 55 kDa regulatory subunit B alpha isoform-like%2C transcript variant X4 transcript_id=XM_009360758.1 gene_biotype=protein_coding	0	0	0	0	0	0	0	0	0	0	0	0
rna13096	LOC103949647	GN=LOC103949647 Dbxref=GeneID:103949647,Genbank:XM_009360761.1 Name=XM_009360761.1 gbkey=mRNA product=far upstream element-binding protein 2-like transcript_id=XM_009360761.1 gene_biotype=protein_coding	0.971153	0.979664	1.00119	0.971153	1.0893	1.02122	1.36823	1.09367	1.30321	0.656771	0.750732	0.793715
rna13099	LOC103949657	GN=LOC103949657 Dbxref=GeneID:103949657,Genbank:XM_009360769.1 Name=XM_009360769.1 gbkey=mRNA product=PITH domain-containing protein 1-like transcript_id=XM_009360769.1 gene_biotype=protein_coding	0.957925	0.994486	0.980054	1.14342	1.21992	1.26111	1.24974	1.17114	1.23285	0.622857	0.62006	0.546446
rna131	LOC103947355	GN=LOC103947355 Dbxref=GeneID:103947355,Genbank:XM_009358292.1 Name=XM_009358292.1 gbkey=mRNA product=UBA and UBX domain-containing protein At4g15410 transcript_id=XM_009358292.1 gene_biotype=protein_coding	1.18563	1.07368	1.02217	0.974736	1.13714	1.02267	1.00547	0.854174	0.967724	0.880952	0.932078	0.943581
rna13101	LOC103949655	GN=LOC103949655 Dbxref=GeneID:103949655,Genbank:XM_009360767.1 Name=XM_009360767.1 gbkey=mRNA product=copper transporter 5.1-like transcript_id=XM_009360767.1 gene_biotype=protein_coding	0	0	0	0	0	0	0	0	0	0	0	0
rna13105	LOC103949652	GN=LOC103949652 Dbxref=GeneID:103949652,Genbank:XM_009360765.1 Name=XM_009360765.1 gbkey=mRNA product=polyadenylate-binding protein-interacting protein 7-like transcript_id=XM_009360765.1 gene_biotype=protein_coding	1.25528	0.90983	1.07441	1.12781	0.978399	1.12215	1.01948	1.07065	0.994435	0	0.64568	0.801872
rna13108	LOC103949660	GN=LOC103949660 Dbxref=GeneID:103949660,Genbank:XM_009360772.1 Name=XM_009360772.1 gbkey=mRNA product=3beta-hydroxysteroid-dehydrogenase/decarboxylase isoform 2-like transcript_id=XM_009360772.1 gene_biotype=protein_coding	0.730182	0.764411	0.595673	0.679397	0.718572	0.663604	0.714389	0.8629	0.734703	1.77868	1.94725	1.81024
rna13109	LOC103949661	GN=LOC103949661 Dbxref=GeneID:103949661,Genbank:XM_009360773.1 Name=XM_009360773.1 gbkey=mRNA product=3-ketoacyl-CoA synthase 10-like transcript_id=XM_009360773.1 gene_biotype=protein_coding	0.354386	0.351598	0	0	0	0	0.448905	0	0	1.29092	2.41631	1.13788
rna13112	LOC103949663	GN=LOC103949663 Dbxref=GeneID:103949663,Genbank:XM_009360775.1 Name=XM_009360775.1 gbkey=mRNA product=uncharacterized LOC103949663 transcript_id=XM_009360775.1 gene_biotype=protein_coding	1.22444	1.09966	1.20484	1.10396	1.07564	1.06	1.0563	0.906096	1.18992	0.736857	0.664568	0.677712
rna1780	LOC103953088	GN=LOC103953088 Dbxref=GeneID:103953088,Genbank:XM_009364815.1 Name=XM_009364815.1 gbkey=mRNA product=splicing factor 3B subunit 6-like protein transcript_id=XM_009364815.1 gene_biotype=protein_coding	0.75809	0.983223	1.00576	1.07377	0.902828	0.884753	1.26412	1.14484	1.23116	0.899878	0.902142	0.949439
rna13125	LOC103949675	GN=LOC103949675 Dbxref=GeneID:103949675,Genbank:XM_009360784.1 Name=XM_009360784.1 gbkey=mRNA product=transcription initiation factor TFIID subunit 10 transcript_id=XM_009360784.1 gene_biotype=protein_coding	0.855776	0.899069	0.97092	0.751759	1.1216	1.06643	1.15634	0	1.27898	1.10524	0.96437	0.829513
rna13126	LOC103949676	GN=LOC103949676 Dbxref=GeneID:103949676,Genbank:XM_009360785.1 Name=XM_009360785.1 gbkey=mRNA product=uncharacterized protein At1g32220%2C chloroplastic-like transcript_id=XM_009360785.1 gene_biotype=protein_coding	0.687742	0.267221	0.95459	1.13748	1.20026	1.25758	1.56214	1.12733	1.40058	0.405076	0	0
rna13128	LOC103949681	GN=LOC103949681 Dbxref=GeneID:103949681,Genbank:XM_009360790.1 Name=XM_009360790.1 gbkey=mRNA product=uncharacterized LOC103949681 transcript_id=XM_009360790.1 gene_biotype=protein_coding	0.611912	0.798244	0.565343	0.835674	0.77613	0.880014	1.11554	0.881594	1.00979	1.43723	1.49466	1.59386
rna13131	LOC103949678	GN=LOC103949678 Dbxref=GeneID:103949678,Genbank:XM_009360787.1 Name=XM_009360787.1 gbkey=mRNA product=probable protein phosphatase 2C 59 transcript_id=XM_009360787.1 gene_biotype=protein_coding	0	0	0	0	0	0	0	0	0	0	0	0
rna13155	LOC103949697	GN=LOC103949697 Dbxref=GeneID:103949697,Genbank:XM_009360808.1 Name=XM_009360808.1 gbkey=mRNA product=protein TIC 55%2C chloroplastic-like transcript_id=XM_009360808.1 gene_biotype=protein_coding	0	0	0	0	0.533009	0	0	0.809415	0	1.18595	1.01353	1.4581
rna13158	LOC103949696	GN=LOC103949696 Dbxref=GeneID:103949696,Genbank:XM_009360807.1 Name=XM_009360807.1 gbkey=mRNA product=dynamin-related protein 3A-like%2C transcript variant X6 transcript_id=XM_009360807.1 gene_biotype=protein_coding	0.620663	0.992148	0.593965	0.866242	0.960213	0.797683	1.3353	1.24659	1.45793	0.990348	1.06055	1.07838
rna13167	LOC103949701	GN=LOC103949701 Dbxref=GeneID:103949701,Genbank:XM_009360812.1 Name=XM_009360812.1 gbkey=mRNA product=uncharacterized LOC103949701%2C transcript variant X5 transcript_id=XM_009360812.1 gene_biotype=protein_coding	0	0	0	0	0	0	0	0	0	0	0	0
rna13226	LOC103949746	GN=LOC103949746 Dbxref=GeneID:103949746,Genbank:XM_009360868.1 Name=XM_009360868.1 gbkey=mRNA product=ER membrane protein complex subunit 4-like transcript_id=XM_009360868.1 gene_biotype=protein_coding	0.861988	0.926434	0.986866	0.836396	0.906098	1.02239	1.32102	1.1021	1.22311	0.85192	0.928851	1.03282
rna13216	LOC103949740	GN=LOC103949740 Dbxref=GeneID:103949740,Genbank:XM_009360859.1 Name=XM_009360859.1 gbkey=mRNA product=U2 snRNP-associated SURP motif-containing protein-like%2C transcript variant X2 transcript_id=XM_009360859.1 gene_biotype=protein_coding	1.11784	1.13408	0	1.01941	1.07388	0.904367	0	0.941546	0	1.15345	0.898384	0.757039
rna1830	LOC103953468	GN=LOC103953468 Dbxref=GeneID:103953468,Genbank:XM_009365214.1 Name=XM_009365214.1 gbkey=mRNA product=enhancer of rudimentary homolog%2C transcript variant X2 transcript_id=XM_009365214.1 gene_biotype=protein_coding	0.835941	0.86588	0.837849	0.795473	0.936419	0.804817	1.53909	1.03427	1.34965	0.909901	1.04157	1.04914
rna13189	LOC103949717	GN=LOC103949717 Dbxref=GeneID:103949717,Genbank:XM_009360830.1 Name=XM_009360830.1 gbkey=mRNA product=putative glutathione peroxidase 7%2C chloroplastic transcript_id=XM_009360830.1 gene_biotype=protein_coding	0	0	0	0	0	0	0	0	0	0	0	0
rna13195	LOC103949722	GN=LOC103949722 Dbxref=GeneID:103949722,Genbank:XM_009360837.1 Name=XM_009360837.1 gbkey=mRNA product=uncharacterized LOC103949722 transcript_id=XM_009360837.1 gene_biotype=protein_coding	0	0.989884	0.897526	1.02236	0	0.939138	1.22095	0.991237	1.23456	0	0.783136	0.921208
rna13196	LOC103949723	GN=LOC103949723 Dbxref=GeneID:103949723,Genbank:XM_009360838.1 Name=XM_009360838.1 gbkey=mRNA product=uncharacterized LOC103949723 transcript_id=XM_009360838.1 gene_biotype=protein_coding	0.760128	0.87046	0.949814	0.868743	0.939233	0.987156	1.38436	1.11781	1.11095	0.958656	1.03983	1.01286
rna13197	LOC103949724	GN=LOC103949724 Dbxref=GeneID:103949724,Genbank:XM_009360839.1 Name=XM_009360839.1 gbkey=mRNA product=early nodulin-like protein 1 transcript_id=XM_009360839.1 gene_biotype=protein_coding	0.561441	0.827837	0.792319	0.792076	0.846036	0.886718	1.34695	0.997342	1.34841	1.28422	1.0966	1.22005
rna13198	LOC103949726	GN=LOC103949726 Dbxref=GeneID:103949726,Genbank:XM_009360840.1 Name=XM_009360840.1 gbkey=mRNA product=transmembrane 9 superfamily member 4-like%2C transcript variant X1 transcript_id=XM_009360840.1 gene_biotype=protein_coding	0.779918	0.887047	0.958049	0.780286	0.840546	0.819356	1.11521	0.953193	1.12286	1.10395	1.33219	1.30739
rna13211	LOC103949736	GN=LOC103949736 Dbxref=GeneID:103949736,Genbank:XM_009360855.1 Name=XM_009360855.1 gbkey=mRNA product=eukaryotic translation initiation factor isoform 4G-1-like transcript_id=XM_009360855.1 gene_biotype=protein_coding	0.755098	0.833675	0.96759	0.830039	0.832896	0.83744	0.992873	0.923059	1.15701	1.22202	1.33269	1.31562
rna13246	LOC103949794	GN=LOC103949794 Dbxref=GeneID:103949794,Genbank:XM_009360908.1 Name=XM_009360908.1 gbkey=mRNA product=alpha-glucan water dikinase%2C chloroplastic transcript_id=XM_009360908.1 gene_biotype=protein_coding	1.47968	0.874298	0.770644	1.57172	1.15462	1.70915	0.395042	1.31868	0.465611	0.260545	0	0
rna13251	LOC103949800	GN=LOC103949800 Dbxref=GeneID:103949800,Genbank:XM_009360914.1 Name=XM_009360914.1 gbkey=mRNA product=AP-1 complex subunit mu-2 transcript_id=XM_009360914.1 gene_biotype=protein_coding	0.928173	0.958325	1.07768	0.887781	0.826175	0.903183	0.876834	0.910381	0.850051	1.28018	1.22662	1.27462
rna13255	LOC103949801	GN=LOC103949801 Dbxref=GeneID:103949801,Genbank:XM_009360915.1 Name=XM_009360915.1 gbkey=mRNA product=uncharacterized LOC103949801 transcript_id=XM_009360915.1 gene_biotype=protein_coding	1.36041	1.33484	1.2452	1.35281	1.133	1.27144	0.893703	1.01974	0.984322	0.574146	0.410446	0.419944
rna13256	LOC103949804	GN=LOC103949804 Dbxref=GeneID:103949804,Genbank:XM_009360918.1 Name=XM_009360918.1 gbkey=mRNA product=ribose-phosphate pyrophosphokinase 4 transcript_id=XM_009360918.1 gene_biotype=protein_coding	1.07546	1.12721	1.05917	1.18426	1.19711	1.10084	1.04858	0.868401	1.00395	0.722159	0.77477	0.838103
rna13257	LOC103949803	GN=LOC103949803 Dbxref=GeneID:103949803,Genbank:XM_009360917.1 Name=XM_009360917.1 gbkey=mRNA product=uncharacterized protein At1g04910 transcript_id=XM_009360917.1 gene_biotype=protein_coding	0.985152	1.11858	1.11237	1.02801	1.07644	1.04532	0.97051	1.0201	1.07014	0.808874	0.836675	0.927837
rna13258	LOC103949802	GN=LOC103949802 Dbxref=GeneID:103949802,Genbank:XM_009360916.1 Name=XM_009360916.1 gbkey=mRNA product=uncharacterized LOC103949802 transcript_id=XM_009360916.1 gene_biotype=protein_coding	1.20514	1.16413	1.10537	1.09701	1.06944	1.01533	0.892377	0.967166	0.913315	0.940025	0.826369	0.80432
rna13261	LOC103949810	GN=LOC103949810 Dbxref=GeneID:103949810,Genbank:XM_009360922.1 Name=XM_009360922.1 gbkey=mRNA product=RNA-binding protein FUS%2C transcript variant X1 transcript_id=XM_009360922.1 gene_biotype=protein_coding	0.688912	0.881227	0.993817	0.792526	0.902038	0.870492	1.348	1.16521	1.25432	0.997115	1.04361	1.06273
rna13266	LOC103949927	GN=LOC103949927 Dbxref=GeneID:103949927,Genbank:XM_009361066.1 Name=XM_009361066.1 gbkey=mRNA product=alpha-L-fucosidase 3-like transcript_id=XM_009361066.1 gene_biotype=protein_coding	1.02769	1.05775	1.0409	1.07369	0.97277	0.964117	0.679618	0.544842	0.602625	1.3923	1.33045	1.31324
rna13273	LOC103949812	GN=LOC103949812 Dbxref=GeneID:103949812,Genbank:XM_009360931.1 Name=XM_009360931.1 gbkey=mRNA product=uncharacterized LOC103949812%2C transcript variant X4 transcript_id=XM_009360931.1 gene_biotype=protein_coding	0.255795	0.916978	0.924528	0.666424	0.582778	0.569717	1.40277	1.1835	1.42629	0.974625	1.36552	1.73108
rna13276	LOC103949814	GN=LOC103949814 Dbxref=GeneID:103949814,Genbank:XM_009360933.1 Name=XM_009360933.1 gbkey=mRNA product=non-specific lipid-transfer protein 2-like transcript_id=XM_009360933.1 gene_biotype=protein_coding	0	0	0	0	0.039632	0	0.051295	0	0.07092	1.98969	1.43199	2.41647
rna1328	LOC103949739	GN=LOC103949739 Dbxref=GeneID:103949739,Genbank:XM_009360863.1 Name=XM_009360863.1 gbkey=mRNA product=anthocyanidin reductase-like transcript_id=XM_009360863.1 gene_biotype=protein_coding	1.06138	1.1218	1.03616	1.09294	1.14415	1.18	1.13612	0.98201	1.06701	0.71709	0.705651	0.75569
rna13283	LOC103949819	GN=LOC103949819 Dbxref=GeneID:103949819,Genbank:XM_009360939.1 Name=XM_009360939.1 gbkey=mRNA product=non-functional NADPH-dependent codeinone reductase 2-like transcript_id=XM_009360939.1 gene_biotype=protein_coding	0.847558	0.936477	0.928486	1.12145	1.17907	1.22242	1.1103	1.02645	0.944586	0.867707	0.926078	0.889427
rna13285	LOC103949821	GN=LOC103949821 Dbxref=GeneID:103949821,Genbank:XM_009360941.1 Name=XM_009360941.1 gbkey=mRNA product=inorganic phosphate transporter 2-1%2C chloroplastic transcript_id=XM_009360941.1 gene_biotype=protein_coding	0	0	0	0	0	0	0	0	0	0	0	0
rna13292	LOC103949827	GN=LOC103949827 Dbxref=GeneID:103949827,Genbank:XM_009360948.1 Name=XM_009360948.1 gbkey=mRNA product=60S ribosomal protein L27a-3 transcript_id=XM_009360948.1 gene_biotype=protein_coding	1.10873	1.05879	1.18432	1.25048	1.17702	1.19907	0.844593	1.00127	0.945937	0.792237	0.792293	0.645271
rna13298	LOC103949832	GN=LOC103949832 Dbxref=GeneID:103949832,Genbank:XM_009360953.1 Name=XM_009360953.1 gbkey=mRNA product=glutamate--glyoxylate aminotransferase 2 transcript_id=XM_009360953.1 gene_biotype=protein_coding	0.905544	0.861281	0.861379	0.889137	0.939376	0.984896	0.979282	0.880354	0.962094	1.29402	1.16911	1.27353
rna1330	LOC103949757	GN=LOC103949757 Dbxref=GeneID:103949757,Genbank:XM_009360884.1 Name=XM_009360884.1 gbkey=mRNA product=origin recognition complex subunit 2-like transcript_id=XM_009360884.1 gene_biotype=protein_coding	0	0	0	0	0	0	0	0	0	0	0	0
rna13309	LOC103949838	GN=LOC103949838 Dbxref=GeneID:103949838,Genbank:XM_009360966.1 Name=XM_009360966.1 gbkey=mRNA product=serine/threonine-protein kinase AFC2-like%2C transcript variant X3 transcript_id=XM_009360966.1 gene_biotype=protein_coding	0	0	0	0	0	0	0	0	0	0	0	0
rna13313	LOC103949843	GN=LOC103949843 Dbxref=GeneID:103949843,Genbank:XM_009360969.1 Name=XM_009360969.1 gbkey=mRNA product=uncharacterized LOC103949843 transcript_id=XM_009360969.1 gene_biotype=protein_coding	1.31929	1.16911	1.31815	1.06193	1.25844	1.04484	1.16967	1.03532	1.00727	0.597275	0.685618	0.333078
rna13316	LOC103949845	GN=LOC103949845 Dbxref=GeneID:103949845,Genbank:XM_009360973.1 Name=XM_009360973.1 gbkey=mRNA product=uncharacterized LOC103949845%2C transcript variant X2 transcript_id=XM_009360973.1 gene_biotype=protein_coding	1.44359	1.2968	1.28912	0.98617	0.980718	0.811223	1.02502	1.28833	0.748929	0.685698	0.689672	0.754725
rna13317	LOC103949844	GN=LOC103949844 Dbxref=GeneID:103949844,Genbank:XM_009360970.1 Name=XM_009360970.1 gbkey=mRNA product=uncharacterized LOC103949844 transcript_id=XM_009360970.1 gene_biotype=protein_coding	1.58254	1.2349	1.08262	1.10289	0.902995	0.87978	0.655126	0.802985	0.756157	0	0	0
rna13321	LOC103949847	GN=LOC103949847 Dbxref=GeneID:103949847,Genbank:XM_009360975.1 Name=XM_009360975.1 gbkey=mRNA product=protein terminal ear1 homolog transcript_id=XM_009360975.1 gene_biotype=protein_coding	0	0	0	0	0	0	0	0	0	0	0	0
rna13324	LOC103949850	GN=LOC103949850 Dbxref=GeneID:103949850,Genbank:XM_009360979.1 Name=XM_009360979.1 gbkey=mRNA product=actin-related protein 3%2C transcript variant X4 transcript_id=XM_009360979.1 gene_biotype=protein_coding	0.739705	0.973896	0	0.808509	1.25795	0.84925	1.05338	0	1.5117	0.805613	0	0
rna13328	LOC103949852	GN=LOC103949852 Dbxref=GeneID:103949852,Genbank:XM_009360980.1 Name=XM_009360980.1 gbkey=mRNA product=cleavage and polyadenylation specificity factor subunit 6%2C transcript variant X1 transcript_id=XM_009360980.1 gene_biotype=protein_coding	0.964696	0.972803	1.13237	1.05471	1.01601	0.964788	1.27637	1.1988	1.15393	0.763483	0.737401	0.764635
rna13332	LOC103949853	GN=LOC103949853 Dbxref=GeneID:103949853,Genbank:XM_009360981.1 Name=XM_009360981.1 gbkey=mRNA product=T-complex protein 1 subunit epsilon%2C transcript variant X1 transcript_id=XM_009360981.1 gene_biotype=protein_coding	1.1452	1.05491	1.14427	1.09977	1.07574	1.07492	0.884324	1.10168	0.850842	0.894977	0.872147	0.801217
rna13333	LOC103949854	GN=LOC103949854 Dbxref=GeneID:103949854,Genbank:XM_009360983.1 Name=XM_009360983.1 gbkey=mRNA product=probable pectate lyase 5 transcript_id=XM_009360983.1 gene_biotype=protein_coding	0.596433	0.784944	0.742164	1.03468	0.955626	1.17704	1.281	0.977544	1.46344	1.05791	0.850147	1.07907
rna13336	LOC103949856	GN=LOC103949856 Dbxref=GeneID:103949856,Genbank:XM_009360985.1 Name=XM_009360985.1 gbkey=mRNA product=ALBINO3-like protein 1%2C chloroplastic%2C transcript variant X1 transcript_id=XM_009360985.1 gene_biotype=protein_coding	0	0	0	0	0	0	0	0	0	0	0	0
rna13341	LOC103949862	GN=LOC103949862 Dbxref=GeneID:103949862,Genbank:XM_009360989.1 Name=XM_009360989.1 gbkey=mRNA product=very-long-chain 3-oxoacyl-CoA reductase 1-like transcript_id=XM_009360989.1 gene_biotype=protein_coding	1.04897	0.962398	1.12745	0.942979	0.948973	1.0609	0.913889	0.888239	0.926112	1.04302	1.05308	1.08398
rna15616	LOC103951805	GN=LOC103951805 Dbxref=GeneID:103951805,Genbank:XM_009363262.1 Name=XM_009363262.1 gbkey=mRNA product=RPM1-interacting protein 4 transcript_id=XM_009363262.1 gene_biotype=protein_coding	0	0	0	0	0	0	0	0	0	0	0	0
rna1336	LOC103949815	GN=LOC103949815 Dbxref=GeneID:103949815,Genbank:XM_009360937.1 Name=XM_009360937.1 gbkey=mRNA product=probable carboxylesterase 2 transcript_id=XM_009360937.1 gene_biotype=protein_coding	0	0	0	0	0	0	0	0	0	0	0	0
rna13361	LOC103949874	GN=LOC103949874 Dbxref=GeneID:103949874,Genbank:XM_009361009.1 Name=XM_009361009.1 gbkey=mRNA product=small heat shock protein%2C chloroplastic-like transcript_id=XM_009361009.1 gene_biotype=protein_coding	1.09011	0.763488	0.852921	0	0	0	0	0	0	0	1.19099	1.10249
rna13366	LOC103949878	GN=LOC103949878 Dbxref=GeneID:103949878,Genbank:XM_009361011.1 Name=XM_009361011.1 gbkey=mRNA product=vinorine synthase-like transcript_id=XM_009361011.1 gene_biotype=protein_coding	0	0	0	0	0	0	0	0	0	1.0167	0.985453	0.997848
rna1337	LOC103949824	GN=LOC103949824 Dbxref=GeneID:103949824,Genbank:XM_009360949.1 Name=XM_009360949.1 gbkey=mRNA product=26S proteasome non-ATPase regulatory subunit 14 homolog transcript_id=XM_009360949.1 gene_biotype=protein_coding	1.01854	0.988801	0.848838	0.959058	1.02714	1.04155	1.12776	1.01723	1.05905	0.908789	0.999568	1.00367
rna13371	LOC103949881	GN=LOC103949881 Dbxref=GeneID:103949881,Genbank:XM_009361016.1 Name=XM_009361016.1 gbkey=mRNA product=trihelix transcription factor GT-1%2C transcript variant X3 transcript_id=XM_009361016.1 gene_biotype=protein_coding	0	0	0	0	0	0	0	0	0	0	0	0
rna13374	LOC103949883	GN=LOC103949883 Dbxref=GeneID:103949883,Genbank:XM_009361020.1 Name=XM_009361020.1 gbkey=mRNA product=uncharacterized LOC103949883%2C transcript variant X2 transcript_id=XM_009361020.1 gene_biotype=protein_coding	0	0	0	0	0	0	0	0	0	0	0	0
rna13378	LOC103949887	GN=LOC103949887 Dbxref=GeneID:103949887,Genbank:XM_009361027.1 Name=XM_009361027.1 gbkey=mRNA product=signal recognition particle subunit SRP72 transcript_id=XM_009361027.1 gene_biotype=protein_coding	1.39418	0.90458	0.81652	1.21566	1.06021	1.09565	0.506992	1.07309	0.515543	1.39006	1.13514	0.892373
rna13388	LOC103949898	GN=LOC103949898 Dbxref=GeneID:103949898,Genbank:XM_009361037.1 Name=XM_009361037.1 gbkey=mRNA product=lysine histidine transporter 2%2C transcript variant X2 transcript_id=XM_009361037.1 gene_biotype=protein_coding	0	0	0	0	0	0	0	0	0	0	0	0
rna13389	LOC103949900	GN=LOC103949900 Dbxref=GeneID:103949900,Genbank:XM_009361040.1 Name=XM_009361040.1 gbkey=mRNA product=glyceraldehyde-3-phosphate dehydrogenase%2C cytosolic transcript_id=XM_009361040.1 gene_biotype=protein_coding	1.10621	1.15039	1.21077	1.11985	1.10688	1.20351	1.03757	1.03949	0.946526	0.692047	0.704064	0.682701
rna13394	LOC103949897	GN=LOC103949897 Dbxref=GeneID:103949897,Genbank:XM_009361034.1 Name=XM_009361034.1 gbkey=mRNA product=DNA polymerase alpha subunit B transcript_id=XM_009361034.1 gene_biotype=protein_coding	0.529714	0.906897	1.07321	0.958722	0.922094	0.908176	1.28662	1.47103	1.33077	0.839334	0.855193	0.918234
rna13396	LOC103949893	GN=LOC103949893 Dbxref=GeneID:103949893,Genbank:XM_009361032.1 Name=XM_009361032.1 gbkey=mRNA product=3-oxoacyl-[acyl-carrier-protein] reductase 4-like%2C transcript variant X1 transcript_id=XM_009361032.1 gene_biotype=protein_coding	0.725759	0.887198	0.811103	0.667801	0.620234	0.810743	0.791043	0.769782	0.744857	1.73572	1.89151	1.54425
rna13397	LOC103949901	GN=LOC103949901 Dbxref=GeneID:103949901,Genbank:XM_009361041.1 Name=XM_009361041.1 gbkey=mRNA product=protein Iojap-related%2C mitochondrial transcript_id=XM_009361041.1 gene_biotype=protein_coding	0	0.810626	0	1.13068	1.01703	0	1.02641	0	1.01526	0	0	0
rna13440	LOC103949954	GN=LOC103949954 Dbxref=GeneID:103949954,Genbank:XM_009361091.1 Name=XM_009361091.1 gbkey=mRNA product=protein trichome birefringence-like 41 transcript_id=XM_009361091.1 gene_biotype=protein_coding	0	0	0	0	0	0	0	0	0	0	0	0
rna13460	LOC103949960	GN=LOC103949960 Dbxref=GeneID:103949960,Genbank:XM_009361099.1 Name=XM_009361099.1 gbkey=mRNA product=COP9 signalosome complex subunit 2 transcript_id=XM_009361099.1 gene_biotype=protein_coding	1.116	0.814504	0.761705	1.16906	0	1.1057	0	1.13805	0.819982	1.09752	1.18135	0.796125
rna29783	LOC103964026	GN=LOC103964026 Dbxref=GeneID:103964026,Genbank:XM_009376902.1 Name=XM_009376902.1 gbkey=mRNA product=60S ribosomal protein L7a-like transcript_id=XM_009376902.1 gene_biotype=protein_coding	1.37487	0.964487	0.894371	1.19872	1.21464	1.41857	0.64108	1.10659	0.716137	1.00238	0.792762	0.675386
rna13475	LOC103949985	GN=LOC103949985 Dbxref=GeneID:103949985,Genbank:XM_009361123.1 Name=XM_009361123.1 gbkey=mRNA product=HVA22-like protein e%2C transcript variant X2 transcript_id=XM_009361123.1 gene_biotype=protein_coding	0.182835	0.724096	0.776343	1.66184	2.17386	1.80241	0.687918	0.444241	0.546458	0	0	0
rna13478	LOC103949987	GN=LOC103949987 Dbxref=GeneID:103949987,Genbank:XM_009361127.1 Name=XM_009361127.1 gbkey=mRNA product=neurofilament medium polypeptide transcript_id=XM_009361127.1 gene_biotype=protein_coding	1.01237	1.17686	1.06767	1.19388	1.47011	1.22139	0.778237	0.474289	0.921173	1.0239	0.794629	0.865492
rna13479	LOC103949988	GN=LOC103949988 Dbxref=GeneID:103949988,Genbank:XM_009361128.1 Name=XM_009361128.1 gbkey=mRNA product=UDP-arabinopyranose mutase 1-like transcript_id=XM_009361128.1 gene_biotype=protein_coding	0	0	0	0	0	0	0	0	0	0	0	0
rna13484	LOC103949990	GN=LOC103949990 Dbxref=GeneID:103949990,Genbank:XM_009361134.1 Name=XM_009361134.1 gbkey=mRNA product=SUMO-activating enzyme subunit 1B-1-like%2C transcript variant X4 transcript_id=XM_009361134.1 gene_biotype=protein_coding	1.15467	1.12022	1.22665	1.25833	1.13566	1.07255	0.801029	1.05099	0.933144	0.779312	0.748179	0.719268
rna13489	LOC103950093	GN=LOC103950093 Dbxref=GeneID:103950093,Genbank:XM_009361246.1 Name=XM_009361246.1 gbkey=mRNA product=uncharacterized LOC103950093 transcript_id=XM_009361246.1 gene_biotype=protein_coding	0	0	0	0	0	0	0	0	0	0	0	0
rna13492	LOC103949992	GN=LOC103949992 Dbxref=GeneID:103949992,Genbank:XM_009361139.1 Name=XM_009361139.1 gbkey=mRNA product=F-box/LRR-repeat protein At5g63520-like transcript_id=XM_009361139.1 gene_biotype=protein_coding	0	0	0	0	0	0	0	0	0	0	0	0
rna13493	LOC103949994	GN=LOC103949994 Dbxref=GeneID:103949994,Genbank:XM_009361140.1 Name=XM_009361140.1 gbkey=mRNA product=gamma carbonic anhydrase-like 2%2C mitochondrial transcript_id=XM_009361140.1 gene_biotype=protein_coding	0	0	0	0	0	0	0	0	0	0	0	0
rna13505	LOC103950003	GN=LOC103950003 Dbxref=GeneID:103950003,Genbank:XM_009361152.1 Name=XM_009361152.1 gbkey=mRNA product=nuclear transcription factor Y subunit C-1-like transcript_id=XM_009361152.1 gene_biotype=protein_coding	0	0	0	0	0	0	0	0	0	0	0	0
rna13511	LOC103950009	GN=LOC103950009 Dbxref=GeneID:103950009,Genbank:XM_009361159.1 Name=XM_009361159.1 gbkey=mRNA product=ubiquitin-like modifier-activating enzyme 5 transcript_id=XM_009361159.1 gene_biotype=protein_coding	1.17062	1.03996	1.10742	1.13851	1.13693	1.04557	0.800797	0.91051	0.698821	1.04751	0.970464	0.932889
rna13520	LOC103950016	GN=LOC103950016 Dbxref=GeneID:103950016,Genbank:XM_009361163.1 Name=XM_009361163.1 gbkey=mRNA product=SNF1-related protein kinase regulatory subunit gamma-1-like transcript_id=XM_009361163.1 gene_biotype=protein_coding	1.01234	1.1632	1.15769	0.962967	1.3617	1.41272	0.466398	0.515853	0.28393	1.61901	0.866513	1.17769
rna13525	LOC103950020	GN=LOC103950020 Dbxref=GeneID:103950020,Genbank:XM_009361168.1 Name=XM_009361168.1 gbkey=mRNA product=SWI/SNF complex component SNF12 homolog transcript_id=XM_009361168.1 gene_biotype=protein_coding	0.694224	1.06153	0.995038	1.05451	1.03157	0.978504	1.21949	0.959926	1.14411	0.952726	0.919925	0.98846
rna13528	LOC103950021	GN=LOC103950021 Dbxref=GeneID:103950021,Genbank:XM_009361171.1 Name=XM_009361171.1 gbkey=mRNA product=uncharacterized LOC103950021%2C transcript variant X3 transcript_id=XM_009361171.1 gene_biotype=protein_coding	0.814682	0.703081	0.733177	0.774868	0.648516	0.743703	0.878403	1.37978	1.21648	1.38109	1.4333	1.29292
rna13535	LOC103950025	GN=LOC103950025 Dbxref=GeneID:103950025,Genbank:XM_009361177.1 Name=XM_009361177.1 gbkey=mRNA product=cycloeucalenol cycloisomerase-like transcript_id=XM_009361177.1 gene_biotype=protein_coding	0	0.874157	0	0.561432	0	0	1.18886	0.963801	1.26325	0.425011	1.30995	1.41354
rna13536	LOC103950029	GN=LOC103950029 Dbxref=GeneID:103950029,Genbank:XM_009361180.1 Name=XM_009361180.1 gbkey=mRNA product=argininosuccinate synthase%2C chloroplastic-like%2C transcript variant X1 transcript_id=XM_009361180.1 gene_biotype=protein_coding	1.16054	1.13268	0.975495	1.11227	1.06069	1.00092	0.937113	1.05362	0.825033	0.909145	0.902702	0.929799
rna13544	LOC103950032	GN=LOC103950032 Dbxref=GeneID:103950032,Genbank:XM_009361184.1 Name=XM_009361184.1 gbkey=mRNA product=adenylate kinase 4-like transcript_id=XM_009361184.1 gene_biotype=protein_coding	0.843262	0.868425	0.992886	0.84283	0.885657	0.8531	1.04306	0.858568	1.04832	1.17207	1.25927	1.33255
rna13545	LOC103950035	GN=LOC103950035 Dbxref=GeneID:103950035,Genbank:XM_009361187.1 Name=XM_009361187.1 gbkey=mRNA product=probable aspartyl aminopeptidase transcript_id=XM_009361187.1 gene_biotype=protein_coding	1.23206	1.18087	1.18148	1.22563	1.20866	1.18046	0.854178	0.932545	0.833536	0.718188	0.744348	0.708041
rna37577	LOC103929134	GN=LOC103929134 Dbxref=GeneID:103929134,Genbank:XM_009338286.1 Name=XM_009338286.1 gbkey=mRNA product=mitochondrial pyruvate carrier 1-like%2C transcript variant X3 transcript_id=XM_009338286.1 gene_biotype=protein_coding	0.793458	0.746985	0.816842	0.69436	0.878357	1.10381	1.46511	1.11085	1.17034	0.979646	1.01656	1.22368
rna13549	LOC103950037	GN=LOC103950037 Dbxref=GeneID:103950037,Genbank:XM_009361189.1 Name=XM_009361189.1 gbkey=mRNA product=WD repeat-containing protein 74-like transcript_id=XM_009361189.1 gene_biotype=protein_coding	0	0.655779	0	0.904042	0.630774	0.643703	1.68397	1.18328	1.93324	0	0	0.36521
rna13550	LOC103950040	GN=LOC103950040 Dbxref=GeneID:103950040,Genbank:XM_009361191.1 Name=XM_009361191.1 gbkey=mRNA product=4-coumarate--CoA ligase-like 9%2C transcript variant X2 transcript_id=XM_009361191.1 gene_biotype=protein_coding	1.26732	0.412139	1.17363	0.430529	0.535913	0	0.700148	0.686264	0.671308	1.71763	1.62138	1.78375
rna13551	LOC103950104	GN=LOC103950104 Dbxref=GeneID:103950104,Genbank:XM_009361256.1 Name=XM_009361256.1 gbkey=mRNA product=4-coumarate--CoA ligase-like 9 transcript_id=XM_009361256.1 gene_biotype=protein_coding	0.91943	0.918241	0.889882	0.97037	1.07196	1.13172	0.927011	0.891972	0.886234	1.10651	1.22438	1.06229
rna13559	LOC103950043	GN=LOC103950043 Dbxref=GeneID:103950043,Genbank:XM_009361195.1 Name=XM_009361195.1 gbkey=mRNA product=uncharacterized LOC103950043%2C transcript variant X1 transcript_id=XM_009361195.1 gene_biotype=protein_coding	0	0.95825	0	0	0	1.46808	0.573668	0	0	0	0	0
rna13566	LOC103950049	GN=LOC103950049 Dbxref=GeneID:103950049,Genbank:XM_009361201.1 Name=XM_009361201.1 gbkey=mRNA product=3-oxoacyl-[acyl-carrier-protein] reductase 4 transcript_id=XM_009361201.1 gene_biotype=protein_coding	1.13726	1.10147	1.08114	1.02526	0.990384	0.95007	1.11422	1.08184	1.00971	0.878745	0.877647	0.752261
rna13573	LOC103950053	GN=LOC103950053 Dbxref=GeneID:103950053,Genbank:XM_009361207.1 Name=XM_009361207.1 gbkey=mRNA product=nucleoside diphosphate kinase 2%2C chloroplastic-like transcript_id=XM_009361207.1 gene_biotype=protein_coding	0.707201	0.754014	0.862555	0.866526	0.917176	0.802062	1.05451	0.897657	1.22668	1.25591	1.31827	1.33743
rna13576	LOC103950054	GN=LOC103950054 Dbxref=GeneID:103950054,Genbank:XM_009361208.1 Name=XM_009361208.1 gbkey=mRNA product=26S proteasome non-ATPase regulatory subunit 6 homolog transcript_id=XM_009361208.1 gene_biotype=protein_coding	0	0	0	0	0	0	0	0	0	0	0	0
rna13579	LOC103950057	GN=LOC103950057 Dbxref=GeneID:103950057,Genbank:XM_009361211.1 Name=XM_009361211.1 gbkey=mRNA product=elongator complex protein 3 transcript_id=XM_009361211.1 gene_biotype=protein_coding	0.794168	0.905609	0.973851	0.954428	0.942288	0.924165	1.10123	1.03472	1.16982	1.00385	1.10565	1.09022
rna13587	LOC103950064	GN=LOC103950064 Dbxref=GeneID:103950064,Genbank:XM_009361218.1 Name=XM_009361218.1 gbkey=mRNA product=GDSL esterase/lipase At3g48460 transcript_id=XM_009361218.1 gene_biotype=protein_coding	0.389973	0.730405	0.850424	0.643401	0.665479	0.704164	0.904633	0.753608	1.01499	1.58746	1.869	1.88647
rna13588	LOC103950066	GN=LOC103950066 Dbxref=GeneID:103950066,Genbank:XM_009361220.1 Name=XM_009361220.1 gbkey=mRNA product=probable phosphopantothenoylcysteine decarboxylase%2C transcript variant X1 transcript_id=XM_009361220.1 gene_biotype=protein_coding	1.16162	1.05609	1.26111	1.06176	1.12052	1.07842	1.06478	0.928864	1.09544	0.743705	0.68261	0.745078
rna13592	LOC103950071	GN=LOC103950071 Dbxref=GeneID:103950071,Genbank:XM_009361224.1 Name=XM_009361224.1 gbkey=mRNA product=60S ribosomal protein L26-1 transcript_id=XM_009361224.1 gene_biotype=protein_coding	0	0	0	0	0	0	0	0	0	0	0	0
rna13594	LOC103950070	GN=LOC103950070 Dbxref=GeneID:103950070,Genbank:XM_009361223.1 Name=XM_009361223.1 gbkey=mRNA product=uncharacterized LOC103950070 transcript_id=XM_009361223.1 gene_biotype=protein_coding	0.812	0	1.16702	0.804087	0.716701	0	1.2153	1.07283	1.31767	0.941044	1.0392	0.914147
rna136	LOC103947744	GN=LOC103947744 Dbxref=GeneID:103947744,Genbank:XM_009358722.1 Name=XM_009358722.1 gbkey=mRNA product=chromatin structure-remodeling complex subunit RSC1 transcript_id=XM_009358722.1 gene_biotype=protein_coding	1.1011	1.06527	1.21496	1.31466	1.28638	1.22862	0.958493	1.04318	1.16218	0.545071	0.528672	0.551409
rna13602	LOC103950076	GN=LOC103950076 Dbxref=GeneID:103950076,Genbank:XM_009361231.1 Name=XM_009361231.1 gbkey=mRNA product=DNA-(apurinic or apyrimidinic site) lyase%2C transcript variant X1 transcript_id=XM_009361231.1 gene_biotype=protein_coding	0.914285	0.852524	0.853832	0.76366	0.746876	0.727984	1.2002	1.045	1.04682	1.18778	1.2499	1.41114
rna13603	LOC103950075	GN=LOC103950075 Dbxref=GeneID:103950075,Genbank:XM_009361230.1 Name=XM_009361230.1 gbkey=mRNA product=haloacid dehalogenase-like hydrolase domain-containing protein At3g48420 transcript_id=XM_009361230.1 gene_biotype=protein_coding	0.610527	0.487771	0.298168	0.657362	0.639465	0.630659	0.663602	0.433271	0.555367	2.72951	1.97479	2.31952
rna13607	LOC103950080	GN=LOC103950080 Dbxref=GeneID:103950080,Genbank:XM_009361236.1 Name=XM_009361236.1 gbkey=mRNA product=probable Ufm1-specific protease%2C transcript variant X2 transcript_id=XM_009361236.1 gene_biotype=protein_coding	0.76859	1.01017	1.15769	0.803179	0.926656	0.863738	1.23513	1.10354	1.12501	0.936819	0.965728	1.10374
rna34846	LOC103926748	GN=LOC103926748 Dbxref=GeneID:103926748,Genbank:XM_009335617.1 Name=XM_009335617.1 gbkey=mRNA product=CD2 antigen cytoplasmic tail-binding protein 2-like transcript_id=XM_009335617.1 gene_biotype=protein_coding	0	0	0	0	0	0	0	0	0	0	0	0
rna13609	LOC103950082	GN=LOC103950082 Dbxref=GeneID:103950082,Genbank:XM_009361239.1 Name=XM_009361239.1 gbkey=mRNA product=uncharacterized LOC103950082 transcript_id=XM_009361239.1 gene_biotype=protein_coding	1.63133	0.953516	1.01439	1.51735	0.995657	1.09897	0.572953	1.40902	0.740443	0.748953	0.672108	0.645308
rna13614	LOC103950086	GN=LOC103950086 Dbxref=GeneID:103950086,Genbank:XM_009361241.1 Name=XM_009361241.1 gbkey=mRNA product=vignain-like transcript_id=XM_009361241.1 gene_biotype=protein_coding	0	0	0	0	0	0	0	0	0	1.32962	0.972071	0.698305
rna13617	LOC103950090	GN=LOC103950090 Dbxref=GeneID:103950090,Genbank:XM_009361243.1 Name=XM_009361243.1 gbkey=mRNA product=probable pectate lyase 18 transcript_id=XM_009361243.1 gene_biotype=protein_coding	0	0.858248	0	1.07099	1.24049	0	1.21516	0.685237	1.4046	0.768202	0.728777	1.02829
rna13624	LOC103950120	GN=LOC103950120 Dbxref=GeneID:103950120,Genbank:XM_009361269.1 Name=XM_009361269.1 gbkey=mRNA product=methionine gamma-lyase-like transcript_id=XM_009361269.1 gene_biotype=protein_coding	0.727601	1.21985	1.03805	0.881972	0.927679	0.903184	0.939601	0.783435	0.982986	1.17662	1.1734	1.24562
rna13626	LOC103950122	GN=LOC103950122 Dbxref=GeneID:103950122,Genbank:XM_009361271.1 Name=XM_009361271.1 gbkey=mRNA product=uncharacterized LOC103950122 transcript_id=XM_009361271.1 gene_biotype=protein_coding	0	0	0	0	0	0	0	0	0	0	0	0
rna13634	LOC103950128	GN=LOC103950128 Dbxref=GeneID:103950128,Genbank:XM_009361282.1 Name=XM_009361282.1 gbkey=mRNA product=uncharacterized LOC103950128%2C transcript variant X1 transcript_id=XM_009361282.1 gene_biotype=protein_coding	0	0	0	0	0	0	0	0	0	0	0	0
rna13643	LOC103950131	GN=LOC103950131 Dbxref=GeneID:103950131,Genbank:XM_009361287.1 Name=XM_009361287.1 gbkey=mRNA product=serine/threonine-protein kinase BLUS1-like%2C transcript variant X2 transcript_id=XM_009361287.1 gene_biotype=protein_coding	0	0	0	0	0	0	0	0	0	0	0	0
rna13647	LOC103950134	GN=LOC103950134 Dbxref=GeneID:103950134,Genbank:XM_009361291.1 Name=XM_009361291.1 gbkey=mRNA product=UPF0160 protein-like transcript_id=XM_009361291.1 gene_biotype=protein_coding	0.697329	0.83374	0.935302	0.820504	0.87169	0.8784	1.31637	1.17971	1.31827	1.01773	1.04832	1.08264
rna13648	LOC103950135	GN=LOC103950135 Dbxref=GeneID:103950135,Genbank:XM_009361292.1 Name=XM_009361292.1 gbkey=mRNA product=uncharacterized LOC103950135 transcript_id=XM_009361292.1 gene_biotype=protein_coding	0	0	0	0	0	0	0	0	0	0	0	0
rna13653	LOC103950139	GN=LOC103950139 Dbxref=GeneID:103950139,Genbank:XM_009361296.1 Name=XM_009361296.1 gbkey=mRNA product=FAS-associated factor 2-like transcript_id=XM_009361296.1 gene_biotype=protein_coding	0	0	0	0	0	0	0	0	0	0	0	0
rna1366	LOC103950048	GN=LOC103950048 Dbxref=GeneID:103950048,Genbank:XM_009361204.1 Name=XM_009361204.1 gbkey=mRNA product=uncharacterized LOC103950048 transcript_id=XM_009361204.1 gene_biotype=protein_coding	0.988908	0.912589	1.01047	1.04273	1.02691	0.948539	0.924413	1.01163	0.925624	1.10073	1.09667	1.01078
rna13671	LOC103950159	GN=LOC103950159 Dbxref=GeneID:103950159,Genbank:XM_009361318.1 Name=XM_009361318.1 gbkey=mRNA product=cancer-related nucleoside-triphosphatase homolog%2C transcript variant X2 transcript_id=XM_009361318.1 gene_biotype=protein_coding	0	0	0	0	0	0	0	0	0	0	0	0
rna1368	LOC103950068	GN=LOC103950068 Dbxref=GeneID:103950068,Genbank:XM_009361225.1 Name=XM_009361225.1 gbkey=mRNA product=protein CYPRO4-like transcript_id=XM_009361225.1 gene_biotype=protein_coding	0.987202	0.939492	0.956033	1.11705	0.846114	0.813882	0.76057	1.13481	0.73629	1.28555	1.17807	1.24494
rna13686	LOC103950170	GN=LOC103950170 Dbxref=GeneID:103950170,Genbank:XM_009361334.1 Name=XM_009361334.1 gbkey=mRNA product=54S ribosomal protein L19%2C mitochondrial-like transcript_id=XM_009361334.1 gene_biotype=protein_coding	0.988832	0.995781	0.884356	0.841006	0.921655	1.05227	1.21419	1.16828	1.21849	0.847388	0.910309	0.957442
rna13697	LOC103950176	GN=LOC103950176 Dbxref=GeneID:103950176,Genbank:XM_009361344.1 Name=XM_009361344.1 gbkey=mRNA product=exosome complex exonuclease RRP44-like transcript_id=XM_009361344.1 gene_biotype=protein_coding	0	0	0	0	0	0	0	0	0	0	0	0
rna137	LOC103947923	GN=LOC103947923 Dbxref=GeneID:103947923,Genbank:XM_009358935.1 Name=XM_009358935.1 gbkey=mRNA product=protein STRUBBELIG-RECEPTOR FAMILY 8-like transcript_id=XM_009358935.1 gene_biotype=protein_coding	1.20784	1.47325	1.2413	1.29313	0.924701	0.810386	0.829429	0.793935	0.919571	0	0.738367	0.768089
rna13706	LOC103950182	GN=LOC103950182 Dbxref=GeneID:103950182,Genbank:XM_009361347.1 Name=XM_009361347.1 gbkey=mRNA product=MLO-like protein 8 transcript_id=XM_009361347.1 gene_biotype=protein_coding	0	1.20232	0	1.09611	1.23968	1.31574	0	0	0.613128	0.533027	0	0
rna13716	LOC103950187	GN=LOC103950187 Dbxref=GeneID:103950187,Genbank:XM_009361359.1 Name=XM_009361359.1 gbkey=mRNA product=plant intracellular Ras-group-related LRR protein 4-like transcript_id=XM_009361359.1 gene_biotype=protein_coding	0.988685	0.960531	1.11006	0.990308	1.11819	0.951239	0.859848	0.875342	0.909529	1.10329	1.09625	1.03673
rna13719	LOC103950190	GN=LOC103950190 Dbxref=GeneID:103950190,Genbank:XM_009361360.1 Name=XM_009361360.1 gbkey=mRNA product=trafficking protein particle complex subunit 11 transcript_id=XM_009361360.1 gene_biotype=protein_coding	1.49656	1.02692	0.994009	1.20703	0.96949	1.03441	0.541322	0.968691	0.532403	1.28346	1.12323	0.822478
rna13720	LOC103950191	GN=LOC103950191 Dbxref=GeneID:103950191,Genbank:XM_009361361.1 Name=XM_009361361.1 gbkey=mRNA product=RNA-binding protein 24-like%2C transcript variant X2 transcript_id=XM_009361361.1 gene_biotype=protein_coding	1.2821	1.03647	1.02463	0	0	0	0	0.981379	0	0	0.675417	0
rna13724	LOC103950195	GN=LOC103950195 Dbxref=GeneID:103950195,Genbank:XM_009361366.1 Name=XM_009361366.1 gbkey=mRNA product=thioredoxin reductase NTRB-like%2C transcript variant X1 transcript_id=XM_009361366.1 gene_biotype=protein_coding	0.75887	0.811352	0.830226	0.810002	0.853555	0.827675	1.12071	0.964231	1.20645	1.21283	1.29003	1.31406
rna13726	LOC103950194	GN=LOC103950194 Dbxref=GeneID:103950194,Genbank:XM_009361365.1 Name=XM_009361365.1 gbkey=mRNA product=serine/threonine-protein phosphatase 7-like transcript_id=XM_009361365.1 gene_biotype=protein_coding	0.807335	0.835611	0.823166	0.901751	0.861665	0.888566	0.920479	0.917225	0.834817	1.43258	1.47914	1.29767
rna1373	LOC103950124	GN=LOC103950124 Dbxref=GeneID:103950124,Genbank:XM_009361276.1 Name=XM_009361276.1 gbkey=mRNA product=coenzyme Q-binding protein COQ10 homolog%2C mitochondrial transcript_id=XM_009361276.1 gene_biotype=protein_coding	0.860122	0	0	0.816748	0	0.979928	1.07143	1.02434	0	0	1.08405	1.16338
rna13750	LOC103950208	GN=LOC103950208 Dbxref=GeneID:103950208,Genbank:XM_009361391.1 Name=XM_009361391.1 gbkey=mRNA product=keratin%2C type II cytoskeletal 1-like transcript_id=XM_009361391.1 gene_biotype=protein_coding	1.4223	1.04196	1.16131	1.06539	1.16507	1.05015	1.35066	1.09263	1.14101	0.502758	0.540218	0.466533
rna13751	LOC103950209	GN=LOC103950209 Dbxref=GeneID:103950209,Genbank:XM_009361393.1 Name=XM_009361393.1 gbkey=mRNA product=protein TIFY 3B-like transcript_id=XM_009361393.1 gene_biotype=protein_coding	0	1.03862	0	0.657962	0	0.93755	0.886464	0.712585	1.76682	0	0	0
rna13752	LOC103950210	GN=LOC103950210 Dbxref=GeneID:103950210,Genbank:XM_009361394.1 Name=XM_009361394.1 gbkey=mRNA product=hepatocyte growth factor-regulated tyrosine kinase substrate-like transcript_id=XM_009361394.1 gene_biotype=protein_coding	0	0.797154	0.865945	0.777216	0.853822	0.946058	1.03664	0.826815	1.23238	1.32783	0	1.33614
rna13771	LOC103950227	GN=LOC103950227 Dbxref=GeneID:103950227,Genbank:XM_009361412.1 Name=XM_009361412.1 gbkey=mRNA product=suppressor of mec-8 and unc-52 protein homolog 2-like%2C transcript variant X2 transcript_id=XM_009361412.1 gene_biotype=protein_coding	1.48193	0	0	0.941955	0.967301	1.00714	0.855705	0.916441	0	0	0.829524	0
rna13777	LOC103950229	GN=LOC103950229 Dbxref=GeneID:103950229,Genbank:XM_009361415.1 Name=XM_009361415.1 gbkey=mRNA product=eukaryotic translation initiation factor 3 subunit K-like transcript_id=XM_009361415.1 gene_biotype=protein_coding	0.875641	0.946237	0.909029	0.884856	0.912742	0.940278	1.23361	1.07381	1.16256	0.928386	1.00068	1.13217
rna13779	LOC103950289	GN=LOC103950289 Dbxref=GeneID:103950289,Genbank:XM_009361479.1 Name=XM_009361479.1 gbkey=mRNA product=sucrose synthase transcript_id=XM_009361479.1 gene_biotype=protein_coding	1.50403	1.27029	1.33834	0.9426	0.885752	0.986479	0.651626	0.916783	0.681259	1.00204	0.985805	0.835
rna13787	LOC103950234	GN=LOC103950234 Dbxref=GeneID:103950234,Genbank:XM_009361423.1 Name=XM_009361423.1 gbkey=mRNA product=uncharacterized LOC103950234 transcript_id=XM_009361423.1 gene_biotype=protein_coding	0.96312	0.886717	0.825304	0.920568	0.972505	0.947994	1.16071	1.17474	1.25151	0.989772	0.944623	0.962437
rna13788	LOC103950237	GN=LOC103950237 Dbxref=GeneID:103950237,Genbank:XM_009361425.1 Name=XM_009361425.1 gbkey=mRNA product=peroxiredoxin Q%2C chloroplastic-like transcript_id=XM_009361425.1 gene_biotype=protein_coding	0.45119	0.502304	0.653894	0.50127	0.573266	0.642756	0.968609	0.811411	0.923104	1.94696	1.88288	2.14235
rna138	LOC103948004	GN=LOC103948004 Dbxref=GeneID:103948004,Genbank:XM_009359027.1 Name=XM_009359027.1 gbkey=mRNA product=malonyl-CoA decarboxylase%2C mitochondrial transcript_id=XM_009359027.1 gene_biotype=protein_coding	1.61007	1.37589	1.07413	1.72454	1.20379	1.63703	0.521934	1.07756	0.574344	0.473821	0.352565	0.374322
rna13801	LOC103950240	GN=LOC103950240 Dbxref=GeneID:103950240,Genbank:XM_009361429.1 Name=XM_009361429.1 gbkey=mRNA product=21 kDa protein transcript_id=XM_009361429.1 gene_biotype=protein_coding	0	0	0	2.08328	0.385116	0.575352	0	0	0	1.16955	0	0.786701
rna13806	LOC103950242	GN=LOC103950242 Dbxref=GeneID:103950242,Genbank:XM_009361430.1 Name=XM_009361430.1 gbkey=mRNA product=3-oxoacyl-[acyl-carrier-protein] synthase II%2C chloroplastic-like%2C transcript variant X2 transcript_id=XM_009361430.1 gene_biotype=protein_coding	0.864626	1.03566	1.02013	0.985936	1.03003	1.01518	1.16147	1.12918	1.32504	0.831729	0.712871	0.888157
rna13811	LOC103950247	GN=LOC103950247 Dbxref=GeneID:103950247,Genbank:XM_009361436.1 Name=XM_009361436.1 gbkey=mRNA product=20 kDa chaperonin%2C chloroplastic transcript_id=XM_009361436.1 gene_biotype=protein_coding	0.74302	0.792422	0.837659	0.776115	0.764581	0.781145	1.1788	1.05664	1.11578	1.25287	1.35786	1.34312
rna13813	LOC103950292	GN=LOC103950292 Dbxref=GeneID:103950292,Genbank:XM_009361483.1 Name=XM_009361483.1 gbkey=mRNA product=beta-galactosidase 15 transcript_id=XM_009361483.1 gene_biotype=protein_coding	0.997616	1.00268	0.635569	0.933883	0.945074	0.975329	0.593156	0.898318	0.845624	1.38895	1.34267	1.44113
rna13815	LOC103950250	GN=LOC103950250 Dbxref=GeneID:103950250,Genbank:XM_009361439.1 Name=XM_009361439.1 gbkey=mRNA product=oligouridylate-binding protein 1-like%2C transcript variant X1 transcript_id=XM_009361439.1 gene_biotype=protein_coding	0.536114	0.76859	0.812625	0.760095	0.779895	0.636983	1.47097	1.19814	1.84761	0.888016	1.10482	1.19614
rna38240	LOC103929691	GN=LOC103929691 Dbxref=GeneID:103929691,Genbank:XM_009338917.1 Name=XM_009338917.1 gbkey=mRNA product=U6 snRNA-associated Sm-like protein LSm1 transcript_id=XM_009338917.1 gene_biotype=protein_coding	0.691667	1.00541	1.21088	1.10176	0.906507	0.721924	1.01668	0.883978	1.39397	1.06174	0.978001	1.02749
rna1382	LOC103950173	GN=LOC103950173 Dbxref=GeneID:103950173,Genbank:XM_009361340.1 Name=XM_009361340.1 gbkey=mRNA product=protein DCL%2C chloroplastic transcript_id=XM_009361340.1 gene_biotype=protein_coding	0	0.313749	0	0	0.33478	0	0.703067	0	0.936297	1.81221	1.64707	1.25283
rna13823	LOC103950258	GN=LOC103950258 Dbxref=GeneID:103950258,Genbank:XM_009361447.1 Name=XM_009361447.1 gbkey=mRNA product=methylthioribose-1-phosphate isomerase-like transcript_id=XM_009361447.1 gene_biotype=protein_coding	0.752614	0.959254	1.00884	0.881713	0.909663	0.855086	1.02801	0.814043	1.14035	1.09683	1.27505	1.27854
rna38263	LOC103929709	GN=LOC103929709 Dbxref=GeneID:103929709,Genbank:XM_009338938.1 Name=XM_009338938.1 gbkey=mRNA product=cation/calcium exchanger 4-like transcript_id=XM_009338938.1 gene_biotype=protein_coding	0	0	0	0	0	0	0	0	0	0	0	0
rna13833	LOC103950260	GN=LOC103950260 Dbxref=GeneID:103950260,Genbank:XM_009361449.1 Name=XM_009361449.1 gbkey=mRNA product=subtilisin-like protease transcript_id=XM_009361449.1 gene_biotype=protein_coding	0.160177	0.326998	0.626205	0	0	0.163429	1.43287	0.54516	1.42882	1.6664	1.60512	2.04482
rna13841	LOC103950268	GN=LOC103950268 Dbxref=GeneID:103950268,Genbank:XM_009361458.1 Name=XM_009361458.1 gbkey=mRNA product=thiol protease aleurain-like transcript_id=XM_009361458.1 gene_biotype=protein_coding	0.991895	0.992789	0.401934	0.971185	0.952106	1.02679	0.997296	0.897046	1.02314	1.33469	1.20001	1.21113
rna13846	LOC103950270	GN=LOC103950270 Dbxref=GeneID:103950270,Genbank:XM_009361463.1 Name=XM_009361463.1 gbkey=mRNA product=uncharacterized LOC103950270%2C transcript variant X4 transcript_id=XM_009361463.1 gene_biotype=protein_coding	1.51151	1.11405	1.21535	1.09655	1.02485	1.13171	0.840225	1.0178	0.954844	0.68926	0.656008	0.747839
rna13848	LOC103950272	GN=LOC103950272 Dbxref=GeneID:103950272,Genbank:XM_009361466.1 Name=XM_009361466.1 gbkey=mRNA product=tubulin--tyrosine ligase-like protein 12%2C transcript variant X2 transcript_id=XM_009361466.1 gene_biotype=protein_coding	1.4983	1.12349	1.16214	1.31017	1.14684	1.28072	0.570876	0.876995	0.655765	0.866019	0.781468	0.72722
rna1385	LOC103950197	GN=LOC103950197 Dbxref=GeneID:103950197,Genbank:XM_009361373.1 Name=XM_009361373.1 gbkey=mRNA product=ABSCISIC ACID-INSENSITIVE 5-like protein 5%2C transcript variant X1 transcript_id=XM_009361373.1 gene_biotype=protein_coding	1.0455	1.00423	1.00172	1.2004	1.20597	1.11155	1.1459	1.10747	0.869281	0.848035	0.790879	0.669067
rna13857	LOC103950303	GN=LOC103950303 Dbxref=GeneID:103950303,Genbank:XM_009361492.1 Name=XM_009361492.1 gbkey=mRNA product=mediator of RNA polymerase II transcription subunit 21-like transcript_id=XM_009361492.1 gene_biotype=protein_coding	0.933899	1.03942	1.20124	0.976212	1.13737	1.1016	1.31663	1.15091	1.30103	0.532825	0.58324	0.725624
rna13858	LOC103950304	GN=LOC103950304 Dbxref=GeneID:103950304,Genbank:XM_009361493.1 Name=XM_009361493.1 gbkey=mRNA product=signal recognition particle 19 kDa protein-like transcript_id=XM_009361493.1 gene_biotype=protein_coding	1.04242	0.910028	0.969884	1.06367	0.965603	0.957525	1.06803	1.05114	1.06956	0.958656	0.958898	0.984585
rna50809	LOC103940765	GN=LOC103940765 Dbxref=GeneID:103940765,Genbank:XM_009350943.1 Name=XM_009350943.1 gbkey=mRNA product=ATP-citrate synthase alpha chain protein 2 transcript_id=XM_009350943.1 gene_biotype=protein_coding	1.34738	0.825155	0.912788	0.932028	0.857125	0.966266	0.526886	0.767896	0.652747	1.53646	1.43715	1.23811
rna13862	LOC103950426	GN=LOC103950426 Dbxref=GeneID:103950426,Genbank:XM_009361626.1 Name=XM_009361626.1 gbkey=mRNA product=ubiquitin carboxyl-terminal hydrolase 13-like transcript_id=XM_009361626.1 gene_biotype=protein_coding	0	0	0	0.981297	0.920937	0.903963	1.01871	1.13748	0	1.03761	0	0
rna7359	LOC103944676	GN=LOC103944676 Dbxref=GeneID:103944676,Genbank:XM_009355136.1 Name=XM_009355136.1 gbkey=mRNA product=autophagy-related protein 8i-like transcript_id=XM_009355136.1 gene_biotype=protein_coding	0	0	0	0	0	0	0	0	0	0	0	0
rna13864	LOC103950307	GN=LOC103950307 Dbxref=GeneID:103950307,Genbank:XM_009361497.1 Name=XM_009361497.1 gbkey=mRNA product=S-adenosylmethionine synthase 2-like%2C transcript variant X1 transcript_id=XM_009361497.1 gene_biotype=protein_coding	0.36788	0.475762	0.519965	0.273337	0.260423	0.252105	0.709306	0.538238	0.811741	2.27322	2.73959	2.77844
rna13872	LOC103950314	GN=LOC103950314 Dbxref=GeneID:103950314,Genbank:XM_009361506.1 Name=XM_009361506.1 gbkey=mRNA product=pto-interacting protein 1-like%2C transcript variant X2 transcript_id=XM_009361506.1 gene_biotype=protein_coding	0	0	0	0	0	0.562797	1.28187	0.877766	1.50875	0.958713	0	0.81011
rna7367	LOC103944685	GN=LOC103944685 Dbxref=GeneID:103944685,Genbank:XM_009355145.1 Name=XM_009355145.1 gbkey=mRNA product=probable sugar phosphate/phosphate translocator At3g17430 transcript_id=XM_009355145.1 gene_biotype=protein_coding	0	0	0	0	0	0	0	0	0	0	0	0
rna7368	LOC103944684	GN=LOC103944684 Dbxref=GeneID:103944684,Genbank:XM_009355144.1 Name=XM_009355144.1 gbkey=mRNA product=novel plant SNARE 13 transcript_id=XM_009355144.1 gene_biotype=protein_coding	1.21254	1.09619	1.09306	0.783376	1.01193	0.992239	1.07053	0.93087	0.934961	0.947166	0.858545	1.06859
rna13877	LOC103950319	GN=LOC103950319 Dbxref=GeneID:103950319,Genbank:XM_009361511.1 Name=XM_009361511.1 gbkey=mRNA product=[Pyruvate dehydrogenase (acetyl-transferring)] kinase%2C mitochondrial-like transcript_id=XM_009361511.1 gene_biotype=protein_coding	0	0	0	0	0	0	0	0	0	0	0	0
rna13882	LOC103950324	GN=LOC103950324 Dbxref=GeneID:103950324,Genbank:XM_009361515.1 Name=XM_009361515.1 gbkey=mRNA product=uncharacterized LOC103950324 transcript_id=XM_009361515.1 gene_biotype=protein_coding	0	0	0	0	0	0.600135	0	0	1.39986	0	0	0
rna24055	LOC103959087	GN=LOC103959087 Dbxref=GeneID:103959087,Genbank:XM_009371430.1 Name=XM_009371430.1 gbkey=mRNA product=50S ribosomal protein L3-2%2C chloroplastic-like transcript_id=XM_009371430.1 gene_biotype=protein_coding	0.996326	0.957151	1.01255	0.983236	0.972696	0.983043	1.2245	1.17993	1.16381	0.860656	0.82894	0.83717
rna13891	LOC103950332	GN=LOC103950332 Dbxref=GeneID:103950332,Genbank:XM_009361527.1 Name=XM_009361527.1 gbkey=mRNA product=5'-nucleotidase domain-containing protein 4-like transcript_id=XM_009361527.1 gene_biotype=protein_coding	1.41007	1.13515	1.08657	1.3584	1.17161	1.32615	0.72626	1.04759	0.725875	0.767623	0.701934	0.542759
rna13900	LOC103950341	GN=LOC103950341 Dbxref=GeneID:103950341,Genbank:XM_009361538.1 Name=XM_009361538.1 gbkey=mRNA product=putative proline--tRNA ligase C19C7.06 transcript_id=XM_009361538.1 gene_biotype=protein_coding	0.901645	0.958155	1.06528	1.01008	1.02209	0.980049	0.995173	0.977319	0.993589	0.986382	1.07156	1.03869
rna13908	LOC103950342	GN=LOC103950342 Dbxref=GeneID:103950342,Genbank:XM_009361539.1 Name=XM_009361539.1 gbkey=mRNA product=uncharacterized LOC103950342 transcript_id=XM_009361539.1 gene_biotype=protein_coding	0	0	0	0	0	0	0	0	0	0.926246	0.928724	1.14503
rna13920	LOC103950356	GN=LOC103950356 Dbxref=GeneID:103950356,Genbank:XM_009361552.1 Name=XM_009361552.1 gbkey=mRNA product=DEAD-box ATP-dependent RNA helicase 50 transcript_id=XM_009361552.1 gene_biotype=protein_coding	0	0	0	0	0	0	0	0	0	0	0	0
rna13921	LOC103950357	GN=LOC103950357 Dbxref=GeneID:103950357,Genbank:XM_009361553.1 Name=XM_009361553.1 gbkey=mRNA product=50S ribosomal protein L18%2C chloroplastic-like transcript_id=XM_009361553.1 gene_biotype=protein_coding	0.830981	0.773088	0.610152	0.765023	0.842114	0.683238	0.95801	0.884804	1.05669	1.48744	1.5765	1.53197
rna13923	LOC103950358	GN=LOC103950358 Dbxref=GeneID:103950358,Genbank:XM_009361554.1 Name=XM_009361554.1 gbkey=mRNA product=uncharacterized LOC103950358 transcript_id=XM_009361554.1 gene_biotype=protein_coding	0	0	0	0	0	0	0	0	0	0	0	0
rna13925	LOC103950360	GN=LOC103950360 Dbxref=GeneID:103950360,Genbank:XM_009361557.1 Name=XM_009361557.1 gbkey=mRNA product=uncharacterized LOC103950360 transcript_id=XM_009361557.1 gene_biotype=protein_coding	0	0	0	0	0	0	0	0	0	0	0	0
rna13926	LOC103950361	GN=LOC103950361 Dbxref=GeneID:103950361,Genbank:XM_009361558.1 Name=XM_009361558.1 gbkey=mRNA product=uncharacterized LOC103950361 transcript_id=XM_009361558.1 gene_biotype=protein_coding	0.521946	0.701809	0.519727	0.689091	0.716962	0.791348	1.34303	1.06118	1.48093	1.25747	1.38059	1.53591
rna13927	LOC103950362	GN=LOC103950362 Dbxref=GeneID:103950362,Genbank:XM_009361559.1 Name=XM_009361559.1 gbkey=mRNA product=U2 small nuclear ribonucleoprotein A'-like transcript_id=XM_009361559.1 gene_biotype=protein_coding	0	0	0	0	0	0	0	0	0	0	0	0
rna13928	LOC103950363	GN=LOC103950363 Dbxref=GeneID:103950363,Genbank:XM_009361561.1 Name=XM_009361561.1 gbkey=mRNA product=eukaryotic peptide chain release factor subunit 1-3-like%2C transcript variant X2 transcript_id=XM_009361561.1 gene_biotype=protein_coding	1.15673	1.19579	1.21612	1.13033	0.985325	1.03228	0.617255	0.969809	0.80816	0.983041	0.976838	0.928324
rna13932	LOC103950367	GN=LOC103950367 Dbxref=GeneID:103950367,Genbank:XM_009361563.1 Name=XM_009361563.1 gbkey=mRNA product=probable xyloglucan endotransglucosylase/hydrolase protein B transcript_id=XM_009361563.1 gene_biotype=protein_coding	0.894725	1.04394	1.10289	0.917497	0.927493	0.945108	1.30611	1.14966	1.26319	0.759082	0.861518	0.828786
rna13936	LOC103950371	GN=LOC103950371 Dbxref=GeneID:103950371,Genbank:XM_009361568.1 Name=XM_009361568.1 gbkey=mRNA product=calnexin homolog 1-like transcript_id=XM_009361568.1 gene_biotype=protein_coding	1.88197	1.18903	1.28168	1.3614	1.16084	1.1758	0.635364	0.976654	0.57313	0.659087	0.608233	0.496819
rna13941	LOC103950376	GN=LOC103950376 Dbxref=GeneID:103950376,Genbank:XM_009361574.1 Name=XM_009361574.1 gbkey=mRNA product=probable 3-beta-hydroxysteroid-Delta(8)%2CDelta(7)-isomerase%2C transcript variant X1 transcript_id=XM_009361574.1 gene_biotype=protein_coding	1.13061	0.966704	1.23615	0.853859	0.943025	0.90828	1.1004	0.92789	1.04649	0.934852	0	0.951737
rna13956	LOC103950386	GN=LOC103950386 Dbxref=GeneID:103950386,Genbank:XM_009361583.1 Name=XM_009361583.1 gbkey=mRNA product=uncharacterized LOC103950386 transcript_id=XM_009361583.1 gene_biotype=protein_coding	0	0	0	0	0	0	0	0	0	0	0	0
rna13957	LOC103950387	GN=LOC103950387 Dbxref=GeneID:103950387,Genbank:XM_009361584.1 Name=XM_009361584.1 gbkey=mRNA product=uncharacterized protein At4g14100-like transcript_id=XM_009361584.1 gene_biotype=protein_coding	1.14343	1.14549	1.32356	1.22932	1.17089	1.14002	1.21647	1.14747	1.12018	0.454609	0.44164	0.466918
rna13961	LOC103950391	GN=LOC103950391 Dbxref=GeneID:103950391,Genbank:XM_009361589.1 Name=XM_009361589.1 gbkey=mRNA product=mediator-associated protein 2%2C transcript variant X2 transcript_id=XM_009361589.1 gene_biotype=protein_coding	0	0	0.743264	0	0	0	1.01065	0.949015	0.965947	1.33112	0	0
rna13963	LOC103950392	GN=LOC103950392 Dbxref=GeneID:103950392,Genbank:XM_009361591.1 Name=XM_009361591.1 gbkey=mRNA product=sterol 14-demethylase-like transcript_id=XM_009361591.1 gene_biotype=protein_coding	0.388484	0.615532	0.548048	0	0.578128	0.323726	1.45455	1.69696	2.04424	0.819336	1.43939	1.0916
rna13964	LOC103950393	GN=LOC103950393 Dbxref=GeneID:103950393,Genbank:XM_009361592.1 Name=XM_009361592.1 gbkey=mRNA product=peptidyl-prolyl cis-trans isomerase FKBP19%2C chloroplastic-like%2C transcript variant X1 transcript_id=XM_009361592.1 gene_biotype=protein_coding	0	0	0	0	1.01841	1.063	1.12845	1.33537	1.10721	0.767961	0.7429	0.836707
rna13966	LOC103950394	GN=LOC103950394 Dbxref=GeneID:103950394,Genbank:XM_009361593.1 Name=XM_009361593.1 gbkey=mRNA product=uncharacterized LOC103950394 transcript_id=XM_009361593.1 gene_biotype=protein_coding	1.09038	1.09941	1.21793	1.09973	1.04897	1.11523	0.957376	1.03663	0.917511	0.825081	0.811029	0.780719
rna13969	LOC103950396	GN=LOC103950396 Dbxref=GeneID:103950396,Genbank:XM_009361595.1 Name=XM_009361595.1 gbkey=mRNA product=sec14 cytosolic factor-like%2C transcript variant X1 transcript_id=XM_009361595.1 gene_biotype=protein_coding	0	0	0	0	0	0	0	0	0	0	0.964761	1.03524
rna7465	LOC103944762	GN=LOC103944762 Dbxref=GeneID:103944762,Genbank:XM_009355235.1 Name=XM_009355235.1 gbkey=mRNA product=cytochrome b-c1 complex subunit Rieske-4%2C mitochondrial-like transcript_id=XM_009355235.1 gene_biotype=protein_coding	0.581721	0.792658	0.772908	0.3477	0.418233	0	0.376623	0	0.464866	1.65795	2.24549	2.34185
rna13971	LOC103950399	GN=LOC103950399 Dbxref=GeneID:103950399,Genbank:XM_009361598.1 Name=XM_009361598.1 gbkey=mRNA product=glycine--tRNA ligase 1%2C mitochondrial-like transcript_id=XM_009361598.1 gene_biotype=protein_coding	1.19409	1.03844	1.08089	1.07511	1.04044	0.950574	0.797219	1.10511	0.885454	0.943684	0.989097	0.8999
rna13977	LOC103950403	GN=LOC103950403 Dbxref=GeneID:103950403,Genbank:XM_009361605.1 Name=XM_009361605.1 gbkey=mRNA product=ubiquitin thioesterase otubain-like transcript_id=XM_009361605.1 gene_biotype=protein_coding	0.644866	0.841301	0	1.17597	0.875434	0.740061	0	0.861245	0	1.17854	1.42789	1.25469
rna1398	LOC103950287	GN=LOC103950287 Dbxref=GeneID:103950287,Genbank:XM_009361486.1 Name=XM_009361486.1 gbkey=mRNA product=protein ROOT INITIATION DEFECTIVE 3%2C transcript variant X2 transcript_id=XM_009361486.1 gene_biotype=protein_coding	0	0	0	0	0	0	1.42972	0.607469	0.962807	0	0	0
rna33506	LOC103967262	GN=LOC103967262 Dbxref=GeneID:103967262,Genbank:XM_009380539.1 Name=XM_009380539.1 gbkey=mRNA product=ADP-ribosylation factor GTPase-activating protein AGD3-like%2C transcript variant X1 transcript_id=XM_009380539.1 gene_biotype=protein_coding	1.52971	0	0.899962	0	0	0	0.892086	0	0.953973	0.724267	0	0
rna13985	LOC103950410	GN=LOC103950410 Dbxref=GeneID:103950410,Genbank:XM_009361611.1 Name=XM_009361611.1 gbkey=mRNA product=light-regulated protein-like transcript_id=XM_009361611.1 gene_biotype=protein_coding	1.04911	0.988773	0.899696	0.767252	1.16598	1.42612	0.838602	0.899253	0.752501	1.22587	0.92578	1.06107
rna13989	LOC103950412	GN=LOC103950412 Dbxref=GeneID:103950412,Genbank:XM_009361614.1 Name=XM_009361614.1 gbkey=mRNA product=aspartokinase 1%2C chloroplastic-like transcript_id=XM_009361614.1 gene_biotype=protein_coding	1.14864	0	0	0.965117	0.908779	1.24111	0.839283	1.47392	0.620939	1.13277	0.760202	0.909231
rna13995	LOC103950415	GN=LOC103950415 Dbxref=GeneID:103950415,Genbank:XM_009361618.1 Name=XM_009361618.1 gbkey=mRNA product=RNA polymerase II C-terminal domain phosphatase-like 3 transcript_id=XM_009361618.1 gene_biotype=protein_coding	0	0	0	0	0	0	0	0	0	0	1.00422	0.995782
rna14005	LOC103950443	GN=LOC103950443 Dbxref=GeneID:103950443,Genbank:XM_009361646.1 Name=XM_009361646.1 gbkey=mRNA product=uncharacterized LOC103950443%2C transcript variant X5 transcript_id=XM_009361646.1 gene_biotype=protein_coding	0	0	0	0	0	0	0	0	0	0	0	0
rna14008	LOC103950446	GN=LOC103950446 Dbxref=GeneID:103950446,Genbank:XM_009361650.1 Name=XM_009361650.1 gbkey=mRNA product=subtilisin-like protease%2C transcript variant X2 transcript_id=XM_009361650.1 gene_biotype=protein_coding	0.900167	0.994771	1.0931	0.827574	0.886104	0.935163	1.12881	1.01127	1.15493	0.979319	1.08054	1.00826
rna14010	LOC103950449	GN=LOC103950449 Dbxref=GeneID:103950449,Genbank:XM_009361656.1 Name=XM_009361656.1 gbkey=mRNA product=uncharacterized LOC103950449 transcript_id=XM_009361656.1 gene_biotype=protein_coding	0.696582	0.642058	0.851941	0.669967	0.700219	0.739349	1.28063	0.970977	1.23402	1.27248	1.33026	1.61152
rna14026	LOC103950460	GN=LOC103950460 Dbxref=GeneID:103950460,Genbank:XM_009361669.1 Name=XM_009361669.1 gbkey=mRNA product=poly(rC)-binding protein 2%2C transcript variant X1 transcript_id=XM_009361669.1 gene_biotype=protein_coding	0.818287	0.922727	0.972346	0.899251	0.947601	0.922304	1.3162	1.16894	1.3928	0.795818	0.900811	0.942919
rna14041	LOC103950468	GN=LOC103950468 Dbxref=GeneID:103950468,Genbank:XM_009361681.1 Name=XM_009361681.1 gbkey=mRNA product=suppressor protein SRP40-like transcript_id=XM_009361681.1 gene_biotype=protein_coding	0	0	0	0	0	0	0	0	0	0	0	0
rna14044	LOC103950470	GN=LOC103950470 Dbxref=GeneID:103950470,Genbank:XM_009361685.1 Name=XM_009361685.1 gbkey=mRNA product=calcium-transporting ATPase 10%2C plasma membrane-type-like%2C transcript variant X2 transcript_id=XM_009361685.1 gene_biotype=protein_coding	1.5434	1.09524	1.26937	1.36264	1.16519	1.43206	0.641533	1.0315	0.739879	0.68331	0.528052	0.507819
rna14048	LOC103950474	GN=LOC103950474 Dbxref=GeneID:103950474,Genbank:XM_009361687.1 Name=XM_009361687.1 gbkey=mRNA product=oligosaccharyltransferase complex subunit ostc-like transcript_id=XM_009361687.1 gene_biotype=protein_coding	0	1.01883	0.787748	1.00692	1.60921	1.01059	1.1762	0.783147	1.00943	0	0.673637	0.924293
rna14053	LOC103950483	GN=LOC103950483 Dbxref=GeneID:103950483,Genbank:XM_009361697.1 Name=XM_009361697.1 gbkey=mRNA product=uncharacterized LOC103950483%2C transcript variant X2 transcript_id=XM_009361697.1 gene_biotype=protein_coding	0	0	0	0	0	0	0	0	0	0	0	0
rna14055	LOC103950482	GN=LOC103950482 Dbxref=GeneID:103950482,Genbank:XM_009361694.1 Name=XM_009361694.1 gbkey=mRNA product=U5 small nuclear ribonucleoprotein 40 kDa protein%2C transcript variant X1 transcript_id=XM_009361694.1 gene_biotype=protein_coding	0.843655	0.949468	1.06046	0.923396	0.98945	0.963956	1.34922	1.09258	1.54786	0.722441	0.770282	0.787229
rna14059	LOC103950485	GN=LOC103950485 Dbxref=GeneID:103950485,Genbank:XM_009361699.1 Name=XM_009361699.1 gbkey=mRNA product=transcription factor TCP7 transcript_id=XM_009361699.1 gene_biotype=protein_coding	0	0.783802	0	0	0.769225	0	0.986897	0.913725	1.63432	0.967423	0.944607	0
rna14079	LOC103950505	GN=LOC103950505 Dbxref=GeneID:103950505,Genbank:XM_009361724.1 Name=XM_009361724.1 gbkey=mRNA product=transmembrane protein 208 homolog%2C transcript variant X1 transcript_id=XM_009361724.1 gene_biotype=protein_coding	0.903697	0.921224	0.939787	0.913565	0.996854	0.933024	1.03426	0.995888	1.05613	1.09346	1.12631	1.0858
rna14102	LOC103950518	GN=LOC103950518 Dbxref=GeneID:103950518,Genbank:XM_009361740.1 Name=XM_009361740.1 gbkey=mRNA product=methyltransferase-like protein 10%2C transcript variant X1 transcript_id=XM_009361740.1 gene_biotype=protein_coding	0	0	0	0	0	0.816258	0	0	0	1.20036	1.16792	0.815462
rna14107	LOC103950531	GN=LOC103950531 Dbxref=GeneID:103950531,Genbank:XM_009361754.1 Name=XM_009361754.1 gbkey=mRNA product=zinc-finger homeodomain protein 11-like transcript_id=XM_009361754.1 gene_biotype=protein_coding	1.1389	0.991719	1.01808	1.24251	1.12543	0.862671	0.857739	0.91287	0.946668	0.978674	0.944327	0.980415
rna14110	LOC103950535	GN=LOC103950535 Dbxref=GeneID:103950535,Genbank:XM_009361757.1 Name=XM_009361757.1 gbkey=mRNA product=calmodulin%2C transcript variant X1 transcript_id=XM_009361757.1 gene_biotype=protein_coding	1.14466	1.03613	1.15233	1.07197	0.849416	0.942441	0.7419	1.04824	0.963321	1.13796	1.02651	0.885138
rna14111	LOC103950533	GN=LOC103950533 Dbxref=GeneID:103950533,Genbank:XM_009361756.1 Name=XM_009361756.1 gbkey=mRNA product=putative 3%2C4-dihydroxy-2-butanone kinase transcript_id=XM_009361756.1 gene_biotype=protein_coding	0.881106	1.05015	1.00842	1.02919	1.12273	0.997741	1.20252	1.07407	1.39655	0.698076	0.713483	0.82598
rna9997	LOC103946891	GN=LOC103946891 Dbxref=GeneID:103946891,Genbank:XM_009357711.1 Name=XM_009357711.1 gbkey=mRNA product=transcription repressor KAN1-like%2C transcript variant X4 transcript_id=XM_009357711.1 gene_biotype=protein_coding	0	0	1.1248	0.974443	0.961838	0.764528	1.02261	0.971697	1.18008	0	0	0
rna14120	LOC103950542	GN=LOC103950542 Dbxref=GeneID:103950542,Genbank:XM_009361767.1 Name=XM_009361767.1 gbkey=mRNA product=RNA polymerase II subunit A C-terminal domain phosphatase SSU72-like transcript_id=XM_009361767.1 gene_biotype=protein_coding	1.13791	1.19116	0.629942	1.3618	1.4307	0	0.677681	0.987528	0	0.583282	0	0
rna14124	LOC103950546	GN=LOC103950546 Dbxref=GeneID:103950546,Genbank:XM_009361772.1 Name=XM_009361772.1 gbkey=mRNA product=uncharacterized LOC103950546 transcript_id=XM_009361772.1 gene_biotype=protein_coding	0	0	0	0	0	0	0	0	0	0	0	0
rna14129	LOC103950551	GN=LOC103950551 Dbxref=GeneID:103950551,Genbank:XM_009361776.1 Name=XM_009361776.1 gbkey=mRNA product=dihydropyrimidine dehydrogenase [NADP(+)]-like transcript_id=XM_009361776.1 gene_biotype=protein_coding	0.928568	1.01882	0.839607	1.00797	1.01172	1.16097	0.929636	0.868036	1.10724	1.07723	1.01476	1.03544
rna14132	LOC103950553	GN=LOC103950553 Dbxref=GeneID:103950553,Genbank:XM_009361778.1 Name=XM_009361778.1 gbkey=mRNA product=glutamine synthetase nodule isozyme-like transcript_id=XM_009361778.1 gene_biotype=protein_coding	0.469831	0.529547	0.560637	0.542218	0.571118	0.609755	0.668259	0.499044	0.719841	2.37868	2.18975	2.26132
rna14136	LOC103950557	GN=LOC103950557 Dbxref=GeneID:103950557,Genbank:XM_009361782.1 Name=XM_009361782.1 gbkey=mRNA product=probable inactive receptor kinase At1g48480 transcript_id=XM_009361782.1 gene_biotype=protein_coding	0	0	0	0	0	0	0	0	0	0	0	0
rna14140	LOC103950561	GN=LOC103950561 Dbxref=GeneID:103950561,Genbank:XM_009361787.1 Name=XM_009361787.1 gbkey=mRNA product=TPR repeat-containing thioredoxin TDX-like transcript_id=XM_009361787.1 gene_biotype=protein_coding	1.14467	0	0.978571	0.876756	0	0	0	0	0	0	0	0
rna14156	LOC103950568	GN=LOC103950568 Dbxref=GeneID:103950568,Genbank:XM_009361796.1 Name=XM_009361796.1 gbkey=mRNA product=uncharacterized LOC103950568 transcript_id=XM_009361796.1 gene_biotype=protein_coding	5.48709	1.17026	1.15763	1.15232	0.721748	1.06857	0.099082	0.210509	0.134958	0.229738	0.284146	0.283958
rna14157	LOC103950569	GN=LOC103950569 Dbxref=GeneID:103950569,Genbank:XM_009361798.1 Name=XM_009361798.1 gbkey=mRNA product=aldose 1-epimerase-like transcript_id=XM_009361798.1 gene_biotype=protein_coding	0	1.04013	0	0.999031	0	1.27942	1.43985	1.16517	1.12579	0	0.313508	0.637103
rna1416	LOC103950408	GN=LOC103950408 Dbxref=GeneID:103950408,Genbank:XM_009361613.1 Name=XM_009361613.1 gbkey=mRNA product=polyadenylate-binding protein 2-like%2C transcript variant X1 transcript_id=XM_009361613.1 gene_biotype=protein_coding	0.773592	0.905016	0.856225	0.848146	0.914176	0.852981	1.28103	1.12855	1.24662	1.00342	1.11564	1.07461
rna14160	LOC103950666	GN=LOC103950666 Dbxref=GeneID:103950666,Genbank:XM_009361897.1 Name=XM_009361897.1 gbkey=mRNA product=zinc finger protein VAR3%2C chloroplastic-like transcript_id=XM_009361897.1 gene_biotype=protein_coding	0	0	0	0.590992	0.614125	0.702792	1.23695	1.60348	2.46274	0.658427	0.667601	0.462887
rna14162	LOC103950572	GN=LOC103950572 Dbxref=GeneID:103950572,Genbank:XM_009361802.1 Name=XM_009361802.1 gbkey=mRNA product=probable ADP-ribosylation factor GTPase-activating protein AGD11 transcript_id=XM_009361802.1 gene_biotype=protein_coding	0	0.576256	0.755622	0.676859	0.682279	0	0.639107	0	0.618728	2.00252	1.48666	1.56197
rna14164	LOC103950575	GN=LOC103950575 Dbxref=GeneID:103950575,Genbank:XM_009361804.1 Name=XM_009361804.1 gbkey=mRNA product=phosphoethanolamine N-methyltransferase 1-like transcript_id=XM_009361804.1 gene_biotype=protein_coding	0.470678	0.08956	0.150086	0.11199	0.058496	0.05602	0.379492	0.45077	0.667463	2.39243	3.68828	3.48474
rna14165	LOC103950576	GN=LOC103950576 Dbxref=GeneID:103950576,Genbank:XM_009361805.1 Name=XM_009361805.1 gbkey=mRNA product=tubulin beta chain-like transcript_id=XM_009361805.1 gene_biotype=protein_coding	0	0	0	0	0	0	0	0	0	0	0	0
rna14167	LOC103950668	GN=LOC103950668 Dbxref=GeneID:103950668,Genbank:XM_009361898.1 Name=XM_009361898.1 gbkey=mRNA product=thaumatin-like protein transcript_id=XM_009361898.1 gene_biotype=protein_coding	0.659328	1.15949	1.47528	0.784918	0.883217	0.773865	1.12562	0.977277	1.41037	0.745363	0.995786	1.00949
rna14169	LOC103950582	GN=LOC103950582 Dbxref=GeneID:103950582,Genbank:XM_009361813.1 Name=XM_009361813.1 gbkey=mRNA product=probable calcium-binding protein CML27 transcript_id=XM_009361813.1 gene_biotype=protein_coding	0	0	0	0	0	0	0	0	0	0	0	0
rna14170	LOC103950581	GN=LOC103950581 Dbxref=GeneID:103950581,Genbank:XM_009361812.1 Name=XM_009361812.1 gbkey=mRNA product=probable calcium-binding protein CML27 transcript_id=XM_009361812.1 gene_biotype=protein_coding	0.741781	1.25659	1.09644	1.47887	1.5356	1.27685	0.990321	0.925374	0.943926	0.461799	0.616565	0.675869
rna14173	LOC103950578	GN=LOC103950578 Dbxref=GeneID:103950578,Genbank:XM_009361809.1 Name=XM_009361809.1 gbkey=mRNA product=uncharacterized LOC103950578%2C transcript variant X2 transcript_id=XM_009361809.1 gene_biotype=protein_coding	0.54852	0.706337	0.714619	0.951675	0.919358	1.09763	1.64116	1.62789	1.53109	0.725041	0.677594	0.859088
rna14175	LOC103950670	GN=LOC103950670 Dbxref=GeneID:103950670,Genbank:XM_009361900.1 Name=XM_009361900.1 gbkey=mRNA product=serine/threonine-protein kinase EDR1 transcript_id=XM_009361900.1 gene_biotype=protein_coding	0	0	0	0	0	0	0	0	0	0	0	0
rna14177	LOC103950583	GN=LOC103950583 Dbxref=GeneID:103950583,Genbank:XM_009361814.1 Name=XM_009361814.1 gbkey=mRNA product=synapsin-1 transcript_id=XM_009361814.1 gene_biotype=protein_coding	1.34484	1.02917	1.09146	1.30413	1.22872	1.05752	0.821379	1.19371	0.63736	0.899034	0.763608	0.629065
rna14184	LOC103950590	GN=LOC103950590 Dbxref=GeneID:103950590,Genbank:XM_009361821.1 Name=XM_009361821.1 gbkey=mRNA product=66 kDa stress protein transcript_id=XM_009361821.1 gene_biotype=protein_coding	1.13807	1.06258	1.14124	1.03658	1.11012	1.0822	0.839645	0.798435	1.01983	0.890161	0.913542	0.967585
rna14188	LOC103950594	GN=LOC103950594 Dbxref=GeneID:103950594,Genbank:XM_009361825.1 Name=XM_009361825.1 gbkey=mRNA product=guanine nucleotide-binding protein subunit beta-like protein transcript_id=XM_009361825.1 gene_biotype=protein_coding	0.976578	1.05089	1.0165	1.02512	1.08198	0.969692	1.1042	0.950572	1.15662	0.817532	0.91544	0.934872
rna14189	LOC103950595	GN=LOC103950595 Dbxref=GeneID:103950595,Genbank:XM_009361826.1 Name=XM_009361826.1 gbkey=mRNA product=peroxisome biogenesis protein 3-2 transcript_id=XM_009361826.1 gene_biotype=protein_coding	0	0	0	0	0	0	0	0	0	0	0	0
rna14190	LOC103950597	GN=LOC103950597 Dbxref=GeneID:103950597,Genbank:XM_009361827.1 Name=XM_009361827.1 gbkey=mRNA product=pre-mRNA-splicing factor SPF27 homolog transcript_id=XM_009361827.1 gene_biotype=protein_coding	0	0	0	0	0	0	0	0	0	0	0	0
rna14191	LOC103950598	GN=LOC103950598 Dbxref=GeneID:103950598,Genbank:XM_009361828.1 Name=XM_009361828.1 gbkey=mRNA product=eukaryotic peptide chain release factor GTP-binding subunit ERF3A%2C transcript variant X1 transcript_id=XM_009361828.1 gene_biotype=protein_coding	1.11618	0.948833	0.997861	1.09551	1.03921	0.979262	0.825214	1.08186	0.745541	1.12898	1.07572	0.965831
rna14198	LOC103950606	GN=LOC103950606 Dbxref=GeneID:103950606,Genbank:XM_009361835.1 Name=XM_009361835.1 gbkey=mRNA product=uncharacterized LOC103950606 transcript_id=XM_009361835.1 gene_biotype=protein_coding	0	0	0	0.835799	0	0	1.25683	0.973882	1.20011	0	0.866314	0.867069
rna14200	LOC103950608	GN=LOC103950608 Dbxref=GeneID:103950608,Genbank:XM_009361838.1 Name=XM_009361838.1 gbkey=mRNA product=cyclin-dependent kinase D-3-like%2C transcript variant X2 transcript_id=XM_009361838.1 gene_biotype=protein_coding	0	0	0	0	0	0	0	0	0	0	0	0
rna14206	LOC103950612	GN=LOC103950612 Dbxref=GeneID:103950612,Genbank:XM_009361842.1 Name=XM_009361842.1 gbkey=mRNA product=T-complex protein 1 subunit delta-like transcript_id=XM_009361842.1 gene_biotype=protein_coding	0.98449	1.04895	1.12282	0.937818	1.16186	1.03302	1.1427	1.05545	1.14627	0.729723	0.78183	0.855065
rna14207	LOC103950615	GN=LOC103950615 Dbxref=GeneID:103950615,Genbank:XM_009361844.1 Name=XM_009361844.1 gbkey=mRNA product=uncharacterized PKHD-type hydroxylase At1g22950-like transcript_id=XM_009361844.1 gene_biotype=protein_coding	1.22206	1.1754	0.912069	1.0567	1.0351	1.14156	1.02514	1.42041	1.12278	0.618057	0.582981	0.687753
rna1421	LOC103950458	GN=LOC103950458 Dbxref=GeneID:103950458,Genbank:XM_009361670.1 Name=XM_009361670.1 gbkey=mRNA product=low-temperature-induced cysteine proteinase-like transcript_id=XM_009361670.1 gene_biotype=protein_coding	0.890158	0.856605	1.07822	0.791812	0.724899	0.767014	0.910689	0.949672	0.922062	1.49798	1.29077	1.32012
rna14226	LOC103950630	GN=LOC103950630 Dbxref=GeneID:103950630,Genbank:XM_009361858.1 Name=XM_009361858.1 gbkey=mRNA product=probable serine/threonine-protein kinase At1g18390%2C transcript variant X1 transcript_id=XM_009361858.1 gene_biotype=protein_coding	0	0	0	0	0	0	0	0	0	0	0	0
rna14246	LOC103950645	GN=LOC103950645 Dbxref=GeneID:103950645,Genbank:XM_009361877.1 Name=XM_009361877.1 gbkey=mRNA product=proline-rich protein 2-like transcript_id=XM_009361877.1 gene_biotype=protein_coding	0.836853	0.954946	1.01764	0.876786	0.963941	0.86621	1.35889	0.99614	1.25507	0.933473	0.980087	0.959965
rna1425	LOC103950495	GN=LOC103950495 Dbxref=GeneID:103950495,Genbank:XM_009361713.1 Name=XM_009361713.1 gbkey=mRNA product=uncharacterized LOC103950495 transcript_id=XM_009361713.1 gene_biotype=protein_coding	1.29769	0.94788	1.21784	1.10392	1.04228	1.02506	0.739867	0.741044	0.884431	0	0	0
rna14263	LOC103950690	GN=LOC103950690 Dbxref=GeneID:103950690,Genbank:XM_009361915.1 Name=XM_009361915.1 gbkey=mRNA product=transcription factor MYC2-like transcript_id=XM_009361915.1 gene_biotype=protein_coding	0	0	0	0	0	0	0	0	0	0	0	0
rna14271	LOC103950695	GN=LOC103950695 Dbxref=GeneID:103950695,Genbank:XM_009361920.1 Name=XM_009361920.1 gbkey=mRNA product=endoglucanase CX-like transcript_id=XM_009361920.1 gene_biotype=protein_coding	0	0	0	0	0	0	0	0	0	0.775865	1.02955	1.19458
rna14272	LOC103950696	GN=LOC103950696 Dbxref=GeneID:103950696,Genbank:XM_009361921.1 Name=XM_009361921.1 gbkey=mRNA product=protein GPR107 transcript_id=XM_009361921.1 gene_biotype=protein_coding	1.06805	0.823814	0.817118	0.798057	0.698751	0.757546	0.965298	0.708921	0.817201	1.43693	1.45441	1.65391
rna14274	LOC103950698	GN=LOC103950698 Dbxref=GeneID:103950698,Genbank:XM_009361922.1 Name=XM_009361922.1 gbkey=mRNA product=growth-regulating factor 8 transcript_id=XM_009361922.1 gene_biotype=protein_coding	0	0	0	0	0	0	0	0	0	0	0	0
rna14279	LOC103950704	GN=LOC103950704 Dbxref=GeneID:103950704,Genbank:XM_009361927.1 Name=XM_009361927.1 gbkey=mRNA product=polyadenylate-binding protein-interacting protein 11-like transcript_id=XM_009361927.1 gene_biotype=protein_coding	0	0	0	0	0	0	0	0	0	0	0	0
rna1428	LOC103950516	GN=LOC103950516 Dbxref=GeneID:103950516,Genbank:XM_009361742.1 Name=XM_009361742.1 gbkey=mRNA product=long chain base biosynthesis protein 1 transcript_id=XM_009361742.1 gene_biotype=protein_coding	0.989792	1.04241	0.916066	0.938154	1.10837	0.977504	1.08447	0.904985	1.13174	0.92368	0.986098	0.996727
rna14282	LOC103950706	GN=LOC103950706 Dbxref=GeneID:103950706,Genbank:XM_009361930.1 Name=XM_009361930.1 gbkey=mRNA product=ubiquitin carboxyl-terminal hydrolase 9-like transcript_id=XM_009361930.1 gene_biotype=protein_coding	0	0	0	0	0	0	0	0	0	0	0.940854	1.05915
rna14283	LOC103950707	GN=LOC103950707 Dbxref=GeneID:103950707,Genbank:XM_009361931.1 Name=XM_009361931.1 gbkey=mRNA product=glucan endo-1%2C3-beta-glucosidase 11-like transcript_id=XM_009361931.1 gene_biotype=protein_coding	0.684062	0.876597	1.38159	0.465151	0.667535	0.571459	1.31313	1.04163	0.965147	1.51693	1.19151	1.32526
rna14285	LOC103950708	GN=LOC103950708 Dbxref=GeneID:103950708,Genbank:XM_009361933.1 Name=XM_009361933.1 gbkey=mRNA product=granule-bound starch synthase 1%2C chloroplastic/amyloplastic-like%2C transcript variant X2 transcript_id=XM_009361933.1 gene_biotype=protein_coding	1.06482	1.27594	1.27804	0.966889	1.14071	1.035	1.34981	1.27804	1.20623	0.416179	0.530233	0.458121
rna50273	LOC103940322	GN=LOC103940322 Dbxref=GeneID:103940322,Genbank:XM_009350418.1 Name=XM_009350418.1 gbkey=mRNA product=50S ribosomal protein L11%2C chloroplastic-like transcript_id=XM_009350418.1 gene_biotype=protein_coding	0.780314	0.705715	0.799535	0.680087	0.691102	0.680087	1.07781	0.910217	1.00014	1.52706	1.44927	1.69866
rna14295	LOC103950721	GN=LOC103950721 Dbxref=GeneID:103950721,Genbank:XM_009361944.1 Name=XM_009361944.1 gbkey=mRNA product=mitochondrial import inner membrane translocase subunit TIM13 transcript_id=XM_009361944.1 gene_biotype=protein_coding	0.654992	0.81885	1.23517	0.838601	0.868283	0.820064	1.35285	0.8818	1.17779	0.947895	1.05862	1.34507
rna14310	LOC103950728	GN=LOC103950728 Dbxref=GeneID:103950728,Genbank:XM_009361957.1 Name=XM_009361957.1 gbkey=mRNA product=uncharacterized LOC103950728 transcript_id=XM_009361957.1 gene_biotype=protein_coding	0.790821	0.837937	0.615223	0.743508	1.41739	1.24308	1.61792	1.20171	1.33321	0.87734	0.603993	0.717851
rna14313	LOC103950730	GN=LOC103950730 Dbxref=GeneID:103950730,Genbank:XM_009361960.1 Name=XM_009361960.1 gbkey=mRNA product=dolichol-phosphate mannosyltransferase subunit 1 transcript_id=XM_009361960.1 gene_biotype=protein_coding	1.0054	0.983065	1.02617	1.0048	0.90902	1.01089	1.00013	1.04353	1.01623	0.939885	0.990781	1.07009
rna14319	LOC103950738	GN=LOC103950738 Dbxref=GeneID:103950738,Genbank:XM_009361966.1 Name=XM_009361966.1 gbkey=mRNA product=nucleoporin nup189-like%2C transcript variant X2 transcript_id=XM_009361966.1 gene_biotype=protein_coding	0.85121	0.953687	1.0679	0.910126	1.06793	1.00734	1.18307	1.03344	1.26867	0.871643	0.867711	0.917278
rna1432	LOC103950534	GN=LOC103950534 Dbxref=GeneID:103950534,Genbank:XM_009361760.1 Name=XM_009361760.1 gbkey=mRNA product=mannose-P-dolichol utilization defect 1 protein homolog 2-like%2C transcript variant X1 transcript_id=XM_009361760.1 gene_biotype=protein_coding	0.793851	1.02664	0.66007	0.999267	0.968626	1.01868	1.39404	1.09558	1.25042	0.910616	0.806643	1.07557
rna28221	LOC103962670	GN=LOC103962670 Dbxref=GeneID:103962670,Genbank:XM_009375419.1 Name=XM_009375419.1 gbkey=mRNA product=uncharacterized LOC103962670 transcript_id=XM_009375419.1 gene_biotype=protein_coding	0	0	0	0.996244	1.14977	1.09902	0.957125	0.941436	0.856406	0	0	0
rna14328	LOC103950746	GN=LOC103950746 Dbxref=GeneID:103950746,Genbank:XM_009361973.1 Name=XM_009361973.1 gbkey=mRNA product=actin-7-like%2C transcript variant X1 transcript_id=XM_009361973.1 gene_biotype=protein_coding	1.22463	1.09736	1.13444	1.211	1.19039	1.11293	0.977344	0.94437	0.846869	0.757207	0.765763	0.73771
rna14333	LOC103950747	GN=LOC103950747 Dbxref=GeneID:103950747,Genbank:XM_009361978.1 Name=XM_009361978.1 gbkey=mRNA product=uncharacterized LOC103950747%2C transcript variant X3 transcript_id=XM_009361978.1 gene_biotype=protein_coding	0.796583	0.891927	0	1.54917	1.32508	1.64547	0.784517	1.05635	1.12608	0.548655	0.614311	0.661852
rna14334	LOC103950748	GN=LOC103950748 Dbxref=GeneID:103950748,Genbank:XM_009361980.1 Name=XM_009361980.1 gbkey=mRNA product=probable methyltransferase PMT18%2C transcript variant X2 transcript_id=XM_009361980.1 gene_biotype=protein_coding	0.746183	0.8638	1.05025	0.871448	0.842276	0.826215	0.917009	0.759512	0.970218	1.24091	1.42643	1.48575
rna14336	LOC103950749	GN=LOC103950749 Dbxref=GeneID:103950749,Genbank:XM_009361981.1 Name=XM_009361981.1 gbkey=mRNA product=transmembrane protein 120 homolog transcript_id=XM_009361981.1 gene_biotype=protein_coding	0.967321	1.02174	0	0.92963	0.97815	0.782332	0	1.04796	0.703129	1.21934	1.17447	1.17592
rna14339	LOC103950750	GN=LOC103950750 Dbxref=GeneID:103950750,Genbank:XM_009361983.1 Name=XM_009361983.1 gbkey=mRNA product=trihelix transcription factor GTL1-like%2C transcript variant X2 transcript_id=XM_009361983.1 gene_biotype=protein_coding	0	0	0	0	0	0	0	0	0	0.927505	1.0419	1.0306
rna14353	LOC103950762	GN=LOC103950762 Dbxref=GeneID:103950762,Genbank:XM_009361993.1 Name=XM_009361993.1 gbkey=mRNA product=inositol polyphosphate multikinase beta-like%2C transcript variant X1 transcript_id=XM_009361993.1 gene_biotype=protein_coding	0.509531	0.709235	0.878249	0.658632	0.626115	0.645934	1.39509	1.08552	1.4543	1.22182	1.43901	1.37656
rna14355	LOC103950764	GN=LOC103950764 Dbxref=GeneID:103950764,Genbank:XM_009361998.1 Name=XM_009361998.1 gbkey=mRNA product=staphylococcal nuclease domain-containing protein 1-like transcript_id=XM_009361998.1 gene_biotype=protein_coding	0.8224	0.86988	0.836079	0.938273	0.859621	0.894292	0.726744	0.932938	0.702015	1.5455	1.55044	1.32181
rna14356	LOC103950765	GN=LOC103950765 Dbxref=GeneID:103950765,Genbank:XM_009361999.1 Name=XM_009361999.1 gbkey=mRNA product=calnexin homolog transcript_id=XM_009361999.1 gene_biotype=protein_coding	1.2319	0.786017	0.918799	0.909226	0.763106	0.763017	0.590568	0.889774	0.610299	1.60003	1.58452	1.35275
rna14358	LOC103950766	GN=LOC103950766 Dbxref=GeneID:103950766,Genbank:XM_009362000.1 Name=XM_009362000.1 gbkey=mRNA product=uncharacterized LOC103950766 transcript_id=XM_009362000.1 gene_biotype=protein_coding	1.32606	0.302033	0	0	1.43102	0.940886	0	0	0	0	0	0
rna14398	LOC103950807	GN=LOC103950807 Dbxref=GeneID:103950807,Genbank:XM_009362050.1 Name=XM_009362050.1 gbkey=mRNA product=expansin-A1 transcript_id=XM_009362050.1 gene_biotype=protein_coding	1.40992	1.37838	0.904572	1.02903	1.09054	1.01656	1.15079	0.95016	1.03341	0.600266	0.664922	0.771454
rna14421	LOC103950825	GN=LOC103950825 Dbxref=GeneID:103950825,Genbank:XM_009362065.1 Name=XM_009362065.1 gbkey=mRNA product=zinc-finger homeodomain protein 8 transcript_id=XM_009362065.1 gene_biotype=protein_coding	0	0.817933	0.768937	1.26313	0.963693	0	0.922138	1.07771	1.18647	0	0	0
rna14423	LOC103950827	GN=LOC103950827 Dbxref=GeneID:103950827,Genbank:XM_009362067.1 Name=XM_009362067.1 gbkey=mRNA product=60S ribosomal protein L34 transcript_id=XM_009362067.1 gene_biotype=protein_coding	1.23601	1.09659	1.26561	1.4142	1.39989	1.29831	0.829182	1.08084	0.839202	0.576593	0.503446	0.460145
rna14425	LOC103950826	GN=LOC103950826 Dbxref=GeneID:103950826,Genbank:XM_009362066.1 Name=XM_009362066.1 gbkey=mRNA product=uncharacterized LOC103950826%2C transcript variant X1 transcript_id=XM_009362066.1 gene_biotype=protein_coding	0	0	0	0	0	0	0	0	0	0	0	0
rna14426	LOC103950831	GN=LOC103950831 Dbxref=GeneID:103950831,Genbank:XM_009362073.1 Name=XM_009362073.1 gbkey=mRNA product=probable methyltransferase PMT2 transcript_id=XM_009362073.1 gene_biotype=protein_coding	0.741472	0.983872	1.12575	0.883454	0.935717	0.956026	1.05732	0.892975	0.998465	0.986712	1.21236	1.22588
rna14433	LOC103950834	GN=LOC103950834 Dbxref=GeneID:103950834,Genbank:XM_009362075.1 Name=XM_009362075.1 gbkey=mRNA product=cullin-3A transcript_id=XM_009362075.1 gene_biotype=protein_coding	1.11932	0.729009	1.05183	1.00284	0.792632	0.981092	0	0.935491	0.93519	1.45979	1.11692	0.875894
rna14434	LOC103950835	GN=LOC103950835 Dbxref=GeneID:103950835,Genbank:XM_009362076.1 Name=XM_009362076.1 gbkey=mRNA product=probable ran guanine nucleotide release factor transcript_id=XM_009362076.1 gene_biotype=protein_coding	0	0	0	1.31885	0	0	0	0	1.24894	0	0	0.432206
rna14436	LOC103950837	GN=LOC103950837 Dbxref=GeneID:103950837,Genbank:XM_009362078.1 Name=XM_009362078.1 gbkey=mRNA product=HVA22-like protein c transcript_id=XM_009362078.1 gene_biotype=protein_coding	1.3385	1.32496	1.58701	0.778299	1.11346	1.07037	0.933423	0.657248	1.00562	0	0	0.191112
rna14446	LOC103950844	GN=LOC103950844 Dbxref=GeneID:103950844,Genbank:XM_009362088.1 Name=XM_009362088.1 gbkey=mRNA product=peptidyl-prolyl cis-trans isomerase CYP23 transcript_id=XM_009362088.1 gene_biotype=protein_coding	0.92343	0.977796	0.776848	0.850735	0.956826	1.13348	1.28193	1.00716	1.18142	0.84196	1.05509	1.01332
rna14449	LOC103950846	GN=LOC103950846 Dbxref=GeneID:103950846,Genbank:XM_009362092.1 Name=XM_009362092.1 gbkey=mRNA product=protein vip1%2C transcript variant X2 transcript_id=XM_009362092.1 gene_biotype=protein_coding	1.08206	0.925559	1.09498	0.996695	1.27767	1.19059	1.02334	0.963666	1.2984	0.593678	0.863825	0.689532
rna8702	LOC103945886	GN=LOC103945886 Dbxref=GeneID:103945886,Genbank:XM_009356480.1 Name=XM_009356480.1 gbkey=mRNA product=UDP-galactose/UDP-glucose transporter 3-like transcript_id=XM_009356480.1 gene_biotype=protein_coding	0	0.293804	0	0.204826	0.212157	0.185674	0.60353	0.370792	0.638215	2.4713	2.33833	2.68138
rna1446	LOC103950647	GN=LOC103950647 Dbxref=GeneID:103950647,Genbank:XM_009361882.1 Name=XM_009361882.1 gbkey=mRNA product=MFP1 attachment factor 1-like transcript_id=XM_009361882.1 gene_biotype=protein_coding	1.1078	1.17149	1.38631	0.801965	1.14453	1.06415	0.974324	0.93861	0.844748	0.862832	0.836942	0.866306
rna14460	LOC103950855	GN=LOC103950855 Dbxref=GeneID:103950855,Genbank:XM_009362102.1 Name=XM_009362102.1 gbkey=mRNA product=protein IQ-DOMAIN 31-like transcript_id=XM_009362102.1 gene_biotype=protein_coding	0	0	0	0	0	0	0	0	0	0	0	0
rna14462	LOC103950859	GN=LOC103950859 Dbxref=GeneID:103950859,Genbank:XM_009362104.1 Name=XM_009362104.1 gbkey=mRNA product=ubiquitin-conjugating enzyme E2 2 transcript_id=XM_009362104.1 gene_biotype=protein_coding	0.857559	0.92721	0.915511	0.719189	0.879848	0.915416	1.20978	1.19453	1.32576	0.950201	1.04837	1.05662
rna1447	LOC103950657	GN=LOC103950657 Dbxref=GeneID:103950657,Genbank:XM_009361892.1 Name=XM_009361892.1 gbkey=mRNA product=isoflavone 2'-hydroxylase-like transcript_id=XM_009361892.1 gene_biotype=protein_coding	1.35543	0.58439	0.932752	1.34113	0.919982	1.02767	0	0.838638	0	0	0	0
rna14470	LOC103950863	GN=LOC103950863 Dbxref=GeneID:103950863,Genbank:XM_009362111.1 Name=XM_009362111.1 gbkey=mRNA product=single-stranded DNA-binding protein WHY1%2C chloroplastic-like%2C transcript variant X1 transcript_id=XM_009362111.1 gene_biotype=protein_coding	0.782687	0.86903	0.866561	0.829973	0.918626	0.921886	1.25013	1.03209	1.27555	1.08134	1.04102	1.1311
rna14477	LOC103950868	GN=LOC103950868 Dbxref=GeneID:103950868,Genbank:XM_009362119.1 Name=XM_009362119.1 gbkey=mRNA product=alpha-amylase 3%2C chloroplastic transcript_id=XM_009362119.1 gene_biotype=protein_coding	0.732779	1.12428	1.36635	1.56062	1.4868	1.57895	1.06211	1.31687	1.15437	0.174087	0.239844	0.202943
rna14478	LOC103950869	GN=LOC103950869 Dbxref=GeneID:103950869,Genbank:XM_009362120.1 Name=XM_009362120.1 gbkey=mRNA product=mitochondrial outer membrane protein porin of 36 kDa transcript_id=XM_009362120.1 gene_biotype=protein_coding	1.11143	1.04626	1.06897	0.971487	1.04334	1.0999	1.20663	1.09751	1.09426	0.760726	0.737312	0.762168
rna1448	LOC103950677	GN=LOC103950677 Dbxref=GeneID:103950677,Genbank:XM_009361908.1 Name=XM_009361908.1 gbkey=mRNA product=F-box-like/WD repeat-containing protein TBL1XR1 transcript_id=XM_009361908.1 gene_biotype=protein_coding	0.786356	1.04062	0	1.33332	1.30404	1.14019	0.935849	1.03603	0.77203	0	0.651567	0
rna14480	LOC103950870	GN=LOC103950870 Dbxref=GeneID:103950870,Genbank:XM_009362122.1 Name=XM_009362122.1 gbkey=mRNA product=hypersensitive-induced response protein 2%2C transcript variant X2 transcript_id=XM_009362122.1 gene_biotype=protein_coding	1.41652	1.13423	1.08137	0.79357	0.914651	0.966098	1.01458	0.893593	0.856022	0.99921	0.919841	1.01031
rna14482	LOC103950872	GN=LOC103950872 Dbxref=GeneID:103950872,Genbank:XM_009362123.1 Name=XM_009362123.1 gbkey=mRNA product=probable receptor-like protein kinase At5g15080 transcript_id=XM_009362123.1 gene_biotype=protein_coding	0.750741	0.688944	0.544074	0.579477	0.81677	0.682818	1.49164	1.27071	1.55636	1.13437	1.25079	1.23331
rna14483	LOC103950874	GN=LOC103950874 Dbxref=GeneID:103950874,Genbank:XM_009362124.1 Name=XM_009362124.1 gbkey=mRNA product=uncharacterized LOC103950874 transcript_id=XM_009362124.1 gene_biotype=protein_coding	0.962012	0.926779	1.04068	1.13488	0.985862	0.948964	0.952175	1.0625	1.15141	0.9298	0.903747	1.00119
rna14491	LOC103950880	GN=LOC103950880 Dbxref=GeneID:103950880,Genbank:XM_009362131.1 Name=XM_009362131.1 gbkey=mRNA product=uncharacterized protein At1g27050 transcript_id=XM_009362131.1 gene_biotype=protein_coding	1.00585	1.06771	0.985243	1.18766	1.28195	1.27922	1.18162	1.14303	1.1111	0.6173	0.548808	0.590511
rna14496	LOC103950884	GN=LOC103950884 Dbxref=GeneID:103950884,Genbank:XM_009362134.1 Name=XM_009362134.1 gbkey=mRNA product=AMP deaminase-like transcript_id=XM_009362134.1 gene_biotype=protein_coding	2.03884	0	0.654586	0	0	0	0.589562	0.954708	0	0.762307	0	0
rna14497	LOC103950885	GN=LOC103950885 Dbxref=GeneID:103950885,Genbank:XM_009362135.1 Name=XM_009362135.1 gbkey=mRNA product=uncharacterized LOC103950885 transcript_id=XM_009362135.1 gene_biotype=protein_coding	1.0304	0.801781	0.955125	0.978231	0.846743	0.898508	0.683396	0.917714	0.773772	1.46732	1.3781	1.26892
rna14499	LOC103950888	GN=LOC103950888 Dbxref=GeneID:103950888,Genbank:XM_009362138.1 Name=XM_009362138.1 gbkey=mRNA product=thioredoxin H2-like transcript_id=XM_009362138.1 gene_biotype=protein_coding	0	0	0	0	0	0	0	0	0	0	0	0
rna14503	LOC103950890	GN=LOC103950890 Dbxref=GeneID:103950890,Genbank:XM_009362139.1 Name=XM_009362139.1 gbkey=mRNA product=uncharacterized LOC103950890 transcript_id=XM_009362139.1 gene_biotype=protein_coding	1.58107	0.858917	0.813588	1.17996	0.742418	0.904811	0.907	0	0.783722	1.11162	1.0785	1.0384
rna14506	LOC103950892	GN=LOC103950892 Dbxref=GeneID:103950892,Genbank:XM_009362141.1 Name=XM_009362141.1 gbkey=mRNA product=glutathione S-transferase U17-like transcript_id=XM_009362141.1 gene_biotype=protein_coding	0.823502	0.899145	1.04184	0.77543	0.869577	0.788529	1.13599	0.972022	1.11327	1.10638	1.25107	1.22324
rna14507	LOC103950893	GN=LOC103950893 Dbxref=GeneID:103950893,Genbank:XM_009362142.1 Name=XM_009362142.1 gbkey=mRNA product=glutathione S-transferase U17-like transcript_id=XM_009362142.1 gene_biotype=protein_coding	0.329999	0.200142	0.217303	0.220868	0.364478	0.391966	0.465693	0.581396	0.725828	2.87395	2.93651	2.69186
rna1452	LOC103950720	GN=LOC103950720 Dbxref=GeneID:103950720,Genbank:XM_009361947.1 Name=XM_009361947.1 gbkey=mRNA product=isoflavone 2'-hydroxylase-like transcript_id=XM_009361947.1 gene_biotype=protein_coding	0	0	0	0	0	0	0	0	0	0	0	0
rna14520	LOC103950904	GN=LOC103950904 Dbxref=GeneID:103950904,Genbank:XM_009362151.1 Name=XM_009362151.1 gbkey=mRNA product=phospholipid-transporting ATPase 3%2C transcript variant X1 transcript_id=XM_009362151.1 gene_biotype=protein_coding	0	0	0	0	0	0	0	0	0	0	0	0
rna14522	LOC103950907	GN=LOC103950907 Dbxref=GeneID:103950907,Genbank:XM_009362154.1 Name=XM_009362154.1 gbkey=mRNA product=serine/threonine-protein phosphatase PP2A catalytic subunit transcript_id=XM_009362154.1 gene_biotype=protein_coding	1.13323	1.01607	1.15045	1.03247	1.08909	0.920197	1.01101	0.931457	1.26019	0.862593	0.804157	0.789079
rna14531	LOC103950912	GN=LOC103950912 Dbxref=GeneID:103950912,Genbank:XM_009362164.1 Name=XM_009362164.1 gbkey=mRNA product=paired amphipathic helix protein Sin3-like 4%2C transcript variant X5 transcript_id=XM_009362164.1 gene_biotype=protein_coding	0	0	0	0.624783	0	0	0	0	0.841292	1.70156	0	0.832366
rna14533	LOC103950967	GN=LOC103950967 Dbxref=GeneID:103950967,Genbank:XM_009362229.1 Name=XM_009362229.1 gbkey=mRNA product=pyruvate dehydrogenase E1 component subunit alpha%2C mitochondrial transcript_id=XM_009362229.1 gene_biotype=protein_coding	1.01128	0.942678	1.15521	0.907833	0.9927	0.987861	1.10866	0.981569	0.978859	0.953945	1.00886	0.970535
rna14537	LOC103950913	GN=LOC103950913 Dbxref=GeneID:103950913,Genbank:XM_009362168.1 Name=XM_009362168.1 gbkey=mRNA product=proteoglycan 4-like%2C transcript variant X4 transcript_id=XM_009362168.1 gene_biotype=protein_coding	1.21086	0.835324	1.03381	1.19254	1.4064	1.34965	0.7908	0.960714	0.756464	1.08155	0.715267	0.66662
rna14548	LOC103950919	GN=LOC103950919 Dbxref=GeneID:103950919,Genbank:XM_009362176.1 Name=XM_009362176.1 gbkey=mRNA product=uncharacterized LOC103950919%2C transcript variant X2 transcript_id=XM_009362176.1 gene_biotype=protein_coding	0	0	0	0.710924	0	0	1.60922	1.30731	1.96025	0.400227	0.376268	0.635811
rna14555	LOC103950925	GN=LOC103950925 Dbxref=GeneID:103950925,Genbank:XM_009362182.1 Name=XM_009362182.1 gbkey=mRNA product=protein NLRC3%2C transcript variant X1 transcript_id=XM_009362182.1 gene_biotype=protein_coding	1.04921	0.925036	0.933161	1.00719	1.07508	1.00313	0.731718	0.979629	0.734334	1.26627	1.20647	1.08876
rna14559	LOC103950927	GN=LOC103950927 Dbxref=GeneID:103950927,Genbank:XM_009362190.1 Name=XM_009362190.1 gbkey=mRNA product=DEAD-box ATP-dependent RNA helicase 22%2C transcript variant X4 transcript_id=XM_009362190.1 gene_biotype=protein_coding	0	0	0	0	0	0	0	1.00901	0.990989	0	0	0
rna14564	LOC103950930	GN=LOC103950930 Dbxref=GeneID:103950930,Genbank:XM_009362192.1 Name=XM_009362192.1 gbkey=mRNA product=DCC family protein At1g52590%2C chloroplastic transcript_id=XM_009362192.1 gene_biotype=protein_coding	0	0	0	0	0	0	0	0.780954	1.21905	0	0	0
rna14570	LOC103950945	GN=LOC103950945 Dbxref=GeneID:103950945,Genbank:XM_009362210.1 Name=XM_009362210.1 gbkey=mRNA product=nucleobase-ascorbate transporter 6-like%2C transcript variant X1 transcript_id=XM_009362210.1 gene_biotype=protein_coding	0.914672	0	1.07228	0.80306	0	0	1.07624	0	1.01905	0	1.04197	1.07273
rna14572	LOC103950942	GN=LOC103950942 Dbxref=GeneID:103950942,Genbank:XM_009362209.1 Name=XM_009362209.1 gbkey=mRNA product=protein LSM12 homolog transcript_id=XM_009362209.1 gene_biotype=protein_coding	0.634548	0.805908	0.766774	0.728938	0.745133	0.765187	0.994004	0.801436	1.09095	1.43883	1.55779	1.6705
rna14579	LOC103950938	GN=LOC103950938 Dbxref=GeneID:103950938,Genbank:XM_009362203.1 Name=XM_009362203.1 gbkey=mRNA product=MLP-like protein 423 transcript_id=XM_009362203.1 gene_biotype=protein_coding	0.357572	0.390437	0.490648	0.368076	0.36731	0.304562	0.420008	0.275734	0.329415	2.63158	3.11892	2.94573
rna14586	LOC103950934	GN=LOC103950934 Dbxref=GeneID:103950934,Genbank:XM_009362197.1 Name=XM_009362197.1 gbkey=mRNA product=uncharacterized LOC103950934 transcript_id=XM_009362197.1 gene_biotype=protein_coding	0	0	0	0	0	0	0	0	0	0	0	0
rna14587	LOC103950946	GN=LOC103950946 Dbxref=GeneID:103950946,Genbank:XM_009362212.1 Name=XM_009362212.1 gbkey=mRNA product=threonine--tRNA ligase%2C mitochondrial-like transcript_id=XM_009362212.1 gene_biotype=protein_coding	0.844535	0.960426	1.03692	0.980708	0.988047	0.946669	1.05898	1.06953	1.17696	0.976194	0.979295	0.981737
rna14604	LOC103950978	GN=LOC103950978 Dbxref=GeneID:103950978,Genbank:XM_009362243.1 Name=XM_009362243.1 gbkey=mRNA product=ribosome biogenesis protein wdr12-like transcript_id=XM_009362243.1 gene_biotype=protein_coding	0	0	0	0	0	0	0.709525	0	1.29048	0	0	0
rna1461	LOC103950796	GN=LOC103950796 Dbxref=GeneID:103950796,Genbank:XM_009362041.1 Name=XM_009362041.1 gbkey=mRNA product=3-oxo-Delta(4%2C5)-steroid 5-beta-reductase-like%2C transcript variant X2 transcript_id=XM_009362041.1 gene_biotype=protein_coding	1.31886	1.29615	1.16838	1.45002	1.29985	1.45553	0.774897	0.952406	0.688684	0.344452	0.250765	0
rna14613	LOC103950985	GN=LOC103950985 Dbxref=GeneID:103950985,Genbank:XM_009362255.1 Name=XM_009362255.1 gbkey=mRNA product=UDP-glycosyltransferase 83A1-like transcript_id=XM_009362255.1 gene_biotype=protein_coding	0	1.12578	0	0	1.18802	1.80946	0.850729	0.984662	0.883254	0.582615	0.575478	0
rna14618	LOC103950990	GN=LOC103950990 Dbxref=GeneID:103950990,Genbank:XM_009362261.1 Name=XM_009362261.1 gbkey=mRNA product=biotin carboxyl carrier protein of acetyl-CoA carboxylase 2%2C chloroplastic-like transcript_id=XM_009362261.1 gene_biotype=protein_coding	0	0	0	0	0	0	0	0	0	0	0	0
rna14620	LOC103950992	GN=LOC103950992 Dbxref=GeneID:103950992,Genbank:XM_009362262.1 Name=XM_009362262.1 gbkey=mRNA product=probable mitochondrial-processing peptidase subunit beta%2C transcript variant X1 transcript_id=XM_009362262.1 gene_biotype=protein_coding	1.24417	1.07012	1.08331	1.0284	0.958921	1.01383	0.872114	0.958317	0.724751	1.03823	1.04409	0.963748
rna14621	LOC103950993	GN=LOC103950993 Dbxref=GeneID:103950993,Genbank:XM_009362264.1 Name=XM_009362264.1 gbkey=mRNA product=40S ribosomal protein S19-3-like transcript_id=XM_009362264.1 gene_biotype=protein_coding	0	0	0	0	0	0	0	0	0	0	0	0
rna14632	LOC103951000	GN=LOC103951000 Dbxref=GeneID:103951000,Genbank:XM_009362276.1 Name=XM_009362276.1 gbkey=mRNA product=alpha-1%2C4 glucan phosphorylase L isozyme%2C chloroplastic/amyloplastic-like transcript_id=XM_009362276.1 gene_biotype=protein_coding	1.9116	0.86309	0.915937	1.22194	1.01212	1.18638	0.545063	1.36187	0.623209	0.992024	0.792668	0.5741
rna14643	LOC103951002	GN=LOC103951002 Dbxref=GeneID:103951002,Genbank:XM_009362281.1 Name=XM_009362281.1 gbkey=mRNA product=chaperone protein ClpB3%2C chloroplastic-like transcript_id=XM_009362281.1 gene_biotype=protein_coding	1.5223	1.19141	1.33803	1.40206	1.20279	1.15657	0.652865	0.986527	0.540503	0.761449	0.652256	0.593232
rna14649	LOC103951009	GN=LOC103951009 Dbxref=GeneID:103951009,Genbank:XM_009362291.1 Name=XM_009362291.1 gbkey=mRNA product=uncharacterized LOC103951009 transcript_id=XM_009362291.1 gene_biotype=protein_coding	0	0	0	0	0	0	0	0	0	0	0	0
rna1465	LOC103950843	GN=LOC103950843 Dbxref=GeneID:103950843,Genbank:XM_009362090.1 Name=XM_009362090.1 gbkey=mRNA product=3-oxo-Delta(4%2C5)-steroid 5-beta-reductase-like%2C transcript variant X1 transcript_id=XM_009362090.1 gene_biotype=protein_coding	1.38163	1.18661	1.31714	1.03538	1.05888	1.03665	0.77036	0.818526	0.701109	0.924249	0.908952	0.86052
rna1466	LOC103950858	GN=LOC103950858 Dbxref=GeneID:103950858,Genbank:XM_009362107.1 Name=XM_009362107.1 gbkey=mRNA product=3-oxo-Delta(4%2C5)-steroid 5-beta-reductase-like transcript_id=XM_009362107.1 gene_biotype=protein_coding	0.974495	1.04338	0.411422	0.9814	0.989217	1.16281	0.697541	0.646284	0.852238	1.5225	1.30173	1.41698
rna14669	LOC103951019	GN=LOC103951019 Dbxref=GeneID:103951019,Genbank:XM_009362299.1 Name=XM_009362299.1 gbkey=mRNA product=chorismate mutase 1%2C chloroplastic transcript_id=XM_009362299.1 gene_biotype=protein_coding	0.550926	0.701098	0.742664	0.661164	0.71145	0.643305	1.01048	0.843156	1.05741	1.611	1.69287	1.77448
rna14670	LOC103951023	GN=LOC103951023 Dbxref=GeneID:103951023,Genbank:XM_009362304.1 Name=XM_009362304.1 gbkey=mRNA product=lamin-like protein transcript_id=XM_009362304.1 gene_biotype=protein_coding	0	0	0	0	0	0	0	0	0	0	0	0
rna14673	LOC103951028	GN=LOC103951028 Dbxref=GeneID:103951028,Genbank:XM_009362312.1 Name=XM_009362312.1 gbkey=mRNA product=probable WRKY transcription factor 3 transcript_id=XM_009362312.1 gene_biotype=protein_coding	0	0	0	0	0	0	0	0	0	0	0	0
rna14678	LOC103951029	GN=LOC103951029 Dbxref=GeneID:103951029,Genbank:XM_009362313.1 Name=XM_009362313.1 gbkey=mRNA product=transmembrane protein 230 transcript_id=XM_009362313.1 gene_biotype=protein_coding	0	0	0	0	0	0	0	0	0	0	0	0
rna14679	LOC103951031	GN=LOC103951031 Dbxref=GeneID:103951031,Genbank:XM_009362316.1 Name=XM_009362316.1 gbkey=mRNA product=SNF1-related protein kinase catalytic subunit alpha KIN10%2C transcript variant X2 transcript_id=XM_009362316.1 gene_biotype=protein_coding	0.826464	0.907857	0.934205	0.925166	0.993634	0.950745	0.963516	0.874892	0.981594	1.18127	1.21869	1.24197
rna14681	LOC103951031	GN=LOC103951031 Dbxref=GeneID:103951031,Genbank:XM_009362318.1 Name=XM_009362318.1 gbkey=mRNA product=SNF1-related protein kinase catalytic subunit alpha KIN10%2C transcript variant X4 transcript_id=XM_009362318.1 gene_biotype=protein_coding	0	0	0	0	0	0	0	0	0	0	0	0
rna14684	LOC103951030	GN=LOC103951030 Dbxref=GeneID:103951030,Genbank:XM_009362314.1 Name=XM_009362314.1 gbkey=mRNA product=CSC1-like protein HYP1 transcript_id=XM_009362314.1 gene_biotype=protein_coding	0.736966	1.14093	1.13627	1.37969	1.47154	1.41232	1.27752	1.22857	1.37163	0.261339	0.294952	0.28827
rna14685	LOC103951036	GN=LOC103951036 Dbxref=GeneID:103951036,Genbank:XM_009362323.1 Name=XM_009362323.1 gbkey=mRNA product=vesicle transport v-SNARE 13 transcript_id=XM_009362323.1 gene_biotype=protein_coding	0.96623	1.02959	1.05917	0.961509	0.981734	0.941067	1.09616	1.04458	1.04289	1.01162	0.957308	0.908152
rna14688	LOC103951034	GN=LOC103951034 Dbxref=GeneID:103951034,Genbank:XM_009362320.1 Name=XM_009362320.1 gbkey=mRNA product=pectinesterase 31 transcript_id=XM_009362320.1 gene_biotype=protein_coding	0.809059	1.15051	1.03386	1.04264	1.07925	1.40135	1.31734	1.25768	1.58211	0.369961	0.362216	0.594022
rna14689	LOC103951033	GN=LOC103951033 Dbxref=GeneID:103951033,Genbank:XM_009362319.1 Name=XM_009362319.1 gbkey=mRNA product=uncharacterized protein At5g39570 transcript_id=XM_009362319.1 gene_biotype=protein_coding	1.55824	1.11127	1.14779	1.11138	1.28625	1.21209	0.606149	0.912526	0.509647	0.991838	0.840331	0.712496
rna1469	LOC103950894	GN=LOC103950894 Dbxref=GeneID:103950894,Genbank:XM_009362146.1 Name=XM_009362146.1 gbkey=mRNA product=subtilisin-like protease transcript_id=XM_009362146.1 gene_biotype=protein_coding	1.47054	1.38509	1.43643	0.809511	0.866625	1.08435	0.873283	1.02428	0.903394	0.713549	0.743815	0.689127
rna14694	LOC103951038	GN=LOC103951038 Dbxref=GeneID:103951038,Genbank:XM_009362324.1 Name=XM_009362324.1 gbkey=mRNA product=transmembrane emp24 domain-containing protein p24delta9 transcript_id=XM_009362324.1 gene_biotype=protein_coding	0.691322	0.98127	0.899705	0.840144	0.860615	0.7631	1.11603	0.986146	1.1116	1.10876	1.24459	1.39672
rna14699	LOC103951044	GN=LOC103951044 Dbxref=GeneID:103951044,Genbank:XM_009362328.1 Name=XM_009362328.1 gbkey=mRNA product=cystathionine gamma-synthase%2C chloroplastic transcript_id=XM_009362328.1 gene_biotype=protein_coding	0.897798	1.03663	1.09625	0.884086	0.888517	0.844484	1.06712	1.14873	1.16189	0.882106	1.02398	1.06841
rna14707	LOC103951051	GN=LOC103951051 Dbxref=GeneID:103951051,Genbank:XM_009362334.1 Name=XM_009362334.1 gbkey=mRNA product=KH domain-containing protein At4g18375-like transcript_id=XM_009362334.1 gene_biotype=protein_coding	1.03239	1.06917	1.00032	1.09815	1.11719	0.955097	1.12889	1.05631	1.13031	0.821515	0.843636	0.747007
rna14708	LOC103951052	GN=LOC103951052 Dbxref=GeneID:103951052,Genbank:XM_009362335.1 Name=XM_009362335.1 gbkey=mRNA product=polypyrimidine tract-binding protein homolog 1-like transcript_id=XM_009362335.1 gene_biotype=protein_coding	0.6229	0.749723	0.914759	0.763291	0.886007	0.727432	1.31096	1.15553	1.65373	1.08381	0.976971	1.15488
rna14709	LOC103951053	GN=LOC103951053 Dbxref=GeneID:103951053,Genbank:XM_009362336.1 Name=XM_009362336.1 gbkey=mRNA product=expansin-A15 transcript_id=XM_009362336.1 gene_biotype=protein_coding	0	0	0	0	0	0	0	0	0	0	0	0
rna14717	LOC103951060	GN=LOC103951060 Dbxref=GeneID:103951060,Genbank:XM_009362344.1 Name=XM_009362344.1 gbkey=mRNA product=granule-bound starch synthase 2%2C chloroplastic/amyloplastic-like transcript_id=XM_009362344.1 gene_biotype=protein_coding	1.23663	1.12824	0.900883	1.44423	1.28177	1.41412	0.828888	1.06707	0.806761	0.67962	0.630557	0.58125
rna14724	LOC103951102	GN=LOC103951102 Dbxref=GeneID:103951102,Genbank:XM_009362378.1 Name=XM_009362378.1 gbkey=mRNA product=succinate dehydrogenase assembly factor 1 homolog%2C mitochondrial%2C transcript variant X1 transcript_id=XM_009362378.1 gene_biotype=protein_coding	0	0	0	0.866716	0	0.877846	1.21644	0	1.0459	0.850129	1.22641	0.916548
rna44112	LOC103934824	GN=LOC103934824 Dbxref=GeneID:103934824,Genbank:XM_009344582.1 Name=XM_009344582.1 gbkey=mRNA product=target of Myb protein 1-like transcript_id=XM_009344582.1 gene_biotype=protein_coding	0.769145	0.847461	0.915185	0.883175	1.0227	0.964256	1.01234	0.91317	0.938713	1.21448	1.29369	1.22568
rna44111	LOC103934821	GN=LOC103934821 Dbxref=GeneID:103934821,Genbank:XM_009344579.1 Name=XM_009344579.1 gbkey=mRNA product=DEAD-box ATP-dependent RNA helicase 47B-like transcript_id=XM_009344579.1 gene_biotype=protein_coding	0	0	0	0	0	0	0.905223	1.2592	1.1401	0.881606	0.886284	0.927594
rna1474	LOC103950943	GN=LOC103950943 Dbxref=GeneID:103950943,Genbank:XM_009362213.1 Name=XM_009362213.1 gbkey=mRNA product=40S ribosomal protein S29-like transcript_id=XM_009362213.1 gene_biotype=protein_coding	1.15098	1.11065	1.26106	1.48609	1.38495	0.793717	0.88317	0.861011	1.62984	0.503465	0.473791	0.461276
rna14749	LOC103951115	GN=LOC103951115 Dbxref=GeneID:103951115,Genbank:XM_009362403.1 Name=XM_009362403.1 gbkey=mRNA product=serine hydroxymethyltransferase 3%2C chloroplastic-like%2C transcript variant X1 transcript_id=XM_009362403.1 gene_biotype=protein_coding	0	0	0	0	0	0	0	0	0	0	0	0
rna44093	LOC103934811	GN=LOC103934811 Dbxref=GeneID:103934811,Genbank:XM_009344561.1 Name=XM_009344561.1 gbkey=mRNA product=ras-related protein RABC1-like transcript_id=XM_009344561.1 gene_biotype=protein_coding	0	0	0	0	0	0	0	0	0	0	0	0
rna14754	LOC103951123	GN=LOC103951123 Dbxref=GeneID:103951123,Genbank:XM_009362415.1 Name=XM_009362415.1 gbkey=mRNA product=ATP phosphoribosyltransferase 1%2C chloroplastic-like transcript_id=XM_009362415.1 gene_biotype=protein_coding	0	0	0	0	0	0	0	0	0	0	0	0
rna14786	LOC103951130	GN=LOC103951130 Dbxref=GeneID:103951130,Genbank:XM_009362431.1 Name=XM_009362431.1 gbkey=mRNA product=thioredoxin M-type%2C chloroplastic-like transcript_id=XM_009362431.1 gene_biotype=protein_coding	0.293656	0.431248	0.431248	0.466715	0.475243	0.497936	0.917396	0.655977	0.948549	2.29631	2.17927	2.40645
rna52242	LOC103942092	GN=LOC103942092 Dbxref=GeneID:103942092,Genbank:XM_009352296.1 Name=XM_009352296.1 gbkey=mRNA product=transcriptional corepressor SEUSS-like%2C transcript variant X3 transcript_id=XM_009352296.1 gene_biotype=protein_coding	0.727786	1.06069	1.07131	1.02276	1.25892	1.03889	1.37843	0.999685	1.51132	0.549209	0.662645	0.718342
rna14798	LOC103951139	GN=LOC103951139 Dbxref=GeneID:103951139,Genbank:XM_009362447.1 Name=XM_009362447.1 gbkey=mRNA product=acetolactate synthase 1%2C chloroplastic-like transcript_id=XM_009362447.1 gene_biotype=protein_coding	0.754948	0.914468	0.898104	0.840678	0.880905	0.87008	1.34016	1.16683	1.57182	0.785116	0.960763	1.01613
rna1480	LOC103950991	GN=LOC103950991 Dbxref=GeneID:103950991,Genbank:XM_009362265.1 Name=XM_009362265.1 gbkey=mRNA product=adenine phosphoribosyltransferase 1-like transcript_id=XM_009362265.1 gene_biotype=protein_coding	0.873677	0.905981	0.986504	0.857809	0.904892	0.892292	1.07034	0.895845	1.01369	1.18568	1.18426	1.22902
rna14800	LOC103951141	GN=LOC103951141 Dbxref=GeneID:103951141,Genbank:XM_009362449.1 Name=XM_009362449.1 gbkey=mRNA product=alcohol dehydrogenase transcript_id=XM_009362449.1 gene_biotype=protein_coding	0	0	0	0	0	0	0	0	0	0	0	0
rna14802	LOC103951144	GN=LOC103951144 Dbxref=GeneID:103951144,Genbank:XM_009362451.1 Name=XM_009362451.1 gbkey=mRNA product=alcohol dehydrogenase 1-like transcript_id=XM_009362451.1 gene_biotype=protein_coding	1.47131	1.01695	0.977501	0	0	0	0.534241	0	0	0	0	0
rna49474	LOC103939571	GN=LOC103939571 Dbxref=GeneID:103939571,Genbank:XM_009349672.1 Name=XM_009349672.1 gbkey=mRNA product=acyl-[acyl-carrier-protein] desaturase 6%2C chloroplastic-like transcript_id=XM_009349672.1 gene_biotype=protein_coding	0.628762	0.669333	0.69309	0.554823	0.631772	0.657034	1.63045	1.92911	1.79644	0.670381	1.1752	0.963613
rna14816	LOC103951150	GN=LOC103951150 Dbxref=GeneID:103951150,Genbank:XM_009362457.1 Name=XM_009362457.1 gbkey=mRNA product=serine carboxypeptidase-like 42 transcript_id=XM_009362457.1 gene_biotype=protein_coding	0.741081	0.986932	0.41219	1.16985	1.02293	1.04462	1.32073	1.25474	1.11201	0.973931	0.956311	1.00468
rna14830	LOC103951159	GN=LOC103951159 Dbxref=GeneID:103951159,Genbank:XM_009362473.1 Name=XM_009362473.1 gbkey=mRNA product=pathogen-related protein-like%2C transcript variant X2 transcript_id=XM_009362473.1 gene_biotype=protein_coding	0	0	0	0	0	0	0	0	0	0	0	0
rna14857	LOC103951176	GN=LOC103951176 Dbxref=GeneID:103951176,Genbank:XM_009362491.1 Name=XM_009362491.1 gbkey=mRNA product=protein MITOFERRINLIKE 1%2C chloroplastic transcript_id=XM_009362491.1 gene_biotype=protein_coding	0.509578	0.718268	0.939791	0.85781	0.859492	0.94004	1.68429	1.46974	1.63401	0.780813	0.74518	0.860987
rna14866	LOC103951210	GN=LOC103951210 Dbxref=GeneID:103951210,Genbank:XM_009362517.1 Name=XM_009362517.1 gbkey=mRNA product=cyclic phosphodiesterase-like transcript_id=XM_009362517.1 gene_biotype=protein_coding	1.0581	1.26174	0.746935	1.27172	1.29715	1.41068	1.12986	0.980536	1.12009	0.529044	0.574221	0.619924
rna14867	LOC103951209	GN=LOC103951209 Dbxref=GeneID:103951209,Genbank:XM_009362516.1 Name=XM_009362516.1 gbkey=mRNA product=serine/threonine-protein kinase TNNI3K-like transcript_id=XM_009362516.1 gene_biotype=protein_coding	1.04965	0	0.3727	0.620147	0.898089	0.796211	0	0.621259	0.973279	2.1074	1.66853	0.892743
rna14872	LOC103951327	GN=LOC103951327 Dbxref=GeneID:103951327,Genbank:XM_009362677.1 Name=XM_009362677.1 gbkey=mRNA product=GDSL esterase/lipase At1g29670-like transcript_id=XM_009362677.1 gene_biotype=protein_coding	0.851161	1.17367	1.18317	1.36761	1.31071	1.28262	1.16005	1.03044	1.07295	0.515646	0.548796	0.503178
rna14889	LOC103951225	GN=LOC103951225 Dbxref=GeneID:103951225,Genbank:XM_009362538.1 Name=XM_009362538.1 gbkey=mRNA product=eukaryotic translation initiation factor 4E-1-like transcript_id=XM_009362538.1 gene_biotype=protein_coding	0.761255	0.905214	0.881736	0.832306	0.862049	0.882703	1.28097	1.11434	1.3509	0.954992	1.04032	1.13322
rna14896	LOC103951231	GN=LOC103951231 Dbxref=GeneID:103951231,Genbank:XM_009362544.1 Name=XM_009362544.1 gbkey=mRNA product=src substrate protein p85-like%2C transcript variant X2 transcript_id=XM_009362544.1 gene_biotype=protein_coding	1.17351	1.16042	1.08396	1.14564	1.18541	1.17587	0.985952	1.03633	0.911266	0.674951	0.728674	0.738007
rna14897	LOC103951229	GN=LOC103951229 Dbxref=GeneID:103951229,Genbank:XM_009362542.1 Name=XM_009362542.1 gbkey=mRNA product=helicase swr1-like%2C transcript variant X2 transcript_id=XM_009362542.1 gene_biotype=protein_coding	0.883827	0	0.836284	1.21621	1.18762	0.936435	0.92672	1.07866	0.996813	1.04376	0	0.893661
rna1490	LOC103951081	GN=LOC103951081 Dbxref=GeneID:103951081,Genbank:XM_009362364.1 Name=XM_009362364.1 gbkey=mRNA product=probable strigolactone esterase DAD2 transcript_id=XM_009362364.1 gene_biotype=protein_coding	0.96279	0.935138	0.67701	0.517009	0.939864	0.948964	0.31191	0	0	1.85954	1.25637	1.5914
rna14901	LOC103951232	GN=LOC103951232 Dbxref=GeneID:103951232,Genbank:XM_009362547.1 Name=XM_009362547.1 gbkey=mRNA product=60S ribosomal protein L32-1-like%2C transcript variant X2 transcript_id=XM_009362547.1 gene_biotype=protein_coding	0	0	0	0	0	0	0	0	0	0	0	0
rna7772	LOC103945052	GN=LOC103945052 Dbxref=GeneID:103945052,Genbank:XM_009355553.1 Name=XM_009355553.1 gbkey=mRNA product=uncharacterized LOC103945052 transcript_id=XM_009355553.1 gene_biotype=protein_coding	1.14124	1.01749	1.25201	0.827759	0.902208	0.926858	0.912829	0.742538	0.893491	0.974152	1.23878	1.17065
rna1493	LOC103951128	GN=LOC103951128 Dbxref=GeneID:103951128,Genbank:XM_009362430.1 Name=XM_009362430.1 gbkey=mRNA product=mitochondrial outer membrane protein porin 2-like transcript_id=XM_009362430.1 gene_biotype=protein_coding	1.03815	0.880743	0.738306	0.801895	0.884681	1.00315	1.65541	1.41401	1.80154	0.581102	0.611297	0.589716
rna14944	LOC103951251	GN=LOC103951251 Dbxref=GeneID:103951251,Genbank:XM_009362578.1 Name=XM_009362578.1 gbkey=mRNA product=UDP-N-acetylglucosamine transferase subunit ALG14%2C transcript variant X1 transcript_id=XM_009362578.1 gene_biotype=protein_coding	0.994194	0.942511	1.18793	0.974558	0.989652	1.04101	0.970852	0.918846	1.02863	0.810912	1.04493	1.09597
rna14946	LOC103951337	GN=LOC103951337 Dbxref=GeneID:103951337,Genbank:XM_009362687.1 Name=XM_009362687.1 gbkey=mRNA product=chlorophyll a-b binding protein of LHCII type 1-like transcript_id=XM_009362687.1 gene_biotype=protein_coding	0	0	0	0	0	0	0	0	0	0	0	0
rna14947	LOC103951255	GN=LOC103951255 Dbxref=GeneID:103951255,Genbank:XM_009362585.1 Name=XM_009362585.1 gbkey=mRNA product=chlorophyll a-b binding protein of LHCII type 1 transcript_id=XM_009362585.1 gene_biotype=protein_coding	0.246074	0.291998	0.217202	0.496277	0.511013	0.71614	0.892404	0.686799	0.777604	2.49656	2.25448	2.41345
rna14960	LOC103951262	GN=LOC103951262 Dbxref=GeneID:103951262,Genbank:XM_009362596.1 Name=XM_009362596.1 gbkey=mRNA product=3-oxoacyl-[acyl-carrier-protein] synthase I%2C chloroplastic transcript_id=XM_009362596.1 gene_biotype=protein_coding	0.884976	0.910939	0.950162	0.918159	0.94315	0.922324	1.0906	0.97189	1.25832	0.999659	1.04291	1.10691
rna14962	LOC103951260	GN=LOC103951260 Dbxref=GeneID:103951260,Genbank:XM_009362594.1 Name=XM_009362594.1 gbkey=mRNA product=uncharacterized protein At2g34460%2C chloroplastic transcript_id=XM_009362594.1 gene_biotype=protein_coding	1.10015	1.104	1.19527	1.09439	1.10814	1.01988	1.21227	1.11784	1.06606	0.591284	0.69606	0.694639
rna14965	LOC103951265	GN=LOC103951265 Dbxref=GeneID:103951265,Genbank:XM_009362598.1 Name=XM_009362598.1 gbkey=mRNA product=urease accessory protein G transcript_id=XM_009362598.1 gene_biotype=protein_coding	1.12013	1.07334	1.19428	1.10645	1.21883	1.26833	1.07998	1.00604	1.0496	0.627385	0.610825	0.644792
rna14967	LOC103951267	GN=LOC103951267 Dbxref=GeneID:103951267,Genbank:XM_009362600.1 Name=XM_009362600.1 gbkey=mRNA product=60S ribosomal protein L18a-2%2C transcript variant X1 transcript_id=XM_009362600.1 gene_biotype=protein_coding	0	0	0	0	0	0	0	0	0	0	0	0
rna14969	LOC103951268	GN=LOC103951268 Dbxref=GeneID:103951268,Genbank:XM_009362603.1 Name=XM_009362603.1 gbkey=mRNA product=40S ribosomal protein S14-3%2C transcript variant X1 transcript_id=XM_009362603.1 gene_biotype=protein_coding	1.109	1.07623	0.935449	1.0367	1.1244	1.06672	1.04383	0.970657	0.975099	0.863807	0.947514	0.850591
rna14970	LOC103951269	GN=LOC103951269 Dbxref=GeneID:103951269,Genbank:XM_009362605.1 Name=XM_009362605.1 gbkey=mRNA product=la-related protein 6A transcript_id=XM_009362605.1 gene_biotype=protein_coding	0	0.37611	0	0.368714	0.366155	0.341611	0	1.3516	1.63066	1.59153	1.45999	1.51363
rna14971	LOC103951270	GN=LOC103951270 Dbxref=GeneID:103951270,Genbank:XM_009362606.1 Name=XM_009362606.1 gbkey=mRNA product=uncharacterized LOC103951270 transcript_id=XM_009362606.1 gene_biotype=protein_coding	1.04963	1.338	1.25107	1.26875	0.912585	0.849318	0.995721	1.06909	0.830482	0.753635	0.870188	0.811521
rna14972	LOC103951271	GN=LOC103951271 Dbxref=GeneID:103951271,Genbank:XM_009362607.1 Name=XM_009362607.1 gbkey=mRNA product=prefoldin subunit 6 transcript_id=XM_009362607.1 gene_biotype=protein_coding	0.928325	1.02391	1.10843	1.00395	0.880616	1.15058	1.42388	0.665409	1.12247	0.840687	0.928624	0.923121
rna14975	LOC103951272	GN=LOC103951272 Dbxref=GeneID:103951272,Genbank:XM_009362608.1 Name=XM_009362608.1 gbkey=mRNA product=mannosyl-oligosaccharide 1%2C2-alpha-mannosidase MNS3 transcript_id=XM_009362608.1 gene_biotype=protein_coding	0.63622	0.999223	1.08993	0.792395	0.908659	0.78786	1.07949	0.885262	1.09432	1.18726	1.23081	1.30856
rna14982	LOC103951279	GN=LOC103951279 Dbxref=GeneID:103951279,Genbank:XM_009362615.1 Name=XM_009362615.1 gbkey=mRNA product=katanin p60 ATPase-containing subunit A-like 2%2C transcript variant X2 transcript_id=XM_009362615.1 gene_biotype=protein_coding	0	0.251723	0	0.229883	0.162224	0.229901	1.37856	1.2877	1.55085	1.4522	1.73893	1.71803
rna14987	LOC103951281	GN=LOC103951281 Dbxref=GeneID:103951281,Genbank:XM_009362617.1 Name=XM_009362617.1 gbkey=mRNA product=cullin-4 transcript_id=XM_009362617.1 gene_biotype=protein_coding	1.19348	0.924102	1.00896	1.25207	1.03125	1.11836	0.649744	1.03694	0.681689	1.24748	1.00722	0.8487
rna14988	LOC103951282	GN=LOC103951282 Dbxref=GeneID:103951282,Genbank:XM_009362618.1 Name=XM_009362618.1 gbkey=mRNA product=uncharacterized LOC103951282 transcript_id=XM_009362618.1 gene_biotype=protein_coding	0	0	0	0	0	0	0	0	0	0	0	0
rna150	LOC103948875	GN=LOC103948875 Dbxref=GeneID:103948875,Genbank:XM_009359991.1 Name=XM_009359991.1 gbkey=mRNA product=proline synthase co-transcribed bacterial homolog protein-like transcript_id=XM_009359991.1 gene_biotype=protein_coding	0.809059	0.941188	0.818726	0.846096	1.02962	0.845614	1.13637	0.992984	1.11875	1.0496	1.26529	1.14671
rna15011	LOC103951291	GN=LOC103951291 Dbxref=GeneID:103951291,Genbank:XM_009362626.1 Name=XM_009362626.1 gbkey=mRNA product=peroxisomal (S)-2-hydroxy-acid oxidase GLO1%2C transcript variant X1 transcript_id=XM_009362626.1 gene_biotype=protein_coding	0.40294	0.456331	0.431562	0.630146	0.551558	0.578093	0.896547	0.746921	0.935075	1.98991	2.28214	2.09877
rna15014	LOC103951296	GN=LOC103951296 Dbxref=GeneID:103951296,Genbank:XM_009362635.1 Name=XM_009362635.1 gbkey=mRNA product=uncharacterized LOC103951296 transcript_id=XM_009362635.1 gene_biotype=protein_coding	0	0	0	0	0	0	0	0	0	0	0	0
rna15017	LOC103951297	GN=LOC103951297 Dbxref=GeneID:103951297,Genbank:XM_009362637.1 Name=XM_009362637.1 gbkey=mRNA product=KH domain-containing protein At4g18375%2C transcript variant X1 transcript_id=XM_009362637.1 gene_biotype=protein_coding	1.08613	1.07005	1.02428	1.21197	1.14325	1.11173	1.01596	1.16669	0.990443	0.714367	0.733752	0.731376
rna15018	LOC103951298	GN=LOC103951298 Dbxref=GeneID:103951298,Genbank:XM_009362640.1 Name=XM_009362640.1 gbkey=mRNA product=ornithine aminotransferase%2C mitochondrial transcript_id=XM_009362640.1 gene_biotype=protein_coding	1.17701	1.14951	1.21125	1.13109	1.2192	1.12716	1.11287	1.00124	1.11757	0.588266	0.558872	0.605956
rna15027	LOC103951303	GN=LOC103951303 Dbxref=GeneID:103951303,Genbank:XM_009362648.1 Name=XM_009362648.1 gbkey=mRNA product=endoplasmic reticulum oxidoreductin-1-like transcript_id=XM_009362648.1 gene_biotype=protein_coding	1.03623	0.92062	0.98981	1.00168	1.10436	0.994573	0.916993	1.1964	0.959264	1.28131	0.559404	1.03935
rna15030	LOC103951306	GN=LOC103951306 Dbxref=GeneID:103951306,Genbank:XM_009362653.1 Name=XM_009362653.1 gbkey=mRNA product=p21-activated protein kinase-interacting protein 1-like%2C transcript variant X2 transcript_id=XM_009362653.1 gene_biotype=protein_coding	0.530105	0.567143	1.09885	0.782642	0.75744	0.369902	1.73418	1.59731	2.27363	0.69385	0.712506	0.882448
rna15034	LOC103951309	GN=LOC103951309 Dbxref=GeneID:103951309,Genbank:XM_009362655.1 Name=XM_009362655.1 gbkey=mRNA product=thymidine kinase-like transcript_id=XM_009362655.1 gene_biotype=protein_coding	0.462209	0	0	0.604593	0	0.775761	1.55123	2.11522	1.44498	0.513446	0.532559	0
rna15039	LOC103951312	GN=LOC103951312 Dbxref=GeneID:103951312,Genbank:XM_009362660.1 Name=XM_009362660.1 gbkey=mRNA product=uncharacterized LOC103951312 transcript_id=XM_009362660.1 gene_biotype=protein_coding	0.81766	0.767118	0	0.735747	0.809716	0.885626	1.22371	1.30924	1.56691	1.051	1.02403	0.809239
rna1504	LOC103951165	GN=LOC103951165 Dbxref=GeneID:103951165,Genbank:XM_009362481.1 Name=XM_009362481.1 gbkey=mRNA product=A-kinase anchor protein 17B transcript_id=XM_009362481.1 gene_biotype=protein_coding	0.911232	1.01499	1.11109	0.920771	0.917174	0.921396	1.37185	1.30688	1.19866	0.769332	0.773554	0.783077
rna15040	LOC103951314	GN=LOC103951314 Dbxref=GeneID:103951314,Genbank:XM_009362662.1 Name=XM_009362662.1 gbkey=mRNA product=solanesyl diphosphate synthase 3%2C chloroplastic/mitochondrial transcript_id=XM_009362662.1 gene_biotype=protein_coding	0.204936	0.470478	0	0	0.174244	0.218034	1.25008	1.07377	1.4947	1.73509	1.65117	1.72751
rna15044	LOC103951318	GN=LOC103951318 Dbxref=GeneID:103951318,Genbank:XM_009362670.1 Name=XM_009362670.1 gbkey=mRNA product=putative hydrolase C777.06c%2C transcript variant X3 transcript_id=XM_009362670.1 gene_biotype=protein_coding	0.855192	1.0205	0.94554	0.793825	0.913703	0.920187	0.94485	0.850837	1.1677	1.14264	1.21198	1.23304
rna32167	LOC103966082	GN=LOC103966082 Dbxref=GeneID:103966082,Genbank:XM_009379210.1 Name=XM_009379210.1 gbkey=mRNA product=auxin response factor 6-like transcript_id=XM_009379210.1 gene_biotype=protein_coding	0	0	0	0	0	0	0	0	0.456081	1.34314	0.908603	1.29218
rna15061	LOC103951357	GN=LOC103951357 Dbxref=GeneID:103951357,Genbank:XM_009362709.1 Name=XM_009362709.1 gbkey=mRNA product=psbP domain-containing protein 6%2C chloroplastic transcript_id=XM_009362709.1 gene_biotype=protein_coding	0	0	0	0.284576	0.322024	0.413695	1.18284	0.633168	1.09309	1.21163	1.67985	2.17912
rna15062	LOC103951358	GN=LOC103951358 Dbxref=GeneID:103951358,Genbank:XM_009362711.1 Name=XM_009362711.1 gbkey=mRNA product=ribonuclease UK114-like transcript_id=XM_009362711.1 gene_biotype=protein_coding	1.01417	1.02313	1.10831	0.923032	1.01906	1.12642	1.27536	1.09964	1.11462	0.746778	0.75946	0.790015
rna15066	LOC103951366	GN=LOC103951366 Dbxref=GeneID:103951366,Genbank:XM_009362721.1 Name=XM_009362721.1 gbkey=mRNA product=calcium-dependent protein kinase 2-like transcript_id=XM_009362721.1 gene_biotype=protein_coding	1.19238	1.29819	0.971364	1.28223	0.900732	1.07258	0.968266	1.12694	0.899653	0.614618	0.865966	0.807098
rna15071	LOC103951361	GN=LOC103951361 Dbxref=GeneID:103951361,Genbank:XM_009362714.1 Name=XM_009362714.1 gbkey=mRNA product=syntaxin-61-like%2C transcript variant X1 transcript_id=XM_009362714.1 gene_biotype=protein_coding	1.1836	0.904825	1.09166	1.07565	0.90341	0.752648	0.677215	1.27369	0.768096	1.26848	1.00397	1.09675
rna15081	LOC103951372	GN=LOC103951372 Dbxref=GeneID:103951372,Genbank:XM_009362728.1 Name=XM_009362728.1 gbkey=mRNA product=autophagy-related protein 8C%2C transcript variant X1 transcript_id=XM_009362728.1 gene_biotype=protein_coding	0.782715	0.77157	0.892258	0.633438	0.543054	0.791147	0.848265	0.462201	0.996082	1.62753	1.80094	1.8508
rna15089	LOC103951377	GN=LOC103951377 Dbxref=GeneID:103951377,Genbank:XM_009362735.1 Name=XM_009362735.1 gbkey=mRNA product=GDSL esterase/lipase At5g55050-like transcript_id=XM_009362735.1 gene_biotype=protein_coding	0	0.968914	0	0	0.707171	1.08081	0	0	0.711051	0	0.816314	1.71575
rna15094	LOC103951382	GN=LOC103951382 Dbxref=GeneID:103951382,Genbank:XM_009362741.1 Name=XM_009362741.1 gbkey=mRNA product=protein MAK16 homolog%2C transcript variant X2 transcript_id=XM_009362741.1 gene_biotype=protein_coding	0	0	0	1.28954	0	0.710459	0	0	0	0	0	0
rna15099	LOC103951387	GN=LOC103951387 Dbxref=GeneID:103951387,Genbank:XM_009362746.1 Name=XM_009362746.1 gbkey=mRNA product=imidazole glycerol phosphate synthase hisHF%2C chloroplastic transcript_id=XM_009362746.1 gene_biotype=protein_coding	1.06635	1.09109	1.06038	1.07378	1.11692	1.10513	1.00891	0.944909	0.992421	0.845312	0.836106	0.858683
rna15102	LOC103951388	GN=LOC103951388 Dbxref=GeneID:103951388,Genbank:XM_009362747.1 Name=XM_009362747.1 gbkey=mRNA product=aspartic proteinase A1-like transcript_id=XM_009362747.1 gene_biotype=protein_coding	0.967288	0.91516	1.01554	0.898104	0.898965	0.905112	1.06753	1.14942	1.00761	1.20673	0.981179	0.987374
rna15110	LOC103951394	GN=LOC103951394 Dbxref=GeneID:103951394,Genbank:XM_009362752.1 Name=XM_009362752.1 gbkey=mRNA product=proline synthase co-transcribed bacterial homolog protein-like transcript_id=XM_009362752.1 gene_biotype=protein_coding	0.672151	0.777584	0.745408	0.662294	0.693871	0.708376	0.940669	0.733899	0.638764	1.67561	1.85208	1.89929
rna15111	LOC103951395	GN=LOC103951395 Dbxref=GeneID:103951395,Genbank:XM_009362753.1 Name=XM_009362753.1 gbkey=mRNA product=cell differentiation protein RCD1 homolog transcript_id=XM_009362753.1 gene_biotype=protein_coding	0	0	0	0	0	0	0	0	0	0	0	0
rna15112	LOC103951396	GN=LOC103951396 Dbxref=GeneID:103951396,Genbank:XM_009362754.1 Name=XM_009362754.1 gbkey=mRNA product=ribonuclease 3-like protein 2 transcript_id=XM_009362754.1 gene_biotype=protein_coding	0	0.874805	0.846896	0	0.798461	0.726922	0.95167	0	1.26593	1.14963	0	1.38568
rna15125	LOC103951404	GN=LOC103951404 Dbxref=GeneID:103951404,Genbank:XM_009362761.1 Name=XM_009362761.1 gbkey=mRNA product=adenylyltransferase and sulfurtransferase MOCS3 transcript_id=XM_009362761.1 gene_biotype=protein_coding	0.678536	0.96184	0.805793	0.659342	0.937859	0.845552	1.38087	1.0345	1.34037	0.825549	1.35064	1.17913
rna15129	LOC103951409	GN=LOC103951409 Dbxref=GeneID:103951409,Genbank:XM_009362766.1 Name=XM_009362766.1 gbkey=mRNA product=small ubiquitin-related modifier 1 transcript_id=XM_009362766.1 gene_biotype=protein_coding	1.32688	1.19954	1.16818	1.17714	1.39361	1.22768	0.837188	0.794271	0.748973	0.723435	0.7056	0.697504
rna15132	LOC103951412	GN=LOC103951412 Dbxref=GeneID:103951412,Genbank:XM_009362769.1 Name=XM_009362769.1 gbkey=mRNA product=nascent polypeptide-associated complex subunit alpha-like protein transcript_id=XM_009362769.1 gene_biotype=protein_coding	0.914893	0.805386	1.0077	0.816815	0.861336	0.804069	1.12379	1.13732	0.984546	1.195	1.40097	0.948164
rna15133	LOC103951413	GN=LOC103951413 Dbxref=GeneID:103951413,Genbank:XM_009362770.1 Name=XM_009362770.1 gbkey=mRNA product=EH domain-containing protein 1-like transcript_id=XM_009362770.1 gene_biotype=protein_coding	0.995058	1.19876	0.976064	1.09417	1.43642	1.17908	0.97651	1.05749	1.33148	0.51496	0.607669	0.63235
rna15137	LOC103951415	GN=LOC103951415 Dbxref=GeneID:103951415,Genbank:XM_009362772.1 Name=XM_009362772.1 gbkey=mRNA product=mitochondrial pyruvate carrier 2-like%2C transcript variant X1 transcript_id=XM_009362772.1 gene_biotype=protein_coding	1.63025	1.23011	1.64797	1.14494	1.19495	1.16244	1.0078	0.79107	0.863024	0.405266	0.424213	0.497971
rna15138	LOC103951416	GN=LOC103951416 Dbxref=GeneID:103951416,Genbank:XM_009362776.1 Name=XM_009362776.1 gbkey=mRNA product=MATH domain and coiled-coil domain-containing protein At3g58250-like transcript_id=XM_009362776.1 gene_biotype=protein_coding	0.686158	1.3746	0.863125	1.50641	1.33521	1.00893	0.697074	1.05238	0.936272	0	0.539834	0
rna15140	LOC103951418	GN=LOC103951418 Dbxref=GeneID:103951418,Genbank:XM_009362779.1 Name=XM_009362779.1 gbkey=mRNA product=grpE protein homolog%2C mitochondrial-like%2C transcript variant X2 transcript_id=XM_009362779.1 gene_biotype=protein_coding	0.768056	0.877845	0.995804	0.85333	0.838041	0.839689	1.34995	1.08483	1.06592	1.16694	1.23205	0.927533
rna1514	LOC103951264	GN=LOC103951264 Dbxref=GeneID:103951264,Genbank:XM_009362602.1 Name=XM_009362602.1 gbkey=mRNA product=NADH dehydrogenase [ubiquinone] iron-sulfur protein 4%2C mitochondrial-like transcript_id=XM_009362602.1 gene_biotype=protein_coding	1.86442	1.50745	1.397	1.08684	0.95475	0.932755	0.305772	0.306135	0.268129	1.14099	1.19186	1.0439
rna15144	LOC103951420	GN=LOC103951420 Dbxref=GeneID:103951420,Genbank:XM_009362780.1 Name=XM_009362780.1 gbkey=mRNA product=65-kDa microtubule-associated protein 1-like transcript_id=XM_009362780.1 gene_biotype=protein_coding	1.38261	0.874142	0.981626	1.45029	0.918942	1.18166	0.740164	1.10517	0.806643	0.874388	0.880256	0.804113
rna15146	LOC103951422	GN=LOC103951422 Dbxref=GeneID:103951422,Genbank:XM_009362783.1 Name=XM_009362783.1 gbkey=mRNA product=uncharacterized LOC103951422 transcript_id=XM_009362783.1 gene_biotype=protein_coding	0	0	0	0	0	0.896551	1.00891	0	1.09454	0	0	0
rna35115	LOC103927002	GN=LOC103927002 Dbxref=GeneID:103927002,Genbank:XM_009335894.1 Name=XM_009335894.1 gbkey=mRNA product=serine/threonine-protein phosphatase PP-X isozyme 2%2C transcript variant X1 transcript_id=XM_009335894.1 gene_biotype=protein_coding	0.75771	0.844531	0.952399	0.7807	0.856617	0.895513	1.19793	1.06832	1.15709	1.12576	1.16383	1.1996
rna44952	LOC103935598	GN=LOC103935598 Dbxref=GeneID:103935598,Genbank:XM_009345368.1 Name=XM_009345368.1 gbkey=mRNA product=NADH dehydrogenase [ubiquinone] 1 alpha subcomplex subunit 2-like transcript_id=XM_009345368.1 gene_biotype=protein_coding	1.11641	1.02282	1.10375	0.924648	1.00615	1.13709	1.06671	0.876272	1.0144	0.899995	0.902418	0.929339
rna15152	LOC103951427	GN=LOC103951427 Dbxref=GeneID:103951427,Genbank:XM_009362789.1 Name=XM_009362789.1 gbkey=mRNA product=syntaxin-52-like%2C transcript variant X2 transcript_id=XM_009362789.1 gene_biotype=protein_coding	0.85401	0.90525	1.06969	1.03586	0.90843	0.980705	1.02155	1.00357	0.93456	1.00259	1.14486	1.13891
rna15154	LOC103951428	GN=LOC103951428 Dbxref=GeneID:103951428,Genbank:XM_009362790.1 Name=XM_009362790.1 gbkey=mRNA product=transcription initiation factor TFIID subunit 6-like transcript_id=XM_009362790.1 gene_biotype=protein_coding	0	0.888608	0	0.936003	0.970796	1.22559	0.827049	1.1845	1.3699	0	0	0.597552
rna15155	LOC103951429	GN=LOC103951429 Dbxref=GeneID:103951429,Genbank:XM_009362791.1 Name=XM_009362791.1 gbkey=mRNA product=cell division protein FtsZ homolog 1%2C chloroplastic-like transcript_id=XM_009362791.1 gene_biotype=protein_coding	0.980499	0.989594	1.03988	0.923035	1.09468	0.907046	1.13583	1.05991	1.08535	0.906299	0.91615	0.961721
rna15158	LOC103951435	GN=LOC103951435 Dbxref=GeneID:103951435,Genbank:XM_009362798.1 Name=XM_009362798.1 gbkey=mRNA product=probable zinc transporter protein DDB_G0282067 transcript_id=XM_009362798.1 gene_biotype=protein_coding	0	0	0	0	0	0	0	0	0	0	0	0
rna50043	LOC103940108	GN=LOC103940108 Dbxref=GeneID:103940108,Genbank:XM_009350188.1 Name=XM_009350188.1 gbkey=mRNA product=probable glycerophosphoryl diester phosphodiesterase 2 transcript_id=XM_009350188.1 gene_biotype=protein_coding	0	0	0	0	0	0	0	0	0	0	0	0
rna15169	LOC103951442	GN=LOC103951442 Dbxref=GeneID:103951442,Genbank:XM_009362805.1 Name=XM_009362805.1 gbkey=mRNA product=40S ribosomal protein S8-like transcript_id=XM_009362805.1 gene_biotype=protein_coding	1.0729	1.01698	1.08258	1.26126	1.22355	1.12695	0.792066	0.988307	0.795424	0.97875	0.867811	0.793422
rna15170	LOC103951443	GN=LOC103951443 Dbxref=GeneID:103951443,Genbank:XM_009362807.1 Name=XM_009362807.1 gbkey=mRNA product=mitochondrial import inner membrane translocase subunit TIM22-2-like transcript_id=XM_009362807.1 gene_biotype=protein_coding	0.683891	1.10379	1.39543	0.992441	1.39337	0	0.347188	1.49562	1.60483	0.541027	0.697327	0.74509
rna15171	LOC103951444	GN=LOC103951444 Dbxref=GeneID:103951444,Genbank:XM_009362813.1 Name=XM_009362813.1 gbkey=mRNA product=40S ribosomal protein S15a-5%2C transcript variant X6 transcript_id=XM_009362813.1 gene_biotype=protein_coding	1.01518	0.990742	0.623556	0.977471	1.07552	1.06292	1.28732	1.06322	1.21654	0.795381	0.961671	0.930482
rna15178	LOC103951446	GN=LOC103951446 Dbxref=GeneID:103951446,Genbank:XM_009362815.1 Name=XM_009362815.1 gbkey=mRNA product=uncharacterized LOC103951446%2C transcript variant X1 transcript_id=XM_009362815.1 gene_biotype=protein_coding	1.04732	0.915744	1.22597	1.12086	0.890087	0.909466	0.871586	0.912884	1.10609	0	0	0
rna18795	LOC103954556	GN=LOC103954556 Dbxref=GeneID:103954556,Genbank:XM_009366394.1 Name=XM_009366394.1 gbkey=mRNA product=heterogeneous nuclear ribonucleoprotein 1-like%2C transcript variant X1 transcript_id=XM_009366394.1 gene_biotype=protein_coding	0	0	0	0	0	0	0	0.544114	0.999977	1.05524	1.20766	1.19301
rna15195	LOC103951475	GN=LOC103951475 Dbxref=GeneID:103951475,Genbank:XM_009362850.1 Name=XM_009362850.1 gbkey=mRNA product=maltose excess protein 1-like%2C chloroplastic transcript_id=XM_009362850.1 gene_biotype=protein_coding	0	0	0	0	0	0	0	0	0	0	0	0
rna15209	LOC103951481	GN=LOC103951481 Dbxref=GeneID:103951481,Genbank:XM_009362862.1 Name=XM_009362862.1 gbkey=mRNA product=uncharacterized LOC103951481 transcript_id=XM_009362862.1 gene_biotype=protein_coding	0.811601	0.910724	1.03368	0.879438	0.892975	0.949256	1.14216	0.949463	1.02601	1.06532	1.17752	1.16186
rna15212	LOC103951486	GN=LOC103951486 Dbxref=GeneID:103951486,Genbank:XM_009362865.1 Name=XM_009362865.1 gbkey=mRNA product=V-type proton ATPase subunit H transcript_id=XM_009362865.1 gene_biotype=protein_coding	1.06367	1.03498	1.12445	1.148	1.07066	1.08401	0.902007	1.00826	0.930341	0.855948	0.908466	0.869204
rna15216	LOC103951493	GN=LOC103951493 Dbxref=GeneID:103951493,Genbank:XM_009362876.1 Name=XM_009362876.1 gbkey=mRNA product=uncharacterized LOC103951493 transcript_id=XM_009362876.1 gene_biotype=protein_coding	1.10606	1.02146	1.23101	1.19409	1.00576	1.10887	0.933602	0.88182	0.802176	0.92955	0.883283	0.902308
rna1522	LOC103951302	GN=LOC103951302 Dbxref=GeneID:103951302,Genbank:XM_009362650.1 Name=XM_009362650.1 gbkey=mRNA product=cirhin transcript_id=XM_009362650.1 gene_biotype=protein_coding	0.882809	0	0	0.383158	0.370079	0	0.892447	1.94629	2.50333	0	0.660405	0.361487
rna15224	LOC103951494	GN=LOC103951494 Dbxref=GeneID:103951494,Genbank:XM_009362877.1 Name=XM_009362877.1 gbkey=mRNA product=inositol-tetrakisphosphate 1-kinase 1-like transcript_id=XM_009362877.1 gene_biotype=protein_coding	0.789571	0.977275	0.976119	0.985289	1.07538	1.04062	1.18534	1.04944	1.18882	0.835753	0.907111	0.989286
rna15227	LOC103951496	GN=LOC103951496 Dbxref=GeneID:103951496,Genbank:XM_009362881.1 Name=XM_009362881.1 gbkey=mRNA product=syntaxin-22-like transcript_id=XM_009362881.1 gene_biotype=protein_coding	0	0	0	0	0.931259	1.10733	0.84772	0	0.945807	1.32507	0	0.842814
rna15228	LOC103951497	GN=LOC103951497 Dbxref=GeneID:103951497,Genbank:XM_009362882.1 Name=XM_009362882.1 gbkey=mRNA product=uncharacterized LOC103951497 transcript_id=XM_009362882.1 gene_biotype=protein_coding	0	1.06853	0.501098	0	1.16561	1.26476	0	0	0	0	0	0
rna15229	LOC103951499	GN=LOC103951499 Dbxref=GeneID:103951499,Genbank:XM_009362887.1 Name=XM_009362887.1 gbkey=mRNA product=TOM1-like protein 2%2C transcript variant X4 transcript_id=XM_009362887.1 gene_biotype=protein_coding	1.4539	0.845302	1.27997	1.23944	0.906379	1.13146	0.336794	1.03678	0.652923	1.18893	1.08292	0.845222
rna1524	LOC103951311	GN=LOC103951311 Dbxref=GeneID:103951311,Genbank:XM_009362669.1 Name=XM_009362669.1 gbkey=mRNA product=calcium-transporting ATPase 3%2C endoplasmic reticulum-type%2C transcript variant X2 transcript_id=XM_009362669.1 gene_biotype=protein_coding	0	0	0	0	0	0	0	0	0	0	0	0
rna15236	LOC103951502	GN=LOC103951502 Dbxref=GeneID:103951502,Genbank:XM_009362891.1 Name=XM_009362891.1 gbkey=mRNA product=cellulose synthase-like protein D3%2C transcript variant X2 transcript_id=XM_009362891.1 gene_biotype=protein_coding	1.02975	0.992969	1.28015	0.873673	0.816774	0.775832	0.87935	1.00009	0.981527	1.29561	1.13382	0.94045
rna15238	LOC103951501	GN=LOC103951501 Dbxref=GeneID:103951501,Genbank:XM_009362889.1 Name=XM_009362889.1 gbkey=mRNA product=transducin beta-like protein 3 transcript_id=XM_009362889.1 gene_biotype=protein_coding	0	0	0	0	0	0	0	1.17063	0.934413	0.894953	0	0
rna15239	LOC103951504	GN=LOC103951504 Dbxref=GeneID:103951504,Genbank:XM_009362893.1 Name=XM_009362893.1 gbkey=mRNA product=4-coumarate--CoA ligase 2-like transcript_id=XM_009362893.1 gene_biotype=protein_coding	0.173825	0.199029	0.408715	0.256567	0.312471	0.245865	0.682005	0.582883	0.836267	2.20974	3.04257	3.05005
rna15240	LOC103951505	GN=LOC103951505 Dbxref=GeneID:103951505,Genbank:XM_009362894.1 Name=XM_009362894.1 gbkey=mRNA product=ATPase family AAA domain-containing protein 3-like transcript_id=XM_009362894.1 gene_biotype=protein_coding	0.651575	0.804933	0	0	0.866598	1.01093	1.31472	1.22305	1.56604	0.845859	0.745909	0.970389
rna5753	LOC103943296	GN=LOC103943296 Dbxref=GeneID:103943296,Genbank:XM_009353560.1 Name=XM_009353560.1 gbkey=mRNA product=transcription factor-like protein DPB%2C transcript variant X3 transcript_id=XM_009353560.1 gene_biotype=protein_coding	0	0	0	0	0	0	0	0	0	0	0	0
rna15244	LOC103951507	GN=LOC103951507 Dbxref=GeneID:103951507,Genbank:XM_009362898.1 Name=XM_009362898.1 gbkey=mRNA product=protein SMG9-like%2C transcript variant X2 transcript_id=XM_009362898.1 gene_biotype=protein_coding	0	0	0	0	0.87824	0	1.0706	0.890933	1.16022	0	0	0
rna15247	LOC103951510	GN=LOC103951510 Dbxref=GeneID:103951510,Genbank:XM_009362902.1 Name=XM_009362902.1 gbkey=mRNA product=probable NADH dehydrogenase [ubiquinone] 1 alpha subcomplex subunit 12 transcript_id=XM_009362902.1 gene_biotype=protein_coding	1.16752	1.06482	1.17143	0.875614	1.02932	1.08637	1.03155	0.958197	0.944889	0.93849	0.834483	0.897327
rna15248	LOC103951511	GN=LOC103951511 Dbxref=GeneID:103951511,Genbank:XM_009362903.1 Name=XM_009362903.1 gbkey=mRNA product=E3 ubiquitin-protein ligase synoviolin-like transcript_id=XM_009362903.1 gene_biotype=protein_coding	0.716277	0	0	0.855273	0	0	0	0	1.36193	0.688239	1.38328	0.995
rna15250	LOC103951631	GN=LOC103951631 Dbxref=GeneID:103951631,Genbank:XM_009363060.1 Name=XM_009363060.1 gbkey=mRNA product=alanine aminotransferase 1%2C mitochondrial-like transcript_id=XM_009363060.1 gene_biotype=protein_coding	0	0	0	0	0	0	0	0	0	0	0	0
rna15253	LOC103951515	GN=LOC103951515 Dbxref=GeneID:103951515,Genbank:XM_009362909.1 Name=XM_009362909.1 gbkey=mRNA product=exportin-1-like%2C transcript variant X2 transcript_id=XM_009362909.1 gene_biotype=protein_coding	1.463	0.981461	1.00235	1.13316	1.00428	1.09576	0.608095	1.04485	0.52587	1.20823	1.06431	0.868637
rna15254	LOC103951514	GN=LOC103951514 Dbxref=GeneID:103951514,Genbank:XM_009362906.1 Name=XM_009362906.1 gbkey=mRNA product=anthocyanidin 3-O-glucosyltransferase 2-like transcript_id=XM_009362906.1 gene_biotype=protein_coding	0	0	0	0	0.201496	0	0.421167	0	0.475263	1.06807	1.67756	2.15644
rna15255	LOC103951516	GN=LOC103951516 Dbxref=GeneID:103951516,Genbank:XM_009362911.1 Name=XM_009362911.1 gbkey=mRNA product=ADP-ribosylation factor 1-like 2%2C transcript variant X2 transcript_id=XM_009362911.1 gene_biotype=protein_coding	0	0	0	0	0	0	0	0	0	0	0	0
rna15259	LOC103951518	GN=LOC103951518 Dbxref=GeneID:103951518,Genbank:XM_009362914.1 Name=XM_009362914.1 gbkey=mRNA product=serine/threonine-protein phosphatase 4 regulatory subunit 2-like transcript_id=XM_009362914.1 gene_biotype=protein_coding	1.19942	0	0	0	0.838246	0	0	1.08778	0.806145	0.990849	1.05172	1.02584
rna15270	LOC103951519	GN=LOC103951519 Dbxref=GeneID:103951519,Genbank:XM_009362926.1 Name=XM_009362926.1 gbkey=mRNA product=topless-related protein 1-like%2C transcript variant X11 transcript_id=XM_009362926.1 gene_biotype=protein_coding	0.894118	1.0807	1.22602	1.05598	1.12712	1.10052	1.17343	1.19847	1.33432	0.600916	0.583219	0.62519
rna5775	LOC103943310	GN=LOC103943310 Dbxref=GeneID:103943310,Genbank:XM_009353585.1 Name=XM_009353585.1 gbkey=mRNA product=serine/threonine-protein kinase TIO-like%2C transcript variant X4 transcript_id=XM_009353585.1 gene_biotype=protein_coding	0	0	0	0	0	0	0	0	0	0	0	0
rna15278	LOC103951530	GN=LOC103951530 Dbxref=GeneID:103951530,Genbank:XM_009362936.1 Name=XM_009362936.1 gbkey=mRNA product=uncharacterized LOC103951530 transcript_id=XM_009362936.1 gene_biotype=protein_coding	0	0	0	0	0	0	0	0	0	0	0	0
rna15279	LOC103951529	GN=LOC103951529 Dbxref=GeneID:103951529,Genbank:XM_009362935.1 Name=XM_009362935.1 gbkey=mRNA product=uncharacterized LOC103951529 transcript_id=XM_009362935.1 gene_biotype=protein_coding	0	0.158572	0	0.19574	0.242102	0.202919	0.598975	0.381464	1.04558	2.96358	0.982567	3.22851
rna1528	LOC103951345	GN=LOC103951345 Dbxref=GeneID:103951345,Genbank:XM_009362699.1 Name=XM_009362699.1 gbkey=mRNA product=lecithin-cholesterol acyltransferase-like 1 transcript_id=XM_009362699.1 gene_biotype=protein_coding	0	0	0	0	0	0	0.77254	0	0.665202	1.17455	1.28185	1.10586
rna15280	LOC103951527	GN=LOC103951527 Dbxref=GeneID:103951527,Genbank:XM_009362934.1 Name=XM_009362934.1 gbkey=mRNA product=uncharacterized LOC103951527 transcript_id=XM_009362934.1 gene_biotype=protein_coding	1.03818	1.1501	1.10455	0.738021	1.14368	1.30738	1.17798	0.936098	1.00715	0	0	0.39686
rna15285	LOC103951537	GN=LOC103951537 Dbxref=GeneID:103951537,Genbank:XM_009362948.1 Name=XM_009362948.1 gbkey=mRNA product=60S ribosomal protein L13-3-like transcript_id=XM_009362948.1 gene_biotype=protein_coding	0	0	0	0	0	0	0	0	0	0	0	0
rna15293	LOC103951539	GN=LOC103951539 Dbxref=GeneID:103951539,Genbank:XM_009362950.1 Name=XM_009362950.1 gbkey=mRNA product=cullin-associated NEDD8-dissociated protein 1-like transcript_id=XM_009362950.1 gene_biotype=protein_coding	1.39069	0.810767	0.924064	1.28596	1.09235	1.0764	0.622903	1.59434	0.868425	0.914801	0.745236	0.674059
rna15294	LOC103951540	GN=LOC103951540 Dbxref=GeneID:103951540,Genbank:XM_009362951.1 Name=XM_009362951.1 gbkey=mRNA product=protein MOR1-like transcript_id=XM_009362951.1 gene_biotype=protein_coding	1.07078	0.66683	0.745255	0.899754	0.769487	0.782631	0.832858	1.14604	0.908272	1.57885	1.29019	1.30906
rna15298	LOC103951543	GN=LOC103951543 Dbxref=GeneID:103951543,Genbank:XM_009362957.1 Name=XM_009362957.1 gbkey=mRNA product=autophagy-related protein 13-like%2C transcript variant X3 transcript_id=XM_009362957.1 gene_biotype=protein_coding	0	0	0	0	0	0	0	0.972293	1.06935	1.21559	0	0.74277
rna15302	LOC103951544	GN=LOC103951544 Dbxref=GeneID:103951544,Genbank:XM_009362958.1 Name=XM_009362958.1 gbkey=mRNA product=mitochondrial import inner membrane translocase subunit TIM22-like transcript_id=XM_009362958.1 gene_biotype=protein_coding	0.508771	0.668321	0.868151	0.6019	0.613021	0.794813	1.5912	1.1541	1.46007	1.10367	1.14579	1.49019
rna15313	LOC103951551	GN=LOC103951551 Dbxref=GeneID:103951551,Genbank:XM_009362971.1 Name=XM_009362971.1 gbkey=mRNA product=uncharacterized LOC103951551%2C transcript variant X2 transcript_id=XM_009362971.1 gene_biotype=protein_coding	0	0	0	0	0	0	0	0	0	0	0	0
rna15322	LOC103951554	GN=LOC103951554 Dbxref=GeneID:103951554,Genbank:XM_009362976.1 Name=XM_009362976.1 gbkey=mRNA product=stomatin-like protein 2%2C mitochondrial%2C transcript variant X1 transcript_id=XM_009362976.1 gene_biotype=protein_coding	0	0	0	0	0	0	0	0	0	0	0	0
rna15323	LOC103951555	GN=LOC103951555 Dbxref=GeneID:103951555,Genbank:XM_009362978.1 Name=XM_009362978.1 gbkey=mRNA product=60S ribosomal protein L9 transcript_id=XM_009362978.1 gene_biotype=protein_coding	1.14802	0.851093	1.17467	0.984271	0.95841	0.901995	0.993149	1.13728	0.807805	0.695557	1.25368	1.09408
rna5829	LOC103943348	GN=LOC103943348 Dbxref=GeneID:103943348,Genbank:XM_009353632.1 Name=XM_009353632.1 gbkey=mRNA product=nascent polypeptide-associated complex subunit alpha-like protein 2 transcript_id=XM_009353632.1 gene_biotype=protein_coding	0.973459	0.621129	0	0.894622	0.734488	0.380156	1.19789	1.05031	1.13285	1.29806	1.21694	1.5001
rna15357	LOC103951581	GN=LOC103951581 Dbxref=GeneID:103951581,Genbank:XM_009363002.1 Name=XM_009363002.1 gbkey=mRNA product=uncharacterized LOC103951581 transcript_id=XM_009363002.1 gene_biotype=protein_coding	0.824361	0.819633	0.999782	0.832829	0.863806	0.926008	1.1903	0.966088	1.17933	1.07095	0.992726	1.33418
rna1539	LOC103951405	GN=LOC103951405 Dbxref=GeneID:103951405,Genbank:XM_009362787.1 Name=XM_009362787.1 gbkey=mRNA product=uncharacterized protein KIAA0930 homolog%2C transcript variant X4 transcript_id=XM_009362787.1 gene_biotype=protein_coding	1.07357	0.989245	0.954019	1.02352	0.951752	1.12568	0	0	0.88221	0	0	0
rna15360	LOC103951588	GN=LOC103951588 Dbxref=GeneID:103951588,Genbank:XM_009363009.1 Name=XM_009363009.1 gbkey=mRNA product=ribosome-binding factor PSRP1%2C chloroplastic transcript_id=XM_009363009.1 gene_biotype=protein_coding	0	0.874846	0.78234	1.26154	0.922557	1.19389	0.790743	0.763103	0	1.32848	1.0825	0
rna15372	LOC103951593	GN=LOC103951593 Dbxref=GeneID:103951593,Genbank:XM_009363013.1 Name=XM_009363013.1 gbkey=mRNA product=polyadenylate-binding protein-interacting protein 11-like transcript_id=XM_009363013.1 gene_biotype=protein_coding	0.73823	0.839282	0.774528	0.851604	0.683019	0.667272	1.03234	1.05052	1.22914	1.19588	1.55123	1.38695
rna15376	LOC103951596	GN=LOC103951596 Dbxref=GeneID:103951596,Genbank:XM_009363018.1 Name=XM_009363018.1 gbkey=mRNA product=small heat shock protein%2C chloroplastic-like transcript_id=XM_009363018.1 gene_biotype=protein_coding	2.79913	2.18898	2.21535	1.04528	0.894438	0.942871	0.298547	0.268429	0.281577	0.047981	0.017423	0
rna15378	LOC103951597	GN=LOC103951597 Dbxref=GeneID:103951597,Genbank:XM_009363019.1 Name=XM_009363019.1 gbkey=mRNA product=growth-regulating factor 6 transcript_id=XM_009363019.1 gene_biotype=protein_coding	0	0	0	0	0	0	0	0	0	0	0	0
rna15379	LOC103951598	GN=LOC103951598 Dbxref=GeneID:103951598,Genbank:XM_009363020.1 Name=XM_009363020.1 gbkey=mRNA product=uncharacterized LOC103951598 transcript_id=XM_009363020.1 gene_biotype=protein_coding	0	0	0	0	0	0	0	0	0	0	0	0
rna15381	LOC103951599	GN=LOC103951599 Dbxref=GeneID:103951599,Genbank:XM_009363021.1 Name=XM_009363021.1 gbkey=mRNA product=uncharacterized LOC103951599%2C transcript variant X1 transcript_id=XM_009363021.1 gene_biotype=protein_coding	0.615971	0.807124	0.799487	0.498874	0.541837	0.533532	1.19784	1.21933	1.11011	1.39134	1.73378	1.55076
rna15392	LOC103951606	GN=LOC103951606 Dbxref=GeneID:103951606,Genbank:XM_009363031.1 Name=XM_009363031.1 gbkey=mRNA product=pyridoxal reductase%2C chloroplastic%2C transcript variant X2 transcript_id=XM_009363031.1 gene_biotype=protein_coding	0	0	0	0	0	0	0	0	0	0	0	0
rna15398	LOC103951609	GN=LOC103951609 Dbxref=GeneID:103951609,Genbank:XM_009363037.1 Name=XM_009363037.1 gbkey=mRNA product=cytochrome b5 isoform A transcript_id=XM_009363037.1 gene_biotype=protein_coding	0.609707	0	0	0.522076	0	0.727093	1.66238	0.883882	1.13001	1.21869	1.21949	1.02667
rna15400	LOC103951611	GN=LOC103951611 Dbxref=GeneID:103951611,Genbank:XM_009363039.1 Name=XM_009363039.1 gbkey=mRNA product=ATPase family AAA domain-containing protein 1-B transcript_id=XM_009363039.1 gene_biotype=protein_coding	0.516651	0.626984	0.657707	0.597216	0.539582	0.554985	1.5521	1.20514	1.35924	1.2803	1.48136	1.62873
rna15402	LOC103951614	GN=LOC103951614 Dbxref=GeneID:103951614,Genbank:XM_009363043.1 Name=XM_009363043.1 gbkey=mRNA product=vacuolar protein sorting-associated protein 26A transcript_id=XM_009363043.1 gene_biotype=protein_coding	0.89633	0.939744	1.04968	0.924214	0.969703	0.918412	1.05125	0.948947	0.955574	1.07489	1.11755	1.15371
rna15404	LOC103951617	GN=LOC103951617 Dbxref=GeneID:103951617,Genbank:XM_009363047.1 Name=XM_009363047.1 gbkey=mRNA product=molybdate-anion transporter-like transcript_id=XM_009363047.1 gene_biotype=protein_coding	0.772405	0.817821	1.00727	0.798916	0.833404	0.814313	1.14843	1.06799	1.13784	1.05912	1.32397	1.21852
rna15409	LOC103951620	GN=LOC103951620 Dbxref=GeneID:103951620,Genbank:XM_009363049.1 Name=XM_009363049.1 gbkey=mRNA product=uncharacterized LOC103951620 transcript_id=XM_009363049.1 gene_biotype=protein_coding	0.8255	1.05682	0.851384	0.960228	1.08571	0.96387	1.17349	0.992858	1.2731	0.906171	0.940098	0.970769
rna15423	LOC103951648	GN=LOC103951648 Dbxref=GeneID:103951648,Genbank:XM_009363078.1 Name=XM_009363078.1 gbkey=mRNA product=uncharacterized LOC103951648%2C transcript variant X2 transcript_id=XM_009363078.1 gene_biotype=protein_coding	0	0	0	0	0	0	0	0	0	0	0	0
rna15425	LOC103951649	GN=LOC103951649 Dbxref=GeneID:103951649,Genbank:XM_009363079.1 Name=XM_009363079.1 gbkey=mRNA product=protein transport protein SEC23-like transcript_id=XM_009363079.1 gene_biotype=protein_coding	0.950627	1.03373	1.19038	1.05107	1.10207	0.910279	1.0419	0.957702	1.01329	0.870553	0.914244	0.964155
rna15426	LOC103951650	GN=LOC103951650 Dbxref=GeneID:103951650,Genbank:XM_009363080.1 Name=XM_009363080.1 gbkey=mRNA product=50S ribosomal protein L3%2C chloroplastic-like transcript_id=XM_009363080.1 gene_biotype=protein_coding	0.861628	0.758134	0.794029	0.773782	0.711357	0.829718	0.93124	0.980359	0.824379	1.60719	1.53631	1.39187
rna15427	LOC103951651	GN=LOC103951651 Dbxref=GeneID:103951651,Genbank:XM_009363083.1 Name=XM_009363083.1 gbkey=mRNA product=UTP--glucose-1-phosphate uridylyltransferase-like%2C transcript variant X3 transcript_id=XM_009363083.1 gene_biotype=protein_coding	0.970052	0.944539	0.94441	0.979694	1.16325	0	1.10625	1.36625	0.921688	1.06166	0.733814	0.80839
rna15434	LOC103951657	GN=LOC103951657 Dbxref=GeneID:103951657,Genbank:XM_009363090.1 Name=XM_009363090.1 gbkey=mRNA product=chromo domain-containing protein LHP1-like transcript_id=XM_009363090.1 gene_biotype=protein_coding	0.73389	0.713176	1.01063	0.832372	0.699314	0.906657	1.61848	1.045	1.81852	0.939215	0.800825	0.881919
rna15435	LOC103951656	GN=LOC103951656 Dbxref=GeneID:103951656,Genbank:XM_009363089.1 Name=XM_009363089.1 gbkey=mRNA product=upstream activation factor subunit spp27-like transcript_id=XM_009363089.1 gene_biotype=protein_coding	1.07974	1.26496	0.69576	1.23502	1.38059	1.23752	1.34286	1.02683	1.21398	0.448566	0.524724	0.549439
rna51987	LOC103941870	GN=LOC103941870 Dbxref=GeneID:103941870,Genbank:XM_009352066.1 Name=XM_009352066.1 gbkey=mRNA product=pre-mRNA-processing protein 40A-like transcript_id=XM_009352066.1 gene_biotype=protein_coding	0	0	0	0	0	0	0	0	0	0	0	0
rna15440	LOC103951664	GN=LOC103951664 Dbxref=GeneID:103951664,Genbank:XM_009363094.1 Name=XM_009363094.1 gbkey=mRNA product=tubulin-folding cofactor A-like transcript_id=XM_009363094.1 gene_biotype=protein_coding	0	0	0	0	0	0	0	0	0	0	0	0
rna15448	LOC103951667	GN=LOC103951667 Dbxref=GeneID:103951667,Genbank:XM_009363099.1 Name=XM_009363099.1 gbkey=mRNA product=uncharacterized LOC103951667 transcript_id=XM_009363099.1 gene_biotype=protein_coding	0.820397	0.837957	0.978109	0.968336	0.730409	0.780906	0.969337	1.49672	0.966035	1.29197	1.30956	0.850265
rna15453	LOC103951669	GN=LOC103951669 Dbxref=GeneID:103951669,Genbank:XM_009363102.1 Name=XM_009363102.1 gbkey=mRNA product=protein TIC 40%2C chloroplastic-like transcript_id=XM_009363102.1 gene_biotype=protein_coding	0.842628	0.95989	0.988388	0.822465	1.00005	0.962199	0.968563	0.76175	0.850626	1.17774	1.42426	1.24144
rna15458	LOC103951676	GN=LOC103951676 Dbxref=GeneID:103951676,Genbank:XM_009363107.1 Name=XM_009363107.1 gbkey=mRNA product=UDP-glycosyltransferase 73C1-like transcript_id=XM_009363107.1 gene_biotype=protein_coding	0.435972	0.832083	0.606704	0.887841	0.896505	0.793396	1.13442	0.80267	1.96357	1.17748	1.06996	1.39939
rna1546	LOC103951458	GN=LOC103951458 Dbxref=GeneID:103951458,Genbank:XM_009362828.1 Name=XM_009362828.1 gbkey=mRNA product=RNA-binding protein 1%2C transcript variant X1 transcript_id=XM_009362828.1 gene_biotype=protein_coding	0	0	0	0	0	0	0	0	0	0	0	0
rna15460	LOC103951677	GN=LOC103951677 Dbxref=GeneID:103951677,Genbank:XM_009363108.1 Name=XM_009363108.1 gbkey=mRNA product=uncharacterized LOC103951677 transcript_id=XM_009363108.1 gene_biotype=protein_coding	0	0	0	0	0	0	0	0	0	0	0	0
rna15461	LOC103951678	GN=LOC103951678 Dbxref=GeneID:103951678,Genbank:XM_009363109.1 Name=XM_009363109.1 gbkey=mRNA product=uncharacterized LOC103951678 transcript_id=XM_009363109.1 gene_biotype=protein_coding	1.3843	1.08765	1.38375	0.995091	1.01142	1.04545	0.6884	0.691455	0.712479	0	0	0
rna15474	LOC103951686	GN=LOC103951686 Dbxref=GeneID:103951686,Genbank:XM_009363124.1 Name=XM_009363124.1 gbkey=mRNA product=uncharacterized LOC103951686%2C transcript variant X2 transcript_id=XM_009363124.1 gene_biotype=protein_coding	0	0	0.945154	0.888041	1.03769	0.908427	1.051	0.975586	1.25534	0	0	0.938761
rna15489	LOC103951691	GN=LOC103951691 Dbxref=GeneID:103951691,Genbank:XM_009363134.1 Name=XM_009363134.1 gbkey=mRNA product=5-oxoprolinase transcript_id=XM_009363134.1 gene_biotype=protein_coding	0.990894	1.04541	1.07903	1.06772	1.04689	1.11061	0.719436	0.867712	0.731736	1.23886	1.07773	1.02396
rna15495	LOC103951695	GN=LOC103951695 Dbxref=GeneID:103951695,Genbank:XM_009363140.1 Name=XM_009363140.1 gbkey=mRNA product=uncharacterized LOC103951695 transcript_id=XM_009363140.1 gene_biotype=protein_coding	0	0	0	0	0	0	0	0	0	0	0	0
rna15499	LOC103951697	GN=LOC103951697 Dbxref=GeneID:103951697,Genbank:XM_009363143.1 Name=XM_009363143.1 gbkey=mRNA product=probable U3 small nucleolar RNA-associated protein 7%2C transcript variant X2 transcript_id=XM_009363143.1 gene_biotype=protein_coding	1.08519	0.944042	1.29458	1.02255	0.630479	0	1.2544	1.2602	1.1718	0	0.631974	0.704784
rna27291	LOC103961857	GN=LOC103961857 Dbxref=GeneID:103961857,Genbank:XM_009374495.1 Name=XM_009374495.1 gbkey=mRNA product=uncharacterized LOC103961857 transcript_id=XM_009374495.1 gene_biotype=protein_coding	0	0	0	0	0	0	0	0	0	0	0	0
rna15507	LOC103951703	GN=LOC103951703 Dbxref=GeneID:103951703,Genbank:XM_009363148.1 Name=XM_009363148.1 gbkey=mRNA product=uncharacterized LOC103951703 transcript_id=XM_009363148.1 gene_biotype=protein_coding	0.926016	1.07091	0.99039	0.961372	0.942483	0.985498	0.939642	1.15231	0.830808	0	1.20057	0
rna15514	LOC103951706	GN=LOC103951706 Dbxref=GeneID:103951706,Genbank:XM_009363154.1 Name=XM_009363154.1 gbkey=mRNA product=uncharacterized LOC103951706%2C transcript variant X1 transcript_id=XM_009363154.1 gene_biotype=protein_coding	0	0.650365	0.427202	0.846228	0.813526	0.710631	1.30844	0.908946	1.4464	1.19337	1.19182	1.50307
rna15518	LOC103951708	GN=LOC103951708 Dbxref=GeneID:103951708,Genbank:XM_009363157.1 Name=XM_009363157.1 gbkey=mRNA product=RNA-binding protein Nova-2%2C transcript variant X2 transcript_id=XM_009363157.1 gene_biotype=protein_coding	0.739455	0.835318	0.946207	0.725062	0.771481	0.780406	1.27033	1.12638	1.20716	1.14157	1.23714	1.21949
rna15528	LOC103951716	GN=LOC103951716 Dbxref=GeneID:103951716,Genbank:XM_009363163.1 Name=XM_009363163.1 gbkey=mRNA product=malate dehydrogenase [NADP]%2C chloroplastic-like transcript_id=XM_009363163.1 gene_biotype=protein_coding	0.898791	0.948376	0.935013	0.978717	0.95666	0.802552	0.950388	0.982501	1.01267	1.19245	1.2148	1.12708
rna48108	LOC103938368	GN=LOC103938368 Dbxref=GeneID:103938368,Genbank:XM_009348370.1 Name=XM_009348370.1 gbkey=mRNA product=filaggrin-2-like%2C transcript variant X1 transcript_id=XM_009348370.1 gene_biotype=protein_coding	0	0	0	0	0	0	0	0	0	0	0	0
rna15531	LOC103951719	GN=LOC103951719 Dbxref=GeneID:103951719,Genbank:XM_009363166.1 Name=XM_009363166.1 gbkey=mRNA product=pyruvate kinase%2C cytosolic isozyme-like transcript_id=XM_009363166.1 gene_biotype=protein_coding	1.94364	1.53355	1.37298	1.37286	1.23429	1.29309	0.561156	0.69889	0.510626	0.479261	0.524266	0.475392
rna15532	LOC103951722	GN=LOC103951722 Dbxref=GeneID:103951722,Genbank:XM_009363168.1 Name=XM_009363168.1 gbkey=mRNA product=pyruvate kinase%2C cytosolic isozyme-like transcript_id=XM_009363168.1 gene_biotype=protein_coding	2.17717	1.61251	1.42571	1.58357	1.33129	1.45422	0.56731	0.629504	0.530464	0.236114	0.197336	0.254802
rna15533	LOC103951720	GN=LOC103951720 Dbxref=GeneID:103951720,Genbank:XM_009363167.1 Name=XM_009363167.1 gbkey=mRNA product=uncharacterized LOC103951720 transcript_id=XM_009363167.1 gene_biotype=protein_coding	0.984828	0.890916	1.03178	0.941484	1.06023	1.00701	1.32701	1.01632	1.58837	0.727192	0.662233	0.762635
rna15536	LOC103951725	GN=LOC103951725 Dbxref=GeneID:103951725,Genbank:XM_009363174.1 Name=XM_009363174.1 gbkey=mRNA product=replication factor C subunit 1%2C transcript variant X3 transcript_id=XM_009363174.1 gene_biotype=protein_coding	1.2686	0.530791	0	0	0	1.37656	0	0.82405	0	0	0	0
rna15555	LOC103951763	GN=LOC103951763 Dbxref=GeneID:103951763,Genbank:XM_009363215.1 Name=XM_009363215.1 gbkey=mRNA product=far upstream element-binding protein 1-like%2C transcript variant X1 transcript_id=XM_009363215.1 gene_biotype=protein_coding	0	0	0	0	0	0	0	0	0	0	0	0
rna15556	LOC103951763	GN=LOC103951763 Dbxref=GeneID:103951763,Genbank:XM_009363216.1 Name=XM_009363216.1 gbkey=mRNA product=far upstream element-binding protein 1-like%2C transcript variant X2 transcript_id=XM_009363216.1 gene_biotype=protein_coding	0	0	0	0	0	0	0	0	0	0	0	0
rna15564	LOC103951811	GN=LOC103951811 Dbxref=GeneID:103951811,Genbank:XM_009363270.1 Name=XM_009363270.1 gbkey=mRNA product=uncharacterized LOC103951811 transcript_id=XM_009363270.1 gene_biotype=protein_coding	1.11869	1.02754	0	1.2039	0.854118	0	0	0	0.795758	0	0	0
rna15565	LOC103951771	GN=LOC103951771 Dbxref=GeneID:103951771,Genbank:XM_009363224.1 Name=XM_009363224.1 gbkey=mRNA product=glutamyl-tRNA(Gln) amidotransferase subunit C%2C chloroplastic/mitochondrial-like transcript_id=XM_009363224.1 gene_biotype=protein_coding	0.579928	0	0.863728	0.656038	0.713995	0.719248	1.10429	0.636183	1.10799	1.42242	1.54514	1.65103
rna48813	LOC103939009	GN=LOC103939009 Dbxref=GeneID:103939009,Genbank:XM_009349062.1 Name=XM_009349062.1 gbkey=mRNA product=uncharacterized LOC103939009 transcript_id=XM_009349062.1 gene_biotype=protein_coding	0	0	0	0	0	0	1.08437	0	1.25173	0.663896	0	0
rna15585	LOC103951786	GN=LOC103951786 Dbxref=GeneID:103951786,Genbank:XM_009363237.1 Name=XM_009363237.1 gbkey=mRNA product=probable cinnamyl alcohol dehydrogenase 1 transcript_id=XM_009363237.1 gene_biotype=protein_coding	1.84939	1.47239	1.62515	1.29769	1.01449	0.995164	0.465327	0.517129	0.843835	0.4007	0	0.518741
rna15589	LOC103951782	GN=LOC103951782 Dbxref=GeneID:103951782,Genbank:XM_009363233.1 Name=XM_009363233.1 gbkey=mRNA product=probable cinnamyl alcohol dehydrogenase 1 transcript_id=XM_009363233.1 gene_biotype=protein_coding	0	0	0	0	0	0	0	0	0	0	0	0
rna156	LOC103949341	GN=LOC103949341 Dbxref=GeneID:103949341,Genbank:XM_009360481.1 Name=XM_009360481.1 gbkey=mRNA product=aspartic proteinase-like transcript_id=XM_009360481.1 gene_biotype=protein_coding	0.339678	0.301858	0.399382	0.271389	0.252479	0.267167	0.441818	0.408978	0.378214	2.98646	2.99417	2.9584
rna15602	LOC103951794	GN=LOC103951794 Dbxref=GeneID:103951794,Genbank:XM_009363247.1 Name=XM_009363247.1 gbkey=mRNA product=RRP15-like protein%2C transcript variant X1 transcript_id=XM_009363247.1 gene_biotype=protein_coding	0	0	0	0.648751	0	0	1.2188	0.976321	1.47878	0	0	0.677347
rna15607	LOC103951798	GN=LOC103951798 Dbxref=GeneID:103951798,Genbank:XM_009363255.1 Name=XM_009363255.1 gbkey=mRNA product=mucin-12%2C transcript variant X2 transcript_id=XM_009363255.1 gene_biotype=protein_coding	0.621562	0.840233	0.836802	0.716582	0.830237	0.785849	1.33976	0.9728	1.57431	1.06202	1.16475	1.25509
rna15609	LOC103951799	GN=LOC103951799 Dbxref=GeneID:103951799,Genbank:XM_009363256.1 Name=XM_009363256.1 gbkey=mRNA product=heterogeneous nuclear ribonucleoprotein 1-like transcript_id=XM_009363256.1 gene_biotype=protein_coding	1.13993	0.980703	1.21386	1.05564	1.08051	1.11422	1.06273	1.07075	1.12966	0.695137	0.668692	0.788167
rna15610	LOC103951800	GN=LOC103951800 Dbxref=GeneID:103951800,Genbank:XM_009363257.1 Name=XM_009363257.1 gbkey=mRNA product=long chain acyl-CoA synthetase 8 transcript_id=XM_009363257.1 gene_biotype=protein_coding	1.10078	1.14576	1.31265	1.52354	1.44654	1.45911	0.875793	1.15506	0.84821	0.411176	0.393107	0.328272
rna15612	LOC103951802	GN=LOC103951802 Dbxref=GeneID:103951802,Genbank:XM_009363260.1 Name=XM_009363260.1 gbkey=mRNA product=indole-3-glycerol phosphate synthase%2C chloroplastic-like transcript_id=XM_009363260.1 gene_biotype=protein_coding	1.12798	1.06155	1.13866	1.1271	1.02866	1.16085	0.874249	0.959325	0.840222	0.869307	0.936597	0.875485
rna15615	LOC103951806	GN=LOC103951806 Dbxref=GeneID:103951806,Genbank:XM_009363263.1 Name=XM_009363263.1 gbkey=mRNA product=transmembrane emp24 domain-containing protein p24beta2 transcript_id=XM_009363263.1 gene_biotype=protein_coding	1.10392	1.0249	1.14814	0.905993	0.962019	0.945387	0.907098	0.914359	0.916695	1.03973	1.05063	1.08113
rna15618	LOC103951803	GN=LOC103951803 Dbxref=GeneID:103951803,Genbank:XM_009363261.1 Name=XM_009363261.1 gbkey=mRNA product=acetyl-CoA acetyltransferase%2C cytosolic 1 transcript_id=XM_009363261.1 gene_biotype=protein_coding	0.770659	0.841202	0.920334	0.82956	0.797893	0.840057	0.759516	0.684304	0.85879	1.52273	1.60113	1.57382
rna1562	LOC103951557	GN=LOC103951557 Dbxref=GeneID:103951557,Genbank:XM_009362984.1 Name=XM_009362984.1 gbkey=mRNA product=uncharacterized LOC103951557 transcript_id=XM_009362984.1 gene_biotype=protein_coding	1.25387	1.26326	1.25077	1.32182	1.26269	1.19966	1.41143	1.33271	1.10962	0.184104	0.164451	0.245605
rna15625	LOC103951826	GN=LOC103951826 Dbxref=GeneID:103951826,Genbank:XM_009363282.1 Name=XM_009363282.1 gbkey=mRNA product=pentatricopeptide repeat-containing protein At3g02650%2C mitochondrial transcript_id=XM_009363282.1 gene_biotype=protein_coding	1.52348	1.02911	1.14081	1.1797	0.966746	1.0747	0.621319	1.21828	0.580661	0.946352	0.991092	0.727751
rna15628	LOC103951828	GN=LOC103951828 Dbxref=GeneID:103951828,Genbank:XM_009363286.1 Name=XM_009363286.1 gbkey=mRNA product=splicing factor U2AF-associated protein 2%2C transcript variant X3 transcript_id=XM_009363286.1 gene_biotype=protein_coding	1.31933	0	0	0.884475	0	0	0	1.00497	0.791227	0	0	0
rna15629	LOC103951941	GN=LOC103951941 Dbxref=GeneID:103951941,Genbank:XM_009363438.1 Name=XM_009363438.1 gbkey=mRNA product=uncharacterized LOC103951941 transcript_id=XM_009363438.1 gene_biotype=protein_coding	0	0	0	0	0	0	0	0	0	0	0	0
rna1563	LOC103951565	GN=LOC103951565 Dbxref=GeneID:103951565,Genbank:XM_009362994.1 Name=XM_009362994.1 gbkey=mRNA product=squalene monooxygenase transcript_id=XM_009362994.1 gene_biotype=protein_coding	0.509494	1.00288	1.16319	0	0.806988	0.441028	1.55689	1.14255	2.03797	0.339016	0	0
rna15630	LOC103951829	GN=LOC103951829 Dbxref=GeneID:103951829,Genbank:XM_009363287.1 Name=XM_009363287.1 gbkey=mRNA product=acyl-[acyl-carrier-protein] desaturase%2C chloroplastic transcript_id=XM_009363287.1 gene_biotype=protein_coding	0.605138	0.794657	0.771102	0.752948	0.718245	0.75587	1.07145	1.1339	1.12302	1.39143	1.48441	1.39782
rna15634	LOC103951831	GN=LOC103951831 Dbxref=GeneID:103951831,Genbank:XM_009363292.1 Name=XM_009363292.1 gbkey=mRNA product=protein HEADING DATE 3A transcript_id=XM_009363292.1 gene_biotype=protein_coding	0	0	0	0	0	0	0	0	0	0	0.779263	1.22074
rna15635	LOC103951832	GN=LOC103951832 Dbxref=GeneID:103951832,Genbank:XM_009363293.1 Name=XM_009363293.1 gbkey=mRNA product=omega-hydroxypalmitate O-feruloyl transferase transcript_id=XM_009363293.1 gene_biotype=protein_coding	0	0	0	1.29145	0	0	0	0	0.670063	0	0	1.03849
rna15636	LOC103951833	GN=LOC103951833 Dbxref=GeneID:103951833,Genbank:XM_009363294.1 Name=XM_009363294.1 gbkey=mRNA product=phosphoglycolate phosphatase 1B%2C chloroplastic-like transcript_id=XM_009363294.1 gene_biotype=protein_coding	0.515842	0.818627	0.907089	0.738563	0.729087	0.80847	0.966385	0.843707	1.03431	1.54369	1.47088	1.62335
rna15637	LOC103951834	GN=LOC103951834 Dbxref=GeneID:103951834,Genbank:XM_009363295.1 Name=XM_009363295.1 gbkey=mRNA product=probable E3 ubiquitin-protein ligase ARI8 transcript_id=XM_009363295.1 gene_biotype=protein_coding	0	0	0	0	0	0	0	0	0	0	0	0
rna15648	LOC103951843	GN=LOC103951843 Dbxref=GeneID:103951843,Genbank:XM_009363309.1 Name=XM_009363309.1 gbkey=mRNA product=60S ribosomal protein L38-like transcript_id=XM_009363309.1 gene_biotype=protein_coding	1.18608	0.977822	1.38675	0.072453	1.37903	1.28281	1.08361	1.0031	0.881443	0.887913	0.931828	0.92716
rna15652	LOC103951839	GN=LOC103951839 Dbxref=GeneID:103951839,Genbank:XM_009363305.1 Name=XM_009363305.1 gbkey=mRNA product=acyl carrier protein 2%2C mitochondrial-like transcript_id=XM_009363305.1 gene_biotype=protein_coding	0	0	0	0	0	0	0	0	0	0	0	0
rna15653	LOC103951844	GN=LOC103951844 Dbxref=GeneID:103951844,Genbank:XM_009363311.1 Name=XM_009363311.1 gbkey=mRNA product=calreticulin-3-like transcript_id=XM_009363311.1 gene_biotype=protein_coding	1.60488	1.20394	1.08265	1.10491	0.856695	0.659522	0	0.472581	0.506461	1.23384	1.15226	1.12227
rna41516	LOC103932465	GN=LOC103932465 Dbxref=GeneID:103932465,Genbank:XM_009342086.1 Name=XM_009342086.1 gbkey=mRNA product=ER membrane protein complex subunit 10-like transcript_id=XM_009342086.1 gene_biotype=protein_coding	0.96049	1.13371	0.987295	0.810895	1.04598	0.999027	1.08252	1.02925	1.05193	0.926926	0.988557	0.983428
rna15655	LOC103951846	GN=LOC103951846 Dbxref=GeneID:103951846,Genbank:XM_009363313.1 Name=XM_009363313.1 gbkey=mRNA product=putative RNA-binding protein Luc7-like 2%2C transcript variant X2 transcript_id=XM_009363313.1 gene_biotype=protein_coding	0.486014	0.702269	0.412202	1.45665	1.37359	0.873667	1.28401	1.81648	1.15897	0.917714	0.746803	0.771628
rna1569	LOC103951592	GN=LOC103951592 Dbxref=GeneID:103951592,Genbank:XM_009363041.1 Name=XM_009363041.1 gbkey=mRNA product=uncharacterized protein At3g49720-like%2C transcript variant X4 transcript_id=XM_009363041.1 gene_biotype=protein_coding	0	0	0	0	0	0	0	0	0	0	0	0
rna15667	LOC103951856	GN=LOC103951856 Dbxref=GeneID:103951856,Genbank:XM_009363322.1 Name=XM_009363322.1 gbkey=mRNA product=beta-galactosidase transcript_id=XM_009363322.1 gene_biotype=protein_coding	0	0	0	0	0.490037	0	0	0	0	2.41233	0.361958	0.735677
rna15669	LOC103951857	GN=LOC103951857 Dbxref=GeneID:103951857,Genbank:XM_009363323.1 Name=XM_009363323.1 gbkey=mRNA product=probable polyamine oxidase 5 transcript_id=XM_009363323.1 gene_biotype=protein_coding	0.116062	0.71949	0.613166	0.481209	0.468539	0.458577	1.07101	1.78092	1.628	1.52332	1.57229	1.56742
rna15671	LOC103951859	GN=LOC103951859 Dbxref=GeneID:103951859,Genbank:XM_009363325.1 Name=XM_009363325.1 gbkey=mRNA product=WD-40 repeat-containing protein MSI4-like transcript_id=XM_009363325.1 gene_biotype=protein_coding	0.993228	1.01935	1.10168	1.1504	1.19229	1.14362	1.12701	1.10777	1.2119	0.655154	0.634318	0.663274
rna15676	LOC103951863	GN=LOC103951863 Dbxref=GeneID:103951863,Genbank:XM_009363330.1 Name=XM_009363330.1 gbkey=mRNA product=zinc finger CCCH domain-containing protein 64 transcript_id=XM_009363330.1 gene_biotype=protein_coding	1.07503	0.976986	0.818751	1.12014	1.08387	1.17049	1.11892	1.08989	1.10581	0.806791	0.833836	0.799477
rna15679	LOC103951866	GN=LOC103951866 Dbxref=GeneID:103951866,Genbank:XM_009363333.1 Name=XM_009363333.1 gbkey=mRNA product=translation machinery-associated protein 22-like transcript_id=XM_009363333.1 gene_biotype=protein_coding	0	0	0	0	0	0	0	0	0	0	0	0
rna15682	LOC103951867	GN=LOC103951867 Dbxref=GeneID:103951867,Genbank:XM_009363335.1 Name=XM_009363335.1 gbkey=mRNA product=DNA-directed RNA polymerases II and IV subunit 5A-like%2C transcript variant X2 transcript_id=XM_009363335.1 gene_biotype=protein_coding	0.896114	0.94187	1.11165	0.963088	1.02803	0.986589	1.21408	1.12577	1.08466	0.861236	0.9023	0.884612
rna15686	LOC103951873	GN=LOC103951873 Dbxref=GeneID:103951873,Genbank:XM_009363344.1 Name=XM_009363344.1 gbkey=mRNA product=uncharacterized LOC103951873%2C transcript variant X2 transcript_id=XM_009363344.1 gene_biotype=protein_coding	0	0	0	0	0	0	0	0	0	0	0	0
rna15687	LOC103951872	GN=LOC103951872 Dbxref=GeneID:103951872,Genbank:XM_009363340.1 Name=XM_009363340.1 gbkey=mRNA product=uncharacterized LOC103951872%2C transcript variant X1 transcript_id=XM_009363340.1 gene_biotype=protein_coding	1.42487	1.4411	1.24053	1.35993	1.27637	1.31201	0.900084	0.820678	0.887263	0.41964	0.509104	0.408413
rna15700	LOC103951878	GN=LOC103951878 Dbxref=GeneID:103951878,Genbank:XM_009363353.1 Name=XM_009363353.1 gbkey=mRNA product=heat stress transcription factor A-2-like%2C transcript variant X1 transcript_id=XM_009363353.1 gene_biotype=protein_coding	0	0	0	0	0	0	0	0	0	0	0	0
rna15703	LOC103951880	GN=LOC103951880 Dbxref=GeneID:103951880,Genbank:XM_009363358.1 Name=XM_009363358.1 gbkey=mRNA product=muscle M-line assembly protein unc-89-like%2C transcript variant X2 transcript_id=XM_009363358.1 gene_biotype=protein_coding	0.621208	0.652048	0.829952	0.573537	0.780536	0.879262	1.38904	1.07462	1.27489	1.08696	1.31068	1.52726
rna15706	LOC103951882	GN=LOC103951882 Dbxref=GeneID:103951882,Genbank:XM_009363360.1 Name=XM_009363360.1 gbkey=mRNA product=casein kinase I isoform delta-like transcript_id=XM_009363360.1 gene_biotype=protein_coding	0.876544	0.865265	0.995273	0.823637	0.744848	0.860852	1.11558	1.01674	1.15034	1.20342	1.13149	1.216
rna15707	LOC103951883	GN=LOC103951883 Dbxref=GeneID:103951883,Genbank:XM_009363361.1 Name=XM_009363361.1 gbkey=mRNA product=uncharacterized LOC103951883 transcript_id=XM_009363361.1 gene_biotype=protein_coding	0	0	0	0	0	0	0	0	0	0	0	0
rna15708	LOC103951884	GN=LOC103951884 Dbxref=GeneID:103951884,Genbank:XM_009363362.1 Name=XM_009363362.1 gbkey=mRNA product=diacylglycerol O-acyltransferase 1-like transcript_id=XM_009363362.1 gene_biotype=protein_coding	0	0	0	0	0	0.71876	0	0	1.28124	0	0	0
rna15709	LOC103951951	GN=LOC103951951 Dbxref=GeneID:103951951,Genbank:XM_009363447.1 Name=XM_009363447.1 gbkey=mRNA product=DEAD-box ATP-dependent RNA helicase 3%2C chloroplastic-like transcript_id=XM_009363447.1 gene_biotype=protein_coding	1.1096	0.989524	1.03472	1.0069	0.928287	0.964567	0.915924	1.09903	0.857968	1.07191	1.0539	0.967664
rna15710	LOC103951885	GN=LOC103951885 Dbxref=GeneID:103951885,Genbank:XM_009363363.1 Name=XM_009363363.1 gbkey=mRNA product=glycylpeptide N-tetradecanoyltransferase 1-like%2C transcript variant X1 transcript_id=XM_009363363.1 gene_biotype=protein_coding	1.37793	1.10948	1.05409	1.10601	1.09713	1.10617	0.741665	0.999177	0.625596	0.998163	0.945786	0.838789
rna15713	LOC103951888	GN=LOC103951888 Dbxref=GeneID:103951888,Genbank:XM_009363368.1 Name=XM_009363368.1 gbkey=mRNA product=single myb histone 4-like%2C transcript variant X1 transcript_id=XM_009363368.1 gene_biotype=protein_coding	0	0	0	0	0	0	0	0	0	0	0	0
rna15716	LOC103951952	GN=LOC103951952 Dbxref=GeneID:103951952,Genbank:XM_009363448.1 Name=XM_009363448.1 gbkey=mRNA product=UDP-glycosyltransferase 91C1-like transcript_id=XM_009363448.1 gene_biotype=protein_coding	0	0	0	0	0	0	0	0	0	0	0	0
rna15727	LOC103951897	GN=LOC103951897 Dbxref=GeneID:103951897,Genbank:XM_009363380.1 Name=XM_009363380.1 gbkey=mRNA product=mitogen-activated protein kinase kinase 2-like transcript_id=XM_009363380.1 gene_biotype=protein_coding	1.18453	0.960642	1.21843	1.18876	0.897137	1.04355	1.00179	0.918507	1.56276	0.639043	0.675462	0.709381
rna15729	LOC103951898	GN=LOC103951898 Dbxref=GeneID:103951898,Genbank:XM_009363381.1 Name=XM_009363381.1 gbkey=mRNA product=cleavage and polyadenylation specificity factor subunit 5-like transcript_id=XM_009363381.1 gene_biotype=protein_coding	0.92945	0.956775	0	1.13107	1.26051	0.961276	0	0.760918	0	0	0	0
rna15731	LOC103951902	GN=LOC103951902 Dbxref=GeneID:103951902,Genbank:XM_009363384.1 Name=XM_009363384.1 gbkey=mRNA product=UBP1-associated proteins 1C-like transcript_id=XM_009363384.1 gene_biotype=protein_coding	0	0	0	0	0	0	0.792573	0	1.20743	0	0	0
rna15733	LOC103951903	GN=LOC103951903 Dbxref=GeneID:103951903,Genbank:XM_009363385.1 Name=XM_009363385.1 gbkey=mRNA product=WD repeat-containing protein 61-like transcript_id=XM_009363385.1 gene_biotype=protein_coding	1.04308	1.06098	0.913106	1.01073	1.16961	1.13581	1.1461	1.02604	1.17473	0.75623	0.742972	0.820635
rna15734	LOC103951904	GN=LOC103951904 Dbxref=GeneID:103951904,Genbank:XM_009363387.1 Name=XM_009363387.1 gbkey=mRNA product=threonine synthase%2C chloroplastic-like transcript_id=XM_009363387.1 gene_biotype=protein_coding	1.20195	1.07682	1.21772	1.25879	1.17484	1.0814	1.14969	1.17065	1.46198	0.44939	0.383985	0.372794
rna15740	LOC103951909	GN=LOC103951909 Dbxref=GeneID:103951909,Genbank:XM_009363393.1 Name=XM_009363393.1 gbkey=mRNA product=PHD finger protein ALFIN-LIKE 4-like transcript_id=XM_009363393.1 gene_biotype=protein_coding	1.63113	1.23241	1.20432	1.42205	0.99982	1.55876	0.674085	1.1444	0.638681	0.303593	0.190761	0
rna15741	LOC103951910	GN=LOC103951910 Dbxref=GeneID:103951910,Genbank:XM_009363395.1 Name=XM_009363395.1 gbkey=mRNA product=protein bem46-like%2C transcript variant X1 transcript_id=XM_009363395.1 gene_biotype=protein_coding	0	0	0	0	0	0	0	0	0	0	0	0
rna15743	LOC103951910	GN=LOC103951910 Dbxref=GeneID:103951910,Genbank:XM_009363396.1 Name=XM_009363396.1 gbkey=mRNA product=protein bem46-like%2C transcript variant X2 transcript_id=XM_009363396.1 gene_biotype=protein_coding	1.0159	0.954862	1.16505	0.958179	1.01819	1.07926	1.18644	1.04098	1.1395	0.777584	0.786839	0.877203
rna15747	LOC103951912	GN=LOC103951912 Dbxref=GeneID:103951912,Genbank:XM_009363400.1 Name=XM_009363400.1 gbkey=mRNA product=phospholipid:diacylglycerol acyltransferase 1-like%2C transcript variant X2 transcript_id=XM_009363400.1 gene_biotype=protein_coding	0.984395	1.36804	1.18851	1.09088	1.09665	1.09542	1.0195	0.941047	1.21427	0.528513	0.818652	0.654116
rna15768	LOC103951928	GN=LOC103951928 Dbxref=GeneID:103951928,Genbank:XM_009363419.1 Name=XM_009363419.1 gbkey=mRNA product=growth-regulating factor 1-like%2C transcript variant X2 transcript_id=XM_009363419.1 gene_biotype=protein_coding	0	0	0	0	0	0	0	0	0	0	0	0
rna15771	LOC103951930	GN=LOC103951930 Dbxref=GeneID:103951930,Genbank:XM_009363421.1 Name=XM_009363421.1 gbkey=mRNA product=12-oxophytodienoate reductase 3 transcript_id=XM_009363421.1 gene_biotype=protein_coding	0.600588	0.647966	0.681092	0.59632	0.611893	0.660515	1.00915	0.84535	1.03491	1.65597	1.83962	1.81662
rna15775	LOC103951934	GN=LOC103951934 Dbxref=GeneID:103951934,Genbank:XM_009363422.1 Name=XM_009363422.1 gbkey=mRNA product=auxin-binding protein ABP19a transcript_id=XM_009363422.1 gene_biotype=protein_coding	0	0	0	0	0	0.350086	0	0	0	1.30581	1.01919	1.32492
rna45662	LOC103936188	GN=LOC103936188 Dbxref=GeneID:103936188,Genbank:XM_009346032.1 Name=XM_009346032.1 gbkey=mRNA product=heat stress transcription factor A-1b-like%2C transcript variant X2 transcript_id=XM_009346032.1 gene_biotype=protein_coding	0	0	0	0	0	0	0	0	0	0	0	0
rna15803	LOC103951971	GN=LOC103951971 Dbxref=GeneID:103951971,Genbank:XM_009363472.1 Name=XM_009363472.1 gbkey=mRNA product=uncharacterized LOC103951971%2C transcript variant X1 transcript_id=XM_009363472.1 gene_biotype=protein_coding	0.803287	0.895495	1.13826	0.994883	0.95442	1.16014	0.862292	0.748602	1.00786	1.10251	1.17428	1.15798
rna15805	LOC103951972	GN=LOC103951972 Dbxref=GeneID:103951972,Genbank:XM_009363475.1 Name=XM_009363475.1 gbkey=mRNA product=photosystem II 10 kDa polypeptide%2C chloroplastic-like transcript_id=XM_009363475.1 gene_biotype=protein_coding	0	0	0	0	0	0	0	0	0	0	0	0
rna15815	LOC103952042	GN=LOC103952042 Dbxref=GeneID:103952042,Genbank:XM_009363574.1 Name=XM_009363574.1 gbkey=mRNA product=uncharacterized LOC103952042 transcript_id=XM_009363574.1 gene_biotype=protein_coding	1.41416	1.16692	1.12937	0.977868	1.06924	1.22422	0.897399	0.924699	0.930936	0	0.668124	0.597061
rna15833	LOC103951987	GN=LOC103951987 Dbxref=GeneID:103951987,Genbank:XM_009363497.1 Name=XM_009363497.1 gbkey=mRNA product=T-complex protein 1 subunit gamma-like transcript_id=XM_009363497.1 gene_biotype=protein_coding	0.962692	1.034	1.15366	1.0833	1.04401	0.889647	0.82238	1.04693	0.942333	0.993859	1.05955	0.967648
rna15840	LOC103951991	GN=LOC103951991 Dbxref=GeneID:103951991,Genbank:XM_009363505.1 Name=XM_009363505.1 gbkey=mRNA product=protein PAT1 homolog 1-like transcript_id=XM_009363505.1 gene_biotype=protein_coding	0.981026	0.972622	0.938131	0.946317	0.909436	1.00472	0.878825	1.06314	0.957304	1.25061	1.09321	1.00466
rna15844	LOC103951993	GN=LOC103951993 Dbxref=GeneID:103951993,Genbank:XM_009363509.1 Name=XM_009363509.1 gbkey=mRNA product=uncharacterized LOC103951993 transcript_id=XM_009363509.1 gene_biotype=protein_coding	0	0	0	0	0	0	0	0	0	0	0	0
rna38191	LOC103929638	GN=LOC103929638 Dbxref=GeneID:103929638,Genbank:XM_009338860.1 Name=XM_009338860.1 gbkey=mRNA product=zinc finger CCCH domain-containing protein 23-like transcript_id=XM_009338860.1 gene_biotype=protein_coding	0	0	0	1.5046	0	0.4954	0	0	0	0	0	0
rna38196	LOC103929641	GN=LOC103929641 Dbxref=GeneID:103929641,Genbank:XM_009338863.1 Name=XM_009338863.1 gbkey=mRNA product=vacuolar protein sorting-associated protein 32 homolog 2-like%2C transcript variant X2 transcript_id=XM_009338863.1 gene_biotype=protein_coding	0	0	0	0	0	0	0	0	0	0	0	0
rna15870	LOC103952009	GN=LOC103952009 Dbxref=GeneID:103952009,Genbank:XM_009363532.1 Name=XM_009363532.1 gbkey=mRNA product=elongation factor 2%2C transcript variant X4 transcript_id=XM_009363532.1 gene_biotype=protein_coding	1.3837	1.02872	1.03352	1.17439	1.07069	1.10229	0.68258	0.99821	0.676177	1.05724	0.981178	0.81131
rna15881	LOC103952015	GN=LOC103952015 Dbxref=GeneID:103952015,Genbank:XM_009363543.1 Name=XM_009363543.1 gbkey=mRNA product=uncharacterized protein At4g15545 transcript_id=XM_009363543.1 gene_biotype=protein_coding	0	0	0	0	0	0	0	0	0	0	0	0
rna15884	LOC103952016	GN=LOC103952016 Dbxref=GeneID:103952016,Genbank:XM_009363546.1 Name=XM_009363546.1 gbkey=mRNA product=peptidyl-prolyl cis-trans isomerase CYP59-like%2C transcript variant X3 transcript_id=XM_009363546.1 gene_biotype=protein_coding	0	0	0	1.09124	1.12442	0.784336	0	0	0	0	0	0
rna50767	LOC103940736	GN=LOC103940736 Dbxref=GeneID:103940736,Genbank:XM_009350903.1 Name=XM_009350903.1 gbkey=mRNA product=cyclin-T1-3-like%2C transcript variant X2 transcript_id=XM_009350903.1 gene_biotype=protein_coding	0	0.911746	1.11622	1.06784	0.940721	1.03947	1.11361	0.783091	1.02759	1.21876	0.719231	1.06173
rna1590	LOC103951764	GN=LOC103951764 Dbxref=GeneID:103951764,Genbank:XM_009363239.1 Name=XM_009363239.1 gbkey=mRNA product=clathrin interactor EPSIN 1-like%2C transcript variant X4 transcript_id=XM_009363239.1 gene_biotype=protein_coding	0.650388	0.934327	0.752568	0.764485	0.824656	0.830287	1.165	1.00432	1.12126	1.2543	1.2638	1.43462
rna15894	LOC103952026	GN=LOC103952026 Dbxref=GeneID:103952026,Genbank:XM_009363554.1 Name=XM_009363554.1 gbkey=mRNA product=sedoheptulose-1%2C7-bisphosphatase%2C chloroplastic-like transcript_id=XM_009363554.1 gene_biotype=protein_coding	0	0	0	0	0	0	0	0	0	0	0	0
rna159	LOC103949437	GN=LOC103949437 Dbxref=GeneID:103949437,Genbank:XM_009360589.1 Name=XM_009360589.1 gbkey=mRNA product=B-cell receptor-associated protein 31-like transcript_id=XM_009360589.1 gene_biotype=protein_coding	0	0	0	0	0	0	0	0	0	0	0	0
rna15901	LOC103952063	GN=LOC103952063 Dbxref=GeneID:103952063,Genbank:XM_009363590.1 Name=XM_009363590.1 gbkey=mRNA product=putative Peroxidase 48 transcript_id=XM_009363590.1 gene_biotype=protein_coding	0	0	0	0	0	0	0	0	0	0	0	0
rna15904	LOC103952029	GN=LOC103952029 Dbxref=GeneID:103952029,Genbank:XM_009363562.1 Name=XM_009363562.1 gbkey=mRNA product=proteasome subunit alpha type-2-A%2C transcript variant X3 transcript_id=XM_009363562.1 gene_biotype=protein_coding	0	0	0	0	0	0	0	0	0	0	0	0
rna15913	LOC103952071	GN=LOC103952071 Dbxref=GeneID:103952071,Genbank:XM_009363596.1 Name=XM_009363596.1 gbkey=mRNA product=G-type lectin S-receptor-like serine/threonine-protein kinase At1g11330 transcript_id=XM_009363596.1 gene_biotype=protein_coding	0	1.08689	0.866571	0.942305	0	0	1.11947	0.90904	1.03968	1.13911	0.896919	0
rna15920	LOC103952037	GN=LOC103952037 Dbxref=GeneID:103952037,Genbank:XM_009363571.1 Name=XM_009363571.1 gbkey=mRNA product=thiosulfate/3-mercaptopyruvate sulfurtransferase 1%2C mitochondrial-like transcript_id=XM_009363571.1 gene_biotype=protein_coding	1.19715	1.06178	1.13588	1.17934	1.24491	1.20032	1.17372	1.07094	1.10443	0.537583	0.548869	0.545073
rna15924	LOC103952078	GN=LOC103952078 Dbxref=GeneID:103952078,Genbank:XM_009363603.1 Name=XM_009363603.1 gbkey=mRNA product=nudix hydrolase 16%2C mitochondrial-like transcript_id=XM_009363603.1 gene_biotype=protein_coding	0	0	0	0	0	0	0	0	0	0	0	0
rna15929	LOC103952167	GN=LOC103952167 Dbxref=GeneID:103952167,Genbank:XM_009363715.1 Name=XM_009363715.1 gbkey=mRNA product=uncharacterized LOC103952167 transcript_id=XM_009363715.1 gene_biotype=protein_coding	0	0	0	0	0	0	0	0	0	0	0	0
rna1594	LOC103951793	GN=LOC103951793 Dbxref=GeneID:103951793,Genbank:XM_009363258.1 Name=XM_009363258.1 gbkey=mRNA product=uncharacterized LOC103951793%2C transcript variant X2 transcript_id=XM_009363258.1 gene_biotype=protein_coding	0.735019	1.04302	1.28304	1.3721	1.21361	1.04935	0.936767	0.735338	0.969654	0.867157	0.831568	0.963371
rna15931	LOC103952173	GN=LOC103952173 Dbxref=GeneID:103952173,Genbank:XM_009363721.1 Name=XM_009363721.1 gbkey=mRNA product=uncharacterized LOC103952173 transcript_id=XM_009363721.1 gene_biotype=protein_coding	0	0	0	0	0	0	0	0	0	0	0	0
rna15933	LOC103952081	GN=LOC103952081 Dbxref=GeneID:103952081,Genbank:XM_009363610.1 Name=XM_009363610.1 gbkey=mRNA product=uncharacterized LOC103952081 transcript_id=XM_009363610.1 gene_biotype=protein_coding	0.895023	0.900722	1.02456	0.990176	0	1.06924	0.988021	0	1.13226	0	0	0
rna15938	LOC103952082	GN=LOC103952082 Dbxref=GeneID:103952082,Genbank:XM_009363612.1 Name=XM_009363612.1 gbkey=mRNA product=transcription factor TGA2-like%2C transcript variant X2 transcript_id=XM_009363612.1 gene_biotype=protein_coding	0	0	0	0	0	0	0	0	0	0	0	0
rna15940	LOC103952083	GN=LOC103952083 Dbxref=GeneID:103952083,Genbank:XM_009363613.1 Name=XM_009363613.1 gbkey=mRNA product=NADH dehydrogenase [ubiquinone] 1 alpha subcomplex subunit 6-like transcript_id=XM_009363613.1 gene_biotype=protein_coding	0	0.350661	0	0.37933	0.409864	0.481339	1.81315	1.14979	1.6374	1.18425	1.1412	1.45302
rna15944	LOC103952085	GN=LOC103952085 Dbxref=GeneID:103952085,Genbank:XM_009363615.1 Name=XM_009363615.1 gbkey=mRNA product=uncharacterized LOC103952085 transcript_id=XM_009363615.1 gene_biotype=protein_coding	1.68013	0.910648	0.363473	1.6632	1.04452	1.34959	0.651154	1.36616	0.675827	0.898691	0.712095	0.684511
rna15949	LOC103952091	GN=LOC103952091 Dbxref=GeneID:103952091,Genbank:XM_009363619.1 Name=XM_009363619.1 gbkey=mRNA product=probable protein arginine N-methyltransferase 3 transcript_id=XM_009363619.1 gene_biotype=protein_coding	0.467021	0	0.703627	0	0	0	0	1.32171	1.35435	1.15264	1.00066	0
rna15954	LOC103952095	GN=LOC103952095 Dbxref=GeneID:103952095,Genbank:XM_009363623.1 Name=XM_009363623.1 gbkey=mRNA product=retinoblastoma-related protein-like%2C transcript variant X3 transcript_id=XM_009363623.1 gene_biotype=protein_coding	0	0	0	0	0	0	0	0	0	0	0	0
rna1596	LOC103955288	GN=LOC103955288 Dbxref=GeneID:103955288,Genbank:XM_009367165.1 Name=XM_009367165.1 gbkey=mRNA product=uncharacterized LOC103955288 transcript_id=XM_009367165.1 gene_biotype=protein_coding	0	0	0	0	0	0	0	0	0.336942	1.64039	0.934004	1.08866
rna15978	LOC103952109	GN=LOC103952109 Dbxref=GeneID:103952109,Genbank:XM_009363636.1 Name=XM_009363636.1 gbkey=mRNA product=uncharacterized LOC103952109 transcript_id=XM_009363636.1 gene_biotype=protein_coding	0	0	0	0	0	0	0	0	0	1.02362	0.908748	1.06763
rna15979	LOC103952108	GN=LOC103952108 Dbxref=GeneID:103952108,Genbank:XM_009363634.1 Name=XM_009363634.1 gbkey=mRNA product=uncharacterized LOC103952108 transcript_id=XM_009363634.1 gene_biotype=protein_coding	0	0.65876	0.319491	0.925902	0.700905	0	1.19227	0.86694	1.57703	0	0	1.7587
rna1598	LOC103951900	GN=LOC103951900 Dbxref=GeneID:103951900,Genbank:XM_009363386.1 Name=XM_009363386.1 gbkey=mRNA product=UPF0587 protein C1orf123 homolog%2C transcript variant X1 transcript_id=XM_009363386.1 gene_biotype=protein_coding	1.30553	1.13771	1.32327	1.28763	1.28358	1.2589	0.758985	0.781829	0.834329	0.7098	0.685284	0.633153
rna15985	LOC103952115	GN=LOC103952115 Dbxref=GeneID:103952115,Genbank:XM_009363644.1 Name=XM_009363644.1 gbkey=mRNA product=ATP-dependent Clp protease proteolytic subunit 3%2C chloroplastic-like transcript_id=XM_009363644.1 gene_biotype=protein_coding	0.775381	0.761604	0.915036	0.899375	0.964166	0.939763	1.24812	1.09589	1.195	1.06649	1.06801	1.07116
rna15987	LOC103952114	GN=LOC103952114 Dbxref=GeneID:103952114,Genbank:XM_009363642.1 Name=XM_009363642.1 gbkey=mRNA product=cysteine proteinase inhibitor 6-like%2C transcript variant X2 transcript_id=XM_009363642.1 gene_biotype=protein_coding	1.32868	1.33496	1.07689	1.35119	1.43798	1.46196	1.01984	0.867395	0.867528	0.439169	0.402279	0.412119
rna15988	LOC103952113	GN=LOC103952113 Dbxref=GeneID:103952113,Genbank:XM_009363640.1 Name=XM_009363640.1 gbkey=mRNA product=cysteine proteinase inhibitor A-like transcript_id=XM_009363640.1 gene_biotype=protein_coding	0.742343	1.0328	1.02389	1.01432	1.14525	1.20352	1.29285	0.964529	1.10011	0.763025	0.792133	0.925224
rna15989	LOC103952116	GN=LOC103952116 Dbxref=GeneID:103952116,Genbank:XM_009363645.1 Name=XM_009363645.1 gbkey=mRNA product=dr1-associated corepressor homolog transcript_id=XM_009363645.1 gene_biotype=protein_coding	1.20188	1.06225	1.27328	1.18571	1.33052	1.23723	0.75355	0.881171	0.723929	0.857855	0.792248	0.700366
rna9112	LOC103946187	GN=LOC103946187 Dbxref=GeneID:103946187,Genbank:XM_009356844.1 Name=XM_009356844.1 gbkey=mRNA product=cytochrome c oxidase assembly protein COX11%2C mitochondrial-like%2C transcript variant X2 transcript_id=XM_009356844.1 gene_biotype=protein_coding	0	0	0	0	0	0	1.17336	1.01166	1.25275	0.86275	0	0.699478
rna160	LOC103949525	GN=LOC103949525 Dbxref=GeneID:103949525,Genbank:XM_009360671.1 Name=XM_009360671.1 gbkey=mRNA product=peroxisomal membrane protein PMP22-like transcript_id=XM_009360671.1 gene_biotype=protein_coding	1.01527	0.920676	0.48222	0.853832	0.807392	1.02103	0.949159	0.856094	0.9252	1.44846	1.3318	1.38886
rna1601	LOC103951877	GN=LOC103951877 Dbxref=GeneID:103951877,Genbank:XM_009363364.1 Name=XM_009363364.1 gbkey=mRNA product=uncharacterized LOC103951877%2C transcript variant X2 transcript_id=XM_009363364.1 gene_biotype=protein_coding	0	0	0	0	1.21926	0.765501	1.00538	0	1.00986	0	0	0
rna16000	LOC103952130	GN=LOC103952130 Dbxref=GeneID:103952130,Genbank:XM_009363655.1 Name=XM_009363655.1 gbkey=mRNA product=elongation factor 1-beta 2-like transcript_id=XM_009363655.1 gene_biotype=protein_coding	1.2667	1.04979	1.21457	1.0648	0.96086	1.07819	0.759025	0.987391	0.682561	1.04458	1.01952	0.87201
rna1602	LOC103951871	GN=LOC103951871 Dbxref=GeneID:103951871,Genbank:XM_009363342.1 Name=XM_009363342.1 gbkey=mRNA product=ferrochelatase-2%2C chloroplastic-like transcript_id=XM_009363342.1 gene_biotype=protein_coding	0	0	0	0	0	0	0	0	1.05073	1.08016	0.812253	1.05685
rna16028	LOC103952132	GN=LOC103952132 Dbxref=GeneID:103952132,Genbank:XM_009363658.1 Name=XM_009363658.1 gbkey=mRNA product=uncharacterized LOC103952132%2C transcript variant X2 transcript_id=XM_009363658.1 gene_biotype=protein_coding	1.27424	1.07149	1.17631	1.00091	1.05686	1.12763	0.957589	0.95559	0.939457	0.854457	0.743387	0.842091
rna1603	LOC103951861	GN=LOC103951861 Dbxref=GeneID:103951861,Genbank:XM_009363331.1 Name=XM_009363331.1 gbkey=mRNA product=vacuolar-processing enzyme-like transcript_id=XM_009363331.1 gene_biotype=protein_coding	0	0	0	0	0	0	0	0	0	0	0	0
rna16034	LOC103952138	GN=LOC103952138 Dbxref=GeneID:103952138,Genbank:XM_009363684.1 Name=XM_009363684.1 gbkey=mRNA product=DNA-directed RNA polymerase V subunit 1%2C transcript variant X2 transcript_id=XM_009363684.1 gene_biotype=protein_coding	0.960917	0.728687	0.915338	0.738636	0.972998	0.977374	1.28377	1.31918	1.2214	1.10451	0.907613	0.869568
rna16045	LOC103952148	GN=LOC103952148 Dbxref=GeneID:103952148,Genbank:XM_009363692.1 Name=XM_009363692.1 gbkey=mRNA product=flowering time control protein FY-like transcript_id=XM_009363692.1 gene_biotype=protein_coding	0.81624	0.929635	1.07835	0.884413	1.13764	1.07302	1.25568	1.09337	1.37775	0.742123	0.768217	0.843564
rna1605	LOC103951836	GN=LOC103951836 Dbxref=GeneID:103951836,Genbank:XM_009363303.1 Name=XM_009363303.1 gbkey=mRNA product=PITH domain-containing protein 1-like%2C transcript variant X1 transcript_id=XM_009363303.1 gene_biotype=protein_coding	0.917124	0.953244	0.661237	1.10857	1.01985	1.14932	1.10523	1.0134	0	0.908505	0	1.16351
rna16052	LOC103952153	GN=LOC103952153 Dbxref=GeneID:103952153,Genbank:XM_009363698.1 Name=XM_009363698.1 gbkey=mRNA product=40S ribosomal protein S25-2-like transcript_id=XM_009363698.1 gene_biotype=protein_coding	0.807081	1.07816	0.850751	1.06507	1.20368	1.08953	0.990256	1.02057	0.921132	1.06097	0.997264	0.915545
rna16055	LOC103952154	GN=LOC103952154 Dbxref=GeneID:103952154,Genbank:XM_009363700.1 Name=XM_009363700.1 gbkey=mRNA product=uncharacterized LOC103952154%2C transcript variant X2 transcript_id=XM_009363700.1 gene_biotype=protein_coding	0	0	0	0	0	0	0	0	0	0	0	0
rna16058	LOC103952157	GN=LOC103952157 Dbxref=GeneID:103952157,Genbank:XM_009363703.1 Name=XM_009363703.1 gbkey=mRNA product=translation initiation factor eIF-2B subunit beta-like%2C transcript variant X1 transcript_id=XM_009363703.1 gene_biotype=protein_coding	1.30052	1.12494	1.21589	1.21067	1.08695	1.21605	0.686497	0.867409	0.737937	0.900105	0.834638	0.818382
rna16081	LOC103952238	GN=LOC103952238 Dbxref=GeneID:103952238,Genbank:XM_009363795.1 Name=XM_009363795.1 gbkey=mRNA product=mitochondrial import receptor subunit TOM7-1-like transcript_id=XM_009363795.1 gene_biotype=protein_coding	0	0	0	0.753158	0	0	1.22038	0.97054	1.05592	0	0	0
rna16084	LOC103952196	GN=LOC103952196 Dbxref=GeneID:103952196,Genbank:XM_009363742.1 Name=XM_009363742.1 gbkey=mRNA product=proteasome subunit beta type-6-like transcript_id=XM_009363742.1 gene_biotype=protein_coding	1.00301	0.978813	0.981265	0.862415	0.909985	0.873149	1.09541	0.918933	1.00391	1.09781	1.13607	1.13922
rna16087	LOC103952198	GN=LOC103952198 Dbxref=GeneID:103952198,Genbank:XM_009363743.1 Name=XM_009363743.1 gbkey=mRNA product=biotin carboxylase 1%2C chloroplastic%2C transcript variant X1 transcript_id=XM_009363743.1 gene_biotype=protein_coding	0.813031	0.889451	0.894315	0.826055	0.857514	0.854191	0.946727	0.858002	0.965487	1.29549	1.40035	1.39939
rna16102	LOC103952204	GN=LOC103952204 Dbxref=GeneID:103952204,Genbank:XM_009363755.1 Name=XM_009363755.1 gbkey=mRNA product=cycloartenol synthase 2-like%2C transcript variant X2 transcript_id=XM_009363755.1 gene_biotype=protein_coding	1.00945	1.15195	1.29119	1.15325	1.21542	1.18402	1.07647	1.14253	1.14338	0.52211	0.556968	0.553269
rna16107	LOC103952208	GN=LOC103952208 Dbxref=GeneID:103952208,Genbank:XM_009363760.1 Name=XM_009363760.1 gbkey=mRNA product=prefoldin subunit 1-like transcript_id=XM_009363760.1 gene_biotype=protein_coding	0.726859	0.854985	1.22395	0.874891	0.961552	1.16617	1.55282	0.850428	1.19368	0.754455	0.84889	0.991312
rna1611	LOC103951915	GN=LOC103951915 Dbxref=GeneID:103951915,Genbank:XM_009363406.1 Name=XM_009363406.1 gbkey=mRNA product=far upstream element-binding protein 2-like%2C transcript variant X1 transcript_id=XM_009363406.1 gene_biotype=protein_coding	0.957979	1.01135	0.923307	0.917019	1.06752	0.996135	1.29815	1.05154	1.19167	0.77602	0.900957	0.908351
rna16112	LOC103952211	GN=LOC103952211 Dbxref=GeneID:103952211,Genbank:XM_009363763.1 Name=XM_009363763.1 gbkey=mRNA product=probable voltage-gated potassium channel subunit beta transcript_id=XM_009363763.1 gene_biotype=protein_coding	0.788145	0.87246	0.909458	0.722428	0.796951	0.84913	0.960323	0.808714	0.90959	1.41528	1.50788	1.45964
rna16117	LOC103952213	GN=LOC103952213 Dbxref=GeneID:103952213,Genbank:XM_009363767.1 Name=XM_009363767.1 gbkey=mRNA product=probable pectate lyase 8 transcript_id=XM_009363767.1 gene_biotype=protein_coding	0	0.443227	0	0.479848	0	0	0.994256	0.359086	1.00437	1.85685	1.10952	1.75284
rna16118	LOC103952215	GN=LOC103952215 Dbxref=GeneID:103952215,Genbank:XM_009363768.1 Name=XM_009363768.1 gbkey=mRNA product=inosine triphosphate pyrophosphatase-like transcript_id=XM_009363768.1 gene_biotype=protein_coding	0	0	0	0	0	0	0	0	0	0	0	0
rna1612	LOC103951932	GN=LOC103951932 Dbxref=GeneID:103951932,Genbank:XM_009363424.1 Name=XM_009363424.1 gbkey=mRNA product=NADH dehydrogenase [ubiquinone] iron-sulfur protein 7%2C mitochondrial transcript_id=XM_009363424.1 gene_biotype=protein_coding	1.14173	1.07914	1.13318	1.09911	1.12208	1.04513	1.03135	0.943468	1.07964	0.750228	0.797913	0.777016
rna16123	LOC103952219	GN=LOC103952219 Dbxref=GeneID:103952219,Genbank:XM_009363772.1 Name=XM_009363772.1 gbkey=mRNA product=chaperonin CPN60-2%2C mitochondrial-like transcript_id=XM_009363772.1 gene_biotype=protein_coding	1.71399	1.40221	0	1.34973	1.15342	1.15265	0.635555	0.98769	0.472554	0.639683	0.744181	0.74834
rna16125	LOC103952220	GN=LOC103952220 Dbxref=GeneID:103952220,Genbank:XM_009363774.1 Name=XM_009363774.1 gbkey=mRNA product=protein transport protein Sec24-like At4g32640 transcript_id=XM_009363774.1 gene_biotype=protein_coding	0	0	0	0	0	0	0	0	0	0	0	0
rna16130	LOC103952223	GN=LOC103952223 Dbxref=GeneID:103952223,Genbank:XM_009363778.1 Name=XM_009363778.1 gbkey=mRNA product=hydroxyethylthiazole kinase-like%2C transcript variant X2 transcript_id=XM_009363778.1 gene_biotype=protein_coding	0	0	0	0	0	0	0	0	0	0	0	0
rna16134	LOC103952225	GN=LOC103952225 Dbxref=GeneID:103952225,Genbank:XM_009363780.1 Name=XM_009363780.1 gbkey=mRNA product=GDT1-like protein 2%2C chloroplastic transcript_id=XM_009363780.1 gene_biotype=protein_coding	0	0	0	0	0	0	0	0	0	0	0	0
rna16136	LOC103952228	GN=LOC103952228 Dbxref=GeneID:103952228,Genbank:XM_009363783.1 Name=XM_009363783.1 gbkey=mRNA product=NADH dehydrogenase [ubiquinone] 1 alpha subcomplex subunit 13-B transcript_id=XM_009363783.1 gene_biotype=protein_coding	1.28192	1.12277	1.40552	1.05282	0.979421	1.09422	0.850554	0.822048	0.792885	0.863803	0.920501	0.81354
rna16137	LOC103952229	GN=LOC103952229 Dbxref=GeneID:103952229,Genbank:XM_009363784.1 Name=XM_009363784.1 gbkey=mRNA product=katanin p60 ATPase-containing subunit A1-like%2C transcript variant X1 transcript_id=XM_009363784.1 gene_biotype=protein_coding	0.978793	1.09993	1.23822	1.01957	1.09667	1.13871	0.848854	1.06831	1.06412	0.787369	0.896963	0.762499
rna16139	LOC103952230	GN=LOC103952230 Dbxref=GeneID:103952230,Genbank:XM_009363787.1 Name=XM_009363787.1 gbkey=mRNA product=bifunctional aspartate aminotransferase and glutamate/aspartate-prephenate aminotransferase-like%2C transcript variant X2 transcript_id=XM_009363787.1 gene_biotype=protein_coding	0.59779	0.673108	0.686843	0.649756	0.670215	0.675445	0.787389	0.683711	0.869828	1.94542	1.90186	1.85863
rna16145	LOC103952259	GN=LOC103952259 Dbxref=GeneID:103952259,Genbank:XM_009363812.1 Name=XM_009363812.1 gbkey=mRNA product=protein transport protein SFT2-like transcript_id=XM_009363812.1 gene_biotype=protein_coding	0.894861	1.33414	1.52909	1.01945	0.9311	0.596741	1.05594	0.796175	0.783581	1.09541	0.796303	1.16721
rna16156	LOC103952262	GN=LOC103952262 Dbxref=GeneID:103952262,Genbank:XM_009363822.1 Name=XM_009363822.1 gbkey=mRNA product=heat shock protein 90-2 transcript_id=XM_009363822.1 gene_biotype=protein_coding	0.944266	0.80305	0.8354	0.991602	0.909774	0.858712	0.792869	1.37711	0.791981	1.29449	1.30107	1.09967
rna16157	LOC103952263	GN=LOC103952263 Dbxref=GeneID:103952263,Genbank:XM_009363824.1 Name=XM_009363824.1 gbkey=mRNA product=calcineurin B-like protein 3%2C transcript variant X2 transcript_id=XM_009363824.1 gene_biotype=protein_coding	1.18507	0.987519	1.10567	1.05229	1.07834	1.04022	0.942072	0.902696	1.059	0.926745	0.841237	0.879136
rna31692	LOC103965678	GN=LOC103965678 Dbxref=GeneID:103965678,Genbank:XM_009378749.1 Name=XM_009378749.1 gbkey=mRNA product=FAD synthase-like%2C transcript variant X2 transcript_id=XM_009378749.1 gene_biotype=protein_coding	0.895787	0.948277	0.921954	0.929716	0.845049	0.847178	0.852212	0.913528	0.894501	1.36616	1.31489	1.27076
rna16167	LOC103952268	GN=LOC103952268 Dbxref=GeneID:103952268,Genbank:XM_009363834.1 Name=XM_009363834.1 gbkey=mRNA product=hsp70-Hsp90 organizing protein 3-like transcript_id=XM_009363834.1 gene_biotype=protein_coding	1.03015	0.988636	1.09921	0.992545	0.992359	0.968625	0.820906	0.828576	0.789084	1.18577	1.1772	1.12694
rna16168	LOC103952269	GN=LOC103952269 Dbxref=GeneID:103952269,Genbank:XM_009363835.1 Name=XM_009363835.1 gbkey=mRNA product=elongation factor G-2%2C chloroplastic transcript_id=XM_009363835.1 gene_biotype=protein_coding	0.976002	0.475582	0.257882	0.670756	0.497907	0.559637	0.478752	1.04744	0.460339	2.61187	2.2372	1.72663
rna16169	LOC103952273	GN=LOC103952273 Dbxref=GeneID:103952273,Genbank:XM_009363837.1 Name=XM_009363837.1 gbkey=mRNA product=alternative NAD(P)H-ubiquinone oxidoreductase C1%2C chloroplastic/mitochondrial transcript_id=XM_009363837.1 gene_biotype=protein_coding	0.805451	0.89684	0.931191	1.00408	0.861175	0.976813	1.19326	1.01165	1.3248	1.05322	0.903878	1.03764
rna16173	LOC103952275	GN=LOC103952275 Dbxref=GeneID:103952275,Genbank:XM_009363841.1 Name=XM_009363841.1 gbkey=mRNA product=uncharacterized LOC103952275 transcript_id=XM_009363841.1 gene_biotype=protein_coding	0.546439	0.623719	0.727188	0.648315	0.620477	0.718608	1.0668	0.715952	0.801506	1.81914	1.94698	1.76487
rna16177	LOC103952277	GN=LOC103952277 Dbxref=GeneID:103952277,Genbank:XM_009363845.1 Name=XM_009363845.1 gbkey=mRNA product=FAM10 family protein At4g22670%2C transcript variant X2 transcript_id=XM_009363845.1 gene_biotype=protein_coding	1.60594	1.08167	1.26181	1.30823	1.1142	1.23433	0.816683	1.18817	0.662296	0.639224	0.577483	0.509968
rna16184	LOC103952282	GN=LOC103952282 Dbxref=GeneID:103952282,Genbank:XM_009363848.1 Name=XM_009363848.1 gbkey=mRNA product=maspardin transcript_id=XM_009363848.1 gene_biotype=protein_coding	0.95819	1.03071	0	0.842824	0.975428	0.966241	0.821355	0.801243	1.08549	1.18943	0.97325	1.35584
rna19822	LOC103955504	GN=LOC103955504 Dbxref=GeneID:103955504,Genbank:XM_009367398.1 Name=XM_009367398.1 gbkey=mRNA product=probable calcium-binding protein CML13 transcript_id=XM_009367398.1 gene_biotype=protein_coding	0.897509	0.954694	1.12069	0.808221	0.908468	0.883696	1.06312	0.900673	0.959555	1.13852	1.18474	1.18011
rna16188	LOC103952285	GN=LOC103952285 Dbxref=GeneID:103952285,Genbank:XM_009363853.1 Name=XM_009363853.1 gbkey=mRNA product=putative transferase CAF17 homolog%2C mitochondrial transcript_id=XM_009363853.1 gene_biotype=protein_coding	1.02852	0.996423	1.1629	1.14057	1.05286	1.15045	0.9133	0.815623	0.957253	0.890816	0.915192	0.976098
rna16193	LOC103952288	GN=LOC103952288 Dbxref=GeneID:103952288,Genbank:XM_009363858.1 Name=XM_009363858.1 gbkey=mRNA product=uncharacterized LOC103952288%2C transcript variant X2 transcript_id=XM_009363858.1 gene_biotype=protein_coding	0	1.18786	1.36549	0.947031	1.07353	1.17147	1.33689	1.16484	1.01101	0.52255	0.576037	0.643289
rna16199	LOC103952293	GN=LOC103952293 Dbxref=GeneID:103952293,Genbank:XM_009363864.1 Name=XM_009363864.1 gbkey=mRNA product=deoxyribodipyrimidine photo-lyase transcript_id=XM_009363864.1 gene_biotype=protein_coding	0	0	0	0	0	0	0	0	0	0	0	0
rna16202	LOC103952296	GN=LOC103952296 Dbxref=GeneID:103952296,Genbank:XM_009363867.1 Name=XM_009363867.1 gbkey=mRNA product=SKP1-like protein 1A transcript_id=XM_009363867.1 gene_biotype=protein_coding	0	0	0	0	0	0	0	0	0	0	0	0
rna16217	LOC103952318	GN=LOC103952318 Dbxref=GeneID:103952318,Genbank:XM_009363888.1 Name=XM_009363888.1 gbkey=mRNA product=coatomer subunit epsilon-1-like transcript_id=XM_009363888.1 gene_biotype=protein_coding	0.950886	1.00752	1.055	1.02688	1.01293	0.980505	0.961488	0.92243	1.01751	0.951775	1.02408	1.08899
rna16220	LOC103952320	GN=LOC103952320 Dbxref=GeneID:103952320,Genbank:XM_009363889.1 Name=XM_009363889.1 gbkey=mRNA product=UDP-arabinose 4-epimerase 1-like%2C transcript variant X1 transcript_id=XM_009363889.1 gene_biotype=protein_coding	0	0	0	0	0	0	0	0	0	0	0	0
rna16231	LOC103952329	GN=LOC103952329 Dbxref=GeneID:103952329,Genbank:XM_009363900.1 Name=XM_009363900.1 gbkey=mRNA product=protein G1-like1%2C transcript variant X2 transcript_id=XM_009363900.1 gene_biotype=protein_coding	1.25146	0	0.748538	0	0	0	0	0	0	0	0	0
rna7823	LOC103945079	GN=LOC103945079 Dbxref=GeneID:103945079,Genbank:XM_009355597.1 Name=XM_009355597.1 gbkey=mRNA product=serine/threonine-protein kinase tricorner-like%2C transcript variant X1 transcript_id=XM_009355597.1 gene_biotype=protein_coding	0	0	0	0	0	0	0	0	0	1.15838	0	0.841623
rna16239	LOC103952334	GN=LOC103952334 Dbxref=GeneID:103952334,Genbank:XM_009363905.1 Name=XM_009363905.1 gbkey=mRNA product=ATP-dependent Clp protease proteolytic subunit 4%2C chloroplastic-like transcript_id=XM_009363905.1 gene_biotype=protein_coding	0	0	0	0	0	0	0	0	0	0	0	0
rna16251	LOC103952340	GN=LOC103952340 Dbxref=GeneID:103952340,Genbank:XM_009363911.1 Name=XM_009363911.1 gbkey=mRNA product=reticuline oxidase-like protein%2C transcript variant X2 transcript_id=XM_009363911.1 gene_biotype=protein_coding	1.59973	1.42181	1.16949	0	1.04394	1.13943	0	0.675732	0	0.595655	0.690354	0.663857
rna16255	LOC103952341	GN=LOC103952341 Dbxref=GeneID:103952341,Genbank:XM_009363912.1 Name=XM_009363912.1 gbkey=mRNA product=reticuline oxidase-like protein transcript_id=XM_009363912.1 gene_biotype=protein_coding	0	0	0	0	0	0	0	0	0	0	0	0
rna1626	LOC103952041	GN=LOC103952041 Dbxref=GeneID:103952041,Genbank:XM_009363577.1 Name=XM_009363577.1 gbkey=mRNA product=uncharacterized LOC103952041%2C transcript variant X1 transcript_id=XM_009363577.1 gene_biotype=protein_coding	1.00788	1.04433	1.11855	1.00031	1.07958	1.03651	0.96097	0.869065	1.01967	0.899259	0.967586	0.996276
rna16262	LOC103952345	GN=LOC103952345 Dbxref=GeneID:103952345,Genbank:XM_009363916.1 Name=XM_009363916.1 gbkey=mRNA product=tetrahydrocannabinolic acid synthase-like transcript_id=XM_009363916.1 gene_biotype=protein_coding	2.22258	2.13967	1.27455	1.05972	1.05486	0.750462	0.543672	0.374066	0.506202	0.752894	0.605898	0.71544
rna16263	LOC103952347	GN=LOC103952347 Dbxref=GeneID:103952347,Genbank:XM_009363917.1 Name=XM_009363917.1 gbkey=mRNA product=cannabidiolic acid synthase-like 1 transcript_id=XM_009363917.1 gene_biotype=protein_coding	0.993009	1.52032	1.62401	1.20208	0.674045	0.855074	0.713399	0.794882	1.11019	0.867151	0	0.645837
rna16267	LOC103952351	GN=LOC103952351 Dbxref=GeneID:103952351,Genbank:XM_009363922.1 Name=XM_009363922.1 gbkey=mRNA product=fatty acid 2-hydroxylase 1-like%2C transcript variant X2 transcript_id=XM_009363922.1 gene_biotype=protein_coding	0.813516	0.924782	0.443451	1.30102	0.751074	0.754722	1.42043	0.851273	1.64169	0.676653	1.2815	1.1399
rna16271	LOC103952354	GN=LOC103952354 Dbxref=GeneID:103952354,Genbank:XM_009363925.1 Name=XM_009363925.1 gbkey=mRNA product=tubulin beta chain-like transcript_id=XM_009363925.1 gene_biotype=protein_coding	1.20477	1.12741	1.24784	1.15714	0.985077	0.923361	0.932136	1.2013	1.00632	0.844132	0.751997	0.618511
rna16277	LOC103952360	GN=LOC103952360 Dbxref=GeneID:103952360,Genbank:XM_009363933.1 Name=XM_009363933.1 gbkey=mRNA product=coatomer subunit alpha-1-like%2C transcript variant X4 transcript_id=XM_009363933.1 gene_biotype=protein_coding	0.823778	0.936453	0.889025	0.940262	0.919192	0.911071	0.798159	0.948244	0.814024	1.39137	1.36276	1.26566
rna16282	LOC103952361	GN=LOC103952361 Dbxref=GeneID:103952361,Genbank:XM_009363935.1 Name=XM_009363935.1 gbkey=mRNA product=histidinol dehydrogenase%2C chloroplastic%2C transcript variant X2 transcript_id=XM_009363935.1 gene_biotype=protein_coding	1.14476	1.0296	1.05875	1.07214	0.955898	1.06061	0.678995	0.872481	0.664178	1.17915	1.19211	1.09133
rna16291	LOC103952362	GN=LOC103952362 Dbxref=GeneID:103952362,Genbank:XM_009363937.1 Name=XM_009363937.1 gbkey=mRNA product=small RNA 2'-O-methyltransferase-like%2C transcript variant X2 transcript_id=XM_009363937.1 gene_biotype=protein_coding	1.29103	0.86132	0.85951	0.948232	0.729517	0.866171	0.722469	1.13482	0.994716	1.36836	1.13217	1.09169
rna16292	LOC103952367	GN=LOC103952367 Dbxref=GeneID:103952367,Genbank:XM_009363945.1 Name=XM_009363945.1 gbkey=mRNA product=probable 3-hydroxyisobutyrate dehydrogenase%2C mitochondrial transcript_id=XM_009363945.1 gene_biotype=protein_coding	1.16522	1.37019	1.29241	1.04832	1.0654	1.07334	1.10073	0.819699	0.9735	0.529753	0.561441	0
rna16294	LOC103952368	GN=LOC103952368 Dbxref=GeneID:103952368,Genbank:XM_009363947.1 Name=XM_009363947.1 gbkey=mRNA product=probable LRR receptor-like serine/threonine-protein kinase At4g20940%2C transcript variant X2 transcript_id=XM_009363947.1 gene_biotype=protein_coding	0	0.969237	0.736608	1.17752	0	0.930863	1.1406	1.22048	1.02363	0	0.947152	0.853902
rna16295	LOC103952369	GN=LOC103952369 Dbxref=GeneID:103952369,Genbank:XM_009363948.1 Name=XM_009363948.1 gbkey=mRNA product=obg-like ATPase 1 transcript_id=XM_009363948.1 gene_biotype=protein_coding	0.944916	0.98894	1.04942	1.01541	1.01743	0.993352	0.969272	0.973132	1.06458	0.987286	0.978003	1.01826
rna16310	LOC103952374	GN=LOC103952374 Dbxref=GeneID:103952374,Genbank:XM_009363954.1 Name=XM_009363954.1 gbkey=mRNA product=ferredoxin--NADP reductase%2C root isozyme%2C chloroplastic transcript_id=XM_009363954.1 gene_biotype=protein_coding	0	0	0	0.739132	0	0	0.866836	0	0.943795	1.41476	0.972963	1.06252
rna16314	LOC103952381	GN=LOC103952381 Dbxref=GeneID:103952381,Genbank:XM_009363965.1 Name=XM_009363965.1 gbkey=mRNA product=DNA-damage-repair/toleration protein DRT111%2C chloroplastic-like transcript_id=XM_009363965.1 gene_biotype=protein_coding	0	0	0	0	0	0	0	0	0	0	0	0
rna16317	LOC103952384	GN=LOC103952384 Dbxref=GeneID:103952384,Genbank:XM_009363969.1 Name=XM_009363969.1 gbkey=mRNA product=U3 small nucleolar RNA-interacting protein 2-like transcript_id=XM_009363969.1 gene_biotype=protein_coding	0	0	0	0	0	0	0	0	0	0	0	0
rna16319	LOC103952386	GN=LOC103952386 Dbxref=GeneID:103952386,Genbank:XM_009363971.1 Name=XM_009363971.1 gbkey=mRNA product=187-kDa microtubule-associated protein AIR9-like%2C transcript variant X1 transcript_id=XM_009363971.1 gene_biotype=protein_coding	1.53543	0.611541	0.888919	1.47722	0.688871	1.41543	0.821153	1.26541	0.805314	0.85201	0	0.6387
rna1635	LOC103952059	GN=LOC103952059 Dbxref=GeneID:103952059,Genbank:XM_009363608.1 Name=XM_009363608.1 gbkey=mRNA product=glycine dehydrogenase (decarboxylating)%2C mitochondrial%2C transcript variant X4 transcript_id=XM_009363608.1 gene_biotype=protein_coding	0.634167	0.715929	0.70941	0.617442	0.587723	0.569571	0.772175	0.793034	0.822772	1.82198	1.88952	2.06627
rna45761	LOC103936284	GN=LOC103936284 Dbxref=GeneID:103936284,Genbank:XM_009346121.1 Name=XM_009346121.1 gbkey=mRNA product=cation-chloride cotransporter 1-like transcript_id=XM_009346121.1 gene_biotype=protein_coding	0	0	0.934513	1.17401	0	1.00467	0	0.829822	0	0.984271	0	1.07272
rna16334	LOC103952395	GN=LOC103952395 Dbxref=GeneID:103952395,Genbank:XM_009363984.1 Name=XM_009363984.1 gbkey=mRNA product=DNA damage-binding protein 1-like transcript_id=XM_009363984.1 gene_biotype=protein_coding	1.72194	0.953106	0.834999	1.12308	0.885476	1.04502	0.515092	1.1504	0.546091	1.27604	1.08143	0.867318
rna32149	LOC103966064	GN=LOC103966064 Dbxref=GeneID:103966064,Genbank:XM_009379191.1 Name=XM_009379191.1 gbkey=mRNA product=photosystem I reaction center subunit psaK%2C chloroplastic-like transcript_id=XM_009379191.1 gene_biotype=protein_coding	0	0	0	0	0	0	0	0	0	0	0	0
rna16352	LOC103952408	GN=LOC103952408 Dbxref=GeneID:103952408,Genbank:XM_009364000.1 Name=XM_009364000.1 gbkey=mRNA product=uncharacterized LOC103952408 transcript_id=XM_009364000.1 gene_biotype=protein_coding	0.99988	1.04697	1.11293	0.964253	1.0134	1.02661	1.17	1.02029	1.16701	0.82673	0.777633	0.874285
rna16353	LOC103952409	GN=LOC103952409 Dbxref=GeneID:103952409,Genbank:XM_009364001.1 Name=XM_009364001.1 gbkey=mRNA product=CSC1-like protein ERD4 transcript_id=XM_009364001.1 gene_biotype=protein_coding	1.08985	1.00416	1.05236	1.06486	1.17091	1.18582	1.02746	0.90354	0.899663	0.906284	0.769393	0.925699
rna16354	LOC103952410	GN=LOC103952410 Dbxref=GeneID:103952410,Genbank:XM_009364002.1 Name=XM_009364002.1 gbkey=mRNA product=probable beta-1%2C3-galactosyltransferase 20 transcript_id=XM_009364002.1 gene_biotype=protein_coding	0	0	0	0	0	0	0	0.866045	0	0	0.960685	1.17327
rna16367	LOC103952460	GN=LOC103952460 Dbxref=GeneID:103952460,Genbank:XM_009364043.1 Name=XM_009364043.1 gbkey=mRNA product=protein MEMO1-like transcript_id=XM_009364043.1 gene_biotype=protein_coding	0	0	0	0	0	0	0	0	0	0	0	0
rna9825	LOC103946740	GN=LOC103946740 Dbxref=GeneID:103946740,Genbank:XM_009357521.1 Name=XM_009357521.1 gbkey=mRNA product=40S ribosomal protein S11 transcript_id=XM_009357521.1 gene_biotype=protein_coding	1.16615	1.01774	1.18701	1.20652	1.17609	1.06393	0.88402	0.962602	0.918652	0.874648	0.846389	0.696261
rna16376	LOC103952465	GN=LOC103952465 Dbxref=GeneID:103952465,Genbank:XM_009364049.1 Name=XM_009364049.1 gbkey=mRNA product=uncharacterized LOC103952465 transcript_id=XM_009364049.1 gene_biotype=protein_coding	0.824182	0.841645	0	0.759799	0.811506	0	1.06524	0.944199	1.22293	1.0786	1.22457	1.22734
rna16379	LOC103952469	GN=LOC103952469 Dbxref=GeneID:103952469,Genbank:XM_009364054.1 Name=XM_009364054.1 gbkey=mRNA product=homeobox protein knotted-1-like 3%2C transcript variant X4 transcript_id=XM_009364054.1 gene_biotype=protein_coding	0.610874	0	0.727531	0	0	0.586845	0.550188	0	0	2.27156	1.28688	0.966113
rna164	LOC103949713	GN=LOC103949713 Dbxref=GeneID:103949713,Genbank:XM_009360862.1 Name=XM_009360862.1 gbkey=mRNA product=aminomethyltransferase%2C mitochondrial transcript_id=XM_009360862.1 gene_biotype=protein_coding	0.972142	0.985971	1.06062	0.994227	1.05807	1.00627	1.05188	0.946342	1.07342	0.962785	0.917102	0.971179
rna16416	LOC103952506	GN=LOC103952506 Dbxref=GeneID:103952506,Genbank:XM_009364093.1 Name=XM_009364093.1 gbkey=mRNA product=suppressor of mec-8 and unc-52 protein homolog 1 transcript_id=XM_009364093.1 gene_biotype=protein_coding	0.888523	0.980022	1.08256	1.07572	1.08916	1.04292	1.1271	1.06627	1.16222	0.838772	0.813136	0.833594
rna16418	LOC103952509	GN=LOC103952509 Dbxref=GeneID:103952509,Genbank:XM_009364095.1 Name=XM_009364095.1 gbkey=mRNA product=uncharacterized LOC103952509 transcript_id=XM_009364095.1 gene_biotype=protein_coding	0.284715	1.17962	0.750135	1.10576	1.08831	1.20382	0.922371	1.27869	1.17912	0.81366	1.1938	0
rna1642	LOC103952122	GN=LOC103952122 Dbxref=GeneID:103952122,Genbank:XM_009363651.1 Name=XM_009363651.1 gbkey=mRNA product=uncharacterized LOC103952122 transcript_id=XM_009363651.1 gene_biotype=protein_coding	0.755421	1.03531	1.02594	1.0112	1.18584	0.989149	1.32485	1.12513	1.22963	0	0.317515	0
rna16423	LOC103952516	GN=LOC103952516 Dbxref=GeneID:103952516,Genbank:XM_009364101.1 Name=XM_009364101.1 gbkey=mRNA product=putative 12-oxophytodienoate reductase 11 transcript_id=XM_009364101.1 gene_biotype=protein_coding	0	0	0	0	0	0	0	0	0	0	0	0
rna16426	LOC103952514	GN=LOC103952514 Dbxref=GeneID:103952514,Genbank:XM_009364098.1 Name=XM_009364098.1 gbkey=mRNA product=putative 12-oxophytodienoate reductase 11 transcript_id=XM_009364098.1 gene_biotype=protein_coding	0	0	0	0	0	0	0	0	0	0	0	0
rna16427	LOC103952513	GN=LOC103952513 Dbxref=GeneID:103952513,Genbank:XM_009364097.1 Name=XM_009364097.1 gbkey=mRNA product=12-oxophytodienoate reductase 2-like transcript_id=XM_009364097.1 gene_biotype=protein_coding	0	0	0	0	0	0	0	0	0	0	0	0
rna16430	LOC103952520	GN=LOC103952520 Dbxref=GeneID:103952520,Genbank:XM_009364104.1 Name=XM_009364104.1 gbkey=mRNA product=putative 12-oxophytodienoate reductase 11 transcript_id=XM_009364104.1 gene_biotype=protein_coding	0	0	0	0	0	0	0	0	0	0	0	0
rna16432	LOC103952525	GN=LOC103952525 Dbxref=GeneID:103952525,Genbank:XM_009364110.1 Name=XM_009364110.1 gbkey=mRNA product=elongation factor 1-gamma-like transcript_id=XM_009364110.1 gene_biotype=protein_coding	0.954679	0.900463	0.94201	0.892255	0.932186	0.935388	0.868156	0.902208	0.88949	1.26512	1.31974	1.1983
rna16446	LOC103952529	GN=LOC103952529 Dbxref=GeneID:103952529,Genbank:XM_009364122.1 Name=XM_009364122.1 gbkey=mRNA product=protein AIG1%2C transcript variant X6 transcript_id=XM_009364122.1 gene_biotype=protein_coding	0.88359	0.844871	1.12088	0.915543	0.979797	0.826442	1.20189	1.33032	0.964607	0.888828	1.09137	0.951861
rna16463	LOC103952542	GN=LOC103952542 Dbxref=GeneID:103952542,Genbank:XM_009364145.1 Name=XM_009364145.1 gbkey=mRNA product=alkaline/neutral invertase CINV2-like transcript_id=XM_009364145.1 gene_biotype=protein_coding	0.885275	0.917781	0.547361	0.868324	0.850103	0.868577	0.801026	0.790487	0.883624	1.63843	1.39508	1.55393
rna16469	LOC103952539	GN=LOC103952539 Dbxref=GeneID:103952539,Genbank:XM_009364139.1 Name=XM_009364139.1 gbkey=mRNA product=adenylate kinase%2C chloroplastic transcript_id=XM_009364139.1 gene_biotype=protein_coding	0.648449	0.836173	0.920287	0.804378	0.862833	0.838844	0.959944	0.854646	0.956795	1.4632	1.42284	1.43162
rna1647	LOC103952190	GN=LOC103952190 Dbxref=GeneID:103952190,Genbank:XM_009363739.1 Name=XM_009363739.1 gbkey=mRNA product=ATP-dependent zinc metalloprotease FTSH 4%2C mitochondrial-like%2C transcript variant X1 transcript_id=XM_009363739.1 gene_biotype=protein_coding	0.632694	0.730528	0.776399	0.714862	0.707504	0.751193	1.38544	1.21399	1.32826	1.2086	1.23888	1.31165
rna16475	LOC103952550	GN=LOC103952550 Dbxref=GeneID:103952550,Genbank:XM_009364155.1 Name=XM_009364155.1 gbkey=mRNA product=mitochondrial inner membrane organizing system protein 1-like%2C transcript variant X1 transcript_id=XM_009364155.1 gene_biotype=protein_coding	1.19445	1.06514	0.903709	0.773496	1.23145	1.22076	1.14562	0.979643	0.947994	0.82852	0.811882	0.897334
rna16476	LOC103952549	GN=LOC103952549 Dbxref=GeneID:103952549,Genbank:XM_009364154.1 Name=XM_009364154.1 gbkey=mRNA product=patellin-3-like transcript_id=XM_009364154.1 gene_biotype=protein_coding	1.70794	1.07634	1.16549	1.16687	1.13192	1.19355	0.764215	1.11229	0.720922	0.730783	0.656462	0.573217
rna1648	LOC103952180	GN=LOC103952180 Dbxref=GeneID:103952180,Genbank:XM_009363728.1 Name=XM_009363728.1 gbkey=mRNA product=UDP-sulfoquinovose synthase%2C chloroplastic transcript_id=XM_009363728.1 gene_biotype=protein_coding	0.707782	0.878359	0.852617	0.970626	0.991762	0.994562	1.14211	0.984174	1.15561	1.05756	1.14495	1.11989
rna16480	LOC103952552	GN=LOC103952552 Dbxref=GeneID:103952552,Genbank:XM_009364157.1 Name=XM_009364157.1 gbkey=mRNA product=protein NRT1/ PTR FAMILY 5.10-like transcript_id=XM_009364157.1 gene_biotype=protein_coding	0	0	0	0	0	0	0	0	0	0	0	0
rna16484	LOC103952554	GN=LOC103952554 Dbxref=GeneID:103952554,Genbank:XM_009364159.1 Name=XM_009364159.1 gbkey=mRNA product=anthocyanidin 5%2C3-O-glucosyltransferase-like transcript_id=XM_009364159.1 gene_biotype=protein_coding	0.788074	0.98347	1.18422	1.29419	1.21846	1.27399	0.874433	1.04445	1.01677	0.8094	0.737055	0.775492
rna16487	LOC103952559	GN=LOC103952559 Dbxref=GeneID:103952559,Genbank:XM_009364164.1 Name=XM_009364164.1 gbkey=mRNA product=uncharacterized LOC103952559 transcript_id=XM_009364164.1 gene_biotype=protein_coding	1.64339	1.13568	1.16148	1.15787	0.967311	1.02996	0.655138	0.837156	0.560078	1.13742	0.919001	0.795516
rna16491	LOC103952561	GN=LOC103952561 Dbxref=GeneID:103952561,Genbank:XM_009364169.1 Name=XM_009364169.1 gbkey=mRNA product=CBS domain-containing protein CBSCBSPB3-like transcript_id=XM_009364169.1 gene_biotype=protein_coding	0.868822	0.898131	0	0.856475	0.780011	0.779722	1.06583	1.23286	1.03606	1.10252	1.23578	1.14379
rna16497	LOC103952566	GN=LOC103952566 Dbxref=GeneID:103952566,Genbank:XM_009364174.1 Name=XM_009364174.1 gbkey=mRNA product=ran-binding protein 10-like%2C transcript variant X1 transcript_id=XM_009364174.1 gene_biotype=protein_coding	0	0	0	0	0	0	0	0	0	0	0	0
rna16514	LOC103952576	GN=LOC103952576 Dbxref=GeneID:103952576,Genbank:XM_009364191.1 Name=XM_009364191.1 gbkey=mRNA product=alpha-(1%2C4)-fucosyltransferase-like transcript_id=XM_009364191.1 gene_biotype=protein_coding	0	0.699724	0	0	0.697151	0	1.10554	0.868668	1.31276	0.922958	1.09434	1.29886
rna16515	LOC103952581	GN=LOC103952581 Dbxref=GeneID:103952581,Genbank:XM_009364208.1 Name=XM_009364208.1 gbkey=mRNA product=protein disulfide-isomerase 5-2-like transcript_id=XM_009364208.1 gene_biotype=protein_coding	1.30181	1.13085	1.23187	1.09944	0.921669	1.02827	0.736412	1.02123	0.789877	0.934452	0.984891	0.819231
rna16516	LOC103952580	GN=LOC103952580 Dbxref=GeneID:103952580,Genbank:XM_009364206.1 Name=XM_009364206.1 gbkey=mRNA product=uncharacterized LOC103952580 transcript_id=XM_009364206.1 gene_biotype=protein_coding	0	0	0	0	0	0	0	0	0	0	0	0
rna16518	LOC103952579	GN=LOC103952579 Dbxref=GeneID:103952579,Genbank:XM_009364204.1 Name=XM_009364204.1 gbkey=mRNA product=chlorophyll a-b binding protein CP24 10A%2C chloroplastic-like%2C transcript variant X1 transcript_id=XM_009364204.1 gene_biotype=protein_coding	0.278638	0.311589	0.428605	0.643025	0.704447	0.902998	1.0875	0.841896	0.961068	1.86338	1.86797	2.10888
rna16542	LOC103952586	GN=LOC103952586 Dbxref=GeneID:103952586,Genbank:XM_009364218.1 Name=XM_009364218.1 gbkey=mRNA product=rae1-like protein At1g80670 transcript_id=XM_009364218.1 gene_biotype=protein_coding	0.599688	0.838198	0.929648	0.900127	0.878145	0.895125	1.30609	1.29573	1.85732	0	0	0.499931
rna16543	LOC103952593	GN=LOC103952593 Dbxref=GeneID:103952593,Genbank:XM_009364225.1 Name=XM_009364225.1 gbkey=mRNA product=BRASSINOSTEROID INSENSITIVE 1-associated receptor kinase 1-like transcript_id=XM_009364225.1 gene_biotype=protein_coding	0	0	0	0	0	0	0	0	0	0	0	0
rna16546	LOC103952591	GN=LOC103952591 Dbxref=GeneID:103952591,Genbank:XM_009364224.1 Name=XM_009364224.1 gbkey=mRNA product=28S ribosomal protein S9%2C mitochondrial-like transcript_id=XM_009364224.1 gene_biotype=protein_coding	1.22843	1.00331	1.59925	1.15321	0.904469	1.07809	0.987458	1.09418	0.634574	0.862344	0.846331	0.608349
rna16563	LOC103952615	GN=LOC103952615 Dbxref=GeneID:103952615,Genbank:XM_009364247.1 Name=XM_009364247.1 gbkey=mRNA product=ubiquitin carboxyl-terminal hydrolase 5-like%2C transcript variant X4 transcript_id=XM_009364247.1 gene_biotype=protein_coding	2.17522	1.06265	0.80275	1.44682	0.514364	1.35278	0.628189	1.29044	0.942267	0.872738	0.404771	0.507014
rna39441	LOC103930699	GN=LOC103930699 Dbxref=GeneID:103930699,Genbank:XM_009340067.1 Name=XM_009340067.1 gbkey=mRNA product=probable polygalacturonase At1g80170 transcript_id=XM_009340067.1 gene_biotype=protein_coding	0.893725	0	1.21594	0	0	0	0.890334	0	0	0	0	0
rna16565	LOC103952617	GN=LOC103952617 Dbxref=GeneID:103952617,Genbank:XM_009364249.1 Name=XM_009364249.1 gbkey=mRNA product=peptide deformylase 1A%2C chloroplastic/mitochondrial-like transcript_id=XM_009364249.1 gene_biotype=protein_coding	0.712816	0.793298	0.761972	0.701506	0.811705	0.868934	1.23684	1.0139	1.31313	1.20845	1.23839	1.33907
rna16568	LOC103952620	GN=LOC103952620 Dbxref=GeneID:103952620,Genbank:XM_009364252.1 Name=XM_009364252.1 gbkey=mRNA product=uncharacterized protein At2g34160-like transcript_id=XM_009364252.1 gene_biotype=protein_coding	1.04882	1.00179	1.06575	1.06566	1.07696	0.943357	1.11285	1.06196	0.863552	0.894958	0.930779	0.933558
rna16599	LOC103952640	GN=LOC103952640 Dbxref=GeneID:103952640,Genbank:XM_009364279.1 Name=XM_009364279.1 gbkey=mRNA product=ruvB-like 2 transcript_id=XM_009364279.1 gene_biotype=protein_coding	1.32896	0.994308	0.931024	1.07818	0.984212	1.09873	0.835142	1.2293	0.75825	1.03891	0.94272	0.780263
[truncated: 6,184 more rows]
