# Supplementary material for: Integrated Multi-Omics Reveals DAM-Mediated Phytohormone Regulatory Networks Driving Bud Dormancy in ‘Mixue’ Pears
Source: Plants (Basel). 2025 Jul 14;14(14):2172. doi: 10.3390/plants14142172 (PMC12301059; doi:10.3390/plants14142172)
Supplement: Supplementary file 1 [file plants-14-02172-s001.zip › Supplementary table S12.xlsx]

## Sheet: Sheet1
Supplement table S12 The expression levels of difference expression proteins (DEPs) in 4 different bud developmental stages of 'Mixue' cultivar.
ProteinID	Group	GeneName	Description	S1_1	S1_2	S1_3	S2_1	S2_2	S2_3	S3_1	S3_2	S3_3	S4_1	S4_2	S4_3
rna10	Group I	LOC103938414	GN=LOC103938414 Dbxref=GeneID:103938414,Genbank:XM_009351615.1 Name=XM_009351615.1 gbkey=mRNA product=ATP-dependent 6-phosphofructokinase 2 transcript_id=XM_009351615.1 gene_biotype=protein_coding	0	0.800626	0.91912	1.67432	1.4109	1.15095	0.888029	0.679839	1.01819	0	0	0.458025
rna10008	Group I	LOC103946904	GN=LOC103946904 Dbxref=GeneID:103946904,Genbank:XM_009357727.1 Name=XM_009357727.1 gbkey=mRNA product=uncharacterized LOC103946904 transcript_id=XM_009357727.1 gene_biotype=protein_coding	1.40825	1.22351	1.35247	1.20043	1.17256	1.07045	0.939995	0.928398	1.04162	0.505146	0.627111	0.530056
rna10022	Group II	LOC103946913	GN=LOC103946913 Dbxref=GeneID:103946913,Genbank:XM_009357736.1 Name=XM_009357736.1 gbkey=mRNA product=probable inactive receptor kinase At1g48480 transcript_id=XM_009357736.1 gene_biotype=protein_coding	0.777441	1.00867	0.944292	0.904086	0.742301	0.739031	1.01034	1.09223	0.952051	1.25369	1.30557	1.2703
rna10026	Group I	LOC103946917	GN=LOC103946917 Dbxref=GeneID:103946917,Genbank:XM_009357740.1 Name=XM_009357740.1 gbkey=mRNA product=TPR repeat-containing thioredoxin TDX-like%2C transcript variant X2 transcript_id=XM_009357740.1 gene_biotype=protein_coding	1.72643	1.09033	1.13263	1.39076	1.14115	1.14558	0.523501	0.728745	0.540157	0.964185	0.869392	0.74714
rna10037	Group I	LOC103946927	GN=LOC103946927 Dbxref=GeneID:103946927,Genbank:XM_009357753.1 Name=XM_009357753.1 gbkey=mRNA product=aldose 1-epimerase-like transcript_id=XM_009357753.1 gene_biotype=protein_coding	1.05802	1.12197	1.2384	1.08916	1.17716	1.22222	0.996542	0.912582	0.972976	0.69551	0.746864	0.768601
rna10044	Group III	LOC103946935	GN=LOC103946935 Dbxref=GeneID:103946935,Genbank:XM_009357762.1 Name=XM_009357762.1 gbkey=mRNA product=translocon at the outer membrane of chloroplasts 64 transcript_id=XM_009357762.1 gene_biotype=protein_coding	0.713533	0.835741	0.540148	0.75661	0.789848	0.818253	1.12083	1.116	1.26467	1.28671	1.32106	1.43659
rna10046	Group I	LOC103946936	GN=LOC103946936 Dbxref=GeneID:103946936,Genbank:XM_009357763.1 Name=XM_009357763.1 gbkey=mRNA product=probable ADP-ribosylation factor GTPase-activating protein AGD11 transcript_id=XM_009357763.1 gene_biotype=protein_coding	0.991783	1.09379	1.12415	1.09375	1.28489	1.14736	0.687225	0.592452	0.583668	1.04871	1.1418	1.21044
rna10054	Group I	LOC103946945	GN=LOC103946945 Dbxref=GeneID:103946945,Genbank:XM_009357772.1 Name=XM_009357772.1 gbkey=mRNA product=probable calcium-binding protein CML27 transcript_id=XM_009357772.1 gene_biotype=protein_coding	1.56137	1.43301	1.52512	1.17603	1.21509	1.17817	0.745299	0.686985	0.692308	0.550912	0.622049	0.613653
rna10063	Group I	LOC103946952	GN=LOC103946952 Dbxref=GeneID:103946952,Genbank:XM_009357781.1 Name=XM_009357781.1 gbkey=mRNA product=proline-rich protein LAS17-like transcript_id=XM_009357781.1 gene_biotype=protein_coding	1.44387	1.07289	0.991077	1.37475	1.16367	1.11286	0.804349	1.17196	0.550382	0.944984	0.770761	0.598454
rna10064	Group III	LOC103946953	GN=LOC103946953 Dbxref=GeneID:103946953,Genbank:XM_009357782.1 Name=XM_009357782.1 gbkey=mRNA product=mitogen-activated protein kinase 9-like transcript_id=XM_009357782.1 gene_biotype=protein_coding	0.663392	0.841084	0.968218	0.729566	0.793133	0.792007	1.12496	1.07262	1.34929	1.14047	1.21383	1.31143
rna10071	Group IV	LOC103946960	GN=LOC103946960 Dbxref=GeneID:103946960,Genbank:XM_009357790.1 Name=XM_009357790.1 gbkey=mRNA product=xyloglucan endotransglucosylase/hydrolase protein 9-like transcript_id=XM_009357790.1 gene_biotype=protein_coding	0.671217	1.45417	1.68124	0.952154	1.21923	1.38107	1.2864	1.14301	1.33429	0.24022	0.317557	0.319436
rna10083	Group II	LOC103946974	GN=LOC103946974 Dbxref=GeneID:103946974,Genbank:XM_009357805.1 Name=XM_009357805.1 gbkey=mRNA product=pseudouridine-metabolizing bifunctional protein C1861.05-like%2C transcript variant X3 transcript_id=XM_009357805.1 gene_biotype=protein_coding	0.730958	0.792129	0.822405	0.864957	0.947687	0.941962	1.11057	0.91999	1.17943	1.1738	1.19335	1.32276
rna10111	Group I	LOC103947008	GN=LOC103947008 Dbxref=GeneID:103947008,Genbank:XM_009357839.1 Name=XM_009357839.1 gbkey=mRNA product=copper transport protein CCH%2C transcript variant X2 transcript_id=XM_009357839.1 gene_biotype=protein_coding	1.21819	1.1937	1.29175	1.10151	0.924734	1.17021	1.27469	0.697364	1.31118	0.558996	0.573827	0.683851
rna10112	Group II	LOC103947010	GN=LOC103947010 Dbxref=GeneID:103947010,Genbank:XM_009357840.1 Name=XM_009357840.1 gbkey=mRNA product=alkaline/neutral invertase CINV1-like%2C transcript variant X1 transcript_id=XM_009357840.1 gene_biotype=protein_coding	0.595159	0	0	0.608455	0.546089	0.6593	0.738188	0.797465	0.769201	1.83839	1.7551	1.69266
rna10159	Group I	LOC103947041	GN=LOC103947041 Dbxref=GeneID:103947041,Genbank:XM_009357880.1 Name=XM_009357880.1 gbkey=mRNA product=multicopper oxidase LPR2-like transcript_id=XM_009357880.1 gene_biotype=protein_coding	1.35789	1.23635	0.918491	1.54084	1.60848	1.2447	0.478211	0.828645	0.499571	0.94968	0.731294	0.605841
rna10228	Group V	LOC103947091	GN=LOC103947091 Dbxref=GeneID:103947091,Genbank:XM_009357948.1 Name=XM_009357948.1 gbkey=mRNA product=elongator complex protein 2-like%2C transcript variant X1 transcript_id=XM_009357948.1 gene_biotype=protein_coding	0.729311	0.86956	0.880963	0.84095	0.914762	0.868536	1.19656	1.12609	1.47938	0.990418	1.01862	1.08485
rna10232	Group I	LOC103947095	GN=LOC103947095 Dbxref=GeneID:103947095,Genbank:XM_009357952.1 Name=XM_009357952.1 gbkey=mRNA product=probable inactive leucine-rich repeat receptor-like protein kinase At1g66830 transcript_id=XM_009357952.1 gene_biotype=protein_coding	1.08291	1.02683	1.54819	1.36104	0.989857	0	0.776396	0	1.13032	0	0.534398	0.550048
rna1024	Group II	LOC103946539	GN=LOC103946539 Dbxref=GeneID:103946539,Genbank:XM_009357257.1 Name=XM_009357257.1 gbkey=mRNA product=transcription factor BIM2-like%2C transcript variant X1 transcript_id=XM_009357257.1 gene_biotype=protein_coding	0	0.745974	0	0	0.799597	0.735221	0.834311	0.688969	1.25526	1.11015	1.2714	1.55911
rna10240	Group V	LOC103947103	GN=LOC103947103 Dbxref=GeneID:103947103,Genbank:XM_009357960.1 Name=XM_009357960.1 gbkey=mRNA product=nicotinamide adenine dinucleotide transporter 2%2C mitochondrial-like transcript_id=XM_009357960.1 gene_biotype=protein_coding	0	0.584792	0	0	0.670133	0.705607	1.07479	0.874001	1.44977	0	1.2056	1.43531
rna10253	Group III	LOC103947110	GN=LOC103947110 Dbxref=GeneID:103947110,Genbank:XM_009357967.1 Name=XM_009357967.1 gbkey=mRNA product=chaperone protein dnaJ 15-like transcript_id=XM_009357967.1 gene_biotype=protein_coding	0.708656	0.975375	0.799575	0.738461	0.797182	0.736374	1.24813	1.09058	1.12557	1.12548	1.35727	1.29735
rna10263	Group II	LOC103947121	GN=LOC103947121 Dbxref=GeneID:103947121,Genbank:XM_009357978.1 Name=XM_009357978.1 gbkey=mRNA product=universal stress protein A-like protein transcript_id=XM_009357978.1 gene_biotype=protein_coding	1.51032	0.971001	0.531662	0.83111	0.748878	0.846623	0.457708	0.358027	0.510768	1.70945	1.71885	1.80561
rna10264	Group II	LOC103947123	GN=LOC103947123 Dbxref=GeneID:103947123,Genbank:XM_009357980.1 Name=XM_009357980.1 gbkey=mRNA product=universal stress protein A-like protein transcript_id=XM_009357980.1 gene_biotype=protein_coding	0.717959	0.733285	0.769619	0.854673	0.771456	0.831247	1.0319	0.662678	1.20392	1.66211	1.31991	1.44125
rna10269	Group II	LOC103947127	GN=LOC103947127 Dbxref=GeneID:103947127,Genbank:XM_009357984.1 Name=XM_009357984.1 gbkey=mRNA product=IST1 homolog%2C transcript variant X2 transcript_id=XM_009357984.1 gene_biotype=protein_coding	0.526995	0.681621	0.723119	0.495568	0.720991	0.600367	1.15227	0.748974	0.833875	1.89236	1.88091	1.74295
rna10275	Group II	LOC103947130	GN=LOC103947130 Dbxref=GeneID:103947130,Genbank:XM_009357988.1 Name=XM_009357988.1 gbkey=mRNA product=50S ribosomal protein L15%2C chloroplastic-like transcript_id=XM_009357988.1 gene_biotype=protein_coding	0.850944	0.586696	0	1.10912	0.970076	1.04488	0.948722	0.821056	1.01191	1.22032	1.1842	1.25207
rna10290	Group II	LOC103947147	GN=LOC103947147 Dbxref=GeneID:103947147,Genbank:XM_009358002.1 Name=XM_009358002.1 gbkey=mRNA product=alpha-xylosidase 1-like transcript_id=XM_009358002.1 gene_biotype=protein_coding	0.77093	0.822108	0.885256	0.891087	0.883337	0.878695	1.03127	0.781212	0.996819	1.3411	1.33845	1.37973
rna1033	Group II	LOC103946600	GN=LOC103946600 Dbxref=GeneID:103946600,Genbank:XM_009357346.1 Name=XM_009357346.1 gbkey=mRNA product=heat shock protein 83 transcript_id=XM_009357346.1 gene_biotype=protein_coding	1.13903	0.658109	0.718566	0.936192	0.778932	0.912628	0.658792	1.37235	0.674668	1.5409	1.44318	1.16665
rna10335	Group IV	LOC103947215	GN=LOC103947215 Dbxref=GeneID:103947215,Genbank:XM_009358077.1 Name=XM_009358077.1 gbkey=mRNA product=uncharacterized LOC103947215 transcript_id=XM_009358077.1 gene_biotype=protein_coding	1.13425	1.17029	1.20705	1.24273	1.32159	1.24023	1.10508	1.15047	1.09462	0.55383	0.249449	0.530406
rna10336	Group I	LOC103947216	GN=LOC103947216 Dbxref=GeneID:103947216,Genbank:XM_009358078.1 Name=XM_009358078.1 gbkey=mRNA product=eukaryotic translation initiation factor 5A-2 transcript_id=XM_009358078.1 gene_biotype=protein_coding	1.08405	1.14404	1.45171	1.03841	1.25982	1.21047	0.774541	0.719937	0.722248	0.908935	0.836312	0.849522
rna10351	Group I	LOC103947231	GN=LOC103947231 Dbxref=GeneID:103947231,Genbank:XM_009358098.1 Name=XM_009358098.1 gbkey=mRNA product=RNA-binding protein FUS-like%2C transcript variant X1 transcript_id=XM_009358098.1 gene_biotype=protein_coding	1.11868	1.14418	1.27923	1.21642	1.3519	1.23436	0.982487	0.848809	0.845568	0.675352	0.640392	0.662618
rna10360	Group II	LOC103947226	GN=LOC103947226 Dbxref=GeneID:103947226,Genbank:XM_009358092.1 Name=XM_009358092.1 gbkey=mRNA product=probable leucine-rich repeat receptor-like protein kinase At1g35710 transcript_id=XM_009358092.1 gene_biotype=protein_coding	0.539316	0.674675	0.750249	0	0.583063	0.463509	0.953396	0.759909	1.06459	1.49914	1.68502	2.02713
rna10372	Group II	LOC103947240	GN=LOC103947240 Dbxref=GeneID:103947240,Genbank:XM_009358113.1 Name=XM_009358113.1 gbkey=mRNA product=NAC transcription factor 29-like%2C transcript variant X3 transcript_id=XM_009358113.1 gene_biotype=protein_coding	0	0	0	0	0	0	0.368101	0	0.521738	1.16049	1.36518	1.58448
rna10378	Group II	LOC103947248	GN=LOC103947248 Dbxref=GeneID:103947248,Genbank:XM_009358124.1 Name=XM_009358124.1 gbkey=mRNA product=14-3-3-like protein GF14 iota transcript_id=XM_009358124.1 gene_biotype=protein_coding	0	0	0	0.7483	0.586844	1.14161	0	0.440373	0.641443	1.86833	1.42608	1.14702
rna10402	Group I	LOC103947260	GN=LOC103947260 Dbxref=GeneID:103947260,Genbank:XM_009358139.1 Name=XM_009358139.1 gbkey=mRNA product=ninja-family protein AFP3 transcript_id=XM_009358139.1 gene_biotype=protein_coding	0.993117	0.661756	0.964642	1.21432	1.53276	1.63885	0.956825	0.582526	0.725203	0	0.730005	0
rna10410	Group IV	LOC103947263	GN=LOC103947263 Dbxref=GeneID:103947263,Genbank:XM_009358145.1 Name=XM_009358145.1 gbkey=mRNA product=ubiquinone biosynthesis protein COQ4 homolog%2C mitochondrial transcript_id=XM_009358145.1 gene_biotype=protein_coding	1.08696	1.09244	1.06652	1.0962	1.14732	1.07686	1.1629	1.05709	1.13948	0.750143	0.664131	0.659942
rna10417	Group II	LOC103947271	GN=LOC103947271 Dbxref=GeneID:103947271,Genbank:XM_009358161.1 Name=XM_009358161.1 gbkey=mRNA product=probable 6-phosphogluconolactonase 2%2C transcript variant X1 transcript_id=XM_009358161.1 gene_biotype=protein_coding	0.445517	0.378666	0.349402	0.411367	0.409342	0.394663	0.630075	0.71285	0.906438	2.44628	2.5676	2.3478
rna10422	Group II	LOC103947268	GN=LOC103947268 Dbxref=GeneID:103947268,Genbank:XM_009358155.1 Name=XM_009358155.1 gbkey=mRNA product=cytochrome b5 transcript_id=XM_009358155.1 gene_biotype=protein_coding	0.523966	0.629655	0.806821	0.517895	0.543176	0.584056	1.11879	0.994712	1.13585	1.75531	1.73185	1.65791
rna10449	Group I	LOC103947288	GN=LOC103947288 Dbxref=GeneID:103947288,Genbank:XM_009358180.1 Name=XM_009358180.1 gbkey=mRNA product=translin-associated protein X%2C transcript variant X3 transcript_id=XM_009358180.1 gene_biotype=protein_coding	1.45945	1.22881	1.26854	1.24554	1.14637	1.13827	1.0033	1.08726	0.920083	0.508069	0.535505	0.458809
rna10452	Group III	LOC103947289	GN=LOC103947289 Dbxref=GeneID:103947289,Genbank:XM_009358181.1 Name=XM_009358181.1 gbkey=mRNA product=D-aminoacyl-tRNA deacylase transcript_id=XM_009358181.1 gene_biotype=protein_coding	0.776265	1.0052	1.05694	0.776169	0.83737	0.695361	1.29472	1.02255	1.37453	0.940912	1.14524	1.07475
rna10468	Group II	LOC103947299	GN=LOC103947299 Dbxref=GeneID:103947299,Genbank:XM_009358194.1 Name=XM_009358194.1 gbkey=mRNA product=primary amine oxidase-like transcript_id=XM_009358194.1 gene_biotype=protein_coding	1.2905	0.964267	1.18592	0.886694	0.838161	0.922912	0.616669	0.58641	0.597078	1.50043	1.35898	1.25197
rna1052	Group II	LOC103946690	GN=LOC103946690 Dbxref=GeneID:103946690,Genbank:XM_009357454.1 Name=XM_009357454.1 gbkey=mRNA product=uridine-cytidine kinase C-like transcript_id=XM_009357454.1 gene_biotype=protein_coding	0	0.455788	0.700604	1.2482	0	0	1.06922	1.25442	0	1.03909	1.2447	0.987981
rna10556	Group II	LOC103947397	GN=LOC103947397 Dbxref=GeneID:103947397,Genbank:XM_009358304.1 Name=XM_009358304.1 gbkey=mRNA product=uncharacterized oxidoreductase At1g06690%2C chloroplastic-like transcript_id=XM_009358304.1 gene_biotype=protein_coding	0.426231	0.531712	0.692979	0.697111	0.503558	0.686863	1.24882	0	1.12617	1.91487	1.53675	1.63493
rna10561	Group II	LOC103947401	GN=LOC103947401 Dbxref=GeneID:103947401,Genbank:XM_009358308.1 Name=XM_009358308.1 gbkey=mRNA product=oxygen-evolving enhancer protein 2%2C chloroplastic-like transcript_id=XM_009358308.1 gene_biotype=protein_coding	0.252162	0.378184	0.330516	0.5251	0.551229	0.591674	1.12404	0.869761	0.873523	2.05064	2.18628	2.26689
rna10563	Group II	LOC103947402	GN=LOC103947402 Dbxref=GeneID:103947402,Genbank:XM_009358312.1 Name=XM_009358312.1 gbkey=mRNA product=WD repeat-containing protein 26-like%2C transcript variant X3 transcript_id=XM_009358312.1 gene_biotype=protein_coding	0	0.648813	0.74142	0.842495	0.672724	0.532548	0.8084	0.945285	1.08285	1.80421	1.70147	1.21979
rna10575	Group I	LOC103947413	GN=LOC103947413 Dbxref=GeneID:103947413,Genbank:XM_009358325.1 Name=XM_009358325.1 gbkey=mRNA product=glutathione S-transferase F9-like%2C transcript variant X2 transcript_id=XM_009358325.1 gene_biotype=protein_coding	1.17134	1.16016	1.33156	1.25341	1.21556	1.26591	0.908047	0.930936	0.949854	0.624881	0.599458	0.588895
rna10582	Group IV	LOC103947419	GN=LOC103947419 Dbxref=GeneID:103947419,Genbank:XM_009358328.1 Name=XM_009358328.1 gbkey=mRNA product=persulfide dioxygenase ETHE1 homolog%2C mitochondrial-like transcript_id=XM_009358328.1 gene_biotype=protein_coding	1.15077	1.13692	1.10562	1.08	1.16061	1.10896	1.17801	1.14093	1.10302	0.617477	0.609572	0.60812
rna10585	Group II	LOC103947423	GN=LOC103947423 Dbxref=GeneID:103947423,Genbank:XM_009358332.1 Name=XM_009358332.1 gbkey=mRNA product=3-hydroxyisobutyryl-CoA hydrolase-like protein 5 transcript_id=XM_009358332.1 gene_biotype=protein_coding	1.24351	0.926282	0.938896	0.94582	0.855456	0.945403	0.66673	0.839521	0.643736	1.40704	1.35291	1.2347
rna10600	Group V	LOC103947437	GN=LOC103947437 Dbxref=GeneID:103947437,Genbank:XM_009358344.1 Name=XM_009358344.1 gbkey=mRNA product=uncharacterized LOC103947437%2C transcript variant X3 transcript_id=XM_009358344.1 gene_biotype=protein_coding	0	0.84334	0	0	0.616938	0.789219	1.38342	1.07806	1.67396	0	0	0.615068
rna10612	Group I	LOC103947449	GN=LOC103947449 Dbxref=GeneID:103947449,Genbank:XM_009358356.1 Name=XM_009358356.1 gbkey=mRNA product=ELKS/Rab6-interacting/CAST family member 1-like transcript_id=XM_009358356.1 gene_biotype=protein_coding	1.51197	1.06341	1.18935	1.19582	1.06918	1.14494	0.768674	1.02785	0.759472	0.765516	0.779007	0.724809
rna10625	Group V	LOC103947460	GN=LOC103947460 Dbxref=GeneID:103947460,Genbank:XM_009358364.1 Name=XM_009358364.1 gbkey=mRNA product=uncharacterized LOC103947460 transcript_id=XM_009358364.1 gene_biotype=protein_coding	0	0	0	0	0	0.601694	1.21692	1.13188	1.58653	0.716756	0.746222	0
rna10638	Group II	LOC103947469	GN=LOC103947469 Dbxref=GeneID:103947469,Genbank:XM_009358377.1 Name=XM_009358377.1 gbkey=mRNA product=probable rhamnose biosynthetic enzyme 1 transcript_id=XM_009358377.1 gene_biotype=protein_coding	0.443909	0.685359	0.793249	0.515048	0.534535	0.502386	1.0476	0.966846	1.2097	1.6009	1.83396	1.86651
rna10666	Group III	LOC103947486	GN=LOC103947486 Dbxref=GeneID:103947486,Genbank:XM_009358394.1 Name=XM_009358394.1 gbkey=mRNA product=probable protein phosphatase 2C 80 transcript_id=XM_009358394.1 gene_biotype=protein_coding	0.838636	0.760662	0	0.824438	0.542153	0.804093	1.45309	0.9175	1.13935	0.982544	1.4864	1.25113
rna10680	Group V	LOC103947492	GN=LOC103947492 Dbxref=GeneID:103947492,Genbank:XM_009358404.1 Name=XM_009358404.1 gbkey=mRNA product=pentatricopeptide repeat-containing protein At4g36680%2C mitochondrial-like transcript_id=XM_009358404.1 gene_biotype=protein_coding	0.901603	0.947631	0.946633	0.893301	0.908538	0.865137	1.20089	1.31565	1.42778	0.823943	0.907225	0.861669
rna10709	Group I	LOC103947537	GN=LOC103947537 Dbxref=GeneID:103947537,Genbank:XM_009358446.1 Name=XM_009358446.1 gbkey=mRNA product=auxin-binding protein T85 transcript_id=XM_009358446.1 gene_biotype=protein_coding	1.95484	1.64806	1.43819	1.10214	1.2926	1.13936	0.765846	0.705385	0.712518	0.406871	0.446436	0.387762
rna10723	Group IV	LOC103947547	GN=LOC103947547 Dbxref=GeneID:103947547,Genbank:XM_009358459.1 Name=XM_009358459.1 gbkey=mRNA product=elongation factor Tu%2C mitochondrial transcript_id=XM_009358459.1 gene_biotype=protein_coding	1.1249	1.10847	1.11856	1.03766	1.12704	1.0387	1.11285	1.02953	1.07462	0.734867	0.748476	0.744324
rna10733	Group II	LOC103947557	GN=LOC103947557 Dbxref=GeneID:103947557,Genbank:XM_009358469.1 Name=XM_009358469.1 gbkey=mRNA product=isoamylase 2%2C chloroplastic-like transcript_id=XM_009358469.1 gene_biotype=protein_coding	0.970008	0.94247	1.33449	1.35437	0.624877	1.01441	0.75062	0.476878	0.554958	1.36643	1.28938	1.32111
rna10755	Group IV	LOC103947571	GN=LOC103947571 Dbxref=GeneID:103947571,Genbank:XM_009358487.1 Name=XM_009358487.1 gbkey=mRNA product=small nuclear ribonucleoprotein Sm D1 transcript_id=XM_009358487.1 gene_biotype=protein_coding	0.877131	0.928064	1.15013	1.10171	1.09242	0.978375	1.13736	1.18548	1.22723	0.790975	0.750187	0.780933
rna10771	Group I	LOC103947585	GN=LOC103947585 Dbxref=GeneID:103947585,Genbank:XM_009358500.1 Name=XM_009358500.1 gbkey=mRNA product=uncharacterized LOC103947585 transcript_id=XM_009358500.1 gene_biotype=protein_coding	1.64724	1.10512	1.05963	1.51783	1.35173	1.45374	0.677718	1.02369	0.742787	0.519528	0.490938	0.410038
rna10781	Group I	LOC103947593	GN=LOC103947593 Dbxref=GeneID:103947593,Genbank:XM_009358509.1 Name=XM_009358509.1 gbkey=mRNA product=probable protein phosphatase 2C 39 transcript_id=XM_009358509.1 gene_biotype=protein_coding	1.22555	1.25517	1.41094	1.12805	1.22025	1.17732	1.08126	1.00081	1.0995	0.452807	0.497096	0.451245
rna10823	Group I	LOC103947625	GN=LOC103947625 Dbxref=GeneID:103947625,Genbank:XM_009358549.1 Name=XM_009358549.1 gbkey=mRNA product=3-deoxy-manno-octulosonate cytidylyltransferase%2C mitochondrial transcript_id=XM_009358549.1 gene_biotype=protein_coding	1.52346	1.26566	1.23902	1.30788	1.22002	1.18513	0.8959	1.01479	0.912841	0.524075	0.480537	0.43068
rna10872	Group II	LOC103947687	GN=LOC103947687 Dbxref=GeneID:103947687,Genbank:XM_009358618.1 Name=XM_009358618.1 gbkey=mRNA product=ruBisCO large subunit-binding protein subunit alpha transcript_id=XM_009358618.1 gene_biotype=protein_coding	0.75839	0.727085	0.757717	0.749638	0.68043	0.731932	0.811171	1.0231	0.679286	1.77442	1.77873	1.52809
rna10897	Group III	LOC103947699	GN=LOC103947699 Dbxref=GeneID:103947699,Genbank:XM_009358635.1 Name=XM_009358635.1 gbkey=mRNA product=ABC transporter F family member 1 transcript_id=XM_009358635.1 gene_biotype=protein_coding	0.629966	0.59629	0.540661	0.213702	0	0	0.834108	1.67627	0.908683	1.7103	1.58484	1.30518
rna109	Group II	LOC103946057	GN=LOC103946057 Dbxref=GeneID:103946057,Genbank:XM_009356703.1 Name=XM_009356703.1 gbkey=mRNA product=acyl-protein thioesterase 1-like transcript_id=XM_009356703.1 gene_biotype=protein_coding	0.521074	0.682779	0.357062	0.66611	0.728329	0.766855	1.24484	0.851298	1.37248	1.40193	1.565	1.84224
rna10910	Group I	LOC103947706	GN=LOC103947706 Dbxref=GeneID:103947706,Genbank:XM_009358649.1 Name=XM_009358649.1 gbkey=mRNA product=protein-lysine methyltransferase METTL21D%2C transcript variant X5 transcript_id=XM_009358649.1 gene_biotype=protein_coding	1.16319	1.15825	1.13977	1.20268	1.27959	1.04999	0	0.990179	0.74724	0.762069	0.851221	0.655818
rna10936	Group I	LOC103947727	GN=LOC103947727 Dbxref=GeneID:103947727,Genbank:XM_009358673.1 Name=XM_009358673.1 gbkey=mRNA product=pheophorbide a oxygenase%2C chloroplastic transcript_id=XM_009358673.1 gene_biotype=protein_coding	1.17351	1.10047	1.13599	1.47126	1.25132	1.30603	0.777021	0.967091	0.748501	0.801223	0.67045	0.597117
rna10965	Group I	LOC103947743	GN=LOC103947743 Dbxref=GeneID:103947743,Genbank:XM_009358692.1 Name=XM_009358692.1 gbkey=mRNA product=protein argonaute 5%2C transcript variant X2 transcript_id=XM_009358692.1 gene_biotype=protein_coding	1.63868	1.3889	1.33136	1.33676	1.3676	1.25682	0.597879	0.826172	0.591244	0.605304	0.573312	0.485971
rna11008	Group I	LOC103947787	GN=LOC103947787 Dbxref=GeneID:103947787,Genbank:XM_009358744.1 Name=XM_009358744.1 gbkey=mRNA product=uncharacterized LOC103947787 transcript_id=XM_009358744.1 gene_biotype=protein_coding	1.28454	1.12046	1.48977	0.994631	1.34384	1.09095	0.833728	0.556274	1.1554	0	0.472486	0.657929
rna1102	Group II	LOC103947137	GN=LOC103947137 Dbxref=GeneID:103947137,Genbank:XM_009357995.1 Name=XM_009357995.1 gbkey=mRNA product=methionine aminopeptidase 1B%2C chloroplastic-like transcript_id=XM_009357995.1 gene_biotype=protein_coding	0	0.439933	0	0.471415	0	0.447696	1.00272	0.775546	1.15793	1.599	1.63839	1.46738
rna11037	Group II	LOC103947806	GN=LOC103947806 Dbxref=GeneID:103947806,Genbank:XM_009358767.1 Name=XM_009358767.1 gbkey=mRNA product=uncharacterized LOC103947806 transcript_id=XM_009358767.1 gene_biotype=protein_coding	0.385277	0.674989	0.841791	0.782248	0.831617	1.02372	1.13916	0.797657	1.24355	1.3757	1.33173	1.57256
rna11047	Group IV	LOC103947810	GN=LOC103947810 Dbxref=GeneID:103947810,Genbank:XM_009358773.1 Name=XM_009358773.1 gbkey=mRNA product=ultraviolet-B receptor UVR8 transcript_id=XM_009358773.1 gene_biotype=protein_coding	1.03626	1.13326	1.13977	1.01023	1.0908	1.07802	1.09871	1.04268	1.18475	0.714184	0.732728	0.738614
rna11050	Group I	LOC103947809	GN=LOC103947809 Dbxref=GeneID:103947809,Genbank:XM_009358772.1 Name=XM_009358772.1 gbkey=mRNA product=14-3-3-like protein A%2C transcript variant X3 transcript_id=XM_009358772.1 gene_biotype=protein_coding	1.33668	1.07019	1.16463	1.09569	0.998088	1.04479	0.756337	0.945678	0.636762	1.07547	1.01925	0.85642
rna11057	Group II	LOC103947821	GN=LOC103947821 Dbxref=GeneID:103947821,Genbank:XM_009358782.1 Name=XM_009358782.1 gbkey=mRNA product=30S ribosomal protein 3%2C chloroplastic-like transcript_id=XM_009358782.1 gene_biotype=protein_coding	0.614902	0.633044	0.772712	0.777505	0.713649	0.779979	1.06478	0.769981	1.20321	1.56387	1.42673	1.67963
rna11077	Group II	LOC103947836	GN=LOC103947836 Dbxref=GeneID:103947836,Genbank:XM_009358801.1 Name=XM_009358801.1 gbkey=mRNA product=photosystem II repair protein PSB27-H1%2C chloroplastic transcript_id=XM_009358801.1 gene_biotype=protein_coding	0.440372	0.614895	0.573512	0.645825	0.652874	0	0.886259	0.698477	0	2.38506	1.51818	1.58454
rna11088	Group III	LOC103947841	GN=LOC103947841 Dbxref=GeneID:103947841,Genbank:XM_009358806.1 Name=XM_009358806.1 gbkey=mRNA product=lipoyl synthase 2%2C mitochondrial transcript_id=XM_009358806.1 gene_biotype=protein_coding	0	0	0	0.415792	0.297731	0	1.3286	0.987047	1.30401	0.99472	1.47715	1.19495
rna1110	Group IV	LOC103947186	GN=LOC103947186 Dbxref=GeneID:103947186,Genbank:XM_009358048.1 Name=XM_009358048.1 gbkey=mRNA product=mediator of RNA polymerase II transcription subunit 25-like%2C transcript variant X2 transcript_id=XM_009358048.1 gene_biotype=protein_coding	0.993123	1.04503	1.15378	1.26364	1.24501	1.13698	1.21558	0.915852	1.24922	0.555684	0.535287	0.690801
rna11103	Group IV	LOC103947890	GN=LOC103947890 Dbxref=GeneID:103947890,Genbank:XM_009358852.1 Name=XM_009358852.1 gbkey=mRNA product=formimidoyltransferase-cyclodeaminase-like transcript_id=XM_009358852.1 gene_biotype=protein_coding	0.881774	1.04463	1.02876	1.0065	0.95814	1.26907	1.32046	1.20753	1.31865	0.595057	0.751274	0.618139
rna11123	Group I	LOC103947900	GN=LOC103947900 Dbxref=GeneID:103947900,Genbank:XM_009358861.1 Name=XM_009358861.1 gbkey=mRNA product=uncharacterized protein At4g28440 transcript_id=XM_009358861.1 gene_biotype=protein_coding	1.31161	1.14774	1.19619	0.977238	1.18139	1.07804	1.10597	1.11511	0.863857	0.661009	0.578663	0.783174
rna11164	Group V	LOC103947926	GN=LOC103947926 Dbxref=GeneID:103947926,Genbank:XM_009358899.1 Name=XM_009358899.1 gbkey=mRNA product=inactive TPR repeat-containing thioredoxin TTL3-like transcript_id=XM_009358899.1 gene_biotype=protein_coding	0.209066	0.646074	0.979913	0.518442	0.629628	0.583872	1.43201	1.29238	2.4605	0.931589	1.13245	1.18407
rna11171	Group I	LOC103947929	GN=LOC103947929 Dbxref=GeneID:103947929,Genbank:XM_009358903.1 Name=XM_009358903.1 gbkey=mRNA product=phosphoenolpyruvate carboxylase-like transcript_id=XM_009358903.1 gene_biotype=protein_coding	1.8938	1.20383	1.23377	1.4884	1.1921	1.36764	0.535699	0.903263	0.418105	0.758961	0.582123	0.42232
rna11183	Group I	LOC103947935	GN=LOC103947935 Dbxref=GeneID:103947935,Genbank:XM_009358914.1 Name=XM_009358914.1 gbkey=mRNA product=putative methyltransferase At1g22800 transcript_id=XM_009358914.1 gene_biotype=protein_coding	1.15439	1.21753	1.28785	1.31611	1.20349	1.2637	0.789605	1.03032	0.866117	0.743456	0.545143	0.582291
rna11186	Group IV	LOC103947937	GN=LOC103947937 Dbxref=GeneID:103947937,Genbank:XM_009358916.1 Name=XM_009358916.1 gbkey=mRNA product=uncharacterized LOC103947937 transcript_id=XM_009358916.1 gene_biotype=protein_coding	0.825367	0.866202	0.907108	1.14797	1.32887	1.07716	1.10809	1.1537	1.40217	0.798536	0.718745	0.666085
rna11218	Group I	LOC103947954	GN=LOC103947954 Dbxref=GeneID:103947954,Genbank:XM_009358944.1 Name=XM_009358944.1 gbkey=mRNA product=tubulin-folding cofactor E%2C transcript variant X2 transcript_id=XM_009358944.1 gene_biotype=protein_coding	1.66454	1.14705	1.4252	1.05058	0.881766	1.17084	0	0.707249	0.486987	1.01748	0.604263	0.844044
rna11234	Group V	LOC103947965	GN=LOC103947965 Dbxref=GeneID:103947965,Genbank:XM_009358955.1 Name=XM_009358955.1 gbkey=mRNA product=tubulin alpha chain-like%2C transcript variant X1 transcript_id=XM_009358955.1 gene_biotype=protein_coding	0.734659	0.957796	0.857263	0.951838	1.03832	0.876858	1.25478	1.35834	1.28285	0.870144	0.876102	0.941055
rna11251	Group V	LOC103948007	GN=LOC103948007 Dbxref=GeneID:103948007,Genbank:XM_009358993.1 Name=XM_009358993.1 gbkey=mRNA product=protein OSB4%2C chloroplastic-like%2C transcript variant X2 transcript_id=XM_009358993.1 gene_biotype=protein_coding	0.634396	0.724162	0.858426	0.705121	0.871271	0.857648	1.5192	1.19512	1.46307	1.04036	1.02237	1.10886
rna11419	Group I	LOC103948148	GN=LOC103948148 Dbxref=GeneID:103948148,Genbank:XM_009359146.1 Name=XM_009359146.1 gbkey=mRNA product=2-oxoglutarate-dependent dioxygenase DAO-like transcript_id=XM_009359146.1 gene_biotype=protein_coding	1.17643	1.17597	1.2625	0.955556	1.01504	0.985124	0.770268	0.703501	0.905671	1.02384	1.02161	1.00448
rna11435	Group IV	LOC103948156	GN=LOC103948156 Dbxref=GeneID:103948156,Genbank:XM_009359154.1 Name=XM_009359154.1 gbkey=mRNA product=pentatricopeptide repeat-containing protein At1g61870%2C mitochondrial-like transcript_id=XM_009359154.1 gene_biotype=protein_coding	0.818091	0.902215	1.04632	1.34266	0.97124	0.876289	1.2748	1.18499	1.29513	0.717748	0.808302	0.762216
rna11444	Group I	LOC103948161	GN=LOC103948161 Dbxref=GeneID:103948161,Genbank:XM_009359160.1 Name=XM_009359160.1 gbkey=mRNA product=polyadenylate-binding protein RBP45B-like transcript_id=XM_009359160.1 gene_biotype=protein_coding	1.31495	1.31224	1.35249	0.670371	1.05387	0.946517	0.758997	0.476726	0.7601	1.25349	0.87543	1.22482
rna11459	Group I	LOC103948173	GN=LOC103948173 Dbxref=GeneID:103948173,Genbank:XM_009359173.1 Name=XM_009359173.1 gbkey=mRNA product=calcium-dependent protein kinase 2-like transcript_id=XM_009359173.1 gene_biotype=protein_coding	1.4949	1.18306	1.19248	1.13783	1.11664	1.10375	0.796418	0.992606	0.696277	0.817091	0.77728	0.691672
rna11461	Group II	LOC103948174	GN=LOC103948174 Dbxref=GeneID:103948174,Genbank:XM_009359174.1 Name=XM_009359174.1 gbkey=mRNA product=peroxidase 42-like transcript_id=XM_009359174.1 gene_biotype=protein_coding	0.572114	1.09563	1.224	0.767539	0.849168	0.733692	0.924683	0.786814	0.910215	0.934153	1.75102	1.45098
rna11475	Group I	LOC103948186	GN=LOC103948186 Dbxref=GeneID:103948186,Genbank:XM_009359189.1 Name=XM_009359189.1 gbkey=mRNA product=putative lactoylglutathione lyase transcript_id=XM_009359189.1 gene_biotype=protein_coding	1.10471	1.17449	1.19641	1.18431	1.24162	1.21205	0.999846	0.999161	0.984468	0.651141	0.632955	0.618845
rna11495	Group II	LOC103948200	GN=LOC103948200 Dbxref=GeneID:103948200,Genbank:XM_009359197.1 Name=XM_009359197.1 gbkey=mRNA product=aspartic proteinase-like%2C transcript variant X1 transcript_id=XM_009359197.1 gene_biotype=protein_coding	0.650756	0.505821	0.624659	0.674048	0.60265	0.560867	0.604314	0.540189	0.540807	2.3045	2.0075	2.38389
rna11502	Group II	LOC103948207	GN=LOC103948207 Dbxref=GeneID:103948207,Genbank:XM_009359205.1 Name=XM_009359205.1 gbkey=mRNA product=proline synthase co-transcribed bacterial homolog protein-like%2C transcript variant X1 transcript_id=XM_009359205.1 gene_biotype=protein_coding	0	0.748278	0	0.823191	0.55638	0	0.799135	0.810215	0.810514	1.5004	1.60935	1.34254
rna11504	Group II	LOC103948205	GN=LOC103948205 Dbxref=GeneID:103948205,Genbank:XM_009359203.1 Name=XM_009359203.1 gbkey=mRNA product=putative leucine--tRNA ligase%2C mitochondrial transcript_id=XM_009359203.1 gene_biotype=protein_coding	0	0	0	0.933116	0.846132	0	0.421641	0	0.566614	1.30963	1.76552	1.15735
rna11509	Group I	LOC103948208	GN=LOC103948208 Dbxref=GeneID:103948208,Genbank:XM_009359206.1 Name=XM_009359206.1 gbkey=mRNA product=calcium permeable stress-gated cation channel 1-like transcript_id=XM_009359206.1 gene_biotype=protein_coding	1.60346	1.13756	1.07291	1.25554	1.25377	1.27893	0.721168	0.787591	0.712418	0.817479	0.565693	0.793492
rna11519	Group I	LOC103948217	GN=LOC103948217 Dbxref=GeneID:103948217,Genbank:XM_009359219.1 Name=XM_009359219.1 gbkey=mRNA product=UBA and UBX domain-containing protein At4g15410-like transcript_id=XM_009359219.1 gene_biotype=protein_coding	1.25576	1.24872	0.942053	1.14671	1.18306	1.20247	0.719048	0.647996	0.703671	0.927608	0.984663	1.03824
rna11522	Group III	LOC103948220	GN=LOC103948220 Dbxref=GeneID:103948220,Genbank:XM_009359222.1 Name=XM_009359222.1 gbkey=mRNA product=cell division control protein 48 homolog C-like%2C transcript variant X1 transcript_id=XM_009359222.1 gene_biotype=protein_coding	0.472986	0.550178	0.477694	0.575163	0.773783	0.656507	1.42901	1.28744	1.47026	1.38383	1.34629	1.57685
rna11551	Group III	LOC103948233	GN=LOC103948233 Dbxref=GeneID:103948233,Genbank:XM_009359234.1 Name=XM_009359234.1 gbkey=mRNA product=EH domain-containing protein 1-like%2C transcript variant X1 transcript_id=XM_009359234.1 gene_biotype=protein_coding	0.354236	0.31007	0.421842	0.087621	0.103994	0.070079	1.82181	1.42633	2.23049	1.30349	1.65867	2.21136
rna11572	Group I	LOC103948253	GN=LOC103948253 Dbxref=GeneID:103948253,Genbank:XM_009359263.1 Name=XM_009359263.1 gbkey=mRNA product=alkaline ceramidase 3-like%2C transcript variant X1 transcript_id=XM_009359263.1 gene_biotype=protein_coding	1.26192	1.0816	1.1887	1.34096	1.12804	1.08565	1.03121	0.955281	0.884696	0.677643	0.716473	0.647824
rna11588	Group V	LOC103948320	GN=LOC103948320 Dbxref=GeneID:103948320,Genbank:XM_009359326.1 Name=XM_009359326.1 gbkey=mRNA product=uncharacterized LOC103948320 transcript_id=XM_009359326.1 gene_biotype=protein_coding	0	0	0.672725	0.984113	0.895423	0.565312	1.65378	1.31152	1.76491	0.542871	0.684234	0.925119
rna11599	Group IV	LOC103948321	GN=LOC103948321 Dbxref=GeneID:103948321,Genbank:XM_009359328.1 Name=XM_009359328.1 gbkey=mRNA product=leukotriene A-4 hydrolase homolog transcript_id=XM_009359328.1 gene_biotype=protein_coding	1.13847	1.12748	1.19375	1.22091	1.20985	1.23549	0.952501	1.09818	0.995693	0.629212	0.607208	0.591244
rna1165	Group II	LOC103947596	GN=LOC103947596 Dbxref=GeneID:103947596,Genbank:XM_009358515.1 Name=XM_009358515.1 gbkey=mRNA product=ribulose bisphosphate carboxylase small chain%2C chloroplastic-like transcript_id=XM_009358515.1 gene_biotype=protein_coding	0.345025	0.490676	0.487843	0.477409	0.485327	0.562329	1.26294	0.867687	1.23399	1.86688	1.88677	2.03313
rna11668	Group V	LOC103948371	GN=LOC103948371 Dbxref=GeneID:103948371,Genbank:XM_009359388.1 Name=XM_009359388.1 gbkey=mRNA product=uncharacterized LOC103948371 transcript_id=XM_009359388.1 gene_biotype=protein_coding	0.734928	0.920152	0.86967	0.95581	0.867875	0.775095	1.7558	1.45829	2.14679	0.454536	0.526452	0.534598
rna11683	Group I	LOC103948379	GN=LOC103948379 Dbxref=GeneID:103948379,Genbank:XM_009359402.1 Name=XM_009359402.1 gbkey=mRNA product=actin-depolymerizing factor 1 transcript_id=XM_009359402.1 gene_biotype=protein_coding	1.31559	1.32836	1.4622	1.55663	1.4753	1.35871	0.635622	0.685032	0.844625	0.542949	0.442776	0.352199
rna11692	Group I	LOC103948385	GN=LOC103948385 Dbxref=GeneID:103948385,Genbank:XM_009359411.1 Name=XM_009359411.1 gbkey=mRNA product=2-oxoglutarate dehydrogenase%2C mitochondrial-like%2C transcript variant X1 transcript_id=XM_009359411.1 gene_biotype=protein_coding	1.73842	1.16049	1.25113	1.26506	1.1074	1.18721	0.599611	0.999853	0.514433	0.82702	0.755187	0.594195
rna117	Group II	LOC103946813	GN=LOC103946813 Dbxref=GeneID:103946813,Genbank:XM_009357643.1 Name=XM_009357643.1 gbkey=mRNA product=1-aminocyclopropane-1-carboxylate oxidase 2 transcript_id=XM_009357643.1 gene_biotype=protein_coding	0	0.223604	0.160398	0.227064	0.252459	0.248385	0.919311	0.893786	1.17627	2.0908	2.30094	2.50698
rna11715	Group II	LOC103948402	GN=LOC103948402 Dbxref=GeneID:103948402,Genbank:XM_009359429.1 Name=XM_009359429.1 gbkey=mRNA product=UDP-glucuronic acid decarboxylase 5%2C transcript variant X1 transcript_id=XM_009359429.1 gene_biotype=protein_coding	0.787879	0.761562	0.156676	0.485277	0.749284	0.805723	0.776808	0.866923	0.645469	2.12248	1.6138	2.22812
rna11731	Group I	LOC103948411	GN=LOC103948411 Dbxref=GeneID:103948411,Genbank:XM_009359442.1 Name=XM_009359442.1 gbkey=mRNA product=heat shock cognate 70 kDa protein 2%2C transcript variant X1 transcript_id=XM_009359442.1 gene_biotype=protein_coding	1.70406	1.24088	0.971909	1.46446	1.29382	1.24983	0.385905	0.475647	0.337551	1.03252	0.972967	0.870453
rna11740	Group V	LOC103948420	GN=LOC103948420 Dbxref=GeneID:103948420,Genbank:XM_009359452.1 Name=XM_009359452.1 gbkey=mRNA product=glucan endo-1%2C3-beta-glucosidase-like transcript_id=XM_009359452.1 gene_biotype=protein_coding	0.659247	1.16696	1.07858	0.840804	0.844255	0.843852	1.62372	1.37949	1.63318	0.597271	0.665171	0.667472
rna11746	Group V	LOC103948427	GN=LOC103948427 Dbxref=GeneID:103948427,Genbank:XM_009359458.1 Name=XM_009359458.1 gbkey=mRNA product=elicitor-responsive protein 1-like%2C transcript variant X2 transcript_id=XM_009359458.1 gene_biotype=protein_coding	0	0.813624	0.907559	0.766785	0.791899	1.00253	1.66121	1.28065	1.63432	0	0.611	0.530429
rna11764	Group I	LOC103948441	GN=LOC103948441 Dbxref=GeneID:103948441,Genbank:XM_009359475.1 Name=XM_009359475.1 gbkey=mRNA product=peptidyl-prolyl cis-trans isomerase FKBP20-1 transcript_id=XM_009359475.1 gene_biotype=protein_coding	1.46195	1.29638	1.75056	1.19065	1.34612	1.33389	0.916897	0.9957	0.659651	0.349069	0.375879	0.323259
rna1180	Group I	LOC103947671	GN=LOC103947671 Dbxref=GeneID:103947671,Genbank:XM_009358601.1 Name=XM_009358601.1 gbkey=mRNA product=universal stress protein A-like protein transcript_id=XM_009358601.1 gene_biotype=protein_coding	1.23119	1.15956	1.28343	1.25392	1.40217	1.26297	0.864148	0.629364	0.712094	0.755248	0.684527	0.761377
rna11817	Group II	LOC103948502	GN=LOC103948502 Dbxref=GeneID:103948502,Genbank:XM_009359537.1 Name=XM_009359537.1 gbkey=mRNA product=ribulose bisphosphate carboxylase small chain%2C chloroplastic-like%2C transcript variant X1 transcript_id=XM_009359537.1 gene_biotype=protein_coding	0.290058	0.345144	0.34778	0.422928	0.378469	0.479087	1.01663	0.662884	1.00511	2.29935	2.43358	2.31897
rna11826	Group I	LOC103948509	GN=LOC103948509 Dbxref=GeneID:103948509,Genbank:XM_009359548.1 Name=XM_009359548.1 gbkey=mRNA product=bifunctional epoxide hydrolase 2-like transcript_id=XM_009359548.1 gene_biotype=protein_coding	1.50793	1.42855	1.01315	0.739115	0.68507	0.626184	0	0	0	0	0	0
rna1184	Group II	LOC103947733	GN=LOC103947733 Dbxref=GeneID:103947733,Genbank:XM_009358682.1 Name=XM_009358682.1 gbkey=mRNA product=glutamine--tRNA ligase-like transcript_id=XM_009358682.1 gene_biotype=protein_coding	1.01676	0.910742	1.01463	0.956272	0.924306	0.916094	0.714334	0.878703	0.796368	1.42418	1.19778	1.24983
rna11858	Group II	LOC103948531	GN=LOC103948531 Dbxref=GeneID:103948531,Genbank:XM_009359578.1 Name=XM_009359578.1 gbkey=mRNA product=phosphomevalonate kinase-like transcript_id=XM_009359578.1 gene_biotype=protein_coding	0.527057	0.635308	0.845284	0.606633	0.728989	0.578594	1.04925	0.853856	1.52788	1.44623	1.53794	1.66298
rna11860	Group II	LOC103948533	GN=LOC103948533 Dbxref=GeneID:103948533,Genbank:XM_009359581.1 Name=XM_009359581.1 gbkey=mRNA product=putative uncharacterized protein DDB_G0294196 transcript_id=XM_009359581.1 gene_biotype=protein_coding	0.970857	0.897285	0.929445	0.820049	1.02461	0.910923	0.833113	0.621481	0.760946	1.39519	1.4137	1.4224
rna11865	Group III	LOC103948537	GN=LOC103948537 Dbxref=GeneID:103948537,Genbank:XM_009359586.1 Name=XM_009359586.1 gbkey=mRNA product=probable ubiquitin-conjugating enzyme E2 25 transcript_id=XM_009359586.1 gene_biotype=protein_coding	0.310537	0.632762	0.944329	0.227161	0.471914	0.455458	1.37261	1.13373	1.92743	1.47272	1.44987	1.60148
rna11890	Group I	LOC103948574	GN=LOC103948574 Dbxref=GeneID:103948574,Genbank:XM_009359619.1 Name=XM_009359619.1 gbkey=mRNA product=molybdopterin synthase catalytic subunit%2C transcript variant X1 transcript_id=XM_009359619.1 gene_biotype=protein_coding	1.3735	1.25801	0	1.22662	1.07746	1.17478	0.475607	0.646338	0	0.885101	0	0.882586
rna11898	Group IV	LOC103948579	GN=LOC103948579 Dbxref=GeneID:103948579,Genbank:XM_009359625.1 Name=XM_009359625.1 gbkey=mRNA product=subtilisin-like protease%2C transcript variant X2 transcript_id=XM_009359625.1 gene_biotype=protein_coding	1.0646	1.1445	1.18211	0.944168	0.875097	0.846122	1.38518	1.35908	1.35445	0.505059	0.675542	0.664079
rna11909	Group I	LOC103948590	GN=LOC103948590 Dbxref=GeneID:103948590,Genbank:XM_009359633.1 Name=XM_009359633.1 gbkey=mRNA product=17.4 kDa class III heat shock protein-like transcript_id=XM_009359633.1 gene_biotype=protein_coding	2.16278	1.65539	1.86872	1.41584	1.25861	0.871194	0.532658	0.587791	0.522009	0.056406	0	0.068599
rna11964	Group II	LOC103948646	GN=LOC103948646 Dbxref=GeneID:103948646,Genbank:XM_009359683.1 Name=XM_009359683.1 gbkey=mRNA product=glutamyl-tRNA(Gln) amidotransferase subunit B%2C chloroplastic/mitochondrial-like%2C transcript variant X1 transcript_id=XM_009359683.1 gene_biotype=protein_coding	0.709486	0.85581	0.775221	0.746923	0.848389	0.734111	0.950896	0.828349	0.877578	1.47097	1.5702	1.63206
rna11969	Group V	LOC103948647	GN=LOC103948647 Dbxref=GeneID:103948647,Genbank:XM_009359686.1 Name=XM_009359686.1 gbkey=mRNA product=mediator of RNA polymerase II transcription subunit 8%2C transcript variant X2 transcript_id=XM_009359686.1 gene_biotype=protein_coding	0.900243	0.976208	1.03022	0.912701	1.1216	0.878465	1.36134	1.10958	1.26769	0.720848	0.815193	0.905906
rna11983	Group IV	LOC103948657	GN=LOC103948657 Dbxref=GeneID:103948657,Genbank:XM_009359698.1 Name=XM_009359698.1 gbkey=mRNA product=cysteine-rich repeat secretory protein 3-like transcript_id=XM_009359698.1 gene_biotype=protein_coding	0.938138	0.948357	1.18525	1.06086	1.05996	0.884144	1.16562	1.09754	1.4009	0.718288	0.792568	0.748381
rna12120	Group II	LOC103948771	GN=LOC103948771 Dbxref=GeneID:103948771,Genbank:XM_009359836.1 Name=XM_009359836.1 gbkey=mRNA product=protein translation factor SUI1 homolog 2 transcript_id=XM_009359836.1 gene_biotype=protein_coding	0.788631	0.699292	0	0.471042	0.588264	0.682846	1.17599	0	1.28225	1.38464	1.35173	1.57531
rna12143	Group IV	LOC103948787	GN=LOC103948787 Dbxref=GeneID:103948787,Genbank:XM_009359856.1 Name=XM_009359856.1 gbkey=mRNA product=uncharacterized LOC103948787 transcript_id=XM_009359856.1 gene_biotype=protein_coding	1.03855	0.991673	1.1575	1.14567	1.16784	1.12018	1.38309	1.18994	1.31834	0.504995	0.514596	0.46763
rna12213	Group II	LOC103948847	GN=LOC103948847 Dbxref=GeneID:103948847,Genbank:XM_009359927.1 Name=XM_009359927.1 gbkey=mRNA product=coatomer subunit beta'-2%2C transcript variant X8 transcript_id=XM_009359927.1 gene_biotype=protein_coding	1.04097	0.750162	1.16012	0.664839	0	0.718179	0.557016	0.957364	0.845099	1.4183	1.70319	1.18475
rna12248	Group I	LOC103948869	GN=LOC103948869 Dbxref=GeneID:103948869,Genbank:XM_009359954.1 Name=XM_009359954.1 gbkey=mRNA product=uncharacterized LOC103948869 transcript_id=XM_009359954.1 gene_biotype=protein_coding	1.24858	1.13581	1.17338	1.44666	1.42487	1.61859	0.771642	0.92848	0.6468	0.703561	0.474401	0.427212
rna12296	Group I	LOC103948911	GN=LOC103948911 Dbxref=GeneID:103948911,Genbank:XM_009359999.1 Name=XM_009359999.1 gbkey=mRNA product=mitogen-activated protein kinase 13-like transcript_id=XM_009359999.1 gene_biotype=protein_coding	1.19413	1.12522	1.25357	1.23286	1.1461	0.975718	1.01239	0.971347	0.91422	0.72607	0.742586	0.705789
rna12297	Group I	LOC103948912	GN=LOC103948912 Dbxref=GeneID:103948912,Genbank:XM_009360000.1 Name=XM_009360000.1 gbkey=mRNA product=probable trans-2-enoyl-CoA reductase%2C mitochondrial%2C transcript variant X1 transcript_id=XM_009360000.1 gene_biotype=protein_coding	1.27476	1.16969	1.3439	1.11601	1.177	1.11569	1.13318	0.951694	1.02861	0.554383	0.578262	0.556818
rna12378	Group I	LOC103948970	GN=LOC103948970 Dbxref=GeneID:103948970,Genbank:XM_009360068.1 Name=XM_009360068.1 gbkey=mRNA product=actin-depolymerizing factor 1-like transcript_id=XM_009360068.1 gene_biotype=protein_coding	1.2578	1.20182	1.21785	1.2472	1.29963	1.28823	0.650325	0.851474	1.00413	0.615144	0.667416	0.698979
rna12389	Group II	LOC103948979	GN=LOC103948979 Dbxref=GeneID:103948979,Genbank:XM_009360077.1 Name=XM_009360077.1 gbkey=mRNA product=uncharacterized LOC103948979%2C transcript variant X1 transcript_id=XM_009360077.1 gene_biotype=protein_coding	0.829058	0.832769	0.580258	0.742733	1.06473	1.20082	1.18776	0.860922	0.987621	1.10874	1.24149	1.3631
rna12394	Group IV	LOC103949019	GN=LOC103949019 Dbxref=GeneID:103949019,Genbank:XM_009360108.1 Name=XM_009360108.1 gbkey=mRNA product=osmotin-like protein transcript_id=XM_009360108.1 gene_biotype=protein_coding	0.905742	1.17074	1.18588	1.58742	1.5849	1.32798	1.0945	1.03843	1.19819	0.297051	0.309697	0.299469
rna12402	Group I	LOC103949022	GN=LOC103949022 Dbxref=GeneID:103949022,Genbank:XM_009360110.1 Name=XM_009360110.1 gbkey=mRNA product=UDP-glycosyltransferase 74F2-like transcript_id=XM_009360110.1 gene_biotype=protein_coding	1.4349	1.37505	1.68273	0.950025	0.959956	1.05167	0	0	0.411428	0	0.433352	0.700885
rna12409	Group IV	LOC103949028	GN=LOC103949028 Dbxref=GeneID:103949028,Genbank:XM_009360118.1 Name=XM_009360118.1 gbkey=mRNA product=mitogen-activated protein kinase homolog MMK1-like transcript_id=XM_009360118.1 gene_biotype=protein_coding	1.10344	1.20646	0.855346	1.18219	0.918664	1.10258	1.07659	0.976407	1.52369	0.75032	0.667971	0.636343
rna12411	Group I	LOC103949030	GN=LOC103949030 Dbxref=GeneID:103949030,Genbank:XM_009360120.1 Name=XM_009360120.1 gbkey=mRNA product=60S ribosomal protein L5 transcript_id=XM_009360120.1 gene_biotype=protein_coding	1.19483	1.06215	0.781369	1.31986	1.27247	1.20603	0.81596	1.07201	0.907073	0.910593	0.751889	0.705757
rna12417	Group III	LOC103949035	GN=LOC103949035 Dbxref=GeneID:103949035,Genbank:XM_009360127.1 Name=XM_009360127.1 gbkey=mRNA product=serine carboxypeptidase II-2 transcript_id=XM_009360127.1 gene_biotype=protein_coding	0.659316	0.743182	0.890783	0.717631	0.757771	0.76152	1.31851	1.13843	1.35465	1.14523	1.25514	1.25783
rna12429	Group III	LOC103949043	GN=LOC103949043 Dbxref=GeneID:103949043,Genbank:XM_009360138.1 Name=XM_009360138.1 gbkey=mRNA product=uncharacterized LOC103949043%2C transcript variant X1 transcript_id=XM_009360138.1 gene_biotype=protein_coding	0.757973	0.922848	0.964035	0.750861	0.70004	0.705342	1.17333	1.18077	1.1829	1.13732	1.24083	1.28376
rna12456	Group IV	LOC103949068	GN=LOC103949068 Dbxref=GeneID:103949068,Genbank:XM_009360163.1 Name=XM_009360163.1 gbkey=mRNA product=leucine aminopeptidase 1-like transcript_id=XM_009360163.1 gene_biotype=protein_coding	1.07783	1.10435	1.17857	1.10139	1.09872	1.14978	1.15059	1.0513	1.1237	0.617127	0.654341	0.692284
rna12490	Group V	LOC103949094	GN=LOC103949094 Dbxref=GeneID:103949094,Genbank:XM_009360190.1 Name=XM_009360190.1 gbkey=mRNA product=transcription factor bHLH66-like transcript_id=XM_009360190.1 gene_biotype=protein_coding	0	0.870524	0.909862	0.664122	0.710192	0	1.383	1.04689	1.2866	0	0.99668	1.13213
rna12491	Group II	LOC103949095	GN=LOC103949095 Dbxref=GeneID:103949095,Genbank:XM_009360191.1 Name=XM_009360191.1 gbkey=mRNA product=NADP-dependent glyceraldehyde-3-phosphate dehydrogenase-like transcript_id=XM_009360191.1 gene_biotype=protein_coding	0.681078	0.699068	0.833184	0.831058	0.757829	0.879221	0.906761	0.786606	1.14615	1.44154	1.37916	1.65834
rna12507	Group I	LOC103949106	GN=LOC103949106 Dbxref=GeneID:103949106,Genbank:XM_009360205.1 Name=XM_009360205.1 gbkey=mRNA product=apolipoprotein D-like transcript_id=XM_009360205.1 gene_biotype=protein_coding	1.33217	1.16063	1.06275	1.51141	1.55878	1.61773	0.938528	0.870118	0.761917	0.557467	0.291831	0.336674
rna12526	Group V	LOC103949122	GN=LOC103949122 Dbxref=GeneID:103949122,Genbank:XM_009360221.1 Name=XM_009360221.1 gbkey=mRNA product=DNA replication licensing factor MCM5-like transcript_id=XM_009360221.1 gene_biotype=protein_coding	0.772108	1.04346	1.06064	0.994549	0.971117	0.886933	1.18886	1.45671	1.17292	0.811302	0.853005	0.788401
rna12583	Group II	LOC103949163	GN=LOC103949163 Dbxref=GeneID:103949163,Genbank:XM_009360263.1 Name=XM_009360263.1 gbkey=mRNA product=protein S-acyltransferase 24-like transcript_id=XM_009360263.1 gene_biotype=protein_coding	0.695241	0.733876	0.961864	0.949281	0.989123	0.935798	0.845721	0.927976	1.06691	1.20053	1.36495	1.32873
rna1260	Group II	LOC103948286	GN=LOC103948286 Dbxref=GeneID:103948286,Genbank:XM_009359299.1 Name=XM_009359299.1 gbkey=mRNA product=fruit protein pKIWI502-like transcript_id=XM_009359299.1 gene_biotype=protein_coding	0.289905	0.50423	0.334449	0.560617	0.606965	0.575469	0.965978	0.695252	1.04338	1.97661	2.16178	2.28537
rna12602	Group II	LOC103949178	GN=LOC103949178 Dbxref=GeneID:103949178,Genbank:XM_009360281.1 Name=XM_009360281.1 gbkey=mRNA product=bifunctional purple acid phosphatase 26-like transcript_id=XM_009360281.1 gene_biotype=protein_coding	0.522707	0.571429	0.565192	0.563963	0.640163	0.636993	0.818798	0.743457	0.870156	1.87183	2.2038	1.99152
rna12603	Group I	LOC103949179	GN=LOC103949179 Dbxref=GeneID:103949179,Genbank:XM_009360283.1 Name=XM_009360283.1 gbkey=mRNA product=synaptotagmin-5-like transcript_id=XM_009360283.1 gene_biotype=protein_coding	1.3927	1.25279	1.05648	1.27274	1.24729	1.349	0.703679	0.923044	0.756042	0.713044	0.67847	0.654721
rna12615	Group III	LOC103949216	GN=LOC103949216 Dbxref=GeneID:103949216,Genbank:XM_009360316.1 Name=XM_009360316.1 gbkey=mRNA product=mitochondrial inner membrane protein OXA1-like transcript_id=XM_009360316.1 gene_biotype=protein_coding	0	0.556572	0.730339	0.870623	0	0.784635	1.06257	1.00636	1.03691	1.41251	1.4057	1.13378
rna12624	Group II	LOC103949327	GN=LOC103949327 Dbxref=GeneID:103949327,Genbank:XM_009360446.1 Name=XM_009360446.1 gbkey=mRNA product=probable non-specific lipid-transfer protein transcript_id=XM_009360446.1 gene_biotype=protein_coding	0	0	0	0	0	0	0.131776	0	0.03459	1.76414	1.41722	1.65227
rna12637	Group I	LOC103949230	GN=LOC103949230 Dbxref=GeneID:103949230,Genbank:XM_009360332.1 Name=XM_009360332.1 gbkey=mRNA product=salutaridine reductase-like transcript_id=XM_009360332.1 gene_biotype=protein_coding	2.11707	1.519	2.45181	1.0685	0.957794	1.80936	0.395411	0.261663	0.326148	0.043587	0.049651	0
rna12638	Group II	LOC103949232	GN=LOC103949232 Dbxref=GeneID:103949232,Genbank:XM_009360335.1 Name=XM_009360335.1 gbkey=mRNA product=nucleoside diphosphate kinase 3-like transcript_id=XM_009360335.1 gene_biotype=protein_coding	0.591507	0.525646	0.214233	0	0	0.620264	0	0.508576	1.05438	1.75446	1.66966	2.06127
rna12647	Group II	LOC103949239	GN=LOC103949239 Dbxref=GeneID:103949239,Genbank:XM_009360342.1 Name=XM_009360342.1 gbkey=mRNA product=dynamin-related protein 5A transcript_id=XM_009360342.1 gene_biotype=protein_coding	0.758076	0.903918	0.964597	0.700701	0.761719	0.763307	1.13115	0.989906	1.12099	1.20217	1.35203	1.35144
rna12658	Group II	LOC103949248	GN=LOC103949248 Dbxref=GeneID:103949248,Genbank:XM_009360353.1 Name=XM_009360353.1 gbkey=mRNA product=ATP-dependent zinc metalloprotease FTSH 4%2C mitochondrial transcript_id=XM_009360353.1 gene_biotype=protein_coding	0.940732	0	0.902073	0.78122	0	0.731097	0	0.646458	0.514333	1.5963	1.64465	1.24314
rna12664	Group I	LOC103949252	GN=LOC103949252 Dbxref=GeneID:103949252,Genbank:XM_009360358.1 Name=XM_009360358.1 gbkey=mRNA product=RNA polymerase II transcriptional coactivator KELP-like transcript_id=XM_009360358.1 gene_biotype=protein_coding	1.27669	1.12042	1.37342	1.16117	0.958086	1.1843	0.89716	1.05839	0.755206	0.747565	0.733934	0.733658
rna12736	Group II	LOC103949300	GN=LOC103949300 Dbxref=GeneID:103949300,Genbank:XM_009360416.1 Name=XM_009360416.1 gbkey=mRNA product=molybdate-anion transporter-like transcript_id=XM_009360416.1 gene_biotype=protein_coding	0.80741	0.812111	0.874555	0.718691	0.748363	0.814716	1.19019	0.918825	1.15723	1.2243	1.19158	1.54203
rna12753	Group II	LOC103949313	GN=LOC103949313 Dbxref=GeneID:103949313,Genbank:XM_009360433.1 Name=XM_009360433.1 gbkey=mRNA product=uncharacterized LOC103949313 transcript_id=XM_009360433.1 gene_biotype=protein_coding	0.533974	0.561421	0.647963	0.517863	0.544235	0.572577	0.622892	0.481868	0.699597	2.06023	2.26121	2.49616
rna12762	Group I	LOC103949343	GN=LOC103949343 Dbxref=GeneID:103949343,Genbank:XM_009360459.1 Name=XM_009360459.1 gbkey=mRNA product=branchpoint-bridging protein-like transcript_id=XM_009360459.1 gene_biotype=protein_coding	1.14341	1.06599	1.11189	1.13988	1.18082	1.21687	1.0624	0.849684	1.06878	0.726496	0.56466	0.869132
rna12776	Group II	LOC103949358	GN=LOC103949358 Dbxref=GeneID:103949358,Genbank:XM_009360468.1 Name=XM_009360468.1 gbkey=mRNA product=spermidine hydroxycinnamoyl transferase transcript_id=XM_009360468.1 gene_biotype=protein_coding	0	0	0	0	0	0	0.040228	0	0.018121	1.51594	1.53219	1.89353
rna12807	Group II	LOC103949386	GN=LOC103949386 Dbxref=GeneID:103949386,Genbank:XM_009360498.1 Name=XM_009360498.1 gbkey=mRNA product=aldo-keto reductase family 4 member C10-like transcript_id=XM_009360498.1 gene_biotype=protein_coding	0.342363	0.425764	0.474275	0.382716	0.463699	0.385345	0.988092	0.763571	1.12725	2.06892	2.45577	2.12224
rna12809	Group I	LOC103949384	GN=LOC103949384 Dbxref=GeneID:103949384,Genbank:XM_009360496.1 Name=XM_009360496.1 gbkey=mRNA product=aldo-keto reductase family 4 member C9-like transcript_id=XM_009360496.1 gene_biotype=protein_coding	1.26979	1.18077	1.62273	0.673555	0	0.460476	0	0	0	0.824917	1.06363	0.904137
rna12811	Group III	LOC103949388	GN=LOC103949388 Dbxref=GeneID:103949388,Genbank:XM_009360500.1 Name=XM_009360500.1 gbkey=mRNA product=aldo-keto reductase family 4 member C9-like transcript_id=XM_009360500.1 gene_biotype=protein_coding	0.454632	0.691527	0.726109	0.746983	0.748953	0.671786	1.39494	1.09478	1.60369	1.17589	1.19799	1.49273
rna12812	Group V	LOC103949390	GN=LOC103949390 Dbxref=GeneID:103949390,Genbank:XM_009360501.1 Name=XM_009360501.1 gbkey=mRNA product=uncharacterized protein At2g39795%2C mitochondrial-like transcript_id=XM_009360501.1 gene_biotype=protein_coding	1.0157	0.798886	1.04297	0.813236	0.835029	0.954153	1.33127	1.58119	1.30221	0.803521	0.796346	0.725486
rna12815	Group II	LOC103949393	GN=LOC103949393 Dbxref=GeneID:103949393,Genbank:XM_009360505.1 Name=XM_009360505.1 gbkey=mRNA product=uracil phosphoribosyltransferase transcript_id=XM_009360505.1 gene_biotype=protein_coding	0.71176	0.706682	0.548313	0.63617	0.724066	0.692072	0.968377	0.768522	0.941891	1.64306	1.79343	1.86566
rna12832	Group IV	LOC103949404	GN=LOC103949404 Dbxref=GeneID:103949404,Genbank:XM_009360517.1 Name=XM_009360517.1 gbkey=mRNA product=probable proteasome inhibitor transcript_id=XM_009360517.1 gene_biotype=protein_coding	1.01731	0.94278	1.04845	1.05015	1.13929	1.09849	1.2927	1.2177	1.33908	0.597883	0.624247	0.631913
rna12839	Group II	LOC103949406	GN=LOC103949406 Dbxref=GeneID:103949406,Genbank:XM_009360518.1 Name=XM_009360518.1 gbkey=mRNA product=uncharacterized protein C167.05 transcript_id=XM_009360518.1 gene_biotype=protein_coding	1.26874	1.09588	1.26537	0.787888	0.623663	0.715558	0.903202	0.739495	0.973123	1.21287	1.1581	1.25611
rna12841	Group I	LOC103949412	GN=LOC103949412 Dbxref=GeneID:103949412,Genbank:XM_009360525.1 Name=XM_009360525.1 gbkey=mRNA product=peptidyl-prolyl cis-trans isomerase PASTICCINO1 transcript_id=XM_009360525.1 gene_biotype=protein_coding	1.35358	0.977293	1.19443	1.1352	1.06618	1.12154	0.592313	0.841884	0.710849	1.02143	1.07077	0.914533
rna12859	Group II	LOC103949429	GN=LOC103949429 Dbxref=GeneID:103949429,Genbank:XM_009360541.1 Name=XM_009360541.1 gbkey=mRNA product=fructose-1%2C6-bisphosphatase%2C chloroplastic-like transcript_id=XM_009360541.1 gene_biotype=protein_coding	0.726502	0.723686	0.80822	0.664617	0.589237	0.736204	0.821012	0.850741	0.688401	1.95986	1.74099	1.69053
rna12865	Group V	LOC103949433	GN=LOC103949433 Dbxref=GeneID:103949433,Genbank:XM_009360546.1 Name=XM_009360546.1 gbkey=mRNA product=tubulin beta chain-like transcript_id=XM_009360546.1 gene_biotype=protein_coding	0	1.19908	1.25739	0.301437	1.24829	1.14823	0.98823	1.39323	1.06947	0.860263	0.64364	0.89075
rna12866	Group I	LOC103949435	GN=LOC103949435 Dbxref=GeneID:103949435,Genbank:XM_009360550.1 Name=XM_009360550.1 gbkey=mRNA product=uncharacterized LOC103949435 transcript_id=XM_009360550.1 gene_biotype=protein_coding	0.840644	0.869047	1.13142	1.20345	1.34506	1.34382	1.13609	1.14827	0.956505	0.710166	0.532005	0.783525
rna12871	Group I	LOC103949446	GN=LOC103949446 Dbxref=GeneID:103949446,Genbank:XM_009360560.1 Name=XM_009360560.1 gbkey=mRNA product=protein SSUH2 homolog transcript_id=XM_009360560.1 gene_biotype=protein_coding	1.55485	1.15444	1.35641	1.16088	1.11779	1.06189	0.93675	0.880617	1.04919	0.593457	0.603141	0.530585
rna12873	Group IV	LOC103949444	GN=LOC103949444 Dbxref=GeneID:103949444,Genbank:XM_009360558.1 Name=XM_009360558.1 gbkey=mRNA product=neutral ceramidase-like transcript_id=XM_009360558.1 gene_biotype=protein_coding	1.05407	1.08808	1.23543	1.17909	1.15531	1.21967	1.13971	1.09506	1.2402	0.521241	0.53662	0.535514
rna12875	Group IV	LOC103949442	GN=LOC103949442 Dbxref=GeneID:103949442,Genbank:XM_009360556.1 Name=XM_009360556.1 gbkey=mRNA product=E3 ubiquitin-protein ligase Hakai-like transcript_id=XM_009360556.1 gene_biotype=protein_coding	0.775907	0.938041	1.16359	1.28958	1.14457	0.914208	1.11961	1.09202	1.76226	0.613658	0.603552	0.583019
rna12878	Group V	LOC103949439	GN=LOC103949439 Dbxref=GeneID:103949439,Genbank:XM_009360552.1 Name=XM_009360552.1 gbkey=mRNA product=OTU domain-containing protein At3g57810-like transcript_id=XM_009360552.1 gene_biotype=protein_coding	0.586613	0.85977	0	0.938641	1.18977	0.875326	1.57652	1.35728	1.13477	0	0.683914	0.797402
rna12879	Group II	LOC103949447	GN=LOC103949447 Dbxref=GeneID:103949447,Genbank:XM_009360561.1 Name=XM_009360561.1 gbkey=mRNA product=acetyl-coenzyme A carboxylase carboxyl transferase subunit alpha%2C chloroplastic-like transcript_id=XM_009360561.1 gene_biotype=protein_coding	0.887189	0.772058	0.900874	1.03738	0.930162	0.883789	0.63613	0.844991	0.682032	1.66716	1.46816	1.29008
rna12908	Group II	LOC103949465	GN=LOC103949465 Dbxref=GeneID:103949465,Genbank:XM_009360587.1 Name=XM_009360587.1 gbkey=mRNA product=glycerol-3-phosphate 2-O-acyltransferase 6-like transcript_id=XM_009360587.1 gene_biotype=protein_coding	0.309941	0.273177	0.402192	0	0.37564	0.427034	0.281099	0.367456	0.296949	0.911938	3.84746	3.50712
rna12938	Group I	LOC103949509	GN=LOC103949509 Dbxref=GeneID:103949509,Genbank:XM_009360623.1 Name=XM_009360623.1 gbkey=mRNA product=aminoacylase-1-like%2C transcript variant X2 transcript_id=XM_009360623.1 gene_biotype=protein_coding	1.39791	1.30447	1.32187	1.06214	1.17036	1.1687	0.92188	0.829889	0.902481	0.645963	0.607548	0.666794
rna12959	Group II	LOC103949523	GN=LOC103949523 Dbxref=GeneID:103949523,Genbank:XM_009360639.1 Name=XM_009360639.1 gbkey=mRNA product=AP-1 complex subunit sigma-1 transcript_id=XM_009360639.1 gene_biotype=protein_coding	1.15807	0.958856	1.24755	0.919472	0.875849	0.883611	0.724424	0.858888	0.736354	1.22965	1.23519	1.17209
rna1296	Group II	LOC103948510	GN=LOC103948510 Dbxref=GeneID:103948510,Genbank:XM_009359575.1 Name=XM_009359575.1 gbkey=mRNA product=nicotinate-nucleotide pyrophosphorylase [carboxylating]%2C chloroplastic%2C transcript variant X4 transcript_id=XM_009359575.1 gene_biotype=protein_coding	0	0	0.216093	0	0	0	0.446653	0.450181	0.658483	1.69452	1.88272	1.65135
rna12973	Group III	LOC103949532	GN=LOC103949532 Dbxref=GeneID:103949532,Genbank:XM_009360650.1 Name=XM_009360650.1 gbkey=mRNA product=UDP-galactose transporter 2-like transcript_id=XM_009360650.1 gene_biotype=protein_coding	0.169662	0.366106	0.686571	0	0.199694	0.305193	1.6117	0.732358	1.84642	1.13762	1.85813	2.08655
rna12981	Group V	LOC103949539	GN=LOC103949539 Dbxref=GeneID:103949539,Genbank:XM_009360655.1 Name=XM_009360655.1 gbkey=mRNA product=ribonuclease 2 transcript_id=XM_009360655.1 gene_biotype=protein_coding	0.692326	0.681273	1.0053	0.694557	0.560495	0.45515	1.43297	1.76968	2.20953	0.918877	0.785638	0.794198
rna12988	Group II	LOC103949544	GN=LOC103949544 Dbxref=GeneID:103949544,Genbank:XM_009360660.1 Name=XM_009360660.1 gbkey=mRNA product=acyl-coenzyme A thioesterase 9%2C mitochondrial%2C transcript variant X1 transcript_id=XM_009360660.1 gene_biotype=protein_coding	0.395	0.644329	0.766937	0.572117	0.521697	0.557899	0.931681	0.716635	1.04132	1.71732	1.99214	2.14292
rna13029	Group III	LOC103949568	GN=LOC103949568 Dbxref=GeneID:103949568,Genbank:XM_009360686.1 Name=XM_009360686.1 gbkey=mRNA product=dnaJ homolog subfamily C member 2-like%2C transcript variant X2 transcript_id=XM_009360686.1 gene_biotype=protein_coding	0.85136	0.719518	0.72123	0.744126	0.754165	0.745549	1.16136	1.4462	1.13122	1.33876	1.18737	1.19914
rna1303	Group I	LOC103948576	GN=LOC103948576 Dbxref=GeneID:103948576,Genbank:XM_009359623.1 Name=XM_009359623.1 gbkey=mRNA product=uncharacterized LOC103948576 transcript_id=XM_009359623.1 gene_biotype=protein_coding	1.31568	1.14327	1.03962	1.04912	1.11713	1.19122	0.664375	0.488729	0.614713	1.19145	1.03382	1.15087
rna13032	Group II	LOC103949576	GN=LOC103949576 Dbxref=GeneID:103949576,Genbank:XM_009360697.1 Name=XM_009360697.1 gbkey=mRNA product=serine carboxypeptidase-like 20%2C transcript variant X2 transcript_id=XM_009360697.1 gene_biotype=protein_coding	0.247798	0.327786	0.287043	0.26479	0.283293	0.305188	0.692976	0.535656	0.622805	2.82252	2.77023	2.83992
rna13034	Group II	LOC103949577	GN=LOC103949577 Dbxref=GeneID:103949577,Genbank:XM_009360698.1 Name=XM_009360698.1 gbkey=mRNA product=monocopper oxidase-like protein SKU5 transcript_id=XM_009360698.1 gene_biotype=protein_coding	0	0.605808	0	0.520538	0	0	0.551306	0.576402	0.659486	2.08025	1.652	1.35421
rna13042	Group IV	LOC103949586	GN=LOC103949586 Dbxref=GeneID:103949586,Genbank:XM_009360704.1 Name=XM_009360704.1 gbkey=mRNA product=uncharacterized protein At5g48480-like transcript_id=XM_009360704.1 gene_biotype=protein_coding	0.963508	1.12547	1.25674	0.86241	0.97085	0.97703	1.32124	1.16871	1.2485	0.669814	0.712046	0.723683
rna13061	Group III	LOC103949600	GN=LOC103949600 Dbxref=GeneID:103949600,Genbank:XM_009360713.1 Name=XM_009360713.1 gbkey=mRNA product=asparagine--tRNA ligase%2C cytoplasmic 2 transcript_id=XM_009360713.1 gene_biotype=protein_coding	0.705114	0.660873	0.564866	1.04501	0	0.793618	1.17724	1.37819	1.02859	1.53103	0.884579	1.23089
rna13082	Group I	LOC103949641	GN=LOC103949641 Dbxref=GeneID:103949641,Genbank:XM_009360748.1 Name=XM_009360748.1 gbkey=mRNA product=histone deacetylase 2%2C transcript variant X1 transcript_id=XM_009360748.1 gene_biotype=protein_coding	2.50159	1.83243	0.796709	1.34037	1.72723	1.44932	0.506381	0.403815	0.748592	0.248453	0.215375	0.229744
rna13096	Group IV	LOC103949647	GN=LOC103949647 Dbxref=GeneID:103949647,Genbank:XM_009360761.1 Name=XM_009360761.1 gbkey=mRNA product=far upstream element-binding protein 2-like transcript_id=XM_009360761.1 gene_biotype=protein_coding	0.971153	0.979664	1.00119	0.971153	1.0893	1.02122	1.36823	1.09367	1.30321	0.656771	0.750732	0.793715
rna13099	Group IV	LOC103949657	GN=LOC103949657 Dbxref=GeneID:103949657,Genbank:XM_009360769.1 Name=XM_009360769.1 gbkey=mRNA product=PITH domain-containing protein 1-like transcript_id=XM_009360769.1 gene_biotype=protein_coding	0.957925	0.994486	0.980054	1.14342	1.21992	1.26111	1.24974	1.17114	1.23285	0.622857	0.62006	0.546446
rna13108	Group II	LOC103949660	GN=LOC103949660 Dbxref=GeneID:103949660,Genbank:XM_009360772.1 Name=XM_009360772.1 gbkey=mRNA product=3beta-hydroxysteroid-dehydrogenase/decarboxylase isoform 2-like transcript_id=XM_009360772.1 gene_biotype=protein_coding	0.730182	0.764411	0.595673	0.679397	0.718572	0.663604	0.714389	0.8629	0.734703	1.77868	1.94725	1.81024
rna13109	Group II	LOC103949661	GN=LOC103949661 Dbxref=GeneID:103949661,Genbank:XM_009360773.1 Name=XM_009360773.1 gbkey=mRNA product=3-ketoacyl-CoA synthase 10-like transcript_id=XM_009360773.1 gene_biotype=protein_coding	0.354386	0.351598	0	0	0	0	0.448905	0	0	1.29092	2.41631	1.13788
rna13112	Group I	LOC103949663	GN=LOC103949663 Dbxref=GeneID:103949663,Genbank:XM_009360775.1 Name=XM_009360775.1 gbkey=mRNA product=uncharacterized LOC103949663 transcript_id=XM_009360775.1 gene_biotype=protein_coding	1.22444	1.09966	1.20484	1.10396	1.07564	1.06	1.0563	0.906096	1.18992	0.736857	0.664568	0.677712
rna13128	Group II	LOC103949681	GN=LOC103949681 Dbxref=GeneID:103949681,Genbank:XM_009360790.1 Name=XM_009360790.1 gbkey=mRNA product=uncharacterized LOC103949681 transcript_id=XM_009360790.1 gene_biotype=protein_coding	0.611912	0.798244	0.565343	0.835674	0.77613	0.880014	1.11554	0.881594	1.00979	1.43723	1.49466	1.59386
rna13158	Group V	LOC103949696	GN=LOC103949696 Dbxref=GeneID:103949696,Genbank:XM_009360807.1 Name=XM_009360807.1 gbkey=mRNA product=dynamin-related protein 3A-like%2C transcript variant X6 transcript_id=XM_009360807.1 gene_biotype=protein_coding	0.620663	0.992148	0.593965	0.866242	0.960213	0.797683	1.3353	1.24659	1.45793	0.990348	1.06055	1.07838
rna13197	Group III	LOC103949724	GN=LOC103949724 Dbxref=GeneID:103949724,Genbank:XM_009360839.1 Name=XM_009360839.1 gbkey=mRNA product=early nodulin-like protein 1 transcript_id=XM_009360839.1 gene_biotype=protein_coding	0.561441	0.827837	0.792319	0.792076	0.846036	0.886718	1.34695	0.997342	1.34841	1.28422	1.0966	1.22005
rna13198	Group II	LOC103949726	GN=LOC103949726 Dbxref=GeneID:103949726,Genbank:XM_009360840.1 Name=XM_009360840.1 gbkey=mRNA product=transmembrane 9 superfamily member 4-like%2C transcript variant X1 transcript_id=XM_009360840.1 gene_biotype=protein_coding	0.779918	0.887047	0.958049	0.780286	0.840546	0.819356	1.11521	0.953193	1.12286	1.10395	1.33219	1.30739
rna13211	Group II	LOC103949736	GN=LOC103949736 Dbxref=GeneID:103949736,Genbank:XM_009360855.1 Name=XM_009360855.1 gbkey=mRNA product=eukaryotic translation initiation factor isoform 4G-1-like transcript_id=XM_009360855.1 gene_biotype=protein_coding	0.755098	0.833675	0.96759	0.830039	0.832896	0.83744	0.992873	0.923059	1.15701	1.22202	1.33269	1.31562
rna13255	Group I	LOC103949801	GN=LOC103949801 Dbxref=GeneID:103949801,Genbank:XM_009360915.1 Name=XM_009360915.1 gbkey=mRNA product=uncharacterized LOC103949801 transcript_id=XM_009360915.1 gene_biotype=protein_coding	1.36041	1.33484	1.2452	1.35281	1.133	1.27144	0.893703	1.01974	0.984322	0.574146	0.410446	0.419944
rna13266	Group II	LOC103949927	GN=LOC103949927 Dbxref=GeneID:103949927,Genbank:XM_009361066.1 Name=XM_009361066.1 gbkey=mRNA product=alpha-L-fucosidase 3-like transcript_id=XM_009361066.1 gene_biotype=protein_coding	1.02769	1.05775	1.0409	1.07369	0.97277	0.964117	0.679618	0.544842	0.602625	1.3923	1.33045	1.31324
rna13273	Group III	LOC103949812	GN=LOC103949812 Dbxref=GeneID:103949812,Genbank:XM_009360931.1 Name=XM_009360931.1 gbkey=mRNA product=uncharacterized LOC103949812%2C transcript variant X4 transcript_id=XM_009360931.1 gene_biotype=protein_coding	0.255795	0.916978	0.924528	0.666424	0.582778	0.569717	1.40277	1.1835	1.42629	0.974625	1.36552	1.73108
rna13276	Group II	LOC103949814	GN=LOC103949814 Dbxref=GeneID:103949814,Genbank:XM_009360933.1 Name=XM_009360933.1 gbkey=mRNA product=non-specific lipid-transfer protein 2-like transcript_id=XM_009360933.1 gene_biotype=protein_coding	0	0	0	0	0.039632	0	0.051295	0	0.07092	1.98969	1.43199	2.41647
rna1328	Group IV	LOC103949739	GN=LOC103949739 Dbxref=GeneID:103949739,Genbank:XM_009360863.1 Name=XM_009360863.1 gbkey=mRNA product=anthocyanidin reductase-like transcript_id=XM_009360863.1 gene_biotype=protein_coding	1.06138	1.1218	1.03616	1.09294	1.14415	1.18	1.13612	0.98201	1.06701	0.71709	0.705651	0.75569
rna13292	Group I	LOC103949827	GN=LOC103949827 Dbxref=GeneID:103949827,Genbank:XM_009360948.1 Name=XM_009360948.1 gbkey=mRNA product=60S ribosomal protein L27a-3 transcript_id=XM_009360948.1 gene_biotype=protein_coding	1.10873	1.05879	1.18432	1.25048	1.17702	1.19907	0.844593	1.00127	0.945937	0.792237	0.792293	0.645271
rna13313	Group I	LOC103949843	GN=LOC103949843 Dbxref=GeneID:103949843,Genbank:XM_009360969.1 Name=XM_009360969.1 gbkey=mRNA product=uncharacterized LOC103949843 transcript_id=XM_009360969.1 gene_biotype=protein_coding	1.31929	1.16911	1.31815	1.06193	1.25844	1.04484	1.16967	1.03532	1.00727	0.597275	0.685618	0.333078
rna13316	Group I	LOC103949845	GN=LOC103949845 Dbxref=GeneID:103949845,Genbank:XM_009360973.1 Name=XM_009360973.1 gbkey=mRNA product=uncharacterized LOC103949845%2C transcript variant X2 transcript_id=XM_009360973.1 gene_biotype=protein_coding	1.44359	1.2968	1.28912	0.98617	0.980718	0.811223	1.02502	1.28833	0.748929	0.685698	0.689672	0.754725
rna13317	Group I	LOC103949844	GN=LOC103949844 Dbxref=GeneID:103949844,Genbank:XM_009360970.1 Name=XM_009360970.1 gbkey=mRNA product=uncharacterized LOC103949844 transcript_id=XM_009360970.1 gene_biotype=protein_coding	1.58254	1.2349	1.08262	1.10289	0.902995	0.87978	0.655126	0.802985	0.756157	0	0	0
rna13328	Group IV	LOC103949852	GN=LOC103949852 Dbxref=GeneID:103949852,Genbank:XM_009360980.1 Name=XM_009360980.1 gbkey=mRNA product=cleavage and polyadenylation specificity factor subunit 6%2C transcript variant X1 transcript_id=XM_009360980.1 gene_biotype=protein_coding	0.964696	0.972803	1.13237	1.05471	1.01601	0.964788	1.27637	1.1988	1.15393	0.763483	0.737401	0.764635
rna13333	Group V	LOC103949854	GN=LOC103949854 Dbxref=GeneID:103949854,Genbank:XM_009360983.1 Name=XM_009360983.1 gbkey=mRNA product=probable pectate lyase 5 transcript_id=XM_009360983.1 gene_biotype=protein_coding	0.596433	0.784944	0.742164	1.03468	0.955626	1.17704	1.281	0.977544	1.46344	1.05791	0.850147	1.07907
rna13389	Group I	LOC103949900	GN=LOC103949900 Dbxref=GeneID:103949900,Genbank:XM_009361040.1 Name=XM_009361040.1 gbkey=mRNA product=glyceraldehyde-3-phosphate dehydrogenase%2C cytosolic transcript_id=XM_009361040.1 gene_biotype=protein_coding	1.10621	1.15039	1.21077	1.11985	1.10688	1.20351	1.03757	1.03949	0.946526	0.692047	0.704064	0.682701
rna13394	Group V	LOC103949897	GN=LOC103949897 Dbxref=GeneID:103949897,Genbank:XM_009361034.1 Name=XM_009361034.1 gbkey=mRNA product=DNA polymerase alpha subunit B transcript_id=XM_009361034.1 gene_biotype=protein_coding	0.529714	0.906897	1.07321	0.958722	0.922094	0.908176	1.28662	1.47103	1.33077	0.839334	0.855193	0.918234
rna13396	Group II	LOC103949893	GN=LOC103949893 Dbxref=GeneID:103949893,Genbank:XM_009361032.1 Name=XM_009361032.1 gbkey=mRNA product=3-oxoacyl-[acyl-carrier-protein] reductase 4-like%2C transcript variant X1 transcript_id=XM_009361032.1 gene_biotype=protein_coding	0.725759	0.887198	0.811103	0.667801	0.620234	0.810743	0.791043	0.769782	0.744857	1.73572	1.89151	1.54425
rna13475	Group I	LOC103949985	GN=LOC103949985 Dbxref=GeneID:103949985,Genbank:XM_009361123.1 Name=XM_009361123.1 gbkey=mRNA product=HVA22-like protein e%2C transcript variant X2 transcript_id=XM_009361123.1 gene_biotype=protein_coding	0.182835	0.724096	0.776343	1.66184	2.17386	1.80241	0.687918	0.444241	0.546458	0	0	0
rna13478	Group I	LOC103949987	GN=LOC103949987 Dbxref=GeneID:103949987,Genbank:XM_009361127.1 Name=XM_009361127.1 gbkey=mRNA product=neurofilament medium polypeptide transcript_id=XM_009361127.1 gene_biotype=protein_coding	1.01237	1.17686	1.06767	1.19388	1.47011	1.22139	0.778237	0.474289	0.921173	1.0239	0.794629	0.865492
rna13484	Group I	LOC103949990	GN=LOC103949990 Dbxref=GeneID:103949990,Genbank:XM_009361134.1 Name=XM_009361134.1 gbkey=mRNA product=SUMO-activating enzyme subunit 1B-1-like%2C transcript variant X4 transcript_id=XM_009361134.1 gene_biotype=protein_coding	1.15467	1.12022	1.22665	1.25833	1.13566	1.07255	0.801029	1.05099	0.933144	0.779312	0.748179	0.719268
rna13520	Group I	LOC103950016	GN=LOC103950016 Dbxref=GeneID:103950016,Genbank:XM_009361163.1 Name=XM_009361163.1 gbkey=mRNA product=SNF1-related protein kinase regulatory subunit gamma-1-like transcript_id=XM_009361163.1 gene_biotype=protein_coding	1.01234	1.1632	1.15769	0.962967	1.3617	1.41272	0.466398	0.515853	0.28393	1.61901	0.866513	1.17769
rna13528	Group II	LOC103950021	GN=LOC103950021 Dbxref=GeneID:103950021,Genbank:XM_009361171.1 Name=XM_009361171.1 gbkey=mRNA product=uncharacterized LOC103950021%2C transcript variant X3 transcript_id=XM_009361171.1 gene_biotype=protein_coding	0.814682	0.703081	0.733177	0.774868	0.648516	0.743703	0.878403	1.37978	1.21648	1.38109	1.4333	1.29292
rna13545	Group I	LOC103950035	GN=LOC103950035 Dbxref=GeneID:103950035,Genbank:XM_009361187.1 Name=XM_009361187.1 gbkey=mRNA product=probable aspartyl aminopeptidase transcript_id=XM_009361187.1 gene_biotype=protein_coding	1.23206	1.18087	1.18148	1.22563	1.20866	1.18046	0.854178	0.932545	0.833536	0.718188	0.744348	0.708041
rna13549	Group V	LOC103950037	GN=LOC103950037 Dbxref=GeneID:103950037,Genbank:XM_009361189.1 Name=XM_009361189.1 gbkey=mRNA product=WD repeat-containing protein 74-like transcript_id=XM_009361189.1 gene_biotype=protein_coding	0	0.655779	0	0.904042	0.630774	0.643703	1.68397	1.18328	1.93324	0	0	0.36521
rna13550	Group II	LOC103950040	GN=LOC103950040 Dbxref=GeneID:103950040,Genbank:XM_009361191.1 Name=XM_009361191.1 gbkey=mRNA product=4-coumarate--CoA ligase-like 9%2C transcript variant X2 transcript_id=XM_009361191.1 gene_biotype=protein_coding	1.26732	0.412139	1.17363	0.430529	0.535913	0	0.700148	0.686264	0.671308	1.71763	1.62138	1.78375
rna13573	Group II	LOC103950053	GN=LOC103950053 Dbxref=GeneID:103950053,Genbank:XM_009361207.1 Name=XM_009361207.1 gbkey=mRNA product=nucleoside diphosphate kinase 2%2C chloroplastic-like transcript_id=XM_009361207.1 gene_biotype=protein_coding	0.707201	0.754014	0.862555	0.866526	0.917176	0.802062	1.05451	0.897657	1.22668	1.25591	1.31827	1.33743
rna13587	Group II	LOC103950064	GN=LOC103950064 Dbxref=GeneID:103950064,Genbank:XM_009361218.1 Name=XM_009361218.1 gbkey=mRNA product=GDSL esterase/lipase At3g48460 transcript_id=XM_009361218.1 gene_biotype=protein_coding	0.389973	0.730405	0.850424	0.643401	0.665479	0.704164	0.904633	0.753608	1.01499	1.58746	1.869	1.88647
rna13588	Group I	LOC103950066	GN=LOC103950066 Dbxref=GeneID:103950066,Genbank:XM_009361220.1 Name=XM_009361220.1 gbkey=mRNA product=probable phosphopantothenoylcysteine decarboxylase%2C transcript variant X1 transcript_id=XM_009361220.1 gene_biotype=protein_coding	1.16162	1.05609	1.26111	1.06176	1.12052	1.07842	1.06478	0.928864	1.09544	0.743705	0.68261	0.745078
rna13594	Group III	LOC103950070	GN=LOC103950070 Dbxref=GeneID:103950070,Genbank:XM_009361223.1 Name=XM_009361223.1 gbkey=mRNA product=uncharacterized LOC103950070 transcript_id=XM_009361223.1 gene_biotype=protein_coding	0.812	0	1.16702	0.804087	0.716701	0	1.2153	1.07283	1.31767	0.941044	1.0392	0.914147
rna136	Group IV	LOC103947744	GN=LOC103947744 Dbxref=GeneID:103947744,Genbank:XM_009358722.1 Name=XM_009358722.1 gbkey=mRNA product=chromatin structure-remodeling complex subunit RSC1 transcript_id=XM_009358722.1 gene_biotype=protein_coding	1.1011	1.06527	1.21496	1.31466	1.28638	1.22862	0.958493	1.04318	1.16218	0.545071	0.528672	0.551409
rna13602	Group II	LOC103950076	GN=LOC103950076 Dbxref=GeneID:103950076,Genbank:XM_009361231.1 Name=XM_009361231.1 gbkey=mRNA product=DNA-(apurinic or apyrimidinic site) lyase%2C transcript variant X1 transcript_id=XM_009361231.1 gene_biotype=protein_coding	0.914285	0.852524	0.853832	0.76366	0.746876	0.727984	1.2002	1.045	1.04682	1.18778	1.2499	1.41114
rna13603	Group II	LOC103950075	GN=LOC103950075 Dbxref=GeneID:103950075,Genbank:XM_009361230.1 Name=XM_009361230.1 gbkey=mRNA product=haloacid dehalogenase-like hydrolase domain-containing protein At3g48420 transcript_id=XM_009361230.1 gene_biotype=protein_coding	0.610527	0.487771	0.298168	0.657362	0.639465	0.630659	0.663602	0.433271	0.555367	2.72951	1.97479	2.31952
rna13609	Group I	LOC103950082	GN=LOC103950082 Dbxref=GeneID:103950082,Genbank:XM_009361239.1 Name=XM_009361239.1 gbkey=mRNA product=uncharacterized LOC103950082 transcript_id=XM_009361239.1 gene_biotype=protein_coding	1.63133	0.953516	1.01439	1.51735	0.995657	1.09897	0.572953	1.40902	0.740443	0.748953	0.672108	0.645308
rna13647	Group V	LOC103950134	GN=LOC103950134 Dbxref=GeneID:103950134,Genbank:XM_009361291.1 Name=XM_009361291.1 gbkey=mRNA product=UPF0160 protein-like transcript_id=XM_009361291.1 gene_biotype=protein_coding	0.697329	0.83374	0.935302	0.820504	0.87169	0.8784	1.31637	1.17971	1.31827	1.01773	1.04832	1.08264
rna137	Group I	LOC103947923	GN=LOC103947923 Dbxref=GeneID:103947923,Genbank:XM_009358935.1 Name=XM_009358935.1 gbkey=mRNA product=protein STRUBBELIG-RECEPTOR FAMILY 8-like transcript_id=XM_009358935.1 gene_biotype=protein_coding	1.20784	1.47325	1.2413	1.29313	0.924701	0.810386	0.829429	0.793935	0.919571	0	0.738367	0.768089
rna13724	Group II	LOC103950195	GN=LOC103950195 Dbxref=GeneID:103950195,Genbank:XM_009361366.1 Name=XM_009361366.1 gbkey=mRNA product=thioredoxin reductase NTRB-like%2C transcript variant X1 transcript_id=XM_009361366.1 gene_biotype=protein_coding	0.75887	0.811352	0.830226	0.810002	0.853555	0.827675	1.12071	0.964231	1.20645	1.21283	1.29003	1.31406
rna13726	Group II	LOC103950194	GN=LOC103950194 Dbxref=GeneID:103950194,Genbank:XM_009361365.1 Name=XM_009361365.1 gbkey=mRNA product=serine/threonine-protein phosphatase 7-like transcript_id=XM_009361365.1 gene_biotype=protein_coding	0.807335	0.835611	0.823166	0.901751	0.861665	0.888566	0.920479	0.917225	0.834817	1.43258	1.47914	1.29767
rna13750	Group IV	LOC103950208	GN=LOC103950208 Dbxref=GeneID:103950208,Genbank:XM_009361391.1 Name=XM_009361391.1 gbkey=mRNA product=keratin%2C type II cytoskeletal 1-like transcript_id=XM_009361391.1 gene_biotype=protein_coding	1.4223	1.04196	1.16131	1.06539	1.16507	1.05015	1.35066	1.09263	1.14101	0.502758	0.540218	0.466533
rna13752	Group V	LOC103950210	GN=LOC103950210 Dbxref=GeneID:103950210,Genbank:XM_009361394.1 Name=XM_009361394.1 gbkey=mRNA product=hepatocyte growth factor-regulated tyrosine kinase substrate-like transcript_id=XM_009361394.1 gene_biotype=protein_coding	0	0.797154	0.865945	0.777216	0.853822	0.946058	1.03664	0.826815	1.23238	1.32783	0	1.33614
rna13779	Group I	LOC103950289	GN=LOC103950289 Dbxref=GeneID:103950289,Genbank:XM_009361479.1 Name=XM_009361479.1 gbkey=mRNA product=sucrose synthase transcript_id=XM_009361479.1 gene_biotype=protein_coding	1.50403	1.27029	1.33834	0.9426	0.885752	0.986479	0.651626	0.916783	0.681259	1.00204	0.985805	0.835
rna13788	Group II	LOC103950237	GN=LOC103950237 Dbxref=GeneID:103950237,Genbank:XM_009361425.1 Name=XM_009361425.1 gbkey=mRNA product=peroxiredoxin Q%2C chloroplastic-like transcript_id=XM_009361425.1 gene_biotype=protein_coding	0.45119	0.502304	0.653894	0.50127	0.573266	0.642756	0.968609	0.811411	0.923104	1.94696	1.88288	2.14235
rna138	Group I	LOC103948004	GN=LOC103948004 Dbxref=GeneID:103948004,Genbank:XM_009359027.1 Name=XM_009359027.1 gbkey=mRNA product=malonyl-CoA decarboxylase%2C mitochondrial transcript_id=XM_009359027.1 gene_biotype=protein_coding	1.61007	1.37589	1.07413	1.72454	1.20379	1.63703	0.521934	1.07756	0.574344	0.473821	0.352565	0.374322
rna13811	Group II	LOC103950247	GN=LOC103950247 Dbxref=GeneID:103950247,Genbank:XM_009361436.1 Name=XM_009361436.1 gbkey=mRNA product=20 kDa chaperonin%2C chloroplastic transcript_id=XM_009361436.1 gene_biotype=protein_coding	0.74302	0.792422	0.837659	0.776115	0.764581	0.781145	1.1788	1.05664	1.11578	1.25287	1.35786	1.34312
rna13813	Group II	LOC103950292	GN=LOC103950292 Dbxref=GeneID:103950292,Genbank:XM_009361483.1 Name=XM_009361483.1 gbkey=mRNA product=beta-galactosidase 15 transcript_id=XM_009361483.1 gene_biotype=protein_coding	0.997616	1.00268	0.635569	0.933883	0.945074	0.975329	0.593156	0.898318	0.845624	1.38895	1.34267	1.44113
rna13815	Group V	LOC103950250	GN=LOC103950250 Dbxref=GeneID:103950250,Genbank:XM_009361439.1 Name=XM_009361439.1 gbkey=mRNA product=oligouridylate-binding protein 1-like%2C transcript variant X1 transcript_id=XM_009361439.1 gene_biotype=protein_coding	0.536114	0.76859	0.812625	0.760095	0.779895	0.636983	1.47097	1.19814	1.84761	0.888016	1.10482	1.19614
rna1382	Group II	LOC103950173	GN=LOC103950173 Dbxref=GeneID:103950173,Genbank:XM_009361340.1 Name=XM_009361340.1 gbkey=mRNA product=protein DCL%2C chloroplastic transcript_id=XM_009361340.1 gene_biotype=protein_coding	0	0.313749	0	0	0.33478	0	0.703067	0	0.936297	1.81221	1.64707	1.25283
rna13833	Group II	LOC103950260	GN=LOC103950260 Dbxref=GeneID:103950260,Genbank:XM_009361449.1 Name=XM_009361449.1 gbkey=mRNA product=subtilisin-like protease transcript_id=XM_009361449.1 gene_biotype=protein_coding	0.160177	0.326998	0.626205	0	0	0.163429	1.43287	0.54516	1.42882	1.6664	1.60512	2.04482
rna13846	Group I	LOC103950270	GN=LOC103950270 Dbxref=GeneID:103950270,Genbank:XM_009361463.1 Name=XM_009361463.1 gbkey=mRNA product=uncharacterized LOC103950270%2C transcript variant X4 transcript_id=XM_009361463.1 gene_biotype=protein_coding	1.51151	1.11405	1.21535	1.09655	1.02485	1.13171	0.840225	1.0178	0.954844	0.68926	0.656008	0.747839
rna13848	Group I	LOC103950272	GN=LOC103950272 Dbxref=GeneID:103950272,Genbank:XM_009361466.1 Name=XM_009361466.1 gbkey=mRNA product=tubulin--tyrosine ligase-like protein 12%2C transcript variant X2 transcript_id=XM_009361466.1 gene_biotype=protein_coding	1.4983	1.12349	1.16214	1.31017	1.14684	1.28072	0.570876	0.876995	0.655765	0.866019	0.781468	0.72722
rna1385	Group IV	LOC103950197	GN=LOC103950197 Dbxref=GeneID:103950197,Genbank:XM_009361373.1 Name=XM_009361373.1 gbkey=mRNA product=ABSCISIC ACID-INSENSITIVE 5-like protein 5%2C transcript variant X1 transcript_id=XM_009361373.1 gene_biotype=protein_coding	1.0455	1.00423	1.00172	1.2004	1.20597	1.11155	1.1459	1.10747	0.869281	0.848035	0.790879	0.669067
rna13857	Group IV	LOC103950303	GN=LOC103950303 Dbxref=GeneID:103950303,Genbank:XM_009361492.1 Name=XM_009361492.1 gbkey=mRNA product=mediator of RNA polymerase II transcription subunit 21-like transcript_id=XM_009361492.1 gene_biotype=protein_coding	0.933899	1.03942	1.20124	0.976212	1.13737	1.1016	1.31663	1.15091	1.30103	0.532825	0.58324	0.725624
rna13864	Group II	LOC103950307	GN=LOC103950307 Dbxref=GeneID:103950307,Genbank:XM_009361497.1 Name=XM_009361497.1 gbkey=mRNA product=S-adenosylmethionine synthase 2-like%2C transcript variant X1 transcript_id=XM_009361497.1 gene_biotype=protein_coding	0.36788	0.475762	0.519965	0.273337	0.260423	0.252105	0.709306	0.538238	0.811741	2.27322	2.73959	2.77844
rna13891	Group I	LOC103950332	GN=LOC103950332 Dbxref=GeneID:103950332,Genbank:XM_009361527.1 Name=XM_009361527.1 gbkey=mRNA product=5'-nucleotidase domain-containing protein 4-like transcript_id=XM_009361527.1 gene_biotype=protein_coding	1.41007	1.13515	1.08657	1.3584	1.17161	1.32615	0.72626	1.04759	0.725875	0.767623	0.701934	0.542759
rna13921	Group II	LOC103950357	GN=LOC103950357 Dbxref=GeneID:103950357,Genbank:XM_009361553.1 Name=XM_009361553.1 gbkey=mRNA product=50S ribosomal protein L18%2C chloroplastic-like transcript_id=XM_009361553.1 gene_biotype=protein_coding	0.830981	0.773088	0.610152	0.765023	0.842114	0.683238	0.95801	0.884804	1.05669	1.48744	1.5765	1.53197
rna13926	Group III	LOC103950361	GN=LOC103950361 Dbxref=GeneID:103950361,Genbank:XM_009361558.1 Name=XM_009361558.1 gbkey=mRNA product=uncharacterized LOC103950361 transcript_id=XM_009361558.1 gene_biotype=protein_coding	0.521946	0.701809	0.519727	0.689091	0.716962	0.791348	1.34303	1.06118	1.48093	1.25747	1.38059	1.53591
rna13932	Group V	LOC103950367	GN=LOC103950367 Dbxref=GeneID:103950367,Genbank:XM_009361563.1 Name=XM_009361563.1 gbkey=mRNA product=probable xyloglucan endotransglucosylase/hydrolase protein B transcript_id=XM_009361563.1 gene_biotype=protein_coding	0.894725	1.04394	1.10289	0.917497	0.927493	0.945108	1.30611	1.14966	1.26319	0.759082	0.861518	0.828786
rna13936	Group I	LOC103950371	GN=LOC103950371 Dbxref=GeneID:103950371,Genbank:XM_009361568.1 Name=XM_009361568.1 gbkey=mRNA product=calnexin homolog 1-like transcript_id=XM_009361568.1 gene_biotype=protein_coding	1.88197	1.18903	1.28168	1.3614	1.16084	1.1758	0.635364	0.976654	0.57313	0.659087	0.608233	0.496819
rna13957	Group IV	LOC103950387	GN=LOC103950387 Dbxref=GeneID:103950387,Genbank:XM_009361584.1 Name=XM_009361584.1 gbkey=mRNA product=uncharacterized protein At4g14100-like transcript_id=XM_009361584.1 gene_biotype=protein_coding	1.14343	1.14549	1.32356	1.22932	1.17089	1.14002	1.21647	1.14747	1.12018	0.454609	0.44164	0.466918
rna13963	Group III	LOC103950392	GN=LOC103950392 Dbxref=GeneID:103950392,Genbank:XM_009361591.1 Name=XM_009361591.1 gbkey=mRNA product=sterol 14-demethylase-like transcript_id=XM_009361591.1 gene_biotype=protein_coding	0.388484	0.615532	0.548048	0	0.578128	0.323726	1.45455	1.69696	2.04424	0.819336	1.43939	1.0916
rna13964	Group V	LOC103950393	GN=LOC103950393 Dbxref=GeneID:103950393,Genbank:XM_009361592.1 Name=XM_009361592.1 gbkey=mRNA product=peptidyl-prolyl cis-trans isomerase FKBP19%2C chloroplastic-like%2C transcript variant X1 transcript_id=XM_009361592.1 gene_biotype=protein_coding	0	0	0	0	1.01841	1.063	1.12845	1.33537	1.10721	0.767961	0.7429	0.836707
rna13977	Group II	LOC103950403	GN=LOC103950403 Dbxref=GeneID:103950403,Genbank:XM_009361605.1 Name=XM_009361605.1 gbkey=mRNA product=ubiquitin thioesterase otubain-like transcript_id=XM_009361605.1 gene_biotype=protein_coding	0.644866	0.841301	0	1.17597	0.875434	0.740061	0	0.861245	0	1.17854	1.42789	1.25469
rna14010	Group II	LOC103950449	GN=LOC103950449 Dbxref=GeneID:103950449,Genbank:XM_009361656.1 Name=XM_009361656.1 gbkey=mRNA product=uncharacterized LOC103950449 transcript_id=XM_009361656.1 gene_biotype=protein_coding	0.696582	0.642058	0.851941	0.669967	0.700219	0.739349	1.28063	0.970977	1.23402	1.27248	1.33026	1.61152
rna14044	Group I	LOC103950470	GN=LOC103950470 Dbxref=GeneID:103950470,Genbank:XM_009361685.1 Name=XM_009361685.1 gbkey=mRNA product=calcium-transporting ATPase 10%2C plasma membrane-type-like%2C transcript variant X2 transcript_id=XM_009361685.1 gene_biotype=protein_coding	1.5434	1.09524	1.26937	1.36264	1.16519	1.43206	0.641533	1.0315	0.739879	0.68331	0.528052	0.507819
rna14055	Group V	LOC103950482	GN=LOC103950482 Dbxref=GeneID:103950482,Genbank:XM_009361694.1 Name=XM_009361694.1 gbkey=mRNA product=U5 small nuclear ribonucleoprotein 40 kDa protein%2C transcript variant X1 transcript_id=XM_009361694.1 gene_biotype=protein_coding	0.843655	0.949468	1.06046	0.923396	0.98945	0.963956	1.34922	1.09258	1.54786	0.722441	0.770282	0.787229
rna14111	Group IV	LOC103950533	GN=LOC103950533 Dbxref=GeneID:103950533,Genbank:XM_009361756.1 Name=XM_009361756.1 gbkey=mRNA product=putative 3%2C4-dihydroxy-2-butanone kinase transcript_id=XM_009361756.1 gene_biotype=protein_coding	0.881106	1.05015	1.00842	1.02919	1.12273	0.997741	1.20252	1.07407	1.39655	0.698076	0.713483	0.82598
rna14132	Group II	LOC103950553	GN=LOC103950553 Dbxref=GeneID:103950553,Genbank:XM_009361778.1 Name=XM_009361778.1 gbkey=mRNA product=glutamine synthetase nodule isozyme-like transcript_id=XM_009361778.1 gene_biotype=protein_coding	0.469831	0.529547	0.560637	0.542218	0.571118	0.609755	0.668259	0.499044	0.719841	2.37868	2.18975	2.26132
rna14156	Group I	LOC103950568	GN=LOC103950568 Dbxref=GeneID:103950568,Genbank:XM_009361796.1 Name=XM_009361796.1 gbkey=mRNA product=uncharacterized LOC103950568 transcript_id=XM_009361796.1 gene_biotype=protein_coding	5.48709	1.17026	1.15763	1.15232	0.721748	1.06857	0.099082	0.210509	0.134958	0.229738	0.284146	0.283958
rna14157	Group V	LOC103950569	GN=LOC103950569 Dbxref=GeneID:103950569,Genbank:XM_009361798.1 Name=XM_009361798.1 gbkey=mRNA product=aldose 1-epimerase-like transcript_id=XM_009361798.1 gene_biotype=protein_coding	0	1.04013	0	0.999031	0	1.27942	1.43985	1.16517	1.12579	0	0.313508	0.637103
rna14160	Group V	LOC103950666	GN=LOC103950666 Dbxref=GeneID:103950666,Genbank:XM_009361897.1 Name=XM_009361897.1 gbkey=mRNA product=zinc finger protein VAR3%2C chloroplastic-like transcript_id=XM_009361897.1 gene_biotype=protein_coding	0	0	0	0.590992	0.614125	0.702792	1.23695	1.60348	2.46274	0.658427	0.667601	0.462887
rna14162	Group II	LOC103950572	GN=LOC103950572 Dbxref=GeneID:103950572,Genbank:XM_009361802.1 Name=XM_009361802.1 gbkey=mRNA product=probable ADP-ribosylation factor GTPase-activating protein AGD11 transcript_id=XM_009361802.1 gene_biotype=protein_coding	0	0.576256	0.755622	0.676859	0.682279	0	0.639107	0	0.618728	2.00252	1.48666	1.56197
rna14164	Group II	LOC103950575	GN=LOC103950575 Dbxref=GeneID:103950575,Genbank:XM_009361804.1 Name=XM_009361804.1 gbkey=mRNA product=phosphoethanolamine N-methyltransferase 1-like transcript_id=XM_009361804.1 gene_biotype=protein_coding	0.470678	0.08956	0.150086	0.11199	0.058496	0.05602	0.379492	0.45077	0.667463	2.39243	3.68828	3.48474
rna14170	Group I	LOC103950581	GN=LOC103950581 Dbxref=GeneID:103950581,Genbank:XM_009361812.1 Name=XM_009361812.1 gbkey=mRNA product=probable calcium-binding protein CML27 transcript_id=XM_009361812.1 gene_biotype=protein_coding	0.741781	1.25659	1.09644	1.47887	1.5356	1.27685	0.990321	0.925374	0.943926	0.461799	0.616565	0.675869
rna14173	Group V	LOC103950578	GN=LOC103950578 Dbxref=GeneID:103950578,Genbank:XM_009361809.1 Name=XM_009361809.1 gbkey=mRNA product=uncharacterized LOC103950578%2C transcript variant X2 transcript_id=XM_009361809.1 gene_biotype=protein_coding	0.54852	0.706337	0.714619	0.951675	0.919358	1.09763	1.64116	1.62789	1.53109	0.725041	0.677594	0.859088
rna14177	Group I	LOC103950583	GN=LOC103950583 Dbxref=GeneID:103950583,Genbank:XM_009361814.1 Name=XM_009361814.1 gbkey=mRNA product=synapsin-1 transcript_id=XM_009361814.1 gene_biotype=protein_coding	1.34484	1.02917	1.09146	1.30413	1.22872	1.05752	0.821379	1.19371	0.63736	0.899034	0.763608	0.629065
rna14207	Group IV	LOC103950615	GN=LOC103950615 Dbxref=GeneID:103950615,Genbank:XM_009361844.1 Name=XM_009361844.1 gbkey=mRNA product=uncharacterized PKHD-type hydroxylase At1g22950-like transcript_id=XM_009361844.1 gene_biotype=protein_coding	1.22206	1.1754	0.912069	1.0567	1.0351	1.14156	1.02514	1.42041	1.12278	0.618057	0.582981	0.687753
rna1421	Group II	LOC103950458	GN=LOC103950458 Dbxref=GeneID:103950458,Genbank:XM_009361670.1 Name=XM_009361670.1 gbkey=mRNA product=low-temperature-induced cysteine proteinase-like transcript_id=XM_009361670.1 gene_biotype=protein_coding	0.890158	0.856605	1.07822	0.791812	0.724899	0.767014	0.910689	0.949672	0.922062	1.49798	1.29077	1.32012
rna14272	Group II	LOC103950696	GN=LOC103950696 Dbxref=GeneID:103950696,Genbank:XM_009361921.1 Name=XM_009361921.1 gbkey=mRNA product=protein GPR107 transcript_id=XM_009361921.1 gene_biotype=protein_coding	1.06805	0.823814	0.817118	0.798057	0.698751	0.757546	0.965298	0.708921	0.817201	1.43693	1.45441	1.65391
rna14283	Group II	LOC103950707	GN=LOC103950707 Dbxref=GeneID:103950707,Genbank:XM_009361931.1 Name=XM_009361931.1 gbkey=mRNA product=glucan endo-1%2C3-beta-glucosidase 11-like transcript_id=XM_009361931.1 gene_biotype=protein_coding	0.684062	0.876597	1.38159	0.465151	0.667535	0.571459	1.31313	1.04163	0.965147	1.51693	1.19151	1.32526
rna14285	Group IV	LOC103950708	GN=LOC103950708 Dbxref=GeneID:103950708,Genbank:XM_009361933.1 Name=XM_009361933.1 gbkey=mRNA product=granule-bound starch synthase 1%2C chloroplastic/amyloplastic-like%2C transcript variant X2 transcript_id=XM_009361933.1 gene_biotype=protein_coding	1.06482	1.27594	1.27804	0.966889	1.14071	1.035	1.34981	1.27804	1.20623	0.416179	0.530233	0.458121
rna14310	Group V	LOC103950728	GN=LOC103950728 Dbxref=GeneID:103950728,Genbank:XM_009361957.1 Name=XM_009361957.1 gbkey=mRNA product=uncharacterized LOC103950728 transcript_id=XM_009361957.1 gene_biotype=protein_coding	0.790821	0.837937	0.615223	0.743508	1.41739	1.24308	1.61792	1.20171	1.33321	0.87734	0.603993	0.717851
rna1432	Group V	LOC103950534	GN=LOC103950534 Dbxref=GeneID:103950534,Genbank:XM_009361760.1 Name=XM_009361760.1 gbkey=mRNA product=mannose-P-dolichol utilization defect 1 protein homolog 2-like%2C transcript variant X1 transcript_id=XM_009361760.1 gene_biotype=protein_coding	0.793851	1.02664	0.66007	0.999267	0.968626	1.01868	1.39404	1.09558	1.25042	0.910616	0.806643	1.07557
rna14328	Group I	LOC103950746	GN=LOC103950746 Dbxref=GeneID:103950746,Genbank:XM_009361973.1 Name=XM_009361973.1 gbkey=mRNA product=actin-7-like%2C transcript variant X1 transcript_id=XM_009361973.1 gene_biotype=protein_coding	1.22463	1.09736	1.13444	1.211	1.19039	1.11293	0.977344	0.94437	0.846869	0.757207	0.765763	0.73771
rna14333	Group I	LOC103950747	GN=LOC103950747 Dbxref=GeneID:103950747,Genbank:XM_009361978.1 Name=XM_009361978.1 gbkey=mRNA product=uncharacterized LOC103950747%2C transcript variant X3 transcript_id=XM_009361978.1 gene_biotype=protein_coding	0.796583	0.891927	0	1.54917	1.32508	1.64547	0.784517	1.05635	1.12608	0.548655	0.614311	0.661852
rna14334	Group II	LOC103950748	GN=LOC103950748 Dbxref=GeneID:103950748,Genbank:XM_009361980.1 Name=XM_009361980.1 gbkey=mRNA product=probable methyltransferase PMT18%2C transcript variant X2 transcript_id=XM_009361980.1 gene_biotype=protein_coding	0.746183	0.8638	1.05025	0.871448	0.842276	0.826215	0.917009	0.759512	0.970218	1.24091	1.42643	1.48575
rna14353	Group III	LOC103950762	GN=LOC103950762 Dbxref=GeneID:103950762,Genbank:XM_009361993.1 Name=XM_009361993.1 gbkey=mRNA product=inositol polyphosphate multikinase beta-like%2C transcript variant X1 transcript_id=XM_009361993.1 gene_biotype=protein_coding	0.509531	0.709235	0.878249	0.658632	0.626115	0.645934	1.39509	1.08552	1.4543	1.22182	1.43901	1.37656
rna14355	Group II	LOC103950764	GN=LOC103950764 Dbxref=GeneID:103950764,Genbank:XM_009361998.1 Name=XM_009361998.1 gbkey=mRNA product=staphylococcal nuclease domain-containing protein 1-like transcript_id=XM_009361998.1 gene_biotype=protein_coding	0.8224	0.86988	0.836079	0.938273	0.859621	0.894292	0.726744	0.932938	0.702015	1.5455	1.55044	1.32181
rna14356	Group II	LOC103950765	GN=LOC103950765 Dbxref=GeneID:103950765,Genbank:XM_009361999.1 Name=XM_009361999.1 gbkey=mRNA product=calnexin homolog transcript_id=XM_009361999.1 gene_biotype=protein_coding	1.2319	0.786017	0.918799	0.909226	0.763106	0.763017	0.590568	0.889774	0.610299	1.60003	1.58452	1.35275
rna14398	Group I	LOC103950807	GN=LOC103950807 Dbxref=GeneID:103950807,Genbank:XM_009362050.1 Name=XM_009362050.1 gbkey=mRNA product=expansin-A1 transcript_id=XM_009362050.1 gene_biotype=protein_coding	1.40992	1.37838	0.904572	1.02903	1.09054	1.01656	1.15079	0.95016	1.03341	0.600266	0.664922	0.771454
rna14423	Group I	LOC103950827	GN=LOC103950827 Dbxref=GeneID:103950827,Genbank:XM_009362067.1 Name=XM_009362067.1 gbkey=mRNA product=60S ribosomal protein L34 transcript_id=XM_009362067.1 gene_biotype=protein_coding	1.23601	1.09659	1.26561	1.4142	1.39989	1.29831	0.829182	1.08084	0.839202	0.576593	0.503446	0.460145
rna14436	Group I	LOC103950837	GN=LOC103950837 Dbxref=GeneID:103950837,Genbank:XM_009362078.1 Name=XM_009362078.1 gbkey=mRNA product=HVA22-like protein c transcript_id=XM_009362078.1 gene_biotype=protein_coding	1.3385	1.32496	1.58701	0.778299	1.11346	1.07037	0.933423	0.657248	1.00562	0	0	0.191112
rna14449	Group IV	LOC103950846	GN=LOC103950846 Dbxref=GeneID:103950846,Genbank:XM_009362092.1 Name=XM_009362092.1 gbkey=mRNA product=protein vip1%2C transcript variant X2 transcript_id=XM_009362092.1 gene_biotype=protein_coding	1.08206	0.925559	1.09498	0.996695	1.27767	1.19059	1.02334	0.963666	1.2984	0.593678	0.863825	0.689532
rna14477	Group IV	LOC103950868	GN=LOC103950868 Dbxref=GeneID:103950868,Genbank:XM_009362119.1 Name=XM_009362119.1 gbkey=mRNA product=alpha-amylase 3%2C chloroplastic transcript_id=XM_009362119.1 gene_biotype=protein_coding	0.732779	1.12428	1.36635	1.56062	1.4868	1.57895	1.06211	1.31687	1.15437	0.174087	0.239844	0.202943
rna14478	Group IV	LOC103950869	GN=LOC103950869 Dbxref=GeneID:103950869,Genbank:XM_009362120.1 Name=XM_009362120.1 gbkey=mRNA product=mitochondrial outer membrane protein porin of 36 kDa transcript_id=XM_009362120.1 gene_biotype=protein_coding	1.11143	1.04626	1.06897	0.971487	1.04334	1.0999	1.20663	1.09751	1.09426	0.760726	0.737312	0.762168
rna14482	Group III	LOC103950872	GN=LOC103950872 Dbxref=GeneID:103950872,Genbank:XM_009362123.1 Name=XM_009362123.1 gbkey=mRNA product=probable receptor-like protein kinase At5g15080 transcript_id=XM_009362123.1 gene_biotype=protein_coding	0.750741	0.688944	0.544074	0.579477	0.81677	0.682818	1.49164	1.27071	1.55636	1.13437	1.25079	1.23331
rna14491	Group IV	LOC103950880	GN=LOC103950880 Dbxref=GeneID:103950880,Genbank:XM_009362131.1 Name=XM_009362131.1 gbkey=mRNA product=uncharacterized protein At1g27050 transcript_id=XM_009362131.1 gene_biotype=protein_coding	1.00585	1.06771	0.985243	1.18766	1.28195	1.27922	1.18162	1.14303	1.1111	0.6173	0.548808	0.590511
rna14497	Group II	LOC103950885	GN=LOC103950885 Dbxref=GeneID:103950885,Genbank:XM_009362135.1 Name=XM_009362135.1 gbkey=mRNA product=uncharacterized LOC103950885 transcript_id=XM_009362135.1 gene_biotype=protein_coding	1.0304	0.801781	0.955125	0.978231	0.846743	0.898508	0.683396	0.917714	0.773772	1.46732	1.3781	1.26892
rna14507	Group II	LOC103950893	GN=LOC103950893 Dbxref=GeneID:103950893,Genbank:XM_009362142.1 Name=XM_009362142.1 gbkey=mRNA product=glutathione S-transferase U17-like transcript_id=XM_009362142.1 gene_biotype=protein_coding	0.329999	0.200142	0.217303	0.220868	0.364478	0.391966	0.465693	0.581396	0.725828	2.87395	2.93651	2.69186
rna14537	Group I	LOC103950913	GN=LOC103950913 Dbxref=GeneID:103950913,Genbank:XM_009362168.1 Name=XM_009362168.1 gbkey=mRNA product=proteoglycan 4-like%2C transcript variant X4 transcript_id=XM_009362168.1 gene_biotype=protein_coding	1.21086	0.835324	1.03381	1.19254	1.4064	1.34965	0.7908	0.960714	0.756464	1.08155	0.715267	0.66662
rna14548	Group V	LOC103950919	GN=LOC103950919 Dbxref=GeneID:103950919,Genbank:XM_009362176.1 Name=XM_009362176.1 gbkey=mRNA product=uncharacterized LOC103950919%2C transcript variant X2 transcript_id=XM_009362176.1 gene_biotype=protein_coding	0	0	0	0.710924	0	0	1.60922	1.30731	1.96025	0.400227	0.376268	0.635811
rna14572	Group II	LOC103950942	GN=LOC103950942 Dbxref=GeneID:103950942,Genbank:XM_009362209.1 Name=XM_009362209.1 gbkey=mRNA product=protein LSM12 homolog transcript_id=XM_009362209.1 gene_biotype=protein_coding	0.634548	0.805908	0.766774	0.728938	0.745133	0.765187	0.994004	0.801436	1.09095	1.43883	1.55779	1.6705
rna14579	Group II	LOC103950938	GN=LOC103950938 Dbxref=GeneID:103950938,Genbank:XM_009362203.1 Name=XM_009362203.1 gbkey=mRNA product=MLP-like protein 423 transcript_id=XM_009362203.1 gene_biotype=protein_coding	0.357572	0.390437	0.490648	0.368076	0.36731	0.304562	0.420008	0.275734	0.329415	2.63158	3.11892	2.94573
rna1461	Group I	LOC103950796	GN=LOC103950796 Dbxref=GeneID:103950796,Genbank:XM_009362041.1 Name=XM_009362041.1 gbkey=mRNA product=3-oxo-Delta(4%2C5)-steroid 5-beta-reductase-like%2C transcript variant X2 transcript_id=XM_009362041.1 gene_biotype=protein_coding	1.31886	1.29615	1.16838	1.45002	1.29985	1.45553	0.774897	0.952406	0.688684	0.344452	0.250765	0
rna14613	Group I	LOC103950985	GN=LOC103950985 Dbxref=GeneID:103950985,Genbank:XM_009362255.1 Name=XM_009362255.1 gbkey=mRNA product=UDP-glycosyltransferase 83A1-like transcript_id=XM_009362255.1 gene_biotype=protein_coding	0	1.12578	0	0	1.18802	1.80946	0.850729	0.984662	0.883254	0.582615	0.575478	0
rna14643	Group I	LOC103951002	GN=LOC103951002 Dbxref=GeneID:103951002,Genbank:XM_009362281.1 Name=XM_009362281.1 gbkey=mRNA product=chaperone protein ClpB3%2C chloroplastic-like transcript_id=XM_009362281.1 gene_biotype=protein_coding	1.5223	1.19141	1.33803	1.40206	1.20279	1.15657	0.652865	0.986527	0.540503	0.761449	0.652256	0.593232
rna1465	Group I	LOC103950843	GN=LOC103950843 Dbxref=GeneID:103950843,Genbank:XM_009362090.1 Name=XM_009362090.1 gbkey=mRNA product=3-oxo-Delta(4%2C5)-steroid 5-beta-reductase-like%2C transcript variant X1 transcript_id=XM_009362090.1 gene_biotype=protein_coding	1.38163	1.18661	1.31714	1.03538	1.05888	1.03665	0.77036	0.818526	0.701109	0.924249	0.908952	0.86052
rna1466	Group II	LOC103950858	GN=LOC103950858 Dbxref=GeneID:103950858,Genbank:XM_009362107.1 Name=XM_009362107.1 gbkey=mRNA product=3-oxo-Delta(4%2C5)-steroid 5-beta-reductase-like transcript_id=XM_009362107.1 gene_biotype=protein_coding	0.974495	1.04338	0.411422	0.9814	0.989217	1.16281	0.697541	0.646284	0.852238	1.5225	1.30173	1.41698
rna14669	Group II	LOC103951019	GN=LOC103951019 Dbxref=GeneID:103951019,Genbank:XM_009362299.1 Name=XM_009362299.1 gbkey=mRNA product=chorismate mutase 1%2C chloroplastic transcript_id=XM_009362299.1 gene_biotype=protein_coding	0.550926	0.701098	0.742664	0.661164	0.71145	0.643305	1.01048	0.843156	1.05741	1.611	1.69287	1.77448
rna14684	Group IV	LOC103951030	GN=LOC103951030 Dbxref=GeneID:103951030,Genbank:XM_009362314.1 Name=XM_009362314.1 gbkey=mRNA product=CSC1-like protein HYP1 transcript_id=XM_009362314.1 gene_biotype=protein_coding	0.736966	1.14093	1.13627	1.37969	1.47154	1.41232	1.27752	1.22857	1.37163	0.261339	0.294952	0.28827
rna14688	Group IV	LOC103951034	GN=LOC103951034 Dbxref=GeneID:103951034,Genbank:XM_009362320.1 Name=XM_009362320.1 gbkey=mRNA product=pectinesterase 31 transcript_id=XM_009362320.1 gene_biotype=protein_coding	0.809059	1.15051	1.03386	1.04264	1.07925	1.40135	1.31734	1.25768	1.58211	0.369961	0.362216	0.594022
rna14689	Group I	LOC103951033	GN=LOC103951033 Dbxref=GeneID:103951033,Genbank:XM_009362319.1 Name=XM_009362319.1 gbkey=mRNA product=uncharacterized protein At5g39570 transcript_id=XM_009362319.1 gene_biotype=protein_coding	1.55824	1.11127	1.14779	1.11138	1.28625	1.21209	0.606149	0.912526	0.509647	0.991838	0.840331	0.712496
rna1469	Group I	LOC103950894	GN=LOC103950894 Dbxref=GeneID:103950894,Genbank:XM_009362146.1 Name=XM_009362146.1 gbkey=mRNA product=subtilisin-like protease transcript_id=XM_009362146.1 gene_biotype=protein_coding	1.47054	1.38509	1.43643	0.809511	0.866625	1.08435	0.873283	1.02428	0.903394	0.713549	0.743815	0.689127
rna14694	Group II	LOC103951038	GN=LOC103951038 Dbxref=GeneID:103951038,Genbank:XM_009362324.1 Name=XM_009362324.1 gbkey=mRNA product=transmembrane emp24 domain-containing protein p24delta9 transcript_id=XM_009362324.1 gene_biotype=protein_coding	0.691322	0.98127	0.899705	0.840144	0.860615	0.7631	1.11603	0.986146	1.1116	1.10876	1.24459	1.39672
rna14708	Group V	LOC103951052	GN=LOC103951052 Dbxref=GeneID:103951052,Genbank:XM_009362335.1 Name=XM_009362335.1 gbkey=mRNA product=polypyrimidine tract-binding protein homolog 1-like transcript_id=XM_009362335.1 gene_biotype=protein_coding	0.6229	0.749723	0.914759	0.763291	0.886007	0.727432	1.31096	1.15553	1.65373	1.08381	0.976971	1.15488
rna14717	Group I	LOC103951060	GN=LOC103951060 Dbxref=GeneID:103951060,Genbank:XM_009362344.1 Name=XM_009362344.1 gbkey=mRNA product=granule-bound starch synthase 2%2C chloroplastic/amyloplastic-like transcript_id=XM_009362344.1 gene_biotype=protein_coding	1.23663	1.12824	0.900883	1.44423	1.28177	1.41412	0.828888	1.06707	0.806761	0.67962	0.630557	0.58125
rna1474	Group IV	LOC103950943	GN=LOC103950943 Dbxref=GeneID:103950943,Genbank:XM_009362213.1 Name=XM_009362213.1 gbkey=mRNA product=40S ribosomal protein S29-like transcript_id=XM_009362213.1 gene_biotype=protein_coding	1.15098	1.11065	1.26106	1.48609	1.38495	0.793717	0.88317	0.861011	1.62984	0.503465	0.473791	0.461276
rna14786	Group II	LOC103951130	GN=LOC103951130 Dbxref=GeneID:103951130,Genbank:XM_009362431.1 Name=XM_009362431.1 gbkey=mRNA product=thioredoxin M-type%2C chloroplastic-like transcript_id=XM_009362431.1 gene_biotype=protein_coding	0.293656	0.431248	0.431248	0.466715	0.475243	0.497936	0.917396	0.655977	0.948549	2.29631	2.17927	2.40645
rna14798	Group V	LOC103951139	GN=LOC103951139 Dbxref=GeneID:103951139,Genbank:XM_009362447.1 Name=XM_009362447.1 gbkey=mRNA product=acetolactate synthase 1%2C chloroplastic-like transcript_id=XM_009362447.1 gene_biotype=protein_coding	0.754948	0.914468	0.898104	0.840678	0.880905	0.87008	1.34016	1.16683	1.57182	0.785116	0.960763	1.01613
rna14857	Group V	LOC103951176	GN=LOC103951176 Dbxref=GeneID:103951176,Genbank:XM_009362491.1 Name=XM_009362491.1 gbkey=mRNA product=protein MITOFERRINLIKE 1%2C chloroplastic transcript_id=XM_009362491.1 gene_biotype=protein_coding	0.509578	0.718268	0.939791	0.85781	0.859492	0.94004	1.68429	1.46974	1.63401	0.780813	0.74518	0.860987
rna14866	Group IV	LOC103951210	GN=LOC103951210 Dbxref=GeneID:103951210,Genbank:XM_009362517.1 Name=XM_009362517.1 gbkey=mRNA product=cyclic phosphodiesterase-like transcript_id=XM_009362517.1 gene_biotype=protein_coding	1.0581	1.26174	0.746935	1.27172	1.29715	1.41068	1.12986	0.980536	1.12009	0.529044	0.574221	0.619924
rna14872	Group IV	LOC103951327	GN=LOC103951327 Dbxref=GeneID:103951327,Genbank:XM_009362677.1 Name=XM_009362677.1 gbkey=mRNA product=GDSL esterase/lipase At1g29670-like transcript_id=XM_009362677.1 gene_biotype=protein_coding	0.851161	1.17367	1.18317	1.36761	1.31071	1.28262	1.16005	1.03044	1.07295	0.515646	0.548796	0.503178
rna14896	Group I	LOC103951231	GN=LOC103951231 Dbxref=GeneID:103951231,Genbank:XM_009362544.1 Name=XM_009362544.1 gbkey=mRNA product=src substrate protein p85-like%2C transcript variant X2 transcript_id=XM_009362544.1 gene_biotype=protein_coding	1.17351	1.16042	1.08396	1.14564	1.18541	1.17587	0.985952	1.03633	0.911266	0.674951	0.728674	0.738007
rna1490	Group II	LOC103951081	GN=LOC103951081 Dbxref=GeneID:103951081,Genbank:XM_009362364.1 Name=XM_009362364.1 gbkey=mRNA product=probable strigolactone esterase DAD2 transcript_id=XM_009362364.1 gene_biotype=protein_coding	0.96279	0.935138	0.67701	0.517009	0.939864	0.948964	0.31191	0	0	1.85954	1.25637	1.5914
rna1493	Group V	LOC103951128	GN=LOC103951128 Dbxref=GeneID:103951128,Genbank:XM_009362430.1 Name=XM_009362430.1 gbkey=mRNA product=mitochondrial outer membrane protein porin 2-like transcript_id=XM_009362430.1 gene_biotype=protein_coding	1.03815	0.880743	0.738306	0.801895	0.884681	1.00315	1.65541	1.41401	1.80154	0.581102	0.611297	0.589716
rna14947	Group II	LOC103951255	GN=LOC103951255 Dbxref=GeneID:103951255,Genbank:XM_009362585.1 Name=XM_009362585.1 gbkey=mRNA product=chlorophyll a-b binding protein of LHCII type 1 transcript_id=XM_009362585.1 gene_biotype=protein_coding	0.246074	0.291998	0.217202	0.496277	0.511013	0.71614	0.892404	0.686799	0.777604	2.49656	2.25448	2.41345
rna14962	Group IV	LOC103951260	GN=LOC103951260 Dbxref=GeneID:103951260,Genbank:XM_009362594.1 Name=XM_009362594.1 gbkey=mRNA product=uncharacterized protein At2g34460%2C chloroplastic transcript_id=XM_009362594.1 gene_biotype=protein_coding	1.10015	1.104	1.19527	1.09439	1.10814	1.01988	1.21227	1.11784	1.06606	0.591284	0.69606	0.694639
rna14965	Group IV	LOC103951265	GN=LOC103951265 Dbxref=GeneID:103951265,Genbank:XM_009362598.1 Name=XM_009362598.1 gbkey=mRNA product=urease accessory protein G transcript_id=XM_009362598.1 gene_biotype=protein_coding	1.12013	1.07334	1.19428	1.10645	1.21883	1.26833	1.07998	1.00604	1.0496	0.627385	0.610825	0.644792
rna14970	Group II	LOC103951269	GN=LOC103951269 Dbxref=GeneID:103951269,Genbank:XM_009362605.1 Name=XM_009362605.1 gbkey=mRNA product=la-related protein 6A transcript_id=XM_009362605.1 gene_biotype=protein_coding	0	0.37611	0	0.368714	0.366155	0.341611	0	1.3516	1.63066	1.59153	1.45999	1.51363
rna14982	Group III	LOC103951279	GN=LOC103951279 Dbxref=GeneID:103951279,Genbank:XM_009362615.1 Name=XM_009362615.1 gbkey=mRNA product=katanin p60 ATPase-containing subunit A-like 2%2C transcript variant X2 transcript_id=XM_009362615.1 gene_biotype=protein_coding	0	0.251723	0	0.229883	0.162224	0.229901	1.37856	1.2877	1.55085	1.4522	1.73893	1.71803
rna15011	Group II	LOC103951291	GN=LOC103951291 Dbxref=GeneID:103951291,Genbank:XM_009362626.1 Name=XM_009362626.1 gbkey=mRNA product=peroxisomal (S)-2-hydroxy-acid oxidase GLO1%2C transcript variant X1 transcript_id=XM_009362626.1 gene_biotype=protein_coding	0.40294	0.456331	0.431562	0.630146	0.551558	0.578093	0.896547	0.746921	0.935075	1.98991	2.28214	2.09877
rna15017	Group IV	LOC103951297	GN=LOC103951297 Dbxref=GeneID:103951297,Genbank:XM_009362637.1 Name=XM_009362637.1 gbkey=mRNA product=KH domain-containing protein At4g18375%2C transcript variant X1 transcript_id=XM_009362637.1 gene_biotype=protein_coding	1.08613	1.07005	1.02428	1.21197	1.14325	1.11173	1.01596	1.16669	0.990443	0.714367	0.733752	0.731376
rna15018	Group IV	LOC103951298	GN=LOC103951298 Dbxref=GeneID:103951298,Genbank:XM_009362640.1 Name=XM_009362640.1 gbkey=mRNA product=ornithine aminotransferase%2C mitochondrial transcript_id=XM_009362640.1 gene_biotype=protein_coding	1.17701	1.14951	1.21125	1.13109	1.2192	1.12716	1.11287	1.00124	1.11757	0.588266	0.558872	0.605956
rna15030	Group V	LOC103951306	GN=LOC103951306 Dbxref=GeneID:103951306,Genbank:XM_009362653.1 Name=XM_009362653.1 gbkey=mRNA product=p21-activated protein kinase-interacting protein 1-like%2C transcript variant X2 transcript_id=XM_009362653.1 gene_biotype=protein_coding	0.530105	0.567143	1.09885	0.782642	0.75744	0.369902	1.73418	1.59731	2.27363	0.69385	0.712506	0.882448
rna15034	Group V	LOC103951309	GN=LOC103951309 Dbxref=GeneID:103951309,Genbank:XM_009362655.1 Name=XM_009362655.1 gbkey=mRNA product=thymidine kinase-like transcript_id=XM_009362655.1 gene_biotype=protein_coding	0.462209	0	0	0.604593	0	0.775761	1.55123	2.11522	1.44498	0.513446	0.532559	0
rna15039	Group V	LOC103951312	GN=LOC103951312 Dbxref=GeneID:103951312,Genbank:XM_009362660.1 Name=XM_009362660.1 gbkey=mRNA product=uncharacterized LOC103951312 transcript_id=XM_009362660.1 gene_biotype=protein_coding	0.81766	0.767118	0	0.735747	0.809716	0.885626	1.22371	1.30924	1.56691	1.051	1.02403	0.809239
rna1504	Group V	LOC103951165	GN=LOC103951165 Dbxref=GeneID:103951165,Genbank:XM_009362481.1 Name=XM_009362481.1 gbkey=mRNA product=A-kinase anchor protein 17B transcript_id=XM_009362481.1 gene_biotype=protein_coding	0.911232	1.01499	1.11109	0.920771	0.917174	0.921396	1.37185	1.30688	1.19866	0.769332	0.773554	0.783077
rna15040	Group III	LOC103951314	GN=LOC103951314 Dbxref=GeneID:103951314,Genbank:XM_009362662.1 Name=XM_009362662.1 gbkey=mRNA product=solanesyl diphosphate synthase 3%2C chloroplastic/mitochondrial transcript_id=XM_009362662.1 gene_biotype=protein_coding	0.204936	0.470478	0	0	0.174244	0.218034	1.25008	1.07377	1.4947	1.73509	1.65117	1.72751
rna15061	Group II	LOC103951357	GN=LOC103951357 Dbxref=GeneID:103951357,Genbank:XM_009362709.1 Name=XM_009362709.1 gbkey=mRNA product=psbP domain-containing protein 6%2C chloroplastic transcript_id=XM_009362709.1 gene_biotype=protein_coding	0	0	0	0.284576	0.322024	0.413695	1.18284	0.633168	1.09309	1.21163	1.67985	2.17912
rna15062	Group IV	LOC103951358	GN=LOC103951358 Dbxref=GeneID:103951358,Genbank:XM_009362711.1 Name=XM_009362711.1 gbkey=mRNA product=ribonuclease UK114-like transcript_id=XM_009362711.1 gene_biotype=protein_coding	1.01417	1.02313	1.10831	0.923032	1.01906	1.12642	1.27536	1.09964	1.11462	0.746778	0.75946	0.790015
rna15066	Group I	LOC103951366	GN=LOC103951366 Dbxref=GeneID:103951366,Genbank:XM_009362721.1 Name=XM_009362721.1 gbkey=mRNA product=calcium-dependent protein kinase 2-like transcript_id=XM_009362721.1 gene_biotype=protein_coding	1.19238	1.29819	0.971364	1.28223	0.900732	1.07258	0.968266	1.12694	0.899653	0.614618	0.865966	0.807098
rna15081	Group II	LOC103951372	GN=LOC103951372 Dbxref=GeneID:103951372,Genbank:XM_009362728.1 Name=XM_009362728.1 gbkey=mRNA product=autophagy-related protein 8C%2C transcript variant X1 transcript_id=XM_009362728.1 gene_biotype=protein_coding	0.782715	0.77157	0.892258	0.633438	0.543054	0.791147	0.848265	0.462201	0.996082	1.62753	1.80094	1.8508
rna15110	Group II	LOC103951394	GN=LOC103951394 Dbxref=GeneID:103951394,Genbank:XM_009362752.1 Name=XM_009362752.1 gbkey=mRNA product=proline synthase co-transcribed bacterial homolog protein-like transcript_id=XM_009362752.1 gene_biotype=protein_coding	0.672151	0.777584	0.745408	0.662294	0.693871	0.708376	0.940669	0.733899	0.638764	1.67561	1.85208	1.89929
rna15112	Group II	LOC103951396	GN=LOC103951396 Dbxref=GeneID:103951396,Genbank:XM_009362754.1 Name=XM_009362754.1 gbkey=mRNA product=ribonuclease 3-like protein 2 transcript_id=XM_009362754.1 gene_biotype=protein_coding	0	0.874805	0.846896	0	0.798461	0.726922	0.95167	0	1.26593	1.14963	0	1.38568
rna15125	Group III	LOC103951404	GN=LOC103951404 Dbxref=GeneID:103951404,Genbank:XM_009362761.1 Name=XM_009362761.1 gbkey=mRNA product=adenylyltransferase and sulfurtransferase MOCS3 transcript_id=XM_009362761.1 gene_biotype=protein_coding	0.678536	0.96184	0.805793	0.659342	0.937859	0.845552	1.38087	1.0345	1.34037	0.825549	1.35064	1.17913
rna15129	Group I	LOC103951409	GN=LOC103951409 Dbxref=GeneID:103951409,Genbank:XM_009362766.1 Name=XM_009362766.1 gbkey=mRNA product=small ubiquitin-related modifier 1 transcript_id=XM_009362766.1 gene_biotype=protein_coding	1.32688	1.19954	1.16818	1.17714	1.39361	1.22768	0.837188	0.794271	0.748973	0.723435	0.7056	0.697504
rna15133	Group IV	LOC103951413	GN=LOC103951413 Dbxref=GeneID:103951413,Genbank:XM_009362770.1 Name=XM_009362770.1 gbkey=mRNA product=EH domain-containing protein 1-like transcript_id=XM_009362770.1 gene_biotype=protein_coding	0.995058	1.19876	0.976064	1.09417	1.43642	1.17908	0.97651	1.05749	1.33148	0.51496	0.607669	0.63235
rna15137	Group I	LOC103951415	GN=LOC103951415 Dbxref=GeneID:103951415,Genbank:XM_009362772.1 Name=XM_009362772.1 gbkey=mRNA product=mitochondrial pyruvate carrier 2-like%2C transcript variant X1 transcript_id=XM_009362772.1 gene_biotype=protein_coding	1.63025	1.23011	1.64797	1.14494	1.19495	1.16244	1.0078	0.79107	0.863024	0.405266	0.424213	0.497971
rna1514	Group I	LOC103951264	GN=LOC103951264 Dbxref=GeneID:103951264,Genbank:XM_009362602.1 Name=XM_009362602.1 gbkey=mRNA product=NADH dehydrogenase [ubiquinone] iron-sulfur protein 4%2C mitochondrial-like transcript_id=XM_009362602.1 gene_biotype=protein_coding	1.86442	1.50745	1.397	1.08684	0.95475	0.932755	0.305772	0.306135	0.268129	1.14099	1.19186	1.0439
rna15170	Group IV	LOC103951443	GN=LOC103951443 Dbxref=GeneID:103951443,Genbank:XM_009362807.1 Name=XM_009362807.1 gbkey=mRNA product=mitochondrial import inner membrane translocase subunit TIM22-2-like transcript_id=XM_009362807.1 gene_biotype=protein_coding	0.683891	1.10379	1.39543	0.992441	1.39337	0	0.347188	1.49562	1.60483	0.541027	0.697327	0.74509
rna1522	Group V	LOC103951302	GN=LOC103951302 Dbxref=GeneID:103951302,Genbank:XM_009362650.1 Name=XM_009362650.1 gbkey=mRNA product=cirhin transcript_id=XM_009362650.1 gene_biotype=protein_coding	0.882809	0	0	0.383158	0.370079	0	0.892447	1.94629	2.50333	0	0.660405	0.361487
rna15239	Group II	LOC103951504	GN=LOC103951504 Dbxref=GeneID:103951504,Genbank:XM_009362893.1 Name=XM_009362893.1 gbkey=mRNA product=4-coumarate--CoA ligase 2-like transcript_id=XM_009362893.1 gene_biotype=protein_coding	0.173825	0.199029	0.408715	0.256567	0.312471	0.245865	0.682005	0.582883	0.836267	2.20974	3.04257	3.05005
rna15240	Group V	LOC103951505	GN=LOC103951505 Dbxref=GeneID:103951505,Genbank:XM_009362894.1 Name=XM_009362894.1 gbkey=mRNA product=ATPase family AAA domain-containing protein 3-like transcript_id=XM_009362894.1 gene_biotype=protein_coding	0.651575	0.804933	0	0	0.866598	1.01093	1.31472	1.22305	1.56604	0.845859	0.745909	0.970389
rna15254	Group II	LOC103951514	GN=LOC103951514 Dbxref=GeneID:103951514,Genbank:XM_009362906.1 Name=XM_009362906.1 gbkey=mRNA product=anthocyanidin 3-O-glucosyltransferase 2-like transcript_id=XM_009362906.1 gene_biotype=protein_coding	0	0	0	0	0.201496	0	0.421167	0	0.475263	1.06807	1.67756	2.15644
rna15270	Group IV	LOC103951519	GN=LOC103951519 Dbxref=GeneID:103951519,Genbank:XM_009362926.1 Name=XM_009362926.1 gbkey=mRNA product=topless-related protein 1-like%2C transcript variant X11 transcript_id=XM_009362926.1 gene_biotype=protein_coding	0.894118	1.0807	1.22602	1.05598	1.12712	1.10052	1.17343	1.19847	1.33432	0.600916	0.583219	0.62519
rna15279	Group II	LOC103951529	GN=LOC103951529 Dbxref=GeneID:103951529,Genbank:XM_009362935.1 Name=XM_009362935.1 gbkey=mRNA product=uncharacterized LOC103951529 transcript_id=XM_009362935.1 gene_biotype=protein_coding	0	0.158572	0	0.19574	0.242102	0.202919	0.598975	0.381464	1.04558	2.96358	0.982567	3.22851
rna1528	Group II	LOC103951345	GN=LOC103951345 Dbxref=GeneID:103951345,Genbank:XM_009362699.1 Name=XM_009362699.1 gbkey=mRNA product=lecithin-cholesterol acyltransferase-like 1 transcript_id=XM_009362699.1 gene_biotype=protein_coding	0	0	0	0	0	0	0.77254	0	0.665202	1.17455	1.28185	1.10586
rna15294	Group II	LOC103951540	GN=LOC103951540 Dbxref=GeneID:103951540,Genbank:XM_009362951.1 Name=XM_009362951.1 gbkey=mRNA product=protein MOR1-like transcript_id=XM_009362951.1 gene_biotype=protein_coding	1.07078	0.66683	0.745255	0.899754	0.769487	0.782631	0.832858	1.14604	0.908272	1.57885	1.29019	1.30906
rna15302	Group III	LOC103951544	GN=LOC103951544 Dbxref=GeneID:103951544,Genbank:XM_009362958.1 Name=XM_009362958.1 gbkey=mRNA product=mitochondrial import inner membrane translocase subunit TIM22-like transcript_id=XM_009362958.1 gene_biotype=protein_coding	0.508771	0.668321	0.868151	0.6019	0.613021	0.794813	1.5912	1.1541	1.46007	1.10367	1.14579	1.49019
rna15372	Group II	LOC103951593	GN=LOC103951593 Dbxref=GeneID:103951593,Genbank:XM_009363013.1 Name=XM_009363013.1 gbkey=mRNA product=polyadenylate-binding protein-interacting protein 11-like transcript_id=XM_009363013.1 gene_biotype=protein_coding	0.73823	0.839282	0.774528	0.851604	0.683019	0.667272	1.03234	1.05052	1.22914	1.19588	1.55123	1.38695
rna15376	Group I	LOC103951596	GN=LOC103951596 Dbxref=GeneID:103951596,Genbank:XM_009363018.1 Name=XM_009363018.1 gbkey=mRNA product=small heat shock protein%2C chloroplastic-like transcript_id=XM_009363018.1 gene_biotype=protein_coding	2.79913	2.18898	2.21535	1.04528	0.894438	0.942871	0.298547	0.268429	0.281577	0.047981	0.017423	0
rna15381	Group II	LOC103951599	GN=LOC103951599 Dbxref=GeneID:103951599,Genbank:XM_009363021.1 Name=XM_009363021.1 gbkey=mRNA product=uncharacterized LOC103951599%2C transcript variant X1 transcript_id=XM_009363021.1 gene_biotype=protein_coding	0.615971	0.807124	0.799487	0.498874	0.541837	0.533532	1.19784	1.21933	1.11011	1.39134	1.73378	1.55076
rna15398	Group III	LOC103951609	GN=LOC103951609 Dbxref=GeneID:103951609,Genbank:XM_009363037.1 Name=XM_009363037.1 gbkey=mRNA product=cytochrome b5 isoform A transcript_id=XM_009363037.1 gene_biotype=protein_coding	0.609707	0	0	0.522076	0	0.727093	1.66238	0.883882	1.13001	1.21869	1.21949	1.02667
rna15400	Group III	LOC103951611	GN=LOC103951611 Dbxref=GeneID:103951611,Genbank:XM_009363039.1 Name=XM_009363039.1 gbkey=mRNA product=ATPase family AAA domain-containing protein 1-B transcript_id=XM_009363039.1 gene_biotype=protein_coding	0.516651	0.626984	0.657707	0.597216	0.539582	0.554985	1.5521	1.20514	1.35924	1.2803	1.48136	1.62873
rna15426	Group II	LOC103951650	GN=LOC103951650 Dbxref=GeneID:103951650,Genbank:XM_009363080.1 Name=XM_009363080.1 gbkey=mRNA product=50S ribosomal protein L3%2C chloroplastic-like transcript_id=XM_009363080.1 gene_biotype=protein_coding	0.861628	0.758134	0.794029	0.773782	0.711357	0.829718	0.93124	0.980359	0.824379	1.60719	1.53631	1.39187
rna15434	Group V	LOC103951657	GN=LOC103951657 Dbxref=GeneID:103951657,Genbank:XM_009363090.1 Name=XM_009363090.1 gbkey=mRNA product=chromo domain-containing protein LHP1-like transcript_id=XM_009363090.1 gene_biotype=protein_coding	0.73389	0.713176	1.01063	0.832372	0.699314	0.906657	1.61848	1.045	1.81852	0.939215	0.800825	0.881919
rna15435	Group IV	LOC103951656	GN=LOC103951656 Dbxref=GeneID:103951656,Genbank:XM_009363089.1 Name=XM_009363089.1 gbkey=mRNA product=upstream activation factor subunit spp27-like transcript_id=XM_009363089.1 gene_biotype=protein_coding	1.07974	1.26496	0.69576	1.23502	1.38059	1.23752	1.34286	1.02683	1.21398	0.448566	0.524724	0.549439
rna15458	Group III	LOC103951676	GN=LOC103951676 Dbxref=GeneID:103951676,Genbank:XM_009363107.1 Name=XM_009363107.1 gbkey=mRNA product=UDP-glycosyltransferase 73C1-like transcript_id=XM_009363107.1 gene_biotype=protein_coding	0.435972	0.832083	0.606704	0.887841	0.896505	0.793396	1.13442	0.80267	1.96357	1.17748	1.06996	1.39939
rna15461	Group I	LOC103951678	GN=LOC103951678 Dbxref=GeneID:103951678,Genbank:XM_009363109.1 Name=XM_009363109.1 gbkey=mRNA product=uncharacterized LOC103951678 transcript_id=XM_009363109.1 gene_biotype=protein_coding	1.3843	1.08765	1.38375	0.995091	1.01142	1.04545	0.6884	0.691455	0.712479	0	0	0
rna15499	Group IV	LOC103951697	GN=LOC103951697 Dbxref=GeneID:103951697,Genbank:XM_009363143.1 Name=XM_009363143.1 gbkey=mRNA product=probable U3 small nucleolar RNA-associated protein 7%2C transcript variant X2 transcript_id=XM_009363143.1 gene_biotype=protein_coding	1.08519	0.944042	1.29458	1.02255	0.630479	0	1.2544	1.2602	1.1718	0	0.631974	0.704784
rna15514	Group III	LOC103951706	GN=LOC103951706 Dbxref=GeneID:103951706,Genbank:XM_009363154.1 Name=XM_009363154.1 gbkey=mRNA product=uncharacterized LOC103951706%2C transcript variant X1 transcript_id=XM_009363154.1 gene_biotype=protein_coding	0	0.650365	0.427202	0.846228	0.813526	0.710631	1.30844	0.908946	1.4464	1.19337	1.19182	1.50307
rna15518	Group III	LOC103951708	GN=LOC103951708 Dbxref=GeneID:103951708,Genbank:XM_009363157.1 Name=XM_009363157.1 gbkey=mRNA product=RNA-binding protein Nova-2%2C transcript variant X2 transcript_id=XM_009363157.1 gene_biotype=protein_coding	0.739455	0.835318	0.946207	0.725062	0.771481	0.780406	1.27033	1.12638	1.20716	1.14157	1.23714	1.21949
rna15531	Group I	LOC103951719	GN=LOC103951719 Dbxref=GeneID:103951719,Genbank:XM_009363166.1 Name=XM_009363166.1 gbkey=mRNA product=pyruvate kinase%2C cytosolic isozyme-like transcript_id=XM_009363166.1 gene_biotype=protein_coding	1.94364	1.53355	1.37298	1.37286	1.23429	1.29309	0.561156	0.69889	0.510626	0.479261	0.524266	0.475392
rna15532	Group I	LOC103951722	GN=LOC103951722 Dbxref=GeneID:103951722,Genbank:XM_009363168.1 Name=XM_009363168.1 gbkey=mRNA product=pyruvate kinase%2C cytosolic isozyme-like transcript_id=XM_009363168.1 gene_biotype=protein_coding	2.17717	1.61251	1.42571	1.58357	1.33129	1.45422	0.56731	0.629504	0.530464	0.236114	0.197336	0.254802
rna15533	Group IV	LOC103951720	GN=LOC103951720 Dbxref=GeneID:103951720,Genbank:XM_009363167.1 Name=XM_009363167.1 gbkey=mRNA product=uncharacterized LOC103951720 transcript_id=XM_009363167.1 gene_biotype=protein_coding	0.984828	0.890916	1.03178	0.941484	1.06023	1.00701	1.32701	1.01632	1.58837	0.727192	0.662233	0.762635
rna15565	Group II	LOC103951771	GN=LOC103951771 Dbxref=GeneID:103951771,Genbank:XM_009363224.1 Name=XM_009363224.1 gbkey=mRNA product=glutamyl-tRNA(Gln) amidotransferase subunit C%2C chloroplastic/mitochondrial-like transcript_id=XM_009363224.1 gene_biotype=protein_coding	0.579928	0	0.863728	0.656038	0.713995	0.719248	1.10429	0.636183	1.10799	1.42242	1.54514	1.65103
rna15585	Group I	LOC103951786	GN=LOC103951786 Dbxref=GeneID:103951786,Genbank:XM_009363237.1 Name=XM_009363237.1 gbkey=mRNA product=probable cinnamyl alcohol dehydrogenase 1 transcript_id=XM_009363237.1 gene_biotype=protein_coding	1.84939	1.47239	1.62515	1.29769	1.01449	0.995164	0.465327	0.517129	0.843835	0.4007	0	0.518741
rna156	Group II	LOC103949341	GN=LOC103949341 Dbxref=GeneID:103949341,Genbank:XM_009360481.1 Name=XM_009360481.1 gbkey=mRNA product=aspartic proteinase-like transcript_id=XM_009360481.1 gene_biotype=protein_coding	0.339678	0.301858	0.399382	0.271389	0.252479	0.267167	0.441818	0.408978	0.378214	2.98646	2.99417	2.9584
rna15607	Group III	LOC103951798	GN=LOC103951798 Dbxref=GeneID:103951798,Genbank:XM_009363255.1 Name=XM_009363255.1 gbkey=mRNA product=mucin-12%2C transcript variant X2 transcript_id=XM_009363255.1 gene_biotype=protein_coding	0.621562	0.840233	0.836802	0.716582	0.830237	0.785849	1.33976	0.9728	1.57431	1.06202	1.16475	1.25509
rna15609	Group IV	LOC103951799	GN=LOC103951799 Dbxref=GeneID:103951799,Genbank:XM_009363256.1 Name=XM_009363256.1 gbkey=mRNA product=heterogeneous nuclear ribonucleoprotein 1-like transcript_id=XM_009363256.1 gene_biotype=protein_coding	1.13993	0.980703	1.21386	1.05564	1.08051	1.11422	1.06273	1.07075	1.12966	0.695137	0.668692	0.788167
rna15610	Group I	LOC103951800	GN=LOC103951800 Dbxref=GeneID:103951800,Genbank:XM_009363257.1 Name=XM_009363257.1 gbkey=mRNA product=long chain acyl-CoA synthetase 8 transcript_id=XM_009363257.1 gene_biotype=protein_coding	1.10078	1.14576	1.31265	1.52354	1.44654	1.45911	0.875793	1.15506	0.84821	0.411176	0.393107	0.328272
rna15618	Group II	LOC103951803	GN=LOC103951803 Dbxref=GeneID:103951803,Genbank:XM_009363261.1 Name=XM_009363261.1 gbkey=mRNA product=acetyl-CoA acetyltransferase%2C cytosolic 1 transcript_id=XM_009363261.1 gene_biotype=protein_coding	0.770659	0.841202	0.920334	0.82956	0.797893	0.840057	0.759516	0.684304	0.85879	1.52273	1.60113	1.57382
rna1562	Group IV	LOC103951557	GN=LOC103951557 Dbxref=GeneID:103951557,Genbank:XM_009362984.1 Name=XM_009362984.1 gbkey=mRNA product=uncharacterized LOC103951557 transcript_id=XM_009362984.1 gene_biotype=protein_coding	1.25387	1.26326	1.25077	1.32182	1.26269	1.19966	1.41143	1.33271	1.10962	0.184104	0.164451	0.245605
rna15630	Group II	LOC103951829	GN=LOC103951829 Dbxref=GeneID:103951829,Genbank:XM_009363287.1 Name=XM_009363287.1 gbkey=mRNA product=acyl-[acyl-carrier-protein] desaturase%2C chloroplastic transcript_id=XM_009363287.1 gene_biotype=protein_coding	0.605138	0.794657	0.771102	0.752948	0.718245	0.75587	1.07145	1.1339	1.12302	1.39143	1.48441	1.39782
rna15636	Group II	LOC103951833	GN=LOC103951833 Dbxref=GeneID:103951833,Genbank:XM_009363294.1 Name=XM_009363294.1 gbkey=mRNA product=phosphoglycolate phosphatase 1B%2C chloroplastic-like transcript_id=XM_009363294.1 gene_biotype=protein_coding	0.515842	0.818627	0.907089	0.738563	0.729087	0.80847	0.966385	0.843707	1.03431	1.54369	1.47088	1.62335
rna15653	Group II	LOC103951844	GN=LOC103951844 Dbxref=GeneID:103951844,Genbank:XM_009363311.1 Name=XM_009363311.1 gbkey=mRNA product=calreticulin-3-like transcript_id=XM_009363311.1 gene_biotype=protein_coding	1.60488	1.20394	1.08265	1.10491	0.856695	0.659522	0	0.472581	0.506461	1.23384	1.15226	1.12227
rna15655	Group V	LOC103951846	GN=LOC103951846 Dbxref=GeneID:103951846,Genbank:XM_009363313.1 Name=XM_009363313.1 gbkey=mRNA product=putative RNA-binding protein Luc7-like 2%2C transcript variant X2 transcript_id=XM_009363313.1 gene_biotype=protein_coding	0.486014	0.702269	0.412202	1.45665	1.37359	0.873667	1.28401	1.81648	1.15897	0.917714	0.746803	0.771628
rna15669	Group III	LOC103951857	GN=LOC103951857 Dbxref=GeneID:103951857,Genbank:XM_009363323.1 Name=XM_009363323.1 gbkey=mRNA product=probable polyamine oxidase 5 transcript_id=XM_009363323.1 gene_biotype=protein_coding	0.116062	0.71949	0.613166	0.481209	0.468539	0.458577	1.07101	1.78092	1.628	1.52332	1.57229	1.56742
rna15671	Group IV	LOC103951859	GN=LOC103951859 Dbxref=GeneID:103951859,Genbank:XM_009363325.1 Name=XM_009363325.1 gbkey=mRNA product=WD-40 repeat-containing protein MSI4-like transcript_id=XM_009363325.1 gene_biotype=protein_coding	0.993228	1.01935	1.10168	1.1504	1.19229	1.14362	1.12701	1.10777	1.2119	0.655154	0.634318	0.663274
rna15687	Group I	LOC103951872	GN=LOC103951872 Dbxref=GeneID:103951872,Genbank:XM_009363340.1 Name=XM_009363340.1 gbkey=mRNA product=uncharacterized LOC103951872%2C transcript variant X1 transcript_id=XM_009363340.1 gene_biotype=protein_coding	1.42487	1.4411	1.24053	1.35993	1.27637	1.31201	0.900084	0.820678	0.887263	0.41964	0.509104	0.408413
rna15703	Group III	LOC103951880	GN=LOC103951880 Dbxref=GeneID:103951880,Genbank:XM_009363358.1 Name=XM_009363358.1 gbkey=mRNA product=muscle M-line assembly protein unc-89-like%2C transcript variant X2 transcript_id=XM_009363358.1 gene_biotype=protein_coding	0.621208	0.652048	0.829952	0.573537	0.780536	0.879262	1.38904	1.07462	1.27489	1.08696	1.31068	1.52726
rna15727	Group IV	LOC103951897	GN=LOC103951897 Dbxref=GeneID:103951897,Genbank:XM_009363380.1 Name=XM_009363380.1 gbkey=mRNA product=mitogen-activated protein kinase kinase 2-like transcript_id=XM_009363380.1 gene_biotype=protein_coding	1.18453	0.960642	1.21843	1.18876	0.897137	1.04355	1.00179	0.918507	1.56276	0.639043	0.675462	0.709381
rna15734	Group IV	LOC103951904	GN=LOC103951904 Dbxref=GeneID:103951904,Genbank:XM_009363387.1 Name=XM_009363387.1 gbkey=mRNA product=threonine synthase%2C chloroplastic-like transcript_id=XM_009363387.1 gene_biotype=protein_coding	1.20195	1.07682	1.21772	1.25879	1.17484	1.0814	1.14969	1.17065	1.46198	0.44939	0.383985	0.372794
rna15740	Group I	LOC103951909	GN=LOC103951909 Dbxref=GeneID:103951909,Genbank:XM_009363393.1 Name=XM_009363393.1 gbkey=mRNA product=PHD finger protein ALFIN-LIKE 4-like transcript_id=XM_009363393.1 gene_biotype=protein_coding	1.63113	1.23241	1.20432	1.42205	0.99982	1.55876	0.674085	1.1444	0.638681	0.303593	0.190761	0
rna15747	Group I	LOC103951912	GN=LOC103951912 Dbxref=GeneID:103951912,Genbank:XM_009363400.1 Name=XM_009363400.1 gbkey=mRNA product=phospholipid:diacylglycerol acyltransferase 1-like%2C transcript variant X2 transcript_id=XM_009363400.1 gene_biotype=protein_coding	0.984395	1.36804	1.18851	1.09088	1.09665	1.09542	1.0195	0.941047	1.21427	0.528513	0.818652	0.654116
rna15771	Group II	LOC103951930	GN=LOC103951930 Dbxref=GeneID:103951930,Genbank:XM_009363421.1 Name=XM_009363421.1 gbkey=mRNA product=12-oxophytodienoate reductase 3 transcript_id=XM_009363421.1 gene_biotype=protein_coding	0.600588	0.647966	0.681092	0.59632	0.611893	0.660515	1.00915	0.84535	1.03491	1.65597	1.83962	1.81662
rna15815	Group I	LOC103952042	GN=LOC103952042 Dbxref=GeneID:103952042,Genbank:XM_009363574.1 Name=XM_009363574.1 gbkey=mRNA product=uncharacterized LOC103952042 transcript_id=XM_009363574.1 gene_biotype=protein_coding	1.41416	1.16692	1.12937	0.977868	1.06924	1.22422	0.897399	0.924699	0.930936	0	0.668124	0.597061
rna1590	Group II	LOC103951764	GN=LOC103951764 Dbxref=GeneID:103951764,Genbank:XM_009363239.1 Name=XM_009363239.1 gbkey=mRNA product=clathrin interactor EPSIN 1-like%2C transcript variant X4 transcript_id=XM_009363239.1 gene_biotype=protein_coding	0.650388	0.934327	0.752568	0.764485	0.824656	0.830287	1.165	1.00432	1.12126	1.2543	1.2638	1.43462
rna15920	Group IV	LOC103952037	GN=LOC103952037 Dbxref=GeneID:103952037,Genbank:XM_009363571.1 Name=XM_009363571.1 gbkey=mRNA product=thiosulfate/3-mercaptopyruvate sulfurtransferase 1%2C mitochondrial-like transcript_id=XM_009363571.1 gene_biotype=protein_coding	1.19715	1.06178	1.13588	1.17934	1.24491	1.20032	1.17372	1.07094	1.10443	0.537583	0.548869	0.545073
rna15940	Group III	LOC103952083	GN=LOC103952083 Dbxref=GeneID:103952083,Genbank:XM_009363613.1 Name=XM_009363613.1 gbkey=mRNA product=NADH dehydrogenase [ubiquinone] 1 alpha subcomplex subunit 6-like transcript_id=XM_009363613.1 gene_biotype=protein_coding	0	0.350661	0	0.37933	0.409864	0.481339	1.81315	1.14979	1.6374	1.18425	1.1412	1.45302
rna15944	Group I	LOC103952085	GN=LOC103952085 Dbxref=GeneID:103952085,Genbank:XM_009363615.1 Name=XM_009363615.1 gbkey=mRNA product=uncharacterized LOC103952085 transcript_id=XM_009363615.1 gene_biotype=protein_coding	1.68013	0.910648	0.363473	1.6632	1.04452	1.34959	0.651154	1.36616	0.675827	0.898691	0.712095	0.684511
rna1598	Group I	LOC103951900	GN=LOC103951900 Dbxref=GeneID:103951900,Genbank:XM_009363386.1 Name=XM_009363386.1 gbkey=mRNA product=UPF0587 protein C1orf123 homolog%2C transcript variant X1 transcript_id=XM_009363386.1 gene_biotype=protein_coding	1.30553	1.13771	1.32327	1.28763	1.28358	1.2589	0.758985	0.781829	0.834329	0.7098	0.685284	0.633153
rna15987	Group I	LOC103952114	GN=LOC103952114 Dbxref=GeneID:103952114,Genbank:XM_009363642.1 Name=XM_009363642.1 gbkey=mRNA product=cysteine proteinase inhibitor 6-like%2C transcript variant X2 transcript_id=XM_009363642.1 gene_biotype=protein_coding	1.32868	1.33496	1.07689	1.35119	1.43798	1.46196	1.01984	0.867395	0.867528	0.439169	0.402279	0.412119
rna15989	Group I	LOC103952116	GN=LOC103952116 Dbxref=GeneID:103952116,Genbank:XM_009363645.1 Name=XM_009363645.1 gbkey=mRNA product=dr1-associated corepressor homolog transcript_id=XM_009363645.1 gene_biotype=protein_coding	1.20188	1.06225	1.27328	1.18571	1.33052	1.23723	0.75355	0.881171	0.723929	0.857855	0.792248	0.700366
rna160	Group II	LOC103949525	GN=LOC103949525 Dbxref=GeneID:103949525,Genbank:XM_009360671.1 Name=XM_009360671.1 gbkey=mRNA product=peroxisomal membrane protein PMP22-like transcript_id=XM_009360671.1 gene_biotype=protein_coding	1.01527	0.920676	0.48222	0.853832	0.807392	1.02103	0.949159	0.856094	0.9252	1.44846	1.3318	1.38886
rna16045	Group IV	LOC103952148	GN=LOC103952148 Dbxref=GeneID:103952148,Genbank:XM_009363692.1 Name=XM_009363692.1 gbkey=mRNA product=flowering time control protein FY-like transcript_id=XM_009363692.1 gene_biotype=protein_coding	0.81624	0.929635	1.07835	0.884413	1.13764	1.07302	1.25568	1.09337	1.37775	0.742123	0.768217	0.843564
rna16058	Group I	LOC103952157	GN=LOC103952157 Dbxref=GeneID:103952157,Genbank:XM_009363703.1 Name=XM_009363703.1 gbkey=mRNA product=translation initiation factor eIF-2B subunit beta-like%2C transcript variant X1 transcript_id=XM_009363703.1 gene_biotype=protein_coding	1.30052	1.12494	1.21589	1.21067	1.08695	1.21605	0.686497	0.867409	0.737937	0.900105	0.834638	0.818382
rna16087	Group II	LOC103952198	GN=LOC103952198 Dbxref=GeneID:103952198,Genbank:XM_009363743.1 Name=XM_009363743.1 gbkey=mRNA product=biotin carboxylase 1%2C chloroplastic%2C transcript variant X1 transcript_id=XM_009363743.1 gene_biotype=protein_coding	0.813031	0.889451	0.894315	0.826055	0.857514	0.854191	0.946727	0.858002	0.965487	1.29549	1.40035	1.39939
rna16102	Group IV	LOC103952204	GN=LOC103952204 Dbxref=GeneID:103952204,Genbank:XM_009363755.1 Name=XM_009363755.1 gbkey=mRNA product=cycloartenol synthase 2-like%2C transcript variant X2 transcript_id=XM_009363755.1 gene_biotype=protein_coding	1.00945	1.15195	1.29119	1.15325	1.21542	1.18402	1.07647	1.14253	1.14338	0.52211	0.556968	0.553269
rna16112	Group II	LOC103952211	GN=LOC103952211 Dbxref=GeneID:103952211,Genbank:XM_009363763.1 Name=XM_009363763.1 gbkey=mRNA product=probable voltage-gated potassium channel subunit beta transcript_id=XM_009363763.1 gene_biotype=protein_coding	0.788145	0.87246	0.909458	0.722428	0.796951	0.84913	0.960323	0.808714	0.90959	1.41528	1.50788	1.45964
rna16123	Group I	LOC103952219	GN=LOC103952219 Dbxref=GeneID:103952219,Genbank:XM_009363772.1 Name=XM_009363772.1 gbkey=mRNA product=chaperonin CPN60-2%2C mitochondrial-like transcript_id=XM_009363772.1 gene_biotype=protein_coding	1.71399	1.40221	0	1.34973	1.15342	1.15265	0.635555	0.98769	0.472554	0.639683	0.744181	0.74834
rna16136	Group I	LOC103952228	GN=LOC103952228 Dbxref=GeneID:103952228,Genbank:XM_009363783.1 Name=XM_009363783.1 gbkey=mRNA product=NADH dehydrogenase [ubiquinone] 1 alpha subcomplex subunit 13-B transcript_id=XM_009363783.1 gene_biotype=protein_coding	1.28192	1.12277	1.40552	1.05282	0.979421	1.09422	0.850554	0.822048	0.792885	0.863803	0.920501	0.81354
rna16139	Group II	LOC103952230	GN=LOC103952230 Dbxref=GeneID:103952230,Genbank:XM_009363787.1 Name=XM_009363787.1 gbkey=mRNA product=bifunctional aspartate aminotransferase and glutamate/aspartate-prephenate aminotransferase-like%2C transcript variant X2 transcript_id=XM_009363787.1 gene_biotype=protein_coding	0.59779	0.673108	0.686843	0.649756	0.670215	0.675445	0.787389	0.683711	0.869828	1.94542	1.90186	1.85863
rna16168	Group II	LOC103952269	GN=LOC103952269 Dbxref=GeneID:103952269,Genbank:XM_009363835.1 Name=XM_009363835.1 gbkey=mRNA product=elongation factor G-2%2C chloroplastic transcript_id=XM_009363835.1 gene_biotype=protein_coding	0.976002	0.475582	0.257882	0.670756	0.497907	0.559637	0.478752	1.04744	0.460339	2.61187	2.2372	1.72663
rna16173	Group II	LOC103952275	GN=LOC103952275 Dbxref=GeneID:103952275,Genbank:XM_009363841.1 Name=XM_009363841.1 gbkey=mRNA product=uncharacterized LOC103952275 transcript_id=XM_009363841.1 gene_biotype=protein_coding	0.546439	0.623719	0.727188	0.648315	0.620477	0.718608	1.0668	0.715952	0.801506	1.81914	1.94698	1.76487
rna16177	Group I	LOC103952277	GN=LOC103952277 Dbxref=GeneID:103952277,Genbank:XM_009363845.1 Name=XM_009363845.1 gbkey=mRNA product=FAM10 family protein At4g22670%2C transcript variant X2 transcript_id=XM_009363845.1 gene_biotype=protein_coding	1.60594	1.08167	1.26181	1.30823	1.1142	1.23433	0.816683	1.18817	0.662296	0.639224	0.577483	0.509968
rna16193	Group IV	LOC103952288	GN=LOC103952288 Dbxref=GeneID:103952288,Genbank:XM_009363858.1 Name=XM_009363858.1 gbkey=mRNA product=uncharacterized LOC103952288%2C transcript variant X2 transcript_id=XM_009363858.1 gene_biotype=protein_coding	0	1.18786	1.36549	0.947031	1.07353	1.17147	1.33689	1.16484	1.01101	0.52255	0.576037	0.643289
rna16251	Group I	LOC103952340	GN=LOC103952340 Dbxref=GeneID:103952340,Genbank:XM_009363911.1 Name=XM_009363911.1 gbkey=mRNA product=reticuline oxidase-like protein%2C transcript variant X2 transcript_id=XM_009363911.1 gene_biotype=protein_coding	1.59973	1.42181	1.16949	0	1.04394	1.13943	0	0.675732	0	0.595655	0.690354	0.663857
rna16262	Group I	LOC103952345	GN=LOC103952345 Dbxref=GeneID:103952345,Genbank:XM_009363916.1 Name=XM_009363916.1 gbkey=mRNA product=tetrahydrocannabinolic acid synthase-like transcript_id=XM_009363916.1 gene_biotype=protein_coding	2.22258	2.13967	1.27455	1.05972	1.05486	0.750462	0.543672	0.374066	0.506202	0.752894	0.605898	0.71544
rna16271	Group I	LOC103952354	GN=LOC103952354 Dbxref=GeneID:103952354,Genbank:XM_009363925.1 Name=XM_009363925.1 gbkey=mRNA product=tubulin beta chain-like transcript_id=XM_009363925.1 gene_biotype=protein_coding	1.20477	1.12741	1.24784	1.15714	0.985077	0.923361	0.932136	1.2013	1.00632	0.844132	0.751997	0.618511
rna16277	Group II	LOC103952360	GN=LOC103952360 Dbxref=GeneID:103952360,Genbank:XM_009363933.1 Name=XM_009363933.1 gbkey=mRNA product=coatomer subunit alpha-1-like%2C transcript variant X4 transcript_id=XM_009363933.1 gene_biotype=protein_coding	0.823778	0.936453	0.889025	0.940262	0.919192	0.911071	0.798159	0.948244	0.814024	1.39137	1.36276	1.26566
rna16282	Group II	LOC103952361	GN=LOC103952361 Dbxref=GeneID:103952361,Genbank:XM_009363935.1 Name=XM_009363935.1 gbkey=mRNA product=histidinol dehydrogenase%2C chloroplastic%2C transcript variant X2 transcript_id=XM_009363935.1 gene_biotype=protein_coding	1.14476	1.0296	1.05875	1.07214	0.955898	1.06061	0.678995	0.872481	0.664178	1.17915	1.19211	1.09133
rna16292	Group I	LOC103952367	GN=LOC103952367 Dbxref=GeneID:103952367,Genbank:XM_009363945.1 Name=XM_009363945.1 gbkey=mRNA product=probable 3-hydroxyisobutyrate dehydrogenase%2C mitochondrial transcript_id=XM_009363945.1 gene_biotype=protein_coding	1.16522	1.37019	1.29241	1.04832	1.0654	1.07334	1.10073	0.819699	0.9735	0.529753	0.561441	0
rna1635	Group II	LOC103952059	GN=LOC103952059 Dbxref=GeneID:103952059,Genbank:XM_009363608.1 Name=XM_009363608.1 gbkey=mRNA product=glycine dehydrogenase (decarboxylating)%2C mitochondrial%2C transcript variant X4 transcript_id=XM_009363608.1 gene_biotype=protein_coding	0.634167	0.715929	0.70941	0.617442	0.587723	0.569571	0.772175	0.793034	0.822772	1.82198	1.88952	2.06627
rna16463	Group II	LOC103952542	GN=LOC103952542 Dbxref=GeneID:103952542,Genbank:XM_009364145.1 Name=XM_009364145.1 gbkey=mRNA product=alkaline/neutral invertase CINV2-like transcript_id=XM_009364145.1 gene_biotype=protein_coding	0.885275	0.917781	0.547361	0.868324	0.850103	0.868577	0.801026	0.790487	0.883624	1.63843	1.39508	1.55393
rna16469	Group II	LOC103952539	GN=LOC103952539 Dbxref=GeneID:103952539,Genbank:XM_009364139.1 Name=XM_009364139.1 gbkey=mRNA product=adenylate kinase%2C chloroplastic transcript_id=XM_009364139.1 gene_biotype=protein_coding	0.648449	0.836173	0.920287	0.804378	0.862833	0.838844	0.959944	0.854646	0.956795	1.4632	1.42284	1.43162
rna1647	Group III	LOC103952190	GN=LOC103952190 Dbxref=GeneID:103952190,Genbank:XM_009363739.1 Name=XM_009363739.1 gbkey=mRNA product=ATP-dependent zinc metalloprotease FTSH 4%2C mitochondrial-like%2C transcript variant X1 transcript_id=XM_009363739.1 gene_biotype=protein_coding	0.632694	0.730528	0.776399	0.714862	0.707504	0.751193	1.38544	1.21399	1.32826	1.2086	1.23888	1.31165
rna16476	Group I	LOC103952549	GN=LOC103952549 Dbxref=GeneID:103952549,Genbank:XM_009364154.1 Name=XM_009364154.1 gbkey=mRNA product=patellin-3-like transcript_id=XM_009364154.1 gene_biotype=protein_coding	1.70794	1.07634	1.16549	1.16687	1.13192	1.19355	0.764215	1.11229	0.720922	0.730783	0.656462	0.573217
rna16484	Group I	LOC103952554	GN=LOC103952554 Dbxref=GeneID:103952554,Genbank:XM_009364159.1 Name=XM_009364159.1 gbkey=mRNA product=anthocyanidin 5%2C3-O-glucosyltransferase-like transcript_id=XM_009364159.1 gene_biotype=protein_coding	0.788074	0.98347	1.18422	1.29419	1.21846	1.27399	0.874433	1.04445	1.01677	0.8094	0.737055	0.775492
rna16487	Group I	LOC103952559	GN=LOC103952559 Dbxref=GeneID:103952559,Genbank:XM_009364164.1 Name=XM_009364164.1 gbkey=mRNA product=uncharacterized LOC103952559 transcript_id=XM_009364164.1 gene_biotype=protein_coding	1.64339	1.13568	1.16148	1.15787	0.967311	1.02996	0.655138	0.837156	0.560078	1.13742	0.919001	0.795516
rna16518	Group II	LOC103952579	GN=LOC103952579 Dbxref=GeneID:103952579,Genbank:XM_009364204.1 Name=XM_009364204.1 gbkey=mRNA product=chlorophyll a-b binding protein CP24 10A%2C chloroplastic-like%2C transcript variant X1 transcript_id=XM_009364204.1 gene_biotype=protein_coding	0.278638	0.311589	0.428605	0.643025	0.704447	0.902998	1.0875	0.841896	0.961068	1.86338	1.86797	2.10888
rna16542	Group IV	LOC103952586	GN=LOC103952586 Dbxref=GeneID:103952586,Genbank:XM_009364218.1 Name=XM_009364218.1 gbkey=mRNA product=rae1-like protein At1g80670 transcript_id=XM_009364218.1 gene_biotype=protein_coding	0.599688	0.838198	0.929648	0.900127	0.878145	0.895125	1.30609	1.29573	1.85732	0	0	0.499931
rna16546	Group I	LOC103952591	GN=LOC103952591 Dbxref=GeneID:103952591,Genbank:XM_009364224.1 Name=XM_009364224.1 gbkey=mRNA product=28S ribosomal protein S9%2C mitochondrial-like transcript_id=XM_009364224.1 gene_biotype=protein_coding	1.22843	1.00331	1.59925	1.15321	0.904469	1.07809	0.987458	1.09418	0.634574	0.862344	0.846331	0.608349
rna16565	Group III	LOC103952617	GN=LOC103952617 Dbxref=GeneID:103952617,Genbank:XM_009364249.1 Name=XM_009364249.1 gbkey=mRNA product=peptide deformylase 1A%2C chloroplastic/mitochondrial-like transcript_id=XM_009364249.1 gene_biotype=protein_coding	0.712816	0.793298	0.761972	0.701506	0.811705	0.868934	1.23684	1.0139	1.31313	1.20845	1.23839	1.33907
rna16620	Group I	LOC103952649	GN=LOC103952649 Dbxref=GeneID:103952649,Genbank:XM_009364300.1 Name=XM_009364300.1 gbkey=mRNA product=U4/U6 small nuclear ribonucleoprotein Prp31 transcript_id=XM_009364300.1 gene_biotype=protein_coding	1.42801	0.846185	1.21793	1.63893	1.27525	1.60545	0.442969	0.825785	0.467938	0	0.526439	0.725108
rna16624	Group II	LOC103952655	GN=LOC103952655 Dbxref=GeneID:103952655,Genbank:XM_009364304.1 Name=XM_009364304.1 gbkey=mRNA product=ADP-ribosylation factor-like protein 8A transcript_id=XM_009364304.1 gene_biotype=protein_coding	0.589204	0.927335	0.889361	0.839111	0.888119	0.917924	1.0945	0.951585	1.02763	1.20043	1.31726	1.35754
rna16631	Group V	LOC103952658	GN=LOC103952658 Dbxref=GeneID:103952658,Genbank:XM_009364311.1 Name=XM_009364311.1 gbkey=mRNA product=NADH dehydrogenase [ubiquinone] iron-sulfur protein 4%2C mitochondrial transcript_id=XM_009364311.1 gene_biotype=protein_coding	0.721607	0.910136	1.04559	0.948129	1.04357	1.14586	1.25036	1.13998	1.33874	0.809543	0.80745	0.839044
rna167	Group II	LOC103949621	GN=LOC103949621 Dbxref=GeneID:103949621,Genbank:XM_009360762.1 Name=XM_009360762.1 gbkey=mRNA product=L-ascorbate oxidase homolog transcript_id=XM_009360762.1 gene_biotype=protein_coding	0.834362	0.844717	0.785745	0.897619	0.880539	0.959277	0.990896	0.959667	0.90373	1.32947	1.29504	1.31893
rna16716	Group I	LOC103952734	GN=LOC103952734 Dbxref=GeneID:103952734,Genbank:XM_009364402.1 Name=XM_009364402.1 gbkey=mRNA product=putative phosphatidylglycerol/phosphatidylinositol transfer protein DDB_G0282179 transcript_id=XM_009364402.1 gene_biotype=protein_coding	0.547411	0.82322	0.908986	1.02592	1.57696	1.45944	0.867927	0.790136	0	0	0	0
rna16721	Group IV	LOC103952737	GN=LOC103952737 Dbxref=GeneID:103952737,Genbank:XM_009364404.1 Name=XM_009364404.1 gbkey=mRNA product=putative deoxyribonuclease TATDN1%2C transcript variant X1 transcript_id=XM_009364404.1 gene_biotype=protein_coding	0.78491	1.00237	1.09375	1.07437	1.14906	1.11814	1.10914	1.09766	1.43728	0.727951	0.761893	0.643476
rna16757	Group IV	LOC103952760	GN=LOC103952760 Dbxref=GeneID:103952760,Genbank:XM_009364435.1 Name=XM_009364435.1 gbkey=mRNA product=ATP-dependent 6-phosphofructokinase 4%2C chloroplastic transcript_id=XM_009364435.1 gene_biotype=protein_coding	1.16303	1.00809	0.888948	1.1301	1.10302	1.1762	0.988684	1.12728	1.09068	0.570642	0	0.753318
rna1676	Group II	LOC103952372	GN=LOC103952372 Dbxref=GeneID:103952372,Genbank:XM_009363955.1 Name=XM_009363955.1 gbkey=mRNA product=conserved oligomeric Golgi complex subunit 8-like transcript_id=XM_009363955.1 gene_biotype=protein_coding	0.994882	0.847288	0.952539	0.841371	0.596651	0.711954	0.773366	0.992886	0.923633	1.49238	1.58063	1.29242
rna16773	Group II	LOC103952775	GN=LOC103952775 Dbxref=GeneID:103952775,Genbank:XM_009364451.1 Name=XM_009364451.1 gbkey=mRNA product=glutamate dehydrogenase 2 transcript_id=XM_009364451.1 gene_biotype=protein_coding	0.911268	0.969936	0.999315	0.823755	0.847089	0.8582	0.860067	0.65255	0.821888	1.51284	1.43168	1.31141
rna16774	Group IV	LOC103952778	GN=LOC103952778 Dbxref=GeneID:103952778,Genbank:XM_009364452.1 Name=XM_009364452.1 gbkey=mRNA product=polyadenylate-binding protein 2-like transcript_id=XM_009364452.1 gene_biotype=protein_coding	1.21095	0.855411	1.11931	1.13996	1.0609	1.07427	0.942786	1.28288	0.90193	0.786633	0	0.624966
rna16826	Group I	LOC103952804	GN=LOC103952804 Dbxref=GeneID:103952804,Genbank:XM_009364492.1 Name=XM_009364492.1 gbkey=mRNA product=hydroxyacylglutathione hydrolase cytoplasmic transcript_id=XM_009364492.1 gene_biotype=protein_coding	1.17126	1.10203	1.23891	1.07218	1.20549	1.06483	0.971282	0.895474	1.04368	0.786216	0.707101	0.741552
rna16828	Group I	LOC103952807	GN=LOC103952807 Dbxref=GeneID:103952807,Genbank:XM_009364494.1 Name=XM_009364494.1 gbkey=mRNA product=uncharacterized LOC103952807 transcript_id=XM_009364494.1 gene_biotype=protein_coding	1.30544	1.1258	1.22183	1.05423	1.09338	0.962091	1.07841	1.00484	0.77682	0.771957	0.81435	0.790831
rna16864	Group II	LOC103952856	GN=LOC103952856 Dbxref=GeneID:103952856,Genbank:XM_009364545.1 Name=XM_009364545.1 gbkey=mRNA product=copper chaperone for superoxide dismutase%2C chloroplastic/cytosolic transcript_id=XM_009364545.1 gene_biotype=protein_coding	0.444536	0.723578	0.333891	0.763916	0.947803	0.642543	0.989054	1.13939	1.11692	1.66453	1.63975	1.5941
rna16876	Group II	LOC103952863	GN=LOC103952863 Dbxref=GeneID:103952863,Genbank:XM_009364555.1 Name=XM_009364555.1 gbkey=mRNA product=leucoanthocyanidin dioxygenase transcript_id=XM_009364555.1 gene_biotype=protein_coding	0.619188	0.77726	1.00988	0.559672	0.615424	0.573925	1.18338	0.987727	1.39349	1.19365	1.52846	1.55795
rna16890	Group II	LOC103952874	GN=LOC103952874 Dbxref=GeneID:103952874,Genbank:XM_009364563.1 Name=XM_009364563.1 gbkey=mRNA product=hydroxymethylglutaryl-CoA synthase-like transcript_id=XM_009364563.1 gene_biotype=protein_coding	0.307432	0.542084	0.560224	0.508422	0.585346	0.501062	1.05397	0.717978	1.09279	1.87297	2.1225	2.13522
rna1691	Group I	LOC103955429	GN=LOC103955429 Dbxref=GeneID:103955429,Genbank:XM_009367325.1 Name=XM_009367325.1 gbkey=mRNA product=aminopeptidase M1-like transcript_id=XM_009367325.1 gene_biotype=protein_coding	1.23062	0.962444	0.892569	1.33143	1.12672	1.31702	0.525027	0.898015	0.677017	1.19997	0.86939	0.969769
rna16923	Group II	LOC103952914	GN=LOC103952914 Dbxref=GeneID:103952914,Genbank:XM_009364606.1 Name=XM_009364606.1 gbkey=mRNA product=dolichyl-diphosphooligosaccharide--protein glycosyltransferase subunit 1A-like transcript_id=XM_009364606.1 gene_biotype=protein_coding	0.681577	1.00724	0.948398	0.977109	1.0693	0.712836	0.832375	0.890583	0.889875	1.21136	1.31723	1.46212
rna16945	Group V	LOC103952922	GN=LOC103952922 Dbxref=GeneID:103952922,Genbank:XM_009364627.1 Name=XM_009364627.1 gbkey=mRNA product=cyclin-dependent kinase B2-2-like transcript_id=XM_009364627.1 gene_biotype=protein_coding	0.654654	0	0	0	0	0	1.80029	1.29215	1.76106	0.342531	0.518178	0.631139
rna16970	Group II	LOC103952946	GN=LOC103952946 Dbxref=GeneID:103952946,Genbank:XM_009364659.1 Name=XM_009364659.1 gbkey=mRNA product=elongation factor Tu%2C chloroplastic-like transcript_id=XM_009364659.1 gene_biotype=protein_coding	0.845505	0.871991	0.931005	0.47432	0.918097	0.630071	0.945608	0.720565	0.973053	1.95462	1.68167	1.05349
rna1698	Group I	LOC103952522	GN=LOC103952522 Dbxref=GeneID:103952522,Genbank:XM_009364109.1 Name=XM_009364109.1 gbkey=mRNA product=17.1 kDa class II heat shock protein-like transcript_id=XM_009364109.1 gene_biotype=protein_coding	4.01194	2.23862	1.51944	1.04638	0.750659	0.786762	0.137561	0.112462	0	0.149845	0.124348	0.121982
rna16989	Group V	LOC103953047	GN=LOC103953047 Dbxref=GeneID:103953047,Genbank:XM_009364765.1 Name=XM_009364765.1 gbkey=mRNA product=DEAD-box ATP-dependent RNA helicase 30-like transcript_id=XM_009364765.1 gene_biotype=protein_coding	0.660197	0.653125	0.726546	0.688341	0.746878	0.626522	1.73369	1.35425	1.7496	0.899217	1.06667	1.09495
rna17002	Group V	LOC103952971	GN=LOC103952971 Dbxref=GeneID:103952971,Genbank:XM_009364680.1 Name=XM_009364680.1 gbkey=mRNA product=small nuclear ribonucleoprotein-associated protein B' transcript_id=XM_009364680.1 gene_biotype=protein_coding	0.816512	0.877157	0.965677	0.886955	0.944171	1.09441	1.39367	1.19004	1.39872	0.755376	0.795839	0.881468
rna17004	Group I	LOC103952975	GN=LOC103952975 Dbxref=GeneID:103952975,Genbank:XM_009364682.1 Name=XM_009364682.1 gbkey=mRNA product=tryptophan aminotransferase-related protein 2%2C transcript variant X2 transcript_id=XM_009364682.1 gene_biotype=protein_coding	1.02261	1.21809	1.38999	1.1255	1.18901	1.16077	0.936508	1.07253	1.14222	0.503687	0.609413	0.629664
rna17017	Group I	LOC103952986	GN=LOC103952986 Dbxref=GeneID:103952986,Genbank:XM_009364694.1 Name=XM_009364694.1 gbkey=mRNA product=uncharacterized LOC103952986 transcript_id=XM_009364694.1 gene_biotype=protein_coding	0.949663	1.31997	1.37735	0.738227	0.924428	0.758209	1.00156	1.13141	1.35214	0	0.447047	0
rna17021	Group V	LOC103952989	GN=LOC103952989 Dbxref=GeneID:103952989,Genbank:XM_009364699.1 Name=XM_009364699.1 gbkey=mRNA product=protein MODIFIER OF SNC1 1%2C transcript variant X2 transcript_id=XM_009364699.1 gene_biotype=protein_coding	0.630639	0.857524	0.992564	0.732868	0.863517	0.794692	1.40385	1.12096	1.45452	1.01618	1.0424	1.09028
rna17028	Group I	LOC103952993	GN=LOC103952993 Dbxref=GeneID:103952993,Genbank:XM_009364705.1 Name=XM_009364705.1 gbkey=mRNA product=glutaredoxin transcript_id=XM_009364705.1 gene_biotype=protein_coding	1.18039	1.26356	1.00631	0.985455	1.16809	1.34881	0.825888	0.815659	0.655627	0.915576	0.972742	0.861899
rna17035	Group I	LOC103953000	GN=LOC103953000 Dbxref=GeneID:103953000,Genbank:XM_009364713.1 Name=XM_009364713.1 gbkey=mRNA product=anthranilate phosphoribosyltransferase%2C chloroplastic transcript_id=XM_009364713.1 gene_biotype=protein_coding	1.24143	1.22192	1.08565	1.19114	1.14203	1.11084	0.711554	0.930278	0.652463	0.882589	0.99079	0.839302
rna17051	Group II	LOC103953008	GN=LOC103953008 Dbxref=GeneID:103953008,Genbank:XM_009364729.1 Name=XM_009364729.1 gbkey=mRNA product=GDSL esterase/lipase At5g62930%2C transcript variant X1 transcript_id=XM_009364729.1 gene_biotype=protein_coding	0.506598	0.716686	0	0.45374	0.503912	0.547223	0	0	0.557195	1.80039	1.89518	2.01907
rna17059	Group IV	LOC103953016	GN=LOC103953016 Dbxref=GeneID:103953016,Genbank:XM_009364741.1 Name=XM_009364741.1 gbkey=mRNA product=iron-sulfur cluster assembly protein 1-like transcript_id=XM_009364741.1 gene_biotype=protein_coding	0.77944	0.911956	1.10763	0.925943	1.14019	1.14588	1.18555	1.03649	1.78054	0.595671	0.659397	0.731318
rna17060	Group II	LOC103953015	GN=LOC103953015 Dbxref=GeneID:103953015,Genbank:XM_009364738.1 Name=XM_009364738.1 gbkey=mRNA product=pantothenate kinase 2%2C transcript variant X2 transcript_id=XM_009364738.1 gene_biotype=protein_coding	1.22767	0.684475	0.760201	0.91392	0.705612	0.827166	0.489058	0.758853	0.389934	2.02046	1.81951	1.40314
rna17066	Group V	LOC103953017	GN=LOC103953017 Dbxref=GeneID:103953017,Genbank:XM_009364742.1 Name=XM_009364742.1 gbkey=mRNA product=50S ribosomal protein L12%2C chloroplastic transcript_id=XM_009364742.1 gene_biotype=protein_coding	0.867948	0.793759	0	0.497363	1.20165	0.755527	1.64889	1.13333	1.29553	0.946595	0.910307	0.9491
rna17079	Group II	LOC103953028	GN=LOC103953028 Dbxref=GeneID:103953028,Genbank:XM_009364748.1 Name=XM_009364748.1 gbkey=mRNA product=1-deoxy-D-xylulose 5-phosphate reductoisomerase%2C chloroplastic%2C transcript variant X2 transcript_id=XM_009364748.1 gene_biotype=protein_coding	0.549254	0.840106	0.48256	0.845476	0.833049	0.831867	1.17297	1.00929	1.20052	1.36805	1.44883	1.41803
rna1709	Group I	LOC103952567	GN=LOC103952567 Dbxref=GeneID:103952567,Genbank:XM_009364180.1 Name=XM_009364180.1 gbkey=mRNA product=omega-amidase%2Cchloroplastic%2C transcript variant X1 transcript_id=XM_009364180.1 gene_biotype=protein_coding	1.35354	1.23132	1.33338	1.14187	1.229	1.20684	0.982644	0.965974	0.93999	0.533985	0.547132	0.534329
rna171	Group I	LOC103950072	GN=LOC103950072 Dbxref=GeneID:103950072,Genbank:XM_009361253.1 Name=XM_009361253.1 gbkey=mRNA product=putative lactoylglutathione lyase transcript_id=XM_009361253.1 gene_biotype=protein_coding	1.36538	1.22139	1.23071	1.24919	1.26021	1.31823	0.984235	0.980665	0.833893	0.517051	0.524048	0.514997
rna17135	Group II	LOC103953090	GN=LOC103953090 Dbxref=GeneID:103953090,Genbank:XM_009364812.1 Name=XM_009364812.1 gbkey=mRNA product=chlorophyll a-b binding protein of LHCII type 1-like transcript_id=XM_009364812.1 gene_biotype=protein_coding	0.20307	0.171427	0.226167	0.580295	0.639921	0.890515	1.07655	0.871825	1.013	2.22872	1.86744	2.23107
rna17146	Group III	LOC103953093	GN=LOC103953093 Dbxref=GeneID:103953093,Genbank:XM_009364819.1 Name=XM_009364819.1 gbkey=mRNA product=ADP-ribosylation factor 2-like transcript_id=XM_009364819.1 gene_biotype=protein_coding	0.589829	0.800026	0.690473	0.71658	0.876086	0.809466	1.11519	1.02758	1.62859	1.13004	1.15511	1.46103
rna17165	Group I	LOC103953110	GN=LOC103953110 Dbxref=GeneID:103953110,Genbank:XM_009364837.1 Name=XM_009364837.1 gbkey=mRNA product=uncharacterized LOC103953110%2C transcript variant X4 transcript_id=XM_009364837.1 gene_biotype=protein_coding	1.19781	1.03473	0.968106	1.4672	1.18212	1.28211	1.02338	1.29935	0.650128	0.716103	0.507972	0.670993
rna17187	Group I	LOC103953124	GN=LOC103953124 Dbxref=GeneID:103953124,Genbank:XM_009364858.1 Name=XM_009364858.1 gbkey=mRNA product=NADH dehydrogenase [ubiquinone] 1 alpha subcomplex assembly factor 3-like%2C transcript variant X2 transcript_id=XM_009364858.1 gene_biotype=protein_coding	1.2301	1.12036	1.30856	1.04769	1.11895	1.20732	1.12875	1.0077	1.0228	0.58717	0.601489	0.61911
rna17212	Group II	LOC103953155	GN=LOC103953155 Dbxref=GeneID:103953155,Genbank:XM_009364882.1 Name=XM_009364882.1 gbkey=mRNA product=long chain acyl-CoA synthetase 9%2C chloroplastic transcript_id=XM_009364882.1 gene_biotype=protein_coding	0.890221	0.84624	0.897651	0.737615	0.726704	0.868305	0.759643	1.09738	0.783711	1.59563	1.47036	1.32654
rna17247	Group V	LOC103953182	GN=LOC103953182 Dbxref=GeneID:103953182,Genbank:XM_009364915.1 Name=XM_009364915.1 gbkey=mRNA product=RNA-binding protein 8A-like transcript_id=XM_009364915.1 gene_biotype=protein_coding	0	0.7739	1.22312	0.767314	0.775397	0.85443	1.5823	1.40863	1.5948	0.412796	0	0.607319
rna17300	Group IV	LOC103953211	GN=LOC103953211 Dbxref=GeneID:103953211,Genbank:XM_009364948.1 Name=XM_009364948.1 gbkey=mRNA product=S-formylglutathione hydrolase transcript_id=XM_009364948.1 gene_biotype=protein_coding	1.11193	1.14573	1.12393	1.18523	1.26659	1.17515	1.04629	0.955991	1.06287	0.61173	0.666345	0.648219
rna17301	Group I	LOC103953213	GN=LOC103953213 Dbxref=GeneID:103953213,Genbank:XM_009364950.1 Name=XM_009364950.1 gbkey=mRNA product=probable calcium-binding protein CML49 transcript_id=XM_009364950.1 gene_biotype=protein_coding	1.25602	1.56363	0.657208	1.35692	1.2939	1.14116	1.11063	0.869283	0.951476	0.569741	0.565015	0.665007
rna17324	Group I	LOC103953242	GN=LOC103953242 Dbxref=GeneID:103953242,Genbank:XM_009364978.1 Name=XM_009364978.1 gbkey=mRNA product=polygalacturonase QRT3 transcript_id=XM_009364978.1 gene_biotype=protein_coding	1.6478	1.4218	1.22888	0	0.856022	0	0	0	0.708713	0	0.498121	0.638654
rna17325	Group II	LOC103953243	GN=LOC103953243 Dbxref=GeneID:103953243,Genbank:XM_009364979.1 Name=XM_009364979.1 gbkey=mRNA product=polygalacturonase QRT3 transcript_id=XM_009364979.1 gene_biotype=protein_coding	0.287558	0.061886	0.156229	0.03642	0	0.054338	0.074046	0.145316	0.054256	3.453	3.20972	3.46723
rna17373	Group II	LOC103953287	GN=LOC103953287 Dbxref=GeneID:103953287,Genbank:XM_009365021.1 Name=XM_009365021.1 gbkey=mRNA product=ABC transporter D family member 2%2C chloroplastic-like transcript_id=XM_009365021.1 gene_biotype=protein_coding	0.774963	0.901591	0.715677	0.812197	0.985405	0.947381	1.03882	0.749818	0.58162	2.01887	1.14577	1.32789
rna17381	Group II	LOC103953293	GN=LOC103953293 Dbxref=GeneID:103953293,Genbank:XM_009365031.1 Name=XM_009365031.1 gbkey=mRNA product=isocitrate dehydrogenase [NADP]-like transcript_id=XM_009365031.1 gene_biotype=protein_coding	0.799587	0.840321	0.90219	0.82234	0.887822	0.925213	0.880651	0.756291	0.874531	1.37084	1.4729	1.46732
rna17384	Group IV	LOC103953295	GN=LOC103953295 Dbxref=GeneID:103953295,Genbank:XM_009365034.1 Name=XM_009365034.1 gbkey=mRNA product=UPF0678 fatty acid-binding protein-like protein At1g79260 transcript_id=XM_009365034.1 gene_biotype=protein_coding	1.18385	1.131	1.04044	1.0555	1.03828	1.1418	1.14915	1.0389	1.16847	0.672514	0.617819	0.762273
rna17391	Group I	LOC103953303	GN=LOC103953303 Dbxref=GeneID:103953303,Genbank:XM_009365043.1 Name=XM_009365043.1 gbkey=mRNA product=metacaspase-4-like transcript_id=XM_009365043.1 gene_biotype=protein_coding	1.60596	1.26645	1.34875	1.17739	1.2859	1.41192	0.768036	0.889985	0.805866	0.539603	0.47471	0.425416
rna17404	Group II	LOC103953311	GN=LOC103953311 Dbxref=GeneID:103953311,Genbank:XM_009365053.1 Name=XM_009365053.1 gbkey=mRNA product=malate dehydrogenase-like%2C transcript variant X3 transcript_id=XM_009365053.1 gene_biotype=protein_coding	0.536831	0.773612	0.764933	0.834436	0.972026	0.762189	0.943215	0.693684	0.893165	1.8752	1.46668	1.48404
rna17410	Group I	LOC103953316	GN=LOC103953316 Dbxref=GeneID:103953316,Genbank:XM_009365058.1 Name=XM_009365058.1 gbkey=mRNA product=succinate-semialdehyde dehydrogenase%2C mitochondrial-like transcript_id=XM_009365058.1 gene_biotype=protein_coding	1.26017	1.18619	1.27384	1.13761	1.22327	1.23753	1.15165	1.05953	1.02012	0.468244	0.492836	0.489026
rna1744	Group II	LOC103952828	GN=LOC103952828 Dbxref=GeneID:103952828,Genbank:XM_009364519.1 Name=XM_009364519.1 gbkey=mRNA product=copper-transporting ATPase PAA2%2C chloroplastic transcript_id=XM_009364519.1 gene_biotype=protein_coding	0	0	0	0	0	0	0.418348	0.428824	0.657771	0.820099	1.76842	1.90654
rna17471	Group III	LOC103953390	GN=LOC103953390 Dbxref=GeneID:103953390,Genbank:XM_009365125.1 Name=XM_009365125.1 gbkey=mRNA product=mitogen-activated protein kinase homolog MMK2-like transcript_id=XM_009365125.1 gene_biotype=protein_coding	0	0.887525	0.759293	0.736301	0.718867	0.561349	1.20434	0.744371	1.88978	1.42172	1.01304	1.06342
rna17553	Group II	LOC103953464	GN=LOC103953464 Dbxref=GeneID:103953464,Genbank:XM_009365199.1 Name=XM_009365199.1 gbkey=mRNA product=L-ascorbate peroxidase 3%2C peroxisomal-like transcript_id=XM_009365199.1 gene_biotype=protein_coding	0.952864	0.86686	0.998388	0.82575	0.843222	0.880431	0.78499	0.631131	0.704265	1.48897	1.48762	1.5355
rna17561	Group I	LOC103953471	GN=LOC103953471 Dbxref=GeneID:103953471,Genbank:XM_009365207.1 Name=XM_009365207.1 gbkey=mRNA product=26S proteasome non-ATPase regulatory subunit 4 homolog transcript_id=XM_009365207.1 gene_biotype=protein_coding	1.39871	1.02002	1.13277	1.00598	0.938199	0.92277	0.669008	0.917652	0.562407	1.43249	0	0
rna17568	Group IV	LOC103953477	GN=LOC103953477 Dbxref=GeneID:103953477,Genbank:XM_009365213.1 Name=XM_009365213.1 gbkey=mRNA product=cold shock protein 2-like transcript_id=XM_009365213.1 gene_biotype=protein_coding	1.07707	0.990014	1.21805	1.51763	1.06217	0.95544	0.838139	0.893104	2.15426	0.455866	0.398105	0.440162
rna17569	Group II	LOC103953478	GN=LOC103953478 Dbxref=GeneID:103953478,Genbank:XM_009365215.1 Name=XM_009365215.1 gbkey=mRNA product=ferredoxin--NADP reductase%2C leaf isozyme%2C chloroplastic transcript_id=XM_009365215.1 gene_biotype=protein_coding	0.684097	0.740615	0.909018	0.870033	0.84397	0.694072	1.01942	0.88808	1.03622	1.44166	1.37881	1.49401
rna17574	Group II	LOC103953484	GN=LOC103953484 Dbxref=GeneID:103953484,Genbank:XM_009365221.1 Name=XM_009365221.1 gbkey=mRNA product=naringenin%2C2-oxoglutarate 3-dioxygenase transcript_id=XM_009365221.1 gene_biotype=protein_coding	0.471539	0.546259	0.572096	0.443314	0.427455	0.458621	0.869696	0.814977	0.98105	1.85751	2.38497	2.17251
rna17596	Group II	LOC103953504	GN=LOC103953504 Dbxref=GeneID:103953504,Genbank:XM_009365239.1 Name=XM_009365239.1 gbkey=mRNA product=AP-1 complex subunit gamma-2-like transcript_id=XM_009365239.1 gene_biotype=protein_coding	1.28839	0.902133	0.861757	1.08663	0.902894	1.00787	0.564821	0.896398	0.558676	1.49214	1.3757	1.06258
rna17603	Group II	LOC103953507	GN=LOC103953507 Dbxref=GeneID:103953507,Genbank:XM_009365247.1 Name=XM_009365247.1 gbkey=mRNA product=probable alpha%2Calpha-trehalose-phosphate synthase [UDP-forming] 9%2C transcript variant X3 transcript_id=XM_009365247.1 gene_biotype=protein_coding	0.983036	0.895734	1.04486	0.840035	1.0357	1.06309	0.645807	0.776957	0.681015	1.88836	1.20223	0.943184
rna17612	Group II	LOC103953512	GN=LOC103953512 Dbxref=GeneID:103953512,Genbank:XM_009365254.1 Name=XM_009365254.1 gbkey=mRNA product=spermidine synthase transcript_id=XM_009365254.1 gene_biotype=protein_coding	0.505615	0.599675	0.617925	0.598884	0.592663	0.642851	0.848302	0.72599	1.01046	1.96721	1.88988	2.00055
rna17613	Group I	LOC103953517	GN=LOC103953517 Dbxref=GeneID:103953517,Genbank:XM_009365259.1 Name=XM_009365259.1 gbkey=mRNA product=aldehyde dehydrogenase family 2 member B7%2C mitochondrial-like transcript_id=XM_009365259.1 gene_biotype=protein_coding	1.26929	1.18981	1.24252	0.941673	0.890537	0.968029	0.848268	0.789043	0.791886	1.01171	1.00474	1.05248
rna17616	Group II	LOC103953515	GN=LOC103953515 Dbxref=GeneID:103953515,Genbank:XM_009365257.1 Name=XM_009365257.1 gbkey=mRNA product=aldehyde dehydrogenase family 2 member B7%2C mitochondrial-like transcript_id=XM_009365257.1 gene_biotype=protein_coding	0.279824	0.327752	0.23962	0.331438	0.355215	0.448638	0.763447	0.525886	0.629476	2.66608	2.5422	2.89043
rna17643	Group II	LOC103953529	GN=LOC103953529 Dbxref=GeneID:103953529,Genbank:XM_009365282.1 Name=XM_009365282.1 gbkey=mRNA product=2-methylene-furan-3-one reductase-like transcript_id=XM_009365282.1 gene_biotype=protein_coding	0.782381	0.890167	0.942188	0.923284	0.943168	0.971821	0.970006	0.754852	0.837197	1.31562	1.31943	1.34988
rna17646	Group I	LOC103953531	GN=LOC103953531 Dbxref=GeneID:103953531,Genbank:XM_009365284.1 Name=XM_009365284.1 gbkey=mRNA product=carbonic anhydrase 2 transcript_id=XM_009365284.1 gene_biotype=protein_coding	1.43151	1.33876	1.43162	0.772688	0.629141	0.480804	0	0	0.674217	1.13119	0.956245	1.15382
rna17647	Group I	LOC103953550	GN=LOC103953550 Dbxref=GeneID:103953550,Genbank:XM_009365299.1 Name=XM_009365299.1 gbkey=mRNA product=glucan endo-1%2C3-beta-glucosidase 5-like transcript_id=XM_009365299.1 gene_biotype=protein_coding	1.10004	1.08243	1.38164	1.01612	0.998113	1.00525	1.15041	1.16731	1.13375	0.585542	0.726886	0.652505
rna17670	Group II	LOC103953564	GN=LOC103953564 Dbxref=GeneID:103953564,Genbank:XM_009365321.1 Name=XM_009365321.1 gbkey=mRNA product=probable plastid-lipid-associated protein 8%2C chloroplastic transcript_id=XM_009365321.1 gene_biotype=protein_coding	0.295571	0.536191	0.530343	0.477362	0.561455	0.568996	0.914548	0.577083	0.87054	2.14577	2.21285	2.3093
rna17677	Group V	LOC103953568	GN=LOC103953568 Dbxref=GeneID:103953568,Genbank:XM_009365326.1 Name=XM_009365326.1 gbkey=mRNA product=replication protein A 32 kDa subunit A-like transcript_id=XM_009365326.1 gene_biotype=protein_coding	0.437262	0.846671	0.973754	0.725585	0.779439	0.750147	1.65366	1.4886	1.76712	0.801313	0.870153	0.906296
rna17687	Group II	LOC103953576	GN=LOC103953576 Dbxref=GeneID:103953576,Genbank:XM_009365337.1 Name=XM_009365337.1 gbkey=mRNA product=plasma membrane ATPase 4-like transcript_id=XM_009365337.1 gene_biotype=protein_coding	0.70842	0.745019	0.872655	0.509088	0.533831	0.529774	1.08162	0.888881	1.04191	1.67471	1.73108	1.68301
rna17688	Group IV	LOC103953577	GN=LOC103953577 Dbxref=GeneID:103953577,Genbank:XM_009365338.1 Name=XM_009365338.1 gbkey=mRNA product=peroxidase 16-like transcript_id=XM_009365338.1 gene_biotype=protein_coding	0.80696	1.08072	1.12725	1.28692	1.35029	0.960743	1.16866	1.05449	1.18754	0.557374	0.708713	0.710338
rna17705	Group II	LOC103953592	GN=LOC103953592 Dbxref=GeneID:103953592,Genbank:XM_009365352.1 Name=XM_009365352.1 gbkey=mRNA product=probable sarcosine oxidase transcript_id=XM_009365352.1 gene_biotype=protein_coding	0	0.018076	0	0.024108	0	0.025996	0.064329	0	0.038641	2.93289	2.4824	2.41356
rna17708	Group V	LOC103953595	GN=LOC103953595 Dbxref=GeneID:103953595,Genbank:XM_009365356.1 Name=XM_009365356.1 gbkey=mRNA product=serine/arginine-rich splicing factor RSZ22-like transcript_id=XM_009365356.1 gene_biotype=protein_coding	0.681973	0.765997	0.731055	1.09198	0.951566	0.760993	1.43955	1.60309	1.35032	0.953939	0.801126	0.868413
rna17719	Group II	LOC103953604	GN=LOC103953604 Dbxref=GeneID:103953604,Genbank:XM_009365364.1 Name=XM_009365364.1 gbkey=mRNA product=tetrapyrrole-binding protein%2C chloroplastic transcript_id=XM_009365364.1 gene_biotype=protein_coding	0	0.361769	0.451205	0	0.156612	0.30439	1.16295	0.697803	1.33872	1.51603	1.8155	2.19502
rna17722	Group II	LOC103953607	GN=LOC103953607 Dbxref=GeneID:103953607,Genbank:XM_009365369.1 Name=XM_009365369.1 gbkey=mRNA product=strictosidine synthase transcript_id=XM_009365369.1 gene_biotype=protein_coding	0	0.378187	0.376681	0	0.15885	0	0.449454	0.39733	0.486752	2.21765	1.47342	3.06167
rna1773	Group II	LOC103952998	GN=LOC103952998 Dbxref=GeneID:103952998,Genbank:XM_009364715.1 Name=XM_009364715.1 gbkey=mRNA product=3-ketoacyl-CoA synthase 10-like transcript_id=XM_009364715.1 gene_biotype=protein_coding	0.30268	0.455058	0.651446	0.441299	0.567882	0.576347	0.876771	0.870305	1.04131	1.92798	2.13223	2.1567
rna17743	Group III	LOC103953623	GN=LOC103953623 Dbxref=GeneID:103953623,Genbank:XM_009365386.1 Name=XM_009365386.1 gbkey=mRNA product=UBX domain-containing protein 4-like%2C transcript variant X2 transcript_id=XM_009365386.1 gene_biotype=protein_coding	0.362885	0.641086	0.67987	0.836838	0.991988	0.832633	1.31841	1.04265	1.72786	1.23638	1.08499	1.24441
rna17764	Group III	LOC103953635	GN=LOC103953635 Dbxref=GeneID:103953635,Genbank:XM_009365406.1 Name=XM_009365406.1 gbkey=mRNA product=biotin synthase-like%2C transcript variant X1 transcript_id=XM_009365406.1 gene_biotype=protein_coding	0.233773	0.33885	0.476097	0.446009	0.393797	0.398426	1.73465	1.29494	1.98413	1.48016	1.5629	1.65626
rna17817	Group I	LOC103953698	GN=LOC103953698 Dbxref=GeneID:103953698,Genbank:XM_009365469.1 Name=XM_009365469.1 gbkey=mRNA product=superoxide dismutase [Fe]%2C chloroplastic%2C transcript variant X2 transcript_id=XM_009365469.1 gene_biotype=protein_coding	1.45237	1.82381	1.58786	1.428	0.452948	1.2843	1.43843	0.349017	0.921257	0.403274	0.419409	0.439322
rna17833	Group II	LOC103953705	GN=LOC103953705 Dbxref=GeneID:103953705,Genbank:XM_009365480.1 Name=XM_009365480.1 gbkey=mRNA product=uncharacterized LOC103953705 transcript_id=XM_009365480.1 gene_biotype=protein_coding	0.259846	0.431531	0.507946	0.345844	0.442146	0.438555	1.17598	0.856475	1.25317	1.89793	2.05766	2.33292
rna17848	Group II	LOC103953718	GN=LOC103953718 Dbxref=GeneID:103953718,Genbank:XM_009365498.1 Name=XM_009365498.1 gbkey=mRNA product=autophagy-related protein 18c-like%2C transcript variant X2 transcript_id=XM_009365498.1 gene_biotype=protein_coding	0.994068	0.787624	0.50969	0.952201	0.87339	0.910199	0.915909	0.894334	0.913418	1.68255	1.39891	1.16771
rna17854	Group I	LOC103953721	GN=LOC103953721 Dbxref=GeneID:103953721,Genbank:XM_009365503.1 Name=XM_009365503.1 gbkey=mRNA product=uncharacterized LOC103953721 transcript_id=XM_009365503.1 gene_biotype=protein_coding	1.36141	1.17905	1.23331	1.33116	1.18851	1.1428	0.89632	1.06946	0.846595	0.56653	0.615222	0.56963
rna17863	Group IV	LOC103953729	GN=LOC103953729 Dbxref=GeneID:103953729,Genbank:XM_009365511.1 Name=XM_009365511.1 gbkey=mRNA product=putative transcription elongation factor S-II transcript_id=XM_009365511.1 gene_biotype=protein_coding	1.09506	1.06732	1.07877	1.09954	1.09145	1.01033	1.0477	1.16951	1.12368	0.788849	0.747892	0.679918
rna17868	Group III	LOC103953733	GN=LOC103953733 Dbxref=GeneID:103953733,Genbank:XM_009365514.1 Name=XM_009365514.1 gbkey=mRNA product=transmembrane protein 87B-like transcript_id=XM_009365514.1 gene_biotype=protein_coding	0	0.769265	0	0.73982	0.84866	0	1.27539	1.37104	0	0.780345	0.977919	1.23756
rna17878	Group II	LOC103953741	GN=LOC103953741 Dbxref=GeneID:103953741,Genbank:XM_009365522.1 Name=XM_009365522.1 gbkey=mRNA product=probable chalcone--flavonone isomerase 3 transcript_id=XM_009365522.1 gene_biotype=protein_coding	0.636112	0.768762	0.806826	0.791808	0.736487	0.8	0.894423	0.922821	0.816329	1.58515	1.64265	1.59864
rna17891	Group I	LOC103953750	GN=LOC103953750 Dbxref=GeneID:103953750,Genbank:XM_009365535.1 Name=XM_009365535.1 gbkey=mRNA product=alpha-galactosidase-like transcript_id=XM_009365535.1 gene_biotype=protein_coding	1.41292	1.35849	1.31268	1.06351	1.14861	1.07425	0.952571	0.867426	0.898012	0.624467	0.652034	0.635032
rna179	Group II	LOC103950613	GN=LOC103950613 Dbxref=GeneID:103950613,Genbank:XM_009361878.1 Name=XM_009361878.1 gbkey=mRNA product=ATP synthase gamma chain%2C chloroplastic-like transcript_id=XM_009361878.1 gene_biotype=protein_coding	0.86704	0.734391	0.79548	0.819275	0.711778	0.820667	0.773702	0.848289	0.658064	1.83608	1.59218	1.54306
rna17900	Group I	LOC103953755	GN=LOC103953755 Dbxref=GeneID:103953755,Genbank:XM_009365542.1 Name=XM_009365542.1 gbkey=mRNA product=superoxide dismutase [Mn]%2C mitochondrial-like transcript_id=XM_009365542.1 gene_biotype=protein_coding	1.38521	1.3038	1.4004	1.14386	1.23045	1.22711	1.08924	0.936306	1.00339	0.410196	0.418646	0.451392
rna17910	Group II	LOC103953762	GN=LOC103953762 Dbxref=GeneID:103953762,Genbank:XM_009365552.1 Name=XM_009365552.1 gbkey=mRNA product=uroporphyrinogen decarboxylase%2C transcript variant X2 transcript_id=XM_009365552.1 gene_biotype=protein_coding	0.496679	0.640131	0.621445	0.841809	0.795743	0.842269	1.14959	0.937895	1.06428	1.48904	1.47698	1.64413
rna1794	Group IV	LOC103953165	GN=LOC103953165 Dbxref=GeneID:103953165,Genbank:XM_009364907.1 Name=XM_009364907.1 gbkey=mRNA product=uncharacterized protein At1g32220%2C chloroplastic-like%2C transcript variant X2 transcript_id=XM_009364907.1 gene_biotype=protein_coding	1.1394	1.05752	1.0551	1.05625	1.07318	1.13206	1.18833	1.1016	1.21748	0.664027	0.657887	0.657164
rna17960	Group II	LOC103953801	GN=LOC103953801 Dbxref=GeneID:103953801,Genbank:XM_009365601.1 Name=XM_009365601.1 gbkey=mRNA product=transcription factor RF2b-like transcript_id=XM_009365601.1 gene_biotype=protein_coding	0	0.707917	0.593056	0	0.45038	0	0.960696	0.820116	1.05938	1.34825	1.37561	1.68459
rna18010	Group IV	LOC103953866	GN=LOC103953866 Dbxref=GeneID:103953866,Genbank:XM_009365668.1 Name=XM_009365668.1 gbkey=mRNA product=protein SRG1-like transcript_id=XM_009365668.1 gene_biotype=protein_coding	0.911212	1.15623	1.37254	1.20583	1.15162	1.22464	1.10775	0.97665	1.1946	0.510849	0.582458	0.605621
rna18027	Group II	LOC103953881	GN=LOC103953881 Dbxref=GeneID:103953881,Genbank:XM_009365684.1 Name=XM_009365684.1 gbkey=mRNA product=bifunctional purple acid phosphatase 26-like%2C transcript variant X1 transcript_id=XM_009365684.1 gene_biotype=protein_coding	0	0.090501	0	0.144969	0.185964	0.23302	0.366861	0.168602	0.352666	2.51351	3.0526	2.89131
rna18028	Group II	LOC103953881	GN=LOC103953881 Dbxref=GeneID:103953881,Genbank:XM_009365685.1 Name=XM_009365685.1 gbkey=mRNA product=bifunctional purple acid phosphatase 26-like%2C transcript variant X2 transcript_id=XM_009365685.1 gene_biotype=protein_coding	0.536616	0.636718	0.620086	0.55466	0.622206	0.589554	1.03828	0.797219	0.936849	1.78994	1.98126	1.89661
rna18050	Group II	LOC103953897	GN=LOC103953897 Dbxref=GeneID:103953897,Genbank:XM_009365700.1 Name=XM_009365700.1 gbkey=mRNA product=CCR4-NOT transcription complex subunit 10-like transcript_id=XM_009365700.1 gene_biotype=protein_coding	1.13681	0.931936	0.897639	1.29531	0.981589	1.0616	0.642859	0.885213	0.706806	1.2736	1.15787	1.02877
rna18059	Group II	LOC103953905	GN=LOC103953905 Dbxref=GeneID:103953905,Genbank:XM_009365707.1 Name=XM_009365707.1 gbkey=mRNA product=probable galactinol--sucrose galactosyltransferase 6%2C transcript variant X2 transcript_id=XM_009365707.1 gene_biotype=protein_coding	0.033915	0.039782	0.136905	0.048751	0.0621	0.047794	0.030868	0.123877	0.099887	3.68843	4.26246	3.42523
rna18070	Group II	LOC103953915	GN=LOC103953915 Dbxref=GeneID:103953915,Genbank:XM_009365716.1 Name=XM_009365716.1 gbkey=mRNA product=TBC1 domain family member 15 transcript_id=XM_009365716.1 gene_biotype=protein_coding	0.994328	0	1.19572	0.880223	0	0.693859	0.568822	0.837916	0.88347	1.27117	1.50198	1.17251
rna18073	Group II	LOC103953918	GN=LOC103953918 Dbxref=GeneID:103953918,Genbank:XM_009365720.1 Name=XM_009365720.1 gbkey=mRNA product=topless-related protein 4-like%2C transcript variant X1 transcript_id=XM_009365720.1 gene_biotype=protein_coding	0.596469	0.86771	0.835463	0.794176	0.810753	0.789234	0.893733	0.792018	0.871057	1.54125	1.61488	1.59326
rna18097	Group I	LOC103953979	GN=LOC103953979 Dbxref=GeneID:103953979,Genbank:XM_009365785.1 Name=XM_009365785.1 gbkey=mRNA product=methyl-CpG-binding domain-containing protein 11-like transcript_id=XM_009365785.1 gene_biotype=protein_coding	1.18088	1.14251	1.21368	1.16117	1.23864	1.11915	0.916115	0.996762	0.839653	0.733879	0.735911	0.721648
rna18117	Group IV	LOC103953946	GN=LOC103953946 Dbxref=GeneID:103953946,Genbank:XM_009365759.1 Name=XM_009365759.1 gbkey=mRNA product=uncharacterized LOC103953946 transcript_id=XM_009365759.1 gene_biotype=protein_coding	1.13422	1.29653	1.43372	1.23794	1.35879	1.24623	1.22551	1.21872	1.35891	0.167208	0.14427	0.177946
rna18123	Group III	LOC103953981	GN=LOC103953981 Dbxref=GeneID:103953981,Genbank:XM_009365786.1 Name=XM_009365786.1 gbkey=mRNA product=uncharacterized LOC103953981 transcript_id=XM_009365786.1 gene_biotype=protein_coding	0.480555	0.558412	1.069	0.676264	0.691777	0.912114	1.38119	0.997785	1.34248	1.29621	1.22992	1.36428
rna18168	Group I	LOC103954004	GN=LOC103954004 Dbxref=GeneID:103954004,Genbank:XM_009365812.1 Name=XM_009365812.1 gbkey=mRNA product=callose synthase 9%2C transcript variant X7 transcript_id=XM_009365812.1 gene_biotype=protein_coding	1.35502	1.06428	1.08196	1.43148	0.926288	1.11824	0.891008	1.31426	0.835702	0.641673	0.671347	0.668737
rna18184	Group V	LOC103954016	GN=LOC103954016 Dbxref=GeneID:103954016,Genbank:XM_009365824.1 Name=XM_009365824.1 gbkey=mRNA product=uncharacterized LOC103954016 transcript_id=XM_009365824.1 gene_biotype=protein_coding	0.673404	0.840368	0.717818	0.896593	0.939897	0.919457	1.30669	1.18182	1.3816	1.00481	1.00726	1.13028
rna18267	Group I	LOC103954100	GN=LOC103954100 Dbxref=GeneID:103954100,Genbank:XM_009365906.1 Name=XM_009365906.1 gbkey=mRNA product=probable glucan 1%2C3-alpha-glucosidase transcript_id=XM_009365906.1 gene_biotype=protein_coding	1.26386	1.3517	1.21978	1.13766	1.08223	1.22816	0.694256	1.03698	0.610339	0.776423	0.824747	0.773877
rna18268	Group II	LOC103954101	GN=LOC103954101 Dbxref=GeneID:103954101,Genbank:XM_009365907.1 Name=XM_009365907.1 gbkey=mRNA product=auxilin-related protein 2-like transcript_id=XM_009365907.1 gene_biotype=protein_coding	0	0	0	0.514061	0	0	0	0.952244	0.720427	1.15379	1.39268	1.2668
rna18278	Group I	LOC103954114	GN=LOC103954114 Dbxref=GeneID:103954114,Genbank:XM_009365918.1 Name=XM_009365918.1 gbkey=mRNA product=stem-specific protein TSJT1%2C transcript variant X1 transcript_id=XM_009365918.1 gene_biotype=protein_coding	1.33791	1.33676	1.29497	1.16933	1.30322	1.17857	0.88829	0.795565	0.744784	0.580182	0.677574	0.692852
rna18285	Group IV	LOC103954122	GN=LOC103954122 Dbxref=GeneID:103954122,Genbank:XM_009365924.1 Name=XM_009365924.1 gbkey=mRNA product=peroxiredoxin-2F%2C mitochondrial-like transcript_id=XM_009365924.1 gene_biotype=protein_coding	0.76274	0.985388	0.875346	1.4568	1.32661	1.07389	1.33696	1.11487	2.03834	0.340855	0.317592	0.370604
rna18294	Group V	LOC103954129	GN=LOC103954129 Dbxref=GeneID:103954129,Genbank:XM_009365931.1 Name=XM_009365931.1 gbkey=mRNA product=uncharacterized protein C9orf114-like transcript_id=XM_009365931.1 gene_biotype=protein_coding	0.686149	0.806764	1.00285	0.806826	0.746426	0.928139	1.37272	1.29503	1.49231	1.06352	0.936513	0.862761
rna1830	Group V	LOC103953468	GN=LOC103953468 Dbxref=GeneID:103953468,Genbank:XM_009365214.1 Name=XM_009365214.1 gbkey=mRNA product=enhancer of rudimentary homolog%2C transcript variant X2 transcript_id=XM_009365214.1 gene_biotype=protein_coding	0.835941	0.86588	0.837849	0.795473	0.936419	0.804817	1.53909	1.03427	1.34965	0.909901	1.04157	1.04914
rna18309	Group II	LOC103954143	GN=LOC103954143 Dbxref=GeneID:103954143,Genbank:XM_009365944.1 Name=XM_009365944.1 gbkey=mRNA product=long chain acyl-CoA synthetase 6%2C peroxisomal-like transcript_id=XM_009365944.1 gene_biotype=protein_coding	0.510955	0.615516	0.686796	0.660395	0.683231	0.708342	0.891383	0.72617	0.942614	1.81903	1.73383	2.02174
rna18321	Group V	LOC103954152	GN=LOC103954152 Dbxref=GeneID:103954152,Genbank:XM_009365955.1 Name=XM_009365955.1 gbkey=mRNA product=elongator complex protein 4%2C transcript variant X3 transcript_id=XM_009365955.1 gene_biotype=protein_coding	0	0	0	0.901073	0.988758	0.843404	1.3112	0	1.54859	0.826317	0.660901	0.919762
rna18327	Group II	LOC103954158	GN=LOC103954158 Dbxref=GeneID:103954158,Genbank:XM_009365961.1 Name=XM_009365961.1 gbkey=mRNA product=probable glycosyltransferase At5g03795%2C transcript variant X1 transcript_id=XM_009365961.1 gene_biotype=protein_coding	0.505269	0.807318	0.792152	0.654639	0.56878	0.609294	1.17198	1.03893	1.36659	1.3888	1.43371	1.66254
rna18339	Group I	LOC103954168	GN=LOC103954168 Dbxref=GeneID:103954168,Genbank:XM_009365971.1 Name=XM_009365971.1 gbkey=mRNA product=uncharacterized LOC103954168%2C transcript variant X1 transcript_id=XM_009365971.1 gene_biotype=protein_coding	1.35687	1.21898	1.18076	1.36425	1.40562	1.44746	1.04523	1.01863	0.970926	0.340691	0.335182	0.315398
rna18348	Group I	LOC103954175	GN=LOC103954175 Dbxref=GeneID:103954175,Genbank:XM_009365980.1 Name=XM_009365980.1 gbkey=mRNA product=phosphoglucan phosphatase DSP4%2C amyloplastic-like%2C transcript variant X1 transcript_id=XM_009365980.1 gene_biotype=protein_coding	0.652068	0.899401	0.952962	1.1746	1.23624	1.40408	1.07228	1.24473	0.873258	0.801367	0.893478	0.79554
rna18367	Group V	LOC103954201	GN=LOC103954201 Dbxref=GeneID:103954201,Genbank:XM_009366003.1 Name=XM_009366003.1 gbkey=mRNA product=60S acidic ribosomal protein P2-2-like transcript_id=XM_009366003.1 gene_biotype=protein_coding	0.686712	0.743043	1.40783	0.885658	0.961025	1.16873	1.17103	1.25834	1.33079	0.892735	0.595006	0.899104
rna18388	Group II	LOC103954213	GN=LOC103954213 Dbxref=GeneID:103954213,Genbank:XM_009366017.1 Name=XM_009366017.1 gbkey=mRNA product=aminoacyl tRNA synthase complex-interacting multifunctional protein 1-like transcript_id=XM_009366017.1 gene_biotype=protein_coding	0.408013	0.521746	0.484753	0.469395	0.580565	0.485646	1.05412	0.883171	0.821883	2.18574	1.92492	2.18005
rna18452	Group I	LOC103954274	GN=LOC103954274 Dbxref=GeneID:103954274,Genbank:XM_009366087.1 Name=XM_009366087.1 gbkey=mRNA product=pumilio homolog 1-like transcript_id=XM_009366087.1 gene_biotype=protein_coding	1.11029	1.01871	1.0419	1.6439	1.34481	1.27583	0.657777	0.802042	0.879169	0.543617	0	0.681963
rna18476	Group I	LOC103954290	GN=LOC103954290 Dbxref=GeneID:103954290,Genbank:XM_009366100.1 Name=XM_009366100.1 gbkey=mRNA product=scarecrow-like protein 14 transcript_id=XM_009366100.1 gene_biotype=protein_coding	1.42758	1.28019	1.06599	1.49358	1.38417	1.19344	0.790127	1.04517	0.910021	0.49216	0.51091	0.406657
rna18479	Group II	LOC103954294	GN=LOC103954294 Dbxref=GeneID:103954294,Genbank:XM_009366107.1 Name=XM_009366107.1 gbkey=mRNA product=oxysterol-binding protein-related protein 3C-like transcript_id=XM_009366107.1 gene_biotype=protein_coding	0.948621	0.781304	1.10194	0.782088	0.72751	0.698037	0	0.425303	0	1.52097	1.63761	1.37662
rna1850	Group II	LOC103953601	GN=LOC103953601 Dbxref=GeneID:103953601,Genbank:XM_009365366.1 Name=XM_009365366.1 gbkey=mRNA product=chorismate mutase 2-like transcript_id=XM_009365366.1 gene_biotype=protein_coding	0.882358	1.0223	1.28132	0.83623	1.19295	0.77726	0.726444	0.911028	0.729693	1.19149	1.32905	1.11987
rna18534	Group V	LOC103954354	GN=LOC103954354 Dbxref=GeneID:103954354,Genbank:XM_009366164.1 Name=XM_009366164.1 gbkey=mRNA product=RNA-binding protein 42-like transcript_id=XM_009366164.1 gene_biotype=protein_coding	0.765424	0.90129	0.968161	0.945045	1.00089	0.922873	1.41073	1.22704	1.30435	0.825219	0.868975	0.860011
rna18556	Group II	LOC103954367	GN=LOC103954367 Dbxref=GeneID:103954367,Genbank:XM_009366181.1 Name=XM_009366181.1 gbkey=mRNA product=rubisco accumulation factor 1%2C chloroplastic-like transcript_id=XM_009366181.1 gene_biotype=protein_coding	0.80459	0.697243	0.706854	0.849983	0.781894	0.884129	0.892308	1.1778	0.909841	1.61102	1.41458	1.26976
rna18559	Group IV	LOC103954368	GN=LOC103954368 Dbxref=GeneID:103954368,Genbank:XM_009366182.1 Name=XM_009366182.1 gbkey=mRNA product=peptidyl-prolyl cis-trans isomerase CYP19-3-like transcript_id=XM_009366182.1 gene_biotype=protein_coding	0.900169	1.02929	0.868362	1.15046	1.2624	1.0353	1.32165	1.19067	1.53147	0.569545	0.58174	0.558954
rna18564	Group IV	LOC103954376	GN=LOC103954376 Dbxref=GeneID:103954376,Genbank:XM_009366192.1 Name=XM_009366192.1 gbkey=mRNA product=putative DNA-binding protein ESCAROLA transcript_id=XM_009366192.1 gene_biotype=protein_coding	1.08344	0.934118	1.11949	0.913385	1.11774	0.991972	1.37255	1.19785	1.30899	0.56823	0.72102	0.671208
rna18570	Group IV	LOC103954378	GN=LOC103954378 Dbxref=GeneID:103954378,Genbank:XM_009366193.1 Name=XM_009366193.1 gbkey=mRNA product=phosphoribosylaminoimidazole carboxylase%2C chloroplastic-like%2C transcript variant X1 transcript_id=XM_009366193.1 gene_biotype=protein_coding	1.10935	1.10255	1.18966	1.12614	1.19822	1.09909	1.0606	1.01656	1.20135	0.695786	0.594914	0.605761
rna18606	Group I	LOC103954400	GN=LOC103954400 Dbxref=GeneID:103954400,Genbank:XM_009366226.1 Name=XM_009366226.1 gbkey=mRNA product=GDP-mannose 3%2C5-epimerase 2 transcript_id=XM_009366226.1 gene_biotype=protein_coding	1.60604	1.31454	1.44411	0.944741	0.999184	1.04181	0.8852	0.852697	0.921471	0.644904	0.677902	0.667405
rna1861	Group II	LOC103953734	GN=LOC103953734 Dbxref=GeneID:103953734,Genbank:XM_009365518.1 Name=XM_009365518.1 gbkey=mRNA product=stromal cell-derived factor 2-like protein transcript_id=XM_009365518.1 gene_biotype=protein_coding	0.982051	0.930574	1.06449	0.831153	0.890094	0.778453	0.846625	0.724924	0.859456	1.35239	1.33877	1.40101
rna18611	Group IV	LOC103954412	GN=LOC103954412 Dbxref=GeneID:103954412,Genbank:XM_009366237.1 Name=XM_009366237.1 gbkey=mRNA product=perakine reductase-like transcript_id=XM_009366237.1 gene_biotype=protein_coding	1.05766	1.12398	1.09681	1.08272	1.17792	1.18444	1.09723	0.949883	1.01332	0.754738	0.708978	0.752331
rna18624	Group I	LOC103954402	GN=LOC103954402 Dbxref=GeneID:103954402,Genbank:XM_009366227.1 Name=XM_009366227.1 gbkey=mRNA product=perakine reductase-like%2C transcript variant X1 transcript_id=XM_009366227.1 gene_biotype=protein_coding	1.39944	1.30142	1.16911	1.10393	1.2293	1.12909	1.06081	0.95476	0.903948	0.561068	0.558425	0.62869
rna18627	Group II	LOC103954418	GN=LOC103954418 Dbxref=GeneID:103954418,Genbank:XM_009366243.1 Name=XM_009366243.1 gbkey=mRNA product=PITH domain-containing protein At3g04780 transcript_id=XM_009366243.1 gene_biotype=protein_coding	0.754911	0.878644	1.06029	0.754053	0.827211	0.796485	1.00712	0.865571	1.00771	1.35737	1.33131	1.35933
rna18628	Group II	LOC103954419	GN=LOC103954419 Dbxref=GeneID:103954419,Genbank:XM_009366244.1 Name=XM_009366244.1 gbkey=mRNA product=probable ribose-5-phosphate isomerase 3%2C chloroplastic transcript_id=XM_009366244.1 gene_biotype=protein_coding	0.84905	0.880767	0.932962	0.864228	0.894514	0.928951	0.944165	0.854298	0.836169	1.28764	1.35265	1.37461
rna1864	Group II	LOC103953760	GN=LOC103953760 Dbxref=GeneID:103953760,Genbank:XM_009365553.1 Name=XM_009365553.1 gbkey=mRNA product=probable signal peptidase complex subunit 2 transcript_id=XM_009365553.1 gene_biotype=protein_coding	0.872181	0.830593	0.957697	0.78437	0.874521	0.907141	1.02294	0.814824	0.901553	1.27793	1.34494	1.41131
rna18647	Group II	LOC103954429	GN=LOC103954429 Dbxref=GeneID:103954429,Genbank:XM_009366258.1 Name=XM_009366258.1 gbkey=mRNA product=zeta-carotene desaturase%2C chloroplastic/chromoplastic%2C transcript variant X3 transcript_id=XM_009366258.1 gene_biotype=protein_coding	0.130307	0.220536	0.564144	0.217238	0.26828	0	0.916487	0.866536	1.0653	1.98566	2.39605	2.36947
rna18648	Group I	LOC103954428	GN=LOC103954428 Dbxref=GeneID:103954428,Genbank:XM_009366255.1 Name=XM_009366255.1 gbkey=mRNA product=DNA-damage-repair/toleration protein DRT102 transcript_id=XM_009366255.1 gene_biotype=protein_coding	1.73203	1.4141	1.49487	1.34341	1.31039	1.31291	0.703144	0.807179	0.838808	0.35573	0.357898	0.32952
rna18653	Group II	LOC103954435	GN=LOC103954435 Dbxref=GeneID:103954435,Genbank:XM_009366269.1 Name=XM_009366269.1 gbkey=mRNA product=uncharacterized LOC103954435 transcript_id=XM_009366269.1 gene_biotype=protein_coding	0	0	0	0.489795	0.880021	0.755226	0.78406	0.659744	0.825507	1.25842	1.46764	1.87959
rna18661	Group V	LOC103954437	GN=LOC103954437 Dbxref=GeneID:103954437,Genbank:XM_009366272.1 Name=XM_009366272.1 gbkey=mRNA product=5'-3' exoribonuclease 4%2C transcript variant X2 transcript_id=XM_009366272.1 gene_biotype=protein_coding	0	0.711065	0	0.739356	0.68812	0.682685	1.45054	1.39125	1.37313	0.673255	1.45127	0.839329
rna18664	Group I	LOC103954443	GN=LOC103954443 Dbxref=GeneID:103954443,Genbank:XM_009366277.1 Name=XM_009366277.1 gbkey=mRNA product=cysteine synthase transcript_id=XM_009366277.1 gene_biotype=protein_coding	1.25896	1.2123	1.24322	1.08218	1.1829	1.20772	0.92073	0.882657	0.881693	0.663531	0.755403	0.708704
rna18673	Group III	LOC103954451	GN=LOC103954451 Dbxref=GeneID:103954451,Genbank:XM_009366282.1 Name=XM_009366282.1 gbkey=mRNA product=uncharacterized LOC103954451 transcript_id=XM_009366282.1 gene_biotype=protein_coding	0	0.623035	0.681326	0	0.529581	0	1.23814	0.876834	1.36101	0.982571	1.29845	1.40904
rna187	Group I	LOC103951220	GN=LOC103951220 Dbxref=GeneID:103951220,Genbank:XM_009362571.1 Name=XM_009362571.1 gbkey=mRNA product=calcium-dependent protein kinase 2-like transcript_id=XM_009362571.1 gene_biotype=protein_coding	1.55468	1.26914	0.912434	0.960439	1.2263	1.02659	0.765408	0.682692	0.602325	0	0	0
rna18730	Group IV	LOC103954562	GN=LOC103954562 Dbxref=GeneID:103954562,Genbank:XM_009366402.1 Name=XM_009366402.1 gbkey=mRNA product=uncharacterized LOC103954562 transcript_id=XM_009366402.1 gene_biotype=protein_coding	1.05265	0.978405	1.23901	1.37624	1.40371	1.15315	1.1983	0.948622	1.44119	0.455933	0.319966	0.432824
rna1875	Group V	LOC103953840	GN=LOC103953840 Dbxref=GeneID:103953840,Genbank:XM_009365636.1 Name=XM_009365636.1 gbkey=mRNA product=uncharacterized protein At2g39795%2C mitochondrial-like transcript_id=XM_009365636.1 gene_biotype=protein_coding	1.01157	0.836099	0.604465	0.884319	0.942053	0.785737	1.21919	1.19633	1.35541	1.11672	1.04811	0
rna18789	Group I	LOC103954555	GN=LOC103954555 Dbxref=GeneID:103954555,Genbank:XM_009366392.1 Name=XM_009366392.1 gbkey=mRNA product=uncharacterized LOC103954555%2C transcript variant X3 transcript_id=XM_009366392.1 gene_biotype=protein_coding	1.11395	1.08265	1.23908	1.05241	1.15415	1.16249	0.835215	1.05205	1.13303	0.710932	0.658153	0.805893
rna18843	Group II	LOC103954616	GN=LOC103954616 Dbxref=GeneID:103954616,Genbank:XM_009366450.1 Name=XM_009366450.1 gbkey=mRNA product=linoleate 13S-lipoxygenase 2-1%2C chloroplastic-like transcript_id=XM_009366450.1 gene_biotype=protein_coding	0.579903	0.774789	0.868529	0.771584	0.624883	0.694515	0.391816	0.528226	0.405683	2.1316	2.3207	1.90777
rna18853	Group IV	LOC103954624	GN=LOC103954624 Dbxref=GeneID:103954624,Genbank:XM_009366461.1 Name=XM_009366461.1 gbkey=mRNA product=carbamoyl-phosphate synthase small chain%2C chloroplastic-like transcript_id=XM_009366461.1 gene_biotype=protein_coding	0.782593	0.991404	0.940079	1.21964	1.02565	1.18586	1.3584	1.08033	1.77345	0.495429	0.543502	0.603665
rna18899	Group II	LOC103954691	GN=LOC103954691 Dbxref=GeneID:103954691,Genbank:XM_009366518.1 Name=XM_009366518.1 gbkey=mRNA product=serine hydroxymethyltransferase%2C mitochondrial transcript_id=XM_009366518.1 gene_biotype=protein_coding	0.776877	0.848876	0.975543	0.820304	0.80488	0.893128	1.05764	0.871898	0.841647	1.35839	1.30921	1.4416
rna1890	Group I	LOC103953970	GN=LOC103953970 Dbxref=GeneID:103953970,Genbank:XM_009365779.1 Name=XM_009365779.1 gbkey=mRNA product=serpin-ZX-like transcript_id=XM_009365779.1 gene_biotype=protein_coding	1.38126	1.35402	1.21989	1.24537	1.29044	1.28632	1.04438	0.97685	0.950024	0.409947	0.410427	0.43108
rna18927	Group V	LOC103954711	GN=LOC103954711 Dbxref=GeneID:103954711,Genbank:XM_009366534.1 Name=XM_009366534.1 gbkey=mRNA product=uncharacterized LOC103954711 transcript_id=XM_009366534.1 gene_biotype=protein_coding	0.798272	0	0	0.819188	0	0.649888	1.39128	0	1.35313	0.998257	0	0.989988
rna18935	Group I	LOC103954717	GN=LOC103954717 Dbxref=GeneID:103954717,Genbank:XM_009366543.1 Name=XM_009366543.1 gbkey=mRNA product=uncharacterized LOC103954717 transcript_id=XM_009366543.1 gene_biotype=protein_coding	1.30401	1.14516	1.10245	1.19673	1.17461	1.14905	0.797995	0.926227	0.872717	0.679152	0.90408	0.747832
rna18969	Group II	LOC103954756	GN=LOC103954756 Dbxref=GeneID:103954756,Genbank:XM_009366576.1 Name=XM_009366576.1 gbkey=mRNA product=arogenate dehydratase/prephenate dehydratase 6%2C chloroplastic transcript_id=XM_009366576.1 gene_biotype=protein_coding	0	0.154514	0.179035	0	0	0	1.20798	0.925422	0.804407	1.27624	1.66061	1.7918
rna18977	Group I	LOC103954762	GN=LOC103954762 Dbxref=GeneID:103954762,Genbank:XM_009366585.1 Name=XM_009366585.1 gbkey=mRNA product=uncharacterized protein At5g22580 transcript_id=XM_009366585.1 gene_biotype=protein_coding	1.71125	1.50874	1.77487	0.919346	0.996713	0.99068	0.757385	0.610983	0.613759	0.667715	0.726936	0.721622
rna1898	Group II	LOC103954049	GN=LOC103954049 Dbxref=GeneID:103954049,Genbank:XM_009365859.1 Name=XM_009365859.1 gbkey=mRNA product=transmembrane protein 147-like transcript_id=XM_009365859.1 gene_biotype=protein_coding	0.853663	0.931003	0.783022	0.722634	0.743919	0.888608	1.17882	0.94631	1.09423	1.13149	1.2265	1.49979
rna18989	Group I	LOC103954767	GN=LOC103954767 Dbxref=GeneID:103954767,Genbank:XM_009366596.1 Name=XM_009366596.1 gbkey=mRNA product=pleiotropic drug resistance protein 2-like transcript_id=XM_009366596.1 gene_biotype=protein_coding	1.18153	1.30101	1.18806	1.21869	1.08531	0.896765	1.16552	1.08651	1.01191	0.665693	0.562423	0.63658
rna19	Group II	LOC103950899	GN=LOC103950899 Dbxref=GeneID:103950899,Genbank:XM_009362501.1 Name=XM_009362501.1 gbkey=mRNA product=farnesyl pyrophosphate synthase 2-like transcript_id=XM_009362501.1 gene_biotype=protein_coding	0.915394	0.573695	0.982418	0.44313	0.386978	0	0	0.529879	0	2.18947	1.80835	1.17069
rna19019	Group II	LOC103954803	GN=LOC103954803 Dbxref=GeneID:103954803,Genbank:XM_009366628.1 Name=XM_009366628.1 gbkey=mRNA product=tubulin beta chain-like transcript_id=XM_009366628.1 gene_biotype=protein_coding	0.685376	0.672708	0.812532	0.691174	0.585581	0.529022	0.779242	0.726169	0.853394	1.95264	1.80959	1.90257
rna19052	Group III	LOC103954826	GN=LOC103954826 Dbxref=GeneID:103954826,Genbank:XM_009366656.1 Name=XM_009366656.1 gbkey=mRNA product=GMP synthase [glutamine-hydrolyzing]-like transcript_id=XM_009366656.1 gene_biotype=protein_coding	0.579331	0.736192	0.823592	0.699987	0.713083	0.732511	1.22717	1.056	1.31896	1.27585	1.37551	1.4618
rna19079	Group I	LOC103954936	GN=LOC103954936 Dbxref=GeneID:103954936,Genbank:XM_009366793.1 Name=XM_009366793.1 gbkey=mRNA product=carotenoid 9%2C10(9'%2C10')-cleavage dioxygenase 1-like transcript_id=XM_009366793.1 gene_biotype=protein_coding	1.24894	1.12248	1.09722	1.37376	1.29021	1.31178	0.782027	0.958048	0.681508	0.788481	0.690429	0.65512
rna19108	Group I	LOC103954865	GN=LOC103954865 Dbxref=GeneID:103954865,Genbank:XM_009366712.1 Name=XM_009366712.1 gbkey=mRNA product=ATP synthase subunit O%2C mitochondrial-like transcript_id=XM_009366712.1 gene_biotype=protein_coding	1.10448	1.09432	1.23685	1.05077	1.15664	1.12228	1.12131	0.888557	0.948371	0.734428	0.764182	0.777806
rna1912	Group V	LOC103954142	GN=LOC103954142 Dbxref=GeneID:103954142,Genbank:XM_009365947.1 Name=XM_009365947.1 gbkey=mRNA product=uncharacterized LOC103954142 transcript_id=XM_009365947.1 gene_biotype=protein_coding	0.897879	0.897351	0.991593	0.938991	1.00988	1.01415	1.39017	1.24122	1.33156	0.697747	0.733694	0.855765
rna19131	Group III	LOC103954886	GN=LOC103954886 Dbxref=GeneID:103954886,Genbank:XM_009366739.1 Name=XM_009366739.1 gbkey=mRNA product=DNA-damage-repair/toleration protein DRT100-like transcript_id=XM_009366739.1 gene_biotype=protein_coding	0.63775	0.624923	0.200063	0.492945	0.51172	0.490223	1.54068	1.34735	1.85601	1.14594	1.77705	1.37535
rna19151	Group II	LOC103954895	GN=LOC103954895 Dbxref=GeneID:103954895,Genbank:XM_009366753.1 Name=XM_009366753.1 gbkey=mRNA product=chaperone protein dnaJ 1%2C mitochondrial transcript_id=XM_009366753.1 gene_biotype=protein_coding	0.366749	0.4965	0.680605	0.558184	0.549509	0.41471	1.1713	0.978614	1.23065	1.74174	1.83189	1.97955
rna19158	Group II	LOC103954907	GN=LOC103954907 Dbxref=GeneID:103954907,Genbank:XM_009366760.1 Name=XM_009366760.1 gbkey=mRNA product=linoleate 13S-lipoxygenase 2-1%2C chloroplastic-like transcript_id=XM_009366760.1 gene_biotype=protein_coding	0	0.766099	0	0.785033	0	0	0.845416	0.781426	0	1.24643	1.14244	1.43315
rna19162	Group II	LOC103954903	GN=LOC103954903 Dbxref=GeneID:103954903,Genbank:XM_009366759.1 Name=XM_009366759.1 gbkey=mRNA product=linoleate 13S-lipoxygenase 2-1%2C chloroplastic-like transcript_id=XM_009366759.1 gene_biotype=protein_coding	0.667651	0.60933	0.654634	0.747276	0.659219	0.721214	0.651033	0.79237	0.578355	2.14963	2.12602	1.64326
rna19182	Group I	LOC103954922	GN=LOC103954922 Dbxref=GeneID:103954922,Genbank:XM_009366775.1 Name=XM_009366775.1 gbkey=mRNA product=citrate synthase%2C mitochondrial transcript_id=XM_009366775.1 gene_biotype=protein_coding	1.15834	1.11705	1.27954	1.06435	1.08235	1.10394	1.06839	0.965265	1.01406	0.705326	0.713154	0.728222
rna19186	Group I	LOC103954925	GN=LOC103954925 Dbxref=GeneID:103954925,Genbank:XM_009366777.1 Name=XM_009366777.1 gbkey=mRNA product=uncharacterized LOC103954925 transcript_id=XM_009366777.1 gene_biotype=protein_coding	1.10318	1.05794	1.1066	1.35094	1.2489	1.37834	1.01415	1.10646	0.867267	0.568942	0.604299	0.59299
rna19214	Group I	LOC103954935	GN=LOC103954935 Dbxref=GeneID:103954935,Genbank:XM_009366792.1 Name=XM_009366792.1 gbkey=mRNA product=beta-hexosaminidase 2 transcript_id=XM_009366792.1 gene_biotype=protein_coding	1.41891	1.28333	1.17904	1.14652	1.13524	0.999379	0.923779	0.866542	0.856445	0.75846	0.696057	0.736294
rna19224	Group IV	LOC103954963	GN=LOC103954963 Dbxref=GeneID:103954963,Genbank:XM_009366815.1 Name=XM_009366815.1 gbkey=mRNA product=uncharacterized LOC103954963%2C transcript variant X1 transcript_id=XM_009366815.1 gene_biotype=protein_coding	0.614858	0.867616	0.767436	0.87798	0.904218	0.92291	1.36045	1.17538	1.3436	0	0	1.16555
rna19227	Group I	LOC103954965	GN=LOC103954965 Dbxref=GeneID:103954965,Genbank:XM_009366819.1 Name=XM_009366819.1 gbkey=mRNA product=BAH and coiled-coil domain-containing protein 1 transcript_id=XM_009366819.1 gene_biotype=protein_coding	1.08717	1.14989	1.29114	1.38915	1.24588	0.988447	0.736077	1.0105	1.05788	0.703514	0.70549	0.634859
rna19229	Group II	LOC103954967	GN=LOC103954967 Dbxref=GeneID:103954967,Genbank:XM_009366821.1 Name=XM_009366821.1 gbkey=mRNA product=UBA and UBX domain-containing protein At4g15410 transcript_id=XM_009366821.1 gene_biotype=protein_coding	0.87657	0.895235	0.873469	0.823399	0.820576	0.802747	1.08561	1.05352	1.09156	1.24429	1.28038	1.15264
rna19231	Group II	LOC103954969	GN=LOC103954969 Dbxref=GeneID:103954969,Genbank:XM_009366823.1 Name=XM_009366823.1 gbkey=mRNA product=pyrophosphate--fructose 6-phosphate 1-phosphotransferase subunit beta-like transcript_id=XM_009366823.1 gene_biotype=protein_coding	0.069203	0.246324	0.143643	0.18153	0.156079	0.180422	1.14804	0.473276	1.13238	2.21923	2.57559	3.47428
rna19232	Group V	LOC103954972	GN=LOC103954972 Dbxref=GeneID:103954972,Genbank:XM_009366825.1 Name=XM_009366825.1 gbkey=mRNA product=uncharacterized LOC103954972%2C transcript variant X1 transcript_id=XM_009366825.1 gene_biotype=protein_coding	0.970434	0.988903	0	1.06687	1.12746	0.954585	1.25124	1.06361	1.30256	0.771235	0.757495	0.745608
rna19240	Group V	LOC103954976	GN=LOC103954976 Dbxref=GeneID:103954976,Genbank:XM_009366832.1 Name=XM_009366832.1 gbkey=mRNA product=HAUS augmin-like complex subunit 2%2C transcript variant X1 transcript_id=XM_009366832.1 gene_biotype=protein_coding	0	0.773876	0	0.672549	0.727093	0.683157	1.18331	1.07051	2.33419	0	0	0.555312
rna19245	Group V	LOC103954980	GN=LOC103954980 Dbxref=GeneID:103954980,Genbank:XM_009366836.1 Name=XM_009366836.1 gbkey=mRNA product=glucan endo-1%2C3-beta-glucosidase 12%2C transcript variant X1 transcript_id=XM_009366836.1 gene_biotype=protein_coding	0.55371	0.627761	0.865568	0.463265	0.573074	0.325289	2.07084	1.89935	2.36069	0.45625	0.895479	0.908725
rna19258	Group III	LOC103954990	GN=LOC103954990 Dbxref=GeneID:103954990,Genbank:XM_009366847.1 Name=XM_009366847.1 gbkey=mRNA product=1-aminocyclopropane-1-carboxylate oxidase%2C transcript variant X2 transcript_id=XM_009366847.1 gene_biotype=protein_coding	0.432185	0.42501	0.416752	0.849542	0.867543	0.807747	1.36549	1.29851	1.20636	1.84272	1.25061	1.23752
rna19263	Group I	LOC103954992	GN=LOC103954992 Dbxref=GeneID:103954992,Genbank:XM_009366853.1 Name=XM_009366853.1 gbkey=mRNA product=protein argonaute 16%2C transcript variant X4 transcript_id=XM_009366853.1 gene_biotype=protein_coding	1.25763	1.11784	1.21787	1.26709	1.22513	1.2206	0.784647	1.16833	0.914786	0.644044	0.61351	0.568515
rna19275	Group II	LOC103955002	GN=LOC103955002 Dbxref=GeneID:103955002,Genbank:XM_009366861.1 Name=XM_009366861.1 gbkey=mRNA product=protein disulfide isomerase-like 2-3 transcript_id=XM_009366861.1 gene_biotype=protein_coding	0.857111	0.843907	0.736951	0.784697	0.769683	0.823772	0.739626	0.738818	0.698241	1.6272	1.72691	1.65309
rna19279	Group IV	LOC103955007	GN=LOC103955007 Dbxref=GeneID:103955007,Genbank:XM_009366866.1 Name=XM_009366866.1 gbkey=mRNA product=GDSL esterase/lipase At2g42990-like%2C transcript variant X2 transcript_id=XM_009366866.1 gene_biotype=protein_coding	1.05556	1.15858	1.43293	1.23297	1.22386	1.30149	1.10741	1.01557	1.04752	0.517057	0.439877	0.467175
rna19300	Group II	LOC103955023	GN=LOC103955023 Dbxref=GeneID:103955023,Genbank:XM_009366886.1 Name=XM_009366886.1 gbkey=mRNA product=eukaryotic translation initiation factor 1A transcript_id=XM_009366886.1 gene_biotype=protein_coding	0.49036	0.731114	0.872849	0.897448	0.932024	0.797423	1.13276	1.08758	1.01524	1.30137	1.42919	1.31265
rna19303	Group I	LOC103955030	GN=LOC103955030 Dbxref=GeneID:103955030,Genbank:XM_009366895.1 Name=XM_009366895.1 gbkey=mRNA product=transcription initiation factor TFIID subunit 6-like%2C transcript variant X2 transcript_id=XM_009366895.1 gene_biotype=protein_coding	1.0809	1.28501	1.06784	1.23778	1.10463	1.13194	0.966067	1.04963	0.922031	0.761241	0.784974	0.607951
rna19329	Group II	LOC103955045	GN=LOC103955045 Dbxref=GeneID:103955045,Genbank:XM_009366912.1 Name=XM_009366912.1 gbkey=mRNA product=probable threonine--tRNA ligase%2C cytoplasmic transcript_id=XM_009366912.1 gene_biotype=protein_coding	0.555524	0.721624	0.622895	0.711666	0.63607	0.621503	1.08209	1.04161	1.11145	1.55452	1.65456	1.6865
rna19333	Group II	LOC103955046	GN=LOC103955046 Dbxref=GeneID:103955046,Genbank:XM_009366913.1 Name=XM_009366913.1 gbkey=mRNA product=heterogeneous nuclear ribonucleoprotein 1-like%2C transcript variant X1 transcript_id=XM_009366913.1 gene_biotype=protein_coding	0.565663	0.686334	0.943937	0.629089	0.672858	0.596869	1.06142	0.69834	1.03208	1.45504	1.80013	1.85824
rna19339	Group II	LOC103955050	GN=LOC103955050 Dbxref=GeneID:103955050,Genbank:XM_009366918.1 Name=XM_009366918.1 gbkey=mRNA product=heterogeneous nuclear ribonucleoprotein 1-like%2C transcript variant X1 transcript_id=XM_009366918.1 gene_biotype=protein_coding	0.486207	0.800327	0.698031	0.682086	0.70224	0.711822	1.14055	0.865239	1.29835	1.45197	1.50461	1.65857
rna19354	Group IV	LOC103955060	GN=LOC103955060 Dbxref=GeneID:103955060,Genbank:XM_009366933.1 Name=XM_009366933.1 gbkey=mRNA product=OBERON-like protein%2C transcript variant X2 transcript_id=XM_009366933.1 gene_biotype=protein_coding	0.7603	1.01382	0.844514	1.20257	1.1646	1.19574	1.08631	1.24889	1.57426	0.722037	0.613758	0.573194
rna19361	Group II	LOC103955064	GN=LOC103955064 Dbxref=GeneID:103955064,Genbank:XM_009366937.1 Name=XM_009366937.1 gbkey=mRNA product=chlorophyll a-b binding protein 151%2C chloroplastic-like transcript_id=XM_009366937.1 gene_biotype=protein_coding	0	0	0	0.159032	0.356125	0.648067	0.89621	0.609806	0.733796	2.01489	1.69654	1.88552
rna19378	Group II	LOC103955096	GN=LOC103955096 Dbxref=GeneID:103955096,Genbank:XM_009366968.1 Name=XM_009366968.1 gbkey=mRNA product=uncharacterized LOC103955096%2C transcript variant X1 transcript_id=XM_009366968.1 gene_biotype=protein_coding	0.753516	0.791672	0.790599	0.833716	0.870262	0.93933	0.803675	0.780339	0.905936	1.49375	1.4727	1.5645
rna19405	Group II	LOC103955111	GN=LOC103955111 Dbxref=GeneID:103955111,Genbank:XM_009366988.1 Name=XM_009366988.1 gbkey=mRNA product=unknown protein DS12 from 2D-PAGE of leaf%2C chloroplastic-like transcript_id=XM_009366988.1 gene_biotype=protein_coding	0.414203	0	0.262528	0.151748	0.182062	0.280476	0.335946	0.31636	0.617627	2.67067	2.82959	2.9388
rna19406	Group I	LOC103955113	GN=LOC103955113 Dbxref=GeneID:103955113,Genbank:XM_009366989.1 Name=XM_009366989.1 gbkey=mRNA product=uncharacterized LOC103955113 transcript_id=XM_009366989.1 gene_biotype=protein_coding	1.05685	1.14725	1.08129	1.42886	1.57316	1.52387	0.934882	0.7812	1.09633	0.348438	0.592576	0.435302
rna19423	Group II	LOC103955130	GN=LOC103955130 Dbxref=GeneID:103955130,Genbank:XM_009367001.1 Name=XM_009367001.1 gbkey=mRNA product=ATP-dependent zinc metalloprotease FTSH 2%2C chloroplastic%2C transcript variant X1 transcript_id=XM_009367001.1 gene_biotype=protein_coding	0.688702	0.746526	0.816027	0.788796	0.740674	0.750298	0.86764	0.873261	0.74188	1.72465	1.66698	1.59456
rna19442	Group IV	LOC103955153	GN=LOC103955153 Dbxref=GeneID:103955153,Genbank:XM_009367026.1 Name=XM_009367026.1 gbkey=mRNA product=regulation of nuclear pre-mRNA domain-containing protein 1B-like%2C transcript variant X4 transcript_id=XM_009367026.1 gene_biotype=protein_coding	0.969061	1.21706	0	1.06735	1.04126	1.23287	0.930289	0.731303	1.8838	0.661399	0.6363	0.629313
rna1945	Group III	LOC103954394	GN=LOC103954394 Dbxref=GeneID:103954394,Genbank:XM_009366220.1 Name=XM_009366220.1 gbkey=mRNA product=deoxyuridine 5'-triphosphate nucleotidohydrolase transcript_id=XM_009366220.1 gene_biotype=protein_coding	0.597826	1.02923	1.28433	0.775793	0.749444	0.695693	1.33751	1.23773	1.27833	0.82731	1.07606	1.11074
rna19458	Group IV	LOC103955165	GN=LOC103955165 Dbxref=GeneID:103955165,Genbank:XM_009367040.1 Name=XM_009367040.1 gbkey=mRNA product=peroxiredoxin-2E-2%2C chloroplastic-like transcript_id=XM_009367040.1 gene_biotype=protein_coding	1.08873	1.0676	1.20624	1.08805	1.11528	1.18665	1.17462	1.13071	1.11926	0.593625	0.604147	0.625086
rna19459	Group I	LOC103955166	GN=LOC103955166 Dbxref=GeneID:103955166,Genbank:XM_009367041.1 Name=XM_009367041.1 gbkey=mRNA product=enolase transcript_id=XM_009367041.1 gene_biotype=protein_coding	1.21936	1.11645	1.27614	1.14776	1.18808	1.08731	0.977636	0.957701	0.82606	0.697968	0.768107	0.737421
rna19462	Group II	LOC103955168	GN=LOC103955168 Dbxref=GeneID:103955168,Genbank:XM_009367044.1 Name=XM_009367044.1 gbkey=mRNA product=uncharacterized LOC103955168 transcript_id=XM_009367044.1 gene_biotype=protein_coding	0.461478	0.624083	0.74273	0.520231	0.54873	0.496294	0.876441	0.900636	1.20036	1.70836	1.92731	1.99334
rna19476	Group IV	LOC103955175	GN=LOC103955175 Dbxref=GeneID:103955175,Genbank:XM_009367058.1 Name=XM_009367058.1 gbkey=mRNA product=ribosome production factor 2 homolog transcript_id=XM_009367058.1 gene_biotype=protein_coding	0.859231	1.12394	0.709668	1.04282	0.987453	0.787127	1.28954	1.62872	1.66274	0.396162	0	0.512603
rna19482	Group I	LOC103955182	GN=LOC103955182 Dbxref=GeneID:103955182,Genbank:XM_009367062.1 Name=XM_009367062.1 gbkey=mRNA product=fructose-bisphosphate aldolase%2C cytoplasmic isozyme transcript_id=XM_009367062.1 gene_biotype=protein_coding	1.67383	1.42539	1.356	0.779089	0.844833	0.760412	1.15512	1.19953	1.27535	0.486144	0.558171	0.486125
rna19518	Group IV	LOC103955207	GN=LOC103955207 Dbxref=GeneID:103955207,Genbank:XM_009367085.1 Name=XM_009367085.1 gbkey=mRNA product=growth-regulating factor 3-like%2C transcript variant X2 transcript_id=XM_009367085.1 gene_biotype=protein_coding	1.00616	0.819426	1.10778	1.0313	1.30639	1.0147	1.04611	1.14692	1.46514	0.669568	0.674499	0.712
rna1953	Group IV	LOC103954458	GN=LOC103954458 Dbxref=GeneID:103954458,Genbank:XM_009366296.1 Name=XM_009366296.1 gbkey=mRNA product=uncharacterized membrane protein At1g75140-like transcript_id=XM_009366296.1 gene_biotype=protein_coding	0.97459	1.15917	1.06214	1.18314	1.18722	1.11431	1.13167	1.01466	0.972572	0.66596	0.757733	0.776829
rna1955	Group I	LOC103954480	GN=LOC103954480 Dbxref=GeneID:103954480,Genbank:XM_009366317.1 Name=XM_009366317.1 gbkey=mRNA product=uncharacterized LOC103954480 transcript_id=XM_009366317.1 gene_biotype=protein_coding	1.53406	1.21927	0.965072	1.5664	0.982056	1.08521	0.791714	1.01018	0.787078	0.792966	0.657399	0.6086
rna19576	Group I	LOC103955267	GN=LOC103955267 Dbxref=GeneID:103955267,Genbank:XM_009367146.1 Name=XM_009367146.1 gbkey=mRNA product=26.5 kDa heat shock protein%2C mitochondrial transcript_id=XM_009367146.1 gene_biotype=protein_coding	2.47295	1.62338	1.74819	1.08785	0.942036	0.726277	0.216209	0.104859	0.078242	0	0	0
rna1961	Group IV	LOC103954506	GN=LOC103954506 Dbxref=GeneID:103954506,Genbank:XM_009366362.1 Name=XM_009366362.1 gbkey=mRNA product=lysophospholipid acyltransferase LPEAT1-like%2C transcript variant X3 transcript_id=XM_009366362.1 gene_biotype=protein_coding	0.950977	1.00564	1.16247	1.01154	1.12713	1.08617	1.20223	1.09851	1.18769	0.661874	0.721428	0.784351
rna19622	Group III	LOC103955320	GN=LOC103955320 Dbxref=GeneID:103955320,Genbank:XM_009367193.1 Name=XM_009367193.1 gbkey=mRNA product=probable receptor-like protein kinase At5g18500 transcript_id=XM_009367193.1 gene_biotype=protein_coding	0.885561	0.681756	0.716082	0.760586	0.751769	0.790529	1.34787	1.14377	1.17242	1.4638	0.935093	1.35077
rna19640	Group II	LOC103955330	GN=LOC103955330 Dbxref=GeneID:103955330,Genbank:XM_009367203.1 Name=XM_009367203.1 gbkey=mRNA product=xylosyltransferase 1-like transcript_id=XM_009367203.1 gene_biotype=protein_coding	0	0	0	0.576965	0.707353	0	0.793676	0	0.884488	1.16141	1.34789	1.52822
rna19694	Group II	LOC103955388	GN=LOC103955388 Dbxref=GeneID:103955388,Genbank:XM_009367265.1 Name=XM_009367265.1 gbkey=mRNA product=isoflavone reductase-like protein%2C transcript variant X1 transcript_id=XM_009367265.1 gene_biotype=protein_coding	0.820589	0.472077	0.28056	0.384218	0.355502	0.366141	0.161459	0	0.124788	2.71283	2.47558	2.84626
rna19705	Group IV	LOC103955396	GN=LOC103955396 Dbxref=GeneID:103955396,Genbank:XM_009367274.1 Name=XM_009367274.1 gbkey=mRNA product=zinc-finger homeodomain protein 2-like transcript_id=XM_009367274.1 gene_biotype=protein_coding	1.018	1.10185	1.10727	1.21719	1.25138	1.09152	1.13785	1.20895	0.985028	0.594855	0.669076	0.617026
rna19752	Group III	LOC103955430	GN=LOC103955430 Dbxref=GeneID:103955430,Genbank:XM_009367323.1 Name=XM_009367323.1 gbkey=mRNA product=uncharacterized LOC103955430%2C transcript variant X2 transcript_id=XM_009367323.1 gene_biotype=protein_coding	0.580827	0.727811	0.797506	0.835925	0.935301	0.81942	1.2645	1.08745	1.23322	1.14168	1.3222	1.25416
rna19754	Group III	LOC103955431	GN=LOC103955431 Dbxref=GeneID:103955431,Genbank:XM_009367324.1 Name=XM_009367324.1 gbkey=mRNA product=deoxyuridine 5'-triphosphate nucleotidohydrolase-like transcript_id=XM_009367324.1 gene_biotype=protein_coding	0.499582	1.03476	1.19972	0.770377	0.790835	0.717664	1.33945	1.29144	1.20279	0.938132	1.10814	1.10711
rna19756	Group II	LOC103955432	GN=LOC103955432 Dbxref=GeneID:103955432,Genbank:XM_009367327.1 Name=XM_009367327.1 gbkey=mRNA product=glucose-6-phosphate isomerase%2C cytosolic-like%2C transcript variant X2 transcript_id=XM_009367327.1 gene_biotype=protein_coding	1.00211	0.961533	0.956129	0.57364	0.644901	0.728631	0.770344	0.665078	0.817159	1.63488	1.61029	1.6353
rna19760	Group III	LOC103955434	GN=LOC103955434 Dbxref=GeneID:103955434,Genbank:XM_009367330.1 Name=XM_009367330.1 gbkey=mRNA product=glucan endo-1%2C3-beta-D-glucosidase-like transcript_id=XM_009367330.1 gene_biotype=protein_coding	0.966144	0	0.98396	0.769966	0.75542	0	1.40148	0.98439	1.15808	0.865788	1.03121	1.08357
rna19793	Group III	LOC103955456	GN=LOC103955456 Dbxref=GeneID:103955456,Genbank:XM_009367354.1 Name=XM_009367354.1 gbkey=mRNA product=allene oxide synthase%2C chloroplastic-like transcript_id=XM_009367354.1 gene_biotype=protein_coding	0.773227	0.8578	1.00948	0.737679	0.805582	0.812438	1.16759	1.05719	1.15162	1.13162	1.27757	1.21821
rna19805	Group I	LOC103955469	GN=LOC103955469 Dbxref=GeneID:103955469,Genbank:XM_009367370.1 Name=XM_009367370.1 gbkey=mRNA product=ent-kaurene oxidase%2C chloroplastic-like%2C transcript variant X3 transcript_id=XM_009367370.1 gene_biotype=protein_coding	1.74064	1.33878	1.49161	1.51808	1.36301	1.43974	0.623934	0.855263	0.573014	0.350731	0.369308	0.335888
rna19809	Group IV	LOC103955471	GN=LOC103955471 Dbxref=GeneID:103955471,Genbank:XM_009367373.1 Name=XM_009367373.1 gbkey=mRNA product=lysine histidine transporter-like 8 transcript_id=XM_009367373.1 gene_biotype=protein_coding	1.15337	1.12516	1.40304	0.574566	0.643314	0.834789	1.43425	1.27677	1.21463	0.690571	0.767352	0.882187
rna19815	Group I	LOC103955477	GN=LOC103955477 Dbxref=GeneID:103955477,Genbank:XM_009367377.1 Name=XM_009367377.1 gbkey=mRNA product=serpin-ZX-like transcript_id=XM_009367377.1 gene_biotype=protein_coding	0.942295	1.17751	1.06024	1.10359	1.14741	1.40287	0.726377	0.757333	0.682385	0	0	0
rna19870	Group II	LOC103955545	GN=LOC103955545 Dbxref=GeneID:103955545,Genbank:XM_009367443.1 Name=XM_009367443.1 gbkey=mRNA product=glutathione S-transferase F13 transcript_id=XM_009367443.1 gene_biotype=protein_coding	0	0	0	0	0	0	0.017701	0	0.03172	1.50304	1.52842	1.91913
rna19893	Group III	LOC103955558	GN=LOC103955558 Dbxref=GeneID:103955558,Genbank:XM_009367462.1 Name=XM_009367462.1 gbkey=mRNA product=MOB kinase activator-like 1%2C transcript variant X4 transcript_id=XM_009367462.1 gene_biotype=protein_coding	1.10995	0.611665	0	0.771804	0.514128	0.613307	1.31079	1.00345	1.5327	1.27722	1.15338	1.1016
rna19901	Group II	LOC103955564	GN=LOC103955564 Dbxref=GeneID:103955564,Genbank:XM_009367471.1 Name=XM_009367471.1 gbkey=mRNA product=probable methyltransferase PMT21%2C transcript variant X2 transcript_id=XM_009367471.1 gene_biotype=protein_coding	0.350553	0.704277	0.896029	0.586855	0.552655	0.570872	0.985094	0.800561	1.12056	1.37878	1.94213	2.11163
rna19906	Group IV	LOC103955569	GN=LOC103955569 Dbxref=GeneID:103955569,Genbank:XM_009367475.1 Name=XM_009367475.1 gbkey=mRNA product=protein BUD31 homolog 1 transcript_id=XM_009367475.1 gene_biotype=protein_coding	0.837346	0.963864	1.16173	1.11067	1.05919	0.909406	1.17948	1.10543	1.42312	0.751554	0.78421	0.713991
rna19908	Group I	LOC103955570	GN=LOC103955570 Dbxref=GeneID:103955570,Genbank:XM_009367476.1 Name=XM_009367476.1 gbkey=mRNA product=tankyrase transcript_id=XM_009367476.1 gene_biotype=protein_coding	1.23805	1.19928	1.00999	1.38224	1.33761	1.29658	0.926217	0.931952	1.00145	0.536149	0.564893	0.575588
rna19916	Group II	LOC103955571	GN=LOC103955571 Dbxref=GeneID:103955571,Genbank:XM_009367477.1 Name=XM_009367477.1 gbkey=mRNA product=acyl-CoA-binding protein transcript_id=XM_009367477.1 gene_biotype=protein_coding	0.540411	0.778171	0.808205	0.757285	1.07352	1.21756	1.24188	0.833063	1.10735	1.07072	1.17607	1.39578
rna19938	Group I	LOC103955616	GN=LOC103955616 Dbxref=GeneID:103955616,Genbank:XM_009367516.1 Name=XM_009367516.1 gbkey=mRNA product=endo-1%2C3%3B1%2C4-beta-D-glucanase-like transcript_id=XM_009367516.1 gene_biotype=protein_coding	0.879393	0.876522	1.0375	1.27341	1.22808	1.261	1.00139	0.964947	1.09324	0.790216	0.767756	0.826539
rna19973	Group II	LOC103955643	GN=LOC103955643 Dbxref=GeneID:103955643,Genbank:XM_009367544.1 Name=XM_009367544.1 gbkey=mRNA product=bifunctional riboflavin biosynthesis protein RIBA 1%2C chloroplastic-like transcript_id=XM_009367544.1 gene_biotype=protein_coding	0	0	0	0	0	0	0	0.502573	0.492798	1.39494	1.4125	1.19719
rna19985	Group I	LOC103955663	GN=LOC103955663 Dbxref=GeneID:103955663,Genbank:XM_009367560.1 Name=XM_009367560.1 gbkey=mRNA product=probable mitochondrial saccharopine dehydrogenase-like oxidoreductase At5g39410 transcript_id=XM_009367560.1 gene_biotype=protein_coding	1.28195	1.21761	1.31167	1.20766	1.19918	1.2309	1.07291	1.01398	0.973114	0.524096	0.495052	0.471884
rna20035	Group V	LOC103955698	GN=LOC103955698 Dbxref=GeneID:103955698,Genbank:XM_009367600.1 Name=XM_009367600.1 gbkey=mRNA product=ribosome biogenesis protein wdr12-like transcript_id=XM_009367600.1 gene_biotype=protein_coding	0.636854	0.836876	0.915054	0.744505	0.732421	0.714792	1.63095	1.5246	1.73009	0.774713	0.864318	0.894818
rna20041	Group III	LOC103955701	GN=LOC103955701 Dbxref=GeneID:103955701,Genbank:XM_009367605.1 Name=XM_009367605.1 gbkey=mRNA product=serine carboxypeptidase-like 25 transcript_id=XM_009367605.1 gene_biotype=protein_coding	0.291826	0.554873	0.394835	0.445685	0.567315	0.600842	1.82433	1.38989	1.85943	1.32004	1.38183	1.36909
rna20119	Group II	LOC103955759	GN=LOC103955759 Dbxref=GeneID:103955759,Genbank:XM_009367666.1 Name=XM_009367666.1 gbkey=mRNA product=30S ribosomal protein S9%2C chloroplastic-like%2C transcript variant X2 transcript_id=XM_009367666.1 gene_biotype=protein_coding	0.810068	0.759599	0.660481	0.773022	0.814632	0.866741	0.983458	0.928097	1.03795	1.42524	1.46073	1.47997
rna20121	Group II	LOC103955761	GN=LOC103955761 Dbxref=GeneID:103955761,Genbank:XM_009367668.1 Name=XM_009367668.1 gbkey=mRNA product=UDP-glycosyltransferase 83A1-like transcript_id=XM_009367668.1 gene_biotype=protein_coding	0	0	0	0	0	0	0.824794	0.710562	0	1.10986	1.16494	1.18985
rna20136	Group II	LOC103955814	GN=LOC103955814 Dbxref=GeneID:103955814,Genbank:XM_009367711.1 Name=XM_009367711.1 gbkey=mRNA product=aldo-keto reductase-like transcript_id=XM_009367711.1 gene_biotype=protein_coding	0.840636	0.864893	0.584681	0.851913	0.799038	0.857526	0.855371	0.764857	0.777036	1.65752	1.56239	1.58414
rna20158	Group I	LOC103955829	GN=LOC103955829 Dbxref=GeneID:103955829,Genbank:XM_009367732.1 Name=XM_009367732.1 gbkey=mRNA product=flap endonuclease 1%2C transcript variant X3 transcript_id=XM_009367732.1 gene_biotype=protein_coding	1.34643	1.11585	1.05032	1.42379	1.23207	1.16949	0.964895	1.164	0.8728	0.59674	0.548493	0.515119
rna20163	Group II	LOC103955836	GN=LOC103955836 Dbxref=GeneID:103955836,Genbank:XM_009367737.1 Name=XM_009367737.1 gbkey=mRNA product=protein notum homolog transcript_id=XM_009367737.1 gene_biotype=protein_coding	0	0	0	0	0	0	0.470303	0.474855	0.660761	1.19579	1.50443	1.69386
rna20180	Group I	LOC103955847	GN=LOC103955847 Dbxref=GeneID:103955847,Genbank:XM_009367748.1 Name=XM_009367748.1 gbkey=mRNA product=aspartic proteinase-like%2C transcript variant X1 transcript_id=XM_009367748.1 gene_biotype=protein_coding	1.64982	1.33123	1.52288	1.15638	1.20771	1.18894	0.952097	0.993887	0.841366	0.256959	0.508514	0.390222
rna20182	Group IV	LOC103955848	GN=LOC103955848 Dbxref=GeneID:103955848,Genbank:XM_009367751.1 Name=XM_009367751.1 gbkey=mRNA product=putative L-cysteine desulfhydrase 1 transcript_id=XM_009367751.1 gene_biotype=protein_coding	1.08918	1.07105	1.12536	1.07105	1.08812	1.22315	0.949736	1.13327	1.01104	0.646791	0.917184	0.674081
rna20221	Group II	LOC103955873	GN=LOC103955873 Dbxref=GeneID:103955873,Genbank:XM_009367786.1 Name=XM_009367786.1 gbkey=mRNA product=pyroglutamyl-peptidase 1-like protein%2C transcript variant X3 transcript_id=XM_009367786.1 gene_biotype=protein_coding	0.473046	0.592769	0.702233	0.650513	0.489889	0.644967	1.15278	0.82966	1.51935	1.45173	1.61607	1.87699
rna20222	Group I	LOC103955874	GN=LOC103955874 Dbxref=GeneID:103955874,Genbank:XM_009367787.1 Name=XM_009367787.1 gbkey=mRNA product=glucose-6-phosphate 1-dehydrogenase 4%2C chloroplastic transcript_id=XM_009367787.1 gene_biotype=protein_coding	1.25843	1.26446	1.24954	1.14409	1.16209	1.15151	0.794027	0.776633	0.782964	0.82783	0.862649	0.725775
rna20237	Group IV	LOC103955890	GN=LOC103955890 Dbxref=GeneID:103955890,Genbank:XM_009367803.1 Name=XM_009367803.1 gbkey=mRNA product=zinc finger CCCH domain-containing protein 46-like transcript_id=XM_009367803.1 gene_biotype=protein_coding	0.848197	0.972877	0.898259	1.10006	1.14917	1.10447	1.2369	1.12721	1.30719	0.720595	0.757659	0.777421
rna20238	Group V	LOC103955891	GN=LOC103955891 Dbxref=GeneID:103955891,Genbank:XM_009367804.1 Name=XM_009367804.1 gbkey=mRNA product=zinc finger CCCH domain-containing protein 53-like transcript_id=XM_009367804.1 gene_biotype=protein_coding	0.629021	0.878103	0.526854	0.774743	0.991746	0.726451	1.83396	1.48602	2.05062	0.429771	0.810595	0.862122
rna2026	Group II	LOC103954960	GN=LOC103954960 Dbxref=GeneID:103954960,Genbank:XM_009366816.1 Name=XM_009366816.1 gbkey=mRNA product=bifunctional dihydroflavonol 4-reductase/flavanone 4-reductase transcript_id=XM_009366816.1 gene_biotype=protein_coding	0.383026	0.655409	0.432058	0.316423	0.502006	0.351369	0	0.778492	1.09357	2.45609	2.38127	1.65029
rna20262	Group II	LOC103955908	GN=LOC103955908 Dbxref=GeneID:103955908,Genbank:XM_009367821.1 Name=XM_009367821.1 gbkey=mRNA product=sulfite reductase [ferredoxin]%2C chloroplastic-like transcript_id=XM_009367821.1 gene_biotype=protein_coding	1.06907	0.848961	0.872152	0.6545	0.951301	0.872421	0.997681	0.983229	0.958695	1.24377	1.23261	1.31562
rna2029	Group II	LOC103954989	GN=LOC103954989 Dbxref=GeneID:103954989,Genbank:XM_009366848.1 Name=XM_009366848.1 gbkey=mRNA product=50S ribosomal protein L31%2C chloroplastic-like transcript_id=XM_009366848.1 gene_biotype=protein_coding	0.608855	0.730193	0.719108	0.713629	0.773343	0.839129	1.10911	0.982467	1.08359	1.43032	1.46548	1.54477
rna20307	Group I	LOC103955952	GN=LOC103955952 Dbxref=GeneID:103955952,Genbank:XM_009367867.1 Name=XM_009367867.1 gbkey=mRNA product=uncharacterized LOC103955952%2C transcript variant X1 transcript_id=XM_009367867.1 gene_biotype=protein_coding	1.27269	0.948273	0.981645	1.24788	1.13145	1.25813	0.694747	0.91989	0.711677	0.976485	0.953842	0.90329
rna20329	Group II	LOC103955971	GN=LOC103955971 Dbxref=GeneID:103955971,Genbank:XM_009367887.1 Name=XM_009367887.1 gbkey=mRNA product=NADP-dependent glyceraldehyde-3-phosphate dehydrogenase transcript_id=XM_009367887.1 gene_biotype=protein_coding	0.575995	0.533675	0.61333	0.569296	0.583615	0.650367	0.738369	0.64485	0.763385	1.94452	2.12691	2.25569
rna20347	Group I	LOC103955983	GN=LOC103955983 Dbxref=GeneID:103955983,Genbank:XM_009367903.1 Name=XM_009367903.1 gbkey=mRNA product=leucine aminopeptidase 1-like transcript_id=XM_009367903.1 gene_biotype=protein_coding	1.25881	1.23486	1.24839	1.24551	1.29893	1.25169	1.03701	0.939974	0.928621	0.492108	0.53118	0.532929
rna20351	Group II	LOC103955985	GN=LOC103955985 Dbxref=GeneID:103955985,Genbank:XM_009367904.1 Name=XM_009367904.1 gbkey=mRNA product=transmembrane 9 superfamily member 4-like transcript_id=XM_009367904.1 gene_biotype=protein_coding	0.663119	0.839129	0.919153	0	0.700367	0	1.0185	0.750764	1.07635	1.05822	1.4305	1.54389
rna20362	Group II	LOC103955991	GN=LOC103955991 Dbxref=GeneID:103955991,Genbank:XM_009367915.1 Name=XM_009367915.1 gbkey=mRNA product=signal recognition particle receptor subunit alpha homolog transcript_id=XM_009367915.1 gene_biotype=protein_coding	0.732922	0.847012	0.807077	1.03765	0.981658	0.927362	0.915191	1.09869	0.904471	1.25468	1.2619	1.23138
rna20377	Group I	LOC103956001	GN=LOC103956001 Dbxref=GeneID:103956001,Genbank:XM_009367930.1 Name=XM_009367930.1 gbkey=mRNA product=heat shock 70 kDa protein transcript_id=XM_009367930.1 gene_biotype=protein_coding	2.62679	1.40294	1.38487	1.4181	0.97525	0.993487	0.312373	0.449534	0.398917	0.583506	0.719448	0.734794
rna20398	Group V	LOC103956018	GN=LOC103956018 Dbxref=GeneID:103956018,Genbank:XM_009367947.1 Name=XM_009367947.1 gbkey=mRNA product=60S ribosomal protein L5-1-like transcript_id=XM_009367947.1 gene_biotype=protein_coding	0.869833	0.630759	0	1.08252	1.1684	1.15904	0.746929	1.44332	1.09074	1.22472	0.75192	0.831823
rna20406	Group I	LOC103956023	GN=LOC103956023 Dbxref=GeneID:103956023,Genbank:XM_009367954.1 Name=XM_009367954.1 gbkey=mRNA product=acyl-coenzyme A thioesterase 9%2C mitochondrial-like transcript_id=XM_009367954.1 gene_biotype=protein_coding	1.50973	1.24862	1.33693	1.3991	1.34638	1.22174	0.867388	0.883205	0.999888	0.533196	0.326782	0.327041
rna20424	Group I	LOC103956039	GN=LOC103956039 Dbxref=GeneID:103956039,Genbank:XM_009367971.1 Name=XM_009367971.1 gbkey=mRNA product=2-alkenal reductase (NADP(+)-dependent)-like transcript_id=XM_009367971.1 gene_biotype=protein_coding	1.36599	1.25276	1.38431	1.17112	1.2384	1.2457	0.863184	0.861121	0.843268	0.575887	0.601634	0.59662
rna20435	Group V	LOC103956046	GN=LOC103956046 Dbxref=GeneID:103956046,Genbank:XM_009367983.1 Name=XM_009367983.1 gbkey=mRNA product=la-related protein 6B-like transcript_id=XM_009367983.1 gene_biotype=protein_coding	0.442253	0.822809	0.83637	0.669488	0.754889	0.758256	1.46086	1.19995	1.87179	1.0623	0.977846	1.14319
rna20450	Group I	LOC103956055	GN=LOC103956055 Dbxref=GeneID:103956055,Genbank:XM_009367994.1 Name=XM_009367994.1 gbkey=mRNA product=guanosine nucleotide diphosphate dissociation inhibitor 2 transcript_id=XM_009367994.1 gene_biotype=protein_coding	1.41557	1.1013	1.1816	1.21099	1.06831	1.06295	0.757573	1.02949	0.769519	0.835699	0.847577	0.719426
rna20479	Group IV	LOC103956100	GN=LOC103956100 Dbxref=GeneID:103956100,Genbank:XM_009368036.1 Name=XM_009368036.1 gbkey=mRNA product=G-box-binding factor transcript_id=XM_009368036.1 gene_biotype=protein_coding	1.19298	1.14985	1.1449	1.30351	1.21063	1.24168	1.12835	1.01174	0.958256	0.491242	0.524103	0.642764
rna20490	Group I	LOC103956105	GN=LOC103956105 Dbxref=GeneID:103956105,Genbank:XM_009368045.1 Name=XM_009368045.1 gbkey=mRNA product=fructose-1%2C6-bisphosphatase%2C chloroplastic transcript_id=XM_009368045.1 gene_biotype=protein_coding	1.54823	1.28186	1.33387	1.25577	1.1259	1.0915	0.906844	0.914371	0.790497	0.570025	0.598263	0.58287
rna20501	Group II	LOC103956116	GN=LOC103956116 Dbxref=GeneID:103956116,Genbank:XM_009368056.1 Name=XM_009368056.1 gbkey=mRNA product=heat shock 70 kDa protein%2C mitochondrial transcript_id=XM_009368056.1 gene_biotype=protein_coding	0.914125	1.00286	1.07337	0.737667	0.837804	0.795971	0.981229	0.950486	0.658037	1.32955	1.32704	1.39187
rna20524	Group II	LOC103956148	GN=LOC103956148 Dbxref=GeneID:103956148,Genbank:XM_009368086.1 Name=XM_009368086.1 gbkey=mRNA product=acyl-coenzyme A oxidase 2%2C peroxisomal transcript_id=XM_009368086.1 gene_biotype=protein_coding	0.812539	0.78241	0.896429	0.686596	0.9269	0.793991	0.809633	0	0	1.43418	1.21541	1.64192
rna20540	Group I	LOC103956155	GN=LOC103956155 Dbxref=GeneID:103956155,Genbank:XM_009368095.1 Name=XM_009368095.1 gbkey=mRNA product=probable rhamnogalacturonate lyase B%2C transcript variant X4 transcript_id=XM_009368095.1 gene_biotype=protein_coding	1.23216	1.17004	1.19926	1.14104	1.07379	1.34412	0.961244	1.01227	0.957093	0.630113	0.678192	0.600675
rna20542	Group IV	LOC103956156	GN=LOC103956156 Dbxref=GeneID:103956156,Genbank:XM_009368096.1 Name=XM_009368096.1 gbkey=mRNA product=XIAP-associated factor 1%2C transcript variant X1 transcript_id=XM_009368096.1 gene_biotype=protein_coding	0.953962	0.947442	0.976375	1.35873	1.03616	0.942727	0.906808	0.903082	2.06149	0.659163	0.608226	0.645832
rna2057	Group IV	LOC103956014	GN=LOC103956014 Dbxref=GeneID:103956014,Genbank:XM_009367949.1 Name=XM_009367949.1 gbkey=mRNA product=polyhomeotic-proximal chromatin protein-like%2C transcript variant X2 transcript_id=XM_009367949.1 gene_biotype=protein_coding	0.99679	0.984464	1.04554	0.894497	1.04219	1.02953	1.2843	1.05732	1.30444	0.738335	0.790939	0.831658
rna20590	Group II	LOC103956192	GN=LOC103956192 Dbxref=GeneID:103956192,Genbank:XM_009368139.1 Name=XM_009368139.1 gbkey=mRNA product=apyrase 2-like transcript_id=XM_009368139.1 gene_biotype=protein_coding	0.250562	0.647812	0.601833	0.487361	0.498761	0.362608	1.02319	0.773374	0.963894	1.97725	2.1006	2.31274
rna20603	Group II	LOC103956201	GN=LOC103956201 Dbxref=GeneID:103956201,Genbank:XM_009368150.1 Name=XM_009368150.1 gbkey=mRNA product=Golgi SNAP receptor complex member 1-1 transcript_id=XM_009368150.1 gene_biotype=protein_coding	0.456895	0.645212	0	0.546739	0	0.420049	1.09841	0.904593	0.948575	1.66915	1.54736	1.76303
rna20618	Group IV	LOC103956209	GN=LOC103956209 Dbxref=GeneID:103956209,Genbank:XM_009368168.1 Name=XM_009368168.1 gbkey=mRNA product=probable galactose-1-phosphate uridyltransferase transcript_id=XM_009368168.1 gene_biotype=protein_coding	1.10266	1.14204	1.07197	1.01712	1.15818	1.09781	1.09148	0.958411	1.22277	0.671588	0.729663	0.736326
rna20667	Group II	LOC103956242	GN=LOC103956242 Dbxref=GeneID:103956242,Genbank:XM_009368210.1 Name=XM_009368210.1 gbkey=mRNA product=5-methyltetrahydropteroyltriglutamate--homocysteine methyltransferase%2C transcript variant X2 transcript_id=XM_009368210.1 gene_biotype=protein_coding	0.956352	0.860151	0.755561	0.883749	0.819109	0.866425	0.638423	0.795272	0.586164	1.77204	1.64421	1.42255
rna20674	Group V	LOC103956246	GN=LOC103956246 Dbxref=GeneID:103956246,Genbank:XM_009368216.1 Name=XM_009368216.1 gbkey=mRNA product=FH protein interacting protein FIP2-like transcript_id=XM_009368216.1 gene_biotype=protein_coding	0	0.449212	0	0.63412	0	0.55153	1.25215	1.01643	2.15884	1.11606	0.880959	0.940692
rna20689	Group IV	LOC103956256	GN=LOC103956256 Dbxref=GeneID:103956256,Genbank:XM_009368229.1 Name=XM_009368229.1 gbkey=mRNA product=uncharacterized LOC103956256 transcript_id=XM_009368229.1 gene_biotype=protein_coding	1.02035	1.04185	0.890587	1.04846	1.07466	1.02961	1.20409	1.19252	1.16606	0.683367	0.811019	0.837409
rna20706	Group I	LOC103956269	GN=LOC103956269 Dbxref=GeneID:103956269,Genbank:XM_009368242.1 Name=XM_009368242.1 gbkey=mRNA product=replication factor C subunit 3-like transcript_id=XM_009368242.1 gene_biotype=protein_coding	1.29238	1.16809	1.10689	1.38761	1.20186	1.2641	0.878732	1.07443	1.00126	0.631645	0.496373	0.496642
rna20729	Group I	LOC103956308	GN=LOC103956308 Dbxref=GeneID:103956308,Genbank:XM_009368278.1 Name=XM_009368278.1 gbkey=mRNA product=sphingoid long-chain bases kinase 2%2C mitochondrial-like%2C transcript variant X2 transcript_id=XM_009368278.1 gene_biotype=protein_coding	1.09695	0.784387	0	1.4536	1.40205	1.06544	0	0	0.936129	0.576632	0.684805	0
rna20732	Group II	LOC103956309	GN=LOC103956309 Dbxref=GeneID:103956309,Genbank:XM_009368280.1 Name=XM_009368280.1 gbkey=mRNA product=uncharacterized LOC103956309%2C transcript variant X2 transcript_id=XM_009368280.1 gene_biotype=protein_coding	0.573571	0.828033	0.761921	0.857814	1.03489	0.85224	1.15436	0.872094	1.19423	1.17701	1.26765	1.42618
rna20768	Group IV	LOC103956351	GN=LOC103956351 Dbxref=GeneID:103956351,Genbank:XM_009368317.1 Name=XM_009368317.1 gbkey=mRNA product=metal tolerance protein 1-like%2C transcript variant X2 transcript_id=XM_009368317.1 gene_biotype=protein_coding	0.656747	0.921966	1.00485	1.08045	1.1297	1.2881	1.01876	1.18003	1.41332	0.681131	0.879793	0.745162
rna20774	Group II	LOC103956356	GN=LOC103956356 Dbxref=GeneID:103956356,Genbank:XM_009368322.1 Name=XM_009368322.1 gbkey=mRNA product=pyruvate dehydrogenase E1 component subunit alpha-3%2C chloroplastic transcript_id=XM_009368322.1 gene_biotype=protein_coding	0.793147	0.860864	1.02444	0.838251	0.859177	0.825563	1.01273	0.965936	1.02867	1.22133	1.29198	1.27792
rna20778	Group III	LOC103956358	GN=LOC103956358 Dbxref=GeneID:103956358,Genbank:XM_009368326.1 Name=XM_009368326.1 gbkey=mRNA product=granule-bound starch synthase 1%2C chloroplastic/amyloplastic-like%2C transcript variant X2 transcript_id=XM_009368326.1 gene_biotype=protein_coding	0.608775	0.814774	0.830776	0.55993	0.64704	0.710237	1.45919	1.2302	1.35723	0.919591	1.41426	1.44801
rna20801	Group IV	LOC103956373	GN=LOC103956373 Dbxref=GeneID:103956373,Genbank:XM_009368345.1 Name=XM_009368345.1 gbkey=mRNA product=GRF1-interacting factor 3-like transcript_id=XM_009368345.1 gene_biotype=protein_coding	1.02346	1.05091	1.069	0.863757	1.0565	1.24101	1.30022	1.00001	1.28459	0.640652	0.696466	0.773427
rna20811	Group III	LOC103956391	GN=LOC103956391 Dbxref=GeneID:103956391,Genbank:XM_009368362.1 Name=XM_009368362.1 gbkey=mRNA product=histidinol-phosphate aminotransferase%2C chloroplastic-like transcript_id=XM_009368362.1 gene_biotype=protein_coding	0.445467	0.841265	0.858598	0.926247	0.765615	0.664127	1.19712	1.05446	1.34477	1.20814	1.29586	1.39832
rna20830	Group IV	LOC103956400	GN=LOC103956400 Dbxref=GeneID:103956400,Genbank:XM_009368375.1 Name=XM_009368375.1 gbkey=mRNA product=transcription initiation factor TFIID subunit 12%2C transcript variant X3 transcript_id=XM_009368375.1 gene_biotype=protein_coding	0.789112	1.11692	1.38532	0.993127	1.00076	0.758605	1.27389	1.29988	1.33593	0.616908	0.798348	0.631197
rna2088	Group II	LOC103956214	GN=LOC103956214 Dbxref=GeneID:103956214,Genbank:XM_009368178.1 Name=XM_009368178.1 gbkey=mRNA product=2-alkenal reductase (NADP(+)-dependent)-like transcript_id=XM_009368178.1 gene_biotype=protein_coding	0.506505	0.598109	0.639125	0.580103	0.63131	0.615991	0.656376	0.487953	0.673342	2.05363	2.20385	2.3537
rna20880	Group V	LOC103956432	GN=LOC103956432 Dbxref=GeneID:103956432,Genbank:XM_009368416.1 Name=XM_009368416.1 gbkey=mRNA product=replication protein A 14 kDa subunit B-like transcript_id=XM_009368416.1 gene_biotype=protein_coding	0.660063	0.972745	0.930013	0.6876	0.860854	0.797192	1.27956	1.32634	1.41397	1.01886	1.00092	1.05189
rna2096	Group I	LOC103956331	GN=LOC103956331 Dbxref=GeneID:103956331,Genbank:XM_009368311.1 Name=XM_009368311.1 gbkey=mRNA product=probable disease resistance protein At5g66900%2C transcript variant X3 transcript_id=XM_009368311.1 gene_biotype=protein_coding	2.16791	1.1099	1.23375	1.48661	1.16207	1.42882	0.469321	1.00842	0.50861	0.612236	0.407559	0.404794
rna20970	Group I	LOC103956511	GN=LOC103956511 Dbxref=GeneID:103956511,Genbank:XM_009368516.1 Name=XM_009368516.1 gbkey=mRNA product=protein misato homolog 1-like%2C transcript variant X3 transcript_id=XM_009368516.1 gene_biotype=protein_coding	0	0	0	1.52253	1.29098	1.41679	0.651423	0	0.613986	0	0.504294	0
rna21003	Group I	LOC103956542	GN=LOC103956542 Dbxref=GeneID:103956542,Genbank:XM_009368545.1 Name=XM_009368545.1 gbkey=mRNA product=probable S-adenosylmethionine-dependent methyltransferase At5g38100 transcript_id=XM_009368545.1 gene_biotype=protein_coding	1.04573	1.23052	1.35188	1.50813	1.52077	1.39637	0.966197	0.914222	0.982093	0.366047	0.352663	0.365369
rna21042	Group IV	LOC103956564	GN=LOC103956564 Dbxref=GeneID:103956564,Genbank:XM_009368580.1 Name=XM_009368580.1 gbkey=mRNA product=probably inactive leucine-rich repeat receptor-like protein kinase At2g25790 transcript_id=XM_009368580.1 gene_biotype=protein_coding	1.03213	0.85524	0.978452	1.61777	1.25435	1.17175	1.30285	0.83485	1.30572	0.292994	0.353891	0
rna21043	Group III	LOC103956563	GN=LOC103956563 Dbxref=GeneID:103956563,Genbank:XM_009368578.1 Name=XM_009368578.1 gbkey=mRNA product=SCY1-like protein 2%2C transcript variant X1 transcript_id=XM_009368578.1 gene_biotype=protein_coding	0.607961	0.795205	0.906647	0.690362	0.633295	0.670148	1.28744	0.932878	1.40885	1.21863	1.34894	1.49965
rna21063	Group IV	LOC103956578	GN=LOC103956578 Dbxref=GeneID:103956578,Genbank:XM_009368598.1 Name=XM_009368598.1 gbkey=mRNA product=uncharacterized LOC103956578%2C transcript variant X1 transcript_id=XM_009368598.1 gene_biotype=protein_coding	0.93566	1.02461	1.36741	1.44554	1.23945	1.83015	1.32563	1.15582	1.10771	0.123638	0.177988	0.266379
rna21071	Group IV	LOC103956583	GN=LOC103956583 Dbxref=GeneID:103956583,Genbank:XM_009368606.1 Name=XM_009368606.1 gbkey=mRNA product=single-stranded DNA-bindig protein WHY2%2C mitochondrial%2C transcript variant X2 transcript_id=XM_009368606.1 gene_biotype=protein_coding	1.13474	1.13168	1.20536	1.16132	1.18045	1.1376	1.11312	1.0558	1.0576	0.575761	0.609404	0.637173
rna21077	Group I	LOC103956590	GN=LOC103956590 Dbxref=GeneID:103956590,Genbank:XM_009368611.1 Name=XM_009368611.1 gbkey=mRNA product=uncharacterized LOC103956590 transcript_id=XM_009368611.1 gene_biotype=protein_coding	1.37456	1.27444	1.27449	1.20016	1.20111	1.2371	0.990434	0.997569	0.982403	0.518791	0.491642	0.457311
rna21087	Group III	LOC103956606	GN=LOC103956606 Dbxref=GeneID:103956606,Genbank:XM_009368626.1 Name=XM_009368626.1 gbkey=mRNA product=protein TIME FOR COFFEE-like%2C transcript variant X2 transcript_id=XM_009368626.1 gene_biotype=protein_coding	0.311274	0.729081	0.269368	0.72655	1.06432	0.877995	1.17671	0.693255	2.01162	1.33742	1.38444	1.41797
rna211	Group V	LOC103953058	GN=LOC103953058 Dbxref=GeneID:103953058,Genbank:XM_009364814.1 Name=XM_009364814.1 gbkey=mRNA product=pentatricopeptide repeat-containing protein At1g61870%2C mitochondrial-like transcript_id=XM_009364814.1 gene_biotype=protein_coding	0.838305	0.958413	1.00797	0.952338	0.899309	0.899743	1.37613	1.31243	1.40616	0.796369	0.789877	0.762964
rna21109	Group II	LOC103956616	GN=LOC103956616 Dbxref=GeneID:103956616,Genbank:XM_009368642.1 Name=XM_009368642.1 gbkey=mRNA product=long chain acyl-CoA synthetase 6%2C peroxisomal-like transcript_id=XM_009368642.1 gene_biotype=protein_coding	0.890477	0.906704	0.908201	0.980713	1.10166	0.995128	0.747771	0.724107	0.776699	1.2936	1.31908	1.35585
rna21121	Group II	LOC103956623	GN=LOC103956623 Dbxref=GeneID:103956623,Genbank:XM_009368649.1 Name=XM_009368649.1 gbkey=mRNA product=photosystem I reaction center subunit II%2C chloroplastic-like transcript_id=XM_009368649.1 gene_biotype=protein_coding	0.446222	0.473561	0.547168	0.508899	0.538027	0.616933	0.934513	0.69098	0.806614	2.21948	2.10426	2.11334
rna21128	Group II	LOC103956669	GN=LOC103956669 Dbxref=GeneID:103956669,Genbank:XM_009368688.1 Name=XM_009368688.1 gbkey=mRNA product=primary amine oxidase-like transcript_id=XM_009368688.1 gene_biotype=protein_coding	0.307238	0.400571	0.372319	0.514592	0.466208	0.517193	0.744489	0.825503	0.625684	2.65654	2.35427	2.21539
rna21130	Group I	LOC103956628	GN=LOC103956628 Dbxref=GeneID:103956628,Genbank:XM_009368653.1 Name=XM_009368653.1 gbkey=mRNA product=heat shock 70 kDa protein 8-like transcript_id=XM_009368653.1 gene_biotype=protein_coding	2.26688	1.6783	1.816	1.38549	1.28276	1.19131	0.590274	0.588915	0.596401	0.193452	0.209755	0.200451
rna21204	Group II	LOC103956695	GN=LOC103956695 Dbxref=GeneID:103956695,Genbank:XM_009368720.1 Name=XM_009368720.1 gbkey=mRNA product=UDP-glycosyltransferase 74E2-like%2C transcript variant X2 transcript_id=XM_009368720.1 gene_biotype=protein_coding	0.756665	0.783374	0.666461	0.685147	0.778611	0.792108	0.663534	0.65567	0.93334	1.52043	1.78716	1.9775
rna21310	Group II	LOC103956778	GN=LOC103956778 Dbxref=GeneID:103956778,Genbank:XM_009368812.1 Name=XM_009368812.1 gbkey=mRNA product=4-hydroxy-3-methylbut-2-en-1-yl diphosphate synthase%2C chloroplastic%2C transcript variant X2 transcript_id=XM_009368812.1 gene_biotype=protein_coding	0.753873	0.881422	0.90187	1.02644	0.949847	0.968791	0.837446	1.01697	0.804413	1.33116	1.28366	1.2441
rna2135	Group II	LOC103956492	GN=LOC103956492 Dbxref=GeneID:103956492,Genbank:XM_009368493.1 Name=XM_009368493.1 gbkey=mRNA product=patatin-like protein 2 transcript_id=XM_009368493.1 gene_biotype=protein_coding	0.34502	0.391465	0	0	0	0	0	0	0.338604	0.954518	2.63973	1.33066
rna2136	Group III	LOC103956512	GN=LOC103956512 Dbxref=GeneID:103956512,Genbank:XM_009368520.1 Name=XM_009368520.1 gbkey=mRNA product=metal-independent phosphoserine phosphatase-like transcript_id=XM_009368520.1 gene_biotype=protein_coding	0.475286	0.733894	0.754275	0.60082	0.684487	0.611391	1.33099	1.03978	1.4633	1.33108	1.52599	1.4487
rna2138	Group II	LOC103956521	GN=LOC103956521 Dbxref=GeneID:103956521,Genbank:XM_009368529.1 Name=XM_009368529.1 gbkey=mRNA product=CDPK-related kinase 5-like transcript_id=XM_009368529.1 gene_biotype=protein_coding	1.37469	0.838187	0	0.778874	0.528998	0.773798	0.816883	1.08559	0.71852	1.1111	1.83479	1.13857
rna21380	Group I	LOC103956844	GN=LOC103956844 Dbxref=GeneID:103956844,Genbank:XM_009368884.1 Name=XM_009368884.1 gbkey=mRNA product=uncharacterized LOC103956844 transcript_id=XM_009368884.1 gene_biotype=protein_coding	1.04068	1.08038	1.10155	1.38462	1.45214	1.40972	1.01739	1.0171	1.06485	0.641664	0.378127	0.411777
rna21406	Group V	LOC103956857	GN=LOC103956857 Dbxref=GeneID:103956857,Genbank:XM_009368905.1 Name=XM_009368905.1 gbkey=mRNA product=uncharacterized LOC103956857 transcript_id=XM_009368905.1 gene_biotype=protein_coding	0.525244	0.69797	0.723391	0.700212	0.934184	0.840903	1.58086	1.18299	1.68938	0.843812	1.06989	1.21117
rna21423	Group II	LOC103956870	GN=LOC103956870 Dbxref=GeneID:103956870,Genbank:XM_009368921.1 Name=XM_009368921.1 gbkey=mRNA product=uncharacterized LOC103956870%2C transcript variant X4 transcript_id=XM_009368921.1 gene_biotype=protein_coding	0	0	0.551171	0	0	0	0.483387	0.756705	0.713396	1.82033	1.53835	1.13666
rna2145	Group II	LOC103956557	GN=LOC103956557 Dbxref=GeneID:103956557,Genbank:XM_009368582.1 Name=XM_009368582.1 gbkey=mRNA product=uncharacterized LOC103956557%2C transcript variant X2 transcript_id=XM_009368582.1 gene_biotype=protein_coding	0.615262	0.699161	0.82518	0.740989	0.59408	0.6179	1.23624	1.04025	1.11788	1.52599	1.52539	1.46167
rna21489	Group II	LOC103956915	GN=LOC103956915 Dbxref=GeneID:103956915,Genbank:XM_009368974.1 Name=XM_009368974.1 gbkey=mRNA product=ABC transporter G family member 26 transcript_id=XM_009368974.1 gene_biotype=protein_coding	0	0.042085	0	0	0.032816	0.093363	0	0.036629	0	2.91881	2.45952	1.41678
rna21585	Group III	LOC103957001	GN=LOC103957001 Dbxref=GeneID:103957001,Genbank:XM_009369064.1 Name=XM_009369064.1 gbkey=mRNA product=phosphopantothenate--cysteine ligase 2-like%2C transcript variant X3 transcript_id=XM_009369064.1 gene_biotype=protein_coding	0.47984	0.870628	0.708515	0.884826	0.802034	0.738792	1.25781	0.988077	1.63956	1.27129	1.14142	1.21722
rna21613	Group II	LOC103957037	GN=LOC103957037 Dbxref=GeneID:103957037,Genbank:XM_009369100.1 Name=XM_009369100.1 gbkey=mRNA product=probable carboxylesterase 2 transcript_id=XM_009369100.1 gene_biotype=protein_coding	0.732342	0.409003	0.779469	0.48975	0.645123	0	0.997244	0.713744	1.04519	1.58776	1.80901	1.79137
rna21641	Group I	LOC103957051	GN=LOC103957051 Dbxref=GeneID:103957051,Genbank:XM_009369125.1 Name=XM_009369125.1 gbkey=mRNA product=uncharacterized LOC103957051 transcript_id=XM_009369125.1 gene_biotype=protein_coding	1.20904	1.24127	1.33244	1.11351	1.13212	1.13793	0.943238	0.919628	0.984997	0.648029	0.66276	0.675041
rna21675	Group II	LOC103957074	GN=LOC103957074 Dbxref=GeneID:103957074,Genbank:XM_009369157.1 Name=XM_009369157.1 gbkey=mRNA product=NADP-dependent malic enzyme%2C transcript variant X2 transcript_id=XM_009369157.1 gene_biotype=protein_coding	0.970136	0.790372	0.678622	0.568681	0.545156	0.191897	0.864316	0.257894	0.823752	2.0983	1.88245	2.32843
rna2171	Group II	LOC103957640	GN=LOC103957640 Dbxref=GeneID:103957640,Genbank:XM_009369826.1 Name=XM_009369826.1 gbkey=mRNA product=uncharacterized LOC103957640 transcript_id=XM_009369826.1 gene_biotype=protein_coding	0.242538	0.258408	0.441635	0.270331	0.379124	0.086034	1.36908	1.32934	1.61566	1.79446	1.66877	2.54461
rna21717	Group V	LOC103957099	GN=LOC103957099 Dbxref=GeneID:103957099,Genbank:XM_009369187.1 Name=XM_009369187.1 gbkey=mRNA product=probable lactoylglutathione lyase%2C chloroplast transcript_id=XM_009369187.1 gene_biotype=protein_coding	0.907951	0.946918	0.803774	1.09468	1.12139	0.87713	1.37652	1.25181	1.41217	0.762203	0.633084	0.812381
rna2174	Group I	LOC103956745	GN=LOC103956745 Dbxref=GeneID:103956745,Genbank:XM_009368774.1 Name=XM_009368774.1 gbkey=mRNA product=probable calcium-binding protein CML20 transcript_id=XM_009368774.1 gene_biotype=protein_coding	1.42266	1.19463	1.37921	1.03602	0.914204	1.14245	0.771845	0.924081	0.636264	0.891515	0.908263	0.778859
rna21780	Group II	LOC103957156	GN=LOC103957156 Dbxref=GeneID:103957156,Genbank:XM_009369261.1 Name=XM_009369261.1 gbkey=mRNA product=inorganic pyrophosphatase 1-like transcript_id=XM_009369261.1 gene_biotype=protein_coding	0	0	0	0	0.623354	0.657908	0.639185	0.701952	1.14336	1.1878	1.76047	1.28597
rna21785	Group V	LOC103957159	GN=LOC103957159 Dbxref=GeneID:103957159,Genbank:XM_009369268.1 Name=XM_009369268.1 gbkey=mRNA product=U2 small nuclear ribonucleoprotein B''%2C transcript variant X2 transcript_id=XM_009369268.1 gene_biotype=protein_coding	0	0.78213	0	1.26145	1.20703	0.669222	1.17518	1.24935	1.42969	0.72733	0.560623	0.937996
rna21835	Group I	LOC103957205	GN=LOC103957205 Dbxref=GeneID:103957205,Genbank:XM_009369322.1 Name=XM_009369322.1 gbkey=mRNA product=methylcrotonoyl-CoA carboxylase subunit alpha%2C mitochondrial%2C transcript variant X1 transcript_id=XM_009369322.1 gene_biotype=protein_coding	1.36195	0.993817	1.10445	1.20668	1.09806	1.19952	0.809423	1.07921	0.843734	1.00928	0.669119	0.624755
rna21836	Group V	LOC103957204	GN=LOC103957204 Dbxref=GeneID:103957204,Genbank:XM_009369321.1 Name=XM_009369321.1 gbkey=mRNA product=serine/threonine-protein kinase HT1-like transcript_id=XM_009369321.1 gene_biotype=protein_coding	0.872066	0	0.840699	0.660426	0.811678	0.770998	1.37819	1.18135	1.33211	0.888223	0.997098	1.26717
rna21953	Group I	LOC103957287	GN=LOC103957287 Dbxref=GeneID:103957287,Genbank:XM_009369433.1 Name=XM_009369433.1 gbkey=mRNA product=poly [ADP-ribose] polymerase 1-like%2C transcript variant X2 transcript_id=XM_009369433.1 gene_biotype=protein_coding	1.38855	1.1205	1.03706	1.31526	1.56116	1.60456	0.753624	0.948388	0.813086	0.572372	0.48575	0.399696
rna21991	Group V	LOC103957310	GN=LOC103957310 Dbxref=GeneID:103957310,Genbank:XM_009369461.1 Name=XM_009369461.1 gbkey=mRNA product=signal recognition particle 9 kDa protein-like transcript_id=XM_009369461.1 gene_biotype=protein_coding	0	0	0	0	1.17693	0	1.30821	1.01582	1.36312	0.620847	0.720957	0.794117
rna21999	Group IV	LOC103957317	GN=LOC103957317 Dbxref=GeneID:103957317,Genbank:XM_009369470.1 Name=XM_009369470.1 gbkey=mRNA product=glutathione reductase%2C chloroplastic transcript_id=XM_009369470.1 gene_biotype=protein_coding	1.09338	1.10321	1.11242	1.12738	1.06587	1.13667	1.12369	1.02093	1.03495	0.72288	0.738207	0.720415
rna22025	Group II	LOC103957337	GN=LOC103957337 Dbxref=GeneID:103957337,Genbank:XM_009369490.1 Name=XM_009369490.1 gbkey=mRNA product=polyadenylate-binding protein-interacting protein 9-like%2C transcript variant X1 transcript_id=XM_009369490.1 gene_biotype=protein_coding	0	0.630054	0.509604	0.512996	0.362318	0.488399	1.04331	1.04937	0.948497	1.6496	1.88295	1.92291
rna2204	Group III	LOC103956948	GN=LOC103956948 Dbxref=GeneID:103956948,Genbank:XM_009369010.1 Name=XM_009369010.1 gbkey=mRNA product=PI-PLC X domain-containing protein At5g67130-like transcript_id=XM_009369010.1 gene_biotype=protein_coding	0.837218	0.893557	1.05258	0.640045	0.769535	0.741111	1.30203	1.16263	1.18279	1.10939	1.15514	1.15398
rna22064	Group IV	LOC103957376	GN=LOC103957376 Dbxref=GeneID:103957376,Genbank:XM_009369536.1 Name=XM_009369536.1 gbkey=mRNA product=L-3-cyanoalanine synthase 2%2C mitochondrial transcript_id=XM_009369536.1 gene_biotype=protein_coding	0.956277	1.07775	1.24638	1.13592	1.11502	1.11272	1.3252	1.24875	1.33693	0.496158	0.469048	0.479844
rna22065	Group II	LOC103957378	GN=LOC103957378 Dbxref=GeneID:103957378,Genbank:XM_009369538.1 Name=XM_009369538.1 gbkey=mRNA product=uncharacterized LOC103957378 transcript_id=XM_009369538.1 gene_biotype=protein_coding	1.04102	0.860905	0.860442	0.904793	1.03093	1.02958	0.77099	0.868198	0.761415	1.28847	1.12702	1.45623
rna22066	Group II	LOC103957377	GN=LOC103957377 Dbxref=GeneID:103957377,Genbank:XM_009369537.1 Name=XM_009369537.1 gbkey=mRNA product=uncharacterized LOC103957377 transcript_id=XM_009369537.1 gene_biotype=protein_coding	0.709599	0.873054	0.940173	0.829801	0.87534	0.86615	0.99856	0.920924	0.933635	1.44819	1.26507	1.33951
rna22099	Group I	LOC103957395	GN=LOC103957395 Dbxref=GeneID:103957395,Genbank:XM_009369549.1 Name=XM_009369549.1 gbkey=mRNA product=aquaporin PIP1-1-like%2C transcript variant X1 transcript_id=XM_009369549.1 gene_biotype=protein_coding	1.6606	1.28341	1.2768	1.02983	1.16234	1.14039	0.862571	0.799377	0.85165	0.658823	0.57993	0.694274
rna22159	Group II	LOC103957467	GN=LOC103957467 Dbxref=GeneID:103957467,Genbank:XM_009369626.1 Name=XM_009369626.1 gbkey=mRNA product=protein PEROXIN-4 transcript_id=XM_009369626.1 gene_biotype=protein_coding	0.626203	0.812466	0.948696	0.703848	0.741431	0.686729	1.09837	0.930922	1.26478	1.32374	1.31495	1.54786
rna22161	Group IV	LOC103957470	GN=LOC103957470 Dbxref=GeneID:103957470,Genbank:XM_009369629.1 Name=XM_009369629.1 gbkey=mRNA product=branched-chain-amino-acid aminotransferase-like protein 3%2C chloroplastic transcript_id=XM_009369629.1 gene_biotype=protein_coding	1.02349	1.0692	1.15016	1.14538	1.07654	1.16239	1.17001	1.20643	1.09889	0.614807	0.56849	0.714226
rna22170	Group V	LOC103957478	GN=LOC103957478 Dbxref=GeneID:103957478,Genbank:XM_009369640.1 Name=XM_009369640.1 gbkey=mRNA product=la protein 1 transcript_id=XM_009369640.1 gene_biotype=protein_coding	0.680951	0.882982	0.918145	0.801081	0.842073	0.786911	1.2671	1.3948	1.24986	1.07733	1.07471	1.02405
rna22178	Group I	LOC103957483	GN=LOC103957483 Dbxref=GeneID:103957483,Genbank:XM_009369647.1 Name=XM_009369647.1 gbkey=mRNA product=beta-adaptin-like protein A transcript_id=XM_009369647.1 gene_biotype=protein_coding	1.2898	0.995126	1.10642	1.24534	1.06207	0.994663	0.558973	0.897697	0.605782	1.1477	1.07418	1.02223
rna2219	Group V	LOC103957042	GN=LOC103957042 Dbxref=GeneID:103957042,Genbank:XM_009369126.1 Name=XM_009369126.1 gbkey=mRNA product=U1 small nuclear ribonucleoprotein A-like%2C transcript variant X3 transcript_id=XM_009369126.1 gene_biotype=protein_coding	0.736188	0.764514	0.822356	0.934159	0.964576	0.929499	1.4729	1.07067	1.36713	0.893206	1.00538	1.03943
rna22195	Group I	LOC103957497	GN=LOC103957497 Dbxref=GeneID:103957497,Genbank:XM_009369661.1 Name=XM_009369661.1 gbkey=mRNA product=uncharacterized LOC103957497%2C transcript variant X1 transcript_id=XM_009369661.1 gene_biotype=protein_coding	1.3378	1.37931	1.44496	1.04638	1.29166	1.14822	1.01247	0.855739	1.06649	0.3289	0.621521	0.466535
rna2226	Group III	LOC103957096	GN=LOC103957096 Dbxref=GeneID:103957096,Genbank:XM_009369186.1 Name=XM_009369186.1 gbkey=mRNA product=probable 2-oxoglutarate-dependent dioxygenase At3g49630 transcript_id=XM_009369186.1 gene_biotype=protein_coding	0.823156	0.839093	0.634421	0.74875	0.903283	0.869289	1.09488	1.07775	1.30356	1.08283	1.2722	1.35079
rna2229	Group II	LOC103957171	GN=LOC103957171 Dbxref=GeneID:103957171,Genbank:XM_009369283.1 Name=XM_009369283.1 gbkey=mRNA product=cysteine proteinase COT44-like transcript_id=XM_009369283.1 gene_biotype=protein_coding	0.455241	0.454565	0.538461	0.378146	0.318532	0.329759	1.00364	0.943724	0.99593	2.88358	1.73451	1.96392
rna22314	Group II	LOC103957594	GN=LOC103957594 Dbxref=GeneID:103957594,Genbank:XM_009369775.1 Name=XM_009369775.1 gbkey=mRNA product=50S ribosomal protein L1%2C chloroplastic-like%2C transcript variant X2 transcript_id=XM_009369775.1 gene_biotype=protein_coding	0.657703	0.666975	0.669406	0.713394	0.69182	0.69293	1.08571	0.974477	1.00325	1.64382	1.58291	1.6176
rna22324	Group II	LOC103957600	GN=LOC103957600 Dbxref=GeneID:103957600,Genbank:XM_009369782.1 Name=XM_009369782.1 gbkey=mRNA product=serine carboxypeptidase-like 40 transcript_id=XM_009369782.1 gene_biotype=protein_coding	0.543812	0.544607	0.542169	0	0.485458	0.551009	0.423315	0.344101	0.448263	1.39139	1.84146	3.88442
rna22355	Group V	LOC103957623	GN=LOC103957623 Dbxref=GeneID:103957623,Genbank:XM_009369804.1 Name=XM_009369804.1 gbkey=mRNA product=zinc finger CCCH domain-containing protein 53-like transcript_id=XM_009369804.1 gene_biotype=protein_coding	0.81353	0.959943	0.662492	1.01111	0.91427	0.848767	1.36395	1.11059	1.67779	0.783945	0.891846	0.96177
rna2237	Group V	LOC103957127	GN=LOC103957127 Dbxref=GeneID:103957127,Genbank:XM_009369224.1 Name=XM_009369224.1 gbkey=mRNA product=small RNA degrading nuclease 3 transcript_id=XM_009369224.1 gene_biotype=protein_coding	0.526745	0.508127	0.390471	0	0.535811	0	1.97789	1.22242	3.43063	0.639449	0.372848	0.395601
rna22373	Group V	LOC103957636	GN=LOC103957636 Dbxref=GeneID:103957636,Genbank:XM_009369822.1 Name=XM_009369822.1 gbkey=mRNA product=ubiquitin carboxyl-terminal hydrolase 24-like%2C transcript variant X2 transcript_id=XM_009369822.1 gene_biotype=protein_coding	0.765398	0.903803	0.907518	0.969748	1.02748	0.919182	1.55921	1.30266	1.48212	0.619636	0.739855	0.803388
rna22418	Group I	LOC103957656	GN=LOC103957656 Dbxref=GeneID:103957656,Genbank:XM_009369849.1 Name=XM_009369849.1 gbkey=mRNA product=xanthoxin dehydrogenase-like transcript_id=XM_009369849.1 gene_biotype=protein_coding	1.19028	1.10576	1.20851	1.08215	1.23055	1.05604	1.0528	0.951397	1.04787	0.657671	0.722659	0.694306
rna2243	Group V	LOC103957207	GN=LOC103957207 Dbxref=GeneID:103957207,Genbank:XM_009369330.1 Name=XM_009369330.1 gbkey=mRNA product=microtubule-associated protein RP/EB family member 1C transcript_id=XM_009369330.1 gene_biotype=protein_coding	0.440407	0.811604	0.869917	0.48813	0.700655	0.653458	1.74502	1.55498	1.8763	0.881412	0.93657	1.04155
rna2245	Group I	LOC103957224	GN=LOC103957224 Dbxref=GeneID:103957224,Genbank:XM_009369354.1 Name=XM_009369354.1 gbkey=mRNA product=putative oxidoreductase TDA3%2C transcript variant X1 transcript_id=XM_009369354.1 gene_biotype=protein_coding	1.42693	1.40355	1.29147	1.42074	1.39528	1.42243	0.718739	0.706356	0.769243	0.493597	0.51281	0.438873
rna22472	Group III	LOC103957718	GN=LOC103957718 Dbxref=GeneID:103957718,Genbank:XM_009369915.1 Name=XM_009369915.1 gbkey=mRNA product=peptide methionine sulfoxide reductase A5-like%2C transcript variant X2 transcript_id=XM_009369915.1 gene_biotype=protein_coding	0	0.7595	0.348516	0	0.608151	0.50034	1.21174	0.847905	1.25906	1.32005	1.50442	1.64033
rna22524	Group V	LOC103957771	GN=LOC103957771 Dbxref=GeneID:103957771,Genbank:XM_009369976.1 Name=XM_009369976.1 gbkey=mRNA product=protein WHI3-like%2C transcript variant X2 transcript_id=XM_009369976.1 gene_biotype=protein_coding	0.881164	0.833544	0.954184	0.904727	0.974656	0.933846	1.51079	1.17481	1.53888	0.607631	0.813654	0.872115
rna22600	Group II	LOC103957820	GN=LOC103957820 Dbxref=GeneID:103957820,Genbank:XM_009370040.1 Name=XM_009370040.1 gbkey=mRNA product=dynamin-related protein 3A-like transcript_id=XM_009370040.1 gene_biotype=protein_coding	0.719976	0.845955	0.932712	0.751209	0.756559	0.764403	1.06455	1.1376	1.08132	1.3049	1.34535	1.29547
rna22705	Group II	LOC103957891	GN=LOC103957891 Dbxref=GeneID:103957891,Genbank:XM_009370110.1 Name=XM_009370110.1 gbkey=mRNA product=glutamate--tRNA ligase%2C chloroplastic/mitochondrial-like%2C transcript variant X3 transcript_id=XM_009370110.1 gene_biotype=protein_coding	1.14726	0.975643	0.475386	1.11866	0.859183	0.944321	0.71412	0.895269	0.653513	1.6984	1.36615	1.15209
rna22736	Group I	LOC103957936	GN=LOC103957936 Dbxref=GeneID:103957936,Genbank:XM_009370160.1 Name=XM_009370160.1 gbkey=mRNA product=arginase 1%2C mitochondrial transcript_id=XM_009370160.1 gene_biotype=protein_coding	1.27215	1.16324	1.19601	1.10663	1.1439	1.1562	0.93263	0.90254	0.922603	0.730729	0.731725	0.741648
rna22743	Group IV	LOC103957913	GN=LOC103957913 Dbxref=GeneID:103957913,Genbank:XM_009370137.1 Name=XM_009370137.1 gbkey=mRNA product=uncharacterized LOC103957913%2C transcript variant X2 transcript_id=XM_009370137.1 gene_biotype=protein_coding	0.970975	1.01271	1.06263	0.930402	1.07864	0.997686	1.24628	1.14035	1.35193	0.704166	0.668035	0.8362
rna22746	Group V	LOC103957916	GN=LOC103957916 Dbxref=GeneID:103957916,Genbank:XM_009370138.1 Name=XM_009370138.1 gbkey=mRNA product=methionine aminopeptidase 1A-like transcript_id=XM_009370138.1 gene_biotype=protein_coding	0.686714	0.861547	0.901236	0.893925	0.928568	0.951437	1.40115	1.15551	1.63854	0.803549	0.864458	0.913366
rna22820	Group IV	LOC103957982	GN=LOC103957982 Dbxref=GeneID:103957982,Genbank:XM_009370207.1 Name=XM_009370207.1 gbkey=mRNA product=uncharacterized LOC103957982%2C transcript variant X2 transcript_id=XM_009370207.1 gene_biotype=protein_coding	1.02452	1.02112	1.03972	1.05323	1.27308	1.19111	1.38123	0.969296	1.44027	0.519325	0.504977	0.582139
rna22859	Group II	LOC103958011	GN=LOC103958011 Dbxref=GeneID:103958011,Genbank:XM_009370233.1 Name=XM_009370233.1 gbkey=mRNA product=fructose-1%2C6-bisphosphatase%2C cytosolic%2C transcript variant X1 transcript_id=XM_009370233.1 gene_biotype=protein_coding	0.934034	0.852011	0.931988	0.882889	0.956253	0.941028	0.923234	0.823275	0.815234	1.50577	1.16778	1.2665
rna22878	Group I	LOC103958026	GN=LOC103958026 Dbxref=GeneID:103958026,Genbank:XM_009370250.1 Name=XM_009370250.1 gbkey=mRNA product=probable inactive purple acid phosphatase 27 transcript_id=XM_009370250.1 gene_biotype=protein_coding	1.06041	1.18071	1.44929	0.942228	0.937268	0.947017	0.817259	0.747078	0.893142	0.913153	1.02336	1.08909
rna2292	Group II	LOC103957887	GN=LOC103957887 Dbxref=GeneID:103957887,Genbank:XM_009370107.1 Name=XM_009370107.1 gbkey=mRNA product=uncharacterized LOC103957887 transcript_id=XM_009370107.1 gene_biotype=protein_coding	0.834785	0.88962	1.01665	0.684761	0.746117	0.839882	1.02289	0.8711	1.01441	1.10742	1.51977	1.45259
rna22936	Group III	LOC103958087	GN=LOC103958087 Dbxref=GeneID:103958087,Genbank:XM_009370309.1 Name=XM_009370309.1 gbkey=mRNA product=actin-related protein 2/3 complex subunit 2A%2C transcript variant X1 transcript_id=XM_009370309.1 gene_biotype=protein_coding	0.644532	0.817069	0	0.694145	0.751143	0	1.4031	0.867594	1.43519	1.10269	1.08064	1.20389
rna22939	Group II	LOC103958089	GN=LOC103958089 Dbxref=GeneID:103958089,Genbank:XM_009370313.1 Name=XM_009370313.1 gbkey=mRNA product=CTP synthase%2C transcript variant X2 transcript_id=XM_009370313.1 gene_biotype=protein_coding	0.210011	0	0.151877	0	0	0.123365	0.482485	0.365168	0.582874	2.24316	1.85462	2.98644
rna23003	Group I	LOC103958147	GN=LOC103958147 Dbxref=GeneID:103958147,Genbank:XM_009370382.1 Name=XM_009370382.1 gbkey=mRNA product=uncharacterized LOC103958147 transcript_id=XM_009370382.1 gene_biotype=protein_coding	1.12059	1.00669	1.1388	1.15778	1.07641	1.27625	1.02231	1.01722	0.935852	0.80613	0.794344	0.647633
rna23004	Group III	LOC103958148	GN=LOC103958148 Dbxref=GeneID:103958148,Genbank:XM_009370383.1 Name=XM_009370383.1 gbkey=mRNA product=protein DEFECTIVE IN MERISTEM SILENCING 3-like transcript_id=XM_009370383.1 gene_biotype=protein_coding	0.666712	0.691092	0.665853	0.728498	0.788656	0.715562	1.27584	0.952303	1.40706	1.29208	1.30393	1.5124
rna2302	Group II	LOC103957942	GN=LOC103957942 Dbxref=GeneID:103957942,Genbank:XM_009370168.1 Name=XM_009370168.1 gbkey=mRNA product=dnaJ protein homolog transcript_id=XM_009370168.1 gene_biotype=protein_coding	0.931081	0.781911	0.818035	0.648846	0.540662	0.562657	1.01915	1.19695	1.21425	1.44284	1.46902	1.37459
rna23049	Group II	LOC103958185	GN=LOC103958185 Dbxref=GeneID:103958185,Genbank:XM_009370428.1 Name=XM_009370428.1 gbkey=mRNA product=plastidial pyruvate kinase 2-like%2C transcript variant X1 transcript_id=XM_009370428.1 gene_biotype=protein_coding	0.375184	0.531045	0.461901	0.37094	0.547134	0.38532	0.709726	0.566597	0.721378	2.32913	2.46032	2.54133
rna23058	Group I	LOC103958193	GN=LOC103958193 Dbxref=GeneID:103958193,Genbank:XM_009370436.1 Name=XM_009370436.1 gbkey=mRNA product=reticulon-like protein B1 transcript_id=XM_009370436.1 gene_biotype=protein_coding	1.23391	1.1114	1.25674	0.991163	1.16516	1.03034	0.710705	0.515128	0.725313	0.996751	1.07286	1.19053
rna23064	Group I	LOC103958200	GN=LOC103958200 Dbxref=GeneID:103958200,Genbank:XM_009370443.1 Name=XM_009370443.1 gbkey=mRNA product=UDP-glycosyltransferase 88A1-like transcript_id=XM_009370443.1 gene_biotype=protein_coding	0.998572	1.15615	1.25186	1.17344	1.09417	1.27748	1.04766	0.876411	1.07245	0.734991	0.668719	0.64809
rna23068	Group I	LOC103958202	GN=LOC103958202 Dbxref=GeneID:103958202,Genbank:XM_009370445.1 Name=XM_009370445.1 gbkey=mRNA product=probable NADH dehydrogenase [ubiquinone] 1 alpha subcomplex subunit 5%2C mitochondrial transcript_id=XM_009370445.1 gene_biotype=protein_coding	1.29117	1.11471	1.27937	1.16243	1.1182	1.06461	0.857865	0.916422	0.796848	0.831806	0.807468	0.759088
rna23072	Group II	LOC103958206	GN=LOC103958206 Dbxref=GeneID:103958206,Genbank:XM_009370450.1 Name=XM_009370450.1 gbkey=mRNA product=ketimine reductase mu-crystallin transcript_id=XM_009370450.1 gene_biotype=protein_coding	0.902206	0.846401	0	0.962562	0.918843	0.996508	0.68338	0.776645	0.927498	1.38311	1.2768	1.32604
rna23080	Group II	LOC103958215	GN=LOC103958215 Dbxref=GeneID:103958215,Genbank:XM_009370457.1 Name=XM_009370457.1 gbkey=mRNA product=heat shock protein 83 transcript_id=XM_009370457.1 gene_biotype=protein_coding	1.49505	0.856579	1.10682	1.0895	0.788462	0.796116	0.465904	0.700173	0.335755	1.64504	1.49524	1.22535
rna23085	Group IV	LOC103958218	GN=LOC103958218 Dbxref=GeneID:103958218,Genbank:XM_009370463.1 Name=XM_009370463.1 gbkey=mRNA product=putative septum site-determining protein minD homolog%2C chloroplastic%2C transcript variant X2 transcript_id=XM_009370463.1 gene_biotype=protein_coding	1.11415	1.06276	1.16752	1.14671	1.11963	1.24394	1.0985	1.13027	1.2092	0.579744	0.52792	0.599652
rna23089	Group III	LOC103958220	GN=LOC103958220 Dbxref=GeneID:103958220,Genbank:XM_009370465.1 Name=XM_009370465.1 gbkey=mRNA product=deSI-like protein At4g17486 transcript_id=XM_009370465.1 gene_biotype=protein_coding	0	0.771883	0.348822	0.616341	0.542886	0.745001	1.0538	1.05114	2.22159	0.856119	1.13247	1.65994
rna23101	Group V	LOC103958230	GN=LOC103958230 Dbxref=GeneID:103958230,Genbank:XM_009370475.1 Name=XM_009370475.1 gbkey=mRNA product=mediator of RNA polymerase II transcription subunit 36a-like transcript_id=XM_009370475.1 gene_biotype=protein_coding	0.804391	0.92785	0.978279	0.948515	0.940178	0.937889	1.38658	1.33709	1.47347	0.745979	0.74862	0.771164
rna23104	Group II	LOC103958234	GN=LOC103958234 Dbxref=GeneID:103958234,Genbank:XM_009370478.1 Name=XM_009370478.1 gbkey=mRNA product=BAHD acyltransferase DCR%2C transcript variant X1 transcript_id=XM_009370478.1 gene_biotype=protein_coding	0.630226	0.772034	0.903199	0.697111	0.715854	0.717314	0.940229	0.955345	0.997602	1.56702	1.52273	1.58133
rna23129	Group III	LOC103958270	GN=LOC103958270 Dbxref=GeneID:103958270,Genbank:XM_009370522.1 Name=XM_009370522.1 gbkey=mRNA product=serine carboxypeptidase-like 45 transcript_id=XM_009370522.1 gene_biotype=protein_coding	0.95309	0.944334	1.02701	0.692461	0.834381	0.767266	1.27119	1.16377	1.18402	0.958194	1.09803	1.10625
rna23131	Group II	LOC103958271	GN=LOC103958271 Dbxref=GeneID:103958271,Genbank:XM_009370523.1 Name=XM_009370523.1 gbkey=mRNA product=ATP-dependent Clp protease ATP-binding subunit clpA homolog CD4B%2C chloroplastic-like transcript_id=XM_009370523.1 gene_biotype=protein_coding	1.11416	0.887826	0.899756	0.990036	0.873273	0.948238	0.639018	0.974383	0.546648	1.58358	1.40996	1.13311
rna23166	Group II	LOC103958298	GN=LOC103958298 Dbxref=GeneID:103958298,Genbank:XM_009370554.1 Name=XM_009370554.1 gbkey=mRNA product=probable ethanolamine kinase transcript_id=XM_009370554.1 gene_biotype=protein_coding	0.756934	0.715462	1.06916	0.911135	0.877334	0.904584	0.810403	0.923506	0.783795	1.49515	1.33389	1.41864
rna23174	Group V	LOC103958302	GN=LOC103958302 Dbxref=GeneID:103958302,Genbank:XM_009370557.1 Name=XM_009370557.1 gbkey=mRNA product=NHP2-like protein 1 transcript_id=XM_009370557.1 gene_biotype=protein_coding	0.893739	0.92717	0.509029	0.870111	0.948457	1.01395	1.47653	1.22701	1.78266	0.730128	0.750778	0.870434
rna23188	Group III	LOC103958317	GN=LOC103958317 Dbxref=GeneID:103958317,Genbank:XM_009370571.1 Name=XM_009370571.1 gbkey=mRNA product=heme oxygenase 1%2C chloroplastic-like transcript_id=XM_009370571.1 gene_biotype=protein_coding	0.554482	0.575388	0.97299	0.504846	0.520654	0.71186	1.68597	0.942015	1.5854	1.19168	1.13591	1.61881
rna23195	Group II	LOC103958325	GN=LOC103958325 Dbxref=GeneID:103958325,Genbank:XM_009370578.1 Name=XM_009370578.1 gbkey=mRNA product=primary amine oxidase-like transcript_id=XM_009370578.1 gene_biotype=protein_coding	1.12372	0.878154	1.0275	0.776516	0.661621	0.827239	0.580196	0	0.610159	1.65494	1.56793	1.29202
rna23210	Group I	LOC103958365	GN=LOC103958365 Dbxref=GeneID:103958365,Genbank:XM_009370612.1 Name=XM_009370612.1 gbkey=mRNA product=methyl-CpG-binding domain-containing protein 11-like transcript_id=XM_009370612.1 gene_biotype=protein_coding	1.21171	1.22192	1.20945	1.24863	1.25717	1.2225	0.812125	0.843364	0.735923	0.740547	0.772417	0.724253
rna23211	Group II	LOC103958337	GN=LOC103958337 Dbxref=GeneID:103958337,Genbank:XM_009370593.1 Name=XM_009370593.1 gbkey=mRNA product=thylakoid lumenal 16.5 kDa protein%2C chloroplastic-like transcript_id=XM_009370593.1 gene_biotype=protein_coding	0.7541	0.785421	0.72614	0.780584	0.812684	0.975771	1.0125	0.916899	0.990776	1.34257	1.42965	1.4729
rna23238	Group II	LOC103958374	GN=LOC103958374 Dbxref=GeneID:103958374,Genbank:XM_009370620.1 Name=XM_009370620.1 gbkey=mRNA product=adenosine kinase 2 transcript_id=XM_009370620.1 gene_biotype=protein_coding	0.620401	0.801245	0.894602	0.78504	0.868269	0.786738	1.12722	0.906934	1.27077	1.20184	1.33678	1.40017
rna23243	Group IV	LOC103958370	GN=LOC103958370 Dbxref=GeneID:103958370,Genbank:XM_009370617.1 Name=XM_009370617.1 gbkey=mRNA product=probable acetyltransferase NATA1-like transcript_id=XM_009370617.1 gene_biotype=protein_coding	0.971432	1.05906	1.28072	1.20752	1.21895	1.15443	1.16319	0.93552	1.00356	0.661686	0.655543	0.688371
rna23246	Group III	LOC103958376	GN=LOC103958376 Dbxref=GeneID:103958376,Genbank:XM_009370623.1 Name=XM_009370623.1 gbkey=mRNA product=ATPase ASNA1 homolog transcript_id=XM_009370623.1 gene_biotype=protein_coding	0.606759	0.709245	0.839472	0.819573	0.768902	0.855562	1.25905	1.16399	1.16096	1.1109	1.4135	1.29209
rna23277	Group II	LOC103958391	GN=LOC103958391 Dbxref=GeneID:103958391,Genbank:XM_009370643.1 Name=XM_009370643.1 gbkey=mRNA product=glycerol-3-phosphate dehydrogenase SDP6%2C mitochondrial transcript_id=XM_009370643.1 gene_biotype=protein_coding	0.822018	0.750104	0.80979	0.702543	0.730851	0.766496	0.856102	0.71805	0.91839	1.57847	1.62796	1.71923
rna23309	Group IV	LOC103958410	GN=LOC103958410 Dbxref=GeneID:103958410,Genbank:XM_009370666.1 Name=XM_009370666.1 gbkey=mRNA product=putative transcription elongation factor SPT5 homolog 1%2C transcript variant X4 transcript_id=XM_009370666.1 gene_biotype=protein_coding	1.00286	0.987035	1.07977	1.30242	1.14966	1.23748	0.89773	1.12022	1.20033	0.765639	0.58893	0.667917
rna23318	Group I	LOC103958418	GN=LOC103958418 Dbxref=GeneID:103958418,Genbank:XM_009370674.1 Name=XM_009370674.1 gbkey=mRNA product=pullulanase 1%2C chloroplastic-like transcript_id=XM_009370674.1 gene_biotype=protein_coding	1.29871	1.20405	1.35021	1.27833	1.33115	1.31727	0.857891	0.986811	0.978033	0.485092	0.461852	0.4506
rna23331	Group I	LOC103958429	GN=LOC103958429 Dbxref=GeneID:103958429,Genbank:XM_009370687.1 Name=XM_009370687.1 gbkey=mRNA product=probable inactive purple acid phosphatase 29 transcript_id=XM_009370687.1 gene_biotype=protein_coding	0.941967	1.18785	1.29898	1.13778	1.09595	1.14353	1.08426	1.00909	0.983161	0.673344	0.676665	0.76742
rna2338	Group I	LOC103958184	GN=LOC103958184 Dbxref=GeneID:103958184,Genbank:XM_009370431.1 Name=XM_009370431.1 gbkey=mRNA product=transducin beta-like protein 2 transcript_id=XM_009370431.1 gene_biotype=protein_coding	1.14626	1.16917	1.21798	1.11881	1.22152	1.0805	1.08583	0.880533	1.16412	0.548866	0.651291	0.715122
rna23431	Group IV	LOC103958531	GN=LOC103958531 Dbxref=GeneID:103958531,Genbank:XM_009370799.1 Name=XM_009370799.1 gbkey=mRNA product=histidine-containing phosphotransfer protein 1-like transcript_id=XM_009370799.1 gene_biotype=protein_coding	1.31051	0.889487	1.21262	0.904482	0.772906	0	1.03762	1.37944	1.33846	0.741625	0.715238	0.697617
rna23460	Group III	LOC103958546	GN=LOC103958546 Dbxref=GeneID:103958546,Genbank:XM_009370819.1 Name=XM_009370819.1 gbkey=mRNA product=chromatin structure-remodeling complex protein SYD-like transcript_id=XM_009370819.1 gene_biotype=protein_coding	0.720135	0.920451	0.778553	0.762402	0.861293	0.841628	1.34122	1.19321	1.19658	1.07489	1.34772	0.961919
rna235	Group IV	LOC103954729	GN=LOC103954729 Dbxref=GeneID:103954729,Genbank:XM_009366583.1 Name=XM_009366583.1 gbkey=mRNA product=probable dolichyl-diphosphooligosaccharide--protein glycosyltransferase subunit 3B transcript_id=XM_009366583.1 gene_biotype=protein_coding	0.913021	1.10288	0	0	1.18776	1.21798	1.17117	0.963773	1.09901	0	0.555088	0.789316
rna23525	Group I	LOC103958607	GN=LOC103958607 Dbxref=GeneID:103958607,Genbank:XM_009370891.1 Name=XM_009370891.1 gbkey=mRNA product=phosphoinositide phospholipase C 2-like%2C transcript variant X1 transcript_id=XM_009370891.1 gene_biotype=protein_coding	2.22979	1.25185	1.37918	1.07576	1.12504	1.14774	0.495492	0	0.30635	0.615471	0.721523	0.651809
rna23565	Group I	LOC103958640	GN=LOC103958640 Dbxref=GeneID:103958640,Genbank:XM_009370931.1 Name=XM_009370931.1 gbkey=mRNA product=sorting and assembly machinery component 50 homolog transcript_id=XM_009370931.1 gene_biotype=protein_coding	1.09858	1.15391	1.06091	1.33312	1.20779	1.02916	0.93297	1.13443	0.919914	0.743151	0.691345	0.694702
rna23570	Group IV	LOC103958642	GN=LOC103958642 Dbxref=GeneID:103958642,Genbank:XM_009370933.1 Name=XM_009370933.1 gbkey=mRNA product=probable methyltransferase PMT23 transcript_id=XM_009370933.1 gene_biotype=protein_coding	1.23314	0.996229	1.03329	1.37136	1.2007	1.40027	0.628164	0.987301	1.19635	0.498492	0.454704	0
rna23571	Group II	LOC103958644	GN=LOC103958644 Dbxref=GeneID:103958644,Genbank:XM_009370935.1 Name=XM_009370935.1 gbkey=mRNA product=eukaryotic translation initiation factor 2 subunit alpha transcript_id=XM_009370935.1 gene_biotype=protein_coding	0.653518	0.843254	0.873675	0.842055	0.778348	0.682741	0.864214	1.02361	1.24535	1.50436	1.43281	1.25606
rna23575	Group I	LOC103958646	GN=LOC103958646 Dbxref=GeneID:103958646,Genbank:XM_009370937.1 Name=XM_009370937.1 gbkey=mRNA product=40S ribosomal protein S4-3 transcript_id=XM_009370937.1 gene_biotype=protein_coding	1.44328	1.01578	1.01827	1.16366	1.19067	1.17226	0.660126	0.938672	0.743091	0.975491	0.903588	0.775097
rna23577	Group I	LOC103958647	GN=LOC103958647 Dbxref=GeneID:103958647,Genbank:XM_009370938.1 Name=XM_009370938.1 gbkey=mRNA product=ferritin-3%2C chloroplastic-like transcript_id=XM_009370938.1 gene_biotype=protein_coding	1.64768	1.29965	1.37445	1.30476	1.28604	1.23387	0.879298	0.864394	0.793659	0.44201	0.475017	0.39917
rna23595	Group II	LOC103958666	GN=LOC103958666 Dbxref=GeneID:103958666,Genbank:XM_009370961.1 Name=XM_009370961.1 gbkey=mRNA product=biotin carboxyl carrier protein of acetyl-CoA carboxylase 2%2C chloroplastic%2C transcript variant X3 transcript_id=XM_009370961.1 gene_biotype=protein_coding	0.734861	0.854329	0.79189	0.773407	0.77134	0.657527	0.927043	0.761916	1.07752	1.4389	1.58998	1.62129
rna23645	Group V	LOC103958713	GN=LOC103958713 Dbxref=GeneID:103958713,Genbank:XM_009371016.1 Name=XM_009371016.1 gbkey=mRNA product=protein DCL%2C chloroplastic-like transcript_id=XM_009371016.1 gene_biotype=protein_coding	0.745826	0.848923	0.891246	0.903168	0.898887	0.855291	1.23985	1.2825	1.32567	1.01252	0.996376	0.999736
rna23666	Group III	LOC103958721	GN=LOC103958721 Dbxref=GeneID:103958721,Genbank:XM_009371027.1 Name=XM_009371027.1 gbkey=mRNA product=probable methyltransferase PMT2 transcript_id=XM_009371027.1 gene_biotype=protein_coding	0.665673	0.749359	0.739082	0.58336	0.668555	0.690838	1.30097	1.06185	1.70953	1.1909	1.30843	1.33146
rna23673	Group I	LOC103958731	GN=LOC103958731 Dbxref=GeneID:103958731,Genbank:XM_009371038.1 Name=XM_009371038.1 gbkey=mRNA product=uncharacterized LOC103958731 transcript_id=XM_009371038.1 gene_biotype=protein_coding	1.53894	1.25196	1.0208	1.19637	1.22695	1.29992	0.788458	0.751984	0.648906	0	0.275717	0
rna23676	Group I	LOC103958728	GN=LOC103958728 Dbxref=GeneID:103958728,Genbank:XM_009371035.1 Name=XM_009371035.1 gbkey=mRNA product=HVA22-like protein a transcript_id=XM_009371035.1 gene_biotype=protein_coding	0.917242	1.18616	1.37847	1.26483	1.60988	1.40103	0.788297	0.904471	0.953197	0.350841	0.801439	0.444133
rna23677	Group III	LOC103958733	GN=LOC103958733 Dbxref=GeneID:103958733,Genbank:XM_009371041.1 Name=XM_009371041.1 gbkey=mRNA product=microtubule-associated protein RP/EB family member 1A transcript_id=XM_009371041.1 gene_biotype=protein_coding	0	0.836787	0.86105	0.703316	0.711253	0.654352	1.12312	1.09714	1.31519	1.1616	1.15795	1.37824
rna23700	Group I	LOC103958753	GN=LOC103958753 Dbxref=GeneID:103958753,Genbank:XM_009371070.1 Name=XM_009371070.1 gbkey=mRNA product=probable aldehyde dehydrogenase transcript_id=XM_009371070.1 gene_biotype=protein_coding	1.25116	1.18012	1.23236	1.14565	1.19657	1.11682	1.05172	1.03354	0.982986	0.626034	0.596201	0.58686
rna23701	Group V	LOC103958752	GN=LOC103958752 Dbxref=GeneID:103958752,Genbank:XM_009371069.1 Name=XM_009371069.1 gbkey=mRNA product=uncharacterized LOC103958752 transcript_id=XM_009371069.1 gene_biotype=protein_coding	0	0.721057	0.722373	0.746416	0.7565	0.40703	1.71945	1.74867	1.64317	0.601285	1.02934	0.904708
rna23711	Group IV	LOC103958757	GN=LOC103958757 Dbxref=GeneID:103958757,Genbank:XM_009371075.1 Name=XM_009371075.1 gbkey=mRNA product=hypersensitive-induced response protein 1%2C transcript variant X2 transcript_id=XM_009371075.1 gene_biotype=protein_coding	1.17269	1.02859	0.834016	0.955673	1.03056	1.00954	1.32332	1.30131	1.24271	0.753779	0.613079	0.734736
rna2373	Group I	LOC103958573	GN=LOC103958573 Dbxref=GeneID:103958573,Genbank:XM_009370857.1 Name=XM_009370857.1 gbkey=mRNA product=ubiquitin carboxyl-terminal hydrolase isozyme L3-like transcript_id=XM_009370857.1 gene_biotype=protein_coding	1.205	1.07174	0.940416	1.33327	1.17806	1.25948	0.814022	0.927471	0.821273	0.729197	0.890831	0.829225
rna23740	Group IV	LOC103958776	GN=LOC103958776 Dbxref=GeneID:103958776,Genbank:XM_009371101.1 Name=XM_009371101.1 gbkey=mRNA product=protein enabled homolog transcript_id=XM_009371101.1 gene_biotype=protein_coding	0.725688	0.937075	1.32199	0.965065	1.15112	0.947485	1.49779	1.21196	1.389	0.56021	0.60241	0.690203
rna23784	Group II	LOC103958841	GN=LOC103958841 Dbxref=GeneID:103958841,Genbank:XM_009371156.1 Name=XM_009371156.1 gbkey=mRNA product=rho GDP-dissociation inhibitor 1-like transcript_id=XM_009371156.1 gene_biotype=protein_coding	0	0	0	0.83063	0.779226	0	0	0	0.482171	1.29494	1.33475	1.27828
rna23794	Group I	LOC103958848	GN=LOC103958848 Dbxref=GeneID:103958848,Genbank:XM_009371166.1 Name=XM_009371166.1 gbkey=mRNA product=long-chain-alcohol oxidase FAO2-like transcript_id=XM_009371166.1 gene_biotype=protein_coding	0.780157	0.949478	1.28229	1.74686	1.37783	1.66768	0.673748	0.94694	0.735347	0.468011	0	0.371668
rna23803	Group III	LOC103958857	GN=LOC103958857 Dbxref=GeneID:103958857,Genbank:XM_009371174.1 Name=XM_009371174.1 gbkey=mRNA product=casein kinase I-like%2C transcript variant X2 transcript_id=XM_009371174.1 gene_biotype=protein_coding	0	0.622038	0	0.497102	0.283555	0.499931	0.967316	1.41926	1.73918	1.14011	1.08012	1.75138
rna23812	Group V	LOC103958867	GN=LOC103958867 Dbxref=GeneID:103958867,Genbank:XM_009371184.1 Name=XM_009371184.1 gbkey=mRNA product=H/ACA ribonucleoprotein complex subunit 3-like protein%2C transcript variant X1 transcript_id=XM_009371184.1 gene_biotype=protein_coding	0.643095	0.892551	0.958993	0.815827	0.909668	1.15495	1.81687	1.169	1.42076	0.696957	0.677803	0.843522
rna23815	Group II	LOC103958868	GN=LOC103958868 Dbxref=GeneID:103958868,Genbank:XM_009371188.1 Name=XM_009371188.1 gbkey=mRNA product=dolichyl-diphosphooligosaccharide--protein glycosyltransferase subunit 2-like%2C transcript variant X3 transcript_id=XM_009371188.1 gene_biotype=protein_coding	1.19055	1.11546	1.1965	0.898151	0.915557	0.846456	0.787635	0.796281	0.672921	1.18774	1.26451	1.12824
rna23817	Group II	LOC103958870	GN=LOC103958870 Dbxref=GeneID:103958870,Genbank:XM_009371190.1 Name=XM_009371190.1 gbkey=mRNA product=probable methyltransferase PMT3 transcript_id=XM_009371190.1 gene_biotype=protein_coding	0.481414	0.649801	0.457809	0.659945	0.464778	0.407877	0.826376	0.965286	1.14484	1.87988	2.13211	1.92988
rna23818	Group II	LOC103958869	GN=LOC103958869 Dbxref=GeneID:103958869,Genbank:XM_009371189.1 Name=XM_009371189.1 gbkey=mRNA product=probable methyltransferase PMT3 transcript_id=XM_009371189.1 gene_biotype=protein_coding	0	0.599843	0	0.663296	0.553597	0	0.506468	0.751737	0.918702	1.73873	1.73657	1.53106
rna23834	Group II	LOC103958881	GN=LOC103958881 Dbxref=GeneID:103958881,Genbank:XM_009371202.1 Name=XM_009371202.1 gbkey=mRNA product=50S ribosomal protein L10%2C chloroplastic transcript_id=XM_009371202.1 gene_biotype=protein_coding	0.69306	0.720736	0.675567	0.720007	0.659774	0.667218	1.21806	0.891979	1.22753	1.34347	1.60275	1.57985
rna23876	Group V	LOC103958935	GN=LOC103958935 Dbxref=GeneID:103958935,Genbank:XM_009371254.1 Name=XM_009371254.1 gbkey=mRNA product=U2 small nuclear ribonucleoprotein B''-like transcript_id=XM_009371254.1 gene_biotype=protein_coding	0.722217	0.943307	0.97972	0.984027	0.997368	0.915827	1.36214	1.24676	1.46122	0.793786	0.803797	0.789838
rna23921	Group I	LOC103958973	GN=LOC103958973 Dbxref=GeneID:103958973,Genbank:XM_009371297.1 Name=XM_009371297.1 gbkey=mRNA product=cinnamoyl-CoA reductase 1-like transcript_id=XM_009371297.1 gene_biotype=protein_coding	1.2774	1.37063	1.31512	1.23626	1.22774	1.25096	0.974521	0.941676	0.847265	0.490718	0.543601	0.524114
rna23924	Group I	LOC103958972	GN=LOC103958972 Dbxref=GeneID:103958972,Genbank:XM_009371296.1 Name=XM_009371296.1 gbkey=mRNA product=cinnamoyl-CoA reductase 1-like transcript_id=XM_009371296.1 gene_biotype=protein_coding	1.27675	1.25327	1.27653	1.26542	1.27355	1.14011	0.934361	0.871444	0.981101	0.553751	0.604778	0.568943
rna23925	Group I	LOC103958970	GN=LOC103958970 Dbxref=GeneID:103958970,Genbank:XM_009371295.1 Name=XM_009371295.1 gbkey=mRNA product=cinnamoyl-CoA reductase 1-like transcript_id=XM_009371295.1 gene_biotype=protein_coding	1.18445	1.33486	1.33283	1.40681	1.36445	1.21411	0.901907	0.778772	1.18206	0.417537	0.359042	0.523167
rna2393	Group II	LOC103958714	GN=LOC103958714 Dbxref=GeneID:103958714,Genbank:XM_009371020.1 Name=XM_009371020.1 gbkey=mRNA product=transmembrane and coiled-coil domain-containing protein 1 transcript_id=XM_009371020.1 gene_biotype=protein_coding	0.620366	0.77396	0	0.799002	0.841285	0.705472	1.10381	0.931941	1.19871	1.28875	1.42196	1.31475
rna23998	Group II	LOC103959036	GN=LOC103959036 Dbxref=GeneID:103959036,Genbank:XM_009371373.1 Name=XM_009371373.1 gbkey=mRNA product=acetyl-CoA carboxylase 1-like%2C transcript variant X2 transcript_id=XM_009371373.1 gene_biotype=protein_coding	0.439222	0	0	0.112406	0.288117	0	0	0.335016	0.254079	3.62551	2.15422	0.791435
rna2403	Group II	LOC103958793	GN=LOC103958793 Dbxref=GeneID:103958793,Genbank:XM_009371118.1 Name=XM_009371118.1 gbkey=mRNA product=activator of 90 kDa heat shock protein ATPase homolog transcript_id=XM_009371118.1 gene_biotype=protein_coding	0.872911	0.854534	0.977631	0.765625	0.850681	0.791161	0.793054	0.692061	0.736316	1.48953	1.574	1.6025
rna24042	Group II	LOC103959075	GN=LOC103959075 Dbxref=GeneID:103959075,Genbank:XM_009371418.1 Name=XM_009371418.1 gbkey=mRNA product=uncharacterized LOC103959075 transcript_id=XM_009371418.1 gene_biotype=protein_coding	0.301782	0.398764	0.388483	0	0.418563	0.536491	1.43091	0.93887	0.970223	1.6145	1.90456	2.09685
rna24095	Group II	LOC103959120	GN=LOC103959120 Dbxref=GeneID:103959120,Genbank:XM_009371465.1 Name=XM_009371465.1 gbkey=mRNA product=brefeldin A-inhibited guanine nucleotide-exchange protein 5-like transcript_id=XM_009371465.1 gene_biotype=protein_coding	0.966827	0.794127	0.689078	1.01514	0.804106	0.783294	0.891516	1.39189	0.794697	1.2814	1.55905	1.02889
rna24097	Group II	LOC103959123	GN=LOC103959123 Dbxref=GeneID:103959123,Genbank:XM_009371467.1 Name=XM_009371467.1 gbkey=mRNA product=vacuolar protein sorting-associated protein 27-like transcript_id=XM_009371467.1 gene_biotype=protein_coding	0.673026	0.799051	0.888172	0.85028	0.868535	0.731363	1.06236	0.773347	1.47631	1.25409	1.2488	1.37466
rna24130	Group III	LOC103959144	GN=LOC103959144 Dbxref=GeneID:103959144,Genbank:XM_009371495.1 Name=XM_009371495.1 gbkey=mRNA product=thioredoxin reductase NTRB-like transcript_id=XM_009371495.1 gene_biotype=protein_coding	0.64277	0.682233	0.778932	0.643783	0.694363	0.695985	1.26949	1.12502	1.20252	1.46346	1.34744	1.454
rna24177	Group I	LOC103959180	GN=LOC103959180 Dbxref=GeneID:103959180,Genbank:XM_009371530.1 Name=XM_009371530.1 gbkey=mRNA product=uncharacterized LOC103959180 transcript_id=XM_009371530.1 gene_biotype=protein_coding	1.17231	1.24266	1.44095	1.11516	1.09965	1.00057	1.17424	0.88451	1.04234	0.621841	0.680732	0.525034
rna2422	Group IV	LOC103958951	GN=LOC103958951 Dbxref=GeneID:103958951,Genbank:XM_009371277.1 Name=XM_009371277.1 gbkey=mRNA product=DNA polymerase delta small subunit%2C transcript variant X1 transcript_id=XM_009371277.1 gene_biotype=protein_coding	0.690186	0.881837	0.819301	1.12141	1.10069	1.10349	1.51818	1.4537	1.92881	0.540528	0.287128	0.554733
rna24236	Group III	LOC103959249	GN=LOC103959249 Dbxref=GeneID:103959249,Genbank:XM_009371601.1 Name=XM_009371601.1 gbkey=mRNA product=protein RDM1-like transcript_id=XM_009371601.1 gene_biotype=protein_coding	0	0.652163	0.699794	0.658499	0.620081	0.617445	1.23617	0.743005	1.6002	1.15273	1.25353	1.76639
rna24243	Group V	LOC103959268	GN=LOC103959268 Dbxref=GeneID:103959268,Genbank:XM_009371620.1 Name=XM_009371620.1 gbkey=mRNA product=DNA-directed RNA polymerases II and V subunit 8A-like transcript_id=XM_009371620.1 gene_biotype=protein_coding	0.68246	0.939098	0.716536	0.961761	1.13812	0.903214	1.49804	1.12661	1.4636	0.766549	0.820663	0.983346
rna24283	Group I	LOC103959308	GN=LOC103959308 Dbxref=GeneID:103959308,Genbank:XM_009371659.1 Name=XM_009371659.1 gbkey=mRNA product=aldehyde dehydrogenase 22A1%2C transcript variant X3 transcript_id=XM_009371659.1 gene_biotype=protein_coding	1.211	1.14223	1.2975	1.31328	1.16034	1.22279	0.724054	0.88393	0.826804	0.723626	0.792063	0.702382
rna2429	Group II	LOC103958993	GN=LOC103958993 Dbxref=GeneID:103958993,Genbank:XM_009371320.1 Name=XM_009371320.1 gbkey=mRNA product=18 kDa seed maturation protein transcript_id=XM_009371320.1 gene_biotype=protein_coding	0	0.39444	0.453708	0.870526	1.47736	1.53333	0.341058	0	0	1.73678	0.940144	1.25265
rna24296	Group IV	LOC103959317	GN=LOC103959317 Dbxref=GeneID:103959317,Genbank:XM_009371668.1 Name=XM_009371668.1 gbkey=mRNA product=DNA-directed RNA polymerases II%2C IV and V subunit 9A transcript_id=XM_009371668.1 gene_biotype=protein_coding	0.790801	0.82967	1.03612	1.17966	1.04375	1.00216	1.13419	0.983969	1.74094	0.80015	0.705415	0.753175
rna24334	Group I	LOC103959339	GN=LOC103959339 Dbxref=GeneID:103959339,Genbank:XM_009371691.1 Name=XM_009371691.1 gbkey=mRNA product=importin subunit alpha-1-like transcript_id=XM_009371691.1 gene_biotype=protein_coding	1.40375	1.04711	1.1123	1.15142	1.11154	1.11464	0.728925	0.896781	0.686338	0.977185	0.928402	0.841619
rna24358	Group I	LOC103959359	GN=LOC103959359 Dbxref=GeneID:103959359,Genbank:XM_009371709.1 Name=XM_009371709.1 gbkey=mRNA product=major allergen Pyr c 1 transcript_id=XM_009371709.1 gene_biotype=protein_coding	2.10852	1.25955	1.19253	1.03321	0.907937	1.01906	0.921967	0.679218	0.849402	0.757915	0.691885	0.578811
rna24367	Group V	LOC103959366	GN=LOC103959366 Dbxref=GeneID:103959366,Genbank:XM_009371718.1 Name=XM_009371718.1 gbkey=mRNA product=topless-related protein 2-like transcript_id=XM_009371718.1 gene_biotype=protein_coding	0.583744	0.90826	0.754797	1.08894	1.19712	0.939437	1.34361	1.30594	1.54101	0.692266	0.744582	0.900289
rna24377	Group II	LOC103959376	GN=LOC103959376 Dbxref=GeneID:103959376,Genbank:XM_009371728.1 Name=XM_009371728.1 gbkey=mRNA product=nucleoporin nup189 transcript_id=XM_009371728.1 gene_biotype=protein_coding	0.686944	0.784852	0.86316	0.706031	0.748265	0.744344	1.03167	0.807905	1.12039	1.35443	1.49359	1.65842
rna24398	Group II	LOC103959400	GN=LOC103959400 Dbxref=GeneID:103959400,Genbank:XM_009371751.1 Name=XM_009371751.1 gbkey=mRNA product=biotin carboxylase 1%2C chloroplastic-like%2C transcript variant X3 transcript_id=XM_009371751.1 gene_biotype=protein_coding	0.742671	0.957474	1.0526	0.879401	0.683741	0.840251	0.938376	0.992713	1.06387	1.48862	1.22052	1.13976
rna24411	Group I	LOC103959409	GN=LOC103959409 Dbxref=GeneID:103959409,Genbank:XM_009371759.1 Name=XM_009371759.1 gbkey=mRNA product=cycloartenol synthase 2 transcript_id=XM_009371759.1 gene_biotype=protein_coding	0.911721	1.07706	1.22089	1.37702	1.48884	1.32098	0.890264	0.785442	1.14333	0.442721	0.636633	0.705105
rna24419	Group III	LOC103959417	GN=LOC103959417 Dbxref=GeneID:103959417,Genbank:XM_009371764.1 Name=XM_009371764.1 gbkey=mRNA product=probable pectate lyase 8 transcript_id=XM_009371764.1 gene_biotype=protein_coding	0	0.426728	1.14798	0.392945	0.332903	0.331202	1.51883	0.68888	1.62357	1.44628	1.28283	1.80787
rna24432	Group I	LOC103959434	GN=LOC103959434 Dbxref=GeneID:103959434,Genbank:XM_009371778.1 Name=XM_009371778.1 gbkey=mRNA product=15.7 kDa heat shock protein%2C peroxisomal-like transcript_id=XM_009371778.1 gene_biotype=protein_coding	3.21472	1.2422	1.34785	1.65667	1.21191	1.07393	0	0.087262	0.125841	0.380036	0.310018	0.349562
rna24471	Group I	LOC103959464	GN=LOC103959464 Dbxref=GeneID:103959464,Genbank:XM_009371815.1 Name=XM_009371815.1 gbkey=mRNA product=uncharacterized LOC103959464 transcript_id=XM_009371815.1 gene_biotype=protein_coding	1.60051	1.17335	1.30423	1.18572	0.9692	1.17788	0.949071	0.634066	0.792413	0.619471	0.80244	0.791659
rna24509	Group I	LOC103959502	GN=LOC103959502 Dbxref=GeneID:103959502,Genbank:XM_009371854.1 Name=XM_009371854.1 gbkey=mRNA product=L-lactate dehydrogenase B-like transcript_id=XM_009371854.1 gene_biotype=protein_coding	1.47125	1.37962	1.09521	1.22303	1.22146	1.24901	1.05446	1.10385	0.914117	0.404258	0.457046	0.426687
rna2451	Group III	LOC103959109	GN=LOC103959109 Dbxref=GeneID:103959109,Genbank:XM_009371470.1 Name=XM_009371470.1 gbkey=mRNA product=UBP1-associated protein 2A-like%2C transcript variant X3 transcript_id=XM_009371470.1 gene_biotype=protein_coding	0.768718	0.836296	0.724024	0.708745	0.856019	0.831812	1.32615	1.03325	1.34479	1.10466	1.2676	1.19793
rna24558	Group I	LOC103959562	GN=LOC103959562 Dbxref=GeneID:103959562,Genbank:XM_009371914.1 Name=XM_009371914.1 gbkey=mRNA product=uncharacterized LOC103959562 transcript_id=XM_009371914.1 gene_biotype=protein_coding	1.30345	1.17396	1.26899	1.11937	1.05898	1.12688	0.989148	0.909166	1.00794	0.609073	0.7379	0.69515
rna24609	Group II	LOC103959592	GN=LOC103959592 Dbxref=GeneID:103959592,Genbank:XM_009371940.1 Name=XM_009371940.1 gbkey=mRNA product=acetyl-coenzyme A carboxylase carboxyl transferase subunit alpha%2C chloroplastic transcript_id=XM_009371940.1 gene_biotype=protein_coding	0.726671	0.557169	0.673904	0.659165	0.683485	0.564938	0	0.536618	0	2.12394	1.84901	1.6251
rna24611	Group II	LOC103959594	GN=LOC103959594 Dbxref=GeneID:103959594,Genbank:XM_009371942.1 Name=XM_009371942.1 gbkey=mRNA product=ataxin-3 homolog%2C transcript variant X1 transcript_id=XM_009371942.1 gene_biotype=protein_coding	0.728241	0.806671	0	0.860003	0.891895	0.967723	0	0.890219	0.882808	1.33645	1.34404	1.29194
rna24624	Group II	LOC103959601	GN=LOC103959601 Dbxref=GeneID:103959601,Genbank:XM_009371954.1 Name=XM_009371954.1 gbkey=mRNA product=mitochondrial uncoupling protein 1 transcript_id=XM_009371954.1 gene_biotype=protein_coding	0.708818	0.735752	0.725526	0.728262	0.784831	0.812233	1.11607	0.930375	1.14905	1.42847	1.43611	1.4445
rna24631	Group I	LOC103959604	GN=LOC103959604 Dbxref=GeneID:103959604,Genbank:XM_009371956.1 Name=XM_009371956.1 gbkey=mRNA product=heme-binding-like protein At3g10130%2C chloroplastic transcript_id=XM_009371956.1 gene_biotype=protein_coding	1.12767	1.16891	1.14404	1.20519	1.26256	1.42674	1.04526	0.863694	0.841343	0.61189	0.642387	0.660316
rna2467	Group I	LOC103959228	GN=LOC103959228 Dbxref=GeneID:103959228,Genbank:XM_009371579.1 Name=XM_009371579.1 gbkey=mRNA product=multiple C2 and transmembrane domain-containing protein 1-like transcript_id=XM_009371579.1 gene_biotype=protein_coding	1.2342	1.10937	1.08496	1.20888	1.17306	1.16644	0.83942	1.06924	0.867222	0.807037	0.749352	0.690814
rna24672	Group III	LOC103959658	GN=LOC103959658 Dbxref=GeneID:103959658,Genbank:XM_009372006.1 Name=XM_009372006.1 gbkey=mRNA product=histone-lysine N-methyltransferase setd3-like%2C transcript variant X1 transcript_id=XM_009372006.1 gene_biotype=protein_coding	0.509853	0.717002	0.706632	0.760927	0.760964	0.703667	1.20225	1.07699	1.27911	1.24946	1.51662	1.51652
rna24697	Group IV	LOC103959670	GN=LOC103959670 Dbxref=GeneID:103959670,Genbank:XM_009372024.1 Name=XM_009372024.1 gbkey=mRNA product=prohibitin-3%2C mitochondrial%2C transcript variant X2 transcript_id=XM_009372024.1 gene_biotype=protein_coding	0.982407	0.974484	0.923809	0.988349	1.01074	1.16238	1.39721	1.15776	1.21405	0.688813	0.680009	0.819984
rna2470	Group I	LOC103959238	GN=LOC103959238 Dbxref=GeneID:103959238,Genbank:XM_009371591.1 Name=XM_009371591.1 gbkey=mRNA product=60S ribosomal protein L6-like transcript_id=XM_009371591.1 gene_biotype=protein_coding	1.36872	1.05992	1.20588	1.18334	1.0999	1.14017	0.750409	0.932318	0.70756	0.945289	0.849344	0.757161
rna24700	Group IV	LOC103959671	GN=LOC103959671 Dbxref=GeneID:103959671,Genbank:XM_009372025.1 Name=XM_009372025.1 gbkey=mRNA product=cytosolic Fe-S cluster assembly factor NBP35 transcript_id=XM_009372025.1 gene_biotype=protein_coding	1.07654	1.06564	0.639454	1.43269	0.964023	0.8528	1.06528	1.2778	1.57067	0.909543	0.458145	0.687427
rna24711	Group III	LOC103959680	GN=LOC103959680 Dbxref=GeneID:103959680,Genbank:XM_009372039.1 Name=XM_009372039.1 gbkey=mRNA product=uncharacterized LOC103959680%2C transcript variant X3 transcript_id=XM_009372039.1 gene_biotype=protein_coding	0.498235	0.706633	0.877316	0.652847	0.548843	0.602399	1.28357	0.831312	1.57944	1.30804	1.44644	1.66493
rna24722	Group I	LOC103959687	GN=LOC103959687 Dbxref=GeneID:103959687,Genbank:XM_009372045.1 Name=XM_009372045.1 gbkey=mRNA product=succinate dehydrogenase [ubiquinone] iron-sulfur subunit 2%2C mitochondrial transcript_id=XM_009372045.1 gene_biotype=protein_coding	0.826151	1.05583	0	1.29056	1.39353	0.852777	1.57711	0.749302	1.05886	0	0.589889	0.605974
rna24735	Group II	LOC103959698	GN=LOC103959698 Dbxref=GeneID:103959698,Genbank:XM_009372055.1 Name=XM_009372055.1 gbkey=mRNA product=alpha/beta hydrolase domain-containing protein 17C-like transcript_id=XM_009372055.1 gene_biotype=protein_coding	0	0.708066	0.778556	0.590477	0.683844	0.716299	0.978588	0.74622	0.811248	1.4136	1.64925	1.92385
rna24772	Group V	LOC103959721	GN=LOC103959721 Dbxref=GeneID:103959721,Genbank:XM_009372084.1 Name=XM_009372084.1 gbkey=mRNA product=uncharacterized LOC103959721 transcript_id=XM_009372084.1 gene_biotype=protein_coding	0.581796	0.712773	0.659812	0.743199	0.87984	0.736457	1.32226	1.07948	1.85208	0.443301	1.49601	1.49299
rna24868	Group V	LOC103959807	GN=LOC103959807 Dbxref=GeneID:103959807,Genbank:XM_009372172.1 Name=XM_009372172.1 gbkey=mRNA product=branchpoint-bridging protein-like%2C transcript variant X1 transcript_id=XM_009372172.1 gene_biotype=protein_coding	0.733578	0.936092	1.01206	0.958184	1.02285	0.951652	1.27423	1.10813	1.51952	0.848017	0.843613	0.792089
rna24902	Group II	LOC103959831	GN=LOC103959831 Dbxref=GeneID:103959831,Genbank:XM_009372199.1 Name=XM_009372199.1 gbkey=mRNA product=beta-fructofuranosidase%2C soluble isoenzyme I-like transcript_id=XM_009372199.1 gene_biotype=protein_coding	0.669811	1.13742	0.924457	1.42376	0.74065	0.734242	0.774806	0.960021	0.644317	1.44721	1.23045	1.31285
rna24903	Group II	LOC103959835	GN=LOC103959835 Dbxref=GeneID:103959835,Genbank:XM_009372203.1 Name=XM_009372203.1 gbkey=mRNA product=monocopper oxidase-like protein SKS1 transcript_id=XM_009372203.1 gene_biotype=protein_coding	0	0	0	0	0	0	0.070197	0	0.096338	0.994912	1.65719	2.18136
rna24916	Group V	LOC103959841	GN=LOC103959841 Dbxref=GeneID:103959841,Genbank:XM_009372210.1 Name=XM_009372210.1 gbkey=mRNA product=UMP-CMP kinase-like%2C transcript variant X1 transcript_id=XM_009372210.1 gene_biotype=protein_coding	0	0	0	0	0.391063	0.469305	1.58954	0	1.55009	0	0	0
rna24948	Group I	LOC103959888	GN=LOC103959888 Dbxref=GeneID:103959888,Genbank:XM_009372263.1 Name=XM_009372263.1 gbkey=mRNA product=nicastrin%2C transcript variant X2 transcript_id=XM_009372263.1 gene_biotype=protein_coding	0.938513	1.14131	1.73002	1.51941	1.02753	0.695527	1.19461	1.11644	0.639208	0.5762	0.582013	0.839222
rna24951	Group I	LOC103959891	GN=LOC103959891 Dbxref=GeneID:103959891,Genbank:XM_009372266.1 Name=XM_009372266.1 gbkey=mRNA product=centromere protein V-like transcript_id=XM_009372266.1 gene_biotype=protein_coding	0.982355	1.11725	0.967332	1.23053	1.46913	1.3021	1.04264	0.836178	1.09069	0.729302	0.5413	0.691205
rna24969	Group II	LOC103959902	GN=LOC103959902 Dbxref=GeneID:103959902,Genbank:XM_009372279.1 Name=XM_009372279.1 gbkey=mRNA product=glutamine synthetase cytosolic isozyme%2C transcript variant X1 transcript_id=XM_009372279.1 gene_biotype=protein_coding	0.815371	0.931704	0.951935	0.738598	0.824899	0.771333	1.01312	0.74799	0.966869	1.32125	1.47206	1.44487
rna24986	Group III	LOC103959914	GN=LOC103959914 Dbxref=GeneID:103959914,Genbank:XM_009372293.1 Name=XM_009372293.1 gbkey=mRNA product=DNA repair protein recA homolog 1%2C chloroplastic-like transcript_id=XM_009372293.1 gene_biotype=protein_coding	0.57811	0.8022	0	0.62493	0.438244	0	1.34707	1.28477	1.02469	1.45724	1.06578	1.37696
rna2501	Group II	LOC103959774	GN=LOC103959774 Dbxref=GeneID:103959774,Genbank:XM_009372133.1 Name=XM_009372133.1 gbkey=mRNA product=mitochondrial import receptor subunit TOM9-2 transcript_id=XM_009372133.1 gene_biotype=protein_coding	1.09728	0.955302	1.13145	0.746552	0.741226	0.941833	1.01406	0.798019	0.919917	1.16775	1.29803	1.18858
rna25010	Group II	LOC103959932	GN=LOC103959932 Dbxref=GeneID:103959932,Genbank:XM_009372315.1 Name=XM_009372315.1 gbkey=mRNA product=auxin response factor 8-like%2C transcript variant X2 transcript_id=XM_009372315.1 gene_biotype=protein_coding	0.456071	0.536907	0.653503	0.512174	0.478927	0.548022	1.05834	0.619357	0.979008	2.06247	1.93448	2.16075
rna25062	Group I	LOC103959982	GN=LOC103959982 Dbxref=GeneID:103959982,Genbank:XM_009372370.1 Name=XM_009372370.1 gbkey=mRNA product=probable choline kinase 2%2C transcript variant X10 transcript_id=XM_009372370.1 gene_biotype=protein_coding	1.45306	1.20511	1.14637	1.257	1.04318	1.18881	0.643712	1.16481	0.731844	0	0.514436	0.651672
rna25070	Group V	LOC103959993	GN=LOC103959993 Dbxref=GeneID:103959993,Genbank:XM_009372381.1 Name=XM_009372381.1 gbkey=mRNA product=UPF0468 protein CG5343%2C transcript variant X2 transcript_id=XM_009372381.1 gene_biotype=protein_coding	0	0	0	0.98813	0.786289	0	1.07685	1.78435	1.22892	0.813389	0.733529	0.58854
rna25105	Group III	LOC103960000	GN=LOC103960000 Dbxref=GeneID:103960000,Genbank:XM_009372387.1 Name=XM_009372387.1 gbkey=mRNA product=RNA-binding protein 24-A-like%2C transcript variant X2 transcript_id=XM_009372387.1 gene_biotype=protein_coding	0	0.706859	0.625371	0.609477	0.557161	0.803229	1.48075	1.02746	1.65252	1.04663	1.00329	1.48727
rna25127	Group IV	LOC103960012	GN=LOC103960012 Dbxref=GeneID:103960012,Genbank:XM_009372399.1 Name=XM_009372399.1 gbkey=mRNA product=B-cell receptor-associated protein 31-like transcript_id=XM_009372399.1 gene_biotype=protein_coding	1.0339	1.03179	1.31927	1.02632	1.11314	1.05561	1.08193	0.96046	1.28159	0.533344	0.683721	0.87892
rna25243	Group I	LOC103960106	GN=LOC103960106 Dbxref=GeneID:103960106,Genbank:XM_009372519.1 Name=XM_009372519.1 gbkey=mRNA product=homocysteine S-methyltransferase 2-like transcript_id=XM_009372519.1 gene_biotype=protein_coding	1.09691	1.13467	1.16638	1.21679	1.22646	1.20712	0.860138	0.905573	1.16595	0.667682	0.621088	0.731227
rna25256	Group III	LOC103960112	GN=LOC103960112 Dbxref=GeneID:103960112,Genbank:XM_009372526.1 Name=XM_009372526.1 gbkey=mRNA product=tRNA (guanine-N(7)-)-methyltransferase non-catalytic subunit wdr4-like transcript_id=XM_009372526.1 gene_biotype=protein_coding	0	0	0.605028	0.390093	0.493319	0.494277	1.46242	0.911351	1.98461	1.06735	1.02151	1.57004
rna25275	Group IV	LOC103960125	GN=LOC103960125 Dbxref=GeneID:103960125,Genbank:XM_009372543.1 Name=XM_009372543.1 gbkey=mRNA product=pre-mRNA-splicing factor 18-like transcript_id=XM_009372543.1 gene_biotype=protein_coding	0.979295	0.97458	0	0.924177	1.27199	1.18441	0.937404	1.08293	1.37002	0.576607	0.698588	0
rna25298	Group V	LOC103960167	GN=LOC103960167 Dbxref=GeneID:103960167,Genbank:XM_009372584.1 Name=XM_009372584.1 gbkey=mRNA product=cell division control protein 2 homolog C-like transcript_id=XM_009372584.1 gene_biotype=protein_coding	0.404832	1.08251	0.844775	0.624318	0.67135	0.681085	1.70189	1.53939	1.96572	0.690871	0.800554	0.99271
rna25339	Group II	LOC103960197	GN=LOC103960197 Dbxref=GeneID:103960197,Genbank:XM_009372624.1 Name=XM_009372624.1 gbkey=mRNA product=receptor-like protein kinase FERONIA transcript_id=XM_009372624.1 gene_biotype=protein_coding	0.61895	0.623399	0.60883	0.806781	0.597718	0.491915	0.960488	0.865441	1.62803	1.60731	1.5565	1.63464
rna25340	Group I	LOC103960198	GN=LOC103960198 Dbxref=GeneID:103960198,Genbank:XM_009372625.1 Name=XM_009372625.1 gbkey=mRNA product=mannan endo-1%2C4-beta-mannosidase 6-like%2C transcript variant X1 transcript_id=XM_009372625.1 gene_biotype=protein_coding	1.77733	1.78643	0	0.565678	0.468801	0.401761	0	0	0	0	0	0
rna25389	Group II	LOC103960235	GN=LOC103960235 Dbxref=GeneID:103960235,Genbank:XM_009372677.1 Name=XM_009372677.1 gbkey=mRNA product=20 kDa chaperonin%2C chloroplastic%2C transcript variant X2 transcript_id=XM_009372677.1 gene_biotype=protein_coding	0.562231	0.748257	0	0.752815	0.785225	0.757662	1.20026	1.01376	1.07453	1.29627	1.43264	1.37635
rna25408	Group II	LOC103960242	GN=LOC103960242 Dbxref=GeneID:103960242,Genbank:XM_009372686.1 Name=XM_009372686.1 gbkey=mRNA product=4-coumarate--CoA ligase 1-like transcript_id=XM_009372686.1 gene_biotype=protein_coding	0.609595	0.652573	0.854893	0.484034	0.440622	0.489996	0.633071	0.560378	0.696105	2.23643	2.21716	2.12515
rna25468	Group I	LOC103960303	GN=LOC103960303 Dbxref=GeneID:103960303,Genbank:XM_009372757.1 Name=XM_009372757.1 gbkey=mRNA product=tryptophan synthase beta chain 1-like transcript_id=XM_009372757.1 gene_biotype=protein_coding	1.28008	1.26289	1.23436	1.34375	1.27521	1.19426	1.05421	0.938619	1.03609	0.47713	0.488206	0.415177
rna2547	Group I	LOC103959983	GN=LOC103959983 Dbxref=GeneID:103959983,Genbank:XM_009372369.1 Name=XM_009372369.1 gbkey=mRNA product=alcohol dehydrogenase class-3 transcript_id=XM_009372369.1 gene_biotype=protein_coding	1.16225	1.15253	1.15287	1.20564	1.25705	1.22154	0.942334	0.974367	1.03446	0.63477	0.648331	0.61386
rna2548	Group V	LOC103960058	GN=LOC103960058 Dbxref=GeneID:103960058,Genbank:XM_009372450.1 Name=XM_009372450.1 gbkey=mRNA product=uncharacterized LOC103960058 transcript_id=XM_009372450.1 gene_biotype=protein_coding	0	0	0	0.733175	0.716339	0.696465	0.965224	1.46529	2.74551	0.287352	0	0.390647
rna25497	Group I	LOC103960318	GN=LOC103960318 Dbxref=GeneID:103960318,Genbank:XM_009372778.1 Name=XM_009372778.1 gbkey=mRNA product=bax inhibitor 1-like transcript_id=XM_009372778.1 gene_biotype=protein_coding	1.30877	1.15585	0.589821	1.19182	1.39323	1.46991	0.837948	0.579487	0.807855	0.843957	0.677582	1.14377
rna25546	Group II	LOC103960365	GN=LOC103960365 Dbxref=GeneID:103960365,Genbank:XM_009372828.1 Name=XM_009372828.1 gbkey=mRNA product=coatomer subunit beta-1%2C transcript variant X3 transcript_id=XM_009372828.1 gene_biotype=protein_coding	1.04088	0.805584	0.977757	0.939191	0.809919	0.869886	0.480366	0.834204	0.433279	1.83174	1.65407	1.32312
rna25549	Group II	LOC103960366	GN=LOC103960366 Dbxref=GeneID:103960366,Genbank:XM_009372829.1 Name=XM_009372829.1 gbkey=mRNA product=phytoene dehydrogenase%2C chloroplastic/chromoplastic transcript_id=XM_009372829.1 gene_biotype=protein_coding	0	0.192981	0.32428	0.267122	0.091459	0.234348	0.511714	0.342308	0.701583	2.65529	2.8395	2.83942
rna25561	Group I	LOC103960380	GN=LOC103960380 Dbxref=GeneID:103960380,Genbank:XM_009372841.1 Name=XM_009372841.1 gbkey=mRNA product=phosphoglucan%2C water dikinase%2C chloroplastic%2C transcript variant X1 transcript_id=XM_009372841.1 gene_biotype=protein_coding	1.54625	1.28659	1.35035	1.59065	1.41526	1.43358	0.703308	1.21901	0.656697	0.292315	0.276457	0.229521
rna25626	Group I	LOC103960430	GN=LOC103960430 Dbxref=GeneID:103960430,Genbank:XM_009372902.1 Name=XM_009372902.1 gbkey=mRNA product=tobamovirus multiplication protein 2A-like%2C transcript variant X3 transcript_id=XM_009372902.1 gene_biotype=protein_coding	1.34494	1.19979	1.04499	1.07749	0.890561	1.22109	1.20023	1.08441	0.655252	0.648878	0.848638	0.783726
rna25671	Group II	LOC103960459	GN=LOC103960459 Dbxref=GeneID:103960459,Genbank:XM_009372941.1 Name=XM_009372941.1 gbkey=mRNA product=29 kDa ribonucleoprotein A%2C chloroplastic transcript_id=XM_009372941.1 gene_biotype=protein_coding	0	0.403924	0	0.360125	0.598178	0.613778	0.945813	1.0922	1.47777	1.80088	1.23458	1.47275
rna2568	Group II	LOC103960201	GN=LOC103960201 Dbxref=GeneID:103960201,Genbank:XM_009372633.1 Name=XM_009372633.1 gbkey=mRNA product=glutaredoxin-C5%2C chloroplastic transcript_id=XM_009372633.1 gene_biotype=protein_coding	0.609711	0.609467	0.842837	0.477312	0.593968	0.38736	0.903918	0.430654	0.963289	1.89416	1.79627	2.49105
rna25702	Group I	LOC103960494	GN=LOC103960494 Dbxref=GeneID:103960494,Genbank:XM_009372978.1 Name=XM_009372978.1 gbkey=mRNA product=phosphoglucomutase%2C chloroplastic transcript_id=XM_009372978.1 gene_biotype=protein_coding	1.13279	1.13959	1.17632	1.27903	1.25178	1.25038	0.946694	1.02372	0.949177	0.627826	0.591763	0.630919
rna25705	Group II	LOC103960496	GN=LOC103960496 Dbxref=GeneID:103960496,Genbank:XM_009372981.1 Name=XM_009372981.1 gbkey=mRNA product=uncharacterized LOC103960496 transcript_id=XM_009372981.1 gene_biotype=protein_coding	0.850903	0.889399	0.850925	0.498661	0.695059	0.752153	0.996198	0.918623	1.27049	1.39272	1.46231	1.42256
rna25725	Group I	LOC103960517	GN=LOC103960517 Dbxref=GeneID:103960517,Genbank:XM_009373000.1 Name=XM_009373000.1 gbkey=mRNA product=ABC transporter B family member 28 transcript_id=XM_009373000.1 gene_biotype=protein_coding	1.22438	0.98427	1.09837	1.18768	1.31697	1.07271	0.597939	0.921991	0.80744	0.893259	1.04477	0.850205
rna25745	Group IV	LOC103960533	GN=LOC103960533 Dbxref=GeneID:103960533,Genbank:XM_009373016.1 Name=XM_009373016.1 gbkey=mRNA product=probable transcriptional regulator SLK2%2C transcript variant X3 transcript_id=XM_009373016.1 gene_biotype=protein_coding	0.866405	1.0085	1.24881	0.96232	0.989734	0.977172	1.41366	1.1574	1.56965	0.670757	0.61006	0.525526
rna25773	Group II	LOC103960550	GN=LOC103960550 Dbxref=GeneID:103960550,Genbank:XM_009373042.1 Name=XM_009373042.1 gbkey=mRNA product=ADP-ribosylation factor-related protein 1 transcript_id=XM_009373042.1 gene_biotype=protein_coding	0.828197	0.942592	0.929145	0.791358	0.881731	0.839269	1.00197	0.888804	0.936741	1.16071	1.36704	1.43244
rna25795	Group V	LOC103960565	GN=LOC103960565 Dbxref=GeneID:103960565,Genbank:XM_009373058.1 Name=XM_009373058.1 gbkey=mRNA product=nucleolar protein 56-like%2C transcript variant X2 transcript_id=XM_009373058.1 gene_biotype=protein_coding	0.568524	0.982231	0.64902	1.07509	1.0881	0.848294	1.1989	1.20727	1.3481	0.939391	1.00537	1.08972
rna2580	Group II	LOC103960252	GN=LOC103960252 Dbxref=GeneID:103960252,Genbank:XM_009372702.1 Name=XM_009372702.1 gbkey=mRNA product=photosystem I reaction center subunit IV B%2C chloroplastic transcript_id=XM_009372702.1 gene_biotype=protein_coding	0.542378	0.565119	0.582957	0.570483	0.601991	0.628626	0.859193	0.755799	0.785721	1.95338	2.13781	2.01654
rna25813	Group V	LOC103960593	GN=LOC103960593 Dbxref=GeneID:103960593,Genbank:XM_009373078.1 Name=XM_009373078.1 gbkey=mRNA product=WD repeat-containing protein 75-like%2C transcript variant X2 transcript_id=XM_009373078.1 gene_biotype=protein_coding	0.608896	0.716169	0.695265	0.830111	0.771222	0.698798	1.33567	1.66597	1.74057	0.947467	1.04397	0.945886
rna25823	Group II	LOC103960598	GN=LOC103960598 Dbxref=GeneID:103960598,Genbank:XM_009373087.1 Name=XM_009373087.1 gbkey=mRNA product=3-oxoacyl-[acyl-carrier-protein] reductase%2C chloroplastic-like transcript_id=XM_009373087.1 gene_biotype=protein_coding	0.831781	0.878963	0.991214	0.722995	0.838514	0.88378	0.819444	0.833077	0.83719	1.36537	1.48503	1.51264
rna2588	Group I	LOC103960307	GN=LOC103960307 Dbxref=GeneID:103960307,Genbank:XM_009372763.1 Name=XM_009372763.1 gbkey=mRNA product=22.0 kDa class IV heat shock protein transcript_id=XM_009372763.1 gene_biotype=protein_coding	2.2968	1.32774	1.8374	0.624472	0.471714	0.400104	0.041763	0	0	0	0	0
rna25889	Group II	LOC103960664	GN=LOC103960664 Dbxref=GeneID:103960664,Genbank:XM_009373146.1 Name=XM_009373146.1 gbkey=mRNA product=ABC transporter G family member 32-like transcript_id=XM_009373146.1 gene_biotype=protein_coding	0	0	0	0	0	0	0.424988	0	0.556702	1.08831	1.21288	1.71712
rna25920	Group I	LOC103960685	GN=LOC103960685 Dbxref=GeneID:103960685,Genbank:XM_009373165.1 Name=XM_009373165.1 gbkey=mRNA product=peroxisomal fatty acid beta-oxidation multifunctional protein AIM1-like transcript_id=XM_009373165.1 gene_biotype=protein_coding	1.13332	1.13874	1.34593	1.05606	1.12573	1.13183	0.647221	0.719352	0.679557	1.07271	0.914849	1.0347
rna25938	Group II	LOC103960703	GN=LOC103960703 Dbxref=GeneID:103960703,Genbank:XM_009373185.1 Name=XM_009373185.1 gbkey=mRNA product=proline-rich receptor-like protein kinase PERK1 transcript_id=XM_009373185.1 gene_biotype=protein_coding	0	0.661876	0.762601	0.87313	0.573535	0.549942	1.35263	0.862578	1.05826	1.64175	0.959959	1.70375
rna25992	Group I	LOC103960755	GN=LOC103960755 Dbxref=GeneID:103960755,Genbank:XM_009373234.1 Name=XM_009373234.1 gbkey=mRNA product=anthocyanidin 3-O-glucosyltransferase 2-like transcript_id=XM_009373234.1 gene_biotype=protein_coding	1.22961	1.12306	1.72451	0.86118	1.07902	0.875912	0.736381	0.712985	0.657352	0	0	0
rna26032	Group IV	LOC103960803	GN=LOC103960803 Dbxref=GeneID:103960803,Genbank:XM_009373291.1 Name=XM_009373291.1 gbkey=mRNA product=pentatricopeptide repeat-containing protein At4g36680%2C mitochondrial transcript_id=XM_009373291.1 gene_biotype=protein_coding	1.05398	1.0237	0.946602	1.17652	1.09141	1.11478	1.21171	1.40632	1.2673	0.573433	0.561421	0.57283
rna26043	Group II	LOC103960809	GN=LOC103960809 Dbxref=GeneID:103960809,Genbank:XM_009373298.1 Name=XM_009373298.1 gbkey=mRNA product=F-box protein At5g07610-like%2C transcript variant X2 transcript_id=XM_009373298.1 gene_biotype=protein_coding	0.729679	0.789353	0.683845	0.775019	0.904948	0.829754	1.1217	0.981052	1.25967	1.18756	1.36767	1.36975
rna26106	Group IV	LOC103960856	GN=LOC103960856 Dbxref=GeneID:103960856,Genbank:XM_009373350.1 Name=XM_009373350.1 gbkey=mRNA product=gamma carbonic anhydrase 1%2C mitochondrial-like transcript_id=XM_009373350.1 gene_biotype=protein_coding	1.00482	1.17964	0.847511	1.11441	1.18454	1.19693	1.21745	1.0716	1.04233	0.712755	0.616425	0.811606
rna2611	Group I	LOC103961574	GN=LOC103961574 Dbxref=GeneID:103961574,Genbank:XM_009374145.1 Name=XM_009374145.1 gbkey=mRNA product=alcohol dehydrogenase-like transcript_id=XM_009374145.1 gene_biotype=protein_coding	1.36123	1.33828	1.29356	1.25866	1.2585	1.3028	1.07949	1.0797	1.09431	0.300692	0.325506	0.307271
rna26125	Group V	LOC103960886	GN=LOC103960886 Dbxref=GeneID:103960886,Genbank:XM_009373376.1 Name=XM_009373376.1 gbkey=mRNA product=SWI/SNF complex component SNF12 homolog transcript_id=XM_009373376.1 gene_biotype=protein_coding	0.78365	0.960286	1.03592	0.951554	1.03385	0.954917	1.31096	1.06837	1.49184	0.753444	0.818753	0.836452
rna2613	Group V	LOC103960431	GN=LOC103960431 Dbxref=GeneID:103960431,Genbank:XM_009372907.1 Name=XM_009372907.1 gbkey=mRNA product=putative kinase-like protein TMKL1 transcript_id=XM_009372907.1 gene_biotype=protein_coding	0	0.686943	0	0.70246	0	0	1.54462	1.28107	1.28363	0.77175	0.860098	0.869431
rna26130	Group II	LOC103960893	GN=LOC103960893 Dbxref=GeneID:103960893,Genbank:XM_009373381.1 Name=XM_009373381.1 gbkey=mRNA product=uncharacterized LOC103960893 transcript_id=XM_009373381.1 gene_biotype=protein_coding	0.711064	0.545485	0.677713	0.751218	0.771372	0.929074	1.03399	0.826105	0.969381	1.60382	1.72873	1.45205
rna26156	Group I	LOC103960908	GN=LOC103960908 Dbxref=GeneID:103960908,Genbank:XM_009373399.1 Name=XM_009373399.1 gbkey=mRNA product=protoporphyrinogen oxidase%2C mitochondrial transcript_id=XM_009373399.1 gene_biotype=protein_coding	1.33156	1.15863	1.29137	1.18825	1.2087	1.20992	0.8977	1.01069	0.839607	0.622596	0.6101	0.630872
rna26158	Group IV	LOC103960910	GN=LOC103960910 Dbxref=GeneID:103960910,Genbank:XM_009373401.1 Name=XM_009373401.1 gbkey=mRNA product=ribosome-recycling factor%2C chloroplastic transcript_id=XM_009373401.1 gene_biotype=protein_coding	1.13782	1.17321	1.06781	1.01327	1.0954	1.06201	1.17276	1.05504	1.1373	0.663608	0.712989	0.708798
rna2616	Group II	LOC103960500	GN=LOC103960500 Dbxref=GeneID:103960500,Genbank:XM_009372987.1 Name=XM_009372987.1 gbkey=mRNA product=sterol 3-beta-glucosyltransferase UGT80A2 transcript_id=XM_009372987.1 gene_biotype=protein_coding	0.560391	0.803645	0.619313	0.959252	1.3071	0.821003	1.04371	0	1.19621	1.36013	1.28724	1.042
rna26163	Group I	LOC103960915	GN=LOC103960915 Dbxref=GeneID:103960915,Genbank:XM_009373407.1 Name=XM_009373407.1 gbkey=mRNA product=phosducin-like protein 3 transcript_id=XM_009373407.1 gene_biotype=protein_coding	1.11552	1.37466	1.15383	1.28772	1.16709	1.21383	0.75102	1.02222	1.10246	0.503519	0.58343	0.724717
rna26169	Group I	LOC103960918	GN=LOC103960918 Dbxref=GeneID:103960918,Genbank:XM_009373411.1 Name=XM_009373411.1 gbkey=mRNA product=cytochrome c1-2%2C heme protein%2C mitochondrial transcript_id=XM_009373411.1 gene_biotype=protein_coding	1.4417	1.07521	1.07621	1.06731	0.974221	1.03306	0.728098	0.906091	0.6519	1.06986	1.06898	0.907372
rna26175	Group IV	LOC103960921	GN=LOC103960921 Dbxref=GeneID:103960921,Genbank:XM_009373418.1 Name=XM_009373418.1 gbkey=mRNA product=thymidylate kinase-like%2C transcript variant X3 transcript_id=XM_009373418.1 gene_biotype=protein_coding	0.897432	0.971065	1.15539	1.14176	1.14626	1.14919	1.22021	1.02515	1.42367	0.617281	0.609289	0.643299
rna26219	Group I	LOC103960954	GN=LOC103960954 Dbxref=GeneID:103960954,Genbank:XM_009373454.1 Name=XM_009373454.1 gbkey=mRNA product=class I heat shock protein-like transcript_id=XM_009373454.1 gene_biotype=protein_coding	2.11496	1.3462	1.52998	0.437781	0.324915	0.24616	0	0	0	0	0	0
rna2622	Group II	LOC103960456	GN=LOC103960456 Dbxref=GeneID:103960456,Genbank:XM_009372942.1 Name=XM_009372942.1 gbkey=mRNA product=3-ketoacyl-CoA thiolase 2%2C peroxisomal transcript_id=XM_009372942.1 gene_biotype=protein_coding	0.75147	0.858193	0.841257	0.857582	0.924886	0.953085	0.902973	0.790306	0.879765	1.34296	1.45488	1.44265
rna26225	Group III	LOC103960959	GN=LOC103960959 Dbxref=GeneID:103960959,Genbank:XM_009373458.1 Name=XM_009373458.1 gbkey=mRNA product=28 kDa ribonucleoprotein%2C chloroplastic-like transcript_id=XM_009373458.1 gene_biotype=protein_coding	0.829356	0.869669	0.774533	0.826266	0.820507	0.864503	1.07299	1.22898	0.991722	1.33185	1.15896	1.23066
rna26231	Group IV	LOC103960964	GN=LOC103960964 Dbxref=GeneID:103960964,Genbank:XM_009373464.1 Name=XM_009373464.1 gbkey=mRNA product=pentatricopeptide repeat-containing protein At4g35850%2C mitochondrial-like transcript_id=XM_009373464.1 gene_biotype=protein_coding	0.765539	1.05807	1.1386	1.11894	1.11886	1.06252	1.20401	1.15893	1.18346	0.712255	0.707638	0.771178
rna26233	Group V	LOC103960969	GN=LOC103960969 Dbxref=GeneID:103960969,Genbank:XM_009373472.1 Name=XM_009373472.1 gbkey=mRNA product=E3 ubiquitin-protein ligase RGLG2 transcript_id=XM_009373472.1 gene_biotype=protein_coding	0.384825	1.1201	0.720584	0.876392	0.851219	0.735016	1.16832	1.10266	1.38653	1.30057	0	1.35378
rna26264	Group I	LOC103961011	GN=LOC103961011 Dbxref=GeneID:103961011,Genbank:XM_009373513.1 Name=XM_009373513.1 gbkey=mRNA product=HMG-Y-related protein A-like transcript_id=XM_009373513.1 gene_biotype=protein_coding	1.73426	1.09189	1.2909	0.814044	0.827522	0.8155	0.644479	0.781404	0	0	0	0
rna26273	Group IV	LOC103961051	GN=LOC103961051 Dbxref=GeneID:103961051,Genbank:XM_009373561.1 Name=XM_009373561.1 gbkey=mRNA product=double-stranded RNA-binding protein 2-like transcript_id=XM_009373561.1 gene_biotype=protein_coding	1.0667	1.06757	1.37061	1.16513	1.187	1.11481	1.32228	0.859989	1.41839	0.463822	0.327451	0.63625
rna26328	Group I	LOC103961069	GN=LOC103961069 Dbxref=GeneID:103961069,Genbank:XM_009373580.1 Name=XM_009373580.1 gbkey=mRNA product=60S ribosomal protein L37a transcript_id=XM_009373580.1 gene_biotype=protein_coding	1.28224	1.08265	0.90673	1.41158	1.24865	1.07005	0.722716	0.956418	0.9982	0.893899	0.688266	0.738619
rna26358	Group II	LOC103961094	GN=LOC103961094 Dbxref=GeneID:103961094,Genbank:XM_009373605.1 Name=XM_009373605.1 gbkey=mRNA product=dnaJ homolog subfamily C member 2-like%2C transcript variant X1 transcript_id=XM_009373605.1 gene_biotype=protein_coding	0	0	0	0	0	0	0.573483	0	0.603338	1.11343	1.42571	1.28404
rna2636	Group IV	LOC103960585	GN=LOC103960585 Dbxref=GeneID:103960585,Genbank:XM_009373103.1 Name=XM_009373103.1 gbkey=mRNA product=glycine-rich cell wall structural protein 1.8-like%2C transcript variant X7 transcript_id=XM_009373103.1 gene_biotype=protein_coding	1.05287	1.03383	1.07141	0.956379	1.13423	1.02864	1.21581	1.18792	1.27334	0.659848	0.678385	0.707339
rna26369	Group II	LOC103961102	GN=LOC103961102 Dbxref=GeneID:103961102,Genbank:XM_009373613.1 Name=XM_009373613.1 gbkey=mRNA product=phosphoacetylglucosamine mutase-like%2C transcript variant X1 transcript_id=XM_009373613.1 gene_biotype=protein_coding	0.580425	0.687128	0.684403	0.795728	0.749561	0.839338	1.06043	0.818597	1.04581	1.59619	1.46026	1.68213
rna26376	Group II	LOC103961104	GN=LOC103961104 Dbxref=GeneID:103961104,Genbank:XM_009373624.1 Name=XM_009373624.1 gbkey=mRNA product=probable methyltransferase PMT14%2C transcript variant X7 transcript_id=XM_009373624.1 gene_biotype=protein_coding	0.507735	0.85674	0.767899	0.714613	0.663614	0.634637	0.886876	0.826166	1.17818	1.35332	1.7777	1.83252
rna26400	Group II	LOC103961129	GN=LOC103961129 Dbxref=GeneID:103961129,Genbank:XM_009373654.1 Name=XM_009373654.1 gbkey=mRNA product=ATP sulfurylase 1%2C chloroplastic-like transcript_id=XM_009373654.1 gene_biotype=protein_coding	0.514494	0.756119	0.833485	0.902081	0.924215	0.853427	1.07477	0.694049	1.08657	1.26965	1.42777	1.66337
rna26438	Group II	LOC103961169	GN=LOC103961169 Dbxref=GeneID:103961169,Genbank:XM_009373695.1 Name=XM_009373695.1 gbkey=mRNA product=protein LURP-one-related 15-like transcript_id=XM_009373695.1 gene_biotype=protein_coding	0.855982	0.842378	1.37538	0.601984	0.604016	0.663481	0.651186	0.618175	0.735668	1.41981	1.81652	1.81543
rna26446	Group II	LOC103961176	GN=LOC103961176 Dbxref=GeneID:103961176,Genbank:XM_009373704.1 Name=XM_009373704.1 gbkey=mRNA product=alanine--glyoxylate aminotransferase 2 homolog 2%2C mitochondrial-like transcript_id=XM_009373704.1 gene_biotype=protein_coding	1.03025	0.942409	1.00332	0.626462	0.737417	0.834551	0.824304	0.775213	0.953705	1.36293	1.48489	1.42455
rna26458	Group III	LOC103961185	GN=LOC103961185 Dbxref=GeneID:103961185,Genbank:XM_009373716.1 Name=XM_009373716.1 gbkey=mRNA product=prosaposin%2C transcript variant X1 transcript_id=XM_009373716.1 gene_biotype=protein_coding	0.67936	0.668999	0.848675	0.526378	0.637349	0.681447	1.54467	1.10625	1.59	1.27572	1.15415	1.287
rna26478	Group IV	LOC103961207	GN=LOC103961207 Dbxref=GeneID:103961207,Genbank:XM_009373739.1 Name=XM_009373739.1 gbkey=mRNA product=non-specific lipid-transfer protein-like transcript_id=XM_009373739.1 gene_biotype=protein_coding	1.03993	1.2024	1.38222	1.09885	1.39673	1.33801	1.13327	0.933252	1.27542	0.35845	0.409757	0.431705
rna26491	Group II	LOC103961212	GN=LOC103961212 Dbxref=GeneID:103961212,Genbank:XM_009373744.1 Name=XM_009373744.1 gbkey=mRNA product=uncharacterized LOC103961212 transcript_id=XM_009373744.1 gene_biotype=protein_coding	0	0.516454	0	0.488633	0.503295	0.742107	0.951439	0.729001	0.989569	1.74627	1.5452	1.78803
rna26497	Group IV	LOC103961215	GN=LOC103961215 Dbxref=GeneID:103961215,Genbank:XM_009373752.1 Name=XM_009373752.1 gbkey=mRNA product=uncharacterized LOC103961215%2C transcript variant X3 transcript_id=XM_009373752.1 gene_biotype=protein_coding	1.01592	1.02899	1.1019	1.0164	1.05848	1.03033	1.2543	1.19361	1.08224	0.72605	0.755976	0.735803
rna26502	Group I	LOC103961219	GN=LOC103961219 Dbxref=GeneID:103961219,Genbank:XM_009373756.1 Name=XM_009373756.1 gbkey=mRNA product=transmembrane protein 87B-like transcript_id=XM_009373756.1 gene_biotype=protein_coding	1.14318	1.16225	1.15786	1.15109	1.20108	1.02391	1.0152	1.06347	0.827722	0.5934	1.00785	0.652992
rna26523	Group III	LOC103961245	GN=LOC103961245 Dbxref=GeneID:103961245,Genbank:XM_009373778.1 Name=XM_009373778.1 gbkey=mRNA product=uncharacterized LOC103961245%2C transcript variant X1 transcript_id=XM_009373778.1 gene_biotype=protein_coding	0.315647	0.655586	0.834944	0.463225	0.624251	0.603468	1.56097	1.41637	1.95331	1.08052	1.2069	1.2848
rna26543	Group V	LOC103961258	GN=LOC103961258 Dbxref=GeneID:103961258,Genbank:XM_009373798.1 Name=XM_009373798.1 gbkey=mRNA product=craniofacial development protein 1 transcript_id=XM_009373798.1 gene_biotype=protein_coding	0.420359	0.758985	1.27482	0.792224	0.808944	0.769527	1.29611	1.42933	1.69182	0.850308	0.936728	0.97084
rna26544	Group II	LOC103961257	GN=LOC103961257 Dbxref=GeneID:103961257,Genbank:XM_009373797.1 Name=XM_009373797.1 gbkey=mRNA product=probable protein Pop3 transcript_id=XM_009373797.1 gene_biotype=protein_coding	0.793115	0.823086	0.556531	0.729847	0.797759	0.836327	1.02033	0.828155	0.818442	1.38077	1.72515	1.69048
rna26547	Group II	LOC103961261	GN=LOC103961261 Dbxref=GeneID:103961261,Genbank:XM_009373802.1 Name=XM_009373802.1 gbkey=mRNA product=30S ribosomal protein S1%2C chloroplastic transcript_id=XM_009373802.1 gene_biotype=protein_coding	0.698387	0.686344	0.667382	0.717751	0.723278	0.722546	0.983833	0.933171	0.826907	1.75532	1.65689	1.62819
rna26579	Group IV	LOC103961287	GN=LOC103961287 Dbxref=GeneID:103961287,Genbank:XM_009373831.1 Name=XM_009373831.1 gbkey=mRNA product=flowering time control protein FCA%2C transcript variant X1 transcript_id=XM_009373831.1 gene_biotype=protein_coding	0.804274	1.12472	0.898676	1.04273	1.39644	1.06181	1.52749	1.00667	1.48569	0.434975	0.538851	0.677684
rna26600	Group II	LOC103961317	GN=LOC103961317 Dbxref=GeneID:103961317,Genbank:XM_009373860.1 Name=XM_009373860.1 gbkey=mRNA product=ATP-citrate synthase beta chain protein 1-like transcript_id=XM_009373860.1 gene_biotype=protein_coding	0.812762	0.807553	0.892056	0.731153	0.790624	0.788308	0.81515	0.728187	0.865287	1.48256	1.60483	1.68152
rna26606	Group IV	LOC103961323	GN=LOC103961323 Dbxref=GeneID:103961323,Genbank:XM_009373867.1 Name=XM_009373867.1 gbkey=mRNA product=peptidyl-prolyl cis-trans isomerase CYP19-3-like transcript_id=XM_009373867.1 gene_biotype=protein_coding	0.791788	0.976435	1.02668	1.07566	1.19254	1.07479	1.28148	1.2455	1.52377	0.605958	0.588024	0.617393
rna26651	Group II	LOC103961365	GN=LOC103961365 Dbxref=GeneID:103961365,Genbank:XM_009373908.1 Name=XM_009373908.1 gbkey=mRNA product=uncharacterized LOC103961365 transcript_id=XM_009373908.1 gene_biotype=protein_coding	0.878106	0.905	0.893694	0.930224	0.942146	0.96385	0.94701	0.799022	0.843192	1.1669	1.39257	1.33829
rna26664	Group I	LOC103961376	GN=LOC103961376 Dbxref=GeneID:103961376,Genbank:XM_009373917.1 Name=XM_009373917.1 gbkey=mRNA product=60S ribosomal protein L32-1 transcript_id=XM_009373917.1 gene_biotype=protein_coding	1.14122	1.04854	1.08927	1.22395	1.33932	1.13196	0.742499	1.00027	0.902636	0.863316	0.8145	0.70252
rna26673	Group II	LOC103961387	GN=LOC103961387 Dbxref=GeneID:103961387,Genbank:XM_009373926.1 Name=XM_009373926.1 gbkey=mRNA product=peptidyl-prolyl cis-trans isomerase FKBP62-like transcript_id=XM_009373926.1 gene_biotype=protein_coding	1.47386	0.761118	0.797401	1.0036	0.774845	0.923017	0.511488	0.914707	0.538147	1.66373	1.45969	1.1784
rna26675	Group II	LOC103961391	GN=LOC103961391 Dbxref=GeneID:103961391,Genbank:XM_009373928.1 Name=XM_009373928.1 gbkey=mRNA product=probable glucan endo-1%2C3-beta-glucosidase A6 transcript_id=XM_009373928.1 gene_biotype=protein_coding	0.817249	1.54376	0.919028	0	0.765646	0.462231	1.13232	0	0.65908	1.27289	1.17813	1.24966
rna26703	Group II	LOC103961408	GN=LOC103961408 Dbxref=GeneID:103961408,Genbank:XM_009373953.1 Name=XM_009373953.1 gbkey=mRNA product=putative G3BP-like protein transcript_id=XM_009373953.1 gene_biotype=protein_coding	0.587675	0.785562	0.850518	0.638058	0.630667	0.553271	1.03253	1.09166	1.05559	1.49503	1.76542	1.51403
rna2672	Group I	LOC103961652	GN=LOC103961652 Dbxref=GeneID:103961652,Genbank:XM_009374229.1 Name=XM_009374229.1 gbkey=mRNA product=uncharacterized LOC103961652 transcript_id=XM_009374229.1 gene_biotype=protein_coding	1.02431	1.1852	0	1.01982	1.02986	1.13141	0	0.750502	0.697825	0	1.12001	1.04106
rna26746	Group I	LOC103961453	GN=LOC103961453 Dbxref=GeneID:103961453,Genbank:XM_009374000.1 Name=XM_009374000.1 gbkey=mRNA product=non-specific lipid transfer protein GPI-anchored 1 transcript_id=XM_009374000.1 gene_biotype=protein_coding	1.38323	1.31344	1.36256	1.14729	1.19043	1.02488	0.844986	0.788209	0.896623	0.661882	0.676175	0.710294
rna26747	Group IV	LOC103961458	GN=LOC103961458 Dbxref=GeneID:103961458,Genbank:XM_009374004.1 Name=XM_009374004.1 gbkey=mRNA product=glucuronoxylan 4-O-methyltransferase 1 transcript_id=XM_009374004.1 gene_biotype=protein_coding	0.872272	1.19463	1.28564	1.26327	1.12207	1.08125	1.21469	0.944777	0.921869	0.633274	0.70463	0.761625
rna26753	Group II	LOC103961459	GN=LOC103961459 Dbxref=GeneID:103961459,Genbank:XM_009374005.1 Name=XM_009374005.1 gbkey=mRNA product=chlorophyll a-b binding protein%2C chloroplastic transcript_id=XM_009374005.1 gene_biotype=protein_coding	0.279077	0.312008	0.446422	0.596373	0.597396	0.781032	1.05557	0.614202	0.751134	2.11365	1.78446	2.66867
rna26770	Group IV	LOC103961471	GN=LOC103961471 Dbxref=GeneID:103961471,Genbank:XM_009374021.1 Name=XM_009374021.1 gbkey=mRNA product=sulfite oxidase-like%2C transcript variant X2 transcript_id=XM_009374021.1 gene_biotype=protein_coding	1.18999	1.13634	1.24276	1.10117	1.269	1.27083	1.08793	1.05067	1.03793	0.431296	0.624763	0.557314
rna26781	Group I	LOC103961483	GN=LOC103961483 Dbxref=GeneID:103961483,Genbank:XM_009374035.1 Name=XM_009374035.1 gbkey=mRNA product=mannosyl-oligosaccharide glucosidase GCS1-like transcript_id=XM_009374035.1 gene_biotype=protein_coding	1.20446	1.18338	1.4326	1.18803	1.21787	1.14564	0.834614	0.851059	0.734008	0.805432	0.698512	0.704404
rna26841	Group V	LOC103961534	GN=LOC103961534 Dbxref=GeneID:103961534,Genbank:XM_009374099.1 Name=XM_009374099.1 gbkey=mRNA product=uncharacterized LOC103961534%2C transcript variant X2 transcript_id=XM_009374099.1 gene_biotype=protein_coding	0.712268	0.777965	0.895728	0.809654	0.810708	0.810357	1.38905	1.21691	1.44245	0.903879	1.10645	1.12458
rna26899	Group V	LOC103961585	GN=LOC103961585 Dbxref=GeneID:103961585,Genbank:XM_009374157.1 Name=XM_009374157.1 gbkey=mRNA product=SUMO-conjugating enzyme SCE1-like transcript_id=XM_009374157.1 gene_biotype=protein_coding	0	0	0.305858	1.04729	1.63555	1.46156	0.971576	0.750931	1.55977	0.874795	0.583663	0.809005
rna269	Group II	LOC103956260	GN=LOC103956260 Dbxref=GeneID:103956260,Genbank:XM_009368263.1 Name=XM_009368263.1 gbkey=mRNA product=oxygen-evolving enhancer protein 3-2%2C chloroplastic transcript_id=XM_009368263.1 gene_biotype=protein_coding	0.145466	0.272366	0.139997	0.392436	0.499725	0.612772	1.11048	0.618366	0.842316	2.09219	2.49485	2.77904
rna26902	Group III	LOC103961587	GN=LOC103961587 Dbxref=GeneID:103961587,Genbank:XM_009374159.1 Name=XM_009374159.1 gbkey=mRNA product=tRNA-dihydrouridine(16/17) synthase [NAD(P)(+)]-like transcript_id=XM_009374159.1 gene_biotype=protein_coding	0	0.652889	0.788677	0.773676	0	0.794347	1.0561	0.844372	1.71495	1.03505	1.10072	1.23921
rna26905	Group III	LOC103961590	GN=LOC103961590 Dbxref=GeneID:103961590,Genbank:XM_009374162.1 Name=XM_009374162.1 gbkey=mRNA product=cysteine proteinase COT44-like transcript_id=XM_009374162.1 gene_biotype=protein_coding	0.918724	0.727483	0.729238	0.471953	0.540654	0.541651	1.4126	1.20281	1.50521	1.50099	1.21932	1.22938
rna2692	Group V	LOC103960987	GN=LOC103960987 Dbxref=GeneID:103960987,Genbank:XM_009373493.1 Name=XM_009373493.1 gbkey=mRNA product=purple acid phosphatase 15 transcript_id=XM_009373493.1 gene_biotype=protein_coding	0	0	0	0	0.569108	0.639885	1.2704	1.48799	1.12935	0.903264	0	0
rna2696	Group II	LOC103961023	GN=LOC103961023 Dbxref=GeneID:103961023,Genbank:XM_009373530.1 Name=XM_009373530.1 gbkey=mRNA product=small ubiquitin-related modifier 1-like transcript_id=XM_009373530.1 gene_biotype=protein_coding	0.935068	0.756242	1.19515	0	0.444419	0.45349	0.357148	0	0	1.6192	1.58752	1.65176
rna26967	Group V	LOC103961638	GN=LOC103961638 Dbxref=GeneID:103961638,Genbank:XM_009374212.1 Name=XM_009374212.1 gbkey=mRNA product=cyclin-dependent kinases regulatory subunit 1 transcript_id=XM_009374212.1 gene_biotype=protein_coding	0.532124	0.853021	0.971679	0.615887	0.738838	0.750045	1.58855	1.27275	1.59157	0.871178	1.03794	1.17643
rna26989	Group II	LOC103961660	GN=LOC103961660 Dbxref=GeneID:103961660,Genbank:XM_009374235.1 Name=XM_009374235.1 gbkey=mRNA product=beta-fructofuranosidase%2C insoluble isoenzyme 1-like transcript_id=XM_009374235.1 gene_biotype=protein_coding	0.039515	0	0	0.023258	0.023479	0.024508	0.121689	0.099069	0.125853	3.78569	3.18065	2.57629
rna26998	Group I	LOC103961668	GN=LOC103961668 Dbxref=GeneID:103961668,Genbank:XM_009374245.1 Name=XM_009374245.1 gbkey=mRNA product=alpha/beta hydrolase domain-containing protein 11-like transcript_id=XM_009374245.1 gene_biotype=protein_coding	1.30746	1.2298	1.16346	1.10105	1.22915	1.16799	1.24016	0.98695	1.1534	0.408691	0.482178	0.529712
rna27011	Group IV	LOC103961677	GN=LOC103961677 Dbxref=GeneID:103961677,Genbank:XM_009374255.1 Name=XM_009374255.1 gbkey=mRNA product=peptidyl-prolyl cis-trans isomerase CYP18-2-like transcript_id=XM_009374255.1 gene_biotype=protein_coding	0.877492	0.998061	1.18003	0.949585	1.06762	0.946254	1.30194	1.05638	1.24676	0.791776	0.75404	0.83006
rna27034	Group II	LOC103961687	GN=LOC103961687 Dbxref=GeneID:103961687,Genbank:XM_009374263.1 Name=XM_009374263.1 gbkey=mRNA product=40S ribosomal protein S17-4-like transcript_id=XM_009374263.1 gene_biotype=protein_coding	1.23507	1.0227	0.701662	1.07298	1.00712	0.810242	0.813469	0.895618	0.4982	1.3786	1.3609	1.20344
rna27041	Group IV	LOC103961694	GN=LOC103961694 Dbxref=GeneID:103961694,Genbank:XM_009374281.1 Name=XM_009374281.1 gbkey=mRNA product=bifunctional purine biosynthesis protein purH-like%2C transcript variant X2 transcript_id=XM_009374281.1 gene_biotype=protein_coding	1.12614	1.08294	1.10618	1.13824	1.13946	1.11694	1.00049	1.13985	0.999489	0.740335	0.709398	0.700534
rna27060	Group II	LOC103961710	GN=LOC103961710 Dbxref=GeneID:103961710,Genbank:XM_009374298.1 Name=XM_009374298.1 gbkey=mRNA product=aspartic proteinase nepenthesin-1-like transcript_id=XM_009374298.1 gene_biotype=protein_coding	0	0.921721	0	0.756643	0.824763	0	0.418904	0.818621	0.9762	1.62498	1.10316	1.555
rna27074	Group II	LOC103961734	GN=LOC103961734 Dbxref=GeneID:103961734,Genbank:XM_009374320.1 Name=XM_009374320.1 gbkey=mRNA product=cysteine synthase-like transcript_id=XM_009374320.1 gene_biotype=protein_coding	0.700803	0.758578	0.785962	0.782493	0.810738	0.815248	0.936028	0.813539	0.922445	1.50978	1.53343	1.63096
rna2708	Group I	LOC103961070	GN=LOC103961070 Dbxref=GeneID:103961070,Genbank:XM_009373583.1 Name=XM_009373583.1 gbkey=mRNA product=B-cell receptor-associated protein 31 transcript_id=XM_009373583.1 gene_biotype=protein_coding	1.28242	1.16568	1.37296	1.01231	1.16624	1.07994	1.07233	0.982988	1.02409	0.538135	0.636306	0.666602
rna27080	Group V	LOC103961738	GN=LOC103961738 Dbxref=GeneID:103961738,Genbank:XM_009374327.1 Name=XM_009374327.1 gbkey=mRNA product=glucan endo-1%2C3-beta-D-glucosidase%2C transcript variant X2 transcript_id=XM_009374327.1 gene_biotype=protein_coding	0.955289	0.871107	1.27042	0.773984	0.760672	0.764177	1.67876	1.49395	2.01889	0.43466	0.471797	0.506306
rna27083	Group II	LOC103961741	GN=LOC103961741 Dbxref=GeneID:103961741,Genbank:XM_009374330.1 Name=XM_009374330.1 gbkey=mRNA product=protein canopy-1 transcript_id=XM_009374330.1 gene_biotype=protein_coding	0.602931	0.878707	1.31782	0.790973	0.814811	0.870924	0.674719	0.735404	0.787489	1.47293	1.54967	1.50363
rna27084	Group II	LOC103961743	GN=LOC103961743 Dbxref=GeneID:103961743,Genbank:XM_009374331.1 Name=XM_009374331.1 gbkey=mRNA product=glyceraldehyde-3-phosphate dehydrogenase B%2C chloroplastic transcript_id=XM_009374331.1 gene_biotype=protein_coding	0.398805	0.431549	0.397412	0.385056	0.357704	0.517734	0.6217	0.474633	0.618259	2.84301	2.59293	2.3612
rna27088	Group V	LOC103961745	GN=LOC103961745 Dbxref=GeneID:103961745,Genbank:XM_009374334.1 Name=XM_009374334.1 gbkey=mRNA product=transcription initiation factor TFIID subunit 4b-like%2C transcript variant X2 transcript_id=XM_009374334.1 gene_biotype=protein_coding	0.769906	0.94241	1.12969	0.811583	1.11128	0.99972	1.23626	1.103	1.49248	0.732922	0.838156	0.832593
rna27093	Group II	LOC103961748	GN=LOC103961748 Dbxref=GeneID:103961748,Genbank:XM_009374339.1 Name=XM_009374339.1 gbkey=mRNA product=outer envelope pore protein 21%2C chloroplastic transcript_id=XM_009374339.1 gene_biotype=protein_coding	0.723523	0.72581	0.894963	0.76022	0.799583	0.815016	1.14966	0.93608	1.13202	1.40795	1.31093	1.34424
rna27098	Group I	LOC103961755	GN=LOC103961755 Dbxref=GeneID:103961755,Genbank:XM_009374345.1 Name=XM_009374345.1 gbkey=mRNA product=monosaccharide-sensing protein 2 transcript_id=XM_009374345.1 gene_biotype=protein_coding	1.29677	1.04676	1.1619	1.1327	1.07914	1.10474	0.731905	0.801241	0.677377	0.996033	1.00254	0.968907
rna27107	Group I	LOC103961761	GN=LOC103961761 Dbxref=GeneID:103961761,Genbank:XM_009374352.1 Name=XM_009374352.1 gbkey=mRNA product=short-chain dehydrogenase/reductase family 42E member 1 transcript_id=XM_009374352.1 gene_biotype=protein_coding	1.22264	1.24561	1.25507	1.31508	1.27729	1.3064	0.965696	0.941511	1.0954	0.393751	0.418809	0.562743
rna27119	Group II	LOC103961765	GN=LOC103961765 Dbxref=GeneID:103961765,Genbank:XM_009374360.1 Name=XM_009374360.1 gbkey=mRNA product=cinnamoyl-CoA reductase 2-like transcript_id=XM_009374360.1 gene_biotype=protein_coding	0.704103	0.694439	0.727806	0.77724	0.808847	0.942781	0.743266	0.683503	0.670398	1.80654	1.6584	1.78268
rna27120	Group II	LOC103961764	GN=LOC103961764 Dbxref=GeneID:103961764,Genbank:XM_009374359.1 Name=XM_009374359.1 gbkey=mRNA product=cinnamoyl-CoA reductase 2-like transcript_id=XM_009374359.1 gene_biotype=protein_coding	0.422691	0.380122	0.504516	0.41241	0.315481	0.44063	0.721452	0.523302	0.932519	2.48575	2.63082	2.23031
rna27135	Group V	LOC103961775	GN=LOC103961775 Dbxref=GeneID:103961775,Genbank:XM_009374374.1 Name=XM_009374374.1 gbkey=mRNA product=cyclin-dependent kinase B2-2 transcript_id=XM_009374374.1 gene_biotype=protein_coding	0.129799	0.751894	0.920648	0.387655	0.566537	0.415805	1.87312	1.61668	2.11625	0.953281	1.13725	1.13108
rna27151	Group II	LOC103961782	GN=LOC103961782 Dbxref=GeneID:103961782,Genbank:XM_009374389.1 Name=XM_009374389.1 gbkey=mRNA product=calvin cycle protein CP12-3%2C chloroplastic transcript_id=XM_009374389.1 gene_biotype=protein_coding	0.847055	0.724308	0.927624	0.628739	0	0.712539	0.818729	0.73615	0	1.27211	1.20863	2.12411
rna27191	Group I	LOC103961816	GN=LOC103961816 Dbxref=GeneID:103961816,Genbank:XM_009374432.1 Name=XM_009374432.1 gbkey=mRNA product=heat shock 70 kDa protein 16-like%2C transcript variant X1 transcript_id=XM_009374432.1 gene_biotype=protein_coding	1.33678	1.11039	1.1449	1.24274	1.12335	1.18629	0.67027	0.881657	0.744026	0.880118	0.892267	0.787206
rna27197	Group V	LOC103961819	GN=LOC103961819 Dbxref=GeneID:103961819,Genbank:XM_009374437.1 Name=XM_009374437.1 gbkey=mRNA product=polyadenylate-binding protein RBP45C-like transcript_id=XM_009374437.1 gene_biotype=protein_coding	0.747047	0.877393	0.925108	0.832111	0.868418	0.844966	1.3235	1.17584	1.37266	0.96599	1.00097	1.06599
rna27269	Group IV	LOC103961848	GN=LOC103961848 Dbxref=GeneID:103961848,Genbank:XM_009374485.1 Name=XM_009374485.1 gbkey=mRNA product=uncharacterized LOC103961848%2C transcript variant X3 transcript_id=XM_009374485.1 gene_biotype=protein_coding	0.771936	1.25252	0.913773	1.25247	1.31205	1.08494	1.20445	1.08983	1.00759	0.528371	0.582074	0
rna2727	Group II	LOC103961216	GN=LOC103961216 Dbxref=GeneID:103961216,Genbank:XM_009373754.1 Name=XM_009373754.1 gbkey=mRNA product=galacturonosyltransferase 8-like transcript_id=XM_009373754.1 gene_biotype=protein_coding	0.73914	1.09453	0.902627	0.698698	0.448291	0.470859	0.839909	1.05658	0.766481	1.56117	1.60891	1.81281
rna2728	Group II	LOC103961224	GN=LOC103961224 Dbxref=GeneID:103961224,Genbank:XM_009373761.1 Name=XM_009373761.1 gbkey=mRNA product=putative G3BP-like protein transcript_id=XM_009373761.1 gene_biotype=protein_coding	0.507881	0.707161	0.507808	0.578586	0.526077	0.48396	1.21176	1.23444	1.22897	1.52528	1.85525	1.63282
rna27289	Group I	LOC103961854	GN=LOC103961854 Dbxref=GeneID:103961854,Genbank:XM_009374491.1 Name=XM_009374491.1 gbkey=mRNA product=protein ASPARTIC PROTEASE IN GUARD CELL 2 transcript_id=XM_009374491.1 gene_biotype=protein_coding	1.32232	1.31548	1.1796	1.13565	1.135	1.14425	1.05004	0.924612	0.960595	0.607136	0.616061	0.60926
rna27296	Group I	LOC103961859	GN=LOC103961859 Dbxref=GeneID:103961859,Genbank:XM_009374497.1 Name=XM_009374497.1 gbkey=mRNA product=dynamin-related protein 4C-like transcript_id=XM_009374497.1 gene_biotype=protein_coding	1.49981	1.34012	1.42895	1.6519	1.5755	1.65952	0.709541	1.11305	0.802093	0.078518	0.071682	0.069328
rna27297	Group V	LOC103961860	GN=LOC103961860 Dbxref=GeneID:103961860,Genbank:XM_009374498.1 Name=XM_009374498.1 gbkey=mRNA product=nudix hydrolase 16%2C mitochondrial-like transcript_id=XM_009374498.1 gene_biotype=protein_coding	0.806146	0.615645	0.614155	0.960106	0.779518	0.934255	1.28269	1.45341	1.63473	1.02151	0.965333	0.932506
rna27319	Group V	LOC103961873	GN=LOC103961873 Dbxref=GeneID:103961873,Genbank:XM_009374514.1 Name=XM_009374514.1 gbkey=mRNA product=peptidyl-prolyl cis-trans isomerase CYP22-like transcript_id=XM_009374514.1 gene_biotype=protein_coding	0.823778	0.961074	0.982059	0.872953	0.925975	0.849206	1.38741	1.21169	1.40761	0.845322	0.868025	0.864888
rna27362	Group I	LOC103961931	GN=LOC103961931 Dbxref=GeneID:103961931,Genbank:XM_009374577.1 Name=XM_009374577.1 gbkey=mRNA product=probable quinone oxidoreductase transcript_id=XM_009374577.1 gene_biotype=protein_coding	1.71665	1.43208	1.36952	1.2082	1.22565	1.20288	0.878818	0.763805	0.777142	0.456582	0.47948	0.489198
rna27379	Group I	LOC103961943	GN=LOC103961943 Dbxref=GeneID:103961943,Genbank:XM_009374590.1 Name=XM_009374590.1 gbkey=mRNA product=uncharacterized LOC103961943%2C transcript variant X2 transcript_id=XM_009374590.1 gene_biotype=protein_coding	1.03198	1.12348	1.08868	1.21756	1.08562	1.27354	0	0.688715	0.403776	1.14191	1.10491	0.839829
rna2738	Group V	LOC103961828	GN=LOC103961828 Dbxref=GeneID:103961828,Genbank:XM_009374444.1 Name=XM_009374444.1 gbkey=mRNA product=ribonucleoside-diphosphate reductase large subunit transcript_id=XM_009374444.1 gene_biotype=protein_coding	0.736356	0.701282	0.875493	0.606582	0.389599	0.255369	1.87214	2.03807	2.66466	0.466388	0.728658	0.66541
rna27394	Group V	LOC103961953	GN=LOC103961953 Dbxref=GeneID:103961953,Genbank:XM_009374603.1 Name=XM_009374603.1 gbkey=mRNA product=23.6 kDa heat shock protein%2C mitochondrial-like transcript_id=XM_009374603.1 gene_biotype=protein_coding	0.640649	0.523251	0.553605	0.780165	0.826647	0.818998	1.74889	1.51026	1.70256	0.9421	0.983278	0.969595
rna27416	Group V	LOC103961968	GN=LOC103961968 Dbxref=GeneID:103961968,Genbank:XM_009374622.1 Name=XM_009374622.1 gbkey=mRNA product=21 kDa protein-like transcript_id=XM_009374622.1 gene_biotype=protein_coding	0.257403	0.764818	0.885814	1.2744	1.19976	1.12948	1.4544	1.30626	1.52277	0.762849	0.676039	0.766011
rna27431	Group V	LOC103961978	GN=LOC103961978 Dbxref=GeneID:103961978,Genbank:XM_009374634.1 Name=XM_009374634.1 gbkey=mRNA product=hypersensitive-induced response protein 4 transcript_id=XM_009374634.1 gene_biotype=protein_coding	0	0	0	0.481584	0	0.699907	1.47698	1.17567	1.65184	0	0	0.514019
rna27436	Group V	LOC103961980	GN=LOC103961980 Dbxref=GeneID:103961980,Genbank:XM_009374640.1 Name=XM_009374640.1 gbkey=mRNA product=peptidyl-prolyl cis-trans isomerase FKBP53-like transcript_id=XM_009374640.1 gene_biotype=protein_coding	0.434781	0.651617	0	0.780442	0.982837	0.561656	1.35298	2.15162	2.10065	0.611421	0.803639	0.568361
rna27437	Group V	LOC103961981	GN=LOC103961981 Dbxref=GeneID:103961981,Genbank:XM_009374641.1 Name=XM_009374641.1 gbkey=mRNA product=probable rRNA-processing protein EBP2 homolog transcript_id=XM_009374641.1 gene_biotype=protein_coding	0.596915	0.463928	0.951248	0.81653	0.768909	0.347018	1.79001	1.63078	1.83228	1.04231	0.823647	0.936426
rna27466	Group V	LOC103962017	GN=LOC103962017 Dbxref=GeneID:103962017,Genbank:XM_009374679.1 Name=XM_009374679.1 gbkey=mRNA product=transcriptional corepressor LEUNIG-like%2C transcript variant X4 transcript_id=XM_009374679.1 gene_biotype=protein_coding	0.663476	0.824893	1.00542	0.733986	1.20129	1.0768	1.53337	1.30492	2.40837	0.32429	0.367153	0.55603
rna27495	Group II	LOC103962046	GN=LOC103962046 Dbxref=GeneID:103962046,Genbank:XM_009374711.1 Name=XM_009374711.1 gbkey=mRNA product=bifunctional phosphatase IMPL2%2C chloroplastic-like transcript_id=XM_009374711.1 gene_biotype=protein_coding	0.804873	0.836282	0	0.808371	0.915267	0.854448	0.814568	0.921414	0.895777	1.43668	1.32691	1.38541
rna27501	Group I	LOC103962050	GN=LOC103962050 Dbxref=GeneID:103962050,Genbank:XM_009374712.1 Name=XM_009374712.1 gbkey=mRNA product=SUMO-activating enzyme subunit 2-like transcript_id=XM_009374712.1 gene_biotype=protein_coding	1.47202	1.07618	1.1145	1.38024	1.11248	1.17205	0.675921	1.11201	0.743062	0.799577	0.739066	0.602903
rna27505	Group V	LOC103962054	GN=LOC103962054 Dbxref=GeneID:103962054,Genbank:XM_009374717.1 Name=XM_009374717.1 gbkey=mRNA product=beta-galactosidase 3-like transcript_id=XM_009374717.1 gene_biotype=protein_coding	0.374185	0.926538	1.26025	0.501013	0.514332	0	1.56996	1.31454	2.72008	0.672935	0.482314	0.663854
rna27516	Group I	LOC103962081	GN=LOC103962081 Dbxref=GeneID:103962081,Genbank:XM_009374746.1 Name=XM_009374746.1 gbkey=mRNA product=purple acid phosphatase 2-like transcript_id=XM_009374746.1 gene_biotype=protein_coding	1.19257	1.18899	1.31519	1.0961	1.05517	1.0961	0.963443	1.04334	0.704381	0.804998	0.802221	0.737496
rna27517	Group III	LOC103962063	GN=LOC103962063 Dbxref=GeneID:103962063,Genbank:XM_009374725.1 Name=XM_009374725.1 gbkey=mRNA product=cysteine proteinase RD19a transcript_id=XM_009374725.1 gene_biotype=protein_coding	0.532619	0.53855	0.373213	0.431354	0.449713	0.463181	1.5036	1.41345	1.50601	1.70841	1.5486	1.5313
rna27606	Group I	LOC103962137	GN=LOC103962137 Dbxref=GeneID:103962137,Genbank:XM_009374807.1 Name=XM_009374807.1 gbkey=mRNA product=uncharacterized LOC103962137 transcript_id=XM_009374807.1 gene_biotype=protein_coding	1.16553	1.11478	1.17167	1.05928	1.23094	1.16273	1.03946	0.904256	0.925911	0.728813	0.744895	0.751739
rna27607	Group II	LOC103962135	GN=LOC103962135 Dbxref=GeneID:103962135,Genbank:XM_009374806.1 Name=XM_009374806.1 gbkey=mRNA product=probably inactive leucine-rich repeat receptor-like protein kinase IMK2 transcript_id=XM_009374806.1 gene_biotype=protein_coding	0.750705	0.794744	0	1.16713	0.963981	0.854062	1.0011	1.01185	0.860719	1.26931	1.25851	1.06789
rna27633	Group I	LOC103962160	GN=LOC103962160 Dbxref=GeneID:103962160,Genbank:XM_009374837.1 Name=XM_009374837.1 gbkey=mRNA product=uncharacterized LOC103962160%2C transcript variant X1 transcript_id=XM_009374837.1 gene_biotype=protein_coding	1.69468	1.10795	1.18196	1.4648	0.782638	1.68845	0	0.739054	0.465746	0.254025	0	0.620689
rna27661	Group III	LOC103962195	GN=LOC103962195 Dbxref=GeneID:103962195,Genbank:XM_009374872.1 Name=XM_009374872.1 gbkey=mRNA product=TRM112-like protein At1g22270%2C transcript variant X2 transcript_id=XM_009374872.1 gene_biotype=protein_coding	1.03219	1.1541	0.992138	0.662553	0	0.726679	1.32639	1.26552	1.45619	0.672363	0.824989	0.886888
rna2768	Group III	LOC103962023	GN=LOC103962023 Dbxref=GeneID:103962023,Genbank:XM_009374688.1 Name=XM_009374688.1 gbkey=mRNA product=phospho-2-dehydro-3-deoxyheptonate aldolase 1%2C chloroplastic-like transcript_id=XM_009374688.1 gene_biotype=protein_coding	0.37591	0.602839	0.678129	0.575088	0.586699	0.550855	1.23354	1.06428	1.41187	1.39157	1.79305	1.73616
rna27681	Group I	LOC103962208	GN=LOC103962208 Dbxref=GeneID:103962208,Genbank:XM_009374886.1 Name=XM_009374886.1 gbkey=mRNA product=uncharacterized LOC103962208 transcript_id=XM_009374886.1 gene_biotype=protein_coding	1.61113	1.42251	1.37913	1.19257	1.05139	1.27858	0.714361	0.955597	0.745663	0.30968	0	0.339389
rna27710	Group V	LOC103962235	GN=LOC103962235 Dbxref=GeneID:103962235,Genbank:XM_009374915.1 Name=XM_009374915.1 gbkey=mRNA product=squamosa promoter-binding-like protein 8%2C transcript variant X1 transcript_id=XM_009374915.1 gene_biotype=protein_coding	1.07343	0.882967	0.987281	0.970932	0.867701	0.885901	1.47912	1.28887	1.49764	0.715631	0.746967	0.603562
rna27713	Group I	LOC103962236	GN=LOC103962236 Dbxref=GeneID:103962236,Genbank:XM_009374918.1 Name=XM_009374918.1 gbkey=mRNA product=3-hydroxyisobutyryl-CoA hydrolase-like protein 1%2C mitochondrial%2C transcript variant X2 transcript_id=XM_009374918.1 gene_biotype=protein_coding	1.14265	1.16963	1.09901	1.18314	0.95498	1.11195	0.804929	0.770819	0.517902	1.24751	1.01961	0.977866
rna27716	Group II	LOC103962241	GN=LOC103962241 Dbxref=GeneID:103962241,Genbank:XM_009374923.1 Name=XM_009374923.1 gbkey=mRNA product=elongation factor G-2%2C mitochondrial transcript_id=XM_009374923.1 gene_biotype=protein_coding	0.726457	0.618634	0.856736	0.655912	0.551045	0.69327	1.01069	1.18119	1.31175	1.48039	1.42137	1.49255
rna2778	Group II	LOC103962107	GN=LOC103962107 Dbxref=GeneID:103962107,Genbank:XM_009374778.1 Name=XM_009374778.1 gbkey=mRNA product=14-3-3-like protein transcript_id=XM_009374778.1 gene_biotype=protein_coding	0.916217	0.84071	0.966213	0.789075	0.754191	0.785592	0.804494	0.930048	0.761004	1.59951	1.54363	1.30932
rna27798	Group IV	LOC103962306	GN=LOC103962306 Dbxref=GeneID:103962306,Genbank:XM_009374998.1 Name=XM_009374998.1 gbkey=mRNA product=universal stress protein A-like protein%2C transcript variant X1 transcript_id=XM_009374998.1 gene_biotype=protein_coding	1.20716	1.0848	1.3131	0.804219	0.807005	0.850272	1.06939	1.12733	1.49862	0.714421	0.802652	0.721038
rna27801	Group II	LOC103962308	GN=LOC103962308 Dbxref=GeneID:103962308,Genbank:XM_009375002.1 Name=XM_009375002.1 gbkey=mRNA product=calreticulin transcript_id=XM_009375002.1 gene_biotype=protein_coding	0.464643	0.430154	0.515916	0.702497	0.320719	0.530875	0.531294	0.674832	0.588083	2.34237	2.48467	2.41395
rna27802	Group I	LOC103962309	GN=LOC103962309 Dbxref=GeneID:103962309,Genbank:XM_009375003.1 Name=XM_009375003.1 gbkey=mRNA product=pyrophosphate-energized vacuolar membrane proton pump 1-like transcript_id=XM_009375003.1 gene_biotype=protein_coding	1.59152	1.29533	1.49858	0.780252	0.906402	1.14773	0.925328	0.90236	0.501198	0.813634	0.737239	0.900434
rna27808	Group I	LOC103962313	GN=LOC103962313 Dbxref=GeneID:103962313,Genbank:XM_009375007.1 Name=XM_009375007.1 gbkey=mRNA product=uncharacterized LOC103962313 transcript_id=XM_009375007.1 gene_biotype=protein_coding	1.23411	1.31478	1.26991	1.0616	0.928253	0.8704	0.735341	0.795986	0.811052	1.04147	1.0092	0.92789
rna27812	Group I	LOC103962317	GN=LOC103962317 Dbxref=GeneID:103962317,Genbank:XM_009375014.1 Name=XM_009375014.1 gbkey=mRNA product=RNA polymerase II-associated protein 3%2C transcript variant X3 transcript_id=XM_009375014.1 gene_biotype=protein_coding	1.36046	1.02955	1.28189	1.37491	1.44742	1.27452	0.939357	0.71658	0.762558	0.571586	0.658123	0.583042
rna2782	Group I	LOC103962136	GN=LOC103962136 Dbxref=GeneID:103962136,Genbank:XM_009374809.1 Name=XM_009374809.1 gbkey=mRNA product=histone H3.3 transcript_id=XM_009374809.1 gene_biotype=protein_coding	1.32691	1.12599	0.925405	1.22065	1.14468	1.148	0.929241	1.11354	0.749449	0.890546	0.766183	0.659407
rna27836	Group V	LOC103962333	GN=LOC103962333 Dbxref=GeneID:103962333,Genbank:XM_009375031.1 Name=XM_009375031.1 gbkey=mRNA product=probable Xaa-Pro aminopeptidase 3%2C transcript variant X1 transcript_id=XM_009375031.1 gene_biotype=protein_coding	0.647946	0.803823	0.818618	0.847047	1.00267	0.825048	1.38959	1.18238	1.47836	0.965951	1.00491	1.03365
rna27838	Group II	LOC103962334	GN=LOC103962334 Dbxref=GeneID:103962334,Genbank:XM_009375033.1 Name=XM_009375033.1 gbkey=mRNA product=uncharacterized LOC103962334 transcript_id=XM_009375033.1 gene_biotype=protein_coding	0.563078	0.516181	0.549988	0.689321	0.685761	0.843993	0.513375	0.832856	1.25785	1.65019	1.91236	1.98504
rna27851	Group I	LOC103962357	GN=LOC103962357 Dbxref=GeneID:103962357,Genbank:XM_009375055.1 Name=XM_009375055.1 gbkey=mRNA product=nudix hydrolase 14%2C chloroplastic transcript_id=XM_009375055.1 gene_biotype=protein_coding	1.08816	1.2021	1.20024	1.16278	1.1071	1.12612	1.02775	1.00759	1.20992	0.619175	0.565735	0.683327
rna27872	Group II	LOC103962370	GN=LOC103962370 Dbxref=GeneID:103962370,Genbank:XM_009375072.1 Name=XM_009375072.1 gbkey=mRNA product=clp protease-related protein At4g12060%2C chloroplastic transcript_id=XM_009375072.1 gene_biotype=protein_coding	0.593473	0.622065	0.570674	0.558304	0.655278	0.63634	1.27528	1.0559	1.22339	1.53341	1.60094	1.67495
rna27877	Group I	LOC103962374	GN=LOC103962374 Dbxref=GeneID:103962374,Genbank:XM_009375074.1 Name=XM_009375074.1 gbkey=mRNA product=putative DNA-binding protein ESCAROLA transcript_id=XM_009375074.1 gene_biotype=protein_coding	1.17637	1.18946	1.16889	1.17554	1.23191	1.16024	1.11662	0.958424	1.01947	0.589965	0.574379	0.638724
rna27891	Group I	LOC103962384	GN=LOC103962384 Dbxref=GeneID:103962384,Genbank:XM_009375083.1 Name=XM_009375083.1 gbkey=mRNA product=uncharacterized LOC103962384%2C transcript variant X2 transcript_id=XM_009375083.1 gene_biotype=protein_coding	2.0508	1.04824	1.12116	1.44832	1.37916	1.47141	0.411677	1.02401	0.468902	0.573745	0.677189	0.325377
rna27898	Group I	LOC103962404	GN=LOC103962404 Dbxref=GeneID:103962404,Genbank:XM_009375105.1 Name=XM_009375105.1 gbkey=mRNA product=FGGY carbohydrate kinase domain-containing protein transcript_id=XM_009375105.1 gene_biotype=protein_coding	1.36934	1.11906	1.05919	1.33266	1.17177	1.1983	0.959967	1.00389	0.88147	0.752868	0.574854	0.576636
rna27920	Group I	LOC103962417	GN=LOC103962417 Dbxref=GeneID:103962417,Genbank:XM_009375113.1 Name=XM_009375113.1 gbkey=mRNA product=probable flavin-containing monooxygenase 1 transcript_id=XM_009375113.1 gene_biotype=protein_coding	0.395205	0.72039	1.02638	1.70893	1.49268	1.78245	0.923157	0.891152	0.983273	0	0	0.076393
rna27924	Group II	LOC103962418	GN=LOC103962418 Dbxref=GeneID:103962418,Genbank:XM_009375114.1 Name=XM_009375114.1 gbkey=mRNA product=SEC1 family transport protein SLY1-like%2C transcript variant X1 transcript_id=XM_009375114.1 gene_biotype=protein_coding	0.806841	0.915133	0.937199	0.871089	0.851017	0.832896	0.962885	0.931815	0.970828	1.20809	1.32813	1.38409
rna27945	Group IV	LOC103962433	GN=LOC103962433 Dbxref=GeneID:103962433,Genbank:XM_009375132.1 Name=XM_009375132.1 gbkey=mRNA product=transport and Golgi organization protein 2 homolog transcript_id=XM_009375132.1 gene_biotype=protein_coding	0.823894	0.834654	1.03109	1.37297	0.995088	1.2797	1.20264	1.25639	1.26481	0.691202	0.790135	0.457425
rna27947	Group IV	LOC103962435	GN=LOC103962435 Dbxref=GeneID:103962435,Genbank:XM_009375134.1 Name=XM_009375134.1 gbkey=mRNA product=uncharacterized LOC103962435 transcript_id=XM_009375134.1 gene_biotype=protein_coding	0.794377	1.28465	1.52552	0.535683	0.444291	0.589599	1.24987	1.37883	1.54595	0	0.849926	0.801309
rna27964	Group II	LOC103962468	GN=LOC103962468 Dbxref=GeneID:103962468,Genbank:XM_009375164.1 Name=XM_009375164.1 gbkey=mRNA product=glycine cleavage system H protein 3%2C mitochondrial-like transcript_id=XM_009375164.1 gene_biotype=protein_coding	0.706324	0.806611	0.807627	0.800134	0.799056	0.877139	1.03539	0.901173	0.935456	1.43354	1.43327	1.46428
rna27968	Group I	LOC103962471	GN=LOC103962471 Dbxref=GeneID:103962471,Genbank:XM_009375168.1 Name=XM_009375168.1 gbkey=mRNA product=probable serine/threonine-protein kinase At4g35230 transcript_id=XM_009375168.1 gene_biotype=protein_coding	1.81932	1.44681	1.25143	1.63004	1.4709	1.65223	0.637514	0.740101	0.652268	0.176472	0.272111	0.250799
rna27970	Group IV	LOC103962473	GN=LOC103962473 Dbxref=GeneID:103962473,Genbank:XM_009375170.1 Name=XM_009375170.1 gbkey=mRNA product=pyruvate kinase isozyme G%2C chloroplastic transcript_id=XM_009375170.1 gene_biotype=protein_coding	1.27655	1.31888	1.28203	1.29446	1.4155	1.34745	1.0471	1.02069	1.04479	0.354107	0.290653	0.307793
rna27987	Group V	LOC103962488	GN=LOC103962488 Dbxref=GeneID:103962488,Genbank:XM_009375186.1 Name=XM_009375186.1 gbkey=mRNA product=uncharacterized LOC103962488 transcript_id=XM_009375186.1 gene_biotype=protein_coding	0.595596	0.787548	1.18005	0	1.17301	1.34807	1.29182	1.18784	1.25178	0.814879	0.563625	0.805777
rna27994	Group II	LOC103962491	GN=LOC103962491 Dbxref=GeneID:103962491,Genbank:XM_009375191.1 Name=XM_009375191.1 gbkey=mRNA product=glycerol-3-phosphate acyltransferase%2C chloroplastic%2C transcript variant X1 transcript_id=XM_009375191.1 gene_biotype=protein_coding	0.735306	0.866581	0.768495	0.86604	0.917456	0.94817	0.91647	0.715213	0.892241	1.42621	1.39403	1.55379
rna27996	Group II	LOC103962492	GN=LOC103962492 Dbxref=GeneID:103962492,Genbank:XM_009375192.1 Name=XM_009375192.1 gbkey=mRNA product=eukaryotic translation initiation factor 3 subunit J-like transcript_id=XM_009375192.1 gene_biotype=protein_coding	0.917371	0.770939	0.839177	0.891112	0.733792	0.910035	0.683778	0.825727	0.639761	1.6383	1.76388	1.38613
rna27997	Group II	LOC103962494	GN=LOC103962494 Dbxref=GeneID:103962494,Genbank:XM_009375193.1 Name=XM_009375193.1 gbkey=mRNA product=probable inactive shikimate kinase like 2%2C chloroplastic transcript_id=XM_009375193.1 gene_biotype=protein_coding	0.52075	0.432482	0.485067	0.824709	0.573677	0.593463	0.758048	0.804392	0.816875	2.08615	2.1478	1.95658
rna28000	Group V	LOC103962495	GN=LOC103962495 Dbxref=GeneID:103962495,Genbank:XM_009375196.1 Name=XM_009375196.1 gbkey=mRNA product=uncharacterized LOC103962495%2C transcript variant X3 transcript_id=XM_009375196.1 gene_biotype=protein_coding	0.739873	0.838013	0.998821	0.770723	0.936418	0.782845	1.61439	1.15716	1.6819	0.892947	0.793706	0.793207
rna28020	Group II	LOC103962506	GN=LOC103962506 Dbxref=GeneID:103962506,Genbank:XM_009375220.1 Name=XM_009375220.1 gbkey=mRNA product=uncharacterized LOC103962506 transcript_id=XM_009375220.1 gene_biotype=protein_coding	0.850637	0.740353	1.05679	0.777041	0.680905	0.699139	0.794924	0.732927	0.711881	1.50531	1.82716	1.62293
rna28038	Group II	LOC103962521	GN=LOC103962521 Dbxref=GeneID:103962521,Genbank:XM_009375238.1 Name=XM_009375238.1 gbkey=mRNA product=phosphoribulokinase%2C chloroplastic transcript_id=XM_009375238.1 gene_biotype=protein_coding	0.439234	0.607542	0.615563	0.465418	0.443502	0.585712	0.700018	0.512974	0.615219	2.3996	2.23138	2.38384
rna28048	Group II	LOC103962536	GN=LOC103962536 Dbxref=GeneID:103962536,Genbank:XM_009375249.1 Name=XM_009375249.1 gbkey=mRNA product=ethylene-insensitive protein 2-like transcript_id=XM_009375249.1 gene_biotype=protein_coding	1.1162	0.912351	1.14183	1.12478	0.797287	0.982685	0.737461	0.800052	0.704441	1.37811	1.2254	1.0794
rna2805	Group I	LOC103962294	GN=LOC103962294 Dbxref=GeneID:103962294,Genbank:XM_009374989.1 Name=XM_009374989.1 gbkey=mRNA product=(-)-isopiperitenol/(-)-carveol dehydrogenase%2C mitochondrial-like transcript_id=XM_009374989.1 gene_biotype=protein_coding	1.29084	1.06081	1.30903	1.17413	0.980118	1.04156	0.650139	0.720716	0.77266	0	0	0
rna28066	Group V	LOC103962554	GN=LOC103962554 Dbxref=GeneID:103962554,Genbank:XM_009375268.1 Name=XM_009375268.1 gbkey=mRNA product=glycine-rich RNA-binding protein 4%2C mitochondrial-like transcript_id=XM_009375268.1 gene_biotype=protein_coding	0.651739	0.87454	0.89725	0.784001	0.845694	0.886243	1.98389	1.85937	1.82191	0.415146	0.461917	0.518302
rna28071	Group II	LOC103962557	GN=LOC103962557 Dbxref=GeneID:103962557,Genbank:XM_009375273.1 Name=XM_009375273.1 gbkey=mRNA product=serine hydroxymethyltransferase 4 transcript_id=XM_009375273.1 gene_biotype=protein_coding	0.800487	0.853273	0.881474	0.776771	0.828167	0.842424	0.806746	0.731844	0.800278	1.55601	1.57013	1.55239
rna2809	Group IV	LOC103962304	GN=LOC103962304 Dbxref=GeneID:103962304,Genbank:XM_009375000.1 Name=XM_009375000.1 gbkey=mRNA product=isoamylase 3%2C chloroplastic%2C transcript variant X1 transcript_id=XM_009375000.1 gene_biotype=protein_coding	0.931192	0.984634	1.1412	1.39054	1.31391	1.2939	0.987559	1.26741	0.906429	0.69731	0.579611	0.506302
rna28093	Group I	LOC103962571	GN=LOC103962571 Dbxref=GeneID:103962571,Genbank:XM_009375293.1 Name=XM_009375293.1 gbkey=mRNA product=selenium-binding protein 2 transcript_id=XM_009375293.1 gene_biotype=protein_coding	1.07055	1.10584	1.08957	1.19551	1.19906	1.19541	0.989061	0.888597	0.964955	0.786703	0.748647	0.766098
rna28100	Group I	LOC103962574	GN=LOC103962574 Dbxref=GeneID:103962574,Genbank:XM_009375298.1 Name=XM_009375298.1 gbkey=mRNA product=probable acyl-activating enzyme 16%2C chloroplastic transcript_id=XM_009375298.1 gene_biotype=protein_coding	1.68044	1.43072	1.43726	1.40687	1.14479	1.28162	0.626287	0.825195	0.532937	0.499291	0.608091	0.526489
rna28103	Group III	LOC103962575	GN=LOC103962575 Dbxref=GeneID:103962575,Genbank:XM_009375299.1 Name=XM_009375299.1 gbkey=mRNA product=probable receptor protein kinase TMK1 transcript_id=XM_009375299.1 gene_biotype=protein_coding	0.531252	0.968431	0.849889	0.757861	0.643833	0.584296	1.23663	1.06099	1.37503	1.18091	1.33321	1.47767
rna2811	Group II	LOC103962410	GN=LOC103962410 Dbxref=GeneID:103962410,Genbank:XM_009375112.1 Name=XM_009375112.1 gbkey=mRNA product=blue copper protein-like transcript_id=XM_009375112.1 gene_biotype=protein_coding	0.530774	0.630049	0.75851	0.270856	0.256725	0	0	0	0	0.72431	2.40548	2.42329
rna28123	Group IV	LOC103962582	GN=LOC103962582 Dbxref=GeneID:103962582,Genbank:XM_009375307.1 Name=XM_009375307.1 gbkey=mRNA product=protein TIC 22-like%2C chloroplastic transcript_id=XM_009375307.1 gene_biotype=protein_coding	1.02426	1.06423	1.09994	1.02509	1.08309	1.14732	1.20341	1.12553	1.11875	0.660028	0.72047	0.727874
rna28133	Group II	LOC103962593	GN=LOC103962593 Dbxref=GeneID:103962593,Genbank:XM_009375329.1 Name=XM_009375329.1 gbkey=mRNA product=protein transport protein SEC23-like transcript_id=XM_009375329.1 gene_biotype=protein_coding	0.673657	0.857885	0.892078	0.764351	0.800743	0.782941	0.9722	0.835606	1.05211	1.33881	1.47669	1.55292
rna28138	Group II	LOC103962598	GN=LOC103962598 Dbxref=GeneID:103962598,Genbank:XM_009375335.1 Name=XM_009375335.1 gbkey=mRNA product=70 kDa peptidyl-prolyl isomerase-like transcript_id=XM_009375335.1 gene_biotype=protein_coding	0.964626	0.581571	0	0.744582	0.736618	0.79266	0	0	0	1.50073	1.63661	1.04261
rna28159	Group III	LOC103962629	GN=LOC103962629 Dbxref=GeneID:103962629,Genbank:XM_009375369.1 Name=XM_009375369.1 gbkey=mRNA product=protein MEI2-like 1%2C transcript variant X5 transcript_id=XM_009375369.1 gene_biotype=protein_coding	0.816146	0.83265	0.648483	0.797116	0.657238	0.609026	1.19463	1.28976	1.40107	1.19328	1.24142	1.31918
rna28165	Group II	LOC103962633	GN=LOC103962633 Dbxref=GeneID:103962633,Genbank:XM_009375375.1 Name=XM_009375375.1 gbkey=mRNA product=protein BONZAI 1-like%2C transcript variant X3 transcript_id=XM_009375375.1 gene_biotype=protein_coding	0.745249	0.749213	0.750911	0.742193	0.781078	0.698761	1.05094	0.88859	1.00607	1.44978	1.44129	1.69592
rna28179	Group II	LOC103962643	GN=LOC103962643 Dbxref=GeneID:103962643,Genbank:XM_009375386.1 Name=XM_009375386.1 gbkey=mRNA product=uncharacterized LOC103962643 transcript_id=XM_009375386.1 gene_biotype=protein_coding	0.944385	0.78498	1.09313	0.652431	0.709369	0.773685	0.777315	0.374043	0.781407	1.6662	1.63036	1.8127
rna28188	Group I	LOC103962649	GN=LOC103962649 Dbxref=GeneID:103962649,Genbank:XM_009375392.1 Name=XM_009375392.1 gbkey=mRNA product=calcium-binding mitochondrial carrier protein SCaMC-3%2C transcript variant X1 transcript_id=XM_009375392.1 gene_biotype=protein_coding	1.33146	1.14144	1.08395	1.16367	1.2245	1.21389	0.919671	0.990698	1.01084	0.689311	0.57591	0.654658
rna28192	Group II	LOC103962652	GN=LOC103962652 Dbxref=GeneID:103962652,Genbank:XM_009375396.1 Name=XM_009375396.1 gbkey=mRNA product=calnexin homolog%2C transcript variant X2 transcript_id=XM_009375396.1 gene_biotype=protein_coding	1.18353	0.788262	0.874835	1.06467	0.784761	0.767052	0.634389	1.0007	0.627659	1.47897	1.57095	1.22422
rna28194	Group II	LOC103962653	GN=LOC103962653 Dbxref=GeneID:103962653,Genbank:XM_009375397.1 Name=XM_009375397.1 gbkey=mRNA product=staphylococcal nuclease domain-containing protein 1 transcript_id=XM_009375397.1 gene_biotype=protein_coding	0.521661	0.739975	0.736166	0.544628	0.476325	0.500151	0.604715	0.613677	0.496865	2.39096	2.31336	2.06151
rna28195	Group V	LOC103962654	GN=LOC103962654 Dbxref=GeneID:103962654,Genbank:XM_009375399.1 Name=XM_009375399.1 gbkey=mRNA product=inositol polyphosphate multikinase beta-like transcript_id=XM_009375399.1 gene_biotype=protein_coding	0	0.45842	0.667861	0.631281	0.434385	0.56532	2.35794	1.61026	2.4782	0.450028	0.465808	0.880502
rna28206	Group II	LOC103962661	GN=LOC103962661 Dbxref=GeneID:103962661,Genbank:XM_009375405.1 Name=XM_009375405.1 gbkey=mRNA product=transmembrane protein 120 homolog transcript_id=XM_009375405.1 gene_biotype=protein_coding	1.16752	1.05154	0.856621	0.923222	1.07831	1.23733	0.566736	0.958456	0.623992	1.17934	1.30372	1.05322
rna28220	Group I	LOC103962668	GN=LOC103962668 Dbxref=GeneID:103962668,Genbank:XM_009375418.1 Name=XM_009375418.1 gbkey=mRNA product=probable cinnamyl alcohol dehydrogenase 1%2C transcript variant X3 transcript_id=XM_009375418.1 gene_biotype=protein_coding	1.36961	1.2057	1.31977	1.20404	1.18587	1.18709	0.897879	0.857088	0.910667	0.66012	0.566023	0.636156
rna28225	Group IV	LOC103962688	GN=LOC103962688 Dbxref=GeneID:103962688,Genbank:XM_009375435.1 Name=XM_009375435.1 gbkey=mRNA product=protein FLX-like 2 transcript_id=XM_009375435.1 gene_biotype=protein_coding	0.976423	0.856189	0.756783	0.898563	0.813109	1.0555	1.41411	1.03488	1.45637	0	0.853158	0.884917
rna2827	Group II	LOC103962421	GN=LOC103962421 Dbxref=GeneID:103962421,Genbank:XM_009375122.1 Name=XM_009375122.1 gbkey=mRNA product=uncharacterized LOC103962421 transcript_id=XM_009375122.1 gene_biotype=protein_coding	0.693318	1.06425	1.38507	0.766851	0.957736	0.925348	0.518506	0.323639	0.598706	1.47936	1.74042	1.54679
rna28294	Group I	LOC103962734	GN=LOC103962734 Dbxref=GeneID:103962734,Genbank:XM_009375499.1 Name=XM_009375499.1 gbkey=mRNA product=uncharacterized LOC103962734%2C transcript variant X3 transcript_id=XM_009375499.1 gene_biotype=protein_coding	1.11165	1.1594	1.12439	1.45645	1.44227	1.59497	0.914806	0.811768	0.785571	0.522562	0.556547	0.519623
rna28299	Group III	LOC103962741	GN=LOC103962741 Dbxref=GeneID:103962741,Genbank:XM_009375508.1 Name=XM_009375508.1 gbkey=mRNA product=developmental protein SEPALLATA 1-like%2C transcript variant X2 transcript_id=XM_009375508.1 gene_biotype=protein_coding	0	0	0	0.647036	0.760728	0.784873	0.914872	1.39447	1.08188	0.942692	1.16864	1.30481
rna28332	Group V	LOC103962777	GN=LOC103962777 Dbxref=GeneID:103962777,Genbank:XM_009375549.1 Name=XM_009375549.1 gbkey=mRNA product=SEC12-like protein 1 transcript_id=XM_009375549.1 gene_biotype=protein_coding	0.479997	0.706494	0.616372	0.646474	0.625509	0.595448	1.82746	1.56678	2.04859	0.869076	0.952407	1.06539
rna28346	Group II	LOC103962786	GN=LOC103962786 Dbxref=GeneID:103962786,Genbank:XM_009375559.1 Name=XM_009375559.1 gbkey=mRNA product=probable pectinesterase/pectinesterase inhibitor 51 transcript_id=XM_009375559.1 gene_biotype=protein_coding	0	0.81505	0.654381	0	0	0	0	0	0	1.0271	1.36847	1.135
rna28367	Group IV	LOC103962801	GN=LOC103962801 Dbxref=GeneID:103962801,Genbank:XM_009375571.1 Name=XM_009375571.1 gbkey=mRNA product=probable pectinesterase/pectinesterase inhibitor 51 transcript_id=XM_009375571.1 gene_biotype=protein_coding	0.890869	1.10335	1.1277	0.971982	1.02764	0.984654	1.3707	1.18329	1.30888	0.635505	0.694689	0.700742
rna28421	Group II	LOC103962872	GN=LOC103962872 Dbxref=GeneID:103962872,Genbank:XM_009375640.1 Name=XM_009375640.1 gbkey=mRNA product=acyl carrier protein 1%2C chloroplastic-like transcript_id=XM_009375640.1 gene_biotype=protein_coding	0.897471	0.951191	0.944511	1.08504	1.21337	0.875604	0.82464	0.773169	0.64534	1.09908	1.42283	1.26775
rna28434	Group II	LOC103962879	GN=LOC103962879 Dbxref=GeneID:103962879,Genbank:XM_009375654.1 Name=XM_009375654.1 gbkey=mRNA product=bifunctional 3-dehydroquinate dehydratase/shikimate dehydrogenase%2C chloroplastic-like%2C transcript variant X1 transcript_id=XM_009375654.1 gene_biotype=protein_coding	0.229461	0.357198	0.423905	0.442992	0.448646	0.475717	0.701663	0.443429	0.833368	2.44173	2.57597	2.62592
rna28473	Group IV	LOC103962902	GN=LOC103962902 Dbxref=GeneID:103962902,Genbank:XM_009375684.1 Name=XM_009375684.1 gbkey=mRNA product=glutathione synthetase%2C chloroplastic-like transcript_id=XM_009375684.1 gene_biotype=protein_coding	1.00382	1.12164	1.17959	1.07109	1.14864	1.12937	1.15378	1.06829	1.05252	0.673922	0.685001	0.712333
rna28479	Group II	LOC103962909	GN=LOC103962909 Dbxref=GeneID:103962909,Genbank:XM_009375691.1 Name=XM_009375691.1 gbkey=mRNA product=GDSL esterase/lipase At1g54790-like%2C transcript variant X2 transcript_id=XM_009375691.1 gene_biotype=protein_coding	0.348801	0.277595	0.301102	0.38592	0.387903	0.250988	0.937661	0.4834	0.95004	2.68198	2.22466	2.76995
rna28483	Group V	LOC103962912	GN=LOC103962912 Dbxref=GeneID:103962912,Genbank:XM_009375695.1 Name=XM_009375695.1 gbkey=mRNA product=glycine-rich RNA-binding protein-like transcript_id=XM_009375695.1 gene_biotype=protein_coding	0.715719	0.854131	0.908347	0.952551	0.843196	0.946391	1.5835	1.41901	1.68285	0.691491	0.660602	0.742211
rna28493	Group II	LOC103962921	GN=LOC103962921 Dbxref=GeneID:103962921,Genbank:XM_009375702.1 Name=XM_009375702.1 gbkey=mRNA product=signal peptidase complex subunit 3B-like transcript_id=XM_009375702.1 gene_biotype=protein_coding	0.864158	0.822161	0.955367	0.765123	0.840473	0.8983	1.10516	0.930922	1.0136	1.19844	1.25367	1.35262
rna28504	Group IV	LOC103962929	GN=LOC103962929 Dbxref=GeneID:103962929,Genbank:XM_009375710.1 Name=XM_009375710.1 gbkey=mRNA product=uncharacterized LOC103962929 transcript_id=XM_009375710.1 gene_biotype=protein_coding	0.926194	0.987777	1.05603	0.973637	1.07149	0.944031	1.33301	1.14133	1.2265	0.77954	0.753709	0.806751
rna28510	Group IV	LOC103962936	GN=LOC103962936 Dbxref=GeneID:103962936,Genbank:XM_009375716.1 Name=XM_009375716.1 gbkey=mRNA product=serine/threonine-protein phosphatase PP1-like transcript_id=XM_009375716.1 gene_biotype=protein_coding	0.905614	0.999802	1.03426	1.1361	1.32828	1.01283	1.08262	1.15716	1.17128	0.786016	0.735195	0.650846
rna28517	Group II	LOC103962953	GN=LOC103962953 Dbxref=GeneID:103962953,Genbank:XM_009375731.1 Name=XM_009375731.1 gbkey=mRNA product=ras-related protein RHN1-like transcript_id=XM_009375731.1 gene_biotype=protein_coding	0.957589	0.990366	1.02323	0.815227	0.886365	1.00915	0.876375	0.821435	0.775391	1.35917	1.1975	1.2882
rna28543	Group III	LOC103962974	GN=LOC103962974 Dbxref=GeneID:103962974,Genbank:XM_009375753.1 Name=XM_009375753.1 gbkey=mRNA product=chloroplast processing peptidase%2C transcript variant X2 transcript_id=XM_009375753.1 gene_biotype=protein_coding	0.753997	0.832759	0.910645	0.727044	0.867462	0.748245	1.24042	1.05101	1.25957	1.23808	1.21288	1.1579
rna28557	Group II	LOC103962984	GN=LOC103962984 Dbxref=GeneID:103962984,Genbank:XM_009375765.1 Name=XM_009375765.1 gbkey=mRNA product=peroxisomal fatty acid beta-oxidation multifunctional protein AIM1 transcript_id=XM_009375765.1 gene_biotype=protein_coding	0.89357	0.914215	0.888823	1.02288	1.02593	1.06383	0.810598	0.815738	0.736729	1.31475	1.288	1.22494
rna28562	Group I	LOC103962987	GN=LOC103962987 Dbxref=GeneID:103962987,Genbank:XM_009375769.1 Name=XM_009375769.1 gbkey=mRNA product=probable plastidic glucose transporter 2%2C transcript variant X1 transcript_id=XM_009375769.1 gene_biotype=protein_coding	1.25763	1.39245	1.80065	0.866822	0	1.13673	0.95757	0.842637	1.08514	0.333272	0.58603	0.741063
rna28577	Group I	LOC103962995	GN=LOC103962995 Dbxref=GeneID:103962995,Genbank:XM_009375783.1 Name=XM_009375783.1 gbkey=mRNA product=transcriptional corepressor LEUNIG-like transcript_id=XM_009375783.1 gene_biotype=protein_coding	0.932671	0.905058	0.978284	1.42641	1.47229	1.5076	0.929989	0.982253	1.51	0.335771	0.493594	0.526077
rna28595	Group III	LOC103963005	GN=LOC103963005 Dbxref=GeneID:103963005,Genbank:XM_009375792.1 Name=XM_009375792.1 gbkey=mRNA product=serine-threonine kinase receptor-associated protein-like transcript_id=XM_009375792.1 gene_biotype=protein_coding	0.645559	0.800276	0.887584	0.815367	0.855807	0.812684	1.23637	1.05035	1.38837	1.08716	1.15907	1.26141
rna2863	Group I	LOC103962669	GN=LOC103962669 Dbxref=GeneID:103962669,Genbank:XM_009375421.1 Name=XM_009375421.1 gbkey=mRNA product=zinc-finger homeodomain protein 2-like transcript_id=XM_009375421.1 gene_biotype=protein_coding	0.978382	1.10361	1.22172	1.24802	1.22708	1.03371	0.954219	1.02526	0.929803	0.782491	0.765583	0.730127
rna28664	Group III	LOC103963080	GN=LOC103963080 Dbxref=GeneID:103963080,Genbank:XM_009375859.1 Name=XM_009375859.1 gbkey=mRNA product=probable galactinol--sucrose galactosyltransferase 2%2C transcript variant X1 transcript_id=XM_009375859.1 gene_biotype=protein_coding	0.716513	1.1486	1.3473	0.631655	0.594921	0.559689	1.36062	1.16959	1.38529	0.822984	1.14875	1.1141
rna28716	Group V	LOC103963118	GN=LOC103963118 Dbxref=GeneID:103963118,Genbank:XM_009375894.1 Name=XM_009375894.1 gbkey=mRNA product=DNA-directed RNA polymerases I and III subunit RPAC2-like%2C transcript variant X2 transcript_id=XM_009375894.1 gene_biotype=protein_coding	0.635225	0.916766	0.937848	0.964849	1.01858	0.828881	1.58945	1.3175	1.75887	0.558598	0.674301	0.799138
rna28738	Group I	LOC103963133	GN=LOC103963133 Dbxref=GeneID:103963133,Genbank:XM_009375911.1 Name=XM_009375911.1 gbkey=mRNA product=NADH dehydrogenase [ubiquinone] iron-sulfur protein 8%2C mitochondrial transcript_id=XM_009375911.1 gene_biotype=protein_coding	1.3375	1.1286	1.23426	1.25714	1.08844	1.04748	0.786238	0.84393	0.743835	0.883657	0.847057	0.801863
rna28740	Group II	LOC103963135	GN=LOC103963135 Dbxref=GeneID:103963135,Genbank:XM_009375913.1 Name=XM_009375913.1 gbkey=mRNA product=probable phenylalanine--tRNA ligase alpha subunit transcript_id=XM_009375913.1 gene_biotype=protein_coding	0.916217	0.902481	0.949808	0.822889	0.813102	0.844775	0.834819	0.912099	0.837809	1.43774	1.39121	1.33705
rna28755	Group II	LOC103963155	GN=LOC103963155 Dbxref=GeneID:103963155,Genbank:XM_009375935.1 Name=XM_009375935.1 gbkey=mRNA product=photosystem I reaction center subunit N%2C chloroplastic-like transcript_id=XM_009375935.1 gene_biotype=protein_coding	0	0	0.323661	0.469965	0.489815	0.474867	0.918595	0.572913	0.940601	1.81368	1.87875	2.11715
rna28785	Group I	LOC103963181	GN=LOC103963181 Dbxref=GeneID:103963181,Genbank:XM_009375958.1 Name=XM_009375958.1 gbkey=mRNA product=probable Xaa-Pro aminopeptidase P transcript_id=XM_009375958.1 gene_biotype=protein_coding	1.14114	1.19364	1.19636	1.19515	1.2037	1.1541	1.02644	1.08407	0.905476	0.631684	0.648572	0.619666
rna28788	Group IV	LOC103963179	GN=LOC103963179 Dbxref=GeneID:103963179,Genbank:XM_009375954.1 Name=XM_009375954.1 gbkey=mRNA product=probable small nuclear ribonucleoprotein Sm D2%2C transcript variant X1 transcript_id=XM_009375954.1 gene_biotype=protein_coding	1.01745	1.0041	0.825385	1.15727	1.04537	1.00072	1.14823	1.21755	1.24547	0.821824	0.847567	0.669063
rna28823	Group II	LOC103963209	GN=LOC103963209 Dbxref=GeneID:103963209,Genbank:XM_009375986.1 Name=XM_009375986.1 gbkey=mRNA product=anthranilate synthase alpha subunit 2%2C chloroplastic-like transcript_id=XM_009375986.1 gene_biotype=protein_coding	1.15266	0.929911	0.92898	0.824769	0.816587	0.805285	0.735266	1.08639	0.923622	1.21298	1.24507	1.33848
rna28864	Group I	LOC103963234	GN=LOC103963234 Dbxref=GeneID:103963234,Genbank:XM_009376021.1 Name=XM_009376021.1 gbkey=mRNA product=alpha-glucan phosphorylase%2C H isozyme-like transcript_id=XM_009376021.1 gene_biotype=protein_coding	1.10123	1.02106	1.01342	1.46478	1.25321	1.26521	0.713303	0.98678	0.689364	0.934838	0.833467	0.723335
rna28867	Group II	LOC103963236	GN=LOC103963236 Dbxref=GeneID:103963236,Genbank:XM_009376025.1 Name=XM_009376025.1 gbkey=mRNA product=uncharacterized LOC103963236 transcript_id=XM_009376025.1 gene_biotype=protein_coding	0.521055	0.792725	0.942956	0.76282	0.926443	0.852881	0.772297	0.492596	0.654003	1.60783	1.84437	1.83003
rna28880	Group I	LOC103963243	GN=LOC103963243 Dbxref=GeneID:103963243,Genbank:XM_009376035.1 Name=XM_009376035.1 gbkey=mRNA product=neutral ceramidase transcript_id=XM_009376035.1 gene_biotype=protein_coding	1.67794	1.52864	1.49564	1.10873	1.18564	1.25599	0.856648	0.923142	0.901217	0.387551	0.342852	0.336012
rna28889	Group V	LOC103963249	GN=LOC103963249 Dbxref=GeneID:103963249,Genbank:XM_009376041.1 Name=XM_009376041.1 gbkey=mRNA product=chromatin modification-related protein eaf-1-like%2C transcript variant X1 transcript_id=XM_009376041.1 gene_biotype=protein_coding	0.7666	0.939205	1.14696	0.878511	1.03229	0.942053	1.39619	1.11991	1.41141	0.724773	0.825381	0.816704
rna2890	Group II	LOC103962876	GN=LOC103962876 Dbxref=GeneID:103962876,Genbank:XM_009375652.1 Name=XM_009375652.1 gbkey=mRNA product=aspartic proteinase nepenthesin-1-like transcript_id=XM_009375652.1 gene_biotype=protein_coding	0.535846	0.642337	0.55365	0.673221	0.77093	0.795589	1.09147	0.86356	1.14427	1.47383	1.68844	1.76686
rna28902	Group II	LOC103963257	GN=LOC103963257 Dbxref=GeneID:103963257,Genbank:XM_009376056.1 Name=XM_009376056.1 gbkey=mRNA product=probable serine/threonine-protein kinase At5g41260%2C transcript variant X4 transcript_id=XM_009376056.1 gene_biotype=protein_coding	0.830258	0.722117	0.915168	0.75166	0.879693	0.802069	0.829819	0.858313	1.1917	1.31307	1.53605	1.37008
rna2892	Group I	LOC103962884	GN=LOC103962884 Dbxref=GeneID:103962884,Genbank:XM_009375664.1 Name=XM_009375664.1 gbkey=mRNA product=uncharacterized protein C167.05-like%2C transcript variant X1 transcript_id=XM_009375664.1 gene_biotype=protein_coding	1.70301	1.26142	1.2991	1.3019	1.35003	1.30017	0.831427	0.799577	0.833155	0	0.143955	0.176266
rna28955	Group II	LOC103963306	GN=LOC103963306 Dbxref=GeneID:103963306,Genbank:XM_009376113.1 Name=XM_009376113.1 gbkey=mRNA product=trans-cinnamate 4-monooxygenase transcript_id=XM_009376113.1 gene_biotype=protein_coding	0.592563	0.75083	0.81639	0.648912	0.637826	0.662738	1.04712	0.910251	1.09449	1.33957	1.80565	1.69365
rna28956	Group IV	LOC103963307	GN=LOC103963307 Dbxref=GeneID:103963307,Genbank:XM_009376114.1 Name=XM_009376114.1 gbkey=mRNA product=DEAD-box ATP-dependent RNA helicase 20-like%2C transcript variant X1 transcript_id=XM_009376114.1 gene_biotype=protein_coding	1.00156	1.1295	0.765523	1.0858	1.36616	1.25121	1.18626	1.11802	1.32068	0.621947	0.5874	0.565948
rna28962	Group II	LOC103963310	GN=LOC103963310 Dbxref=GeneID:103963310,Genbank:XM_009376119.1 Name=XM_009376119.1 gbkey=mRNA product=eukaryotic translation initiation factor 2 subunit beta-like transcript_id=XM_009376119.1 gene_biotype=protein_coding	0.73574	0.775123	0.87233	0.835033	0.927665	0.709358	1.06879	1.00172	1.01388	1.34043	1.37593	1.34401
rna28977	Group I	LOC103963316	GN=LOC103963316 Dbxref=GeneID:103963316,Genbank:XM_009376124.1 Name=XM_009376124.1 gbkey=mRNA product=60S ribosomal protein L10-like transcript_id=XM_009376124.1 gene_biotype=protein_coding	1.2777	0.966101	0.934544	1.21745	1.23645	1.25753	0.800703	1.06546	0.819962	0.928948	0.798816	0.696337
rna2899	Group III	LOC103963294	GN=LOC103963294 Dbxref=GeneID:103963294,Genbank:XM_009376095.1 Name=XM_009376095.1 gbkey=mRNA product=N(6)-adenine-specific DNA methyltransferase 2 transcript_id=XM_009376095.1 gene_biotype=protein_coding	0.73842	0.653576	0	0.921586	0.77259	0.835132	1.27029	1.02281	1.37347	0.980227	1.37279	1.0591
rna28990	Group II	LOC103963331	GN=LOC103963331 Dbxref=GeneID:103963331,Genbank:XM_009376144.1 Name=XM_009376144.1 gbkey=mRNA product=uncharacterized LOC103963331 transcript_id=XM_009376144.1 gene_biotype=protein_coding	0.31315	0.514272	0.647094	0.431791	0.404448	0.675067	0.907262	0.602983	1.43415	2.03058	1.88807	2.15113
rna28999	Group I	LOC103963333	GN=LOC103963333 Dbxref=GeneID:103963333,Genbank:XM_009376149.1 Name=XM_009376149.1 gbkey=mRNA product=CBS domain-containing protein CBSX3%2C mitochondrial-like%2C transcript variant X2 transcript_id=XM_009376149.1 gene_biotype=protein_coding	1.40892	1.31874	1.39305	1.15779	1.22858	1.23454	1.08256	0.977212	0.963633	0.413028	0.411737	0.410212
rna29008	Group I	LOC103963342	GN=LOC103963342 Dbxref=GeneID:103963342,Genbank:XM_009376162.1 Name=XM_009376162.1 gbkey=mRNA product=putative 4-hydroxy-4-methyl-2-oxoglutarate aldolase 3%2C transcript variant X1 transcript_id=XM_009376162.1 gene_biotype=protein_coding	1.19184	1.19166	1.18796	1.07801	1.11496	1.19988	1.14215	1.08424	1.00799	0.50338	0.642359	0.655576
rna29072	Group I	LOC103963399	GN=LOC103963399 Dbxref=GeneID:103963399,Genbank:XM_009376210.1 Name=XM_009376210.1 gbkey=mRNA product=BAG family molecular chaperone regulator 7-like transcript_id=XM_009376210.1 gene_biotype=protein_coding	1.62072	1.18448	1.11977	1.35035	1.3006	1.35323	0.615487	1.17522	0.68102	0.584955	0.536649	0.477521
rna29091	Group IV	LOC103963415	GN=LOC103963415 Dbxref=GeneID:103963415,Genbank:XM_009376230.1 Name=XM_009376230.1 gbkey=mRNA product=21 kDa protein transcript_id=XM_009376230.1 gene_biotype=protein_coding	0.136584	0.553245	0.754273	1.07546	1.03355	0.902191	1.47195	1.54549	1.52726	0	0	0
rna29093	Group I	LOC103963416	GN=LOC103963416 Dbxref=GeneID:103963416,Genbank:XM_009376232.1 Name=XM_009376232.1 gbkey=mRNA product=UMP-CMP kinase%2C transcript variant X2 transcript_id=XM_009376232.1 gene_biotype=protein_coding	1.17576	1.1926	1.1912	1.17992	1.18927	1.06829	1.13105	0.943777	1.04027	0.648109	0.669737	0.57002
rna29106	Group IV	LOC103963427	GN=LOC103963427 Dbxref=GeneID:103963427,Genbank:XM_009376244.1 Name=XM_009376244.1 gbkey=mRNA product=hypersensitive-induced response protein 4 transcript_id=XM_009376244.1 gene_biotype=protein_coding	1.11584	1.10946	1.03756	1.02413	1.12614	1.10272	1.3718	1.25131	1.38251	0.474816	0.475644	0.52807
rna29112	Group I	LOC103963431	GN=LOC103963431 Dbxref=GeneID:103963431,Genbank:XM_009376252.1 Name=XM_009376252.1 gbkey=mRNA product=enolase transcript_id=XM_009376252.1 gene_biotype=protein_coding	1.70992	1.56834	1.61211	1.11389	1.13862	1.17147	0.849429	0.968082	0.79587	0.363017	0.363045	0.346207
rna29116	Group I	LOC103963433	GN=LOC103963433 Dbxref=GeneID:103963433,Genbank:XM_009376256.1 Name=XM_009376256.1 gbkey=mRNA product=uncharacterized LOC103963433%2C transcript variant X1 transcript_id=XM_009376256.1 gene_biotype=protein_coding	1.42785	1.38316	0.904655	1.36052	1.26261	1.31188	1.05383	0.879291	0.850385	0.410374	0.530378	0.625063
rna29139	Group II	LOC103963468	GN=LOC103963468 Dbxref=GeneID:103963468,Genbank:XM_009376292.1 Name=XM_009376292.1 gbkey=mRNA product=UBX domain-containing protein 4 transcript_id=XM_009376292.1 gene_biotype=protein_coding	1.06003	0.861495	0.97557	1.02642	0.928055	0.895498	0.748816	0.920826	0.810889	1.33001	1.32577	1.11662
rna29163	Group II	LOC103963486	GN=LOC103963486 Dbxref=GeneID:103963486,Genbank:XM_009376308.1 Name=XM_009376308.1 gbkey=mRNA product=tetratricopeptide repeat protein 1-like transcript_id=XM_009376308.1 gene_biotype=protein_coding	1.16015	0.66322	0.746298	0	0.53331	0.568169	0.901004	0.852125	1.00457	1.46881	1.6369	1.46544
rna29197	Group II	LOC103963508	GN=LOC103963508 Dbxref=GeneID:103963508,Genbank:XM_009376329.1 Name=XM_009376329.1 gbkey=mRNA product=cytochrome b5-like transcript_id=XM_009376329.1 gene_biotype=protein_coding	0.834667	0.793752	0.851171	0.72257	0.806846	0.771671	0.829901	0.738472	0.820379	1.47826	1.63117	1.72114
rna29207	Group III	LOC103963538	GN=LOC103963538 Dbxref=GeneID:103963538,Genbank:XM_009376364.1 Name=XM_009376364.1 gbkey=mRNA product=uncharacterized LOC103963538 transcript_id=XM_009376364.1 gene_biotype=protein_coding	1.03417	0.954327	0.810687	0.792639	0.767253	0.856307	1.2099	1.12498	1.29638	0.941717	1.05218	1.15946
rna29226	Group II	LOC103963541	GN=LOC103963541 Dbxref=GeneID:103963541,Genbank:XM_009376367.1 Name=XM_009376367.1 gbkey=mRNA product=UDP-glucuronic acid decarboxylase 1-like transcript_id=XM_009376367.1 gene_biotype=protein_coding	0.813562	0.936687	1.09255	0.772587	0.775182	0.740795	0.872304	0.892517	0.834174	1.36286	1.43932	1.46747
rna29256	Group I	LOC103963559	GN=LOC103963559 Dbxref=GeneID:103963559,Genbank:XM_009376387.1 Name=XM_009376387.1 gbkey=mRNA product=arginine biosynthesis bifunctional protein ArgJ%2C chloroplastic-like%2C transcript variant X1 transcript_id=XM_009376387.1 gene_biotype=protein_coding	1.08176	1.15068	1.24301	1.01226	1.12585	1.07587	1.15309	1.04597	0.99167	0.630765	0.758238	0.730829
rna29257	Group V	LOC103963560	GN=LOC103963560 Dbxref=GeneID:103963560,Genbank:XM_009376390.1 Name=XM_009376390.1 gbkey=mRNA product=glycine-rich RNA-binding protein 6%2C mitochondrial-like transcript_id=XM_009376390.1 gene_biotype=protein_coding	0.623789	0.776332	0.886035	0.68856	0.839828	0.813869	1.55476	1.40742	1.56521	0.846815	0.95968	1.03771
rna29281	Group II	LOC103963573	GN=LOC103963573 Dbxref=GeneID:103963573,Genbank:XM_009376403.1 Name=XM_009376403.1 gbkey=mRNA product=probable mediator of RNA polymerase II transcription subunit 37e transcript_id=XM_009376403.1 gene_biotype=protein_coding	0.902187	0.890713	0.935672	0.886273	0.805048	0.83211	0.918823	1.11326	0.925508	1.32258	1.28941	1.17841
rna29342	Group II	LOC103963635	GN=LOC103963635 Dbxref=GeneID:103963635,Genbank:XM_009376469.1 Name=XM_009376469.1 gbkey=mRNA product=GDSL esterase/lipase At5g03610-like transcript_id=XM_009376469.1 gene_biotype=protein_coding	0	0.842308	0.519948	0.815375	0	0	1.02719	0.657056	0.449869	1.44896	1.78181	1.45748
rna29346	Group I	LOC103963638	GN=LOC103963638 Dbxref=GeneID:103963638,Genbank:XM_009376472.1 Name=XM_009376472.1 gbkey=mRNA product=uncharacterized LOC103963638 transcript_id=XM_009376472.1 gene_biotype=protein_coding	1.3924	1.16488	1.11026	1.29329	1.28124	1.25873	0.911231	1.1039	0.999312	0.484963	0.566856	0.432935
rna29353	Group II	LOC103963645	GN=LOC103963645 Dbxref=GeneID:103963645,Genbank:XM_009376481.1 Name=XM_009376481.1 gbkey=mRNA product=histidinol-phosphate aminotransferase%2C chloroplastic-like%2C transcript variant X2 transcript_id=XM_009376481.1 gene_biotype=protein_coding	0.673197	0.867554	1.00938	0.831596	0.874543	0.78889	0.823403	0.788649	0.980865	1.4057	1.51084	1.44538
rna29378	Group I	LOC103963682	GN=LOC103963682 Dbxref=GeneID:103963682,Genbank:XM_009376516.1 Name=XM_009376516.1 gbkey=mRNA product=apoptosis-inducing factor homolog B-like transcript_id=XM_009376516.1 gene_biotype=protein_coding	1.3994	1.23713	1.09819	1.08367	1.17869	1.11015	0.653493	1.0261	0.833525	0.782329	0	0.597332
rna29389	Group I	LOC103963698	GN=LOC103963698 Dbxref=GeneID:103963698,Genbank:XM_009376535.1 Name=XM_009376535.1 gbkey=mRNA product=uncharacterized LOC103963698 transcript_id=XM_009376535.1 gene_biotype=protein_coding	1.01776	1.16735	1.51199	1.1113	1.19339	1.18652	0.994467	0.919589	1.02799	0.638804	0.564735	0.666107
rna29398	Group II	LOC103963700	GN=LOC103963700 Dbxref=GeneID:103963700,Genbank:XM_009376537.1 Name=XM_009376537.1 gbkey=mRNA product=probable galacturonosyltransferase 4%2C transcript variant X1 transcript_id=XM_009376537.1 gene_biotype=protein_coding	0	0	0	0	0	0	0.692522	0	0.7744	1.05444	1.04616	1.43248
rna294	Group II	LOC103958948	GN=LOC103958948 Dbxref=GeneID:103958948,Genbank:XM_009371303.1 Name=XM_009371303.1 gbkey=mRNA product=minor allergen Alt a 7-like transcript_id=XM_009371303.1 gene_biotype=protein_coding	0.740515	0.65778	0.854489	0.568404	0.650948	0.652074	0.826175	0.664397	0.784388	2.2377	1.74115	1.62197
rna29409	Group IV	LOC103963707	GN=LOC103963707 Dbxref=GeneID:103963707,Genbank:XM_009376550.1 Name=XM_009376550.1 gbkey=mRNA product=DNA-directed RNA polymerases IV and V subunit 4%2C transcript variant X3 transcript_id=XM_009376550.1 gene_biotype=protein_coding	0.605268	0.982513	1.29168	1.177	1.26168	1.23283	1.39392	1.04308	1.27235	0.617133	0.546277	0.576274
rna29432	Group IV	LOC103963722	GN=LOC103963722 Dbxref=GeneID:103963722,Genbank:XM_009376573.1 Name=XM_009376573.1 gbkey=mRNA product=probable ADP-ribosylation factor GTPase-activating protein AGD11 transcript_id=XM_009376573.1 gene_biotype=protein_coding	0.988371	1.02372	0.687548	1.14991	1.08349	1.19862	1.11739	1.17834	1.29249	0.758442	0.719276	0.802414
rna29433	Group IV	LOC103963723	GN=LOC103963723 Dbxref=GeneID:103963723,Genbank:XM_009376574.1 Name=XM_009376574.1 gbkey=mRNA product=sister chromatid cohesion protein PDS5 homolog A transcript_id=XM_009376574.1 gene_biotype=protein_coding	1.51978	0	0.800162	1.41382	0	1.26439	0.656126	1.34974	0.705526	0.715931	0.57453	0
rna29434	Group V	LOC103963724	GN=LOC103963724 Dbxref=GeneID:103963724,Genbank:XM_009376575.1 Name=XM_009376575.1 gbkey=mRNA product=tRNA (guanine(9)-N1)-methyltransferase transcript_id=XM_009376575.1 gene_biotype=protein_coding	0.620314	0.71456	0.767142	0.736858	0.782425	0.743896	1.66776	1.47791	1.69279	0.955333	1.02102	0.819991
rna29444	Group II	LOC103963729	GN=LOC103963729 Dbxref=GeneID:103963729,Genbank:XM_009376583.1 Name=XM_009376583.1 gbkey=mRNA product=SNF1-related protein kinase regulatory subunit beta-2-like transcript_id=XM_009376583.1 gene_biotype=protein_coding	0.938007	0.926961	0.896507	0.870155	0.883883	0.924752	0.839622	0.861003	0.862423	1.32997	1.29052	1.3762
rna2946	Group II	LOC103963534	GN=LOC103963534 Dbxref=GeneID:103963534,Genbank:XM_009376363.1 Name=XM_009376363.1 gbkey=mRNA product=DNA-damage-repair/toleration protein DRT100-like transcript_id=XM_009376363.1 gene_biotype=protein_coding	0	0.367598	0	0.335567	0.348359	0	0.944301	0.530156	1.05628	1.85733	1.8793	1.68111
rna29512	Group I	LOC103963789	GN=LOC103963789 Dbxref=GeneID:103963789,Genbank:XM_009376639.1 Name=XM_009376639.1 gbkey=mRNA product=zinc finger CCCH domain-containing protein 55-like%2C transcript variant X2 transcript_id=XM_009376639.1 gene_biotype=protein_coding	0.911037	1.04931	0.528053	1.26408	1.35502	1.4143	1.05566	1.11109	1.2776	0.645001	0.602106	0.786739
rna29514	Group V	LOC103963791	GN=LOC103963791 Dbxref=GeneID:103963791,Genbank:XM_009376640.1 Name=XM_009376640.1 gbkey=mRNA product=zinc finger CCCH domain-containing protein 53-like transcript_id=XM_009376640.1 gene_biotype=protein_coding	0.70901	0.775638	0.79923	0.979473	1.01624	0.979295	1.42657	1.35232	1.72908	0.612825	0.851052	0.769272
rna29533	Group II	LOC103963802	GN=LOC103963802 Dbxref=GeneID:103963802,Genbank:XM_009376654.1 Name=XM_009376654.1 gbkey=mRNA product=uncharacterized LOC103963802 transcript_id=XM_009376654.1 gene_biotype=protein_coding	0.468425	0.582146	0.751657	0.570192	0.554922	0.592399	0.802541	0.625216	0.910887	2.01075	1.97692	2.15394
rna29572	Group I	LOC103963840	GN=LOC103963840 Dbxref=GeneID:103963840,Genbank:XM_009376696.1 Name=XM_009376696.1 gbkey=mRNA product=ruvB-like protein 1 transcript_id=XM_009376696.1 gene_biotype=protein_coding	1.15557	1.04918	1.17016	1.16722	1.02573	1.18708	0.76477	1.15766	0.927412	0.823215	0.572009	0
rna29590	Group IV	LOC103963861	GN=LOC103963861 Dbxref=GeneID:103963861,Genbank:XM_009376715.1 Name=XM_009376715.1 gbkey=mRNA product=ribosome-inactivating protein bryodin II-like transcript_id=XM_009376715.1 gene_biotype=protein_coding	1.1852	1.03466	1.1393	1.13855	1.1829	1.15961	1.36471	1.24135	1.372	0.490715	0.342015	0.348992
rna29592	Group IV	LOC103963862	GN=LOC103963862 Dbxref=GeneID:103963862,Genbank:XM_009376718.1 Name=XM_009376718.1 gbkey=mRNA product=short-chain dehydrogenase TIC 32%2C chloroplastic-like%2C transcript variant X2 transcript_id=XM_009376718.1 gene_biotype=protein_coding	1.11618	1.18607	1.22864	1.14169	1.29934	1.25113	1.20608	1.05955	1.22249	0.410103	0.414167	0.464563
rna29610	Group I	LOC103963868	GN=LOC103963868 Dbxref=GeneID:103963868,Genbank:XM_009376733.1 Name=XM_009376733.1 gbkey=mRNA product=puromycin-sensitive aminopeptidase%2C transcript variant X5 transcript_id=XM_009376733.1 gene_biotype=protein_coding	1.18545	1.14946	1.14772	1.21979	1.14675	1.19493	0.797831	1.08997	0.745224	0.828691	0.78035	0.713842
rna29624	Group II	LOC103963875	GN=LOC103963875 Dbxref=GeneID:103963875,Genbank:XM_009376746.1 Name=XM_009376746.1 gbkey=mRNA product=beta-adaptin-like protein B transcript_id=XM_009376746.1 gene_biotype=protein_coding	1.30926	0.895841	0.996719	1.15082	0.913708	0.958629	0.59779	0.96862	0.665827	1.33926	1.18495	1.01858
rna29652	Group V	LOC103963901	GN=LOC103963901 Dbxref=GeneID:103963901,Genbank:XM_009376781.1 Name=XM_009376781.1 gbkey=mRNA product=polyadenylate-binding protein RBP47B'-like transcript_id=XM_009376781.1 gene_biotype=protein_coding	0.895235	0.93322	0.899047	1.00188	1.07439	0.962163	1.34613	1.22735	1.21081	0.751407	0.821438	0.87693
rna29656	Group V	LOC103963905	GN=LOC103963905 Dbxref=GeneID:103963905,Genbank:XM_009376783.1 Name=XM_009376783.1 gbkey=mRNA product=60S ribosome subunit biogenesis protein NIP7 homolog transcript_id=XM_009376783.1 gene_biotype=protein_coding	0.662251	0.838036	0.851823	0.798804	0.86828	0.727571	1.63819	1.43828	1.79134	0.694455	0.730511	0.960464
rna29666	Group V	LOC103963913	GN=LOC103963913 Dbxref=GeneID:103963913,Genbank:XM_009376792.1 Name=XM_009376792.1 gbkey=mRNA product=fasciclin-like arabinogalactan protein 1 transcript_id=XM_009376792.1 gene_biotype=protein_coding	0.642019	0.844049	0	0.932733	0.825168	0.831094	1.35948	1.40868	1.25729	0.972699	0.859622	1.06717
rna29690	Group II	LOC103963938	GN=LOC103963938 Dbxref=GeneID:103963938,Genbank:XM_009376816.1 Name=XM_009376816.1 gbkey=mRNA product=uncharacterized LOC103963938%2C transcript variant X3 transcript_id=XM_009376816.1 gene_biotype=protein_coding	0	0	0	0.504545	0.539168	0.469898	0.57332	0.630498	1.0798	2.32866	1.99265	0.881463
rna29697	Group II	LOC103963944	GN=LOC103963944 Dbxref=GeneID:103963944,Genbank:XM_009376822.1 Name=XM_009376822.1 gbkey=mRNA product=peptidyl-prolyl cis-trans isomerase CYP38%2C chloroplastic%2C transcript variant X2 transcript_id=XM_009376822.1 gene_biotype=protein_coding	1.0093	0.734325	0.836647	0.898166	0.741566	0.93305	0.761905	0.96806	0.675388	1.61568	1.50139	1.32452
rna29706	Group I	LOC103963953	GN=LOC103963953 Dbxref=GeneID:103963953,Genbank:XM_009376832.1 Name=XM_009376832.1 gbkey=mRNA product=uncharacterized LOC103963953 transcript_id=XM_009376832.1 gene_biotype=protein_coding	1.18359	1.07427	1.31416	1.02893	1.09524	1.09444	1.09945	1.04763	1.07055	0.629009	0.703782	0.65896
rna29707	Group III	LOC103963952	GN=LOC103963952 Dbxref=GeneID:103963952,Genbank:XM_009376831.1 Name=XM_009376831.1 gbkey=mRNA product=protease Do-like 1%2C chloroplastic transcript_id=XM_009376831.1 gene_biotype=protein_coding	0.635744	0.752054	0.788918	0.767704	0.850756	0.825171	1.32905	1.05703	1.22478	1.22023	1.23224	1.31633
rna29713	Group IV	LOC103963958	GN=LOC103963958 Dbxref=GeneID:103963958,Genbank:XM_009376837.1 Name=XM_009376837.1 gbkey=mRNA product=serine/threonine-protein kinase BLUS1-like transcript_id=XM_009376837.1 gene_biotype=protein_coding	1.0247	1.1242	1.12584	1.02499	1.21711	1.16286	1.02966	0.954705	1.35003	0.727775	0.649259	0.60887
rna29717	Group I	LOC103963961	GN=LOC103963961 Dbxref=GeneID:103963961,Genbank:XM_009376841.1 Name=XM_009376841.1 gbkey=mRNA product=universal stress protein A-like protein transcript_id=XM_009376841.1 gene_biotype=protein_coding	1.0978	1.15853	1.04076	1.26249	1.31854	1.25001	1.0242	1.09752	0.865519	0.605637	0.666257	0.612754
rna29718	Group I	LOC103963962	GN=LOC103963962 Dbxref=GeneID:103963962,Genbank:XM_009376842.1 Name=XM_009376842.1 gbkey=mRNA product=uncharacterized LOC103963962%2C transcript variant X1 transcript_id=XM_009376842.1 gene_biotype=protein_coding	1.41604	0.783076	0	1.52155	1.24013	1.20365	0.75961	0.967907	0.762053	0.389737	0	0.956259
rna29721	Group II	LOC103963963	GN=LOC103963963 Dbxref=GeneID:103963963,Genbank:XM_009376846.1 Name=XM_009376846.1 gbkey=mRNA product=50S ribosomal protein L12-1%2C chloroplastic-like transcript_id=XM_009376846.1 gene_biotype=protein_coding	0	0	0	0.679347	0.684891	0.63224	0	0	0	1.49018	0	1.51334
rna29729	Group V	LOC103963970	GN=LOC103963970 Dbxref=GeneID:103963970,Genbank:XM_009376852.1 Name=XM_009376852.1 gbkey=mRNA product=DEAD-box ATP-dependent RNA helicase 14-like transcript_id=XM_009376852.1 gene_biotype=protein_coding	0.6451	0.900009	1.11773	0.748012	0.692378	0.734144	1.70053	1.30828	1.72262	0.666126	0.921711	0.843356
rna2976	Group V	LOC103963749	GN=LOC103963749 Dbxref=GeneID:103963749,Genbank:XM_009376601.1 Name=XM_009376601.1 gbkey=mRNA product=carbamoyl-phosphate synthase small chain%2C chloroplastic-like transcript_id=XM_009376601.1 gene_biotype=protein_coding	0.835878	0.907045	0.941736	0.982701	1.03626	0.996336	1.26451	1.18391	1.40538	0.787113	0.769004	0.89013
rna29783	Group I	LOC103964026	GN=LOC103964026 Dbxref=GeneID:103964026,Genbank:XM_009376902.1 Name=XM_009376902.1 gbkey=mRNA product=60S ribosomal protein L7a-like transcript_id=XM_009376902.1 gene_biotype=protein_coding	1.37487	0.964487	0.894371	1.19872	1.21464	1.41857	0.64108	1.10659	0.716137	1.00238	0.792762	0.675386
rna29816	Group I	LOC103964053	GN=LOC103964053 Dbxref=GeneID:103964053,Genbank:XM_009376938.1 Name=XM_009376938.1 gbkey=mRNA product=ubiquitin-like modifier-activating enzyme 5 transcript_id=XM_009376938.1 gene_biotype=protein_coding	1.2969	1.205	1.12594	1.12637	1.07967	1.08116	0.8851	1.00283	0.816355	0.8676	0.818233	0.694846
rna29831	Group II	LOC103964062	GN=LOC103964062 Dbxref=GeneID:103964062,Genbank:XM_009376950.1 Name=XM_009376950.1 gbkey=mRNA product=conserved oligomeric Golgi complex subunit 2-like transcript_id=XM_009376950.1 gene_biotype=protein_coding	1.00023	0.852184	1.09896	1.00204	0.810213	0.872776	0.529748	0.920526	0.604967	1.60018	1.46097	1.2472
rna29847	Group I	LOC103964088	GN=LOC103964088 Dbxref=GeneID:103964088,Genbank:XM_009376974.1 Name=XM_009376974.1 gbkey=mRNA product=GDSL esterase/lipase At1g29670-like transcript_id=XM_009376974.1 gene_biotype=protein_coding	1.07086	1.4598	1.34583	1.55301	1.6086	1.46113	0.864408	0.731749	0.698918	0.397334	0.386259	0.422112
rna29859	Group II	LOC103964097	GN=LOC103964097 Dbxref=GeneID:103964097,Genbank:XM_009376986.1 Name=XM_009376986.1 gbkey=mRNA product=bifunctional riboflavin kinase/FMN phosphatase%2C transcript variant X2 transcript_id=XM_009376986.1 gene_biotype=protein_coding	1.06675	1.03932	1.079	1.10749	1.11112	1.13891	0.598102	0.607401	0.587783	1.26116	1.29354	1.10942
rna29878	Group II	LOC103964108	GN=LOC103964108 Dbxref=GeneID:103964108,Genbank:XM_009377000.1 Name=XM_009377000.1 gbkey=mRNA product=protein LOW PSII ACCUMULATION 3%2C chloroplastic-like transcript_id=XM_009377000.1 gene_biotype=protein_coding	0	0	0.662055	0	0	0	0.555925	0.854879	0.719811	1.60626	1.417	1.18406
rna29903	Group II	LOC103964132	GN=LOC103964132 Dbxref=GeneID:103964132,Genbank:XM_009377024.1 Name=XM_009377024.1 gbkey=mRNA product=4-hydroxy-3-methylbut-2-enyl diphosphate reductase%2C chloroplastic transcript_id=XM_009377024.1 gene_biotype=protein_coding	0.687967	0.787061	0.889462	0.760424	0.723953	0.786399	0.821636	0.873807	0.812948	1.5829	1.64839	1.62506
rna29928	Group II	LOC103964146	GN=LOC103964146 Dbxref=GeneID:103964146,Genbank:XM_009377046.1 Name=XM_009377046.1 gbkey=mRNA product=long chain acyl-CoA synthetase 2-like transcript_id=XM_009377046.1 gene_biotype=protein_coding	0	0.10428	0.203934	0.083468	0	0.074594	0.105043	0.282604	0.301862	2.74073	3.14809	2.95539
rna29943	Group I	LOC103964159	GN=LOC103964159 Dbxref=GeneID:103964159,Genbank:XM_009377057.1 Name=XM_009377057.1 gbkey=mRNA product=60S ribosomal protein L27 transcript_id=XM_009377057.1 gene_biotype=protein_coding	1.28548	1.00708	0.922933	1.22455	1.20853	1.19692	0.880968	1.0109	0.898092	0.846206	0.799097	0.719238
rna29949	Group II	LOC103964162	GN=LOC103964162 Dbxref=GeneID:103964162,Genbank:XM_009377063.1 Name=XM_009377063.1 gbkey=mRNA product=heat shock 70 kDa protein 17-like transcript_id=XM_009377063.1 gene_biotype=protein_coding	0	0.571628	0.605359	0.829849	0	0	0	0.658892	0.784889	1.62786	1.75721	1.16431
rna30042	Group I	LOC103964246	GN=LOC103964246 Dbxref=GeneID:103964246,Genbank:XM_009377158.1 Name=XM_009377158.1 gbkey=mRNA product=serine/arginine-rich splicing factor RS31%2C transcript variant X1 transcript_id=XM_009377158.1 gene_biotype=protein_coding	1.26199	1.31941	1.00512	1.41719	1.065	1.15188	0.733772	1.07441	0.627803	0.914214	0.736302	0.692895
rna3006	Group IV	LOC103963894	GN=LOC103963894 Dbxref=GeneID:103963894,Genbank:XM_009376775.1 Name=XM_009376775.1 gbkey=mRNA product=zinc finger CCCH domain-containing protein 14-like transcript_id=XM_009376775.1 gene_biotype=protein_coding	0.858623	0.934622	1.14793	1.01231	1.14248	0.920578	1.39126	1.09946	1.73169	0.495191	0.512365	0.753492
rna30157	Group II	LOC103964343	GN=LOC103964343 Dbxref=GeneID:103964343,Genbank:XM_009377277.1 Name=XM_009377277.1 gbkey=mRNA product=UDP-glycosyltransferase 88A1-like transcript_id=XM_009377277.1 gene_biotype=protein_coding	0.732066	0.764566	0.798572	0.667344	0.63791	0.648446	0.722143	0.520245	0.738477	1.92466	2.02974	1.81584
rna30160	Group II	LOC103964400	GN=LOC103964400 Dbxref=GeneID:103964400,Genbank:XM_009377332.1 Name=XM_009377332.1 gbkey=mRNA product=uncharacterized LOC103964400 transcript_id=XM_009377332.1 gene_biotype=protein_coding	0.552844	0.653105	0.55945	0.60217	0.4638	0	0.700721	0.621636	0.749544	3.66473	1.21846	1.21355
rna30164	Group II	LOC103964345	GN=LOC103964345 Dbxref=GeneID:103964345,Genbank:XM_009377280.1 Name=XM_009377280.1 gbkey=mRNA product=reticulon-like protein B1%2C transcript variant X1 transcript_id=XM_009377280.1 gene_biotype=protein_coding	0.489382	0.403604	0.919164	0.390065	0.419041	0.487142	0.234338	0.64362	0.523183	2.81649	2.19055	2.48343
rna30182	Group II	LOC103964356	GN=LOC103964356 Dbxref=GeneID:103964356,Genbank:XM_009377288.1 Name=XM_009377288.1 gbkey=mRNA product=plastidial pyruvate kinase 2-like%2C transcript variant X1 transcript_id=XM_009377288.1 gene_biotype=protein_coding	0.873137	0.939086	0.776218	0.921561	0.888857	0.94145	0.855432	0.938797	0.877252	1.33808	1.3665	1.28363
rna30190	Group V	LOC103964368	GN=LOC103964368 Dbxref=GeneID:103964368,Genbank:XM_009377298.1 Name=XM_009377298.1 gbkey=mRNA product=uncharacterized LOC103964368 transcript_id=XM_009377298.1 gene_biotype=protein_coding	0.545795	0.865516	0.741816	0.874198	1.03852	1.2834	1.4251	1.12761	1.91204	0.882788	0.617568	0.68565
rna30217	Group I	LOC103964413	GN=LOC103964413 Dbxref=GeneID:103964413,Genbank:XM_009377343.1 Name=XM_009377343.1 gbkey=mRNA product=minor allergen Alt a 7-like transcript_id=XM_009377343.1 gene_biotype=protein_coding	0.822339	1.06192	0.851511	1.2935	1.15253	1.19604	1.18772	0.991816	1.0998	0.768824	0.821098	0.752902
rna30336	Group II	LOC103964520	GN=LOC103964520 Dbxref=GeneID:103964520,Genbank:XM_009377453.1 Name=XM_009377453.1 gbkey=mRNA product=L-arabinokinase-like%2C transcript variant X2 transcript_id=XM_009377453.1 gene_biotype=protein_coding	0.41768	0.395022	0.434054	0.359013	0.31767	0.378873	0.191397	0.209368	0.236622	4.06932	2.79298	2.198
rna30338	Group II	LOC103964521	GN=LOC103964521 Dbxref=GeneID:103964521,Genbank:XM_009377455.1 Name=XM_009377455.1 gbkey=mRNA product=AIG2-like protein%2C transcript variant X1 transcript_id=XM_009377455.1 gene_biotype=protein_coding	0	0.817139	0.945152	0.967673	0.681847	0.377641	0.674483	0.643166	0.684795	1.73233	1.77805	1.69772
rna30339	Group I	LOC103964522	GN=LOC103964522 Dbxref=GeneID:103964522,Genbank:XM_009377457.1 Name=XM_009377457.1 gbkey=mRNA product=proteasome subunit beta type-6 transcript_id=XM_009377457.1 gene_biotype=protein_coding	1.18748	1.12781	1.14062	1.00378	1.07686	1.05437	1.09145	1.0244	1.04992	0.717554	0.776176	0.749582
rna30442	Group II	LOC103964605	GN=LOC103964605 Dbxref=GeneID:103964605,Genbank:XM_009377545.1 Name=XM_009377545.1 gbkey=mRNA product=nogo-B receptor transcript_id=XM_009377545.1 gene_biotype=protein_coding	0.14542	0	0.211847	0.203792	0.162519	0	0.24481	0	0.297351	2.17007	1.85086	3.71333
rna30447	Group II	LOC103964624	GN=LOC103964624 Dbxref=GeneID:103964624,Genbank:XM_009377565.1 Name=XM_009377565.1 gbkey=mRNA product=polygalacturonate 4-alpha-galacturonosyltransferase%2C transcript variant X2 transcript_id=XM_009377565.1 gene_biotype=protein_coding	0.589103	0.82022	1.10172	0.750498	0.73533	0.703792	0.87607	0.863623	1.069	1.39362	1.56538	1.53164
[truncated: 1,409 more rows]
