# Supplementary material for: Integrated Multi-Omics Reveals DAM-Mediated Phytohormone Regulatory Networks Driving Bud Dormancy in ‘Mixue’ Pears
Source: Plants (Basel). 2025 Jul 14;14(14):2172. doi: 10.3390/plants14142172 (PMC12301059; doi:10.3390/plants14142172)
Supplement: Supplementary file 1 [file plants-14-02172-s001.zip › Supplementary table S13.xlsx]

## Sheet: Sheet1
Supplementary table S13 The summary of response elements in promoters of DAM gene family.
Gene	Name	Sequence	Start	Length	Strand	Function
DAM1	CGTCA-motif	CGTCA	26	5	-	MeJA responsive element
DAM1	TGACG-motif	TGACG	26	5	+	MeJA responsive element
DAM1	as-1	TGACG	26	5	+	Salicylic acid responsive element
DAM1	LTR	CCGAAA	50	6	+	Low-temperature responsive element
DAM1	ARE	AAACCA	111	6	-	Antioxidant Response Elements
DAM1	Box 4	ATTAAT	192	6	+	Light responsive element
DAM1	Box 4	ATTAAT	364	6	+	Light responsive element
DAM1	ABRE	TACGGTC	376	7	-	Abscisic acid responsive element
DAM1	Box 4	ATTAAT	405	6	+	Light responsive element
DAM1	Box 4	ATTAAT	424	6	+	Light responsive element
DAM1	Box 4	ATTAAT	493	6	+	Light responsive element
DAM1	ABRE	GACACGTGGC	600	9	+	Abscisic acid responsive element
DAM1	G-box	ACACGTGT	601	8	+	Light responsive element
DAM1	ABRE	CACGTG	602	6	+	Abscisic acid responsive element
DAM1	G-box	CACGTG	602	6	+	Light responsive element
DAM1	G-box	CACGTG	602	6	+	Light responsive element
DAM1	ABRE	ACGTG	603	5	+	Abscisic acid responsive element
DAM1	TCT-motif	TCTTAC	688	6	+	Light responsive element
DAM1	DRE core	GCCGAC	724	6	-	Drought responsive element
DAM1	STRE	AGGGG	734	5	-	Defense and stress responsive element
DAM1	GARE-motif	TCTGTTG	779	7	+	Gibberellin responsive element
DAM1	ARE	AAACCA	919	6	-	Antioxidant Response Elements
DAM1	TC-rich repeats	GTTTTCTTAC	921	9	+	Defense and stress responsive element
DAM1	ARE	AAACCA	941	6	+	Antioxidant Response Elements
DAM1	CGTCA-motif	CGTCA	980	5	-	MeJA responsive element
DAM1	TGACG-motif	TGACG	980	5	+	MeJA responsive element
DAM1	as-1	TGACG	980	5	+	Salicylic acid responsive element
DAM1	TCCC-motif	TCTCCCT	1004	7	-	Light responsive element
DAM1	TATC-box	TATCCCA	1235	7	-	Gibberellin responsive element
DAM1	G-box	CACGAC	1352	6	-	Light responsive element
DAM1	ABRE	ACGTG	1397	5	-	Abscisic acid responsive element
DAM1	G-box	CACGTT	1397	6	+	Light responsive element
DAM1	Box 4	ATTAAT	1500	6	-	Light responsive element
DAM1	TCA-element	CCATCTTTTT	1560	9	+	Salicylic acid responsive element
DAM1	Box 4	ATTAAT	1678	6	-	Light responsive element
DAM1	ERE	ATTTTAAA	1869	8	-	Ethylene responsive element
DAM1	ARE	AAACCA	1951	6	-	Antioxidant Response Elements
DAM1	STRE	AGGGG	1987	5	+	Defense and stress responsive element
DAM2	STRE	AGGGG	110	5	-	Defense and stress responsive element
DAM2	Box 4	ATTAAT	124	6	+	Light responsive element
DAM2	ERE	ATTTTAAA	218	8	+	Ethylene responsive element
DAM2	STRE	AGGGG	387	5	+	Defense and stress responsive element
DAM2	Box 4	ATTAAT	416	6	+	Light responsive element
DAM2	LTR	CCGAAA	482	6	-	Low-temperature responsive element
DAM2	Box 4	ATTAAT	596	6	+	Light responsive element
DAM2	G-box	CACGAC	744	6	+	Light responsive element
DAM2	TATC-box	TATCCCA	858	7	+	Gibberellin responsive element
DAM2	STRE	AGGGG	1004	5	-	Defense and stress responsive element
DAM2	Box 4	ATTAAT	1046	6	+	Light responsive element
DAM2	TCCC-motif	TCTCCCT	1081	7	+	Light responsive element
DAM2	CGTCA-motif	CGTCA	1107	5	+	MeJA responsive element
DAM2	TGACG-motif	TGACG	1107	5	-	MeJA responsive element
DAM2	as-1	TGACG	1107	5	-	Salicylic acid responsive element
DAM2	ARE	AAACCA	1163	6	-	Antioxidant Response Elements
DAM2	TC-rich repeats	GTTTTCTTAC	1179	9	-	Defense and stress responsive element
DAM2	ARE	AAACCA	1185	6	+	Antioxidant Response Elements
DAM2	GARE-motif	TCTGTTG	1324	7	-	Gibberellin responsive element
DAM2	TCA-element	TCAGAAGAGG	1364	9	+	Salicylic acid responsive element
DAM2	DRE core	GCCGAC	1380	6	+	Drought responsive element
DAM2	ABRE	ACGTG	1445	5	-	Abscisic acid responsive element
DAM2	ABRE	TACGTG	1445	6	-	Abscisic acid responsive element
DAM2	ABRE	CACGTA	1445	6	+	Abscisic acid responsive element
DAM2	G-box	TACGTG	1445	6	-	Light responsive element
DAM2	ARE	AAACCA	1485	6	+	Antioxidant Response Elements
DAM2	ABRE	GACACGTGGC	1516	9	-	Abscisic acid responsive element
DAM2	G-box	ACACGTGT	1517	8	-	Light responsive element
DAM2	ABRE	CACGTG	1518	6	-	Abscisic acid responsive element
DAM2	G-box	CACGTG	1518	6	-	Light responsive element
DAM2	G-box	CACGTG	1518	6	-	Light responsive element
DAM2	ABRE	ACGTG	1519	5	+	Abscisic acid responsive element
DAM2	Box 4	ATTAAT	1707	6	-	Light responsive element
DAM2	G-box	CACGTT	1714	6	-	Light responsive element
DAM2	ABRE	ACGTG	1715	5	+	Abscisic acid responsive element
DAM2	Box 4	ATTAAT	1730	6	-	Light responsive element
DAM2	Box 4	ATTAAT	1771	6	-	Light responsive element
DAM3	STRE	AGGGG	110	5	-	Defense and stress responsive element
DAM3	Box 4	ATTAAT	124	6	+	Light responsive element
DAM3	ARE	AAACCA	146	6	+	Antioxidant Response Elements
DAM3	ACE	CTAACGTATT	323	9	+	Light responsive element
DAM3	ARE	AAACCA	372	6	+	Antioxidant Response Elements
DAM3	ARE	AAACCA	476	6	+	Antioxidant Response Elements
DAM3	WUN-motif	AAATTTCTT	482	9	-	Wound responsive element
DAM3	WUN-motif	AAATTTCCT	567	9	+	Wound responsive element
DAM3	AE-box	AGAAACAA	619	8	-	Light responsive element
DAM3	TCT-motif	TCTTAC	653	6	-	Light responsive element
DAM3	G-box	CACGTT	659	6	-	Light responsive element
DAM3	ABRE	ACGTG	660	5	+	Abscisic acid responsive element
DAM3	TCA-element	CCATCTTTTT	741	9	-	Salicylic acid responsive element
DAM3	DRE1	ACCGAGA	789	7	-	Drought responsive element
DAM3	CGTCA-motif	CGTCA	814	5	+	MeJA responsive element
DAM3	TGACG-motif	TGACG	814	5	-	MeJA responsive element
DAM3	as-1	TGACG	814	5	-	Salicylic acid responsive element
DAM3	DRE core	GCCGAC	896	6	-	Drought responsive element
DAM3	ARE	AAACCA	1086	6	-	Antioxidant Response Elements
DAM3	ERE	ATTTTAAA	1186	8	+	Ethylene responsive element
DAM3	Box 4	ATTAAT	1205	6	-	Light responsive element
DAM3	ABRE	GACACGTGGC	1302	9	-	Abscisic acid responsive element
DAM3	G-box	ACACGTGT	1303	8	-	Light responsive element
DAM3	ABRE	CACGTG	1304	6	-	Abscisic acid responsive element
DAM3	G-box	CACGTG	1304	6	-	Light responsive element
DAM3	G-box	CACGTG	1304	6	-	Light responsive element
DAM3	ABRE	ACGTG	1305	5	+	Abscisic acid responsive element
DAM3	Box 4	ATTAAT	1421	6	-	Light responsive element
DAM3	CGTCA-motif	CGTCA	1436	5	+	MeJA responsive element
DAM3	TGACG-motif	TGACG	1436	5	-	MeJA responsive element
DAM3	as-1	TGACG	1436	5	-	Salicylic acid responsive element
DAM3	ABRE	ACGTG	1439	5	-	Abscisic acid responsive element
DAM3	ABRE	TACGTG	1439	6	-	Abscisic acid responsive element
DAM3	ABRE	CACGTA	1439	6	+	Abscisic acid responsive element
DAM3	G-box	TACGTG	1439	6	-	Light responsive element
DAM3	TC-rich repeats	GTTTTCTTAC	1629	9	+	Defense and stress responsive element
DAM3	Box 4	ATTAAT	1647	6	-	Light responsive element
DAM3	ATCT-motif	AATCTAATCC	1650	9	+	Light responsive element
DAM3	GT1-motif	GGTTAA	1737	6	-	Light responsive element
DAM3	CGTCA-motif	CGTCA	1883	5	+	MeJA responsive element
DAM3	TGACG-motif	TGACG	1883	5	-	MeJA responsive element
DAM3	as-1	TGACG	1883	5	-	Salicylic acid responsive element
DAM3	ERE	ATTTTAAA	1905	8	+	Ethylene responsive element
DAM4-1	ABRE	ACGTG	38	5	-	Abscisic acid responsive element
DAM4-1	G-box	CACGTT	38	6	+	Light responsive element
DAM4-1	TCA-element	CCATCTTTTT	116	9	-	Salicylic acid responsive element
DAM4-1	WUN-motif	AAATTACTA	183	9	+	Wound responsive element
DAM4-1	WUN-motif	AAATTACTA	284	9	+	Wound responsive element
DAM4-1	GA-motif	ATAGATAA	321	8	+	Light responsive element
DAM4-1	GT1-motif	GTGTGTGAA	453	9	-	Light responsive element
DAM4-1	ARE	AAACCA	523	6	+	Antioxidant Response Elements
DAM4-1	GT1-motif	GTGTGTGAA	531	9	-	Light responsive element
DAM4-1	ARE	AAACCA	623	6	+	Antioxidant Response Elements
DAM4-1	ARE	AAACCA	697	6	+	Antioxidant Response Elements
DAM4-1	GT1-motif	GTGTGTGAA	705	9	-	Light responsive element
DAM4-1	TGA-element	AACGAC	870	6	+	Auxin responsive element
DAM4-1	DRE1	ACCGAGA	951	7	+	Drought responsive element
DAM4-1	STRE	AGGGG	993	5	+	Defense and stress responsive element
DAM4-1	Sp1	GGGCGG	1003	6	+	Light responsive element
DAM4-1	Sp1	GGGCGG	1021	6	+	Light responsive element
DAM4-1	DRE core	GCCGAC	1051	6	+	Drought responsive element
DAM4-1	ABRE	CACGTG	1059	6	-	Abscisic acid responsive element
DAM4-1	G-box	CACGTG	1059	6	-	Light responsive element
DAM4-1	G-box	CACGTG	1059	6	-	Light responsive element
DAM4-1	ABRE	ACGTG	1060	5	+	Abscisic acid responsive element
DAM4-1	ARE	AAACCA	1145	6	+	Antioxidant Response Elements
DAM4-1	Sp1	GGGCGG	1199	6	-	Light responsive element
DAM4-1	WRE3	CCACCT	1226	6	+	Wound responsive element
DAM4-1	ABRE	TACGTGTC	1234	8	+	Abscisic acid responsive element
DAM4-1	ABRE	TACGTG	1234	6	+	Abscisic acid responsive element
DAM4-1	ABRE	CACGTA	1234	6	-	Abscisic acid responsive element
DAM4-1	G-box	TACGTG	1234	6	+	Light responsive element
DAM4-1	ABRE	ACGTG	1235	5	+	Abscisic acid responsive element
DAM4-1	ABRE	CACGTG	1320	6	-	Abscisic acid responsive element
DAM4-1	G-box	CACGTG	1320	6	-	Light responsive element
DAM4-1	G-box	CACGTG	1320	6	-	Light responsive element
DAM4-1	ABRE	ACGTG	1321	5	+	Abscisic acid responsive element
DAM4-1	TATC-box	TATCCCA	1357	7	-	Gibberellin responsive element
DAM4-1	TGA-element	AACGAC	1401	6	-	Auxin responsive element
DAM4-1	TCT-motif	TCTTAC	1414	6	+	Light responsive element
DAM4-1	Box 4	ATTAAT	1481	6	-	Light responsive element
DAM4-1	LTR	CCGAAA	1609	6	+	Low-temperature responsive element
DAM4-1	STRE	AGGGG	1649	5	-	Defense and stress responsive element
DAM4-1	GA-motif	ATAGATAA	1699	8	-	Light responsive element
DAM4-1	TCA-element	CCATCTTTTT	1713	9	+	Salicylic acid responsive element
DAM4-1	Box 4	ATTAAT	1744	6	-	Light responsive element
DAM4-1	ARE	AAACCA	1942	6	-	Antioxidant Response Elements
DAM4-1	AE-box	AGAAACAA	1968	8	-	Light responsive element
DAM4-1	STRE	AGGGG	1978	5	+	Defense and stress responsive element
DAM4-2	ABRE	ACGTG	37	5	-	Abscisic acid responsive element
DAM4-2	G-box	CACGTT	37	6	+	Light responsive element
DAM4-2	TCA-element	CCATCTTTTT	115	9	-	Salicylic acid responsive element
DAM4-2	WUN-motif	AAATTACTA	182	9	+	Wound responsive element
DAM4-2	WUN-motif	AAATTACTA	282	9	+	Wound responsive element
DAM4-2	TCA-element	TCATCTTCAT	296	9	+	Salicylic acid responsive element
DAM4-2	GA-motif	ATAGATAA	319	8	+	Light responsive element
DAM4-2	ARE	AAACCA	443	6	+	Antioxidant Response Elements
DAM4-2	GT1-motif	GTGTGTGAA	451	9	-	Light responsive element
DAM4-2	ARE	AAACCA	521	6	+	Antioxidant Response Elements
DAM4-2	GT1-motif	GTGTGTGAA	529	9	-	Light responsive element
DAM4-2	ARE	AAACCA	633	6	+	Antioxidant Response Elements
DAM4-2	ARE	AAACCA	705	6	+	Antioxidant Response Elements
DAM4-2	GT1-motif	GTGTGTGAA	713	9	-	Light responsive element
DAM4-2	TGA-element	AACGAC	882	6	+	Auxin responsive element
DAM4-2	DRE1	ACCGAGA	963	7	+	Drought responsive element
DAM4-2	STRE	AGGGG	1005	5	+	Defense and stress responsive element
DAM4-2	DRE core	GCCGAC	1046	6	+	Drought responsive element
DAM4-2	ABRE	CACGTG	1054	6	-	Abscisic acid responsive element
DAM4-2	G-box	CACGTG	1054	6	-	Light responsive element
DAM4-2	G-box	CACGTG	1054	6	-	Light responsive element
DAM4-2	ABRE	ACGTG	1055	5	+	Abscisic acid responsive element
DAM4-2	ARE	AAACCA	1141	6	+	Antioxidant Response Elements
DAM4-2	Sp1	GGGCGG	1195	6	-	Light responsive element
DAM4-2	WRE3	CCACCT	1222	6	+	Wound responsive element
DAM4-2	ABRE	TACGTGTC	1230	8	+	Abscisic acid responsive element
DAM4-2	ABRE	TACGTG	1230	6	+	Abscisic acid responsive element
DAM4-2	ABRE	CACGTA	1230	6	-	Abscisic acid responsive element
DAM4-2	G-box	TACGTG	1230	6	+	Light responsive element
DAM4-2	ABRE	ACGTG	1231	5	+	Abscisic acid responsive element
DAM4-2	ABRE	CACGTG	1316	6	-	Abscisic acid responsive element
DAM4-2	G-box	CACGTG	1316	6	-	Light responsive element
DAM4-2	G-box	CACGTG	1316	6	-	Light responsive element
DAM4-2	ABRE	ACGTG	1317	5	+	Abscisic acid responsive element
DAM4-2	TATC-box	TATCCCA	1353	7	-	Gibberellin responsive element
DAM4-2	TGA-element	AACGAC	1397	6	-	Auxin responsive element
DAM4-2	TCT-motif	TCTTAC	1410	6	+	Light responsive element
DAM4-2	Box 4	ATTAAT	1477	6	-	Light responsive element
DAM4-2	LTR	CCGAAA	1605	6	+	Low-temperature responsive element
DAM4-2	STRE	AGGGG	1645	5	-	Defense and stress responsive element
DAM4-2	GA-motif	ATAGATAA	1695	8	-	Light responsive element
DAM4-2	TCA-element	CCATCTTTTT	1709	9	+	Salicylic acid responsive element
DAM4-2	Box 4	ATTAAT	1742	6	-	Light responsive element
DAM4-2	ARE	AAACCA	1942	6	-	Antioxidant Response Elements
DAM4-2	AE-box	AGAAACAA	1968	8	-	Light responsive element
DAM4-2	STRE	AGGGG	1978	5	+	Defense and stress responsive element
