# Supplementary material for: Integrated Multi-Omics Reveals DAM-Mediated Phytohormone Regulatory Networks Driving Bud Dormancy in ‘Mixue’ Pears
Source: Plants (Basel). 2025 Jul 14;14(14):2172. doi: 10.3390/plants14142172 (PMC12301059; doi:10.3390/plants14142172)
Supplement: Supplementary file 1 [file plants-14-02172-s001.zip › Supplementary table S14.xlsx]

## Sheet: Sheet1
Supplementary table S14 The information of DAM family genes.
GeneName	GeneID	ChrID	Start	End	Strand	PFAM annotation	Swiss-Prot annotation	NR annotation
DAM1	EVM0015109	Chr8	3157142	3165966	-	K-box region	MADS-box protein AGL24 OS=Arabidopsis thaliana OX=3702 GN=AGL24 PE=1 SV=1	PREDICTED: MADS-box protein AGL24-like [Pyrus x bretschneideri]
DAM2	EVM0009473	Chr8	3239738	3248883	-	SRF-type transcription factor (DNA-binding and dimerisation domain)	MADS-box protein AGL24 OS=Arabidopsis thaliana OX=3702 GN=AGL24 PE=1 SV=1	PREDICTED: MADS-box protein AGL24-like isoform X1 [Pyrus x bretschneideri]
DAM3	EVM0041302	Chr8	3284937	3294573	-	SRF-type transcription factor (DNA-binding and dimerisation domain)	MADS-box protein AGL24 OS=Arabidopsis thaliana OX=3702 GN=AGL24 PE=1 SV=1	MADS-box protein AGL24-like [Pyrus ussuriensis x Pyrus communis]
DAM4-1	EVM0039919	Chr15	4907157	4925393	+	SRF-type transcription factor (DNA-binding and dimerisation domain)	MADS-box protein AGL24 OS=Arabidopsis thaliana OX=3702 GN=AGL24 PE=1 SV=1	dormancy-associated MADS-box transcription factor [Pyrus pyrifolia]
DAM4-2	EVM0004250	Chr15	4954759	4973050	+	SRF-type transcription factor (DNA-binding and dimerisation domain)	MADS-box protein AGL24 OS=Arabidopsis thaliana OX=3702 GN=AGL24 PE=1 SV=1	dormancy-associated MADS-box transcription factor [Pyrus pyrifolia]
