# Supplementary material for: Integrated Multi-Omics Reveals DAM-Mediated Phytohormone Regulatory Networks Driving Bud Dormancy in ‘Mixue’ Pears
Source: Plants (Basel). 2025 Jul 14;14(14):2172. doi: 10.3390/plants14142172 (PMC12301059; doi:10.3390/plants14142172)
Supplement: Supplementary file 1 [file plants-14-02172-s001.zip › Supplementary table S15.xlsx]

## Sheet: Sheet1
Supplementary table S15 The expression levels of regulatory network genes in 4 different bud developmental stages of 'Mixue' cultivar.
GeneID	GeneName	Transcript factor	Pfam_annotation	Swiss-Prot_annotation	NR_annotation	S1_1	S1_2	S1_3	S2_1	S2_2	S2_3	S3_1	S3_2	S3_3	S4_1	S4_2	S4_3
EVM0015109	DAM1	MADS	K-box region	MADS-box protein AGL24 OS=Arabidopsis thaliana OX=3702 GN=AGL24 PE=1 SV=1	PREDICTED: MADS-box protein AGL24-like [Pyrus x bretschneideri]	162.89	129.92	139.15	129.71	124.23	143.37	26.73	30.98	26.08	1.47	1.27	0.75
EVM0009473	DAM2	MADS	SRF-type transcription factor (DNA-binding and dimerisation domain)	MADS-box protein AGL24 OS=Arabidopsis thaliana OX=3702 GN=AGL24 PE=1 SV=1	PREDICTED: MADS-box protein AGL24-like isoform X1 [Pyrus x bretschneideri]	186.74	176.01	207.05	144.26	133.53	155.85	13.75	19.69	10.74	0	0.25	0
EVM0041302	DAM3	MADS	SRF-type transcription factor (DNA-binding and dimerisation domain)	MADS-box protein AGL24 OS=Arabidopsis thaliana OX=3702 GN=AGL24 PE=1 SV=1	MADS-box protein AGL24-like [Pyrus ussuriensis x Pyrus communis]	59.09	52.72	82.28	91.61	70.52	64.33	4.84	6.3	3.68	0.24	0.25	0.5
EVM0039919	DAM4-1	MADS	SRF-type transcription factor (DNA-binding and dimerisation domain)	MADS-box protein AGL24 OS=Arabidopsis thaliana OX=3702 GN=AGL24 PE=1 SV=1	dormancy-associated MADS-box transcription factor [Pyrus pyrifolia]	10.84	6.34	20.4	19.78	13.8	23.02	4.33	2.1	0.61	0.49	0	0.5
EVM0004250	DAM4-2	MADS	SRF-type transcription factor (DNA-binding and dimerisation domain)	MADS-box protein AGL24 OS=Arabidopsis thaliana OX=3702 GN=AGL24 PE=1 SV=1	dormancy-associated MADS-box transcription factor [Pyrus pyrifolia]	345.57	263.01	273.95	317.89	268.87	398.49	77.14	94.51	69.94	8.81	4.31	4.77
EVM0000166	COL8	CO-like	CCT motif	Zinc finger protein CONSTANS-LIKE 9 OS=Arabidopsis thaliana OX=3702 GN=COL9 PE=1 SV=1	PREDICTED: zinc finger protein CONSTANS-LIKE 9 isoform X1 [Pyrus x bretschneideri]	44.18	47.82	39.47	54.1	44.71	57.12	14	18.38	23.01	23.99	20.53	19.58
EVM0037130	BPC6	BBR-BPC	GAGA binding protein-like family	Protein BASIC PENTACYSTEINE6 OS=Arabidopsis thaliana OX=3702 GN=BPC6 PE=1 SV=1	protein BASIC PENTACYSTEINE6-like [Malus domestica]	94.86	103.99	91.65	133.2	96.02	116.19	60.08	57.23	62.27	59.48	50.17	48.44
EVM0003381	ENY1	C2H2	Zinc finger, C2H2 type	Zinc finger protein ENHYDROUS OS=Arabidopsis thaliana OX=3702 GN=ENY PE=1 SV=1	PREDICTED: protein indeterminate-domain 2-like [Pyrus x bretschneideri]	19.24	17.86	15.39	20.36	14.1	16.08	6.36	6.04	5.22	6.85	3.55	8.03
EVM0015599	ENY2	C2H2	Zinc finger, C2H2 type	Zinc finger protein ENHYDROUS OS=Arabidopsis thaliana OX=3702 GN=ENY PE=1 SV=1	PREDICTED: protein indeterminate-domain 2-like [Pyrus x bretschneideri]	24.39	25.93	29.1	31.7	25.81	26.62	14.26	13.13	11.66	14.93	7.6	10.29
EVM0031745	C3H32	C3H	Zinc finger C-x8-C-x5-C-x3-H type (and similar)	Zinc finger CCCH domain-containing protein 32 OS=Arabidopsis thaliana OX=3702 GN=At2g47850 PE=2 SV=2	zinc finger CCCH domain-containing protein 32-like [Pyrus ussuriensis x Pyrus communis]	40.38	33.99	29.77	56.13	28.81	34.11	17.57	19.43	17.18	10.53	11.4	11.54
EVM0032628	CAMTA3	CAMTA	CG-1 domain	Calmodulin-binding transcription activator 3 OS=Arabidopsis thaliana OX=3702 GN=CAMTA3 PE=1 SV=1	PREDICTED: calmodulin-binding transcription activator 3-like isoform X2 [Pyrus x bretschneideri]	16.53	13.25	18.4	30.54	12	14.14	8.66	5.78	6.44	4.16	3.55	5.77
EVM0021263	Dof2.4	Dof	Dof domain, zinc finger	Dof zinc finger protein DOF1.7 OS=Arabidopsis thaliana OX=3702 GN=DOF1.7 PE=2 SV=1	PREDICTED: dof zinc finger protein DOF2.4-like [Pyrus x bretschneideri]	26.83	23.91	22.75	22.69	16.8	23.02	13.24	12.6	13.19	2.45	6.34	4.02
EVM0028355	CDF2.1	Dof	Dof domain, zinc finger	Cyclic dof factor 2 OS=Arabidopsis thaliana OX=3702 GN=CDF2 PE=1 SV=2	cyclic dof factor 2-like [Pyrus ussuriensis x Pyrus communis]	29.81	21.03	25.09	51.48	33.61	27.45	14.51	14.18	11.96	9.55	13.18	8.53
EVM0041248	CDF2.2	Dof	Dof domain, zinc finger	--	PREDICTED: cyclic dof factor 2-like [Pyrus x bretschneideri]	26.83	29.67	43.48	39.26	35.71	36.88	11.97	8.14	10.12	15.91	11.66	14.05
EVM0014226	DREB2A	ERF	AP2 domain	Dehydration-responsive element-binding protein 2A OS=Arabidopsis thaliana OX=3702 GN=DREB2A PE=1 SV=1	PREDICTED: dehydration-responsive element-binding protein 2A-like [Pyrus x bretschneideri]	6.5	7.2	5.02	14.54	6.9	9.15	3.56	2.89	0.92	1.22	1.01	0.75
EVM0023812	DREB2C	ERF	AP2 domain	Dehydration-responsive element-binding protein 2C OS=Arabidopsis thaliana OX=3702 GN=DREB2C PE=2 SV=2	dehydration responsive element binding protein [Pyrus x bretschneideri x Pyrus pyrifolia]	44.18	41.19	32.45	93.65	44.41	65.72	14	13.91	9.2	7.1	7.1	5.27
EVM0006717	PAT1	GRAS	GRAS domain family	Scarecrow-like transcription factor PAT1 OS=Arabidopsis thaliana OX=3702 GN=PAT1 PE=1 SV=1	scarecrow-like transcription factor PAT1 [Pyrus ussuriensis x Pyrus communis]	18.16	16.42	17.73	19.2	14.4	20.8	4.58	6.83	7.06	3.67	4.81	3.26
EVM0031199	SCL11	GRAS	GRAS domain family	Scarecrow-like protein 30 OS=Arabidopsis thaliana OX=3702 GN=SCL30 PE=1 SV=1	PREDICTED: scarecrow-like protein 11 [Pyrus x bretschneideri]	32.52	54.45	34.45	66.31	26.41	52.69	15.78	12.86	14.73	9.3	7.86	5.02
EVM0004374	GRF3	GRF	WRC	Growth-regulating factor 3 OS=Arabidopsis thaliana OX=3702 GN=GRF3 PE=1 SV=1	PREDICTED: growth-regulating factor 3-like [Pyrus x bretschneideri]	74.26	57.33	71.91	67.77	51.61	71.27	20.11	14.96	18.1	0.73	0.76	0.75
EVM0032467	GRF5	GRF	WRC	Growth-regulating factor 5 OS=Oryza sativa subsp. japonica OX=39947 GN=GRF5 PE=2 SV=1	growth-regulating factor 5-like isoform X1 [Malus domestica]	96.76	103.7	92.32	104.7	112.83	114.25	49.13	43.32	49.7	11.5	16.72	8.28
EVM0030998	ATHB13	HD-ZIP	Homeobox associated leucine zipper	Homeobox-leucine zipper protein ATHB-13 OS=Arabidopsis thaliana OX=3702 GN=ATHB-13 PE=2 SV=2	PREDICTED: homeobox-leucine zipper protein ATHB-13 [Pyrus x bretschneideri]	98.93	87	68.24	50.61	47.41	46.86	31.31	34.13	27.92	7.83	3.8	4.27
EVM0037293	ANL2	HD-ZIP	START domain	Homeobox-leucine zipper protein ANTHOCYANINLESS 2 OS=Arabidopsis thaliana OX=3702 GN=ANL2 PE=2 SV=1	homeobox-leucine zipper protein ANTHOCYANINLESS 2-like [Pyrus ussuriensis x Pyrus communis]	8.4	6.34	7.02	14.25	8.1	10.26	4.33	5.51	4.91	5.87	3.29	3.76
EVM0003694	HSF30.1	HSF	HSF-type DNA-binding	Heat shock factor protein HSF30 OS=Solanum peruvianum OX=4082 GN=HSF30 PE=2 SV=1	heat shock factor protein HSF30-like [Pyrus ussuriensis x Pyrus communis]	3.52	3.17	7.02	9.31	12.9	12.48	1.78	1.05	1.53	0	0	0
EVM0028339	HSF30.2	HSF	HSF-type DNA-binding	Heat shock factor protein HSF30 OS=Solanum peruvianum OX=4082 GN=HSF30 PE=2 SV=1	heat shock factor protein HSF30-like [Pyrus ussuriensis x Pyrus communis]	7.05	6.63	10.37	10.76	12.3	16.08	4.07	3.41	3.37	0	0	0
EVM0012909	AGL9	MADS	SRF-type transcription factor (DNA-binding and dimerisation domain)	Agamous-like MADS-box protein MADS4 OS=Vitis vinifera OX=29760 GN=MADS4 PE=2 SV=2	agamous-like MADS-box protein AGL9-like protein [Pyrus ussuriensis x Pyrus communis]	20.06	26.21	22.41	25.3	15	23.02	44.04	50.93	42.95	84.2	70.45	90.85
EVM0021758	CAL	MADS	SRF-type transcription factor (DNA-binding and dimerisation domain)	MADS-box transcription factor 7 OS=Oryza sativa subsp. indica OX=39946 GN=MADS7 PE=2 SV=2	transcription factor CAULIFLOWER A-like [Pyrus ussuriensis x Pyrus communis]	15.99	18.72	17.73	19.2	26.71	20.8	9.42	6.3	5.83	1.47	0.76	0.5
EVM0037352	MADS6	MADS	SRF-type transcription factor (DNA-binding and dimerisation domain)	Agamous-like MADS-box protein MADS3 OS=Vitis vinifera OX=29760 GN=MADS3 PE=2 SV=1	MADS-box transcription factor 6-like [Pyrus ussuriensis x Pyrus communis]	11.65	10.08	10.03	7.85	3.6	5.55	6.11	2.1	3.37	0.24	0.25	0.25
EVM0042426	AG1	MADS	K-box region	Floral homeotic protein AGAMOUS OS=Solanum lycopersicum OX=4081 GN=AG1 PE=2 SV=1	PREDICTED: floral homeotic protein AGAMOUS-like isoform X2 [Pyrus x bretschneideri]	22.77	26.21	24.08	19.78	23.71	23.02	81.21	67.47	73.93	74.17	85.4	87.84
EVM0013643	RVE3	MYB	Myb-like DNA-binding domain	Protein REVEILLE 5 OS=Arabidopsis thaliana OX=3702 GN=RVE5 PE=2 SV=1	PREDICTED: protein REVEILLE 3 [Pyrus x bretschneideri]	29.54	29.1	37.13	54.97	38.41	37.16	15.27	17.06	14.11	14.2	13.94	10.04
EVM0020360	LHY	MYB	Myb-like DNA-binding domain	Protein LHY OS=Arabidopsis thaliana OX=3702 GN=LHY PE=1 SV=2	PREDICTED: protein LHY-like isoform X2 [Pyrus x bretschneideri]	34.42	27.65	29.77	55.26	61.52	21.08	107.94	111.31	162.59	129.48	160.15	152.59
EVM0021221	GAMYB	MYB	Myb-like DNA-binding domain	Transcription factor GAMYB OS=Oryza sativa subsp. japonica OX=39947 GN=GAMYB PE=1 SV=1	transcription factor GAMYB-like [Pyrus ussuriensis x Pyrus communis]	5.69	4.32	3.68	4.94	7.5	2.77	9.93	7.88	11.04	15.18	17.74	17.32
EVM0029798	RVE6.1	MYB	Myb-like DNA-binding domain	Protein REVEILLE 6 OS=Arabidopsis thaliana OX=3702 GN=RVE6 PE=2 SV=1	PREDICTED: protein REVEILLE 6-like isoform X1 [Pyrus x bretschneideri]	77.24	73.17	69.91	128.55	90.62	93.73	48.63	50.67	51.84	40.88	46.37	33.88
EVM0030588	RVE6.2	MYB	Myb-like DNA-binding domain	Protein REVEILLE 6 OS=Arabidopsis thaliana OX=3702 GN=RVE6 PE=2 SV=1	protein REVEILLE 6-like [Pyrus ussuriensis x Pyrus communis]	38.76	33.7	35.12	61.08	43.81	53.52	20.11	23.1	17.49	16.15	17.74	14.31
EVM0030995	RVE8	MYB	Myb-like DNA-binding domain	Protein REVEILLE 8 OS=Arabidopsis thaliana OX=3702 GN=RVE8 PE=2 SV=1	PREDICTED: protein REVEILLE 8 isoform X1 [Pyrus x bretschneideri]	0.81	3.17	2.01	5.24	1.8	3.33	8.15	9.71	11.66	9.79	11.91	13.8
EVM0032115	RL3	MYB	Myb-like DNA-binding domain	Protein RADIALIS-like 3 OS=Arabidopsis thaliana OX=3702 GN=RL3 PE=2 SV=1	PREDICTED: protein RADIALIS-like 3 [Pyrus x bretschneideri]	710.92	509.59	859.3	629.08	1160.1	1040.73	224.8	142.03	107.37	70.98	32.18	26.1
EVM0035198	NFXL2	NF-X1	NF-X1 type zinc finger	NF-X1-type zinc finger protein NFXL2 OS=Arabidopsis thaliana OX=3702 GN=NFXL2 PE=1 SV=2	PREDICTED: NF-X1-type zinc finger protein NFXL2 [Pyrus x bretschneideri]	27.1	25.64	29.43	40.72	24.01	32.72	12.98	12.6	17.79	14.93	11.15	12.3
EVM0036615	NFYA4	NF-YA	CCAAT-binding transcription factor (CBF-B/NF-YA) subunit B	Nuclear transcription factor Y subunit A-3 OS=Arabidopsis thaliana OX=3702 GN=NFYA3 PE=2 SV=2	PREDICTED: nuclear transcription factor Y subunit A-4-like [Pyrus x bretschneideri]	78.06	79.22	55.19	53.51	44.11	63.78	28.51	27.83	28.53	13.22	11.4	6.27
EVM0031760	SPL6	SBP	SBP domain	Squamosa promoter-binding-like protein 6 OS=Arabidopsis thaliana OX=3702 GN=SPL6 PE=1 SV=2	squamosa promoter-binding-like protein 6 [Pyrus ussuriensis x Pyrus communis]	32.25	30.54	38.8	59.33	29.11	36.33	17.57	18.9	20.86	18.85	22.05	12.8
EVM0008783	ASIL2	Trihelix	Myb/SANT-like DNA-binding domain	Protein FIP2 OS=Arabidopsis thaliana OX=3702 GN=FIP2 PE=1 SV=1	PREDICTED: trihelix transcription factor ASIL2-like [Pyrus x bretschneideri]	98.93	77.49	69.57	103.54	72.92	92.07	42.26	44.63	52.77	31.33	41.56	29.61
EVM0011246	WRKY7	WRKY	WRKY DNA -binding domain	Probable WRKY transcription factor 7 OS=Arabidopsis thaliana OX=3702 GN=WRKY7 PE=1 SV=1	probable WRKY transcription factor 7 [Malus domestica]	11.93	11.81	5.02	11.63	9	10.54	3.56	4.99	4.29	4.65	3.29	2.51
