# Supplementary material for: Integrated Multi-Omics Reveals DAM-Mediated Phytohormone Regulatory Networks Driving Bud Dormancy in ‘Mixue’ Pears
Source: Plants (Basel). 2025 Jul 14;14(14):2172. doi: 10.3390/plants14142172 (PMC12301059; doi:10.3390/plants14142172)
Supplement: Supplementary file 1 [file plants-14-02172-s001.zip › Supplementary table S16.xlsx]

## Sheet: Sheet1
Supplementary table S16 The correlation analysis of lncRNA and DAM gene family expression levels.
LncRNA	DAM1	DAM2	DAM3	DAM4-1	DAM4-2
ONT.19912.1	0.85**	0.86**	0.71*	0.49433	0.79**
ONT.20662.7	0.72**	0.69*	0.5	0.45	0.69*
ONT.483.2	-0.44	-0.48	-0.48	-0.47	-0.42
ONT.483.8	-0.36	-0.32	-0.31	-0.31	-0.37
ONT.20662.1	0.43	0.45	0.39	0.26	0.33
ONT.20662.2	0.03	0.05	0.05	0.14	0.02
ONT.20662.3	0.27	0.26	0.36	0.42	0.31
ONT.20662.5	0.5	0.38	0.54	0.52	0.55
ONT.20662.6	0.41	0.31	0.38	0.35	0.46
ONT.20662.8	-0.45	-0.52	-0.53	-0.45	-0.41
ONT.20662.9	-0.66	-0.67	-0.66	-0.5	-0.61
ONT.20664.1	-0.28	-0.26	-0.32	-0.39	-0.27
ONT.20664.2	-0.1	-0.13	-0.23	-0.23	-0.12
ONT.20664.3	-0.56	-0.5	-0.46	-0.32	-0.55
ONT.20664.4	0.42	0.34	0.38	0.4	0.46
ONT.20664.5	-0.22	-0.26	-0.36	-0.34	-0.22
ONT.20664.6	0.08	0.06	0.07	0.2	0.18
ONT.20664.7	-0.38	-0.3	-0.33	-0.36	-0.44
ONT.483.1	\	\	\	\	\
ONT.483.6	\	\	\	\	\
Note: "\" indicates that the expression level of the lncRNA is 0
