# Supplementary material for: Integrated Multi-Omics Reveals DAM-Mediated Phytohormone Regulatory Networks Driving Bud Dormancy in ‘Mixue’ Pears
Source: Plants (Basel). 2025 Jul 14;14(14):2172. doi: 10.3390/plants14142172 (PMC12301059; doi:10.3390/plants14142172)
Supplement: Supplementary file 1 [file plants-14-02172-s001.zip › Supplementary table S2.xlsx]

## Sheet: Sheet1
Supplementary table S2 The summary of full-length transcriptome sequencing quality in 4 different bud developmental stages of 'Mixue' cultivar.
SampleID	Read Number	Base Number	N50	Mean Length	Max Length	Full Length Transcription Ratio
S1_1	5558831	7207868116	1497	1296	270346	0.9256
S1_2	5304877	6842131481	1487	1289	38498	0.9295
S1_3	5063714	5833559902	1324	1152	70167	0.9247
S2_1	5425009	7136393446	1557	1315	40866	0.9285
S2_2	5638920	6512528712	1290	1154	35884	0.9301
S2_3	6257017	7448167995	1391	1190	245273	0.9296
S3_1	6717839	7240280643	1197	1077	65586	0.9331
S3_2	6893758	7413085393	1197	1075	83016	0.9285
S3_3	5324676	6244736476	1320	1172	69304	0.9303
S4_1	6667982	7682113867	1302	1152	83779	0.9348
S4_2	6384831	7633482537	1337	1195	55512	0.933
S4_3	6579709	7542330380	1270	1146	213992	0.9316
Average	5.98476e+06	7.06139e+09	1347.42	1184.42	106019	0.929942
Total	71817163	84736678948	16169	14213	1272223	-
