# Supplementary material for: Integrated Multi-Omics Reveals DAM-Mediated Phytohormone Regulatory Networks Driving Bud Dormancy in ‘Mixue’ Pears
Source: Plants (Basel). 2025 Jul 14;14(14):2172. doi: 10.3390/plants14142172 (PMC12301059; doi:10.3390/plants14142172)
Supplement: Supplementary file 1 [file plants-14-02172-s001.zip › Supplementary table S3.xlsx]

## Sheet: Sheet1
Supplementary table S3 The annotation of novel genes in 4 different bud developmental stages of 'Mixue' cultivar.
GeneID	COG_class	COG_class_annotation	GO_annotation	KEGG_annotation	KEGG_pathway_annotation	KOG_class	KOG_class_annotation	Pfam_annotation	Swiss-Prot_annotation	eggNOG_class	eggNOG_class_annotation	NR_annotation
ONT.10	--	--	--	--	--	--	--	--	--	--	--	--
ONT.10003	--	--	--	--	--	--	--	--	--	--	--	hypothetical protein D8674_026359 [Pyrus ussuriensis x Pyrus communis]
ONT.10006	--	--	--	--	--	--	--	--	--	--	--	--
ONT.1001	--	--	--	K01426|2.4e-07|jcu:105643773|K01426 amidase [EC:3.5.1.4] | (RefSeq) LOW QUALITY PROTEIN: uncharacterized protein LOC105643773	Arginine and proline metabolism (ko00330);; Phenylalanine metabolism (ko00360);; Tryptophan metabolism (ko00380)	--	--	--	--	L	Replication, recombination and repair	hypothetical protein D8674_011444 [Pyrus ussuriensis x Pyrus communis]
ONT.10013	--	--	Molecular Function: nucleic acid binding (GO:0003676);; Biological Process: DNA integration (GO:0015074);;	--	--	--	--	--	--	--	--	S ribonuclease [Pyrus ussuriensis x Pyrus communis]
ONT.10014	--	--	Cellular Component: integral component of membrane (GO:0016021);;	--	--	--	--	--	--	--	--	hypothetical protein D8674_038192 [Pyrus ussuriensis x Pyrus communis]
ONT.10015	--	--	--	--	--	--	--	--	--	--	--	--
ONT.10016	--	--	--	--	--	--	--	--	--	--	--	--
ONT.10017	--	--	--	--	--	--	--	--	--	--	--	hypothetical protein DVH24_032475 [Malus domestica]
ONT.10018	--	--	--	--	--	--	--	--	--	--	--	--
ONT.10023	--	--	Cellular Component: exocyst (GO:0000145);; Biological Process: exocytosis (GO:0006887);;	K16280|3.0e-148|pxb:103962351|K16280 E3 ubiquitin-protein ligase RGLG [EC:2.3.2.27] | (RefSeq) E3 ubiquitin-protein ligase RGLG2-like	--	[T]	Signal transduction mechanisms	Copine	E3 ubiquitin-protein ligase RGLG4 OS=Arabidopsis thaliana OX=3702 GN=RGLG4 PE=1 SV=1	O	Posttranslational modification, protein turnover, chaperones	E3 ubiquitin-protein ligase RGLG2-like [Pyrus ussuriensis x Pyrus communis]
ONT.10033	--	--	--	--	--	--	--	--	--	--	--	--
ONT.10034	--	--	--	--	--	--	--	--	--	--	--	TMV resistance protein N-like [Pyrus ussuriensis x Pyrus communis]
ONT.10035	--	--	Cellular Component: THO complex part of transcription export complex (GO:0000445);; Biological Process: mRNA processing (GO:0006397);;	K13176|8.0e-100|pxb:103934699|K13176 THO complex subunit 7 | (RefSeq) THO complex subunit 7A-like isoform X1	RNA transport (ko03013)	[S]	Function unknown	Tho complex subunit 7	THO complex subunit 7A OS=Arabidopsis thaliana OX=3702 GN=THO7A PE=1 SV=1	S	Function unknown	PREDICTED: THO complex subunit 7A-like isoform X1 [Pyrus x bretschneideri]
ONT.10036	--	--	Molecular Function: magnesium ion binding (GO:0000287);; Molecular Function: ribose phosphate diphosphokinase activity (GO:0004749);; Biological Process: nucleotide biosynthetic process (GO:0009165);; Cellular Component: integral component of membrane (GO:0016021);;	K00948|9.7e-13|mdm:103429365|K00948 ribose-phosphate pyrophosphokinase [EC:2.7.6.1] | (RefSeq) uncharacterized protein LOC103429365	Pentose phosphate pathway (ko00030);; Purine metabolism (ko00230);; Carbon metabolism (ko01200);; Biosynthesis of amino acids (ko01230)	--	--	--	--	E	Amino acid transport and metabolism	hypothetical protein C1H46_031754 [Malus baccata]
ONT.10038	[E]	Amino acid transport and metabolism	Cellular Component: integral component of membrane (GO:0016021);; Molecular Function: kinase activity (GO:0016301);; Molecular Function: carbohydrate binding (GO:0030246);;	K01609|4.0e-32|mdm:103443011|K01609 indole-3-glycerol phosphate synthase [EC:4.1.1.48] | (RefSeq) indole-3-glycerol phosphate synthase, chloroplastic-like isoform X1	Phenylalanine, tyrosine and tryptophan biosynthesis (ko00400);; Biosynthesis of amino acids (ko01230)	[E]	Amino acid transport and metabolism	--	Indole-3-glycerol phosphate synthase, chloroplastic OS=Arabidopsis thaliana OX=3702 GN=IGPS PE=1 SV=2	E	Amino acid transport and metabolism	G-type lectin S-receptor-like serine/threonine-protein kinase SD1-1 [Pyrus ussuriensis x Pyrus communis]
ONT.10041	--	--	--	--	--	--	--	--	--	--	--	--
ONT.10044	--	--	--	--	--	--	--	--	--	--	--	--
ONT.10050	--	--	Molecular Function: protein kinase activity (GO:0004672);; Molecular Function: ATP binding (GO:0005524);; Cellular Component: integral component of membrane (GO:0016021);;	K13436|8.6e-06|han:110890384|K13436 pto-interacting protein 1 [EC:2.7.11.1] | (RefSeq) PTI1-like tyrosine-protein kinase 2	Plant-pathogen interaction (ko04626)	--	--	--	Probable LRR receptor-like serine/threonine-protein kinase At2g16250 OS=Arabidopsis thaliana OX=3702 GN=At2g16250 PE=1 SV=1	T	Signal transduction mechanisms	PREDICTED: probable LRR receptor-like serine/threonine-protein kinase At2g16250 [Pyrus x bretschneideri]
ONT.10053	--	--	Molecular Function: oxidoreductase activity (GO:0016491);;	K00020|1.5e-17|mdm:103449757|K00020 3-hydroxyisobutyrate dehydrogenase [EC:1.1.1.31] | (RefSeq) probable 3-hydroxyisobutyrate dehydrogenase-like 1, mitochondrial	Valine, leucine and isoleucine degradation (ko00280)	[R]	General function prediction only	--	Probable 3-hydroxyisobutyrate dehydrogenase-like 1, mitochondrial OS=Arabidopsis thaliana OX=3702 GN=At4g29120 PE=1 SV=1	I	Lipid transport and metabolism	3-hydroxyisobutyrate dehydrogenase-like 1 [Pyrus ussuriensis x Pyrus communis]
ONT.1006	--	--	--	--	--	--	--	--	--	--	--	--
ONT.10062	--	--	--	--	--	--	--	--	--	--	--	--
ONT.10070	--	--	Cellular Component: integral component of membrane (GO:0016021);;	--	--	--	--	--	--	--	--	hypothetical protein C1H46_024684 [Malus baccata]
ONT.10080	--	--	Biological Process: protein glycosylation (GO:0006486);; Cellular Component: oligosaccharyltransferase complex (GO:0008250);; Cellular Component: integral component of membrane (GO:0016021);;	--	--	--	--	--	--	--	--	hypothetical protein DVH24_030488 [Malus domestica]
ONT.10081	--	--	Molecular Function: DNA binding (GO:0003677);; Molecular Function: metal ion binding (GO:0046872);;	--	--	[R]	General function prediction only	GYF domain	Zinc finger CCCH domain-containing protein 19 OS=Arabidopsis thaliana OX=3702 GN=NERD PE=1 SV=3	K	Transcription	zinc finger CCCH domain-containing protein 19-like [Pyrus ussuriensis x Pyrus communis]
ONT.10085	--	--	--	--	--	--	--	--	--	--	--	--
ONT.10088	--	--	Cellular Component: cellular_component (GO:0005575);; Cellular Component: intracellular (GO:0005622);; Cellular Component: cell (GO:0005623);; Cellular Component: cytoplasm (GO:0005737);; Cellular Component: chloroplast (GO:0009507);; Cellular Component: chloroplast thylakoid (GO:0009534);; Cellular Component: chloroplast thylakoid membrane (GO:0009535);; Cellular Component: plastid (GO:0009536);…	K03100|3.4e-11|pxb:103955500|K03100 signal peptidase I [EC:3.4.21.89] | (RefSeq) uncharacterized protein LOC103955500	Protein export (ko03060)	--	--	--	--	O	Posttranslational modification, protein turnover, chaperones	hypothetical protein C1H46_029322 [Malus baccata]
ONT.10090	--	--	Cellular Component: cellular_component (GO:0005575);; Cellular Component: cell-cell junction (GO:0005911);; Biological Process: transport (GO:0006810);; Biological Process: response to stress (GO:0006950);; Biological Process: cell communication (GO:0007154);; Biological Process: signal transduction (GO:0007165);; Biological Process: biological_process (GO:0008150);; Biological Process: response …	--	--	--	--	--	F-box protein At4g18380 OS=Arabidopsis thaliana OX=3702 GN=At4g18380 PE=2 SV=1	S	Function unknown	hypothetical protein C1H46_008003 [Malus baccata]
ONT.10095	--	--	--	--	--	--	--	--	--	--	--	--
ONT.10098	--	--	--	K04728|1.7e-19|pmum:103338375|K04728 serine-protein kinase ATM [EC:2.7.11.1] | (RefSeq) serine/threonine-protein kinase ATM	Homologous recombination (ko03440)	[TBLD]	Signal transduction mechanisms;; Chromatin structure and dynamics;; Replication, recombination and repair;; Cell cycle control, cell division, chromosome partitioning	--	Serine/threonine-protein kinase ATM OS=Arabidopsis thaliana OX=3702 GN=ATM PE=1 SV=1	--	--	F-box protein [Pyrus ussuriensis x Pyrus communis]
ONT.10099	--	--	Molecular Function: molecular_function (GO:0003674);; Molecular Function: nucleic acid binding (GO:0003676);; Molecular Function: RNA binding (GO:0003723);; Molecular Function: catalytic activity (GO:0003824);; Molecular Function: nuclease activity (GO:0004518);; Molecular Function: endonuclease activity (GO:0004519);; Molecular Function: binding (GO:0005488);; Cellular Component: cellular_compon…	--	--	[R]	General function prediction only	--	Pentatricopeptide repeat-containing protein At5g09450, mitochondrial OS=Arabidopsis thaliana OX=3702 GN=At5g09450 PE=1 SV=1	S	Function unknown	PREDICTED: pentatricopeptide repeat-containing protein At5g09450, mitochondrial-like [Pyrus x bretschneideri]
ONT.10101	--	--	Biological Process: response to auxin (GO:0009733);;	K14488|3.5e-42|pxb:103967969|K14488 SAUR family protein | (RefSeq) auxin-induced protein 15A-like	Plant hormone signal transduction (ko04075)	--	--	--	Auxin-induced protein 10A5 OS=Glycine max OX=3847 PE=2 SV=1	S	Function unknown	hypothetical protein C1H46_011810 [Malus baccata]
ONT.10102	--	--	--	--	--	--	--	--	--	--	--	--
ONT.10104	--	--	Molecular Function: nucleic acid binding (GO:0003676);; Molecular Function: RNA-DNA hybrid ribonuclease activity (GO:0004523);;	--	--	--	--	Reverse transcriptase-like;; zinc-binding in reverse transcriptase	--	P	Inorganic ion transport and metabolism	uncharacterized protein LOC114827410 [Malus domestica]
ONT.10114	--	--	Molecular Function: peroxidase activity (GO:0004601);;	--	--	--	--	--	--	--	--	peroxidase-like protein 2 [Pyrus ussuriensis x Pyrus communis]
ONT.10118	--	--	--	--	--	--	--	--	--	--	--	--
ONT.10119	--	--	--	--	--	--	--	--	--	--	--	--
ONT.1012	--	--	--	--	--	--	--	--	--	--	--	--
ONT.10122	--	--	Biological Process: reproduction (GO:0000003);; Biological Process: developmental process involved in reproduction (GO:0003006);; Molecular Function: molecular_function (GO:0003674);; Molecular Function: nucleic acid binding (GO:0003676);; Molecular Function: RNA binding (GO:0003723);; Molecular Function: mRNA binding (GO:0003729);; Molecular Function: catalytic activity (GO:0003824);; Molecular …	--	--	--	--	--	--	I	Lipid transport and metabolism	hypothetical protein DVH24_002573 [Malus domestica]
ONT.10123	--	--	--	--	--	--	--	--	--	--	--	hypothetical protein DVH24_014333 [Malus domestica]
ONT.10127	--	--	--	K03921|1.0e-12|pavi:110770344|K03921 acyl-[acyl-carrier-protein] desaturase [EC:1.14.19.2 1.14.19.11 1.14.19.26] | (RefSeq) stearoyl-[acyl-carrier-protein] 9-desaturase, chloroplastic-like	Fatty acid biosynthesis (ko00061);; Biosynthesis of unsaturated fatty acids (ko01040);; Fatty acid metabolism (ko01212)	--	--	Plant transposase (Ptta/En/Spm family)	--	S	Function unknown	PREDICTED: uncharacterized protein LOC103959348 [Pyrus x bretschneideri]
ONT.10134	--	--	--	--	--	--	--	--	--	--	--	--
ONT.10142	--	--	--	--	--	--	--	--	--	S	Function unknown	uncharacterized protein LOC103428384 [Malus domestica]
ONT.10143	--	--	Molecular Function: transcription corepressor activity (GO:0003714);; Cellular Component: nucleus (GO:0005634);; Biological Process: transcription, DNA-templated (GO:0006351);;	--	--	--	--	--	--	--	--	putative protein SCAI [Lupinus albus]
ONT.10144	--	--	Biological Process: telomere maintenance (GO:0000723);; Molecular Function: DNA helicase activity (GO:0003678);; Molecular Function: ATP binding (GO:0005524);; Biological Process: DNA repair (GO:0006281);; Biological Process: DNA recombination (GO:0006310);;	K15255|1.6e-41|pxb:103941633|K15255 ATP-dependent DNA helicase PIF1 [EC:3.6.4.12] | (RefSeq) ATP-dependent DNA helicase PIF1-like	--	[D]	Cell cycle control, cell division, chromosome partitioning	--	--	D	Cell cycle control, cell division, chromosome partitioning	PREDICTED: uncharacterized protein LOC103955241 [Pyrus x bretschneideri]
ONT.10151	--	--	Cellular Component: endoplasmic reticulum (GO:0005783);; Cellular Component: integral component of membrane (GO:0016021);;	--	--	--	--	--	--	--	--	--
ONT.10168	--	--	--	--	--	--	--	--	--	--	--	--
ONT.10169	--	--	Biological Process: protein transport (GO:0015031);;	K19476|5.6e-29|mdm:103455767|K19476 vacuolar protein sorting-associated protein IST1 | (RefSeq) uncharacterized protein LOC103455767	Endocytosis (ko04144)	[Z]	Cytoskeleton	--	--	Z	Cytoskeleton	hypothetical protein C1H46_035178 [Malus baccata]
ONT.10171	--	--	--	--	--	--	--	--	--	--	--	--
ONT.10173	--	--	--	--	--	--	--	--	--	--	--	hypothetical protein C1H46_023360 [Malus baccata]
ONT.10175	--	--	--	--	--	--	--	--	--	--	--	--
ONT.10178	[M]	Cell wall/membrane/envelope biogenesis	Cellular Component: plasma membrane (GO:0005886);; Cellular Component: integral component of membrane (GO:0016021);; Molecular Function: cellulose synthase (UDP-forming) activity (GO:0016760);; Biological Process: cellulose biosynthetic process (GO:0030244);; Molecular Function: metal ion binding (GO:0046872);; Biological Process: cell wall organization (GO:0071555);;	K10999|0.0e+00|pxb:103931678|K10999 cellulose synthase A [EC:2.4.1.12] | (RefSeq) cellulose synthase A catalytic subunit 2 [UDP-forming]-like	--	--	--	Cellulose synthase	Cellulose synthase A catalytic subunit 2 [UDP-forming] OS=Arabidopsis thaliana OX=3702 GN=CESA2 PE=1 SV=1	G	Carbohydrate transport and metabolism	cellulose synthase A catalytic subunit 2-like [Pyrus ussuriensis x Pyrus communis]
ONT.10183	--	--	--	--	--	--	--	--	--	--	--	--
ONT.10192	--	--	--	K14404|2.3e-31|pxb:103946123|K14404 cleavage and polyadenylation specificity factor subunit 4 | (RefSeq) CAR1 transcription factor isoform X1	mRNA surveillance pathway (ko03015)	--	--	--	--	S	Function unknown	hypothetical protein C1H46_004149 [Malus baccata]
ONT.10193	--	--	--	--	--	--	--	--	--	--	--	--
ONT.10197	--	--	Molecular Function: zinc ion binding (GO:0008270);;	K10663|1.1e-07|zma:103637679|K10663 E3 ubiquitin-protein ligase ATL4 [EC:2.3.2.27] | (RefSeq) RING-H2 finger protein ATL5	--	[O]	Posttranslational modification, protein turnover, chaperones	RING-H2 zinc finger domain;; Ring finger domain;; Zinc finger, C3HC4 type (RING finger);; Zinc finger, C3HC4 type (RING finger)	RING-H2 finger protein ATL70 OS=Arabidopsis thaliana OX=3702 GN=ATL70 PE=2 SV=1	O	Posttranslational modification, protein turnover, chaperones	RING-H2 finger protein ATL70-like [Pyrus ussuriensis x Pyrus communis]
ONT.10199	--	--	--	--	--	--	--	--	--	--	--	--
ONT.10200	--	--	Biological Process: floral organ abscission (GO:0010227);;	--	--	--	--	--	--	--	--	protein IDA-LIKE 5-like [Pyrus ussuriensis x Pyrus communis]
ONT.10201	--	--	Molecular Function: molecular_function (GO:0003674);; Molecular Function: binding (GO:0005488);; Cellular Component: cellular_component (GO:0005575);; Cellular Component: intracellular (GO:0005622);; Cellular Component: cell (GO:0005623);; Cellular Component: cytoplasm (GO:0005737);; Cellular Component: mitochondrion (GO:0005739);; Biological Process: regulation of translation (GO:0006417);; Biol…	--	--	--	--	--	--	S	Function unknown	hypothetical protein C1H46_017674 [Malus baccata]
ONT.10208	--	--	--	--	--	--	--	--	--	--	--	--
ONT.10210	--	--	--	--	--	--	--	--	--	--	--	--
ONT.10213	--	--	Molecular Function: serine-type carboxypeptidase activity (GO:0004185);;	K16297|5.5e-27|pxb:103966272|K16297 serine carboxypeptidase-like clade II [EC:3.4.16.-] | (RefSeq) serine carboxypeptidase-like 42	--	[OE]	Posttranslational modification, protein turnover, chaperones;; Amino acid transport and metabolism	--	Serine carboxypeptidase-like 42 OS=Arabidopsis thaliana OX=3702 GN=SCPL42 PE=2 SV=1	O	Posttranslational modification, protein turnover, chaperones	PREDICTED: serine carboxypeptidase-like 42 [Pyrus x bretschneideri]
ONT.10215	[M]	Cell wall/membrane/envelope biogenesis	Cellular Component: Golgi apparatus (GO:0005794);; Biological Process: plant-type secondary cell wall biogenesis (GO:0009834);; Molecular Function: glucuronosyltransferase activity (GO:0015020);; Cellular Component: integral component of membrane (GO:0016021);; Biological Process: xylan biosynthetic process (GO:0045492);;	K20890|2.3e-145|pxb:103940148|K20890 xylan alpha-glucuronosyltransferase [EC:2.4.1.-] | (RefSeq) putative UDP-glucuronate:xylan alpha-glucuronosyltransferase 3	--	[G]	Carbohydrate transport and metabolism	Glycosyl transferase family 8	Putative UDP-glucuronate:xylan alpha-glucuronosyltransferase 3 OS=Arabidopsis thaliana OX=3702 GN=GUX3 PE=2 SV=1	G	Carbohydrate transport and metabolism	PREDICTED: putative UDP-glucuronate:xylan alpha-glucuronosyltransferase 3 [Pyrus x bretschneideri]
ONT.10218	--	--	--	--	--	--	--	--	--	--	--	hypothetical protein C1H46_000849 [Malus baccata]
ONT.10220	--	--	--	--	--	--	--	--	--	--	--	S ribonuclease [Pyrus ussuriensis x Pyrus communis]
ONT.10223	--	--	--	--	--	--	--	--	--	--	--	--
ONT.10224	--	--	--	--	--	--	--	--	--	--	--	--
ONT.10229	--	--	--	--	--	--	--	--	--	S	Function unknown	hypothetical protein D8674_025663 [Pyrus ussuriensis x Pyrus communis]
ONT.10232	--	--	--	--	--	--	--	--	--	--	--	hypothetical protein C1H46_002004 [Malus baccata]
ONT.10234	--	--	Molecular Function: RNA binding (GO:0003723);; Molecular Function: zinc ion binding (GO:0008270);; Cellular Component: integral component of membrane (GO:0016021);;	--	--	--	--	--	--	--	--	hypothetical protein VITISV_004037 [Vitis vinifera]
ONT.10240	--	--	--	--	--	--	--	--	--	--	--	PREDICTED: uncharacterized protein LOC103956545 [Pyrus x bretschneideri]
ONT.10243	--	--	--	--	--	--	--	--	--	--	--	--
ONT.1025	--	--	Molecular Function: molecular_function (GO:0003674);; Molecular Function: nucleic acid binding (GO:0003676);; Molecular Function: RNA binding (GO:0003723);; Molecular Function: catalytic activity (GO:0003824);; Molecular Function: nuclease activity (GO:0004518);; Molecular Function: endonuclease activity (GO:0004519);; Molecular Function: binding (GO:0005488);; Cellular Component: cellular_compon…	--	--	--	--	PPR repeat;; PPR repeat family;; PPR repeat;; Pentatricopeptide repeat domain	--	S	Function unknown	PREDICTED: uncharacterized protein LOC108867596 [Pyrus x bretschneideri]
ONT.10251	--	--	Molecular Function: metal ion binding (GO:0046872);;	--	--	[R]	General function prediction only	--	PHD finger protein At1g33420 OS=Arabidopsis thaliana OX=3702 GN=At1g33420 PE=1 SV=1	S	Function unknown	PHD finger protein [Pyrus ussuriensis x Pyrus communis]
ONT.10252	--	--	Molecular Function: metal ion binding (GO:0046872);;	--	--	[R]	General function prediction only	--	PHD finger protein At1g33420 OS=Arabidopsis thaliana OX=3702 GN=At1g33420 PE=1 SV=1	S	Function unknown	PREDICTED: PHD finger protein At1g33420 [Pyrus x bretschneideri]
ONT.10253	--	--	--	--	--	--	--	--	--	--	--	--
ONT.10256	--	--	--	--	--	--	--	--	--	--	--	--
ONT.1026	--	--	Biological Process: cell morphogenesis (GO:0000902);; Biological Process: cell morphogenesis involved in differentiation (GO:0000904);; Molecular Function: molecular_function (GO:0003674);; Molecular Function: catalytic activity (GO:0003824);; Cellular Component: cellular_component (GO:0005575);; Cellular Component: intracellular (GO:0005622);; Cellular Component: cell (GO:0005623);; Cellular Com…	K21797|8.1e-09|cann:107858484|K21797 phosphatidylinositol 4-phosphatase [EC:3.1.3.-] | (RefSeq) phosphoinositide phosphatase SAC6-like	Inositol phosphate metabolism (ko00562);; Phosphatidylinositol signaling system (ko04070)	[I]	Lipid transport and metabolism	--	Phosphoinositide phosphatase SAC6 OS=Arabidopsis thaliana OX=3702 GN=SAC6 PE=2 SV=1	I	Lipid transport and metabolism	hypothetical protein C1H46_004877 [Malus baccata]
ONT.10290	--	--	Molecular Function: calcium ion binding (GO:0005509);; Molecular Function: GTP binding (GO:0005525);;	K12483|4.0e-32|mdm:103446767|K12483 EH domain-containing protein 1 | (RefSeq) LOW QUALITY PROTEIN: EH domain-containing protein 2-like	Endocytosis (ko04144)	[TU]	Signal transduction mechanisms;; Intracellular trafficking, secretion, and vesicular transport	--	EH domain-containing protein 2 OS=Arabidopsis thaliana OX=3702 GN=EHD2 PE=1 SV=1	--	--	LOW QUALITY PROTEIN: EH domain-containing protein 2-like [Malus domestica]
ONT.10295	--	--	Cellular Component: integral component of membrane (GO:0016021);;	--	--	--	--	--	--	--	--	hypothetical protein DVH24_003931 [Malus domestica]
ONT.10301	--	--	--	--	--	--	--	--	--	--	--	--
ONT.10316	--	--	--	--	--	--	--	--	--	--	--	hypothetical protein DVH24_009573 [Malus domestica]
ONT.10324	--	--	Molecular Function: protein binding (GO:0005515);;	--	--	--	--	--	FBD-associated F-box protein At5g38590 OS=Arabidopsis thaliana OX=3702 GN=At5g38590 PE=2 SV=1	S	Function unknown	LOW QUALITY PROTEIN: F-box/LRR-repeat protein At3g26922-like [Prunus dulcis]
ONT.10346	--	--	Molecular Function: calcium ion binding (GO:0005509);; Cellular Component: integral component of membrane (GO:0016021);;	--	--	--	--	--	--	S	Function unknown	PREDICTED: protein IQ-DOMAIN 1-like isoform X2 [Pyrus x bretschneideri]
ONT.10350	--	--	Molecular Function: nucleic acid binding (GO:0003676);;	--	--	--	--	--	--	--	--	hypothetical protein D8674_040798 [Pyrus ussuriensis x Pyrus communis]
ONT.10359	--	--	Cellular Component: endoplasmic reticulum membrane (GO:0005789);;	--	--	[U]	Intracellular trafficking, secretion, and vesicular transport	--	Vesicle-associated protein 4-3 OS=Arabidopsis thaliana OX=3702 GN=PVA43 PE=2 SV=1	U	Intracellular trafficking, secretion, and vesicular transport	PREDICTED: vesicle-associated protein 4-2 [Pyrus x bretschneideri]
ONT.10368	--	--	Molecular Function: SNAP receptor activity (GO:0005484);; Biological Process: intracellular protein transport (GO:0006886);; Cellular Component: integral component of membrane (GO:0016021);; Biological Process: vesicle-mediated transport (GO:0016192);;	K08486|6.7e-160|pxb:103965193|K08486 syntaxin 1B/2/3 | (RefSeq) syntaxin-124	SNARE interactions in vesicular transport (ko04130)	[U]	Intracellular trafficking, secretion, and vesicular transport	Syntaxin;; SNARE domain	Syntaxin-124 OS=Arabidopsis thaliana OX=3702 GN=SYP124 PE=2 SV=1	U	Intracellular trafficking, secretion, and vesicular transport	syntaxin-124 [Pyrus ussuriensis x Pyrus communis]
ONT.10375	--	--	--	--	--	--	--	--	--	--	--	hypothetical protein D8674_027966 [Pyrus ussuriensis x Pyrus communis]
ONT.10376	--	--	--	--	--	--	--	--	--	--	--	hypothetical protein C1H46_026169 [Malus baccata]
ONT.10377	--	--	--	--	--	--	--	--	--	--	--	hypothetical protein D8674_027965 [Pyrus ussuriensis x Pyrus communis]
ONT.10383	--	--	--	--	--	--	--	--	--	--	--	--
ONT.10393	--	--	Molecular Function: catechol oxidase activity (GO:0004097);; Cellular Component: cellular_component (GO:0005575);; Cellular Component: intracellular (GO:0005622);; Cellular Component: cell (GO:0005623);; Cellular Component: cytoplasm (GO:0005737);; Cellular Component: chloroplast (GO:0009507);; Cellular Component: chloroplast thylakoid (GO:0009534);; Cellular Component: plastid (GO:0009536);; Cel…	K00422|2.6e-24|pper:18781410|K00422 polyphenol oxidase [EC:1.10.3.1] | (RefSeq) polyphenol oxidase, chloroplastic	Tyrosine metabolism (ko00350);; Isoquinoline alkaloid biosynthesis (ko00950)	--	--	--	Polyphenol oxidase latent form, chloroplastic OS=Prunus armeniaca OX=36596 GN=PPO PE=1 SV=1	S	Function unknown	polyphenol oxidase [Pyrus ussuriensis x Pyrus communis]
ONT.10397	--	--	Molecular Function: DNA binding (GO:0003677);;	K15178|6.0e-42|mdm:103445152|K15178 RNA polymerase-associated protein RTF1 | (RefSeq) protein RTF1 homolog	--	[K]	Transcription	--	Protein RTF1 homolog OS=Arabidopsis thaliana OX=3702 GN=VIP5 PE=1 SV=1	K	Transcription	hypothetical protein C1H46_031909 [Malus baccata]
ONT.10398	[HR]	Coenzyme transport and metabolism;; General function prediction only	Molecular Function: catalytic activity (GO:0003824);;	K08726|3.2e-15|han:110941524|K08726 soluble epoxide hydrolase / lipid-phosphate phosphatase [EC:3.3.2.10 3.1.3.76] | (RefSeq) uncharacterized protein LOC110941524	Arachidonic acid metabolism (ko00590);; Peroxisome (ko04146)	[I]	Lipid transport and metabolism	alpha/beta hydrolase fold;; Alpha/beta hydrolase family	--	I	Lipid transport and metabolism	hypothetical protein C1H46_022338 [Malus baccata]
ONT.10408	--	--	--	--	--	--	--	--	--	--	--	--
ONT.10419	--	--	--	K11801|3.6e-13|pxb:103931519|K11801 DDB1- and CUL4-associated factor 11 | (RefSeq) LEC14B protein-like isoform X1	--	--	--	--	--	S	Function unknown	PREDICTED: LEC14B protein-like isoform X1 [Pyrus x bretschneideri]
ONT.1042	--	--	--	--	--	--	--	--	--	--	--	hypothetical protein C1H46_021093 [Malus baccata]
ONT.10420	--	--	Molecular Function: nucleic acid binding (GO:0003676);; Molecular Function: zinc ion binding (GO:0008270);;	--	--	--	--	--	--	--	--	S2-RNase [Pyrus ussuriensis x Pyrus communis]
ONT.10422	--	--	--	--	--	--	--	--	--	--	--	--
ONT.10423	--	--	--	--	--	--	--	--	--	--	--	--
ONT.10427	--	--	--	--	--	--	--	--	--	--	--	--
ONT.1043	--	--	--	--	--	--	--	--	--	--	--	--
ONT.1045	--	--	Cellular Component: integral component of membrane (GO:0016021);;	K11253|2.3e-20|adu:107461485|K11253 histone H3 | (RefSeq) histone H3.2	--	[B]	Chromatin structure and dynamics	GPCR-chaperone	Histone H3.2 OS=Cichorium intybus OX=13427 PE=2 SV=3	--	--	hypothetical protein D8674_006507 [Pyrus ussuriensis x Pyrus communis]
ONT.10452	--	--	--	K08790|1.3e-11|pxb:103927514|K08790 serine/threonine kinase 38 [EC:2.7.11.1] | (RefSeq) serine/threonine-protein kinase tricorner	--	[R]	General function prediction only	--	--	--	--	hypothetical protein C1H46_036825 [Malus baccata]
ONT.10458	--	--	Molecular Function: oxidoreductase activity, acting on single donors with incorporation of molecular oxygen, incorporation of two atoms of oxygen (GO:0016702);; Biological Process: oxidation-reduction process (GO:0055114);;	K23953|5.0e-07|pmum:103324957|K23953 plant cysteine oxidase [EC:1.13.11.-] | (RefSeq) plant cysteine oxidase 4-like	--	--	--	--	--	--	--	hypothetical protein DVH24_011404 [Malus domestica]
ONT.10468	--	--	--	--	--	--	--	--	--	--	--	--
ONT.10470	--	--	Molecular Function: methyltransferase activity (GO:0008168);; Biological Process: methylation (GO:0032259);; Molecular Function: metal ion binding (GO:0046872);; Molecular Function: thebaine 6-O-demethylase activity (GO:0102802);; Molecular Function: oripavine 6-O-demethylase activity (GO:0102804);;	K05658|3.3e-19|cpep:111781709|K05658 ATP-binding cassette, subfamily B (MDR/TAP), member 1 [EC:7.6.2.2] | (RefSeq) uncharacterized protein LOC111781709	ABC transporters (ko02010)	[QR]	Secondary metabolites biosynthesis, transport and catabolism;; General function prediction only	--	Codeine O-demethylase OS=Papaver somniferum OX=3469 GN=CODM PE=1 SV=1	Q	Secondary metabolites biosynthesis, transport and catabolism	protein SRG1-like [Quercus suber]
ONT.10471	--	--	--	--	--	--	--	--	--	--	--	--
ONT.10478	--	--	--	--	--	--	--	--	--	--	--	--
ONT.10485	--	--	Molecular Function: RNA polymerase II regulatory region sequence-specific DNA binding (GO:0000977);; Cellular Component: nucleus (GO:0005634);; Biological Process: positive regulation of transcription from RNA polymerase II promoter (GO:0045944);; Molecular Function: protein dimerization activity (GO:0046983);;	K12412|1.1e-26|zju:107413360|K12412 pheromone receptor transcription factor | (RefSeq) agamous-like MADS-box protein AGL62	--	[K]	Transcription	SRF-type transcription factor (DNA-binding and dimerisation domain)	Agamous-like MADS-box protein AGL29 OS=Arabidopsis thaliana OX=3702 GN=AGL29 PE=2 SV=1	K	Transcription	hypothetical protein DVH24_011308 [Malus domestica]
ONT.10487	--	--	Cellular Component: integral component of membrane (GO:0016021);;	--	--	--	--	--	--	--	--	hypothetical protein Pyn_15767 [Prunus yedoensis var. nudiflora]
ONT.10494	--	--	--	--	--	--	--	--	--	--	--	--
ONT.10499	--	--	--	--	--	--	--	--	--	--	--	--
ONT.10503	--	--	Molecular Function: nucleic acid binding (GO:0003676);; Molecular Function: zinc ion binding (GO:0008270);;	--	--	--	--	--	--	S	Function unknown	PREDICTED: uncharacterized protein LOC103951284 [Pyrus x bretschneideri]
ONT.10509	--	--	--	--	--	--	--	--	--	--	--	uncharacterized protein LOC103435164 [Malus domestica]
ONT.10514	--	--	--	--	--	--	--	--	--	--	--	--
ONT.10515	--	--	Biological Process: lipid metabolic process (GO:0006629);; Cellular Component: integral component of membrane (GO:0016021);; Molecular Function: oxidoreductase activity, acting on the CH-CH group of donors (GO:0016627);;	K08744|1.1e-16|mdm:103434523|K08744 cardiolipin synthase (CMP-forming) [EC:2.7.8.41] | (RefSeq) LOW QUALITY PROTEIN: cardiolipin synthase (CMP-forming), mitochondrial-like	Glycerophospholipid metabolism (ko00564)	--	--	--	--	I	Lipid transport and metabolism	steroid 5-alpha-reductase DET2 [Pyrus ussuriensis x Pyrus communis]
ONT.10517	--	--	Cellular Component: extracellular region (GO:0005576);; Biological Process: rejection of self pollen (GO:0060320);;	--	--	--	--	Plant self-incompatibility protein S1	S-protein homolog 3 OS=Arabidopsis thaliana OX=3702 GN=SPH3 PE=2 SV=1	--	--	hypothetical protein D8674_027718 [Pyrus ussuriensis x Pyrus communis]
ONT.10528	--	--	--	--	--	--	--	--	--	--	--	--
ONT.10535	--	--	--	--	--	--	--	--	--	--	--	hypothetical protein D8674_007751 [Pyrus ussuriensis x Pyrus communis]
ONT.10537	[C]	Energy production and conversion	Molecular Function: oxidoreductase activity (GO:0016491);; Molecular Function: FAD binding (GO:0071949);;	K22395|3.1e-132|pxb:103952345|K22395 cinnamyl-alcohol dehydrogenase [EC:1.1.1.195] | (RefSeq) flavin-dependent oxidoreductase FOX2-like	Phenylpropanoid biosynthesis (ko00940)	--	--	Berberine and berberine like	Berberine bridge enzyme-like 15 OS=Arabidopsis thaliana OX=3702 GN=MEE23 PE=1 SV=1	C	Energy production and conversion	PREDICTED: flavin-dependent oxidoreductase FOX2-like [Pyrus x bretschneideri]
ONT.10538	--	--	--	--	--	--	--	--	--	--	--	hypothetical protein D8674_038235 [Pyrus ussuriensis x Pyrus communis]
ONT.10541	--	--	--	--	--	--	--	--	--	--	--	--
ONT.10542	--	--	--	K17361|1.2e-22|mdm:103409235|K17361 acyl-coenzyme A thioesterase 9 [EC:3.1.2.-] | (RefSeq) acyl-coenzyme A thioesterase 9, mitochondrial-like	--	[I]	Lipid transport and metabolism	--	--	I	Lipid transport and metabolism	hypothetical protein D8674_039811 [Pyrus ussuriensis x Pyrus communis]
ONT.10563	--	--	--	--	--	--	--	--	--	--	--	hypothetical protein DVH24_011081 [Malus domestica]
ONT.10568	--	--	--	--	--	--	--	--	--	--	--	--
ONT.10569	[J]	Translation, ribosomal structure and biogenesis	Molecular Function: threonine-tRNA ligase activity (GO:0004829);; Molecular Function: ATP binding (GO:0005524);; Cellular Component: cytoplasm (GO:0005737);; Biological Process: threonyl-tRNA aminoacylation (GO:0006435);;	K01868|3.2e-61|mdm:103442966|K01868 threonyl-tRNA synthetase [EC:6.1.1.3] | (RefSeq) threonine--tRNA ligase, chloroplastic/mitochondrial 2-like	Aminoacyl-tRNA biosynthesis (ko00970)	--	--	--	Threonine--tRNA ligase, chloroplastic/mitochondrial 2 OS=Arabidopsis thaliana OX=3702 GN=EMB2761 PE=2 SV=1	J	Translation, ribosomal structure and biogenesis	threonine--tRNA ligase [Pyrus ussuriensis x Pyrus communis]
ONT.1057	[E]	Amino acid transport and metabolism	Molecular Function: isomerase activity (GO:0016853);; Biological Process: cellular metabolic process (GO:0044237);;	K08963|1.3e-52|pxb:103950258|K08963 methylthioribose-1-phosphate isomerase [EC:5.3.1.23] | (RefSeq) methylthioribose-1-phosphate isomerase-like	Cysteine and methionine metabolism (ko00270)	[J]	Translation, ribosomal structure and biogenesis	--	Methylthioribose-1-phosphate isomerase OS=Nicotiana tabacum OX=4097 GN=CIG2 PE=2 SV=1	J	Translation, ribosomal structure and biogenesis	methylthioribose-1-phosphate isomerase-like [Pyrus ussuriensis x Pyrus communis]
ONT.10572	--	--	--	--	--	--	--	--	--	--	--	--
ONT.10581	--	--	Molecular Function: structural molecule activity (GO:0005198);; Biological Process: intracellular protein transport (GO:0006886);; Biological Process: vesicle-mediated transport (GO:0016192);; Cellular Component: clathrin coat of trans-Golgi network vesicle (GO:0030130);; Cellular Component: clathrin coat of coated pit (GO:0030132);;	K01868|7.0e-07|aly:9319733|K01868 threonyl-tRNA synthetase [EC:6.1.1.3] | (RefSeq) threonine--tRNA ligase, chloroplastic/mitochondrial 2	Aminoacyl-tRNA biosynthesis (ko00970)	--	--	--	Threonine--tRNA ligase, chloroplastic/mitochondrial 2 OS=Arabidopsis thaliana OX=3702 GN=EMB2761 PE=2 SV=1	J	Translation, ribosomal structure and biogenesis	hypothetical protein C1H46_010949 [Malus baccata]
ONT.10585	--	--	Molecular Function: structural molecule activity (GO:0005198);; Biological Process: intracellular protein transport (GO:0006886);; Biological Process: vesicle-mediated transport (GO:0016192);; Cellular Component: clathrin coat of trans-Golgi network vesicle (GO:0030130);; Cellular Component: clathrin coat of coated pit (GO:0030132);;	--	--	--	--	--	--	S	Function unknown	hypothetical protein C1H46_010949 [Malus baccata]
ONT.10590	--	--	--	--	--	--	--	--	--	--	--	--
ONT.10602	--	--	--	--	--	--	--	--	--	--	--	--
ONT.10603	--	--	Biological Process: inositol biosynthetic process (GO:0006021);; Molecular Function: inositol monophosphate 1-phosphatase activity (GO:0008934);; Biological Process: phosphatidylinositol phosphorylation (GO:0046854);; Biological Process: inositol phosphate dephosphorylation (GO:0046855);; Molecular Function: metal ion binding (GO:0046872);; Molecular Function: inositol monophosphate 3-phosphatase…	K01092|2.8e-21|mdm:103419826|K01092 myo-inositol-1(or 4)-monophosphatase [EC:3.1.3.25] | (RefSeq) phosphatase IMPL1, chloroplastic isoform X1	Inositol phosphate metabolism (ko00562);; Phosphatidylinositol signaling system (ko04070)	--	--	--	--	G	Carbohydrate transport and metabolism	phosphatase IMPL1, chloroplastic isoform X1 [Malus domestica]
ONT.10609	--	--	--	--	--	--	--	--	--	--	--	PREDICTED: probable pectinesterase/pectinesterase inhibitor 51 [Pyrus x bretschneideri]
ONT.10618	[FGR]	Nucleotide transport and metabolism;; Carbohydrate transport and metabolism;; General function prediction only	Molecular Function: catalytic activity (GO:0003824);;	--	--	[T]	Signal transduction mechanisms	--	14 kDa zinc-binding protein OS=Zea mays OX=4577 GN=ZBP14 PE=1 SV=1	T	Signal transduction mechanisms	14 kDa zinc-binding protein [Pyrus ussuriensis x Pyrus communis]
ONT.10624	--	--	--	--	--	--	--	--	--	--	--	--
ONT.10628	--	--	--	--	--	--	--	--	--	--	--	--
ONT.10629	--	--	--	--	--	--	--	--	--	--	--	--
ONT.10633	--	--	--	K22845|2.0e-20|atr:18433176|K22845 phlorizin synthase [EC:2.4.1.357] | (RefSeq) anthocyanidin 5,3-O-glucosyltransferase	Flavonoid biosynthesis (ko00941)	[GC]	Carbohydrate transport and metabolism;; Energy production and conversion	--	UDP-glycosyltransferase 43 OS=Pueraria montana var. lobata OX=3893 GN=UGT43 PE=1 SV=2	--	--	PREDICTED: anthocyanidin 3-O-glucosyltransferase 2-like [Pyrus x bretschneideri]
ONT.10636	--	--	Biological Process: regulation of transcription, DNA-templated (GO:0006355);;	K11253|3.1e-35|pxb:108868122|K11253 histone H3 | (RefSeq) uncharacterized protein LOC108868122	--	--	--	--	Transcription factor BHLH089 OS=Oryza sativa subsp. japonica OX=39947 GN=BHLH089 PE=1 SV=1	--	--	transcription factor bHLH77-like [Pyrus ussuriensis x Pyrus communis]
ONT.10638	--	--	--	--	--	--	--	--	--	--	--	--
ONT.10644	--	--	Molecular Function: DNA binding (GO:0003677);; Molecular Function: DNA helicase activity (GO:0003678);; Molecular Function: ATP binding (GO:0005524);; Cellular Component: nucleus (GO:0005634);; Biological Process: DNA replication initiation (GO:0006270);; Cellular Component: MCM complex (GO:0042555);; Cellular Component: anchored component of plasma membrane (GO:0046658);;	--	--	--	--	--	--	--	--	PREDICTED: plasma membrane-associated cation-binding protein 1 [Pyrus x bretschneideri]
ONT.10646	--	--	Molecular Function: actin binding (GO:0003779);; Cellular Component: cytoplasm (GO:0005737);; Cellular Component: Arp2/3 protein complex (GO:0005885);; Biological Process: actin filament polymerization (GO:0030041);; Biological Process: Arp2/3 complex-mediated actin nucleation (GO:0034314);;	K05758|7.9e-23|mdm:103446025|K05758 actin related protein 2/3 complex, subunit 2 | (RefSeq) LOW QUALITY PROTEIN: actin-related protein 2/3 complex subunit 2A	Endocytosis (ko04144)	--	--	--	Actin-related protein 2/3 complex subunit 2A OS=Arabidopsis thaliana OX=3702 GN=ARPC2A PE=1 SV=1	Z	Cytoskeleton	hypothetical protein DVH24_021990 [Malus domestica]
ONT.10651	--	--	--	--	--	--	--	Protein BYPASS1-related	--	S	Function unknown	UPF0496 protein 4 [Malus domestica]
ONT.10657	--	--	--	K16280|3.4e-06|pxb:103953305|K16280 E3 ubiquitin-protein ligase RGLG [EC:2.3.2.27] | (RefSeq) E3 ubiquitin-protein ligase RGLG2	--	--	--	--	--	--	--	--
ONT.10658	--	--	--	--	--	--	--	--	--	--	--	--
ONT.10662	--	--	Molecular Function: molecular_function (GO:0003674);; Molecular Function: catalytic activity (GO:0003824);; Molecular Function: protein kinase activity (GO:0004672);; Molecular Function: protein serine/threonine kinase activity (GO:0004674);; Cellular Component: cellular_component (GO:0005575);; Cellular Component: cell (GO:0005623);; Cellular Component: plasma membrane (GO:0005886);; Biological …	--	--	--	--	--	--	T	Signal transduction mechanisms	hypothetical protein DVH24_000007 [Malus domestica]
ONT.10671	--	--	Cellular Component: integral component of membrane (GO:0016021);;	--	--	--	--	--	--	S	Function unknown	uncharacterized protein LOC115752814 [Rhodamnia argentea]
ONT.10674	--	--	--	--	--	--	--	--	--	--	--	hypothetical protein D8674_027465 [Pyrus ussuriensis x Pyrus communis]
ONT.10676	--	--	--	--	--	--	--	--	--	--	--	--
ONT.10680	--	--	--	--	--	--	--	--	--	--	--	--
ONT.10686	--	--	--	--	--	--	--	--	--	--	--	hypothetical protein D8674_043100 [Pyrus ussuriensis x Pyrus communis]
ONT.10687	--	--	--	--	--	--	--	--	--	--	--	--
ONT.10693	--	--	Cellular Component: endoplasmic reticulum (GO:0005783);; Molecular Function: ubiquitin protein ligase binding (GO:0031625);;	K23341|8.5e-18|mdm:103414276|K23341 erlin | (RefSeq) erlin-1-like	--	[R]	General function prediction only	--	Protein CHROMATIN REMODELING 4 OS=Arabidopsis thaliana OX=3702 GN=CHR4 PE=2 SV=1	J	Translation, ribosomal structure and biogenesis	hypothetical protein DVH24_005704 [Malus domestica]
ONT.10699	--	--	--	--	--	--	--	--	--	--	--	hypothetical protein C1H46_045370 [Malus baccata]
ONT.10703	--	--	--	--	--	--	--	--	--	S	Function unknown	PREDICTED: uncharacterized protein At4g15545 [Pyrus x bretschneideri]
ONT.10704	--	--	Biological Process: Mo-molybdopterin cofactor biosynthetic process (GO:0006777);; Molecular Function: Mo-molybdopterin cofactor sulfurase activity (GO:0008265);; Molecular Function: lyase activity (GO:0016829);; Molecular Function: molybdenum ion binding (GO:0030151);; Molecular Function: pyridoxal phosphate binding (GO:0030170);; Molecular Function: molybdenum cofactor sulfurtransferase activity…	K15631|8.0e-41|pxb:103952011|K15631 molybdenum cofactor sulfurtransferase [EC:2.8.1.9] | (RefSeq) molybdenum cofactor sulfurase isoform X1	Folate biosynthesis (ko00790)	[H]	Coenzyme transport and metabolism	--	Molybdenum cofactor sulfurase OS=Solanum lycopersicum OX=4081 GN=FLACCA PE=2 SV=1	H	Coenzyme transport and metabolism	hypothetical protein DVH24_010837 [Malus domestica]
ONT.10705	[J]	Translation, ribosomal structure and biogenesis	Molecular Function: GTPase activity (GO:0003924);; Molecular Function: GTP binding (GO:0005525);;	K03234|4.9e-138|pxb:103952009|K03234 elongation factor 2 | (RefSeq) elongation factor 2	--	[J]	Translation, ribosomal structure and biogenesis	Elongation factor Tu GTP binding domain	Elongation factor 2 OS=Arabidopsis thaliana OX=3702 GN=LOS1 PE=1 SV=1	J	Translation, ribosomal structure and biogenesis	hypothetical protein DVH24_021855 [Malus domestica]
ONT.10714	--	--	Molecular Function: structural constituent of ribosome (GO:0003735);; Cellular Component: ribosome (GO:0005840);; Biological Process: translation (GO:0006412);;	--	--	--	--	--	--	--	--	hypothetical protein DVH24_021825 [Malus domestica]
ONT.10718	--	--	--	--	--	--	--	--	--	--	--	--
ONT.10721	--	--	--	--	--	--	--	--	--	--	--	--
ONT.10722	[O]	Posttranslational modification, protein turnover, chaperones	Molecular Function: molecular_function (GO:0003674);; Molecular Function: catalytic activity (GO:0003824);; Molecular Function: glutathione transferase activity (GO:0004364);; Molecular Function: protein binding (GO:0005515);; Cellular Component: cellular_component (GO:0005575);; Cellular Component: intracellular (GO:0005622);; Cellular Component: cell (GO:0005623);; Cellular Component: cytoplasm…	K00799|2.1e-122|mdm:103435649|K00799 glutathione S-transferase [EC:2.5.1.18] | (RefSeq) probable glutathione S-transferase	Glutathione metabolism (ko00480)	[O]	Posttranslational modification, protein turnover, chaperones	Glutathione S-transferase, N-terminal domain;; Glutathione S-transferase, N-terminal domain;; Glutathione S-transferase, C-terminal domain;; Glutathione S-transferase, N-terminal domain;; Glutathione S-transferase, C-terminal domain	Probable glutathione S-transferase parC OS=Nicotiana tabacum OX=4097 GN=PARC PE=2 SV=1	O	Posttranslational modification, protein turnover, chaperones	PREDICTED: probable glutathione S-transferase isoform X3 [Pyrus x bretschneideri]
ONT.10727	--	--	--	--	--	--	--	--	--	--	--	hypothetical protein DVH24_010723 [Malus domestica]
ONT.10731	--	--	Molecular Function: nucleic acid binding (GO:0003676);; Molecular Function: poly(A)-specific ribonuclease activity (GO:0004535);; Cellular Component: CCR4-NOT complex (GO:0030014);;	--	--	--	--	--	--	--	--	CCR4-associated factor 1-like protein 8 [Pyrus ussuriensis x Pyrus communis]
ONT.10733	--	--	--	--	--	--	--	--	--	--	--	--
ONT.10734	--	--	Molecular Function: GTPase activity (GO:0003924);; Cellular Component: cellular_component (GO:0005575);; Cellular Component: intracellular (GO:0005622);; Cellular Component: cell (GO:0005623);; Cellular Component: cytoskeleton (GO:0005856);; Cellular Component: organelle (GO:0043226);; Cellular Component: non-membrane-bounded organelle (GO:0043228);; Cellular Component: intracellular organelle (G…	K07375|6.1e-42|mdm:103440256|K07375 tubulin beta | (RefSeq) tubulin beta chain	Phagosome (ko04145)	[Z]	Cytoskeleton	--	Tubulin beta-5 chain OS=Arabidopsis thaliana OX=3702 GN=TUBB5 PE=2 SV=1	Z	Cytoskeleton	tubulin beta-1 chain-like [Pyrus ussuriensis x Pyrus communis]
ONT.10739	--	--	Molecular Function: nucleic acid binding (GO:0003676);; Molecular Function: zinc ion binding (GO:0008270);; Biological Process: DNA integration (GO:0015074);;	K17545|2.1e-53|zma:103634684|K17545 serine/threonine-protein kinase ULK4 [EC:2.7.11.1] | (RefSeq) uncharacterized protein LOC103634684	--	[R]	General function prediction only	--	Retrovirus-related Pol polyprotein from transposon RE2 OS=Arabidopsis thaliana OX=3702 GN=RE2 PE=4 SV=1	L	Replication, recombination and repair	PREDICTED: uncharacterized protein LOC108867158 [Pyrus x bretschneideri]
ONT.10747	--	--	--	--	--	--	--	--	--	--	--	--
ONT.10751	[QV]	Secondary metabolites biosynthesis, transport and catabolism;; Defense mechanisms	Molecular Function: iron ion binding (GO:0005506);; Molecular Function: oxidoreductase activity, acting on paired donors, with incorporation or reduction of molecular oxygen (GO:0016705);; Molecular Function: heme binding (GO:0020037);;	K20769|2.5e-194|pxb:103946020|K20769 fatty acid omega-hydroxylase [EC:1.14.-.-] | (RefSeq) cytochrome P450 94A1-like	Cutin, suberine and wax biosynthesis (ko00073)	[QI]	Secondary metabolites biosynthesis, transport and catabolism;; Lipid transport and metabolism	Cytochrome P450	Cytochrome P450 94A1 OS=Vicia sativa OX=3908 GN=CYP94A1 PE=2 SV=2	--	--	PREDICTED: cytochrome P450 94A1-like [Pyrus x bretschneideri]
ONT.10752	--	--	--	--	--	[R]	General function prediction only	--	Zinc finger CCCH domain-containing protein 48 OS=Arabidopsis thaliana OX=3702 GN=ZFWD1 PE=2 SV=1	G	Carbohydrate transport and metabolism	beta-glucosidase 24-like [Pyrus ussuriensis x Pyrus communis]
ONT.10753	--	--	--	--	--	--	--	--	--	--	--	hypothetical protein D8674_027232 [Pyrus ussuriensis x Pyrus communis]
ONT.10755	--	--	--	--	--	--	--	--	--	--	--	hypothetical protein D8674_027232 [Pyrus ussuriensis x Pyrus communis]
ONT.10756	--	--	--	--	--	--	--	--	--	--	--	hypothetical protein D8674_027223 [Pyrus ussuriensis x Pyrus communis]
ONT.10776	--	--	--	--	--	--	--	--	--	--	--	--
ONT.10787	--	--	Molecular Function: protein kinase activity (GO:0004672);; Molecular Function: ATP binding (GO:0005524);; Cellular Component: integral component of membrane (GO:0016021);;	--	--	--	--	Leucine rich repeat N-terminal domain	LRR receptor-like serine/threonine-protein kinase OS=Arabidopsis thaliana OX=3702 GN=RGI3 PE=1 SV=1	T	Signal transduction mechanisms	leucine-rich repeat receptor-like protein kinase [Pyrus ussuriensis x Pyrus communis]
ONT.10788	--	--	Molecular Function: protein kinase activity (GO:0004672);; Molecular Function: ATP binding (GO:0005524);; Cellular Component: integral component of membrane (GO:0016021);;	K04681|1.2e-16|pxb:103961881|K04681 retinoblastoma-like protein 1 | (RefSeq) retinoblastoma-related protein-like	--	--	--	Leucine rich repeat;; Leucine Rich repeats (2 copies);; Leucine Rich Repeat	--	T	Signal transduction mechanisms	leucine-rich repeat receptor-like protein kinase [Pyrus ussuriensis x Pyrus communis]
ONT.10789	--	--	Molecular Function: hydrolase activity (GO:0016787);;	--	--	[V]	Defense mechanisms	--	2-hydroxyisoflavanone dehydratase OS=Glycyrrhiza echinata OX=46348 GN=HIDM PE=1 SV=1	V	Defense mechanisms	probable carboxylesterase 12 [Malus domestica]
ONT.10790	--	--	--	--	--	--	--	--	--	--	--	--
ONT.10791	--	--	Molecular Function: translation elongation factor activity (GO:0003746);; Molecular Function: protein kinase activity (GO:0004672);; Molecular Function: ATP binding (GO:0005524);; Biological Process: ubiquitin-dependent protein catabolic process (GO:0006511);; Cellular Component: integral component of membrane (GO:0016021);; Biological Process: protein deubiquitination (GO:0016579);; Molecular Fu…	K02180|2.1e-15|egr:104455744|K02180 cell cycle arrest protein BUB3 | (RefSeq) mitotic checkpoint protein BUB3.3	--	[J]	Translation, ribosomal structure and biogenesis	--	Eukaryotic translation initiation factor 5A-3 OS=Solanum lycopersicum OX=4081 PE=2 SV=1	J	Translation, ribosomal structure and biogenesis	hypothetical protein DVH24_017613 [Malus domestica]
ONT.10794	--	--	Biological Process: interstrand cross-link repair (GO:0036297);; Cellular Component: Fanconi anaemia nuclear complex (GO:0043240);;	--	--	--	--	--	--	S	Function unknown	hypothetical protein DVH24_010520 [Malus domestica]
ONT.10810	--	--	Molecular Function: transferase activity (GO:0016740);;	K00799|5.7e-40|pavi:110750084|K00799 glutathione S-transferase [EC:2.5.1.18] | (RefSeq) glutathione transferase GST 23-like	Glutathione metabolism (ko00480)	[O]	Posttranslational modification, protein turnover, chaperones	--	Probable glutathione S-transferase OS=Glycine max OX=3847 GN=HSP26-A PE=2 SV=1	O	Posttranslational modification, protein turnover, chaperones	glutathione transferase GST 23-like [Prunus dulcis]
ONT.10811	--	--	--	--	--	--	--	--	--	--	--	--
ONT.10814	--	--	Biological Process: microtubule cytoskeleton organization (GO:0000226);; Biological Process: mitotic cell cycle (GO:0000278);; Biological Process: cell morphogenesis (GO:0000902);; Molecular Function: molecular_function (GO:0003674);; Molecular Function: binding (GO:0005488);; Molecular Function: protein binding (GO:0005515);; Cellular Component: cellular_component (GO:0005575);; Cellular Compone…	K16578|9.6e-74|mdm:103435789|K16578 CLIP-associating protein 1/2 | (RefSeq) CLIP-associated protein-like isoform X1	--	--	--	--	CLIP-associated protein OS=Arabidopsis thaliana OX=3702 GN=CLASP PE=1 SV=1	S	Function unknown	PREDICTED: CLIP-associated protein isoform X4 [Pyrus x bretschneideri]
ONT.10824	--	--	--	--	--	--	--	--	--	--	--	--
ONT.10825	--	--	--	--	--	--	--	--	--	--	--	--
ONT.10830	--	--	Cellular Component: integral component of membrane (GO:0016021);;	K01728|2.4e-27|zju:107419134|K01728 pectate lyase [EC:4.2.2.2] | (RefSeq) pectate lyase 1-like	Pentose and glucuronate interconversions (ko00040)	--	--	Domain of unknown function (DUF4220);; Protein of unknown function, DUF594	--	S	Function unknown	PREDICTED: uncharacterized protein LOC103960820 [Pyrus x bretschneideri]
ONT.10835	--	--	Molecular Function: monooxygenase activity (GO:0004497);; Molecular Function: iron ion binding (GO:0005506);; Molecular Function: oxidoreductase activity, acting on paired donors, with incorporation or reduction of molecular oxygen (GO:0016705);; Molecular Function: heme binding (GO:0020037);;	--	--	--	--	--	--	--	--	hypothetical protein C1H46_039453 [Malus baccata]
ONT.10838	--	--	--	--	--	--	--	--	--	--	--	hypothetical protein DVH24_010363 [Malus domestica]
ONT.10839	--	--	--	--	--	--	--	Wound-inducible basic protein family	Wound-induced basic protein OS=Phaseolus vulgaris OX=3885 GN=PR4 PE=2 SV=1	S	Function unknown	hypothetical protein DVH24_010364 [Malus domestica]
ONT.10845	--	--	--	--	--	--	--	--	--	--	--	--
ONT.10857	--	--	--	--	--	--	--	--	--	--	--	--
ONT.10858	--	--	--	--	--	--	--	--	--	--	--	hypothetical protein DVH24_010292 [Malus domestica]
ONT.10863	--	--	Biological Process: DNA damage checkpoint (GO:0000077);; Biological Process: telomere maintenance (GO:0000723);; Molecular Function: protein serine/threonine kinase activity (GO:0004674);; Molecular Function: ATP binding (GO:0005524);; Biological Process: DNA repair (GO:0006281);; Biological Process: response to ionizing radiation (GO:0010212);; Biological Process: histone phosphorylation (GO:001…	K04728|5.4e-25|pmum:103338375|K04728 serine-protein kinase ATM [EC:2.7.11.1] | (RefSeq) serine/threonine-protein kinase ATM	Homologous recombination (ko03440)	[TBLD]	Signal transduction mechanisms;; Chromatin structure and dynamics;; Replication, recombination and repair;; Cell cycle control, cell division, chromosome partitioning	--	Serine/threonine-protein kinase ATM OS=Arabidopsis thaliana OX=3702 GN=ATM PE=1 SV=1	--	--	PREDICTED: serine/threonine-protein kinase ATM [Prunus mume]
ONT.1087	--	--	--	--	--	--	--	--	--	--	--	--
ONT.10882	--	--	Cellular Component: nuclear pore (GO:0005643);; Biological Process: poly(A)+ mRNA export from nucleus (GO:0016973);; Biological Process: seed development (GO:0048316);;	--	--	--	--	--	--	S	Function unknown	hypothetical protein DVH24_010233 [Malus domestica]
ONT.10883	--	--	Molecular Function: calcium ion binding (GO:0005509);;	K12472|1.7e-30|mdm:103409301|K12472 epidermal growth factor receptor substrate 15 | (RefSeq) epidermal growth factor receptor substrate 15-like 1 isoform X1	Endocytosis (ko04144)	[TU]	Signal transduction mechanisms;; Intracellular trafficking, secretion, and vesicular transport	--	--	--	--	PREDICTED: uncharacterized protein LOC103949531 [Pyrus x bretschneideri]
ONT.10884	--	--	Molecular Function: protein kinase activity (GO:0004672);; Molecular Function: ATP binding (GO:0005524);;	K12472|5.2e-16|mdm:103409301|K12472 epidermal growth factor receptor substrate 15 | (RefSeq) epidermal growth factor receptor substrate 15-like 1 isoform X1	Endocytosis (ko04144)	[TU]	Signal transduction mechanisms;; Intracellular trafficking, secretion, and vesicular transport	--	--	--	--	PREDICTED: uncharacterized protein LOC103949531 [Pyrus x bretschneideri]
ONT.10886	--	--	Biological Process: signal transduction (GO:0007165);;	K12472|4.6e-31|pxb:103937709|K12472 epidermal growth factor receptor substrate 15 | (RefSeq) epidermal growth factor receptor substrate 15-like 1	Endocytosis (ko04144)	[TU]	Signal transduction mechanisms;; Intracellular trafficking, secretion, and vesicular transport	Leucine Rich repeats (2 copies);; Leucine rich repeat;; Leucine Rich Repeat	Probable disease resistance protein At5g45510 OS=Arabidopsis thaliana OX=3702 GN=At5g45510 PE=1 SV=2	S	Function unknown	disease resistance-like protein DSC1 [Malus domestica]
ONT.10898	--	--	--	--	--	--	--	--	--	--	--	--
ONT.10900	--	--	Cellular Component: integral component of membrane (GO:0016021);;	--	--	--	--	--	--	--	--	--
ONT.10902	--	--	--	--	--	--	--	--	--	--	--	--
ONT.10903	--	--	--	--	--	--	--	--	--	--	--	--
ONT.10904	--	--	--	--	--	--	--	--	--	--	--	--
ONT.10905	--	--	--	--	--	--	--	--	--	--	--	hypothetical protein C1H46_036278 [Malus baccata]
ONT.1091	--	--	--	--	--	--	--	--	--	--	--	hypothetical protein DVH24_012386 [Malus domestica]
ONT.10916	--	--	--	--	--	--	--	--	--	--	--	PREDICTED: uncharacterized protein LOC103949531 [Pyrus x bretschneideri]
ONT.10917	--	--	Cellular Component: integral component of membrane (GO:0016021);;	--	--	--	--	--	--	--	--	hypothetical protein DVH24_038096 [Malus domestica]
ONT.10918	--	--	Molecular Function: calcium ion binding (GO:0005509);;	K12472|9.1e-231|pxb:103962444|K12472 epidermal growth factor receptor substrate 15 | (RefSeq) epidermal growth factor receptor substrate 15-like 1	Endocytosis (ko04144)	[TU]	Signal transduction mechanisms;; Intracellular trafficking, secretion, and vesicular transport	--	--	--	--	PREDICTED: epidermal growth factor receptor substrate 15-like 1 [Pyrus x bretschneideri]
ONT.10919	--	--	--	K12472|4.4e-98|mdm:103409301|K12472 epidermal growth factor receptor substrate 15 | (RefSeq) epidermal growth factor receptor substrate 15-like 1 isoform X1	Endocytosis (ko04144)	[TU]	Signal transduction mechanisms;; Intracellular trafficking, secretion, and vesicular transport	--	--	--	--	hypothetical protein DVH24_010122, partial [Malus domestica]
ONT.10927	--	--	--	--	--	--	--	--	--	--	--	--
ONT.10931	--	--	--	--	--	--	--	--	--	--	--	--
ONT.10934	--	--	--	--	--	--	--	--	--	--	--	--
ONT.10941	--	--	--	--	--	--	--	--	--	--	--	--
ONT.10946	--	--	--	--	--	--	--	--	--	--	--	--
ONT.10947	--	--	--	--	--	--	--	--	--	--	--	--
ONT.10949	--	--	Cellular Component: integral component of membrane (GO:0016021);;	--	--	--	--	--	Phospho-2-dehydro-3-deoxyheptonate aldolase 2, chloroplastic OS=Oryza sativa subsp. japonica OX=39947 GN=DAHPS2 PE=2 SV=1	--	--	PREDICTED: uncharacterized protein LOC103943711 isoform X1 [Pyrus x bretschneideri]
ONT.10950	--	--	Cellular Component: integral component of membrane (GO:0016021);;	K05607|1.5e-06|mdm:103415727|K05607 methylglutaconyl-CoA hydratase [EC:4.2.1.18] | (RefSeq) probable enoyl-CoA hydratase 2, mitochondrial isoform X1	Valine, leucine and isoleucine degradation (ko00280)	--	--	--	--	--	--	hypothetical protein C1H46_017998 [Malus baccata]
ONT.10951	--	--	--	--	--	--	--	--	--	--	--	PREDICTED: uncharacterized protein LOC103967571 [Pyrus x bretschneideri]
ONT.10953	--	--	Molecular Function: DNA binding (GO:0003677);; Molecular Function: protein dimerization activity (GO:0046983);;	K19984|5.6e-35|psom:113272286|K19984 exocyst complex component 5 | (RefSeq) uncharacterized protein LOC113272286	--	[L]	Replication, recombination and repair	--	Zinc finger BED domain-containing protein RICESLEEPER 2 OS=Oryza sativa subsp. japonica OX=39947 GN=Os03g0733400 PE=2 SV=1	L	Replication, recombination and repair	zinc finger BED domain-containing protein RICESLEEPER 2-like [Prunus dulcis]
ONT.10954	--	--	Cellular Component: integral component of membrane (GO:0016021);;	K05607|1.9e-06|mdm:103415727|K05607 methylglutaconyl-CoA hydratase [EC:4.2.1.18] | (RefSeq) probable enoyl-CoA hydratase 2, mitochondrial isoform X1	Valine, leucine and isoleucine degradation (ko00280)	--	--	--	30S ribosomal protein S3, chloroplastic OS=Panax ginseng OX=4054 GN=rps3 PE=3 SV=1	--	--	PREDICTED: uncharacterized protein LOC103943711 isoform X1 [Pyrus x bretschneideri]
ONT.1096	--	--	--	--	--	[R]	General function prediction only	--	--	Q	Secondary metabolites biosynthesis, transport and catabolism	uncharacterized protein LOC103404179 [Malus domestica]
ONT.10977	--	--	--	--	--	--	--	--	--	--	--	hypothetical protein DVH24_010363 [Malus domestica]
ONT.10978	--	--	--	--	--	--	--	--	--	--	--	--
ONT.10984	--	--	Cellular Component: integral component of membrane (GO:0016021);;	--	--	--	--	--	--	--	--	hypothetical protein DVH24_030156 [Malus domestica]
ONT.10986	--	--	--	--	--	--	--	--	--	--	--	--
ONT.10987	--	--	Biological Process: lipid metabolic process (GO:0006629);; Molecular Function: phosphoric diester hydrolase activity (GO:0008081);;	K13448|1.3e-16|pper:18770697|K13448 calcium-binding protein CML | (RefSeq) probable calcium-binding protein CML27	Plant-pathogen interaction (ko04626)	[T]	Signal transduction mechanisms	Phosphatidylinositol-specific phospholipase C, X domain	--	T	Signal transduction mechanisms	PI-PLC X-box domain-containing protein [Pyrus ussuriensis x Pyrus communis]
ONT.10989	--	--	--	--	--	--	--	--	--	--	--	--
ONT.10990	--	--	--	K12447|1.5e-17|thj:104808371|K12447 UDP-sugar pyrophosphorylase [EC:2.7.7.64] | (RefSeq) uncharacterized protein LOC104808371	Pentose and glucuronate interconversions (ko00040);; Galactose metabolism (ko00052);; Ascorbate and aldarate metabolism (ko00053);; Amino sugar and nucleotide sugar metabolism (ko00520)	[R]	General function prediction only	--	--	L	Replication, recombination and repair	RmlC-like cupins superfamily protein [Prunus dulcis]
ONT.11	--	--	--	--	--	--	--	--	--	--	--	--
ONT.11014	--	--	Biological Process: response to auxin (GO:0009733);;	K14488|3.5e-24|nnu:104589692|K14488 SAUR family protein | (RefSeq) auxin-induced protein X15-like	Plant hormone signal transduction (ko04075)	--	--	Auxin responsive protein	Auxin-induced protein 15A OS=Glycine max OX=3847 PE=2 SV=1	S	Function unknown	hypothetical protein D8674_026685 [Pyrus ussuriensis x Pyrus communis]
ONT.11015	--	--	Biological Process: response to auxin (GO:0009733);;	K14488|1.8e-24|sind:105169725|K14488 SAUR family protein | (RefSeq) auxin-induced protein 15A	Plant hormone signal transduction (ko04075)	--	--	Auxin responsive protein	Auxin-induced protein 15A OS=Glycine max OX=3847 PE=2 SV=1	S	Function unknown	hypothetical protein D8674_025534 [Pyrus ussuriensis x Pyrus communis]
ONT.11016	--	--	Biological Process: response to auxin (GO:0009733);;	K14488|2.1e-41|mdm:103436243|K14488 SAUR family protein | (RefSeq) auxin-induced protein 15A-like	Plant hormone signal transduction (ko04075)	--	--	Auxin responsive protein	Indole-3-acetic acid-induced protein ARG7 OS=Vigna radiata var. radiata OX=3916 GN=ARG7 PE=2 SV=1	--	--	hypothetical protein C1H46_011944 [Malus baccata]
ONT.11017	--	--	Biological Process: response to auxin (GO:0009733);;	K14488|1.5e-19|vvi:100256532|K14488 SAUR family protein | (RefSeq) auxin-responsive protein SAUR23	Plant hormone signal transduction (ko04075)	--	--	--	Auxin-responsive protein SAUR23 OS=Arabidopsis thaliana OX=3702 GN=SAUR23 PE=2 SV=1	--	--	hypothetical protein PRUPE_8G157800 [Prunus persica]
ONT.11020	--	--	Biological Process: response to auxin (GO:0009733);;	K14488|1.7e-40|mdm:103436243|K14488 SAUR family protein | (RefSeq) auxin-induced protein 15A-like	Plant hormone signal transduction (ko04075)	--	--	Auxin responsive protein	Auxin-induced protein 6B OS=Glycine max OX=3847 PE=2 SV=1	--	--	auxin-induced protein 15A-like [Pyrus ussuriensis x Pyrus communis]
ONT.11022	--	--	Molecular Function: sucrose alpha-glucosidase activity (GO:0004575);; Biological Process: sucrose catabolic process (GO:0005987);; Molecular Function: glycopeptide alpha-N-acetylgalactosaminidase activity (GO:0033926);;	K21437|7.7e-24|pxb:103965054|K21437 ankyrin repeat domain-containing protein 13 | (RefSeq) uncharacterized protein LOC103965054	--	[R]	General function prediction only	GPCR-chaperone	--	S	Function unknown	PREDICTED: probable alkaline/neutral invertase F [Pyrus x bretschneideri]
ONT.11027	--	--	--	--	--	--	--	--	--	--	--	--
ONT.11029	--	--	--	K12874|3.1e-22|qsu:112031791|K12874 intron-binding protein aquarius | (RefSeq) LOW QUALITY PROTEIN: intron-binding protein aquarius-like	Spliceosome (ko03040)	[R]	General function prediction only	--	Uncharacterized mitochondrial protein AtMg01250 OS=Arabidopsis thaliana OX=3702 GN=AtMg01250 PE=4 SV=1	S	Function unknown	histone deacetylase HDT2-like [Pyrus ussuriensis x Pyrus communis]
ONT.11038	--	--	Cellular Component: integral component of membrane (GO:0016021);;	--	--	--	--	--	--	G	Carbohydrate transport and metabolism	hypothetical protein DVH24_027596 [Malus domestica]
ONT.11039	--	--	--	--	--	--	--	--	--	--	--	--
ONT.11040	--	--	Molecular Function: peptidyl-prolyl cis-trans isomerase activity (GO:0003755);; Molecular Function: protein kinase activity (GO:0004672);; Molecular Function: ATP binding (GO:0005524);; Biological Process: lipid metabolic process (GO:0006629);; Cellular Component: integral component of membrane (GO:0016021);; Molecular Function: oxidoreductase activity, acting on the CH-CH group of donors (GO:001…	--	--	--	--	--	--	--	--	hypothetical protein DVH24_023510 [Malus domestica]
ONT.11041	--	--	Cellular Component: endoplasmic reticulum (GO:0005783);; Molecular Function: ubiquitin protein ligase binding (GO:0031625);;	--	--	--	--	--	--	--	--	hypothetical protein C1H46_012361 [Malus baccata]
ONT.11042	--	--	Molecular Function: DNA binding (GO:0003677);; Molecular Function: DNA topoisomerase type II (ATP-hydrolyzing) activity (GO:0003918);; Molecular Function: ATP binding (GO:0005524);; Biological Process: DNA topological change (GO:0006265);;	K03164|3.7e-29|mdm:103414049|K03164 DNA topoisomerase II [EC:5.6.2.2] | (RefSeq) DNA topoisomerase 2-like isoform X1	--	[B]	Chromatin structure and dynamics	--	DNA topoisomerase 2 OS=Pisum sativum OX=3888 GN=TOP2 PE=2 SV=1	B	Chromatin structure and dynamics	DNA topoisomerase 2-like isoform X1 [Malus domestica]
ONT.11043	--	--	--	--	--	--	--	--	--	--	--	--
ONT.11044	--	--	--	--	--	--	--	--	--	--	--	--
ONT.11047	--	--	--	--	--	--	--	--	--	--	--	hypothetical protein D8674_026589 [Pyrus ussuriensis x Pyrus communis]
ONT.11048	[H]	Coenzyme transport and metabolism	Molecular Function: catalytic activity (GO:0003824);; Biological Process: pyridoxal phosphate biosynthetic process (GO:0042823);;	K06215|2.6e-23|pxb:103938933|K06215 pyridoxal 5'-phosphate synthase pdxS subunit [EC:4.3.3.6] | (RefSeq) probable pyridoxal 5'-phosphate synthase subunit PDX1	Vitamin B6 metabolism (ko00750)	[H]	Coenzyme transport and metabolism	SOR/SNZ family	Probable pyridoxal 5'-phosphate synthase subunit PDX1 OS=Hevea brasiliensis OX=3981 GN=PDX1 PE=2 SV=1	H	Coenzyme transport and metabolism	pyridoxal biosynthesis protein PDX1 [Pyrus ussuriensis x Pyrus communis]
ONT.11051	--	--	--	--	--	--	--	--	--	--	--	--
ONT.11054	--	--	Molecular Function: nucleic acid binding (GO:0003676);; Molecular Function: poly(A)-specific ribonuclease activity (GO:0004535);; Cellular Component: CCR4-NOT complex (GO:0030014);;	K12581|1.7e-46|mdm:103449510|K12581 CCR4-NOT transcription complex subunit 7/8 | (RefSeq) probable CCR4-associated factor 1 homolog 11	RNA degradation (ko03018)	[A]	RNA processing and modification	CAF1 family ribonuclease	Probable CCR4-associated factor 1 homolog 9 OS=Arabidopsis thaliana OX=3702 GN=CAF1-9 PE=2 SV=1	A	RNA processing and modification	probable CCR4-associated factor 1 homolog 11 [Malus domestica]
ONT.11059	--	--	--	--	--	--	--	--	--	--	--	--
ONT.11060	--	--	--	--	--	--	--	--	--	L	Replication, recombination and repair	hypothetical protein C1H46_030439 [Malus baccata]
ONT.11061	--	--	--	--	--	--	--	Myb/SANT-like DNA-binding domain	--	L	Replication, recombination and repair	L10-interacting MYB domain-containing protein-like [Prunus persica]
ONT.11062	--	--	--	--	--	--	--	--	--	--	--	--
ONT.11064	--	--	--	--	--	--	--	--	--	--	--	--
ONT.11068	--	--	Molecular Function: zinc ion binding (GO:0008270);; Cellular Component: integral component of membrane (GO:0016021);;	--	--	--	--	--	--	K	Transcription	hypothetical protein DVH24_034353 [Malus domestica]
ONT.11073	--	--	--	--	--	--	--	--	--	--	--	--
ONT.11075	--	--	--	--	--	--	--	--	--	--	--	--
ONT.1108	--	--	--	--	--	--	--	Domain of unknown function (DUF3511)	--	S	Function unknown	PREDICTED: uncharacterized protein LOC103940922 [Pyrus x bretschneideri]
ONT.11082	--	--	--	--	--	--	--	--	--	--	--	--
ONT.11085	--	--	Molecular Function: DNA binding (GO:0003677);; Cellular Component: nucleus (GO:0005634);; Molecular Function: metal ion binding (GO:0046872);;	--	--	[R]	General function prediction only	--	Pathogenesis-related homeodomain protein OS=Petroselinum crispum OX=4043 GN=PRH PE=2 SV=1	K	Transcription	PREDICTED: homeobox protein HAT3.1-like, partial [Pyrus x bretschneideri]
ONT.11088	--	--	--	--	--	--	--	--	--	--	--	--
ONT.11089	--	--	--	--	--	--	--	--	--	--	--	hypothetical protein C1H46_037019 [Malus baccata]
ONT.11095	--	--	--	--	--	--	--	--	--	--	--	--
ONT.11097	--	--	--	--	--	--	--	--	--	--	--	--
ONT.11101	--	--	Molecular Function: protein kinase activity (GO:0004672);; Molecular Function: ATP binding (GO:0005524);; Cellular Component: integral component of membrane (GO:0016021);; Molecular Function: carbohydrate binding (GO:0030246);;	--	--	--	--	--	L-type lectin-domain containing receptor kinase VIII.2 OS=Arabidopsis thaliana OX=3702 GN=LECRK82 PE=2 SV=1	T	Signal transduction mechanisms	PREDICTED: L-type lectin-domain containing receptor kinase VIII.1-like isoform X1 [Pyrus x bretschneideri]
ONT.11103	--	--	--	--	--	--	--	--	--	L	Replication, recombination and repair	hypothetical protein D8674_020509 [Pyrus ussuriensis x Pyrus communis]
ONT.11105	--	--	Cellular Component: integral component of membrane (GO:0016021);;	K15083|4.9e-07|mdm:103404830|K15083 DNA repair protein RAD16 | (RefSeq) DNA repair protein RAD16	--	--	--	--	Protein CONSERVED IN THE GREEN LINEAGE AND DIATOMS 27, chloroplastic OS=Arabidopsis thaliana OX=3702 GN=CGLD27 PE=2 SV=1	M	Cell wall/membrane/envelope biogenesis	uncharacterized protein LOC103413150 isoform X2 [Malus domestica]
ONT.11108	[J]	Translation, ribosomal structure and biogenesis	Molecular Function: RNA binding (GO:0003723);; Cellular Component: cytoplasm (GO:0005737);;	K13126|9.8e-268|mdm:103428218|K13126 polyadenylate-binding protein | (RefSeq) polyadenylate-binding protein 8-like	RNA transport (ko03013);; mRNA surveillance pathway (ko03015);; RNA degradation (ko03018)	[AJ]	RNA processing and modification;; Translation, ribosomal structure and biogenesis	RNA recognition motif. (a.k.a. RRM, RBD, or RNP domain);; RNA recognition motif. (a.k.a. RRM, RBD, or RNP domain);; Occluded RNA-recognition motif;; RNA binding motif;; Histone lysine methyltransferase SET associated;; Limkain b1	Polyadenylate-binding protein 2 OS=Arabidopsis thaliana OX=3702 GN=PAB2 PE=1 SV=1	--	--	polyadenylate-binding protein 8-like [Pyrus ussuriensis x Pyrus communis]
ONT.11110	--	--	--	--	--	--	--	--	--	--	--	T1.2 [Malus x robusta]
ONT.11112	--	--	--	--	--	--	--	--	--	--	--	Putative membrane lipoprotein, partial [Prunus dulcis]
ONT.11120	--	--	Molecular Function: zinc ion binding (GO:0008270);;	K07374|3.9e-80|pxb:103938520|K07374 tubulin alpha | (RefSeq) uncharacterized protein LOC103938520	Phagosome (ko04145)	[A]	RNA processing and modification	RING-variant domain;; F-box associated;; F-box associated domain	Monothiol glutaredoxin-S11 OS=Oryza sativa subsp. japonica OX=39947 GN=GRXS11 PE=2 SV=2	A	RNA processing and modification	PREDICTED: uncharacterized protein LOC103966489, partial [Pyrus x bretschneideri]
ONT.11121	--	--	--	--	--	--	--	--	--	--	--	--
ONT.11122	--	--	--	--	--	--	--	--	--	--	--	--
ONT.11123	--	--	Molecular Function: alpha-amylase activity (GO:0004556);; Molecular Function: calcium ion binding (GO:0005509);; Biological Process: carbohydrate metabolic process (GO:0005975);; Cellular Component: integral component of membrane (GO:0016021);;	--	--	--	--	--	--	U	Intracellular trafficking, secretion, and vesicular transport	PREDICTED: LAG1 longevity assurance homolog 2-like [Pyrus x bretschneideri]
ONT.11129	--	--	--	--	--	--	--	--	--	--	--	--
ONT.11139	[O]	Posttranslational modification, protein turnover, chaperones	Molecular Function: molecular_function (GO:0003674);; Molecular Function: catalytic activity (GO:0003824);; Molecular Function: endopeptidase activity (GO:0004175);; Molecular Function: metalloendopeptidase activity (GO:0004222);; Cellular Component: cellular_component (GO:0005575);; Cellular Component: extracellular region (GO:0005576);; Cellular Component: intracellular (GO:0005622);; Cellular …	K06972|9.8e-23|pavi:110772523|K06972 presequence protease [EC:3.4.24.-] | (RefSeq) presequence protease 1, chloroplastic/mitochondrial-like	--	[RO]	General function prediction only;; Posttranslational modification, protein turnover, chaperones	--	Presequence protease 2, chloroplastic/mitochondrial OS=Arabidopsis thaliana OX=3702 GN=PREP2 PE=1 SV=1	O	Posttranslational modification, protein turnover, chaperones	unnamed protein product [Prunus armeniaca]
ONT.11141	--	--	--	--	--	--	--	--	--	--	--	hypothetical protein DVH24_009385 [Malus domestica]
ONT.11142	--	--	--	--	--	--	--	--	--	--	--	--
ONT.11145	--	--	Molecular Function: protein serine/threonine kinase activity (GO:0004674);; Molecular Function: ATP binding (GO:0005524);;	--	--	--	--	--	--	--	--	PREDICTED: uncharacterized protein LOC103958028 [Pyrus x bretschneideri]
ONT.11154	--	--	--	--	--	--	--	--	--	--	--	hypothetical protein DVH24_032475 [Malus domestica]
ONT.11155	--	--	Molecular Function: metal ion binding (GO:0046872);; Molecular Function: dioxygenase activity (GO:0051213);;	--	--	--	--	--	--	Q	Secondary metabolites biosynthesis, transport and catabolism	probable 2-oxoglutarate-dependent dioxygenase At5g05600 [Prunus persica]
ONT.11160	--	--	Molecular Function: oxidoreductase activity (GO:0016491);;	K17839|4.1e-08|dzi:111305825|K17839 polyamine oxidase [EC:1.5.3.17 1.5.3.-] | (RefSeq) probable polyamine oxidase 4 isoform X1	Arginine and proline metabolism (ko00330);; beta-Alanine metabolism (ko00410);; Pantothenate and CoA biosynthesis (ko00770)	[Q]	Secondary metabolites biosynthesis, transport and catabolism	--	Polyamine oxidase 5 OS=Oryza sativa subsp. japonica OX=39947 GN=PAO5 PE=1 SV=1	Q	Secondary metabolites biosynthesis, transport and catabolism	hypothetical protein LSAT_4X136961 [Lactuca sativa]
ONT.11162	--	--	Cellular Component: integral component of membrane (GO:0016021);;	K13459|4.4e-09|fve:101303600|K13459 disease resistance protein RPS2 | (RefSeq) probable disease resistance protein At4g27220	Plant-pathogen interaction (ko04626)	--	--	--	Protein SUPPRESSOR OF npr1-1, CONSTITUTIVE 1 OS=Arabidopsis thaliana OX=3702 GN=SNC1 PE=1 SV=5	T	Signal transduction mechanisms	hypothetical protein C1H46_044269 [Malus baccata]
ONT.11165	--	--	Cellular Component: integral component of membrane (GO:0016021);;	--	--	--	--	--	--	--	--	PREDICTED: transmembrane [Prunus dulcis]
ONT.11169	--	--	--	--	--	--	--	--	--	T	Signal transduction mechanisms	hypothetical protein DVH24_034435 [Malus domestica]
ONT.1117	--	--	Molecular Function: protein kinase activity (GO:0004672);; Molecular Function: ATP binding (GO:0005524);; Biological Process: protein N-linked glycosylation (GO:0006487);; Cellular Component: integral component of membrane (GO:0016021);; Cellular Component: oligosaccharyltransferase I complex (GO:0034998);;	--	--	[S]	Function unknown	Oligosaccharyltransferase subunit 5	--	S	Function unknown	hypothetical protein DVH24_029445 [Malus domestica]
ONT.11176	--	--	Cellular Component: integral component of membrane (GO:0016021);;	K14829|1.5e-16|mdm:103455960|K14829 pre-rRNA-processing protein IPI3 | (RefSeq) protein ROOT INITIATION DEFECTIVE 3	--	--	--	--	--	S	Function unknown	BTB/POZ domain-containing protein NPY1-like [Pyrus ussuriensis x Pyrus communis]
ONT.11177	--	--	Molecular Function: protein serine/threonine phosphatase activity (GO:0004722);;	K14803|5.3e-17|fve:101296600|K14803 protein phosphatase PTC2/3 [EC:3.1.3.16] | (RefSeq) probable protein phosphatase 2C 47	--	[T]	Signal transduction mechanisms	Protein phosphatase 2C	Probable protein phosphatase 2C 47 OS=Arabidopsis thaliana OX=3702 GN=At3g51470 PE=1 SV=1	T	Signal transduction mechanisms	hypothetical protein DVH24_021511 [Malus domestica]
ONT.11179	--	--	Molecular Function: kinase activity (GO:0016301);; Biological Process: phosphatidylinositol phosphorylation (GO:0046854);; Biological Process: phosphatidylinositol-mediated signaling (GO:0048015);;	K00888|4.7e-67|mdm:103424996|K00888 phosphatidylinositol 4-kinase A [EC:2.7.1.67] | (RefSeq) LOW QUALITY PROTEIN: phosphatidylinositol 4-kinase alpha 1	Inositol phosphate metabolism (ko00562);; Phosphatidylinositol signaling system (ko04070)	[T]	Signal transduction mechanisms	--	Phosphatidylinositol 4-kinase alpha 1 OS=Arabidopsis thaliana OX=3702 GN=PI4KA1 PE=1 SV=2	T	Signal transduction mechanisms	LOW QUALITY PROTEIN: phosphatidylinositol 4-kinase alpha 1 [Malus domestica]
ONT.11181	--	--	--	--	--	--	--	--	--	--	--	--
ONT.11192	--	--	--	--	--	--	--	--	--	--	--	hypothetical protein C1H46_018989 [Malus baccata]
ONT.11193	--	--	Molecular Function: ATP binding (GO:0005524);; Molecular Function: transferase activity (GO:0016740);;	--	--	--	--	--	Ubiquitin-conjugating enzyme E2 10 OS=Arabidopsis thaliana OX=3702 GN=UBC10 PE=1 SV=1	--	--	Hypothetical predicted protein [Prunus dulcis]
ONT.11198	--	--	Molecular Function: RNA binding (GO:0003723);; Molecular Function: RNA-directed 5'-3' RNA polymerase activity (GO:0003968);; Biological Process: gene silencing by RNA (GO:0031047);;	K11699|3.4e-13|mdm:103452960|K11699 RNA-dependent RNA polymerase [EC:2.7.7.48] | (RefSeq) probable RNA-dependent RNA polymerase 3	--	--	--	--	--	A	RNA processing and modification	probable RNA-dependent RNA polymerase 3 [Malus domestica]
ONT.11199	--	--	--	--	--	--	--	--	--	--	--	phosphatidylinositol/phosphatidylcholine transfer protein SFH3-like isoform X4 [Malus domestica]
ONT.11203	--	--	Molecular Function: protein binding (GO:0005515);; Biological Process: biological_process (GO:0008150);; Biological Process: tissue development (GO:0009888);; Biological Process: meristem maintenance (GO:0010073);; Biological Process: multicellular organismal process (GO:0032501);; Biological Process: developmental process (GO:0032502);; Biological Process: meristem development (GO:0048507);; Bio…	--	--	[R]	General function prediction only	Leucine rich repeat;; Leucine Rich repeats (2 copies);; Leucine Rich Repeat	Receptor-like protein 6 OS=Arabidopsis thaliana OX=3702 GN=RLP6 PE=3 SV=1	B	Chromatin structure and dynamics	PREDICTED: receptor-like protein 12 [Pyrus x bretschneideri]
ONT.11207	--	--	--	--	--	--	--	--	--	--	--	--
ONT.11208	[J]	Translation, ribosomal structure and biogenesis	Molecular Function: RNA binding (GO:0003723);;	K14573|2.5e-85|pxb:103939481|K14573 nucleolar protein 4 | (RefSeq) RNA-binding protein 28-like isoform X1	Ribosome biogenesis in eukaryotes (ko03008)	[A]	RNA processing and modification	RNA recognition motif. (a.k.a. RRM, RBD, or RNP domain)	RNA-binding protein Y14B OS=Oryza sativa subsp. japonica OX=39947 GN=Y14B PE=1 SV=1	A	RNA processing and modification	PREDICTED: RNA-binding protein 28-like isoform X2 [Pyrus x bretschneideri]
ONT.11211	--	--	Molecular Function: acid phosphatase activity (GO:0003993);; Molecular Function: metal ion binding (GO:0046872);;	K22390|1.7e-103|mdm:103440369|K22390 acid phosphatase type 7 | (RefSeq) LOW QUALITY PROTEIN: purple acid phosphatase-like	--	[G]	Carbohydrate transport and metabolism	Iron/zinc purple acid phosphatase-like protein C	Purple acid phosphatase OS=Glycine max OX=3847 GN=PAP PE=1 SV=2	G	Carbohydrate transport and metabolism	purple acid phosphatase-like [Pyrus ussuriensis x Pyrus communis]
ONT.11214	--	--	--	--	--	--	--	--	--	--	--	hypothetical protein C1H46_008033 [Malus baccata]
ONT.11219	--	--	Molecular Function: DNA binding (GO:0003677);; Molecular Function: metal ion binding (GO:0046872);;	--	--	--	--	--	--	--	--	uncharacterized protein LOC103453786 [Malus domestica]
ONT.11220	--	--	--	--	--	--	--	--	--	--	--	--
ONT.11229	--	--	--	--	--	--	--	--	--	--	--	--
ONT.11235	--	--	--	--	--	--	--	--	--	--	--	--
ONT.11236	--	--	Molecular Function: nucleic acid binding (GO:0003676);; Biological Process: DNA integration (GO:0015074);; Cellular Component: integral component of membrane (GO:0016021);;	K20855|1.8e-09|nsy:104244918|K20855 beta-1,3-galactosyltransferase 1/2/3/4/5/7/8 [EC:2.4.1.-] | (RefSeq) uncharacterized protein LOC104244918	--	[R]	General function prediction only	--	--	L	Replication, recombination and repair	unnamed protein product [Prunus armeniaca]
ONT.11242	--	--	--	--	--	--	--	--	--	--	--	--
ONT.11249	--	--	Cellular Component: integral component of membrane (GO:0016021);;	K18328|3.4e-32|mdm:103442404|K18328 lariat debranching enzyme [EC:3.1.-.-] | (RefSeq) lariat debranching enzyme	--	[A]	RNA processing and modification	--	Lariat debranching enzyme OS=Oryza sativa subsp. japonica OX=39947 GN=DBR1 PE=2 SV=1	A	RNA processing and modification	lariat debranching enzyme [Pyrus ussuriensis x Pyrus communis]
ONT.11255	--	--	--	K09518|1.8e-09|gab:108451382|K09518 DnaJ homolog subfamily B member 12 | (RefSeq) chaperone protein dnaJ 49-like	Protein processing in endoplasmic reticulum (ko04141)	[O]	Posttranslational modification, protein turnover, chaperones	DnaJ domain	--	O	Posttranslational modification, protein turnover, chaperones	G-box-binding factor [Pyrus ussuriensis x Pyrus communis]
ONT.11256	--	--	Molecular Function: DNA binding (GO:0003677);; Cellular Component: nucleus (GO:0005634);; Cellular Component: integral component of membrane (GO:0016021);;	--	--	--	--	--	--	K	Transcription	B3 domain-containing protein [Pyrus ussuriensis x Pyrus communis]
ONT.1128	--	--	Cellular Component: integral component of membrane (GO:0016021);;	--	--	--	--	Tetraspanin family	Tetraspanin-2 OS=Arabidopsis thaliana OX=3702 GN=TET2 PE=2 SV=1	S	Function unknown	LOW QUALITY PROTEIN: tetraspanin-2 [Malus domestica]
ONT.11286	[T]	Signal transduction mechanisms	Molecular Function: protein serine/threonine kinase activity (GO:0004674);; Molecular Function: ATP binding (GO:0005524);; Cellular Component: integral component of membrane (GO:0016021);; Molecular Function: carbohydrate binding (GO:0030246);; Biological Process: recognition of pollen (GO:0048544);;	K13420|8.6e-81|mesc:110601988|K13420 LRR receptor-like serine/threonine-protein kinase FLS2 [EC:2.7.11.1] | (RefSeq) LRR receptor-like serine/threonine-protein kinase FLS2	MAPK signaling pathway - plant (ko04016);; Plant-pathogen interaction (ko04626)	--	--	Protein kinase domain;; Protein tyrosine and serine/threonine kinase;; D-mannose binding lectin;; S-locus glycoprotein domain	G-type lectin S-receptor-like serine/threonine-protein kinase At1g34300 OS=Arabidopsis thaliana OX=3702 GN=At1g34300 PE=1 SV=1	T	Signal transduction mechanisms	LOW QUALITY PROTEIN: G-type lectin S-receptor-like serine/threonine-protein kinase At1g34300 [Malus domestica]
ONT.11291	--	--	Biological Process: innate immune response (GO:0045087);;	--	--	--	--	Elicitor peptide 1-7	--	--	--	uncharacterized protein LOC114823213 [Malus domestica]
ONT.11292	--	--	Molecular Function: structural constituent of ribosome (GO:0003735);; Cellular Component: ribosome (GO:0005840);; Biological Process: translation (GO:0006412);;	--	--	--	--	--	--	--	--	hypothetical protein DVH24_034437 [Malus domestica]
ONT.11293	--	--	--	--	--	--	--	--	Protein INAPERTURATE POLLEN1 OS=Arabidopsis thaliana OX=3702 GN=INP1 PE=2 SV=1	--	--	hypothetical protein DVH24_019929 [Malus domestica]
ONT.11296	--	--	Biological Process: mitochondrial RNA metabolic process (GO:0000959);; Molecular Function: molecular_function (GO:0003674);; Molecular Function: nucleic acid binding (GO:0003676);; Molecular Function: RNA binding (GO:0003723);; Molecular Function: catalytic activity (GO:0003824);; Molecular Function: nuclease activity (GO:0004518);; Molecular Function: endonuclease activity (GO:0004519);; Molecul…	K05849|8.5e-58|tcc:18613571|K05849 solute carrier family 8 (sodium/calcium exchanger) | (RefSeq) uncharacterized LOC18613571	--	[R]	General function prediction only	PPR repeat family;; PPR repeat;; PPR repeat;; Pentatricopeptide repeat domain;; PPR repeat;; PPR repeat family;; PPR repeat	Pentatricopeptide repeat-containing protein At1g34160 OS=Arabidopsis thaliana OX=3702 GN=PCMP-H68 PE=2 SV=2	S	Function unknown	pentatricopeptide repeat-containing protein [Pyrus ussuriensis x Pyrus communis]
ONT.11301	--	--	--	--	--	--	--	--	--	--	--	--
ONT.11304	--	--	--	--	--	--	--	--	--	--	--	--
ONT.11309	--	--	Cellular Component: integral component of membrane (GO:0016021);;	--	--	--	--	--	--	--	--	hypothetical protein C1H46_039323 [Malus baccata]
ONT.11310	--	--	Biological Process: protein transport (GO:0015031);;	K03260|3.2e-21|mdm:103445060|K03260 translation initiation factor 4G | (RefSeq) eukaryotic translation initiation factor 4G isoform X1	RNA transport (ko03013)	[Z]	Cytoskeleton	--	Hydroxyacylglutathione hydrolase cytoplasmic OS=Arabidopsis thaliana OX=3702 GN=GLX2-2 PE=1 SV=2	Z	Cytoskeleton	hypothetical protein C1H46_035178 [Malus baccata]
ONT.11311	--	--	Cellular Component: integral component of membrane (GO:0016021);;	--	--	--	--	--	--	--	--	hypothetical protein D8674_025838 [Pyrus ussuriensis x Pyrus communis]
ONT.11312	--	--	--	--	--	--	--	Domain of unknown function (DUF3511)	--	S	Function unknown	hypothetical protein DVH24_009295 [Malus domestica]
ONT.11315	--	--	Cellular Component: integral component of membrane (GO:0016021);;	--	--	--	--	--	--	--	--	hypothetical protein D8674_025831 [Pyrus ussuriensis x Pyrus communis]
ONT.11317	--	--	--	--	--	--	--	--	--	--	--	--
ONT.11318	--	--	--	--	--	--	--	--	--	--	--	--
ONT.11324	--	--	--	--	--	--	--	--	--	--	--	hypothetical protein DVH24_009473 [Malus domestica]
ONT.11331	--	--	--	--	--	--	--	--	--	--	--	--
ONT.11335	--	--	--	--	--	--	--	--	--	--	--	--
ONT.11337	--	--	Cellular Component: integral component of membrane (GO:0016021);;	--	--	--	--	--	--	--	--	hypothetical protein DVH24_030648 [Malus domestica]
ONT.11342	--	--	--	--	--	--	--	--	--	--	--	--
ONT.11349	--	--	Molecular Function: nucleic acid binding (GO:0003676);; Molecular Function: RNA-DNA hybrid ribonuclease activity (GO:0004523);;	--	--	--	--	Reverse transcriptase-like	--	L	Replication, recombination and repair	PREDICTED: uncharacterized protein LOC108865810 [Pyrus x bretschneideri]
ONT.11354	--	--	--	--	--	--	--	--	--	--	--	--
ONT.11357	--	--	--	--	--	--	--	--	--	--	--	BTB/POZ domain-containing protein [Pyrus ussuriensis x Pyrus communis]
ONT.11358	--	--	--	--	--	--	--	--	--	--	--	--
ONT.1136	--	--	--	--	--	--	--	--	--	--	--	--
ONT.11361	--	--	--	--	--	--	--	--	PH, RCC1 and FYVE domains-containing protein 1 OS=Arabidopsis thaliana OX=3702 GN=PRAF1 PE=1 SV=1	--	--	hypothetical protein D8674_025760 [Pyrus ussuriensis x Pyrus communis]
ONT.11370	--	--	--	--	--	--	--	--	--	--	--	--
ONT.11376	--	--	Cellular Component: integral component of membrane (GO:0016021);; Molecular Function: sugar transmembrane transporter activity (GO:0051119);;	K15382|8.4e-39|mdm:114825198|K15382 solute carrier family 50 (sugar transporter) | (RefSeq) bidirectional sugar transporter SWEET1-like	--	[R]	General function prediction only	Sugar efflux transporter for intercellular exchange	Bidirectional sugar transporter SWEET1 OS=Arabidopsis thaliana OX=3702 GN=SWEET1 PE=1 SV=1	U	Intracellular trafficking, secretion, and vesicular transport	hypothetical protein D8674_025657 [Pyrus ussuriensis x Pyrus communis]
ONT.11378	--	--	Molecular Function: nucleic acid binding (GO:0003676);; Molecular Function: RNA-DNA hybrid ribonuclease activity (GO:0004523);;	--	--	--	--	--	--	E	Amino acid transport and metabolism	hypothetical protein DVH24_030533 [Malus domestica]
ONT.1138	--	--	--	--	--	--	--	--	--	--	--	--
ONT.11380	--	--	--	--	--	--	--	--	--	--	--	--
ONT.11386	--	--	--	--	--	--	--	--	--	--	--	--
ONT.11395	--	--	Biological Process: reproduction (GO:0000003);; Cellular Component: ubiquitin ligase complex (GO:0000151);; Biological Process: mitotic cell cycle (GO:0000278);; Biological Process: nuclear division (GO:0000280);; Cellular Component: male germ cell nucleus (GO:0001673);; Biological Process: developmental process involved in reproduction (GO:0003006);; Cellular Component: cellular_component (GO:00…	K20359|1.1e-09|mdm:103418281|K20359 PRA1 family protein 1 | (RefSeq) PRA1 family protein B2-like	--	[U]	Intracellular trafficking, secretion, and vesicular transport	--	PRA1 family protein B2 OS=Arabidopsis thaliana OX=3702 GN=PRA1B2 PE=1 SV=1	S	Function unknown	hypothetical protein DVH24_021778 [Malus domestica]
ONT.11396	--	--	--	--	--	--	--	--	--	--	--	--
ONT.11397	--	--	Cellular Component: integral component of membrane (GO:0016021);;	--	--	--	--	--	--	--	--	hypothetical protein D8674_002838 [Pyrus ussuriensis x Pyrus communis]
ONT.11398	--	--	--	--	--	--	--	--	--	--	--	--
ONT.11401	--	--	Molecular Function: kinase activity (GO:0016301);; Molecular Function: carbohydrate binding (GO:0030246);;	--	--	--	--	--	--	--	--	G-type lectin S-receptor-like serine/threonine-protein kinase [Pyrus ussuriensis x Pyrus communis]
ONT.11402	--	--	--	--	--	--	--	--	--	--	--	S ribonuclease [Pyrus ussuriensis x Pyrus communis]
ONT.11407	--	--	Molecular Function: methyltransferase activity (GO:0008168);;	K08241|5.0e-11|mdm:103450454|K08241 jasmonate O-methyltransferase [EC:2.1.1.141] | (RefSeq) jasmonate O-methyltransferase-like	alpha-Linolenic acid metabolism (ko00592)	--	--	SAM dependent carboxyl methyltransferase	Loganic acid O-methyltransferase OS=Catharanthus roseus OX=4058 GN=LAMT PE=1 SV=1	S	Function unknown	PREDICTED: probable S-adenosylmethionine-dependent methyltransferase At5g38100 [Pyrus x bretschneideri]
ONT.11409	--	--	--	--	--	--	--	--	--	--	--	hypothetical protein D8674_025614 [Pyrus ussuriensis x Pyrus communis]
ONT.11410	--	--	--	--	--	--	--	--	--	--	--	hypothetical protein C1H46_006479 [Malus baccata]
ONT.11411	--	--	--	--	--	--	--	--	--	--	--	--
ONT.11412	--	--	Molecular Function: protein kinase activity (GO:0004672);; Molecular Function: ATP binding (GO:0005524);;	K17541|1.4e-10|mdm:103411874|K17541 SCY1-like protein 2 | (RefSeq) SCY1-like protein 2 isoform X1	--	[J]	Translation, ribosomal structure and biogenesis	--	eIF-2-alpha kinase GCN2 OS=Arabidopsis thaliana OX=3702 GN=GCN2 PE=2 SV=2	T	Signal transduction mechanisms	PREDICTED: SCY1-like protein 2 isoform X1 [Pyrus x bretschneideri]
ONT.11416	--	--	Molecular Function: nucleic acid binding (GO:0003676);; Biological Process: DNA integration (GO:0015074);;	K14561|8.5e-17|pavi:110768779|K14561 U3 small nucleolar ribonucleoprotein protein IMP4 | (RefSeq) uncharacterized protein LOC110768779 isoform X1	Ribosome biogenesis in eukaryotes (ko03008)	[R]	General function prediction only	--	Retrovirus-related Pol polyprotein from transposon RE2 OS=Arabidopsis thaliana OX=3702 GN=RE2 PE=4 SV=1	L	Replication, recombination and repair	hypothetical protein C1H46_018590 [Malus baccata]
ONT.11417	--	--	--	--	--	--	--	--	--	--	--	--
ONT.11426	[O]	Posttranslational modification, protein turnover, chaperones	Molecular Function: peptidyl-prolyl cis-trans isomerase activity (GO:0003755);; Biological Process: protein folding (GO:0006457);;	K01802|1.1e-56|mdm:103420052|K01802 peptidylprolyl isomerase [EC:5.2.1.8] | (RefSeq) peptidyl-prolyl cis-trans isomerase 1	--	[O]	Posttranslational modification, protein turnover, chaperones	Cyclophilin type peptidyl-prolyl cis-trans isomerase/CLD	Peptidyl-prolyl cis-trans isomerase OS=Solanum lycopersicum OX=4081 GN=CYP PE=2 SV=1	O	Posttranslational modification, protein turnover, chaperones	peptidyl-prolyl cis-trans isomerase 1 [Pyrus ussuriensis x Pyrus communis]
ONT.1143	[R]	General function prediction only	Cellular Component: integral component of membrane (GO:0016021);; Molecular Function: hydrolase activity (GO:0016787);;	K14664|3.2e-57|pxb:103943945|K14664 IAA-amino acid hydrolase [EC:3.5.1.-] | (RefSeq) IAA-amino acid hydrolase ILR1-like 4	--	--	--	--	IAA-amino acid hydrolase ILR1-like 4 OS=Arabidopsis thaliana OX=3702 GN=ILL4 PE=1 SV=2	S	Function unknown	hypothetical protein DVH24_029405 [Malus domestica]
ONT.11445	--	--	Molecular Function: calcium ion binding (GO:0005509);;	--	--	--	--	EF-hand domain pair;; EF hand;; EF hand;; EF-hand domain;; EF-hand domain pair;; Secreted protein acidic and rich in cysteine Ca binding region	--	T	Signal transduction mechanisms	PREDICTED: uncharacterized protein LOC103954925 [Pyrus x bretschneideri]
ONT.11448	--	--	Cellular Component: nucleus (GO:0005634);; Biological Process: mRNA processing (GO:0006397);;	K14408|3.2e-16|pxb:103946472|K14408 cleavage stimulation factor subunit 3 | (RefSeq) cleavage stimulation factor subunit 77	mRNA surveillance pathway (ko03015)	[A]	RNA processing and modification	--	Cleavage stimulation factor subunit 77 OS=Arabidopsis thaliana OX=3702 GN=CSTF77 PE=1 SV=1	A	RNA processing and modification	PREDICTED: cleavage stimulation factor subunit 77 [Pyrus x bretschneideri]
ONT.11451	--	--	Cellular Component: integral component of membrane (GO:0016021);;	--	--	--	--	--	--	--	--	hypothetical protein DVH24_015038 [Malus domestica]
ONT.11459	--	--	--	--	--	--	--	--	--	--	--	--
ONT.11461	--	--	--	--	--	--	--	--	--	--	--	--
ONT.11469	--	--	Cellular Component: integral component of membrane (GO:0016021);;	--	--	--	--	--	--	--	--	hypothetical protein D8674_014427 [Pyrus ussuriensis x Pyrus communis]
ONT.11471	--	--	Molecular Function: DNA binding (GO:0003677);; Molecular Function: DNA-directed 5'-3' RNA polymerase activity (GO:0003899);; Biological Process: transcription, DNA-templated (GO:0006351);; Molecular Function: zinc ion binding (GO:0008270);; Cellular Component: chloroplast (GO:0009507);;	--	--	--	--	--	--	--	--	RNA polymerase beta'' subunit [Plantago ovata]
ONT.11473	--	--	--	--	--	--	--	--	--	--	--	hypothetical protein DVH24_024920 [Malus domestica]
ONT.11479	--	--	Molecular Function: catalytic activity (GO:0003824);;	--	--	[V]	Defense mechanisms	--	Phenylacetaldehyde reductase OS=Rosa hybrid cultivar OX=128735 GN=PAR PE=1 SV=1	--	--	PREDICTED: cinnamoyl-CoA reductase 1-like [Pyrus x bretschneideri]
ONT.11483	--	--	--	--	--	--	--	--	--	--	--	--
ONT.11487	--	--	Biological Process: defense response (GO:0006952);;	--	--	--	--	Gamma-thionin family	Defensin-like protein 2 OS=Arabidopsis thaliana OX=3702 GN=PDF2.2 PE=2 SV=1	T	Signal transduction mechanisms	defensin Ec-AMP-D2 [Malus domestica]
ONT.11489	--	--	--	--	--	--	--	--	--	--	--	--
ONT.11494	--	--	--	--	--	--	--	--	--	--	--	--
ONT.11498	[QV]	Secondary metabolites biosynthesis, transport and catabolism;; Defense mechanisms	Molecular Function: monooxygenase activity (GO:0004497);; Molecular Function: iron ion binding (GO:0005506);; Cellular Component: integral component of membrane (GO:0016021);; Molecular Function: oxidoreductase activity, acting on paired donors, with incorporation or reduction of molecular oxygen (GO:0016705);; Molecular Function: heme binding (GO:0020037);;	K15402|3.8e-71|pxb:103945558|K15402 fatty acid omega-hydroxylase [EC:1.14.-.-] | (RefSeq) cytochrome P450 86B1-like	Cutin, suberine and wax biosynthesis (ko00073)	[QI]	Secondary metabolites biosynthesis, transport and catabolism;; Lipid transport and metabolism	Cytochrome P450	Cytochrome P450 86B1 OS=Arabidopsis thaliana OX=3702 GN=CYP86B1 PE=2 SV=1	Q	Secondary metabolites biosynthesis, transport and catabolism	PREDICTED: cytochrome P450 86B1-like [Pyrus x bretschneideri]
ONT.11500	--	--	--	--	--	--	--	--	--	--	--	hypothetical protein C1H46_013607 [Malus baccata]
ONT.11502	--	--	--	--	--	--	--	--	--	--	--	--
ONT.11514	[X]	Mobilome: prophages, transposons	Biological Process: mRNA processing (GO:0006397);;	K00764|3.4e-21|var:108324646|K00764 amidophosphoribosyltransferase [EC:2.4.2.14] | (RefSeq) amidophosphoribosyltransferase, chloroplastic-like	Purine metabolism (ko00230);; Alanine, aspartate and glutamate metabolism (ko00250)	[R]	General function prediction only	Reverse transcriptase (RNA-dependent DNA polymerase);; Type II intron maturase	Nuclear intron maturase 4, mitochondrial OS=Arabidopsis thaliana OX=3702 GN=NMAT4 PE=3 SV=2	S	Function unknown	hypothetical protein C1H46_036908 [Malus baccata]
ONT.11516	--	--	--	--	--	--	--	--	--	--	--	PREDICTED: uncharacterized protein LOC103967571 [Pyrus x bretschneideri]
ONT.11517	--	--	--	--	--	--	--	--	--	--	--	uncharacterized protein LOC103411379 isoform X2 [Malus domestica]
ONT.11518	--	--	--	--	--	--	--	--	--	--	--	hypothetical protein C1H46_036902 [Malus baccata]
ONT.11519	--	--	--	--	--	--	--	--	--	--	--	hypothetical protein C1H46_036902 [Malus baccata]
ONT.11526	--	--	Cellular Component: exocyst (GO:0000145);; Biological Process: exocytosis (GO:0006887);; Biological Process: Golgi to plasma membrane transport (GO:0006893);; Biological Process: protein transport (GO:0015031);;	K17637|6.2e-109|pxb:103962776|K17637 exocyst complex component 2 | (RefSeq) exocyst complex component SEC5A-like	--	[U]	Intracellular trafficking, secretion, and vesicular transport	--	Exocyst complex component SEC5A OS=Arabidopsis thaliana OX=3702 GN=SEC5A PE=1 SV=1	U	Intracellular trafficking, secretion, and vesicular transport	exocyst complex component SEC5A-like [Pyrus ussuriensis x Pyrus communis]
ONT.11530	--	--	--	--	--	--	--	--	--	--	--	hypothetical protein C1H46_040301 [Malus baccata]
ONT.11531	--	--	--	--	--	--	--	--	--	--	--	--
ONT.11532	--	--	--	--	--	--	--	--	--	S	Function unknown	PREDICTED: uncharacterized FCP1 homology domain-containing protein C1271.03c-like isoform X1 [Ipomoea nil]
ONT.11535	--	--	Molecular Function: GTPase activity (GO:0003924);; Molecular Function: oxoglutarate dehydrogenase (succinyl-transferring) activity (GO:0004591);; Molecular Function: GTP binding (GO:0005525);; Biological Process: tricarboxylic acid cycle (GO:0006099);; Cellular Component: integral component of membrane (GO:0016021);; Molecular Function: thiamine pyrophosphate binding (GO:0030976);;	--	--	--	--	--	--	--	--	hypothetical protein DVH24_024097 [Malus domestica]
ONT.11539	--	--	--	--	--	--	--	--	--	--	--	--
ONT.11540	--	--	Molecular Function: double-stranded DNA binding (GO:0003690);; Biological Process: regulation of transcription, DNA-templated (GO:0006355);;	K15032|4.2e-25|mdm:103438613|K15032 mTERF domain-containing protein, mitochondrial | (RefSeq) uncharacterized protein LOC103438613	--	--	--	--	--	K	Transcription	hypothetical protein DVH24_006459 [Malus domestica]
ONT.11543	--	--	Molecular Function: double-stranded DNA binding (GO:0003690);; Biological Process: regulation of transcription, DNA-templated (GO:0006355);;	K15032|6.3e-104|pxb:103961899|K15032 mTERF domain-containing protein, mitochondrial | (RefSeq) transcription termination factor MTERF15, mitochondrial-like	--	[KR]	Transcription;; General function prediction only	mTERF	--	S	Function unknown	PREDICTED: transcription termination factor MTERF15, mitochondrial-like [Pyrus x bretschneideri]
ONT.11547	[O]	Posttranslational modification, protein turnover, chaperones	--	K09534|4.0e-07|sbi:8084394|K09534 DnaJ homolog subfamily C member 14 | (RefSeq) uncharacterized protein LOC8084394	--	--	--	--	--	--	--	PREDICTED: dnaJ homolog subfamily C member 7 homolog [Pyrus x bretschneideri]
ONT.11549	--	--	--	--	--	--	--	--	--	T	Signal transduction mechanisms	disease resistance RPP13-like protein 1 [Pyrus ussuriensis x Pyrus communis]
ONT.11552	--	--	Molecular Function: nucleic acid binding (GO:0003676);; Cellular Component: spliceosomal complex (GO:0005681);; Molecular Function: zinc ion binding (GO:0008270);;	K13104|2.1e-24|pxb:103946195|K13104 zinc finger protein 830 | (RefSeq) zinc finger protein 830-like	--	--	--	--	--	A	RNA processing and modification	PREDICTED: zinc finger protein 830-like [Pyrus x bretschneideri]
ONT.11556	--	--	Molecular Function: nucleic acid binding (GO:0003676);; Molecular Function: zinc ion binding (GO:0008270);;	--	--	--	--	--	--	--	--	hypothetical protein C1H46_040525 [Malus baccata]
ONT.11557	--	--	--	--	--	--	--	--	--	--	--	hypothetical protein C1H46_034526 [Malus baccata]
ONT.11558	--	--	--	--	--	--	--	--	--	--	--	--
ONT.11559	--	--	--	--	--	--	--	--	--	--	--	hypothetical protein D8674_020820 [Pyrus ussuriensis x Pyrus communis]
ONT.11561	--	--	--	--	--	--	--	--	--	--	--	--
ONT.11562	--	--	Molecular Function: 3'-5'-exoribonuclease activity (GO:0000175);; Molecular Function: molecular_function (GO:0003674);; Molecular Function: nucleic acid binding (GO:0003676);; Molecular Function: catalytic activity (GO:0003824);; Molecular Function: nuclease activity (GO:0004518);; Molecular Function: exonuclease activity (GO:0004527);; Molecular Function: exoribonuclease activity (GO:0004532);; …	K13288|5.6e-21|mdm:103409218|K13288 oligoribonuclease [EC:3.1.-.-] | (RefSeq) oligoribonuclease-like isoform X1	Ribosome biogenesis in eukaryotes (ko03008)	[A]	RNA processing and modification	--	Oligoribonuclease OS=Arabidopsis thaliana OX=3702 GN=At2g26970 PE=2 SV=2	L	Replication, recombination and repair	oligoribonuclease-like isoform X2 [Malus domestica]
ONT.11567	--	--	--	--	--	--	--	--	--	--	--	--
ONT.11568	--	--	--	--	--	--	--	--	--	--	--	--
ONT.11569	--	--	--	--	--	--	--	--	--	--	--	--
ONT.1157	--	--	Cellular Component: cellular_component (GO:0005575);; Cellular Component: intracellular (GO:0005622);; Cellular Component: cell (GO:0005623);; Cellular Component: cytoplasm (GO:0005737);; Cellular Component: cytosol (GO:0005829);; Cellular Component: cytoskeleton (GO:0005856);; Cellular Component: microtubule associated complex (GO:0005875);; Cellular Component: plasma membrane (GO:0005886);; Cel…	--	--	--	--	Protein of unknown function (DUF4005)	--	S	Function unknown	PREDICTED: protein IQ-DOMAIN 14-like [Pyrus x bretschneideri]
ONT.11574	--	--	Molecular Function: nucleic acid binding (GO:0003676);; Cellular Component: spliceosomal complex (GO:0005681);; Molecular Function: zinc ion binding (GO:0008270);;	K13104|9.8e-27|pxb:103946195|K13104 zinc finger protein 830 | (RefSeq) zinc finger protein 830-like	--	--	--	--	--	A	RNA processing and modification	PREDICTED: zinc finger protein 830-like [Pyrus x bretschneideri]
ONT.11576	--	--	Molecular Function: protein binding (GO:0005515);;	K10523|3.5e-25|pavi:110771906|K10523 speckle-type POZ protein | (RefSeq) MATH domain and coiled-coil domain-containing protein At3g58270-like	--	[O]	Posttranslational modification, protein turnover, chaperones	MATH domain	Ubiquitin carboxyl-terminal hydrolase 12 OS=Arabidopsis thaliana OX=3702 GN=UBP12 PE=1 SV=2	O	Posttranslational modification, protein turnover, chaperones	hypothetical protein D8674_020889 [Pyrus ussuriensis x Pyrus communis]
ONT.11579	--	--	Molecular Function: transcription factor activity, sequence-specific DNA binding (GO:0003700);; Biological Process: positive regulation of transcription, DNA-templated (GO:0045893);;	K14432|2.6e-94|pxb:103946156|K14432 ABA responsive element binding factor | (RefSeq) ABSCISIC ACID-INSENSITIVE 5-like protein 2 isoform X1	Plant hormone signal transduction (ko04075)	--	--	--	ABSCISIC ACID-INSENSITIVE 5-like protein 2 OS=Arabidopsis thaliana OX=3702 GN=DPBF3 PE=1 SV=1	K	Transcription	PREDICTED: ABSCISIC ACID-INSENSITIVE 5-like protein 2 isoform X1 [Pyrus x bretschneideri]
ONT.11582	--	--	--	--	--	--	--	--	--	--	--	--
ONT.11584	--	--	--	--	--	--	--	--	--	--	--	--
ONT.11588	--	--	--	--	--	--	--	--	--	--	--	hypothetical protein C1H46_031705 [Malus baccata]
ONT.11590	--	--	Molecular Function: calcium ion binding (GO:0005509);;	K13412|5.2e-20|pavi:110750451|K13412 calcium-dependent protein kinase [EC:2.7.11.1] | (RefSeq) calcium-dependent protein kinase 34	Plant-pathogen interaction (ko04626)	[T]	Signal transduction mechanisms	EF hand;; EF-hand domain;; EF hand;; EF-hand domain pair	Calcium-dependent protein kinase 17 OS=Arabidopsis thaliana OX=3702 GN=CPK17 PE=2 SV=1	T	Signal transduction mechanisms	hypothetical protein C1H46_031699 [Malus baccata]
ONT.11591	--	--	Molecular Function: oxidoreductase activity (GO:0016491);;	K13606|5.0e-46|pxb:103946113|K13606 chlorophyll(ide) b reductase [EC:1.1.1.294] | (RefSeq) NOL; chlorophyll(ide) b reductase NOL, chloroplastic	Porphyrin and chlorophyll metabolism (ko00860)	--	--	--	--	Q	Secondary metabolites biosynthesis, transport and catabolism	chlorophyll(ide) b reductase NOL, chloroplastic [Pyrus x bretschneideri]
ONT.11595	--	--	Cellular Component: cellular_component (GO:0005575);; Cellular Component: cell (GO:0005623);; Cellular Component: plasma membrane (GO:0005886);; Cellular Component: membrane (GO:0016020);; Cellular Component: integral component of membrane (GO:0016021);; Cellular Component: cell part (GO:0044464);; Cellular Component: cell periphery (GO:0071944);;	--	--	--	--	--	--	V	Defense mechanisms	hypothetical protein C1H46_040572 [Malus baccata]
ONT.11596	[O]	Posttranslational modification, protein turnover, chaperones	Molecular Function: ATP binding (GO:0005524);; Molecular Function: ATPase activity (GO:0016887);;	K09013|8.0e-71|pxb:103946103|K09013 Fe-S cluster assembly ATP-binding protein | (RefSeq) ABC transporter I family member 6, chloroplastic	--	--	--	ABC transporter	ABC transporter I family member 6, chloroplastic OS=Arabidopsis thaliana OX=3702 GN=ABCI6 PE=1 SV=1	L	Replication, recombination and repair	PREDICTED: ABC transporter I family member 6, chloroplastic [Pyrus x bretschneideri]
ONT.11605	--	--	--	--	--	--	--	--	--	--	--	hypothetical protein DVH24_042217 [Malus domestica]
ONT.11606	--	--	--	--	--	--	--	--	--	--	--	--
ONT.11607	--	--	--	--	--	--	--	--	--	--	--	hypothetical protein DVH24_042217 [Malus domestica]
ONT.11610	--	--	Molecular Function: NAD+ ADP-ribosyltransferase activity (GO:0003950);;	--	--	--	--	--	Inactive poly [ADP-ribose] polymerase RCD1 OS=Arabidopsis thaliana OX=3702 GN=RCD1 PE=1 SV=1	S	Function unknown	PREDICTED: probable inactive poly [ADP-ribose] polymerase SRO1 isoform X1 [Pyrus x bretschneideri]
ONT.11615	--	--	--	K09422|4.7e-10|ghi:107931405|K09422 transcription factor MYB, plant | (RefSeq) transcription factor MYB108-like	--	[K]	Transcription	--	Transcription factor MYB108 OS=Arabidopsis thaliana OX=3702 GN=MYB108 PE=1 SV=1	--	--	hypothetical protein C1H46_007177 [Malus baccata]
ONT.11618	--	--	--	--	--	--	--	--	--	--	--	hypothetical protein DVH24_006237 [Malus domestica]
ONT.1162	--	--	Molecular Function: RNA-directed 5'-3' RNA polymerase activity (GO:0003968);;	K11699|5.1e-07|mdm:103400768|K11699 RNA-dependent RNA polymerase [EC:2.7.7.48] | (RefSeq) LOW QUALITY PROTEIN: probable RNA-dependent RNA polymerase 3	--	--	--	--	--	--	--	--
ONT.11622	--	--	--	--	--	--	--	--	--	--	--	hypothetical protein C1H46_034537 [Malus baccata]
ONT.11624	--	--	--	K17422|1.4e-32|mdm:103408741|K17422 large subunit ribosomal protein L41 | (RefSeq) 39S ribosomal protein L41, mitochondrial-like	--	[J]	Translation, ribosomal structure and biogenesis	--	--	J	Translation, ribosomal structure and biogenesis	39S ribosomal protein L41, mitochondrial-like [Malus domestica]
ONT.11629	--	--	Molecular Function: nucleic acid binding (GO:0003676);;	--	--	--	--	--	--	A	RNA processing and modification	PREDICTED: uncharacterized protein LOC103947014 [Pyrus x bretschneideri]
ONT.11634	--	--	Biological Process: urea cycle (GO:0000050);; Molecular Function: molecular_function (GO:0003674);; Molecular Function: catalytic activity (GO:0003824);; Molecular Function: carbamoyl-phosphate synthase (ammonia) activity (GO:0004087);; Molecular Function: carbamoyl-phosphate synthase (glutamine-hydrolyzing) activity (GO:0004088);; Cellular Component: cellular_component (GO:0005575);; Cellular Co…	--	--	--	--	--	--	F	Nucleotide transport and metabolism	hypothetical protein DVH24_036716 [Malus domestica]
ONT.11635	--	--	Cellular Component: integral component of membrane (GO:0016021);;	--	--	--	--	--	--	F	Nucleotide transport and metabolism	hypothetical protein DVH24_008337, partial [Malus domestica]
ONT.11636	--	--	Biological Process: mitochondrion inheritance (GO:0000001);; Molecular Function: nucleotide binding (GO:0000166);; Biological Process: microtubule cytoskeleton organization (GO:0000226);; Molecular Function: magnesium ion binding (GO:0000287);; Biological Process: regulation of neurotransmitter levels (GO:0001505);; Molecular Function: nucleoside binding (GO:0001882);; Molecular Function: purine …	K07870|5.4e-21|pxb:103958384|K07870 mitochondrial Rho GTPase 1 [EC:3.6.5.-] | (RefSeq) uncharacterized protein LOC103958384	--	--	--	--	Auxin response factor 2B OS=Solanum lycopersicum OX=4081 GN=ARF2B PE=2 SV=1	F	Nucleotide transport and metabolism	PREDICTED: mitochondrial Rho GTPase 2-like isoform X3 [Pyrus x bretschneideri]
ONT.11637	--	--	Cellular Component: integral component of membrane (GO:0016021);;	--	--	--	--	--	--	--	--	hypothetical protein DVH24_008337, partial [Malus domestica]
ONT.11639	[M]	Cell wall/membrane/envelope biogenesis	Molecular Function: protein kinase activity (GO:0004672);; Molecular Function: ATP binding (GO:0005524);;	K03283|3.4e-28|qsu:112017276|K03283 heat shock 70kDa protein 1/2/6/8 | (RefSeq) heat shock cognate 70 kDa protein 2-like	Spliceosome (ko03040);; Protein processing in endoplasmic reticulum (ko04141);; Endocytosis (ko04144)	[T]	Signal transduction mechanisms	Protein kinase domain;; Protein tyrosine and serine/threonine kinase	Rust resistance kinase Lr10 OS=Triticum aestivum OX=4565 GN=LRK10 PE=2 SV=1	T	Signal transduction mechanisms	receptor-like protein kinase [Pyrus ussuriensis x Pyrus communis]
ONT.11646	--	--	Biological Process: GPI anchor biosynthetic process (GO:0006506);; Cellular Component: integral component of membrane (GO:0016021);; Molecular Function: transferase activity, transferring acyl groups (GO:0016746);; Molecular Function: metal ion binding (GO:0046872);;	--	--	--	--	--	--	--	--	hypothetical protein DVH24_035715 [Malus domestica]
ONT.11656	--	--	Molecular Function: nucleic acid binding (GO:0003676);; Cellular Component: nucleus (GO:0005634);; Biological Process: DNA integration (GO:0015074);;	K05387|5.5e-42|han:110932777|K05387 glutamate receptor, ionotropic, plant | (RefSeq) glutamate receptor 2.5-like	--	[R]	General function prediction only	Chromo (CHRromatin Organisation MOdifier) domain	--	O	Posttranslational modification, protein turnover, chaperones	hypothetical protein D8674_008564 [Pyrus ussuriensis x Pyrus communis]
ONT.11657	--	--	--	--	--	--	--	--	--	--	--	--
ONT.11658	--	--	Molecular Function: protein serine/threonine kinase activity (GO:0004674);; Molecular Function: ATP binding (GO:0005524);;	--	--	--	--	--	--	--	--	PREDICTED: uncharacterized protein LOC103936726 isoform X3 [Pyrus x bretschneideri]
ONT.11662	--	--	Biological Process: reproduction (GO:0000003);; Biological Process: developmental process involved in reproduction (GO:0003006);; Molecular Function: molecular_function (GO:0003674);; Molecular Function: transcription factor activity, sequence-specific DNA binding (GO:0003700);; Cellular Component: cellular_component (GO:0005575);; Cellular Component: intracellular (GO:0005622);; Cellular Compone…	--	--	--	--	--	Transcription factor bHLH10 OS=Arabidopsis thaliana OX=3702 GN=BHLH10 PE=1 SV=1	K	Transcription	hypothetical protein C1H46_019300 [Malus baccata]
ONT.11684	--	--	--	--	--	--	--	--	--	T	Signal transduction mechanisms	--
ONT.11686	--	--	Molecular Function: molecular_function (GO:0003674);; Molecular Function: nucleic acid binding (GO:0003676);; Molecular Function: RNA binding (GO:0003723);; Molecular Function: catalytic activity (GO:0003824);; Molecular Function: nuclease activity (GO:0004518);; Molecular Function: endonuclease activity (GO:0004519);; Molecular Function: binding (GO:0005488);; Cellular Component: cellular_compon…	--	--	[R]	General function prediction only	PPR repeat family;; PPR repeat;; PPR repeat;; Pentatricopeptide repeat domain;; PPR repeat family;; PPR repeat;; PPR repeat	Pentatricopeptide repeat-containing protein At5g01110 OS=Arabidopsis thaliana OX=3702 GN=At5g01110 PE=2 SV=1	S	Function unknown	PREDICTED: pentatricopeptide repeat-containing protein At5g01110-like [Pyrus x bretschneideri]
ONT.11696	--	--	--	--	--	--	--	--	--	S	Function unknown	protein TIME FOR COFFEE-like [Pyrus ussuriensis x Pyrus communis]
ONT.11697	--	--	--	--	--	--	--	--	--	S	Function unknown	protein TIME FOR COFFEE-like [Pyrus ussuriensis x Pyrus communis]
ONT.11700	--	--	Molecular Function: iron ion binding (GO:0005506);; Biological Process: lipid biosynthetic process (GO:0008610);; Cellular Component: integral component of membrane (GO:0016021);; Molecular Function: oxidoreductase activity (GO:0016491);;	K15404|6.6e-40|pxb:103965505|K15404 aldehyde decarbonylase [EC:4.1.99.5] | (RefSeq) protein ECERIFERUM 1-like	Cutin, suberine and wax biosynthesis (ko00073)	--	--	--	Very-long-chain aldehyde decarbonylase CER1 OS=Arabidopsis thaliana OX=3702 GN=CER1 PE=1 SV=1	S	Function unknown	protein ECERIFERUM 1-like [Pyrus ussuriensis x Pyrus communis]
ONT.11704	--	--	--	--	--	--	--	--	--	--	--	--
ONT.11705	--	--	--	--	--	--	--	--	--	--	--	--
ONT.11706	--	--	--	--	--	--	--	--	--	--	--	--
ONT.11715	--	--	Molecular Function: iron ion binding (GO:0005506);; Cellular Component: integral component of membrane (GO:0016021);; Molecular Function: oxidoreductase activity, acting on paired donors, with incorporation or reduction of molecular oxygen (GO:0016705);; Molecular Function: heme binding (GO:0020037);;	K20661|3.9e-12|vvi:100258799|K20661 cytochrome P450 family 714 subfamily A polypeptide 1 | (RefSeq) cytochrome P450 714A1	--	--	--	--	--	Q	Secondary metabolites biosynthesis, transport and catabolism	cytochrome P450 734A1-like [Pyrus ussuriensis x Pyrus communis]
ONT.11717	--	--	Molecular Function: nucleic acid binding (GO:0003676);; Molecular Function: RNA-DNA hybrid ribonuclease activity (GO:0004523);;	K03283|3.1e-14|ccaj:109787854|K03283 heat shock 70kDa protein 1/2/6/8 | (RefSeq) heat shock 70 kDa protein-like	Spliceosome (ko03040);; Protein processing in endoplasmic reticulum (ko04141);; Endocytosis (ko04144)	[R]	General function prediction only	Reverse transcriptase-like	--	O	Posttranslational modification, protein turnover, chaperones	F-box protein [Pyrus ussuriensis x Pyrus communis]
ONT.11723	--	--	Molecular Function: DNA binding (GO:0003677);; Molecular Function: transcription factor activity, sequence-specific DNA binding (GO:0003700);; Cellular Component: nucleus (GO:0005634);;	K09286|2.9e-22|oeu:111385622|K09286 EREBP-like factor | (RefSeq) dehydration-responsive element-binding protein 3-like	--	--	--	--	Ethylene-responsive transcription factor ERF035 OS=Arabidopsis thaliana OX=3702 GN=ERF035 PE=2 SV=1	--	--	AP2 domain class transcription factor [Pyrus ussuriensis x Pyrus communis]
ONT.11724	--	--	--	--	--	--	--	--	--	--	--	--
ONT.11726	--	--	--	--	--	--	--	--	--	--	--	hypothetical protein DVH24_025890, partial [Malus domestica]
ONT.11728	--	--	--	--	--	--	--	--	--	--	--	--
ONT.11734	--	--	--	--	--	--	--	--	--	--	--	hypothetical protein D8674_030644 [Pyrus ussuriensis x Pyrus communis]
ONT.11735	--	--	Molecular Function: DNA binding (GO:0003677);; Molecular Function: transcription factor activity, sequence-specific DNA binding (GO:0003700);; Cellular Component: nucleus (GO:0005634);;	K09286|1.3e-80|pxb:103933372|K09286 EREBP-like factor | (RefSeq) ethylene-responsive transcription factor 2-like	--	--	--	--	Ethylene-responsive transcription factor 1A OS=Arabidopsis thaliana OX=3702 GN=ERF1A PE=1 SV=2	K	Transcription	PREDICTED: ethylene-responsive transcription factor 2-like [Pyrus x bretschneideri]
ONT.11744	--	--	--	--	--	--	--	--	--	--	--	--
ONT.11749	--	--	--	--	--	--	--	--	--	--	--	hypothetical protein C1H46_030029 [Malus baccata]
ONT.11753	--	--	Cellular Component: integral component of membrane (GO:0016021);;	--	--	--	--	--	--	--	--	hypothetical protein D8674_020373 [Pyrus ussuriensis x Pyrus communis]
ONT.11755	--	--	Biological Process: multicellular organism development (GO:0007275);;	--	--	--	--	YABBY protein	Protein YABBY 4 OS=Oryza sativa subsp. indica OX=39946 GN=YAB4 PE=3 SV=1	S	Function unknown	PREDICTED: axial regulator YABBY 3-like [Pyrus x bretschneideri]
ONT.1176	--	--	--	--	--	--	--	--	--	--	--	hypothetical protein D8674_014383 [Pyrus ussuriensis x Pyrus communis]
ONT.11760	--	--	Molecular Function: nucleic acid binding (GO:0003676);; Molecular Function: RNA-DNA hybrid ribonuclease activity (GO:0004523);;	--	--	--	--	--	--	L	Replication, recombination and repair	hypothetical protein D8674_008315 [Pyrus ussuriensis x Pyrus communis]
ONT.11764	--	--	--	--	--	--	--	--	--	--	--	--
ONT.11767	--	--	Molecular Function: hydrolase activity, acting on ester bonds (GO:0016788);;	--	--	--	--	--	--	--	--	S ribonuclease [Pyrus ussuriensis x Pyrus communis]
ONT.11768	[J]	Translation, ribosomal structure and biogenesis	Molecular Function: aspartate-tRNA ligase activity (GO:0004815);; Molecular Function: ATP binding (GO:0005524);; Cellular Component: cytoplasm (GO:0005737);; Biological Process: aspartyl-tRNA aminoacylation (GO:0006422);;	K22503|3.2e-53|pxb:103950429|K22503 aspartyl-tRNA synthetase [EC:6.1.1.12] | (RefSeq) aspartate--tRNA ligase 1, cytoplasmic-like	Aminoacyl-tRNA biosynthesis (ko00970)	[J]	Translation, ribosomal structure and biogenesis	tRNA synthetases class II (D, K and N)	Aspartate--tRNA ligase 2, cytoplasmic OS=Arabidopsis thaliana OX=3702 GN=IBI1 PE=1 SV=1	J	Translation, ribosomal structure and biogenesis	aspartate--tRNA ligase [Pyrus ussuriensis x Pyrus communis]
ONT.11771	--	--	Cellular Component: integral component of membrane (GO:0016021);;	--	--	--	--	--	--	--	--	hypothetical protein DVH24_020175 [Malus domestica]
ONT.1178	--	--	--	--	--	--	--	--	--	--	--	--
ONT.11787	--	--	--	--	--	--	--	--	--	--	--	--
ONT.1179	--	--	Molecular Function: molecular_function (GO:0003674);; Molecular Function: structural molecule activity (GO:0005198);; Molecular Function: structural constituent of cell wall (GO:0005199);; Cellular Component: cellular_component (GO:0005575);; Cellular Component: cell wall (GO:0005618);; Cellular Component: cell (GO:0005623);; Cellular Component: cell-cell junction (GO:0005911);; Cellular Componen…	--	--	--	--	--	--	S	Function unknown	PREDICTED: leucine-rich repeat extensin-like protein 4 [Pyrus x bretschneideri]
ONT.11792	--	--	--	--	--	--	--	--	--	--	--	--
ONT.11793	--	--	Molecular Function: electron carrier activity (GO:0009055);;	--	--	--	--	--	--	S	Function unknown	PREDICTED: cucumber peeling cupredoxin-like [Pyrus x bretschneideri]
ONT.11794	--	--	Molecular Function: nucleic acid binding (GO:0003676);; Molecular Function: RNA-DNA hybrid ribonuclease activity (GO:0004523);;	--	--	[R]	General function prediction only	--	Uncharacterized mitochondrial protein AtMg00310 OS=Arabidopsis thaliana OX=3702 GN=AtMg00310 PE=4 SV=1	L	Replication, recombination and repair	uncharacterized protein LOC117630370 [Prunus dulcis]
ONT.11797	--	--	Cellular Component: integral component of membrane (GO:0016021);;	--	--	--	--	--	--	L	Replication, recombination and repair	hypothetical protein DVH24_015038 [Malus domestica]
ONT.1180	--	--	--	--	--	--	--	--	--	--	--	--
ONT.11802	--	--	Cellular Component: integral component of membrane (GO:0016021);;	--	--	--	--	--	--	L	Replication, recombination and repair	hypothetical protein DVH24_015038 [Malus domestica]
ONT.11809	--	--	--	--	--	--	--	--	--	--	--	S ribonuclease [Pyrus ussuriensis x Pyrus communis]
ONT.11812	--	--	--	--	--	--	--	--	--	--	--	--
ONT.11822	--	--	Cellular Component: ubiquitin ligase complex (GO:0000151);; Biological Process: protein polyubiquitination (GO:0000209);; Biological Process: nucleotide-excision repair, DNA damage recognition (GO:0000715);; Molecular Function: molecular_function (GO:0003674);; Molecular Function: nucleic acid binding (GO:0003676);; Molecular Function: DNA binding (GO:0003677);; Molecular Function: damaged DNA bi…	--	--	--	--	--	Cytochrome b561 and DOMON domain-containing protein At5g35735 OS=Arabidopsis thaliana OX=3702 GN=At5g35735 PE=2 SV=1	T	Signal transduction mechanisms	PREDICTED: uncharacterized protein LOC103957396 [Pyrus x bretschneideri]
ONT.11824	--	--	--	--	--	--	--	--	--	--	--	hypothetical protein DVH24_006857 [Malus domestica]
ONT.1183	--	--	--	--	--	--	--	--	--	--	--	--
ONT.11834	--	--	--	--	--	--	--	--	--	--	--	--
ONT.11839	--	--	Molecular Function: transferase activity, transferring acyl groups, acyl groups converted into alkyl on transfer (GO:0046912);;	--	--	--	--	--	--	--	--	hypothetical protein C1H46_011185 [Malus baccata]
ONT.11840	--	--	--	--	--	--	--	--	--	--	--	--
ONT.11847	--	--	--	--	--	--	--	--	U-box domain-containing protein 30 OS=Arabidopsis thaliana OX=3702 GN=PUB30 PE=1 SV=1	S	Function unknown	ankyrin repeat-containing protein [Pyrus ussuriensis x Pyrus communis]
ONT.11848	--	--	--	--	--	--	--	--	--	--	--	--
ONT.11850	--	--	Cellular Component: integral component of membrane (GO:0016021);;	--	--	--	--	--	--	--	--	hypothetical protein DVH24_020445 [Malus domestica]
ONT.11852	--	--	Cellular Component: integral component of membrane (GO:0016021);;	--	--	--	--	--	--	--	--	cation/H(+) antiporter 4-like [Pyrus ussuriensis x Pyrus communis]
ONT.11857	--	--	--	--	--	--	--	--	--	--	--	hypothetical protein D8674_013715 [Pyrus ussuriensis x Pyrus communis]
ONT.11865	--	--	--	--	--	--	--	--	--	--	--	hypothetical protein DVH24_026343 [Malus domestica]
ONT.11866	--	--	--	--	--	--	--	--	--	--	--	hypothetical protein C1H46_027951 [Malus baccata]
ONT.11872	--	--	Molecular Function: ATP binding (GO:0005524);; Biological Process: terpenoid biosynthetic process (GO:0016114);; Molecular Function: 4-(cytidine 5'-diphospho)-2-C-methyl-D-erythritol kinase activity (GO:0050515);;	K00919|1.1e-07|mdm:103426090|K00919 4-diphosphocytidyl-2-C-methyl-D-erythritol kinase [EC:2.7.1.148] | (RefSeq) 4-diphosphocytidyl-2-C-methyl-D-erythritol kinase, chloroplastic	Terpenoid backbone biosynthesis (ko00900)	--	--	--	4-diphosphocytidyl-2-C-methyl-D-erythritol kinase, chloroplastic OS=Arabidopsis thaliana OX=3702 GN=ISPE PE=2 SV=1	--	--	4-diphosphocytidyl-2-C-methyl-D-erythritol kinase [Pyrus ussuriensis x Pyrus communis]
ONT.11878	--	--	--	--	--	--	--	--	--	--	--	hypothetical protein C1H46_018527 [Malus baccata]
ONT.11881	--	--	--	--	--	--	--	--	--	--	--	uncharacterized protein LOC108169585 [Malus domestica]
ONT.11889	--	--	Molecular Function: DNA binding (GO:0003677);; Cellular Component: nucleus (GO:0005634);; Biological Process: regulation of transcription, DNA-templated (GO:0006355);;	--	--	--	--	--	--	K	Transcription	hypothetical protein C1H46_005295 [Malus baccata]
ONT.1189	--	--	--	--	--	--	--	--	--	--	--	--
ONT.11901	--	--	--	--	--	--	--	--	--	--	--	--
ONT.11909	--	--	--	--	--	--	--	--	--	S	Function unknown	PREDICTED: F-box protein At5g03970-like [Pyrus x bretschneideri]
ONT.11916	--	--	--	--	--	--	--	--	--	--	--	--
ONT.11922	--	--	--	--	--	--	--	--	--	--	--	--
ONT.11923	--	--	Cellular Component: integral component of membrane (GO:0016021);;	--	--	--	--	--	--	--	--	hypothetical protein DVH24_029870 [Malus domestica]
ONT.1193	--	--	--	--	--	--	--	--	--	--	--	--
ONT.11937	--	--	Cellular Component: integral component of membrane (GO:0016021);;	--	--	[U]	Intracellular trafficking, secretion, and vesicular transport	Rer1 family	Protein RER1A OS=Arabidopsis thaliana OX=3702 GN=RER1A PE=1 SV=1	U	Intracellular trafficking, secretion, and vesicular transport	hypothetical protein DVH24_029838 [Malus domestica]
ONT.11944	--	--	--	--	--	--	--	--	--	--	--	--
ONT.11955	--	--	--	--	--	--	--	--	--	--	--	--
ONT.11956	--	--	--	--	--	--	--	--	--	--	--	hypothetical protein D8674_039954 [Pyrus ussuriensis x Pyrus communis]
ONT.1196	--	--	Molecular Function: molecular_function (GO:0003674);; Molecular Function: transcription factor activity, sequence-specific DNA binding (GO:0003700);; Biological Process: regulation of transcription, DNA-templated (GO:0006355);; Biological Process: biological_process (GO:0008150);; Biological Process: regulation of biosynthetic process (GO:0009889);; Biological Process: regulation of gene expressi…	--	--	[P]	Inorganic ion transport and metabolism	--	Protein tesmin/TSO1-like CXC 5 OS=Arabidopsis thaliana OX=3702 GN=TCX5 PE=1 SV=1	P	Inorganic ion transport and metabolism	protein tesmin/TSO1-like CXC 5 [Pyrus ussuriensis x Pyrus communis]
ONT.11963	--	--	--	--	--	--	--	--	--	--	--	--
ONT.11965	--	--	--	--	--	--	--	--	--	--	--	hypothetical protein D8674_039954 [Pyrus ussuriensis x Pyrus communis]
ONT.11974	--	--	--	--	--	--	--	--	--	--	--	--
ONT.11980	--	--	Biological Process: reproduction (GO:0000003);; Biological Process: response to acid chemical (GO:0001101);; Biological Process: developmental process involved in reproduction (GO:0003006);; Molecular Function: molecular_function (GO:0003674);; Molecular Function: nucleic acid binding (GO:0003676);; Molecular Function: DNA binding (GO:0003677);; Molecular Function: transcription factor activity, …	--	--	--	--	Domain of unknown function (DUF702)	Protein SHORT INTERNODES OS=Arabidopsis thaliana OX=3702 GN=SHI PE=1 SV=1	S	Function unknown	PREDICTED: protein SHORT INTERNODES-like [Pyrus x bretschneideri]
ONT.12002	--	--	--	--	--	--	--	--	--	--	--	hypothetical protein C1H46_028730 [Malus baccata]
ONT.12003	--	--	--	--	--	--	--	--	--	--	--	probable isoaspartyl peptidase/L-asparaginase 3 isoform X1 [Malus domestica]
ONT.12007	--	--	--	--	--	--	--	--	--	--	--	--
ONT.12019	--	--	Molecular Function: nucleic acid binding (GO:0003676);; Biological Process: DNA integration (GO:0015074);;	--	--	--	--	--	--	--	--	hypothetical protein D8674_009527 [Pyrus ussuriensis x Pyrus communis]
ONT.12020	--	--	--	--	--	--	--	--	--	--	--	hypothetical protein D8674_042388 [Pyrus ussuriensis x Pyrus communis]
ONT.12022	--	--	--	K12173|3.4e-21|gmx:100794341|K12173 BRCA1-A complex subunit BRE | (RefSeq) BRISC and BRCA1-A complex member 2	Homologous recombination (ko03440)	--	--	--	Thaumatin-like protein 1 OS=Arabidopsis thaliana OX=3702 GN=TLP1 PE=2 SV=1	T	Signal transduction mechanisms	thaumatin-like protein 1 [Prunus dulcis]
ONT.12023	--	--	--	--	--	--	--	--	--	--	--	--
ONT.12027	--	--	Molecular Function: RNA binding (GO:0003723);; Molecular Function: methyltransferase activity (GO:0008168);; Biological Process: methylation (GO:0032259);;	--	--	[J]	Translation, ribosomal structure and biogenesis	--	--	J	Translation, ribosomal structure and biogenesis	hypothetical protein DVH24_018487 [Malus domestica]
ONT.12044	--	--	--	--	--	--	--	--	--	--	--	hypothetical protein C1H46_021211 [Malus baccata]
ONT.12047	--	--	Molecular Function: transcription factor activity, sequence-specific DNA binding (GO:0003700);; Biological Process: positive regulation of transcription, DNA-templated (GO:0045893);;	--	--	--	--	--	Protein FD OS=Arabidopsis thaliana OX=3702 GN=FD PE=1 SV=1	K	Transcription	hypothetical protein DVH24_018450 [Malus domestica]
ONT.12048	--	--	--	K23151|1.0e-45|pxb:103953445|K23151 methyltransferase-like protein 23 [EC:2.1.1.-] | (RefSeq) methyltransferase-like protein 23	--	[A]	RNA processing and modification	--	--	A	RNA processing and modification	PREDICTED: methyltransferase-like protein 23 [Pyrus x bretschneideri]
ONT.1205	--	--	--	--	--	--	--	--	--	--	--	--
ONT.12052	--	--	Biological Process: double-strand break repair via homologous recombination (GO:0000724);; Biological Process: recombinational repair (GO:0000725);; Molecular Function: molecular_function (GO:0003674);; Molecular Function: nucleic acid binding (GO:0003676);; Molecular Function: DNA binding (GO:0003677);; Molecular Function: DNA helicase activity (GO:0003678);; Molecular Function: catalytic activi…	--	--	--	--	--	--	S	Function unknown	hypothetical protein C1H46_042968 [Malus baccata]
ONT.12053	--	--	Molecular Function: iron ion binding (GO:0005506);; Cellular Component: integral component of membrane (GO:0016021);; Molecular Function: oxidoreductase activity, acting on paired donors, with incorporation or reduction of molecular oxygen (GO:0016705);; Molecular Function: L-ascorbic acid binding (GO:0031418);;	K00472|9.4e-19|pxb:103936698|K00472 prolyl 4-hydroxylase [EC:1.14.11.2] | (RefSeq) probable prolyl 4-hydroxylase 10	Arginine and proline metabolism (ko00330)	--	--	--	--	E	Amino acid transport and metabolism	PREDICTED: probable prolyl 4-hydroxylase 10 [Pyrus x bretschneideri]
ONT.12062	--	--	Molecular Function: DNA binding (GO:0003677);; Molecular Function: transcription factor activity, sequence-specific DNA binding (GO:0003700);; Cellular Component: nucleus (GO:0005634);; Biological Process: abscisic acid-activated signaling pathway (GO:0009738);;	K09286|3.6e-17|var:108336569|K09286 EREBP-like factor | (RefSeq) ethylene-responsive transcription factor ABI4-like	--	--	--	--	Ethylene-responsive transcription factor ABI4 OS=Arabidopsis thaliana OX=3702 GN=ABI4 PE=1 SV=2	K	Transcription	ethylene-responsive transcription factor ABI4 [Quercus lobata]
ONT.12067	--	--	--	--	--	--	--	--	--	--	--	--
ONT.12068	--	--	--	--	--	--	--	--	--	--	--	--
ONT.12069	--	--	--	K09286|1.2e-08|mdm:103434825|K09286 EREBP-like factor | (RefSeq) ethylene-responsive transcription factor 4	--	--	--	--	--	--	--	hypothetical protein C1H46_025093 [Malus baccata]
ONT.12075	--	--	--	--	--	--	--	--	--	--	--	PREDICTED: uncharacterized protein LOC103959135 [Pyrus x bretschneideri]
ONT.12077	--	--	--	--	--	--	--	--	--	--	--	--
ONT.12078	--	--	Cellular Component: integral component of membrane (GO:0016021);;	K03139|5.5e-09|mdm:103432901|K03139 transcription initiation factor TFIIF subunit beta [EC:3.6.4.12] | (RefSeq) general transcription factor IIF subunit 2	Basal transcription factors (ko03022)	--	--	--	--	--	--	hypothetical protein D8674_007439 [Pyrus ussuriensis x Pyrus communis]
ONT.12089	--	--	Cellular Component: cis-Golgi network (GO:0005801);; Biological Process: intracellular protein transport (GO:0006886);; Cellular Component: membrane (GO:0016020);;	K20290|6.0e-10|pxb:103959112|K20290 conserved oligomeric Golgi complex subunit 3 | (RefSeq) conserved oligomeric Golgi complex subunit 3-like	--	[U]	Intracellular trafficking, secretion, and vesicular transport	--	Conserved oligomeric Golgi complex subunit 3 OS=Arabidopsis thaliana OX=3702 GN=COG3 PE=1 SV=1	U	Intracellular trafficking, secretion, and vesicular transport	Conserved oligomeric Golgi complex [Macleaya cordata]
ONT.12095	--	--	--	--	--	--	--	--	--	--	--	--
ONT.12098	--	--	Biological Process: signal transduction (GO:0007165);; Molecular Function: transferase activity (GO:0016740);;	K14794|2.2e-06|mdm:103453890|K14794 ribosomal RNA-processing protein 12 | (RefSeq) RRP12-like protein isoform X1	--	--	--	--	--	--	--	hypothetical protein DVH24_018248 [Malus domestica]
ONT.12099	--	--	--	--	--	--	--	--	--	--	--	--
ONT.1210	--	--	--	--	--	--	--	--	--	--	--	--
ONT.12104	--	--	--	--	--	--	--	--	--	--	--	--
ONT.12114	--	--	Cellular Component: integral component of membrane (GO:0016021);;	--	--	--	--	--	--	--	--	hypothetical protein DVH24_034751 [Malus domestica]
ONT.12115	--	--	--	--	--	--	--	--	--	--	--	--
ONT.12117	--	--	Molecular Function: thymidine kinase activity (GO:0004797);; Molecular Function: ATP binding (GO:0005524);; Biological Process: DNA biosynthetic process (GO:0071897);;	K00857|1.7e-18|mdm:103448688|K00857 thymidine kinase [EC:2.7.1.21] | (RefSeq) thymidine kinase a-like	Pyrimidine metabolism (ko00240)	[F]	Nucleotide transport and metabolism	--	Thymidine kinase a OS=Arabidopsis thaliana OX=3702 GN=TK1A PE=1 SV=1	F	Nucleotide transport and metabolism	PREDICTED: uncharacterized protein LOC103927733 isoform X2 [Pyrus x bretschneideri]
ONT.12140	--	--	--	--	--	--	--	--	--	S	Function unknown	PREDICTED: uncharacterized protein LOC103951895 isoform X2 [Pyrus x bretschneideri]
ONT.12141	--	--	Molecular Function: UDP-glycosyltransferase activity (GO:0008194);;	K18823|1.7e-53|aip:107622299|K18823 soyasaponin III rhamnosyltransferase [EC:2.4.1.273] | (RefSeq) soyasaponin III rhamnosyltransferase	--	[GC]	Carbohydrate transport and metabolism;; Energy production and conversion	--	UDP-glycosyltransferase 91C1 OS=Arabidopsis thaliana OX=3702 GN=UGT91C1 PE=1 SV=1	--	--	PREDICTED: UDP-glycosyltransferase 91C1-like [Pyrus x bretschneideri]
ONT.12152	--	--	--	K01728|1.6e-06|fve:101304327|K01728 pectate lyase [EC:4.2.2.2] | (RefSeq) probable pectate lyase 13	Pentose and glucuronate interconversions (ko00040)	--	--	--	--	--	--	--
ONT.1217	--	--	--	--	--	--	--	--	--	--	--	hypothetical protein C1H46_017238 [Malus baccata]
ONT.12171	--	--	--	--	--	--	--	--	--	--	--	--
ONT.12172	--	--	--	K14848|6.3e-17|mdm:103400808|K14848 ribosome assembly protein RRB1 | (RefSeq) glutamate-rich WD repeat-containing protein 1	--	[R]	General function prediction only	--	--	K	Transcription	hypothetical protein DVH24_018102 [Malus domestica]
ONT.12179	[G]	Carbohydrate transport and metabolism	Molecular Function: hydrolase activity, hydrolyzing O-glycosyl compounds (GO:0004553);; Biological Process: carbohydrate metabolic process (GO:0005975);;	K13032|9.0e-180|pxb:103930715|K13032 prunasin beta-glucosidase [EC:3.2.1.118] | (RefSeq) beta-glucosidase 12-like	Cyanoamino acid metabolism (ko00460)	[G]	Carbohydrate transport and metabolism	Glycosyl hydrolase family 1;; Glycosyl hydrolase family 1	Cyanogenic beta-glucosidase (Fragment) OS=Trifolium repens OX=3899 GN=LI PE=1 SV=1	G	Carbohydrate transport and metabolism	beta-glucosidase 13-like [Pyrus ussuriensis x Pyrus communis]
ONT.12185	--	--	Biological Process: defense response (GO:0006952);; Molecular Function: ADP binding (GO:0043531);;	K15078|1.5e-100|vvi:100255136|K15078 structure-specific endonuclease subunit SLX1 [EC:3.6.1.-] | (RefSeq) putative disease resistance protein RGA1	--	[T]	Signal transduction mechanisms	NB-ARC domain;; Rx N-terminal domain;; Leucine rich repeat	Putative disease resistance protein RGA3 OS=Solanum bulbocastanum OX=147425 GN=RGA3 PE=2 SV=2	T	Signal transduction mechanisms	disease resistance protein RGA2-like [Malus domestica]
ONT.12186	--	--	--	--	--	--	--	--	--	--	--	--
ONT.12189	[R]	General function prediction only	Molecular Function: O-methyltransferase activity (GO:0008171);; Biological Process: protein transport (GO:0015031);;	K00588|9.0e-38|pper:109946237|K00588 caffeoyl-CoA O-methyltransferase [EC:2.1.1.104] | (RefSeq) probable caffeoyl-CoA O-methyltransferase At4g26220	Phenylpropanoid biosynthesis (ko00940);; Flavonoid biosynthesis (ko00941);; Stilbenoid, diarylheptanoid and gingerol biosynthesis (ko00945)	[Q]	Secondary metabolites biosynthesis, transport and catabolism	O-methyltransferase;; O-methyltransferase	Probable caffeoyl-CoA O-methyltransferase At4g26220 OS=Arabidopsis thaliana OX=3702 GN=At4g26220 PE=2 SV=1	Q	Secondary metabolites biosynthesis, transport and catabolism	hypothetical protein DVH24_018074 [Malus domestica]
ONT.12191	[R]	General function prediction only	Molecular Function: O-methyltransferase activity (GO:0008171);; Biological Process: methylation (GO:0032259);;	K00588|9.2e-41|pper:109946237|K00588 caffeoyl-CoA O-methyltransferase [EC:2.1.1.104] | (RefSeq) probable caffeoyl-CoA O-methyltransferase At4g26220	Phenylpropanoid biosynthesis (ko00940);; Flavonoid biosynthesis (ko00941);; Stilbenoid, diarylheptanoid and gingerol biosynthesis (ko00945)	[Q]	Secondary metabolites biosynthesis, transport and catabolism	O-methyltransferase	Caffeoyl-CoA O-methyltransferase OS=Stellaria longipes OX=19744 PE=2 SV=1	Q	Secondary metabolites biosynthesis, transport and catabolism	putative caffeoyl-CoA O-methyltransferase [Prunus yedoensis var. nudiflora]
ONT.12192	[R]	General function prediction only	Molecular Function: O-methyltransferase activity (GO:0008171);;	K00588|2.6e-76|mdm:103400753|K00588 caffeoyl-CoA O-methyltransferase [EC:2.1.1.104] | (RefSeq) probable caffeoyl-CoA O-methyltransferase At4g26220	Phenylpropanoid biosynthesis (ko00940);; Flavonoid biosynthesis (ko00941);; Stilbenoid, diarylheptanoid and gingerol biosynthesis (ko00945)	[Q]	Secondary metabolites biosynthesis, transport and catabolism	O-methyltransferase;; Protein-L-isoaspartate(D-aspartate) O-methyltransferase (PCMT);; O-methyltransferase	Probable caffeoyl-CoA O-methyltransferase At4g26220 OS=Arabidopsis thaliana OX=3702 GN=At4g26220 PE=2 SV=1	Q	Secondary metabolites biosynthesis, transport and catabolism	probable caffeoyl-CoA O-methyltransferase At4g26220 [Malus domestica]
ONT.12199	--	--	--	--	--	--	--	--	--	--	--	hypothetical protein C1H46_045743 [Malus baccata]
ONT.12201	--	--	Molecular Function: structural constituent of ribosome (GO:0003735);; Molecular Function: protein kinase activity (GO:0004672);; Molecular Function: ATP binding (GO:0005524);; Cellular Component: ribosome (GO:0005840);; Biological Process: translation (GO:0006412);;	K02934|1.3e-81|mdm:103400743|K02934 large subunit ribosomal protein L6e | (RefSeq) 60S ribosomal protein L6-like isoform X2	Ribosome (ko03010)	[J]	Translation, ribosomal structure and biogenesis	Ribosomal protein L6, N-terminal domain	60S ribosomal protein L6 OS=Mesembryanthemum crystallinum OX=3544 GN=RPL6 PE=2 SV=1	J	Translation, ribosomal structure and biogenesis	hypothetical protein DVH24_018059, partial [Malus domestica]
ONT.12202	--	--	Biological Process: defense response (GO:0006952);; Molecular Function: zinc ion binding (GO:0008270);; Molecular Function: ADP binding (GO:0043531);;	--	--	--	--	Leucine Rich repeats (2 copies);; Leucine rich repeat	--	T	Signal transduction mechanisms	disease resistance protein RGA2-like [Malus domestica]
ONT.12203	--	--	--	--	--	--	--	--	--	--	--	--
ONT.12205	--	--	--	--	--	--	--	--	--	--	--	--
ONT.12207	--	--	Molecular Function: carbonate dehydratase activity (GO:0004089);; Molecular Function: zinc ion binding (GO:0008270);; Cellular Component: integral component of membrane (GO:0016021);;	K01674|8.6e-12|mdm:103415043|K01674 carbonic anhydrase [EC:4.2.1.1] | (RefSeq) alpha carbonic anhydrase 4-like	Nitrogen metabolism (ko00910)	--	--	--	--	K	Transcription	hypothetical protein DVH24_004951 [Malus domestica]
ONT.12211	--	--	--	--	--	--	--	--	--	--	--	--
ONT.12212	--	--	--	--	--	--	--	--	--	--	--	--
ONT.12217	--	--	Molecular Function: acid phosphatase activity (GO:0003993);;	--	--	--	--	HAD superfamily, subfamily IIIB (Acid phosphatase)	--	S	Function unknown	hypothetical protein C1H46_043841 [Malus baccata]
ONT.12222	--	--	--	--	--	--	--	--	--	--	--	hypothetical protein C1H46_035436 [Malus baccata]
ONT.12228	--	--	Molecular Function: nucleic acid binding (GO:0003676);; Cellular Component: nucleus (GO:0005634);; Biological Process: regulation of transcription, DNA-templated (GO:0006355);; Molecular Function: methyltransferase activity (GO:0008168);; Biological Process: auxin-activated signaling pathway (GO:0009734);; Biological Process: methylation (GO:0032259);;	K14484|5.7e-67|pxb:103929398|K14484 auxin-responsive protein IAA | (RefSeq) auxin-responsive protein IAA27-like	Plant hormone signal transduction (ko04075)	--	--	--	Auxin-responsive protein IAA27 OS=Arabidopsis thaliana OX=3702 GN=IAA27 PE=1 SV=1	K	Transcription	PREDICTED: auxin-responsive protein IAA27-like [Pyrus x bretschneideri]
ONT.12231	[Q]	Secondary metabolites biosynthesis, transport and catabolism	--	--	--	--	--	--	Probable strigolactone esterase DAD2 OS=Petunia hybrida OX=4102 GN=DAD2 PE=1 SV=1	S	Function unknown	PREDICTED: probable strigolactone esterase DAD2 isoform X2 [Pyrus x bretschneideri]
ONT.12236	--	--	--	--	--	--	--	--	--	--	--	hypothetical protein DVH24_017969 [Malus domestica]
ONT.12238	--	--	--	--	--	--	--	--	--	--	--	hypothetical protein DVH24_000564 [Malus domestica]
ONT.12246	--	--	--	--	--	--	--	--	--	--	--	--
ONT.12249	--	--	--	--	--	--	--	--	--	--	--	hypothetical protein DVH24_017927 [Malus domestica]
ONT.1225	--	--	--	--	--	--	--	Domain of unknown function (DUF4666)	--	S	Function unknown	MAPK kinase substrate protein At1g80180 [Malus domestica]
ONT.12258	--	--	--	--	--	--	--	--	--	--	--	--
ONT.12260	[R]	General function prediction only	Biological Process: signal transduction (GO:0007165);; Molecular Function: ADP binding (GO:0043531);;	K00695|2.0e-91|mtr:MTR_6g478030|K00695 sucrose synthase [EC:2.4.1.13] | (RefSeq) sucrose synthase	Starch and sucrose metabolism (ko00500)	--	--	TIR domain;; NB-ARC domain;; TIR domain;; NACHT domain;; ATPase family associated with various cellular activities (AAA)	Disease resistance protein RPV1 OS=Vitis rotundifolia OX=103349 GN=RPV1 PE=1 SV=1	T	Signal transduction mechanisms	hypothetical protein C1H46_014757 [Malus baccata]
ONT.12261	--	--	Biological Process: signal transduction (GO:0007165);; Molecular Function: ADP binding (GO:0043531);;	--	--	--	--	--	--	--	--	disease resistance-like protein CSA1 isoform X2 [Malus domestica]
ONT.12267	--	--	--	--	--	--	--	--	--	--	--	--
ONT.12270	--	--	Cellular Component: integral component of membrane (GO:0016021);;	--	--	--	--	Cysteine-rich TM module stress tolerance	--	--	--	hypothetical protein PRUPE_7G235000 [Prunus persica]
ONT.12271	--	--	--	K18342|3.4e-33|mdm:103412002|K18342 OTU domain-containing protein 6 [EC:3.4.19.12] | (RefSeq) deubiquitinase OTUD6B-like	--	[TO]	Signal transduction mechanisms;; Posttranslational modification, protein turnover, chaperones	--	OVARIAN TUMOR DOMAIN-containing deubiquitinating enzyme 5 OS=Arabidopsis thaliana OX=3702 GN=OTU5 PE=2 SV=1	O	Posttranslational modification, protein turnover, chaperones	hypothetical protein DVH24_002720 [Malus domestica]
ONT.12277	--	--	Cellular Component: integral component of membrane (GO:0016021);;	--	--	--	--	Cysteine-rich TM module stress tolerance	--	--	--	hypothetical protein PRUPE_7G235000 [Prunus persica]
ONT.12279	--	--	Biological Process: signal transduction (GO:0007165);; Molecular Function: ADP binding (GO:0043531);;	K23533|2.9e-32|nta:107799167|K23533 leucine-rich repeat and immunoglobulin-like domain-containing nogo receptor-interacting protein | (RefSeq) disease resistance protein TAO1-like	--	--	--	Leucine Rich repeats (2 copies);; Leucine rich repeat	--	T	Signal transduction mechanisms	PREDICTED: TMV resistance protein N-like [Pyrus x bretschneideri]
ONT.12282	--	--	Molecular Function: molecular_function (GO:0003674);; Molecular Function: nucleic acid binding (GO:0003676);; Molecular Function: RNA binding (GO:0003723);; Molecular Function: catalytic activity (GO:0003824);; Molecular Function: nuclease activity (GO:0004518);; Molecular Function: endonuclease activity (GO:0004519);; Molecular Function: binding (GO:0005488);; Cellular Component: cellular_compon…	K13800|2.7e-32|csv:101217681|K13800 UMP-CMP kinase [EC:2.7.4.14] | (RefSeq) UMP-CMP kinase isoform X1	Pyrimidine metabolism (ko00240)	[R]	General function prediction only	PPR repeat;; PPR repeat family;; PPR repeat	Pentatricopeptide repeat-containing protein At5g55740, chloroplastic OS=Arabidopsis thaliana OX=3702 GN=CRR21 PE=2 SV=1	S	Function unknown	PREDICTED: pentatricopeptide repeat-containing protein At5g55740, chloroplastic [Pyrus x bretschneideri]
ONT.12285	--	--	--	K18404|3.2e-36|mdm:114823001|K18404 tudor domain-containing protein 3 | (RefSeq) tudor domain-containing protein 3-like	--	[R]	General function prediction only	--	Retrovirus-related Pol polyprotein from transposon RE2 OS=Arabidopsis thaliana OX=3702 GN=RE2 PE=4 SV=1	S	Function unknown	hypothetical protein DVH24_017848, partial [Malus domestica]
ONT.12286	--	--	--	K18404|2.7e-37|mdm:114823001|K18404 tudor domain-containing protein 3 | (RefSeq) tudor domain-containing protein 3-like	--	[S]	Function unknown	--	--	S	Function unknown	hypothetical protein DVH24_017848, partial [Malus domestica]
ONT.12287	--	--	--	--	--	--	--	--	--	T	Signal transduction mechanisms	PREDICTED: TMV resistance protein N-like isoform X2 [Pyrus x bretschneideri]
ONT.12288	--	--	--	K18404|5.8e-58|mdm:114823001|K18404 tudor domain-containing protein 3 | (RefSeq) tudor domain-containing protein 3-like	--	[S]	Function unknown	--	--	S	Function unknown	tudor domain-containing protein 3-like [Malus domestica]
ONT.12291	--	--	--	--	--	--	--	--	--	--	--	hypothetical protein D8674_014290 [Pyrus ussuriensis x Pyrus communis]
ONT.12293	--	--	Cellular Component: retrotransposon nucleocapsid (GO:0000943);; Molecular Function: molecular_function (GO:0003674);; Molecular Function: nucleic acid binding (GO:0003676);; Molecular Function: RNA binding (GO:0003723);; Molecular Function: catalytic activity (GO:0003824);; Molecular Function: DNA-directed DNA polymerase activity (GO:0003887);; Molecular Function: RNA-directed DNA polymerase acti…	--	--	--	--	--	--	Q	Secondary metabolites biosynthesis, transport and catabolism	hypothetical protein DVH24_017840 [Malus domestica]
ONT.123	--	--	Cellular Component: integral component of membrane (GO:0016021);;	--	--	--	--	--	--	--	--	hypothetical protein D8674_024527 [Pyrus ussuriensis x Pyrus communis]
ONT.12301	--	--	Molecular Function: cytochrome-b5 reductase activity, acting on NAD(P)H (GO:0004128);;	K00326|3.7e-21|mdm:103406887|K00326 cytochrome-b5 reductase [EC:1.6.2.2] | (RefSeq) NADH-cytochrome b5 reductase-like protein	Amino sugar and nucleotide sugar metabolism (ko00520)	--	--	--	--	--	--	hypothetical protein DVH24_017816 [Malus domestica]
ONT.12308	--	--	--	--	--	--	--	--	--	--	--	--
ONT.1231	--	--	Cellular Component: nucleus (GO:0005634);; Biological Process: ribosome biogenesis (GO:0042254);;	K14852|1.3e-10|mdm:103400433|K14852 regulator of ribosome biosynthesis | (RefSeq) ribosome biogenesis regulatory protein homolog	--	--	--	--	--	J	Translation, ribosomal structure and biogenesis	hypothetical protein DVH24_029177 [Malus domestica]
ONT.12313	--	--	Cellular Component: integral component of membrane (GO:0016021);;	K00167|7.5e-10|mdm:103446967|K00167 2-oxoisovalerate dehydrogenase E1 component beta subunit [EC:1.2.4.4] | (RefSeq) 2-oxoisovalerate dehydrogenase subunit beta 1, mitochondrial-like	Valine, leucine and isoleucine degradation (ko00280);; Propanoate metabolism (ko00640)	--	--	--	--	C	Energy production and conversion	hypothetical protein DVH24_017793 [Malus domestica]
ONT.12326	--	--	Molecular Function: electron carrier activity (GO:0009055);;	--	--	--	--	--	--	S	Function unknown	hypothetical protein C1H46_012060 [Malus baccata]
ONT.12332	--	--	--	--	--	--	--	--	--	--	--	hypothetical protein C1H46_012045 [Malus baccata]
ONT.12334	[K]	Transcription	Biological Process: signal transduction (GO:0007165);; Molecular Function: ADP binding (GO:0043531);;	K00695|2.6e-129|mtr:MTR_6g478030|K00695 sucrose synthase [EC:2.4.1.13] | (RefSeq) sucrose synthase	Starch and sucrose metabolism (ko00500)	--	--	TIR domain;; NB-ARC domain;; TIR domain;; Leucine Rich repeats (2 copies);; Leucine rich repeat	Disease resistance protein RPV1 OS=Vitis rotundifolia OX=103349 GN=RPV1 PE=1 SV=1	T	Signal transduction mechanisms	PREDICTED: TMV resistance protein N-like [Pyrus x bretschneideri]
ONT.12336	--	--	--	--	--	--	--	--	--	--	--	hypothetical protein D8674_040874 [Pyrus ussuriensis x Pyrus communis]
ONT.12339	--	--	--	--	--	--	--	--	--	--	--	--
ONT.12341	--	--	--	--	--	--	--	--	--	--	--	--
ONT.12342	--	--	--	--	--	--	--	--	--	--	--	hypothetical protein D8674_014433 [Pyrus ussuriensis x Pyrus communis]
ONT.12348	--	--	--	--	--	--	--	--	--	--	--	--
ONT.12356	--	--	Cellular Component: integral component of membrane (GO:0016021);;	--	--	--	--	--	--	--	--	PREDICTED: uncharacterized protein LOC103953962 [Pyrus x bretschneideri]
ONT.12358	--	--	Biological Process: reproduction (GO:0000003);; Biological Process: nuclear division (GO:0000280);; Biological Process: urogenital system development (GO:0001655);; Biological Process: cell activation (GO:0001775);; Biological Process: kidney development (GO:0001822);; Molecular Function: protease binding (GO:0002020);; Biological Process: activation of immune response (GO:0002253);; Biological P…	K23390|1.6e-76|pxb:103953839|K23390 large proline-rich protein BAG6 | (RefSeq) large proline-rich protein bag6-A-like isoform X1	--	--	--	--	Ubiquitin-like domain-containing protein CIP73 OS=Lotus japonicus OX=34305 GN=CIP73 PE=1 SV=1	O	Posttranslational modification, protein turnover, chaperones	PREDICTED: large proline-rich protein bag6-B-like isoform X2 [Pyrus x bretschneideri]
ONT.12359	--	--	Molecular Function: transferase activity, transferring acyl groups other than amino-acyl groups (GO:0016747);;	K19861|1.4e-52|sly:101262227|K19861 benzyl alcohol O-benzoyltransferase [EC:2.3.1.196 2.3.1.232] | (RefSeq) benzyl alcohol O-benzoyltransferase	--	--	--	Transferase family;; Transferase family	Benzyl alcohol O-benzoyltransferase OS=Nicotiana tabacum OX=4097 GN=HSR201 PE=1 SV=1	S	Function unknown	alcohol acyltransferase [Pyrus ussuriensis]
ONT.12361	--	--	Molecular Function: metal ion binding (GO:0046872);;	--	--	[R]	General function prediction only	--	Protein FREE1 OS=Arabidopsis thaliana OX=3702 GN=FREE1 PE=1 SV=1	S	Function unknown	hypothetical protein D8674_033067 [Pyrus ussuriensis x Pyrus communis]
ONT.12364	--	--	Molecular Function: peptidyl-prolyl cis-trans isomerase activity (GO:0003755);;	K03768|9.7e-55|pxb:103930773|K03768 peptidyl-prolyl cis-trans isomerase B (cyclophilin B) [EC:5.2.1.8] | (RefSeq) peptidyl-prolyl cis-trans isomerase CYP28, chloroplastic-like	--	[O]	Posttranslational modification, protein turnover, chaperones	--	Peptidyl-prolyl cis-trans isomerase CYP28, chloroplastic OS=Arabidopsis thaliana OX=3702 GN=CYP28 PE=1 SV=1	O	Posttranslational modification, protein turnover, chaperones	peptidyl-prolyl cis-trans isomerase CYP28 [Pyrus ussuriensis x Pyrus communis]
ONT.12380	--	--	--	--	--	--	--	--	--	--	--	--
ONT.124	--	--	--	--	--	--	--	--	--	--	--	--
ONT.12415	--	--	--	--	--	--	--	--	--	--	--	hypothetical protein C1H46_023284 [Malus baccata]
ONT.12417	--	--	--	--	--	--	--	--	--	--	--	--
ONT.12421	--	--	Cellular Component: integral component of membrane (GO:0016021);;	K00167|3.1e-10|mdm:103446967|K00167 2-oxoisovalerate dehydrogenase E1 component beta subunit [EC:1.2.4.4] | (RefSeq) 2-oxoisovalerate dehydrogenase subunit beta 1, mitochondrial-like	Valine, leucine and isoleucine degradation (ko00280);; Propanoate metabolism (ko00640)	--	--	--	--	C	Energy production and conversion	hypothetical protein DVH24_017793 [Malus domestica]
ONT.12436	--	--	Molecular Function: molecular_function (GO:0003674);; Molecular Function: nucleic acid binding (GO:0003676);; Molecular Function: RNA binding (GO:0003723);; Molecular Function: translation initiation factor activity (GO:0003743);; Molecular Function: binding (GO:0005488);; Cellular Component: cellular_component (GO:0005575);; Cellular Component: cell wall (GO:0005618);; Cellular Component: intrac…	--	--	--	--	--	--	J	Translation, ribosomal structure and biogenesis	uncharacterized protein LOC114822781 [Malus domestica]
ONT.12442	--	--	--	--	--	--	--	--	--	--	--	--
ONT.12445	--	--	--	--	--	--	--	--	--	--	--	--
ONT.12446	--	--	--	--	--	--	--	--	--	--	--	hypothetical protein C1H46_027447 [Malus baccata]
ONT.12447	--	--	Molecular Function: structural constituent of ribosome (GO:0003735);; Cellular Component: ribosome (GO:0005840);; Biological Process: translation (GO:0006412);; Cellular Component: integral component of membrane (GO:0016021);;	K02934|2.2e-08|bna:106355960|K02934 large subunit ribosomal protein L6e | (RefSeq) 60S ribosomal protein L6-2-like	Ribosome (ko03010)	[J]	Translation, ribosomal structure and biogenesis	--	60S ribosomal protein L6 OS=Mesembryanthemum crystallinum OX=3544 GN=RPL6 PE=2 SV=1	--	--	uncharacterized protein LOC103421614 [Malus domestica]
ONT.12455	--	--	--	K08790|1.8e-09|dzi:111299247|K08790 serine/threonine kinase 38 [EC:2.7.11.1] | (RefSeq) serine/threonine-protein kinase tricorner-like isoform X1	--	[R]	General function prediction only	--	--	--	--	hypothetical protein DVH24_036787 [Malus domestica]
ONT.12457	--	--	--	--	--	--	--	--	--	--	--	--
ONT.12458	--	--	--	--	--	--	--	--	--	L	Replication, recombination and repair	--
ONT.1246	--	--	--	--	--	--	--	--	--	--	--	--
ONT.12468	--	--	--	K01568|9.3e-13|pmum:103341571|K01568 pyruvate decarboxylase [EC:4.1.1.1] | (RefSeq) pyruvate decarboxylase 2	Glycolysis / Gluconeogenesis (ko00010)	[EH]	Amino acid transport and metabolism;; Coenzyme transport and metabolism	--	Pyruvate decarboxylase 4 OS=Arabidopsis thaliana OX=3702 GN=PDC4 PE=2 SV=1	--	--	hypothetical protein DVH24_009942 [Malus domestica]
ONT.1247	--	--	Molecular Function: hydrolase activity (GO:0016787);;	--	--	--	--	--	--	--	--	leukotriene A-4 hydrolase-like protein [Pyrus ussuriensis x Pyrus communis]
ONT.12470	--	--	Cellular Component: integral component of membrane (GO:0016021);;	K14972|1.6e-31|mdm:103429764|K14972 PAX-interacting protein 1 | (RefSeq) mediator of RNA polymerase II transcription subunit 15a-like	--	--	--	Protein of unknown function (DUF616);; Protein of unknown function (DUF616);; Protein of unknown function (DUF616)	Mediator of RNA polymerase II transcription subunit 15a OS=Arabidopsis thaliana OX=3702 GN=MED15A PE=1 SV=1	S	Function unknown	hypothetical protein C1H46_022828 [Malus baccata]
ONT.12471	--	--	--	--	--	--	--	--	--	--	--	hypothetical protein D8674_021107 [Pyrus ussuriensis x Pyrus communis]
ONT.12472	--	--	Molecular Function: methyltransferase activity (GO:0008168);; Biological Process: methylation (GO:0032259);;	K22857|1.1e-28|mdm:103412760|K22857 EEF1A lysine methyltransferase 4 [EC:2.1.1.-] | (RefSeq) EEF1A lysine methyltransferase 4-like isoform X1	--	[E]	Amino acid transport and metabolism	Methyltransferase domain	--	E	Amino acid transport and metabolism	PREDICTED: uncharacterized protein LOC103945523 [Pyrus x bretschneideri]
ONT.12475	--	--	Molecular Function: serine-type carboxypeptidase activity (GO:0004185);;	K16297|4.3e-61|pxb:103945530|K16297 serine carboxypeptidase-like clade II [EC:3.4.16.-] | (RefSeq) serine carboxypeptidase-like 40	--	[OE]	Posttranslational modification, protein turnover, chaperones;; Amino acid transport and metabolism	Serine carboxypeptidase	Serine carboxypeptidase-like 40 OS=Arabidopsis thaliana OX=3702 GN=SCPL40 PE=2 SV=2	O	Posttranslational modification, protein turnover, chaperones	PREDICTED: serine carboxypeptidase-like 40 [Pyrus x bretschneideri]
ONT.12481	--	--	Molecular Function: transcription factor activity, sequence-specific DNA binding (GO:0003700);;	K05389|7.0e-29|mdm:103422957|K05389 potassium channel subfamily K, other eukaryote | (RefSeq) two-pore potassium channel 1-like	--	--	--	Basic region leucine zipper;; bZIP transcription factor	Basic leucine zipper 24 OS=Arabidopsis thaliana OX=3702 GN=BZIP24 PE=1 SV=1	K	Transcription	transcription factor TGA3 [Pyrus ussuriensis x Pyrus communis]
ONT.12482	--	--	--	--	--	--	--	--	--	--	--	--
ONT.12485	--	--	--	--	--	--	--	--	--	--	--	--
ONT.1250	--	--	--	--	--	--	--	--	--	--	--	--
ONT.12500	--	--	--	--	--	--	--	--	--	--	--	--
ONT.12502	--	--	--	--	--	--	--	--	--	--	--	--
ONT.12506	--	--	--	--	--	--	--	--	--	--	--	hypothetical protein D8674_019937 [Pyrus ussuriensis x Pyrus communis]
ONT.12509	--	--	Biological Process: ubiquitin-dependent protein catabolic process (GO:0006511);; Biological Process: multicellular organism development (GO:0007275);; Molecular Function: zinc ion binding (GO:0008270);; Cellular Component: host cell nucleus (GO:0042025);;	K04506|1.9e-78|mdm:103411490|K04506 E3 ubiquitin-protein ligase SIAH1 [EC:2.3.2.27] | (RefSeq) E3 ubiquitin-protein ligase DIS1-like	Ubiquitin mediated proteolysis (ko04120)	[R]	General function prediction only	Seven in absentia protein family;; Seven in absentia protein family	E3 ubiquitin-protein ligase DIS1 OS=Oryza sativa subsp. japonica OX=39947 GN=DIS1 PE=1 SV=1	O	Posttranslational modification, protein turnover, chaperones	hypothetical protein C1H46_010002 [Malus baccata]
ONT.1251	--	--	--	--	--	--	--	--	--	--	--	--
ONT.12510	--	--	--	--	--	--	--	--	--	--	--	--
ONT.12514	--	--	--	--	--	--	--	--	--	--	--	--
ONT.12521	--	--	Molecular Function: aspartic-type endopeptidase activity (GO:0004190);;	--	--	[O]	Posttranslational modification, protein turnover, chaperones	--	Aspartyl protease AED3 OS=Arabidopsis thaliana OX=3702 GN=AED3 PE=1 SV=1	O	Posttranslational modification, protein turnover, chaperones	PREDICTED: aspartyl protease AED3 [Pyrus x bretschneideri]
ONT.12522	--	--	Cellular Component: exocyst (GO:0000145);; Biological Process: exocytosis (GO:0006887);; Biological Process: Golgi to plasma membrane transport (GO:0006893);; Biological Process: protein transport (GO:0015031);;	K17637|2.6e-198|pxb:103962776|K17637 exocyst complex component 2 | (RefSeq) exocyst complex component SEC5A-like	--	[U]	Intracellular trafficking, secretion, and vesicular transport	--	Exocyst complex component SEC5B OS=Arabidopsis thaliana OX=3702 GN=SEC5B PE=1 SV=1	U	Intracellular trafficking, secretion, and vesicular transport	exocyst complex component SEC5A-like [Pyrus ussuriensis x Pyrus communis]
ONT.12523	--	--	--	--	--	--	--	--	--	--	--	hypothetical protein C1H46_040301 [Malus baccata]
ONT.12524	--	--	--	--	--	--	--	--	--	--	--	--
ONT.12525	--	--	--	--	--	--	--	--	--	--	--	--
ONT.12528	--	--	--	K13459|4.3e-17|cit:112498838|K13459 disease resistance protein RPS2 | (RefSeq) probable disease resistance protein At5g63020	Plant-pathogen interaction (ko04626)	[R]	General function prediction only	--	Retrovirus-related Pol polyprotein from transposon RE2 OS=Arabidopsis thaliana OX=3702 GN=RE2 PE=4 SV=1	T	Signal transduction mechanisms	hypothetical protein C1H46_006684 [Malus baccata]
ONT.1253	--	--	Molecular Function: glycogen (starch) synthase activity (GO:0004373);; Cellular Component: amyloplast (GO:0009501);; Cellular Component: chloroplast (GO:0009507);; Biological Process: starch biosynthetic process (GO:0019252);;	K00703|7.9e-44|pxb:103964984|K00703 starch synthase [EC:2.4.1.21] | (RefSeq) granule-bound starch synthase 2, chloroplastic/amyloplastic-like	Starch and sucrose metabolism (ko00500)	--	--	--	Granule-bound starch synthase 2, chloroplastic/amyloplastic OS=Pisum sativum OX=3888 PE=1 SV=1	H	Coenzyme transport and metabolism	PREDICTED: granule-bound starch synthase 2, chloroplastic/amyloplastic-like [Pyrus x bretschneideri]
ONT.12537	--	--	Molecular Function: hydrolase activity, acting on ester bonds (GO:0016788);;	K11294|1.1e-24|pxb:103952321|K11294 nucleolin | (RefSeq) RNA-binding protein CP29B, chloroplastic-like	--	[R]	General function prediction only	--	RNA-binding protein CP29B, chloroplastic OS=Arabidopsis thaliana OX=3702 GN=CP29B PE=1 SV=1	A	RNA processing and modification	PREDICTED: RNA-binding protein CP29B, chloroplastic-like [Pyrus x bretschneideri]
ONT.12539	[O]	Posttranslational modification, protein turnover, chaperones	Molecular Function: ATP binding (GO:0005524);;	K03283|2.0e-19|cann:107875543|K03283 heat shock 70kDa protein 1/2/6/8 | (RefSeq) heat shock cognate 70 kDa protein 1	Spliceosome (ko03040);; Protein processing in endoplasmic reticulum (ko04141);; Endocytosis (ko04144)	[O]	Posttranslational modification, protein turnover, chaperones	Hsp70 protein	Heat shock cognate 70 kDa protein OS=Petunia hybrida OX=4102 GN=HSP70 PE=2 SV=1	O	Posttranslational modification, protein turnover, chaperones	heat shock cognate 70 kDa protein 2 [Pyrus ussuriensis x Pyrus communis]
ONT.12543	--	--	--	--	--	--	--	--	--	--	--	hypothetical protein C1H46_003023 [Malus baccata]
ONT.12544	--	--	Molecular Function: nucleic acid binding (GO:0003676);; Molecular Function: RNA-DNA hybrid ribonuclease activity (GO:0004523);;	--	--	--	--	--	--	L	Replication, recombination and repair	uncharacterized protein LOC114825444 [Malus domestica]
ONT.12545	--	--	--	--	--	--	--	--	--	--	--	hypothetical protein C1H46_040521 [Malus baccata]
ONT.12546	--	--	Molecular Function: nucleic acid binding (GO:0003676);; Molecular Function: RNA-DNA hybrid ribonuclease activity (GO:0004523);;	--	--	--	--	Reverse transcriptase-like;; zinc-binding in reverse transcriptase	--	L	Replication, recombination and repair	PREDICTED: uncharacterized protein LOC103963932 [Pyrus x bretschneideri]
ONT.12547	--	--	--	--	--	--	--	--	--	--	--	--
ONT.12550	--	--	--	--	--	--	--	--	--	--	--	--
ONT.12553	--	--	Molecular Function: transferase activity (GO:0016740);;	--	--	--	--	--	--	--	--	glutathione S-transferase DHAR2-like [Pyrus ussuriensis x Pyrus communis]
ONT.1256	--	--	--	--	--	--	--	--	--	--	--	--
ONT.12561	--	--	--	--	--	--	--	--	--	--	--	--
ONT.12562	--	--	--	--	--	--	--	--	--	--	--	--
ONT.12564	--	--	Molecular Function: nucleic acid binding (GO:0003676);; Molecular Function: zinc ion binding (GO:0008270);;	K13422|7.1e-25|qsu:112027245|K13422 transcription factor MYC2 | (RefSeq) uncharacterized protein LOC112027245	MAPK signaling pathway - plant (ko04016);; Plant hormone signal transduction (ko04075)	--	--	Retrotransposon gag protein;; Zinc knuckle	--	L	Replication, recombination and repair	PREDICTED: uncharacterized protein LOC103946178 isoform X1 [Pyrus x bretschneideri]
ONT.12565	--	--	Molecular Function: nucleic acid binding (GO:0003676);; Molecular Function: zinc ion binding (GO:0008270);;	--	--	--	--	Retrotransposon gag protein	--	L	Replication, recombination and repair	PREDICTED: uncharacterized protein LOC103946177 [Pyrus x bretschneideri]
ONT.12566	--	--	Molecular Function: nucleic acid binding (GO:0003676);; Molecular Function: zinc ion binding (GO:0008270);;	--	--	--	--	Retrotransposon gag protein	--	L	Replication, recombination and repair	PREDICTED: uncharacterized protein LOC103946176 isoform X1 [Pyrus x bretschneideri]
ONT.12567	--	--	Molecular Function: nucleic acid binding (GO:0003676);; Molecular Function: zinc ion binding (GO:0008270);;	--	--	--	--	Retrotransposon gag protein;; Zinc knuckle	--	L	Replication, recombination and repair	PREDICTED: uncharacterized protein LOC103946175 [Pyrus x bretschneideri]
ONT.12584	--	--	--	--	--	--	--	--	--	--	--	hypothetical protein D8674_020877 [Pyrus ussuriensis x Pyrus communis]
ONT.12591	--	--	Cellular Component: nucleus (GO:0005634);;	K14782|2.9e-27|mdm:103426878|K14782 protein AATF/BFR2 | (RefSeq) protein AATF-like	--	[KU]	Transcription;; Intracellular trafficking, secretion, and vesicular transport	Apoptosis antagonizing transcription factor	--	--	--	protein AATF-like [Pyrus ussuriensis x Pyrus communis]
ONT.12593	--	--	Cellular Component: ESCRT II complex (GO:0000814);; Molecular Function: phosphatidylinositol-3-phosphate binding (GO:0032266);; Biological Process: endosome transport via multivesicular body sorting pathway (GO:0032509);; Molecular Function: ubiquitin binding (GO:0043130);;	K12190|1.4e-29|pxb:103946125|K12190 ESCRT-II complex subunit VPS36 | (RefSeq) vacuolar protein sorting-associated protein 36	Endocytosis (ko04144)	[U]	Intracellular trafficking, secretion, and vesicular transport	--	Vacuolar protein sorting-associated protein 36 OS=Arabidopsis thaliana OX=3702 GN=VPS36 PE=1 SV=1	U	Intracellular trafficking, secretion, and vesicular transport	PREDICTED: vacuolar protein sorting-associated protein 36 [Pyrus x bretschneideri]
ONT.12594	--	--	Molecular Function: magnesium ion binding (GO:0000287);; Molecular Function: ATP binding (GO:0005524);; Biological Process: phospholipid transport (GO:0015914);; Cellular Component: integral component of membrane (GO:0016021);;	K14802|4.3e-36|pxb:103946114|K14802 phospholipid-transporting ATPase [EC:7.6.2.1] | (RefSeq) phospholipid-transporting ATPase 1 isoform X1	--	--	--	--	Phospholipid-transporting ATPase 1 OS=Arabidopsis thaliana OX=3702 GN=ALA1 PE=2 SV=1	P	Inorganic ion transport and metabolism	phospholipid-transporting ATPase 1-like [Pyrus ussuriensis x Pyrus communis]
ONT.1260	--	--	--	--	--	--	--	--	--	--	--	hypothetical protein D8674_014465 [Pyrus ussuriensis x Pyrus communis]
ONT.12601	--	--	--	--	--	--	--	--	--	--	--	--
ONT.12604	--	--	--	--	--	--	--	--	--	--	--	--
ONT.12611	--	--	--	--	--	--	--	--	--	E	Amino acid transport and metabolism	hypothetical protein DVH24_034806 [Malus domestica]
ONT.12615	--	--	Molecular Function: nucleic acid binding (GO:0003676);; Molecular Function: RNA-DNA hybrid ribonuclease activity (GO:0004523);;	--	--	--	--	--	--	S	Function unknown	uncharacterized protein LOC103448138 [Malus domestica]
ONT.12620	--	--	--	--	--	--	--	--	--	--	--	--
ONT.12621	--	--	--	--	--	--	--	--	--	--	--	--
ONT.12622	--	--	--	--	--	--	--	--	--	--	--	mucin-19 [Pyrus ussuriensis x Pyrus communis]
ONT.12625	--	--	Cellular Component: integral component of membrane (GO:0016021);;	K08288|6.7e-06|mus:104000032|K08288 protein kinase C substrate 80K-H | (RefSeq) glucosidase 2 subunit beta	Protein processing in endoplasmic reticulum (ko04141)	[T]	Signal transduction mechanisms	--	Glucosidase 2 subunit beta OS=Arabidopsis thaliana OX=3702 GN=PSL4 PE=2 SV=1	T	Signal transduction mechanisms	PREDICTED: glucosidase 2 subunit beta-like isoform X2 [Pyrus x bretschneideri]
ONT.12629	--	--	Molecular Function: nucleic acid binding (GO:0003676);;	--	--	--	--	--	--	A	RNA processing and modification	hypothetical protein C1H46_014108 [Malus baccata]
ONT.1263	--	--	Molecular Function: cyclin-dependent protein serine/threonine kinase inhibitor activity (GO:0004861);; Cellular Component: nucleus (GO:0005634);; Biological Process: cell cycle arrest (GO:0007050);;	--	--	--	--	--	--	G	Carbohydrate transport and metabolism	hypothetical protein DVH24_042161 [Malus domestica]
ONT.12638	--	--	--	--	--	--	--	--	--	--	--	--
ONT.12648	--	--	--	--	--	--	--	--	--	--	--	hypothetical protein C1H46_020768 [Malus baccata]
ONT.1265	--	--	Molecular Function: cyclic-nucleotide phosphodiesterase activity (GO:0004112);;	--	--	--	--	--	F-box only protein 8 OS=Arabidopsis thaliana OX=3702 GN=FBX8 PE=2 SV=1	--	--	hypothetical protein D8674_014456 [Pyrus ussuriensis x Pyrus communis]
ONT.12650	--	--	--	K14494|3.3e-12|mdm:103406741|K14494 DELLA protein | (RefSeq) DELLA protein GAI-like	Plant hormone signal transduction (ko04075)	--	--	Transcriptional regulator DELLA protein N terminal	--	K	Transcription	hypothetical protein C1H46_000508 [Malus baccata]
ONT.12652	--	--	Biological Process: proteasome assembly (GO:0043248);;	K11599|3.4e-11|mdm:103404700|K11599 proteasome maturation protein | (RefSeq) cyclin-B1-2-like	Proteasome (ko03050)	[O]	Posttranslational modification, protein turnover, chaperones	--	--	O	Posttranslational modification, protein turnover, chaperones	cyclin-B1-2-like [Malus domestica]
ONT.12654	--	--	--	--	--	--	--	--	--	--	--	--
ONT.12655	--	--	--	--	--	--	--	--	--	--	--	uncharacterized protein LOC103405905 isoform X1 [Malus domestica]
ONT.12657	--	--	--	--	--	--	--	--	--	--	--	--
ONT.1266	--	--	--	--	--	--	--	--	--	--	--	--
ONT.12664	--	--	--	--	--	--	--	--	--	--	--	hypothetical protein C1H46_003025 [Malus baccata]
ONT.12669	--	--	--	--	--	--	--	--	--	--	--	hypothetical protein DVH24_008390 [Malus domestica]
ONT.1267	--	--	--	--	--	--	--	--	--	J	Translation, ribosomal structure and biogenesis	hypothetical protein D8674_014454 [Pyrus ussuriensis x Pyrus communis]
ONT.12681	--	--	--	--	--	--	--	--	--	--	--	--
ONT.12682	[O]	Posttranslational modification, protein turnover, chaperones	Molecular Function: calcium ion binding (GO:0005509);;	K00799|1.8e-53|pxb:103927795|K00799 glutathione S-transferase [EC:2.5.1.18] | (RefSeq) probable glutathione S-transferase isoform X1	Glutathione metabolism (ko00480)	[O]	Posttranslational modification, protein turnover, chaperones	Glutathione S-transferase, N-terminal domain;; Glutathione S-transferase, N-terminal domain;; Glutathione S-transferase, N-terminal domain	Probable glutathione S-transferase OS=Nicotiana tabacum OX=4097 PE=2 SV=1	O	Posttranslational modification, protein turnover, chaperones	hypothetical protein DVH24_025744 [Malus domestica]
ONT.12684	--	--	Molecular Function: calcium ion binding (GO:0005509);;	K00799|1.5e-23|mdm:103409906|K00799 glutathione S-transferase [EC:2.5.1.18] | (RefSeq) probable glutathione S-transferase	Glutathione metabolism (ko00480)	[O]	Posttranslational modification, protein turnover, chaperones	Glutathione S-transferase, N-terminal domain;; Glutathione S-transferase, N-terminal domain;; Glutathione S-transferase, N-terminal domain	Probable glutathione S-transferase OS=Nicotiana tabacum OX=4097 PE=2 SV=1	O	Posttranslational modification, protein turnover, chaperones	hypothetical protein DVH24_025744 [Malus domestica]
ONT.12685	[O]	Posttranslational modification, protein turnover, chaperones	Molecular Function: calcium ion binding (GO:0005509);;	K00799|9.5e-53|pxb:103927795|K00799 glutathione S-transferase [EC:2.5.1.18] | (RefSeq) probable glutathione S-transferase isoform X1	Glutathione metabolism (ko00480)	[O]	Posttranslational modification, protein turnover, chaperones	Glutathione S-transferase, N-terminal domain;; Glutathione S-transferase, N-terminal domain;; Glutathione S-transferase, N-terminal domain	Probable glutathione S-transferase OS=Nicotiana tabacum OX=4097 PE=2 SV=1	O	Posttranslational modification, protein turnover, chaperones	hypothetical protein DVH24_025744 [Malus domestica]
ONT.12686	--	--	--	--	--	--	--	--	--	--	--	PREDICTED: protein TIC 40, chloroplastic-like isoform X3 [Pyrus x bretschneideri]
ONT.12688	--	--	--	--	--	--	--	--	--	S	Function unknown	hypothetical protein Prudu_006163, partial [Prunus dulcis]
ONT.1271	--	--	--	--	--	--	--	--	--	--	--	hypothetical protein C1H46_029713 [Malus baccata]
ONT.12715	--	--	--	--	--	--	--	--	--	--	--	--
ONT.12725	--	--	--	--	--	--	--	--	--	--	--	hypothetical protein DVH24_022681 [Malus domestica]
ONT.12726	--	--	Cellular Component: nucleus (GO:0005634);;	K14782|1.3e-109|mdm:103426878|K14782 protein AATF/BFR2 | (RefSeq) protein AATF-like	--	[KU]	Transcription;; Intracellular trafficking, secretion, and vesicular transport	Apoptosis antagonizing transcription factor;; Apoptosis-antagonizing transcription factor, C-terminal	--	--	--	protein AATF-like [Pyrus ussuriensis x Pyrus communis]
ONT.12732	--	--	--	--	--	--	--	--	--	--	--	--
ONT.12733	--	--	Molecular Function: nucleic acid binding (GO:0003676);; Biological Process: DNA integration (GO:0015074);;	K01303|8.4e-91|fve:101311565|K01303 acylaminoacyl-peptidase [EC:3.4.19.1] | (RefSeq) uncharacterized LOC101311565	--	[R]	General function prediction only	Integrase zinc binding domain;; Integrase core domain	--	--	--	hypothetical protein C1H46_001652 [Malus baccata]
ONT.12734	--	--	Cellular Component: integral component of membrane (GO:0016021);;	--	--	--	--	--	--	S	Function unknown	hypothetical protein C1H46_035343 [Malus baccata]
ONT.12736	--	--	--	--	--	--	--	--	--	--	--	hypothetical protein DVH24_005645 [Malus domestica]
ONT.12740	--	--	--	--	--	--	--	--	--	--	--	--
ONT.12741	--	--	--	--	--	--	--	--	--	J	Translation, ribosomal structure and biogenesis	amidase [Pyrus ussuriensis x Pyrus communis]
ONT.12742	--	--	--	--	--	--	--	--	--	--	--	hypothetical protein D8674_020385 [Pyrus ussuriensis x Pyrus communis]
ONT.12743	--	--	Molecular Function: oxidoreductase activity, acting on single donors with incorporation of molecular oxygen, incorporation of two atoms of oxygen (GO:0016702);; Molecular Function: metal ion binding (GO:0046872);;	--	--	--	--	--	--	--	--	hypothetical protein DVH24_006718 [Malus domestica]
ONT.12744	--	--	Biological Process: cytoskeleton organization (GO:0007010);; Molecular Function: microtubule binding (GO:0008017);;	--	--	--	--	--	Microtubule-associated protein 70-2 OS=Oryza sativa subsp. japonica OX=39947 GN=MAP70.2 PE=2 SV=1	S	Function unknown	hypothetical protein C1H46_021283 [Malus baccata]
ONT.12747	--	--	--	--	--	--	--	--	--	--	--	hypothetical protein C1H46_031614 [Malus baccata]
ONT.1275	--	--	--	--	--	--	--	--	--	--	--	uncharacterized protein LOC108169401 isoform X1 [Malus domestica]
ONT.12752	--	--	--	--	--	--	--	--	--	--	--	--
ONT.12755	[J]	Translation, ribosomal structure and biogenesis	Molecular Function: structural constituent of ribosome (GO:0003735);; Cellular Component: ribosome (GO:0005840);; Biological Process: translation (GO:0006412);;	K02953|8.3e-29|adu:107475523|K02953 small subunit ribosomal protein S13e | (RefSeq) 40S ribosomal protein S13	Ribosome (ko03010)	[J]	Translation, ribosomal structure and biogenesis	Ribosomal protein S15	40S ribosomal protein S13 OS=Glycine max OX=3847 GN=RPS13 PE=2 SV=1	J	Translation, ribosomal structure and biogenesis	40S ribosomal protein S13-like [Momordica charantia]
ONT.12761	[T]	Signal transduction mechanisms	Molecular Function: calcium ion binding (GO:0005509);;	K13448|1.5e-29|ini:109168416|K13448 calcium-binding protein CML | (RefSeq) probable calcium-binding protein CML25	Plant-pathogen interaction (ko04626)	[T]	Signal transduction mechanisms	EF hand;; EF-hand domain pair;; EF-hand domain;; EF hand;; EF-hand domain pair;; Secreted protein acidic and rich in cysteine Ca binding region	Probable calcium-binding protein CML25 OS=Arabidopsis thaliana OX=3702 GN=CML25 PE=2 SV=1	T	Signal transduction mechanisms	PREDICTED: probable calcium-binding protein CML25 [Pyrus x bretschneideri]
ONT.1277	--	--	Cellular Component: integral component of membrane (GO:0016021);;	--	--	--	--	--	--	L	Replication, recombination and repair	hypothetical protein D8674_014427 [Pyrus ussuriensis x Pyrus communis]
ONT.12773	--	--	--	--	--	--	--	--	--	--	--	--
ONT.12783	--	--	--	--	--	--	--	--	--	--	--	--
ONT.12791	--	--	--	--	--	--	--	--	--	--	--	--
ONT.12794	--	--	Molecular Function: NADH dehydrogenase (ubiquinone) activity (GO:0008137);; Molecular Function: electron carrier activity (GO:0009055);; Cellular Component: integral component of membrane (GO:0016021);; Molecular Function: transmembrane transporter activity (GO:0022857);;	K11352|1.1e-12|mdm:103426511|K11352 NADH dehydrogenase (ubiquinone) 1 alpha subcomplex subunit 12 | (RefSeq) probable NADH dehydrogenase [ubiquinone] 1 alpha subcomplex subunit 12	Oxidative phosphorylation (ko00190)	[C]	Energy production and conversion	--	Probable NADH dehydrogenase [ubiquinone] 1 alpha subcomplex subunit 12 OS=Arabidopsis thaliana OX=3702 GN=At3g03100 PE=1 SV=1	C	Energy production and conversion	hypothetical protein CDL15_Pgr022816 [Punica granatum]
ONT.12795	--	--	--	--	--	--	--	--	--	--	--	S ribonuclease [Pyrus ussuriensis x Pyrus communis]
ONT.12798	--	--	--	--	--	--	--	--	--	--	--	PREDICTED: uncharacterized protein LOC103954948 [Pyrus x bretschneideri]
ONT.12802	--	--	--	--	--	--	--	--	--	--	--	--
ONT.12811	--	--	--	--	--	--	--	--	--	T	Signal transduction mechanisms	hypothetical protein DVH24_026243, partial [Malus domestica]
ONT.12814	--	--	Molecular Function: GTP binding (GO:0005525);; Cellular Component: microtubule (GO:0005874);; Molecular Function: microtubule binding (GO:0008017);;	K07937|1.6e-17|mdm:103453715|K07937 ADP-ribosylation factor 1/2 | (RefSeq) ADP-ribosylation factor 2-like isoform X1	Endocytosis (ko04144)	[U]	Intracellular trafficking, secretion, and vesicular transport	ADP-ribosylation factor family	ADP-ribosylation factor 1 OS=Solanum tuberosum OX=4113 PE=2 SV=2	U	Intracellular trafficking, secretion, and vesicular transport	hypothetical protein DKX38_007892 [Salix brachista]
ONT.12819	--	--	Molecular Function: molecular_function (GO:0003674);; Molecular Function: catalytic activity (GO:0003824);; Molecular Function: ubiquitin-protein transferase activity (GO:0004842);; Molecular Function: protein binding (GO:0005515);; Cellular Component: cellular_component (GO:0005575);; Cellular Component: intracellular (GO:0005622);; Cellular Component: cell (GO:0005623);; Cellular Component: cyt…	K10268|2.9e-121|gmx:100779319|K10268 F-box and leucine-rich repeat protein 2/20 | (RefSeq) F-box protein SKIP2	--	[R]	General function prediction only	Leucine Rich repeats (2 copies);; Leucine Rich repeat;; F-box-like;; F-box domain	F-box protein SKIP2 OS=Arabidopsis thaliana OX=3702 GN=SKIP2 PE=1 SV=1	G	Carbohydrate transport and metabolism	F-box protein SKIP2-like [Pyrus ussuriensis x Pyrus communis]
ONT.12824	--	--	Molecular Function: ATP binding (GO:0005524);;	K10577|4.8e-27|pavi:110747219|K10577 ubiquitin-conjugating enzyme E2 I | (RefSeq) SUMO-conjugating enzyme SCE1-like isoform X1	RNA transport (ko03013);; Ubiquitin mediated proteolysis (ko04120)	[O]	Posttranslational modification, protein turnover, chaperones	--	SUMO-conjugating enzyme SCE1 OS=Arabidopsis thaliana OX=3702 GN=SCE1 PE=1 SV=1	O	Posttranslational modification, protein turnover, chaperones	SUMO-conjugating enzyme SCE1-like isoform X2 [Prunus avium]
ONT.12826	--	--	Cellular Component: endoplasmic reticulum membrane (GO:0005789);; Biological Process: intracellular protein transport (GO:0006886);; Biological Process: ER to Golgi vesicle-mediated transport (GO:0006888);; Cellular Component: integral component of membrane (GO:0016021);; Biological Process: protein localization to endoplasmic reticulum exit site (GO:0070973);;	--	--	--	--	--	--	J	Translation, ribosomal structure and biogenesis	hypothetical protein C1H46_036002 [Malus baccata]
ONT.12827	--	--	--	--	--	--	--	Filament-like plant protein, long coiled-coil	Filament-like plant protein 7 OS=Arabidopsis thaliana OX=3702 GN=FPP7 PE=3 SV=2	S	Function unknown	PREDICTED: filament-like plant protein 7 [Pyrus x bretschneideri]
ONT.12837	--	--	Biological Process: asymmetric cell division (GO:0008356);; Cellular Component: integral component of membrane (GO:0016021);;	--	--	--	--	--	--	--	--	--
ONT.1284	--	--	--	--	--	--	--	--	--	--	--	--
ONT.12843	--	--	--	K23541|2.0e-66|pda:103710599|K23541 Ca2+/H+ antiporter, TMEM165/GDT1 family | (RefSeq) pentatricopeptide repeat-containing protein At5g04780, mitochondrial-like	--	[R]	General function prediction only	PPR repeat;; PPR repeat family;; PPR repeat;; Pentatricopeptide repeat domain;; PPR repeat family;; PPR repeat;; Pentatricopeptide repeat domain;; PPR repeat;; PPR repeat;; PPR repeat;; PPR repeat family;; Pentatricopeptide repeat domain;; PPR repeat family;; PPR repeat	Pentatricopeptide repeat-containing protein At5g39350 OS=Arabidopsis thaliana OX=3702 GN=PCMP-E16 PE=2 SV=1	S	Function unknown	PREDICTED: pentatricopeptide repeat-containing protein At5g39350 isoform X1 [Pyrus x bretschneideri]
ONT.12849	--	--	--	--	--	--	--	--	--	--	--	hypothetical protein D8674_020071 [Pyrus ussuriensis x Pyrus communis]
ONT.12851	--	--	Molecular Function: voltage-gated chloride channel activity (GO:0005247);; Cellular Component: integral component of membrane (GO:0016021);;	--	--	--	--	--	--	P	Inorganic ion transport and metabolism	chloride channel protein CLC-e isoform X1 [Malus domestica]
ONT.12858	--	--	--	--	--	--	--	--	--	--	--	hypothetical protein DVH24_026343 [Malus domestica]
ONT.12859	--	--	--	K23154|3.5e-48|pper:18792255|K23154 2-hydroxyflavanone C-glucosyltransferase [EC:2.4.1.360] | (RefSeq) UDP-glycosyltransferase 13	--	[R]	General function prediction only	--	Retrovirus-related Pol polyprotein from transposon TNT 1-94 OS=Nicotiana tabacum OX=4097 PE=2 SV=1	L	Replication, recombination and repair	hypothetical protein C1H46_043750 [Malus baccata]
ONT.12868	--	--	--	--	--	--	--	--	--	--	--	--
ONT.12869	--	--	--	--	--	--	--	--	--	--	--	hypothetical protein DVH24_004944 [Malus domestica]
ONT.12873	--	--	Molecular Function: nucleic acid binding (GO:0003676);; Molecular Function: RNA-DNA hybrid ribonuclease activity (GO:0004523);;	K12402|6.5e-12|oeu:111371145|K12402 AP-4 complex subunit mu-1 | (RefSeq) AP-4 complex subunit mu-like	--	--	--	--	--	E	Amino acid transport and metabolism	uncharacterized protein LOC108173195 [Malus domestica]
ONT.12874	--	--	Molecular Function: phosphorelay sensor kinase activity (GO:0000155);; Cellular Component: integral component of membrane (GO:0016021);;	K14509|1.1e-68|pxb:103956034|K14509 ethylene receptor [EC:2.7.13.-] | (RefSeq) ethylene receptor-like	MAPK signaling pathway - plant (ko04016);; Plant hormone signal transduction (ko04075)	[T]	Signal transduction mechanisms	--	Ethylene receptor OS=Prunus persica OX=3760 GN=ETR1 PE=2 SV=1	T	Signal transduction mechanisms	hypothetical protein DVH24_026372 [Malus domestica]
ONT.12879	--	--	Cellular Component: integral component of membrane (GO:0016021);;	K09489|3.3e-13|zma:103638509|K09489 heat shock 70kDa protein 4 | (RefSeq) heat shock 70 kDa protein 14	--	[U]	Intracellular trafficking, secretion, and vesicular transport	--	--	U	Intracellular trafficking, secretion, and vesicular transport	hypothetical protein PRUPE_7G144700 [Prunus persica]
ONT.12880	--	--	--	--	--	[U]	Intracellular trafficking, secretion, and vesicular transport	--	--	U	Intracellular trafficking, secretion, and vesicular transport	PREDICTED: uncharacterized protein LOC103955926 isoform X1 [Pyrus x bretschneideri]
ONT.12884	--	--	--	--	--	--	--	--	--	--	--	--
ONT.12885	--	--	--	--	--	--	--	--	--	--	--	hypothetical protein C1H46_005293 [Malus baccata]
ONT.12887	--	--	--	--	--	--	--	--	--	--	--	--
ONT.12888	--	--	Molecular Function: transferase activity, transferring glycosyl groups (GO:0016757);;	K20893|6.2e-85|pxb:103967625|K20893 probable galacturonosyltransferase-like 1 [EC:2.4.1.-] | (RefSeq) probable galacturonosyltransferase-like 1	--	--	--	--	Probable galacturonosyltransferase-like 1 OS=Arabidopsis thaliana OX=3702 GN=GATL1 PE=2 SV=1	G	Carbohydrate transport and metabolism	PREDICTED: probable galacturonosyltransferase-like 1 [Pyrus x bretschneideri]
ONT.12889	--	--	--	--	--	--	--	--	--	--	--	--
ONT.1289	--	--	--	--	--	--	--	--	--	--	--	--
ONT.12890	--	--	Molecular Function: kinase activity (GO:0016301);;	--	--	--	--	--	--	I	Lipid transport and metabolism	sphingoid long-chain bases kinase 2 [Pyrus ussuriensis x Pyrus communis]
ONT.12902	--	--	Cellular Component: integral component of membrane (GO:0016021);;	--	--	--	--	--	--	--	--	hypothetical protein DVH24_007783 [Malus domestica]
ONT.12908	--	--	--	--	--	--	--	--	--	--	--	--
ONT.12909	--	--	--	--	--	--	--	--	--	--	--	hypothetical protein D8674_013924 [Pyrus ussuriensis x Pyrus communis]
ONT.12916	--	--	Molecular Function: phosphoprotein phosphatase activity (GO:0004721);; Cellular Component: nucleus (GO:0005634);; Biological Process: mRNA processing (GO:0006397);;	K15544|1.7e-57|pxb:103950542|K15544 RNA polymerase II subunit A C-terminal domain phosphatase SSU72 [EC:3.1.3.16] | (RefSeq) RNA polymerase II subunit A C-terminal domain phosphatase SSU72-like	mRNA surveillance pathway (ko03015)	[K]	Transcription	Ssu72-like protein;; Ssu72-like protein	--	K	Transcription	PREDICTED: RNA polymerase II subunit A C-terminal domain phosphatase SSU72-like [Pyrus x bretschneideri]
ONT.12922	--	--	--	--	--	--	--	--	--	--	--	--
ONT.12924	--	--	Molecular Function: hydrolase activity, acting on ester bonds (GO:0016788);;	K08835|1.1e-32|pavi:110751224|K08835 serine/threonine-protein kinase OSR1/STK39 [EC:2.7.11.1] | (RefSeq) serine/threonine-protein kinase BLUS1-like	--	--	--	Myb/SANT-like DNA-binding domain	--	S	Function unknown	S ribonuclease [Pyrus ussuriensis x Pyrus communis]
ONT.12925	--	--	Biological Process: response to water (GO:0009415);;	--	--	--	--	Dehydrin	--	S	Function unknown	dehydrin 4 [Malus domestica]
ONT.12926	--	--	--	--	--	--	--	--	--	--	--	hypothetical protein D8674_039954 [Pyrus ussuriensis x Pyrus communis]
ONT.12927	--	--	--	--	--	--	--	--	--	--	--	--
ONT.1293	--	--	Molecular Function: G-protein coupled receptor binding (GO:0001664);; Molecular Function: molecular_function (GO:0003674);; Molecular Function: catalytic activity (GO:0003824);; Molecular Function: ubiquitin-protein transferase activity (GO:0004842);; Molecular Function: receptor binding (GO:0005102);; Molecular Function: frizzled binding (GO:0005109);; Molecular Function: binding (GO:0005488);; …	K11982|4.5e-08|ini:109152411|K11982 E3 ubiquitin-protein ligase RNF115/126 [EC:2.3.2.27] | (RefSeq) E3 ubiquitin-protein ligase RNF126-B-like	--	[O]	Posttranslational modification, protein turnover, chaperones	RING-like zinc finger;; Ring finger domain;; Zinc finger, C3HC4 type (RING finger);; Zinc finger, C3HC4 type (RING finger)	E3 ubiquitin-protein ligase SIRP1 OS=Oryza sativa subsp. japonica OX=39947 GN=SIRP1 PE=1 SV=1	O	Posttranslational modification, protein turnover, chaperones	PREDICTED: probable E3 ubiquitin-protein ligase RHY1A [Pyrus x bretschneideri]
ONT.12931	--	--	Cellular Component: extracellular region (GO:0005576);; Cellular Component: cell wall (GO:0005618);; Biological Process: plant-type cell wall organization (GO:0009664);; Cellular Component: membrane (GO:0016020);;	--	--	--	--	--	--	--	--	hypothetical protein C1H46_015023 [Malus baccata]
ONT.12932	--	--	--	--	--	--	--	--	--	--	--	--
ONT.12936	--	--	--	--	--	--	--	--	--	--	--	--
ONT.12938	--	--	--	--	--	--	--	--	--	--	--	--
ONT.12941	--	--	Cellular Component: integral component of membrane (GO:0016021);;	K20726|2.2e-125|mdm:103401096|K20726 transmembrane protein 222 | (RefSeq) protein RTE1-HOMOLOG isoform X1	MAPK signaling pathway - plant (ko04016)	[S]	Function unknown	Protein of unknown function (DUF778)	Protein RTE1-HOMOLOG OS=Arabidopsis thaliana OX=3702 GN=RTH PE=2 SV=1	S	Function unknown	protein RTE1--like [Pyrus ussuriensis x Pyrus communis]
ONT.12945	--	--	--	--	--	--	--	--	--	--	--	--
ONT.12946	--	--	Molecular Function: monooxygenase activity (GO:0004497);; Molecular Function: iron ion binding (GO:0005506);; Cellular Component: integral component of membrane (GO:0016021);; Molecular Function: oxidoreductase activity, acting on paired donors, with incorporation or reduction of molecular oxygen (GO:0016705);; Molecular Function: heme binding (GO:0020037);;	K09755|7.7e-25|pavi:110746968|K09755 ferulate-5-hydroxylase [EC:1.14.-.-] | (RefSeq) cytochrome P450 84A1-like	Phenylpropanoid biosynthesis (ko00940)	[Q]	Secondary metabolites biosynthesis, transport and catabolism	--	Cytochrome P450 84A1 OS=Arabidopsis thaliana OX=3702 GN=CYP84A1 PE=1 SV=1	Q	Secondary metabolites biosynthesis, transport and catabolism	cytochrome P450 84A1 [Prunus yedoensis var. nudiflora]
ONT.12957	[M]	Cell wall/membrane/envelope biogenesis	Biological Process: cell morphogenesis (GO:0000902);; Molecular Function: molecular_function (GO:0003674);; Molecular Function: catalytic activity (GO:0003824);; Cellular Component: cellular_component (GO:0005575);; Cellular Component: intracellular (GO:0005622);; Cellular Component: cell (GO:0005623);; Cellular Component: cytoplasm (GO:0005737);; Cellular Component: cytosol (GO:0005829);; Biolog…	K01711|7.8e-55|mdm:103424268|K01711 GDPmannose 4,6-dehydratase [EC:4.2.1.47] | (RefSeq) GDP-mannose 4,6 dehydratase 1	Fructose and mannose metabolism (ko00051);; Amino sugar and nucleotide sugar metabolism (ko00520)	[G]	Carbohydrate transport and metabolism	--	GDP-mannose 4,6 dehydratase 1 OS=Arabidopsis thaliana OX=3702 GN=GMD1 PE=1 SV=1	G	Carbohydrate transport and metabolism	hypothetical protein C1H46_033511 [Malus baccata]
ONT.12961	--	--	Biological Process: reproduction (GO:0000003);; Biological Process: microtubule cytoskeleton organization (GO:0000226);; Biological Process: cell morphogenesis (GO:0000902);; Biological Process: cell morphogenesis involved in differentiation (GO:0000904);; Biological Process: developmental process involved in reproduction (GO:0003006);; Molecular Function: molecular_function (GO:0003674);; Molecu…	--	--	--	--	--	--	K	Transcription	C-terminal binding protein AN [Jatropha curcas]
ONT.12966	--	--	Molecular Function: protein serine/threonine kinase activity (GO:0004674);; Molecular Function: ATP binding (GO:0005524);;	K00924|1.1e-26|ath:AT4G35600|K00924 kinase [EC:2.7.1.-] | (RefSeq) CST; Protein kinase superfamily protein	--	[T]	Signal transduction mechanisms	--	Probable serine/threonine-protein kinase PIX13 OS=Arabidopsis thaliana OX=3702 GN=PIX13 PE=1 SV=2	T	Signal transduction mechanisms	PREDICTED: probable serine/threonine-protein kinase Cx32, chloroplastic [Pyrus x bretschneideri]
ONT.12967	--	--	--	--	--	--	--	--	--	--	--	--
ONT.12972	--	--	Biological Process: biosynthetic process (GO:0009058);; Cellular Component: integral component of membrane (GO:0016021);; Molecular Function: strictosidine synthase activity (GO:0016844);;	--	--	[R]	General function prediction only	--	Protein STRICTOSIDINE SYNTHASE-LIKE 4 OS=Arabidopsis thaliana OX=3702 GN=SSL4 PE=1 SV=1	J	Translation, ribosomal structure and biogenesis	PREDICTED: protein STRICTOSIDINE SYNTHASE-LIKE 5-like [Pyrus x bretschneideri]
ONT.12973	--	--	--	--	--	--	--	--	--	--	--	--
ONT.12974	--	--	Biological Process: biosynthetic process (GO:0009058);; Cellular Component: integral component of membrane (GO:0016021);; Molecular Function: strictosidine synthase activity (GO:0016844);;	--	--	[R]	General function prediction only	NHL repeat	Protein STRICTOSIDINE SYNTHASE-LIKE 4 OS=Arabidopsis thaliana OX=3702 GN=SSL4 PE=1 SV=1	J	Translation, ribosomal structure and biogenesis	PREDICTED: protein STRICTOSIDINE SYNTHASE-LIKE 5-like [Pyrus x bretschneideri]
ONT.12979	--	--	Molecular Function: metal ion binding (GO:0046872);;	--	--	--	--	--	Zinc finger CCCH domain-containing protein 45 OS=Arabidopsis thaliana OX=3702 GN=At3g51180 PE=1 SV=1	S	Function unknown	hypothetical protein DVH24_018520 [Malus domestica]
ONT.1298	--	--	--	--	--	--	--	--	--	--	--	hypothetical protein D8674_014713 [Pyrus ussuriensis x Pyrus communis]
ONT.12987	--	--	--	--	--	--	--	--	--	--	--	PREDICTED: U-box domain-containing protein 19 [Pyrus x bretschneideri]
ONT.12992	--	--	--	--	--	--	--	--	--	--	--	--
ONT.12996	--	--	Biological Process: reproduction (GO:0000003);; Cellular Component: proteasome complex (GO:0000502);; Biological Process: response to acid chemical (GO:0001101);; Molecular Function: peptide receptor activity (GO:0001653);; Biological Process: developmental process involved in reproduction (GO:0003006);; Molecular Function: molecular_function (GO:0003674);; Molecular Function: binding (GO:0005488…	K03029|3.9e-50|pxb:103967795|K03029 26S proteasome regulatory subunit N10 | (RefSeq) 26S proteasome non-ATPase regulatory subunit 4 homolog	Proteasome (ko03050)	[O]	Posttranslational modification, protein turnover, chaperones	--	26S proteasome non-ATPase regulatory subunit 4 homolog OS=Oryza sativa subsp. japonica OX=39947 GN=RPN10 PE=1 SV=1	O	Posttranslational modification, protein turnover, chaperones	PREDICTED: 26S proteasome non-ATPase regulatory subunit 4 homolog [Pyrus x bretschneideri]
ONT.13002	--	--	--	--	--	--	--	--	--	--	--	PREDICTED: stress response protein nst1-like [Pyrus x bretschneideri]
ONT.13004	--	--	Biological Process: folic acid-containing compound biosynthetic process (GO:0009396);;	K13950|1.5e-40|mdm:103432054|K13950 para-aminobenzoate synthetase [EC:2.6.1.85] | (RefSeq) LOW QUALITY PROTEIN: aminodeoxychorismate synthase, chloroplastic	Folate biosynthesis (ko00790)	[BK]	Chromatin structure and dynamics;; Transcription	--	Elongator complex protein 3 OS=Arabidopsis thaliana OX=3702 GN=HAG3 PE=1 SV=1	J	Translation, ribosomal structure and biogenesis	hypothetical protein C1H46_015243 [Malus baccata]
ONT.13005	--	--	--	--	--	--	--	--	--	--	--	--
ONT.13006	--	--	--	--	--	--	--	--	--	--	--	--
ONT.13017	--	--	--	K12897|1.3e-07|fve:101310449|K12897 transformer-2 protein | (RefSeq) ankyrin repeat domain-containing protein, chloroplastic	Spliceosome (ko03040)	--	--	--	Ankyrin repeat domain-containing protein, chloroplastic OS=Arabidopsis thaliana OX=3702 GN=AKRP PE=1 SV=2	K	Transcription	ankyrin repeat domain-containing protein, chloroplastic [Malus domestica]
ONT.13020	--	--	--	--	--	--	--	--	--	--	--	--
ONT.13021	--	--	--	--	--	--	--	--	--	--	--	--
ONT.13031	--	--	--	--	--	--	--	--	--	--	--	--
ONT.13032	--	--	Molecular Function: nucleotide phosphatase activity, acting on free nucleotides (GO:0098519);;	K06928|1.3e-19|mdm:103425028|K06928 nucleoside-triphosphatase [EC:3.6.1.15] | (RefSeq) cancer-related nucleoside-triphosphatase homolog isoform X1	Purine metabolism (ko00230);; Thiamine metabolism (ko00730)	--	--	NTPase;; NTPase	--	O	Posttranslational modification, protein turnover, chaperones	cancer-related nucleoside-triphosphatase-like protein [Pyrus ussuriensis x Pyrus communis]
ONT.13034	--	--	--	K08064|2.9e-11|mdm:103454173|K08064 nuclear transcription factor Y, alpha | (RefSeq) nuclear transcription factor Y subunit A-10-like	--	--	--	--	--	--	--	hypothetical protein DVH24_015839 [Malus domestica]
ONT.13036	--	--	Biological Process: signal transduction (GO:0007165);; Cellular Component: integral component of membrane (GO:0016021);;	K07466|5.6e-21|fve:101313743|K07466 replication factor A1 | (RefSeq) uncharacterized LOC101313743	DNA replication (ko03030);; Nucleotide excision repair (ko03420);; Mismatch repair (ko03430);; Homologous recombination (ko03440)	--	--	--	Disease resistance protein RPV1 OS=Vitis rotundifolia OX=103349 GN=RPV1 PE=1 SV=1	K	Transcription	hypothetical protein DVH24_018355 [Malus domestica]
ONT.13037	--	--	--	K09286|7.0e-09|mdm:103434825|K09286 EREBP-like factor | (RefSeq) ethylene-responsive transcription factor 4	--	--	--	--	--	--	--	hypothetical protein C1H46_025093 [Malus baccata]
ONT.13045	--	--	Molecular Function: metal ion binding (GO:0046872);; Molecular Function: dioxygenase activity (GO:0051213);;	K23947|1.1e-78|pxb:103959131|K23947 2-oxoglutarate-dependent dioxygenase [EC:1.14.11.-] | (RefSeq) 2-oxoglutarate-dependent dioxygenase DAO-like	Tryptophan metabolism (ko00380)	[QR]	Secondary metabolites biosynthesis, transport and catabolism;; General function prediction only	--	2-oxoglutarate-dependent dioxygenase DAO OS=Oryza sativa subsp. indica OX=39946 GN=DAO PE=3 SV=1	Q	Secondary metabolites biosynthesis, transport and catabolism	2-oxoglutarate-dependent dioxygenase DAO-like [Pyrus ussuriensis x Pyrus communis]
ONT.13046	--	--	Biological Process: response to acid chemical (GO:0001101);; Molecular Function: molecular_function (GO:0003674);; Molecular Function: catalytic activity (GO:0003824);; Biological Process: organic acid metabolic process (GO:0006082);; Biological Process: lipid metabolic process (GO:0006629);; Biological Process: isoprenoid metabolic process (GO:0006720);; Biological Process: terpenoid metabolic p…	K23947|5.7e-28|mdm:103442662|K23947 2-oxoglutarate-dependent dioxygenase [EC:1.14.11.-] | (RefSeq) 2-oxoglutarate-dependent dioxygenase DAO-like	Tryptophan metabolism (ko00380)	[QR]	Secondary metabolites biosynthesis, transport and catabolism;; General function prediction only	--	--	Q	Secondary metabolites biosynthesis, transport and catabolism	hypothetical protein DVH24_018314 [Malus domestica]
ONT.13048	[Q]	Secondary metabolites biosynthesis, transport and catabolism	Molecular Function: metal ion binding (GO:0046872);; Molecular Function: dioxygenase activity (GO:0051213);;	K23947|4.9e-176|pxb:103959134|K23947 2-oxoglutarate-dependent dioxygenase [EC:1.14.11.-] | (RefSeq) 2-oxoglutarate-dependent dioxygenase DAO-like	Tryptophan metabolism (ko00380)	[QR]	Secondary metabolites biosynthesis, transport and catabolism;; General function prediction only	2OG-Fe(II) oxygenase superfamily;; non-haem dioxygenase in morphine synthesis N-terminal	2-oxoglutarate-dependent dioxygenase DAO OS=Oryza sativa subsp. indica OX=39946 GN=DAO PE=3 SV=1	Q	Secondary metabolites biosynthesis, transport and catabolism	PREDICTED: 2-oxoglutarate-dependent dioxygenase DAO-like [Pyrus x bretschneideri]
ONT.13055	--	--	--	--	--	--	--	--	--	--	--	--
ONT.13062	[M]	Cell wall/membrane/envelope biogenesis	Biological Process: sucrose metabolic process (GO:0005985);; Molecular Function: sucrose synthase activity (GO:0016157);;	K00695|2.8e-243|pxb:103935319|K00695 sucrose synthase [EC:2.4.1.13] | (RefSeq) sucrose synthase-like	Starch and sucrose metabolism (ko00500)	[M]	Cell wall/membrane/envelope biogenesis	Sucrose synthase;; Glycosyl transferases group 1;; Glycosyl transferases group 1;; Sucrose synthase	Sucrose synthase OS=Glycine max OX=3847 GN=SS PE=1 SV=2	M	Cell wall/membrane/envelope biogenesis	PREDICTED: sucrose synthase-like [Pyrus x bretschneideri]
ONT.13063	--	--	Biological Process: signal transduction (GO:0007165);; Molecular Function: transferase activity (GO:0016740);;	K14794|6.8e-08|fve:101294113|K14794 ribosomal RNA-processing protein 12 | (RefSeq) RRP12-like protein	--	[S]	Function unknown	--	--	Z	Cytoskeleton	hypothetical protein DVH24_018248 [Malus domestica]
ONT.13067	--	--	Molecular Function: RNA binding (GO:0003723);; Molecular Function: RNA helicase activity (GO:0003724);; Molecular Function: ATP binding (GO:0005524);;	--	--	--	--	--	--	--	--	DEAD-box ATP-dependent RNA helicase 17-like [Pyrus ussuriensis x Pyrus communis]
ONT.13068	--	--	Molecular Function: DNA binding (GO:0003677);; Cellular Component: nucleus (GO:0005634);; Biological Process: regulation of transcription, DNA-templated (GO:0006355);; Biological Process: auxin-activated signaling pathway (GO:0009734);;	K14486|0.0e+00|pxb:103929678|K14486 auxin response factor | (RefSeq) auxin response factor 7	Plant hormone signal transduction (ko04075)	--	--	Auxin response factor;; B3 DNA binding domain	Auxin response factor 19 OS=Arabidopsis thaliana OX=3702 GN=ARF19 PE=1 SV=2	K	Transcription	PREDICTED: auxin response factor 7 [Pyrus x bretschneideri]
ONT.13070	--	--	Molecular Function: molecular_function (GO:0003674);; Molecular Function: catalytic activity (GO:0003824);; Molecular Function: hydrolase activity, hydrolyzing O-glycosyl compounds (GO:0004553);; Molecular Function: beta-galactosidase activity (GO:0004565);; Cellular Component: cellular_component (GO:0005575);; Cellular Component: cell wall (GO:0005618);; Cellular Component: intracellular (GO:000…	--	--	--	--	--	--	G	Carbohydrate transport and metabolism	--
ONT.13071	--	--	--	--	--	--	--	--	--	--	--	--
ONT.13075	--	--	--	--	--	--	--	--	--	--	--	--
ONT.13084	--	--	--	--	--	--	--	--	--	--	--	--
ONT.13097	--	--	Biological Process: regulation of transcription, DNA-templated (GO:0006355);; Molecular Function: histone binding (GO:0042393);; Molecular Function: metal ion binding (GO:0046872);;	K24083|7.5e-38|dzi:111284751|K24083 abhydrolase domain-containing protein 13 [EC:3.-.-.-] | (RefSeq) protein bem46-like isoform X1	--	[R]	General function prediction only	PHD-finger;; Alfin	PHD finger protein ALFIN-LIKE 9 OS=Oryza sativa subsp. indica OX=39946 GN=OsI_26819 PE=3 SV=1	S	Function unknown	PREDICTED: PHD finger protein ALFIN-LIKE 4-like [Pyrus x bretschneideri]
ONT.1310	--	--	Cellular Component: integral component of membrane (GO:0016021);;	--	--	--	--	--	--	--	--	hypothetical protein DVH24_021212 [Malus domestica]
ONT.13108	--	--	Cellular Component: integral component of membrane (GO:0016021);;	--	--	--	--	--	--	S	Function unknown	uncharacterized protein LOC103427491 [Malus domestica]
ONT.13113	--	--	--	K01728|1.5e-06|fve:101304327|K01728 pectate lyase [EC:4.2.2.2] | (RefSeq) probable pectate lyase 13	Pentose and glucuronate interconversions (ko00040)	--	--	--	--	--	--	--
ONT.13114	--	--	--	--	--	--	--	--	Probable disease resistance protein At5g66900 OS=Arabidopsis thaliana OX=3702 GN=At5g66900 PE=3 SV=1	S	Function unknown	PREDICTED: probable disease resistance protein At5g66900 [Pyrus x bretschneideri]
ONT.13115	--	--	--	--	--	--	--	--	--	--	--	--
ONT.13120	--	--	--	--	--	--	--	--	--	--	--	--
ONT.13121	--	--	--	K14848|1.4e-13|pavi:110751134|K14848 ribosome assembly protein RRB1 | (RefSeq) glutamate-rich WD repeat-containing protein 1	--	--	--	--	--	K	Transcription	WD-repeat protein [Pyrus ussuriensis x Pyrus communis]
ONT.13129	[E]	Amino acid transport and metabolism	Cellular Component: cytoplasm (GO:0005737);; Biological Process: cysteine biosynthetic process from serine (GO:0006535);; Molecular Function: serine O-acetyltransferase activity (GO:0009001);;	K00640|6.5e-54|mdm:103450147|K00640 serine O-acetyltransferase [EC:2.3.1.30] | (RefSeq) serine acetyltransferase 5-like	Cysteine and methionine metabolism (ko00270);; Sulfur metabolism (ko00920);; Carbon metabolism (ko01200);; Biosynthesis of amino acids (ko01230)	[E]	Amino acid transport and metabolism	Serine acetyltransferase, N-terminal	Serine acetyltransferase 5 OS=Arabidopsis thaliana OX=3702 GN=SAT5 PE=1 SV=1	E	Amino acid transport and metabolism	serine acetyltransferase 5-like [Malus domestica]
ONT.13132	--	--	Biological Process: protein transport (GO:0015031);;	K19476|2.3e-43|mdm:103400755|K19476 vacuolar protein sorting-associated protein IST1 | (RefSeq) filaggrin isoform X1	Endocytosis (ko04144)	--	--	--	--	Z	Cytoskeleton	filaggrin isoform X1 [Malus domestica]
ONT.13134	--	--	Molecular Function: structural constituent of ribosome (GO:0003735);; Cellular Component: ribosome (GO:0005840);; Biological Process: translation (GO:0006412);;	K02910|4.2e-32|mdm:103400749|K02910 large subunit ribosomal protein L31e | (RefSeq) 60S ribosomal protein L31	Ribosome (ko03010)	[J]	Translation, ribosomal structure and biogenesis	Ribosomal protein L31e	60S ribosomal protein L31 OS=Panax ginseng OX=4054 GN=RPL31 PE=2 SV=1	J	Translation, ribosomal structure and biogenesis	PREDICTED: 60S ribosomal protein L31 [Pyrus x bretschneideri]
ONT.1314	--	--	--	--	--	--	--	--	--	--	--	--
ONT.13140	--	--	--	--	--	--	--	--	--	--	--	--
ONT.13141	--	--	Molecular Function: protein kinase activity (GO:0004672);; Molecular Function: ATP binding (GO:0005524);; Cellular Component: integral component of membrane (GO:0016021);;	K03549|3.4e-13|zju:107431744|K03549 KUP system potassium uptake protein | (RefSeq) LOW QUALITY PROTEIN: uncharacterized protein LOC107431744	--	--	--	Protein tyrosine and serine/threonine kinase	Probable LRR receptor-like protein kinase At1g51890 OS=Arabidopsis thaliana OX=3702 GN=At1g51890 PE=1 SV=2	T	Signal transduction mechanisms	hypothetical protein C1H46_033275 [Malus baccata]
ONT.13142	--	--	Molecular Function: ADP binding (GO:0043531);;	--	--	--	--	Leucine Rich repeats (2 copies);; Leucine rich repeat	--	T	Signal transduction mechanisms	putative disease resistance protein At3g14460 [Malus domestica]
ONT.13151	--	--	Biological Process: response to acid chemical (GO:0001101);; Cellular Component: cellular_component (GO:0005575);; Cellular Component: intracellular (GO:0005622);; Cellular Component: cell (GO:0005623);; Cellular Component: nucleus (GO:0005634);; Biological Process: regulation of transcription, DNA-templated (GO:0006355);; Biological Process: cell communication (GO:0007154);; Biological Process: …	--	--	--	--	--	--	S	Function unknown	ninja-family protein mc410-like [Malus domestica]
ONT.13152	--	--	--	--	--	--	--	--	--	--	--	--
ONT.13154	--	--	Molecular Function: translation elongation factor activity (GO:0003746);; Cellular Component: mitochondrion (GO:0005739);;	K02357|1.7e-47|mdm:103452789|K02357 elongation factor Ts | (RefSeq) uncharacterized protein LOC103452789	--	--	--	--	--	J	Translation, ribosomal structure and biogenesis	uncharacterized protein LOC103452789 [Malus domestica]
ONT.13159	--	--	Biological Process: signal transduction (GO:0007165);; Molecular Function: ADP binding (GO:0043531);;	K13459|1.7e-12|vvi:100265494|K13459 disease resistance protein RPS2 | (RefSeq) probable disease resistance protein At1g52660	Plant-pathogen interaction (ko04626)	--	--	TIR domain	Disease resistance protein RPV1 OS=Vitis rotundifolia OX=103349 GN=RPV1 PE=1 SV=1	T	Signal transduction mechanisms	hypothetical protein C1H46_009545 [Malus baccata]
ONT.13164	--	--	--	--	--	--	--	--	--	--	--	--
ONT.13165	--	--	--	--	--	--	--	--	--	--	--	--
ONT.1317	--	--	--	--	--	--	--	--	--	--	--	--
ONT.13181	--	--	Cellular Component: integral component of membrane (GO:0016021);; Biological Process: recognition of pollen (GO:0048544);;	--	--	--	--	--	G-type lectin S-receptor-like serine/threonine-protein kinase SD1-13 OS=Arabidopsis thaliana OX=3702 GN=SD113 PE=1 SV=2	T	Signal transduction mechanisms	hypothetical protein DVH24_017921 [Malus domestica]
ONT.13183	--	--	--	--	--	--	--	--	--	--	--	--
ONT.13192	--	--	--	--	--	--	--	--	--	--	--	--
ONT.13194	--	--	Biological Process: signal transduction (GO:0007165);; Cellular Component: integral component of membrane (GO:0016021);; Molecular Function: ADP binding (GO:0043531);;	K13459|2.7e-37|vvi:100265494|K13459 disease resistance protein RPS2 | (RefSeq) probable disease resistance protein At1g52660	Plant-pathogen interaction (ko04626)	--	--	TIR domain;; TIR domain	Disease resistance protein RPV1 OS=Vitis rotundifolia OX=103349 GN=RPV1 PE=1 SV=1	T	Signal transduction mechanisms	hypothetical protein C1H46_032012 [Malus baccata]
ONT.13200	--	--	--	--	--	--	--	--	--	--	--	--
ONT.13202	--	--	--	K18404|2.1e-36|pxb:103962993|K18404 tudor domain-containing protein 3 | (RefSeq) tudor domain-containing protein 3	--	--	--	--	--	S	Function unknown	hypothetical protein DVH24_017863 [Malus domestica]
ONT.13203	--	--	--	--	--	--	--	--	--	--	--	--
ONT.13204	--	--	--	--	--	--	--	--	--	--	--	hypothetical protein DVH24_017851 [Malus domestica]
ONT.13205	--	--	--	K18404|1.9e-17|mdm:103400477|K18404 tudor domain-containing protein 3 | (RefSeq) tudor domain-containing protein 3	--	[S]	Function unknown	RecQ mediated genome instability protein	--	S	Function unknown	hypothetical protein DVH24_033828 [Malus domestica]
ONT.13206	--	--	--	K18404|3.9e-32|pxb:103962993|K18404 tudor domain-containing protein 3 | (RefSeq) tudor domain-containing protein 3	--	--	--	--	--	S	Function unknown	hypothetical protein DVH24_017863 [Malus domestica]
ONT.13209	[M]	Cell wall/membrane/envelope biogenesis	Molecular Function: protein kinase activity (GO:0004672);; Molecular Function: ATP binding (GO:0005524);; Cellular Component: integral component of membrane (GO:0016021);;	K00924|1.0e-28|mus:103987754|K00924 kinase [EC:2.7.1.-] | (RefSeq) receptor-like protein kinase HSL1	--	--	--	Protein kinase domain;; Protein tyrosine and serine/threonine kinase	Probable inactive receptor kinase At2g26730 OS=Arabidopsis thaliana OX=3702 GN=At2g26730 PE=1 SV=1	T	Signal transduction mechanisms	protein kinase [Malus domestica]
ONT.13217	--	--	--	--	--	--	--	--	--	--	--	--
ONT.13218	--	--	Biological Process: signal transduction (GO:0007165);; Molecular Function: ADP binding (GO:0043531);;	K00695|1.2e-51|mtr:MTR_6g478030|K00695 sucrose synthase [EC:2.4.1.13] | (RefSeq) sucrose synthase	Starch and sucrose metabolism (ko00500)	--	--	TIR domain;; TIR domain;; NB-ARC domain;; Leucine Rich repeats (2 copies);; Leucine rich repeat	Disease resistance protein Roq1 OS=Nicotiana benthamiana OX=4100 GN=ROQ1 PE=1 SV=1	T	Signal transduction mechanisms	PREDICTED: disease resistance protein TAO1-like [Pyrus x bretschneideri]
ONT.13219	--	--	--	K18404|2.1e-37|mdm:114823001|K18404 tudor domain-containing protein 3 | (RefSeq) tudor domain-containing protein 3-like	--	--	--	--	--	S	Function unknown	PREDICTED: heme-binding-like protein At3g10130, chloroplastic isoform X3 [Pyrus x bretschneideri]
ONT.13220	--	--	Cellular Component: integral component of membrane (GO:0016021);;	--	--	--	--	--	--	--	--	hypothetical protein DVH24_019441 [Malus domestica]
ONT.13223	--	--	Molecular Function: ADP binding (GO:0043531);;	K00695|8.5e-64|mtr:MTR_6g478030|K00695 sucrose synthase [EC:2.4.1.13] | (RefSeq) sucrose synthase	Starch and sucrose metabolism (ko00500)	--	--	Leucine rich repeat;; Leucine Rich repeats (2 copies);; NB-ARC domain;; NB-ARC domain	Disease resistance protein RPP4 OS=Arabidopsis thaliana OX=3702 GN=RPP4 PE=1 SV=1	T	Signal transduction mechanisms	TMV resistance protein N-like isoform X2 [Malus domestica]
ONT.13224	--	--	--	--	--	--	--	--	--	T	Signal transduction mechanisms	PREDICTED: TMV resistance protein N-like isoform X2 [Pyrus x bretschneideri]
ONT.13228	--	--	--	--	--	--	--	--	--	--	--	PREDICTED: uncharacterized protein LOC103939804 [Pyrus x bretschneideri]
ONT.1323	--	--	--	--	--	--	--	--	Leucine-rich repeat receptor-like protein kinase PXC1 OS=Arabidopsis thaliana OX=3702 GN=PXC1 PE=1 SV=1	--	--	hypothetical protein DVH24_028991 [Malus domestica]
ONT.13233	--	--	Cellular Component: integral component of membrane (GO:0016021);;	--	--	--	--	--	--	--	--	hypothetical protein DVH24_017808 [Malus domestica]
ONT.13235	--	--	--	--	--	--	--	--	--	--	--	--
ONT.1324	--	--	--	--	--	--	--	--	--	--	--	--
ONT.13245	--	--	--	K24260|2.3e-18|mdm:103447953|K24260 WD repeat-containing protein 11 | (RefSeq) WD repeat-containing protein 11-like isoform X2	--	[R]	General function prediction only	--	--	L	Replication, recombination and repair	WD repeat-containing protein 11-like isoform X2 [Malus domestica]
ONT.1325	--	--	--	--	--	--	--	--	--	--	--	--
ONT.13252	--	--	--	--	--	--	--	--	--	--	--	--
ONT.13253	--	--	--	--	--	--	--	--	--	--	--	--
ONT.13258	--	--	Cellular Component: CCR4-NOT complex (GO:0030014);;	K12607|1.8e-17|pxb:103953897|K12607 CCR4-NOT transcription complex subunit 10 | (RefSeq) CCR4-NOT transcription complex subunit 10-like	RNA degradation (ko03018)	--	--	--	--	--	--	hypothetical protein C1H46_018586 [Malus baccata]
ONT.13259	--	--	--	--	--	--	--	--	--	--	--	hypothetical protein D8674_030113 [Pyrus ussuriensis x Pyrus communis]
ONT.1326	--	--	--	--	--	--	--	--	--	--	--	--
ONT.13269	--	--	--	--	--	--	--	--	--	--	--	hypothetical protein D8674_014433 [Pyrus ussuriensis x Pyrus communis]
ONT.1327	--	--	--	--	--	--	--	--	--	--	--	--
ONT.13275	--	--	Molecular Function: oxidoreductase activity (GO:0016491);; Molecular Function: metal ion binding (GO:0046872);;	K24028|5.7e-18|egu:105043284|K24028 salicylic acid 3-hydroxylase [EC:1.14.11.-] | (RefSeq) LOW QUALITY PROTEIN: protein DOWNY MILDEW RESISTANCE 6-like	--	[QR]	Secondary metabolites biosynthesis, transport and catabolism;; General function prediction only	non-haem dioxygenase in morphine synthesis N-terminal;; 2OG-Fe(II) oxygenase superfamily	Probable 2-oxoglutarate-dependent dioxygenase ANS OS=Arabidopsis thaliana OX=3702 GN=ANS PE=2 SV=1	Q	Secondary metabolites biosynthesis, transport and catabolism	protein SRG1-like [Pyrus ussuriensis x Pyrus communis]
ONT.13276	--	--	--	--	--	--	--	--	--	--	--	hypothetical protein C1H46_004533 [Malus baccata]
ONT.1328	--	--	--	--	--	--	--	--	--	--	--	--
ONT.13280	--	--	Molecular Function: nucleic acid binding (GO:0003676);; Molecular Function: RNA-DNA hybrid ribonuclease activity (GO:0004523);; Molecular Function: oxidoreductase activity (GO:0016491);; Molecular Function: metal ion binding (GO:0046872);;	--	--	--	--	--	--	--	--	hypothetical protein DVH24_017709 [Malus domestica]
ONT.1329	--	--	Cellular Component: endoplasmic reticulum membrane (GO:0005789);; Cellular Component: integral component of membrane (GO:0016021);;	--	--	--	--	--	--	--	--	reticulon-like protein B21 [Pyrus ussuriensis x Pyrus communis]
ONT.13292	--	--	--	--	--	--	--	--	--	--	--	--
ONT.13293	--	--	Molecular Function: transferase activity, transferring acyl groups other than amino-acyl groups (GO:0016747);;	K19861|2.6e-92|vvi:100263045|K19861 benzyl alcohol O-benzoyltransferase [EC:2.3.1.196 2.3.1.232] | (RefSeq) methanol O-anthraniloyltransferase	--	--	--	Transferase family	Methanol O-anthraniloyltransferase OS=Vitis labrusca OX=103355 GN=AMAT PE=1 SV=1	S	Function unknown	hypothetical protein DVH24_017674 [Malus domestica]
ONT.13295	--	--	--	--	--	--	--	--	--	--	--	--
ONT.13296	--	--	--	--	--	--	--	--	--	--	--	--
ONT.13297	--	--	Molecular Function: transferase activity, transferring acyl groups other than amino-acyl groups (GO:0016747);;	K19861|7.8e-41|egr:104427024|K19861 benzyl alcohol O-benzoyltransferase [EC:2.3.1.196 2.3.1.232] | (RefSeq) benzyl alcohol O-benzoyltransferase	--	--	--	Transferase family;; Transferase family	Benzyl alcohol O-benzoyltransferase OS=Nicotiana tabacum OX=4097 GN=HSR201 PE=1 SV=1	S	Function unknown	alcohol acyltransferase [Pyrus ussuriensis]
ONT.13299	[G]	Carbohydrate transport and metabolism	Cellular Component: integral component of membrane (GO:0016021);; Molecular Function: transmembrane transporter activity (GO:0022857);;	K13783|3.7e-275|mdm:103447315|K13783 MFS transporter, OPA family, solute carrier family 37 (glycerol-3-phosphate transporter), member 1/2 | (RefSeq) putative glycerol-3-phosphate transporter 5	--	[G]	Carbohydrate transport and metabolism	Major Facilitator Superfamily	Putative glycerol-3-phosphate transporter 5 OS=Arabidopsis thaliana OX=3702 GN=At2g13100 PE=2 SV=2	G	Carbohydrate transport and metabolism	putative glycerol-3-phosphate transporter 5 [Malus domestica]
ONT.1330	--	--	Cellular Component: endoplasmic reticulum membrane (GO:0005789);; Cellular Component: integral component of membrane (GO:0016021);;	K20720|8.3e-33|mdm:103400324|K20720 reticulon-4 | (RefSeq) reticulon-like protein B21	--	--	--	--	Reticulon-like protein B21 OS=Arabidopsis thaliana OX=3702 GN=RTNLB21 PE=2 SV=2	S	Function unknown	reticulon-like protein B21 [Pyrus ussuriensis x Pyrus communis]
ONT.13301	--	--	--	--	--	--	--	--	--	--	--	--
ONT.13302	--	--	--	--	--	--	--	--	--	--	--	--
ONT.13316	--	--	Biological Process: reproduction (GO:0000003);; Molecular Function: transcription regulatory region sequence-specific DNA binding (GO:0000976);; Molecular Function: RNA polymerase II transcription factor activity, sequence-specific DNA binding (GO:0000981);; Molecular Function: core promoter sequence-specific DNA binding (GO:0001046);; Molecular Function: core promoter binding (GO:0001047);; Mole…	--	--	--	--	--	--	K	Transcription	--
ONT.13322	--	--	Molecular Function: protein dimerization activity (GO:0046983);;	K12126|2.8e-15|nnu:104607195|K12126 phytochrome-interacting factor 3 | (RefSeq) transcription factor PIF3	Plant hormone signal transduction (ko04075);; Circadian rhythm - plant (ko04712)	--	--	Helix-loop-helix DNA-binding domain	bHLH transcription factor RHL1 OS=Lotus japonicus OX=34305 GN=RHL1 PE=2 SV=1	K	Transcription	PREDICTED: transcription factor bHLH66-like [Pyrus x bretschneideri]
ONT.13334	--	--	--	--	--	--	--	--	--	--	--	hypothetical protein C1H46_025929 [Malus baccata]
ONT.13339	--	--	--	--	--	--	--	--	--	--	--	--
ONT.1335	--	--	--	--	--	--	--	--	--	--	--	--
ONT.13359	--	--	Cellular Component: integral component of membrane (GO:0016021);; Biological Process: positive regulation of organ growth (GO:0046622);;	--	--	--	--	--	Protein AUXIN-REGULATED GENE INVOLVED IN ORGAN SIZE OS=Brassica rapa subsp. pekinensis OX=51351 GN=ARGOS PE=2 SV=2	S	Function unknown	PREDICTED: protein AUXIN-REGULATED GENE INVOLVED IN ORGAN SIZE-like [Pyrus x bretschneideri]
ONT.13363	--	--	Molecular Function: hydrolase activity, acting on ester bonds (GO:0016788);;	K03424|2.2e-32|mdm:103456308|K03424 TatD DNase family protein [EC:3.1.21.-] | (RefSeq) uncharacterized protein LOC103456308	--	[L]	Replication, recombination and repair	TatD related DNase	--	L	Replication, recombination and repair	uncharacterized protein Pyn_12803 [Prunus yedoensis var. nudiflora]
ONT.13364	--	--	--	--	--	--	--	--	--	--	--	--
ONT.13369	--	--	--	--	--	--	--	--	--	--	--	--
ONT.13370	--	--	--	--	--	--	--	--	--	--	--	--
ONT.13376	--	--	--	--	--	--	--	--	--	--	--	--
ONT.13382	--	--	--	--	--	--	--	--	--	--	--	--
ONT.13385	--	--	--	--	--	--	--	--	--	--	--	PREDICTED: uncharacterized protein LOC103951304 [Pyrus x bretschneideri]
ONT.13387	--	--	--	--	--	--	--	--	--	--	--	--
ONT.13393	--	--	--	--	--	--	--	--	--	--	--	--
ONT.13396	--	--	--	--	--	--	--	--	--	--	--	--
ONT.13397	--	--	Biological Process: immune effector process (GO:0002252);; Biological Process: immune system process (GO:0002376);; Molecular Function: molecular_function (GO:0003674);; Molecular Function: nucleic acid binding (GO:0003676);; Molecular Function: RNA binding (GO:0003723);; Molecular Function: double-stranded RNA binding (GO:0003725);; Molecular Function: catalytic activity (GO:0003824);; Molecular…	K11592|5.3e-41|pxb:103949659|K11592 endoribonuclease Dicer [EC:3.1.26.-] | (RefSeq) endoribonuclease Dicer homolog 3a-like isoform X1	--	[A]	RNA processing and modification	--	Endoribonuclease Dicer homolog 3 OS=Arabidopsis thaliana OX=3702 GN=DCL3 PE=1 SV=2	A	RNA processing and modification	PREDICTED: endoribonuclease Dicer homolog 3a-like isoform X1 [Pyrus x bretschneideri]
ONT.13399	--	--	--	--	--	--	--	--	--	--	--	--
ONT.13406	--	--	Molecular Function: molecular_function (GO:0003674);; Molecular Function: nucleic acid binding (GO:0003676);; Molecular Function: RNA binding (GO:0003723);; Molecular Function: mRNA binding (GO:0003729);; Molecular Function: binding (GO:0005488);; Molecular Function: organic cyclic compound binding (GO:0097159);; Molecular Function: heterocyclic compound binding (GO:1901363);;	--	--	[L]	Replication, recombination and repair	Ataxin-2 C-terminal region	Polyadenylate-binding protein-interacting protein 7 OS=Arabidopsis thaliana OX=3702 GN=CID7 PE=1 SV=1	L	Replication, recombination and repair	hypothetical protein C1H46_009207 [Malus baccata]
ONT.13410	--	--	--	--	--	--	--	--	VQ motif-containing protein 25 OS=Arabidopsis thaliana OX=3702 GN=VQ25 PE=3 SV=1	--	--	--
ONT.13411	--	--	--	--	--	--	--	--	--	--	--	--
ONT.13413	--	--	Cellular Component: integral component of membrane (GO:0016021);;	--	--	--	--	--	--	--	--	hypothetical protein C1H46_029387 [Malus baccata]
ONT.13415	--	--	--	--	--	--	--	--	--	--	--	--
ONT.13418	--	--	--	--	--	--	--	--	--	--	--	--
ONT.13425	--	--	Molecular Function: oxidoreductase activity, acting on single donors with incorporation of molecular oxygen, incorporation of two atoms of oxygen (GO:0016702);; Biological Process: oxylipin biosynthetic process (GO:0031408);; Molecular Function: metal ion binding (GO:0046872);;	K00454|8.4e-60|pxb:103945829|K00454 lipoxygenase [EC:1.13.11.12] | (RefSeq) linoleate 13S-lipoxygenase 2-1, chloroplastic-like	Linoleic acid metabolism (ko00591);; alpha-Linolenic acid metabolism (ko00592)	--	--	--	--	E	Amino acid transport and metabolism	PREDICTED: linoleate 13S-lipoxygenase 2-1, chloroplastic-like [Pyrus x bretschneideri]
ONT.13435	--	--	Biological Process: defense response (GO:0006952);; Molecular Function: ADP binding (GO:0043531);;	--	--	--	--	--	Putative disease resistance protein RGA4 OS=Solanum bulbocastanum OX=147425 GN=RGA4 PE=2 SV=1	T	Signal transduction mechanisms	disease resistance protein RGA2-like [Pyrus ussuriensis x Pyrus communis]
ONT.13437	--	--	--	--	--	--	--	--	--	--	--	--
ONT.13440	--	--	--	--	--	--	--	--	--	--	--	transport protein SEC23 [Pyrus ussuriensis x Pyrus communis]
ONT.13443	--	--	--	--	--	--	--	--	--	--	--	uncharacterized protein LOC103428386 isoform X1 [Malus domestica]
ONT.13451	--	--	--	--	--	--	--	--	--	--	--	uncharacterized protein LOC103428386 isoform X1 [Malus domestica]
ONT.13460	--	--	--	--	--	--	--	--	--	--	--	--
ONT.13461	--	--	--	--	--	--	--	--	--	--	--	PREDICTED: uncharacterized protein LOC103957601 isoform X3 [Pyrus x bretschneideri]
ONT.13464	--	--	Molecular Function: isomerase activity (GO:0016853);;	--	--	--	--	--	--	--	--	PREDICTED: uncharacterized protein LOC108865766 [Pyrus x bretschneideri]
ONT.13465	--	--	Molecular Function: nucleic acid binding (GO:0003676);; Biological Process: DNA integration (GO:0015074);;	--	--	--	--	--	--	--	--	S ribonuclease [Pyrus ussuriensis x Pyrus communis]
ONT.13466	--	--	Biological Process: response to acid chemical (GO:0001101);; Molecular Function: molecular_function (GO:0003674);; Molecular Function: catalytic activity (GO:0003824);; Molecular Function: protein kinase activity (GO:0004672);; Molecular Function: protein serine/threonine kinase activity (GO:0004674);; Molecular Function: ATP binding (GO:0005524);; Cellular Component: cellular_component (GO:00055…	--	--	--	--	--	--	T	Signal transduction mechanisms	hypothetical protein C1H46_001672 [Malus baccata]
ONT.13471	--	--	Molecular Function: protein binding (GO:0005515);;	K15177|4.6e-10|rcu:8284442|K15177 RNA polymerase-associated protein LEO1 | (RefSeq) protein LEO1 homolog	--	--	--	F-box domain	--	S	Function unknown	PREDICTED: uncharacterized protein LOC103957609 isoform X1 [Pyrus x bretschneideri]
ONT.13472	--	--	--	--	--	--	--	--	--	--	--	hypothetical protein D8674_019937 [Pyrus ussuriensis x Pyrus communis]
ONT.13473	--	--	Molecular Function: protein binding (GO:0005515);;	--	--	--	--	F-box domain	F-box/LRR-repeat protein At5g63520 OS=Arabidopsis thaliana OX=3702 GN=At5g63520 PE=2 SV=1	--	--	PREDICTED: uncharacterized protein LOC103957609 isoform X2 [Pyrus x bretschneideri]
ONT.13477	--	--	Biological Process: multicellular organism development (GO:0007275);; Biological Process: circadian rhythm (GO:0007623);; Biological Process: biological_process (GO:0008150);; Biological Process: response to abiotic stimulus (GO:0009628);; Biological Process: response to endogenous stimulus (GO:0009719);; Biological Process: response to hormone (GO:0009725);; Biological Process: post-embryonic de…	--	--	[O]	Posttranslational modification, protein turnover, chaperones	--	Protein SUPPRESSOR OF MAX2 1 OS=Arabidopsis thaliana OX=3702 GN=SMAX1 PE=1 SV=1	O	Posttranslational modification, protein turnover, chaperones	PREDICTED: protein SUPPRESSOR OF MAX2 1 [Pyrus x bretschneideri]
ONT.13479	--	--	Biological Process: response to acid chemical (GO:0001101);; Molecular Function: molecular_function (GO:0003674);; Molecular Function: catalytic activity (GO:0003824);; Molecular Function: protein kinase activity (GO:0004672);; Molecular Function: protein serine/threonine kinase activity (GO:0004674);; Molecular Function: ATP binding (GO:0005524);; Cellular Component: cellular_component (GO:00055…	--	--	--	--	--	--	T	Signal transduction mechanisms	hypothetical protein C1H46_001672 [Malus baccata]
ONT.13498	--	--	Molecular Function: methyltransferase activity (GO:0008168);; Biological Process: methylation (GO:0032259);;	--	--	--	--	--	--	--	--	protein arginine N-methyltransferase PRMT10-like [Pyrus ussuriensis x Pyrus communis]
ONT.13502	--	--	--	--	--	--	--	--	--	--	--	--
ONT.13518	--	--	--	--	--	--	--	--	--	--	--	--
ONT.13530	--	--	--	--	--	--	--	--	--	--	--	hypothetical protein C1H46_004116 [Malus baccata]
ONT.13531	--	--	--	--	--	--	--	--	--	--	--	hypothetical protein C1H46_004116 [Malus baccata]
ONT.13532	--	--	--	--	--	[K]	Transcription	--	--	K	Transcription	hypothetical protein DVH24_015871 [Malus domestica]
ONT.13533	--	--	--	--	--	--	--	--	--	--	--	hypothetical protein DVH24_027434 [Malus domestica]
ONT.13536	--	--	--	--	--	--	--	--	--	--	--	--
ONT.13538	--	--	--	--	--	--	--	--	--	--	--	--
ONT.13542	--	--	--	K10523|4.6e-43|pmum:103343460|K10523 speckle-type POZ protein | (RefSeq) MATH domain and coiled-coil domain-containing protein At3g58370-like	--	[O]	Posttranslational modification, protein turnover, chaperones	--	Ubiquitin carboxyl-terminal hydrolase 13 OS=Arabidopsis thaliana OX=3702 GN=UBP13 PE=1 SV=1	L	Replication, recombination and repair	hypothetical protein DVH24_006360 [Malus domestica]
ONT.13547	--	--	--	--	--	--	--	--	--	--	--	--
ONT.13550	--	--	--	--	--	--	--	--	--	--	--	--
ONT.13556	--	--	Molecular Function: DNA binding (GO:0003677);; Molecular Function: transcription factor activity, sequence-specific DNA binding (GO:0003700);; Cellular Component: nucleus (GO:0005634);;	K09285|8.0e-25|dcr:108193754|K09285 AP2-like factor, ANT lineage | (RefSeq) AP2-like ethylene-responsive transcription factor At1g79700	--	--	--	AP2 domain	Ethylene-responsive transcription factor WRI1 OS=Arabidopsis thaliana OX=3702 GN=WRI1 PE=1 SV=1	K	Transcription	hypothetical protein DVH24_013559 [Malus domestica]
ONT.13563	--	--	--	--	--	--	--	--	--	--	--	--
ONT.13564	--	--	--	--	--	--	--	--	--	--	--	--
ONT.13565	--	--	--	--	--	--	--	--	--	--	--	--
ONT.1357	--	--	--	--	--	--	--	--	--	--	--	hypothetical protein C1H46_028715 [Malus baccata]
ONT.13570	--	--	--	--	--	--	--	--	--	--	--	uncharacterized protein LOC103433235 isoform X2 [Malus domestica]
ONT.13574	[J]	Translation, ribosomal structure and biogenesis	Biological Process: tRNA wobble uridine modification (GO:0002098);; Molecular Function: flavin adenine dinucleotide binding (GO:0050660);;	K03495|5.7e-85|mdm:103438776|K03495 tRNA uridine 5-carboxymethylaminomethyl modification enzyme | (RefSeq) LOW QUALITY PROTEIN: uncharacterized protein LOC103438776	--	[J]	Translation, ribosomal structure and biogenesis	Glucose inhibited division protein A;; FAD dependent oxidoreductase;; FAD binding domain	--	J	Translation, ribosomal structure and biogenesis	LOW QUALITY PROTEIN: uncharacterized protein LOC103438776 [Malus domestica]
ONT.13576	--	--	--	--	--	--	--	--	--	L	Replication, recombination and repair	ribonuclease H protein [Pyrus ussuriensis x Pyrus communis]
ONT.13582	--	--	--	--	--	--	--	--	--	--	--	--
ONT.13583	--	--	--	--	--	--	--	--	--	--	--	--
ONT.13584	--	--	--	--	--	--	--	--	--	--	--	--
ONT.13585	--	--	--	--	--	--	--	--	--	--	--	--
ONT.13588	--	--	--	--	--	--	--	--	--	--	--	hypothetical protein C1H46_034156 [Malus baccata]
ONT.13590	--	--	Molecular Function: single-stranded DNA 5'-3' exodeoxyribonuclease activity (GO:0045145);;	K17815|8.8e-17|pxb:103930647|K17815 exonuclease V [EC:3.1.-.-] | (RefSeq) exonuclease V, chloroplastic-like	--	[S]	Function unknown	--	Exonuclease V, chloroplastic OS=Arabidopsis thaliana OX=3702 GN=At5g60370 PE=2 SV=1	S	Function unknown	PREDICTED: exonuclease V, chloroplastic-like [Pyrus x bretschneideri]
ONT.13595	--	--	Molecular Function: molecular_function (GO:0003674);; Molecular Function: catalytic activity (GO:0003824);; Molecular Function: protein kinase activity (GO:0004672);; Molecular Function: protein serine/threonine kinase activity (GO:0004674);; Molecular Function: transmembrane receptor protein serine/threonine kinase activity (GO:0004675);; Molecular Function: transmembrane signaling receptor acti…	--	--	--	--	--	--	T	Signal transduction mechanisms	hypothetical protein C1H46_021288 [Malus baccata]
ONT.13596	--	--	--	--	--	--	--	--	--	--	--	--
ONT.136	--	--	--	--	--	--	--	--	--	S	Function unknown	uncharacterized protein LOC103451034 [Malus domestica]
ONT.13602	--	--	--	--	--	--	--	--	--	--	--	hypothetical protein C1H46_034106 [Malus baccata]
ONT.13605	--	--	Cellular Component: membrane (GO:0016020);;	--	--	--	--	--	--	C	Energy production and conversion	PREDICTED: uncharacterized protein LOC103932997 isoform X2 [Pyrus x bretschneideri]
ONT.13606	--	--	Cellular Component: nucleotide-excision repair complex (GO:0000109);; Molecular Function: nucleotide binding (GO:0000166);; Biological Process: pyrimidine dimer repair by nucleotide-excision repair (GO:0000720);; Molecular Function: molecular_function (GO:0003674);; Molecular Function: nucleic acid binding (GO:0003676);; Molecular Function: DNA binding (GO:0003677);; Molecular Function: DNA helic…	K15083|1.8e-09|mdm:103404830|K15083 DNA repair protein RAD16 | (RefSeq) DNA repair protein RAD16	--	[L]	Replication, recombination and repair	--	--	L	Replication, recombination and repair	hypothetical protein C1H46_027372 [Malus baccata]
ONT.13607	--	--	--	K01528|9.6e-11|lja:Lj0g3v0199559.2|K01528 dynamin 1/3 [EC:3.6.5.5] | (RefSeq) Lj0g3v0199559.2; -	Endocytosis (ko04144)	[R]	General function prediction only	--	Uncharacterized mitochondrial protein AtMg00810 OS=Arabidopsis thaliana OX=3702 GN=AtMg00810 PE=4 SV=1	--	--	PREDICTED: uncharacterized protein LOC108868482 [Pyrus x bretschneideri]
ONT.13608	--	--	--	K22255|4.4e-08|pxb:103932084|K22255 ATPase inhibitor, mitochondrial | (RefSeq) uncharacterized protein At2g27730, mitochondrial-like isoform X1	--	--	--	--	--	--	--	hypothetical protein D8674_030475 [Pyrus ussuriensis x Pyrus communis]
ONT.13609	--	--	--	--	--	--	--	--	--	--	--	hypothetical protein D8674_018224 [Pyrus ussuriensis x Pyrus communis]
ONT.1361	--	--	--	--	--	--	--	--	--	--	--	PREDICTED: uncharacterized protein LOC103935631 [Pyrus x bretschneideri]
ONT.13612	--	--	--	--	--	--	--	--	--	--	--	hypothetical protein D8674_005756 [Pyrus ussuriensis x Pyrus communis]
ONT.13614	--	--	Molecular Function: IMP dehydrogenase activity (GO:0003938);; Biological Process: purine nucleotide biosynthetic process (GO:0006164);;	--	--	--	--	--	--	--	--	--
ONT.13615	--	--	--	--	--	--	--	--	--	--	--	--
ONT.13632	--	--	Molecular Function: catalytic activity (GO:0003824);;	K00142|7.9e-77|mdm:114825980|K00142 acyl-CoA synthetase [EC:6.2.1.-] | (RefSeq) putative acyl-activating enzyme 19 isoform X1	--	[Q]	Secondary metabolites biosynthesis, transport and catabolism	--	Putative acyl-activating enzyme 19 OS=Arabidopsis thaliana OX=3702 GN=At5g35930 PE=2 SV=1	I	Lipid transport and metabolism	acyl-activating enzyme 19 [Pyrus ussuriensis x Pyrus communis]
ONT.13633	--	--	--	--	--	--	--	--	--	S	Function unknown	PREDICTED: uncharacterized protein LOC103951686 isoform X1 [Pyrus x bretschneideri]
ONT.13638	--	--	Cellular Component: cellular_component (GO:0005575);; Cellular Component: intracellular (GO:0005622);; Cellular Component: cell (GO:0005623);; Cellular Component: nucleus (GO:0005634);; Biological Process: chromatin organization (GO:0006325);; Biological Process: chromatin remodeling (GO:0006338);; Biological Process: regulation of transcription, DNA-templated (GO:0006355);; Biological Process: o…	K11664|3.6e-15|mdm:103438882|K11664 vacuolar protein sorting-associated protein 72 | (RefSeq) SWR1 complex subunit 2 isoform X1	--	[R]	General function prediction only	--	SWR1 complex subunit 2 OS=Arabidopsis thaliana OX=3702 GN=SWC2 PE=1 SV=1	S	Function unknown	SWR1 complex subunit 2-like [Pyrus ussuriensis x Pyrus communis]
ONT.13640	--	--	Biological Process: regulation of DNA endoreduplication (GO:0032875);;	K00021|3.7e-07|mdm:103420907|K00021 hydroxymethylglutaryl-CoA reductase (NADPH) [EC:1.1.1.34] | (RefSeq) 3-hydroxy-3-methylglutaryl-coenzyme A reductase 1-like	Terpenoid backbone biosynthesis (ko00900)	--	--	--	--	--	--	cyclin-dependent protein kinase inhibitor SMR3-like [Pyrus ussuriensis x Pyrus communis]
ONT.13653	--	--	Molecular Function: protein kinase activity (GO:0004672);; Molecular Function: ATP binding (GO:0005524);;	K14500|8.4e-101|mdm:103410084|K14500 BR-signaling kinase [EC:2.7.11.1] | (RefSeq) serine/threonine-protein kinase BSK2-like	Plant hormone signal transduction (ko04075)	--	--	--	Serine/threonine-protein kinase BSK2 OS=Arabidopsis thaliana OX=3702 GN=BSK2 PE=1 SV=1	T	Signal transduction mechanisms	hypothetical protein C1H46_005428 [Malus baccata]
ONT.13654	--	--	--	--	--	--	--	--	--	--	--	hypothetical protein D8674_030582 [Pyrus ussuriensis x Pyrus communis]
ONT.13656	--	--	--	--	--	--	--	--	--	--	--	--
ONT.13670	--	--	Cellular Component: cytoplasm (GO:0005737);; Biological Process: intracellular protein transport (GO:0006886);;	--	--	--	--	--	--	--	--	coatomer subunit beta-1-like [Pyrus ussuriensis x Pyrus communis]
ONT.13677	--	--	Molecular Function: GTP binding (GO:0005525);;	--	--	[S]	Function unknown	Regulator of chromosome condensation (RCC1) repeat;; ADP-ribosylation factor family	--	--	--	hypothetical protein C1H46_032249 [Malus baccata]
ONT.13679	[C]	Energy production and conversion	Cellular Component: endoplasmic reticulum membrane (GO:0005789);; Biological Process: protein glycosylation (GO:0006486);; Biological Process: oligosaccharide-lipid intermediate biosynthetic process (GO:0006490);; Cellular Component: integral component of membrane (GO:0016021);; Molecular Function: dolichyl pyrophosphate Glc1Man9GlcNAc2 alpha-1,3-glucosyltransferase activity (GO:0042283);;	K03849|7.0e-73|mdm:103406718|K03849 alpha-1,3-glucosyltransferase [EC:2.4.1.265] | (RefSeq) probable dolichyl pyrophosphate Glc1Man9GlcNAc2 alpha-1,3-glucosyltransferase	N-Glycan biosynthesis (ko00510)	[K]	Transcription	ATP synthase, Delta/Epsilon chain, beta-sandwich domain;; ALG6, ALG8 glycosyltransferase family;; ALG6, ALG8 glycosyltransferase family	Probable dolichyl pyrophosphate Glc1Man9GlcNAc2 alpha-1,3-glucosyltransferase OS=Arabidopsis thaliana OX=3702 GN=At2g44660 PE=2 SV=3	K	Transcription	dolichyl pyrophosphate Glc1Man9GlcNAc2 alpha-1,3-glucosyltransferase [Pyrus ussuriensis x Pyrus communis]
ONT.13680	--	--	Biological Process: defense response (GO:0006952);; Molecular Function: ADP binding (GO:0043531);;	K13457|1.6e-16|fve:101312832|K13457 disease resistance protein RPM1 | (RefSeq) disease resistance protein RPM1-like	Plant-pathogen interaction (ko04626)	[T]	Signal transduction mechanisms	Rx N-terminal domain	Putative disease resistance protein At1g50180 OS=Arabidopsis thaliana OX=3702 GN=At1g50180 PE=3 SV=2	T	Signal transduction mechanisms	disease resistance protein [Pyrus ussuriensis x Pyrus communis]
ONT.13684	--	--	Molecular Function: translation initiation factor activity (GO:0003743);;	K03260|1.5e-87|pxb:103964209|K03260 translation initiation factor 4G | (RefSeq) eukaryotic translation initiation factor 4G-like	RNA transport (ko03013)	[J]	Translation, ribosomal structure and biogenesis	MA3 domain	Eukaryotic translation initiation factor 4G OS=Arabidopsis thaliana OX=3702 GN=EIF4G PE=1 SV=2	J	Translation, ribosomal structure and biogenesis	eukaryotic translation initiation factor 4G-like [Pyrus ussuriensis x Pyrus communis]
ONT.13696	[Q]	Secondary metabolites biosynthesis, transport and catabolism	Molecular Function: DNA binding (GO:0003677);; Molecular Function: helicase activity (GO:0004386);; Molecular Function: ATP binding (GO:0005524);;	K00660|4.5e-83|mus:103972472|K00660 chalcone synthase [EC:2.3.1.74] | (RefSeq) chalcone synthase 2-like	Flavonoid biosynthesis (ko00941);; Circadian rhythm - plant (ko04712)	--	--	Chalcone and stilbene synthases, N-terminal domain;; Chalcone and stilbene synthases, C-terminal domain;; 3-Oxoacyl-[acyl-carrier-protein (ACP)] synthase III;; FAE1/Type III polyketide synthase-like protein	Type III polyketide synthase A OS=Arabidopsis thaliana OX=3702 GN=PKSA PE=1 SV=1	I	Lipid transport and metabolism	chromodomain-helicase-DNA-binding protein 1-like [Pyrus ussuriensis x Pyrus communis]
ONT.13700	--	--	--	--	--	--	--	--	--	--	--	PREDICTED: E3 ubiquitin-protein ligase XB3-like [Pyrus x bretschneideri]
ONT.13702	--	--	Biological Process: signal transduction (GO:0007165);; Cellular Component: integral component of membrane (GO:0016021);; Molecular Function: ADP binding (GO:0043531);;	K23533|8.5e-18|nta:107799167|K23533 leucine-rich repeat and immunoglobulin-like domain-containing nogo receptor-interacting protein | (RefSeq) disease resistance protein TAO1-like	--	--	--	--	--	--	--	PREDICTED: TMV resistance protein N-like, partial [Pyrus x bretschneideri]
ONT.13704	--	--	Molecular Function: DNA binding (GO:0003677);; Cellular Component: nucleus (GO:0005634);;	--	--	--	--	--	--	--	--	--
ONT.13705	--	--	--	--	--	--	--	Cgr1 family	--	S	Function unknown	PREDICTED: protein PXR1 isoform X1 [Pyrus x bretschneideri]
ONT.13714	--	--	--	K10666|6.3e-17|pmum:103331624|K10666 E3 ubiquitin-protein ligase RNF5 [EC:2.3.2.27] | (RefSeq) uncharacterized protein LOC103331624	Protein processing in endoplasmic reticulum (ko04141)	[O]	Posttranslational modification, protein turnover, chaperones	Zinc finger, C3HC4 type (RING finger);; Prokaryotic RING finger family 4;; Zinc finger, C3HC4 type (RING finger);; Zinc finger, C3HC4 type (RING finger);; zinc-RING finger domain;; Ring finger domain;; Anaphase-promoting complex subunit 11 RING-H2 finger	--	O	Posttranslational modification, protein turnover, chaperones	hypothetical protein D8674_030640 [Pyrus ussuriensis x Pyrus communis]
ONT.13715	--	--	--	K10666|1.8e-16|pmum:103331624|K10666 E3 ubiquitin-protein ligase RNF5 [EC:2.3.2.27] | (RefSeq) uncharacterized protein LOC103331624	Protein processing in endoplasmic reticulum (ko04141)	[O]	Posttranslational modification, protein turnover, chaperones	Zinc finger, C3HC4 type (RING finger);; Prokaryotic RING finger family 4;; Zinc finger, C3HC4 type (RING finger);; Zinc finger, C3HC4 type (RING finger);; zinc-RING finger domain;; Ring finger domain;; Anaphase-promoting complex subunit 11 RING-H2 finger	--	O	Posttranslational modification, protein turnover, chaperones	hypothetical protein DVH24_013960 [Malus domestica]
ONT.13717	--	--	--	--	--	--	--	--	--	--	--	--
ONT.13718	--	--	--	--	--	--	--	--	--	--	--	hypothetical protein DVH24_036429 [Malus domestica]
ONT.13719	--	--	--	--	--	--	--	--	--	--	--	S2-RNase [Pyrus ussuriensis x Pyrus communis]
ONT.13720	--	--	--	--	--	--	--	--	--	--	--	--
ONT.13730	--	--	Cellular Component: integral component of membrane (GO:0016021);;	--	--	--	--	--	--	--	--	hypothetical protein D8674_030858 [Pyrus ussuriensis x Pyrus communis]
ONT.13735	--	--	Biological Process: cell morphogenesis (GO:0000902);; Biological Process: cell morphogenesis involved in differentiation (GO:0000904);; Molecular Function: molecular_function (GO:0003674);; Molecular Function: nucleic acid binding (GO:0003676);; Molecular Function: DNA binding (GO:0003677);; Molecular Function: transcription factor activity, sequence-specific DNA binding (GO:0003700);; Molecular …	--	--	--	--	--	Scarecrow-like protein 22 OS=Arabidopsis thaliana OX=3702 GN=SCL22 PE=1 SV=1	K	Transcription	scarecrow-like protein 6 [Pyrus ussuriensis x Pyrus communis]
ONT.13737	--	--	--	--	--	--	--	--	--	--	--	--
ONT.13739	--	--	Biological Process: multicellular organism development (GO:0007275);;	--	--	--	--	YABBY protein	Protein YABBY 4 OS=Oryza sativa subsp. indica OX=39946 GN=YAB4 PE=3 SV=1	S	Function unknown	axial regulator YABBY 1 [Pyrus ussuriensis x Pyrus communis]
ONT.13742	--	--	--	--	--	--	--	Domain of unknown function (DUF4666)	--	--	--	hypothetical protein D8674_030882 [Pyrus ussuriensis x Pyrus communis]
ONT.13743	--	--	--	--	--	--	--	--	--	--	--	hypothetical protein D8674_030887 [Pyrus ussuriensis x Pyrus communis]
ONT.13746	--	--	--	--	--	--	--	--	--	--	--	--
ONT.13747	--	--	--	--	--	--	--	--	--	--	--	--
ONT.13750	--	--	--	--	--	--	--	--	--	--	--	hypothetical protein DVH24_014077 [Malus domestica]
ONT.13751	--	--	--	--	--	--	--	--	--	--	--	hypothetical protein DVH24_014077 [Malus domestica]
ONT.13752	--	--	--	--	--	--	--	--	--	--	--	hypothetical protein DVH24_014077 [Malus domestica]
ONT.13758	--	--	--	--	--	--	--	--	--	--	--	hypothetical protein C1H46_018137 [Malus baccata]
ONT.13760	--	--	--	--	--	--	--	--	--	--	--	--
ONT.13767	--	--	--	--	--	--	--	--	--	--	--	--
ONT.13769	--	--	--	--	--	--	--	--	--	--	--	--
ONT.13772	--	--	--	--	--	--	--	--	--	--	--	hypothetical protein DVH24_014126 [Malus domestica]
ONT.13779	--	--	--	--	--	--	--	--	--	--	--	--
ONT.1378	--	--	Cellular Component: transcription factor TFIIIB complex (GO:0000126);; Molecular Function: transcription factor activity, core RNA polymerase III binding (GO:0000995);; Molecular Function: TBP-class protein binding (GO:0017025);; Biological Process: DNA-templated transcriptional preinitiation complex assembly (GO:0070897);;	--	--	--	--	--	--	--	--	hypothetical protein DVH24_000944 [Malus domestica]
ONT.13782	--	--	--	--	--	--	--	--	--	S	Function unknown	BON1-associated protein 2-like [Pyrus ussuriensis x Pyrus communis]
ONT.13783	--	--	--	--	--	--	--	--	--	S	Function unknown	PREDICTED: BON1-associated protein 2-like [Pyrus x bretschneideri]
ONT.13794	--	--	--	--	--	--	--	--	--	--	--	--
ONT.13795	--	--	Molecular Function: nucleic acid binding (GO:0003676);; Biological Process: DNA integration (GO:0015074);;	K10742|9.9e-18|pxb:103965518|K10742 DNA replication ATP-dependent helicase Dna2 [EC:3.6.4.12] | (RefSeq) LOW QUALITY PROTEIN: DNA replication ATP-dependent helicase/nuclease DNA2-like	DNA replication (ko03030)	--	--	--	--	L	Replication, recombination and repair	hypothetical protein C1H46_039744 [Malus baccata]
ONT.13796	--	--	--	--	--	--	--	--	--	--	--	--
ONT.13800	--	--	--	--	--	--	--	--	--	--	--	hypothetical protein C1H46_013059 [Malus baccata]
ONT.13811	--	--	Biological Process: cortical microtubule organization (GO:0043622);;	--	--	--	--	--	--	--	--	methylesterase 11 [Pyrus ussuriensis x Pyrus communis]
ONT.13817	--	--	--	--	--	--	--	--	--	--	--	--
ONT.13823	--	--	--	--	--	--	--	--	--	--	--	hypothetical protein C1H46_043683 [Malus baccata]
ONT.13827	--	--	--	--	--	--	--	--	--	T	Signal transduction mechanisms	PREDICTED: putative disease resistance protein RGA4 [Pyrus x bretschneideri]
ONT.13837	--	--	Biological Process: protein glycosylation (GO:0006486);; Cellular Component: integral component of membrane (GO:0016021);; Molecular Function: transferase activity, transferring glycosyl groups (GO:0016757);;	--	--	[GMW]	Carbohydrate transport and metabolism;; Cell wall/membrane/envelope biogenesis;; Extracellular structures	Glycosyl transferase family 64 domain	Glycosyltransferase family 64 protein C4 OS=Arabidopsis thaliana OX=3702 GN=EPC1 PE=2 SV=1	--	--	unknown [Picea sitchensis]
ONT.13838	--	--	--	--	--	--	--	--	--	--	--	hypothetical protein D8674_031235 [Pyrus ussuriensis x Pyrus communis]
ONT.13841	--	--	Biological Process: chloroplast fission (GO:0010020);;	--	--	--	--	--	--	--	--	hypothetical protein D8674_031256 [Pyrus ussuriensis x Pyrus communis]
ONT.13845	--	--	Biological Process: lipid metabolic process (GO:0006629);; Molecular Function: phosphatidylcholine 1-acylhydrolase activity (GO:0008970);;	--	--	--	--	--	--	G	Carbohydrate transport and metabolism	hypothetical protein D8674_031285 [Pyrus ussuriensis x Pyrus communis]
ONT.13856	--	--	Biological Process: autophagy (GO:0006914);;	K08334|1.6e-46|mdm:103439331|K08334 beclin | (RefSeq) beclin-1-like protein	Autophagy - other (ko04136)	[T]	Signal transduction mechanisms	Apg6 BARA domain	Beclin-1-like protein OS=Arabidopsis thaliana OX=3702 GN=ATG6 PE=1 SV=2	T	Signal transduction mechanisms	beclin-1-like protein [Pyrus ussuriensis x Pyrus communis]
ONT.13858	--	--	Cellular Component: integral component of membrane (GO:0016021);; Molecular Function: polysaccharide binding (GO:0030247);;	K19041|1.5e-27|nau:109226804|K19041 E3 ubiquitin-protein ligase RNF38/44 [EC:2.3.2.27] | (RefSeq) RING-H2 finger protein ATL20-like	--	[O]	Posttranslational modification, protein turnover, chaperones	Ring finger domain;; RING-H2 zinc finger domain;; Zinc finger, C3HC4 type (RING finger);; RING-like zinc finger;; Zinc finger, C3HC4 type (RING finger);; Anaphase-promoting complex subunit 11 RING-H2 finger	RING-H2 finger protein ATL22 OS=Arabidopsis thaliana OX=3702 GN=ATL22 PE=2 SV=2	O	Posttranslational modification, protein turnover, chaperones	RING-H2 finger protein ATL21A [Pyrus ussuriensis x Pyrus communis]
ONT.13859	--	--	--	--	--	--	--	--	--	--	--	hypothetical protein C1H46_001016 [Malus baccata]
ONT.13861	--	--	--	--	--	--	--	--	--	--	--	--
ONT.13863	--	--	Biological Process: ubiquitin-dependent protein catabolic process (GO:0006511);; Biological Process: multicellular organism development (GO:0007275);; Molecular Function: zinc ion binding (GO:0008270);; Cellular Component: host cell nucleus (GO:0042025);;	K04506|4.0e-15|mdm:103426330|K04506 E3 ubiquitin-protein ligase SIAH1 [EC:2.3.2.27] | (RefSeq) E3 ubiquitin-protein ligase SINAT3-like isoform X1	Ubiquitin mediated proteolysis (ko04120)	--	--	--	--	O	Posttranslational modification, protein turnover, chaperones	E3 ubiquitin-protein ligase SINAT3 [Pyrus ussuriensis x Pyrus communis]
ONT.13865	--	--	--	--	--	--	--	--	--	--	--	hypothetical protein DVH24_011909 [Malus domestica]
ONT.13868	--	--	Molecular Function: nucleic acid binding (GO:0003676);; Biological Process: DNA integration (GO:0015074);;	--	--	--	--	--	--	--	--	S ribonuclease [Pyrus ussuriensis x Pyrus communis]
ONT.13870	--	--	Molecular Function: aspartic-type endopeptidase activity (GO:0004190);;	--	--	--	--	--	--	--	--	hypothetical protein DVH24_030682 [Malus domestica]
ONT.13874	--	--	--	K14503|2.1e-25|mdm:114821340|K14503 brassinosteroid resistant 1/2 | (RefSeq) BES1/BZR1 homolog protein 2-like	Plant hormone signal transduction (ko04075)	--	--	gag-polypeptide of LTR copia-type	--	L	Replication, recombination and repair	uncharacterized protein LOC103430293 [Malus domestica]
ONT.13875	--	--	Molecular Function: nucleic acid binding (GO:0003676);;	K23325|6.1e-11|psom:113306160|K23325 transducin beta-like protein 2 | (RefSeq) uncharacterized protein LOC113306160	--	[R]	General function prediction only	--	Retrovirus-related Pol polyprotein from transposon RE1 OS=Arabidopsis thaliana OX=3702 GN=RE1 PE=2 SV=1	T	Signal transduction mechanisms	uncharacterized protein LOC108173841 [Malus domestica]
ONT.13876	--	--	Molecular Function: cytochrome-b5 reductase activity, acting on NAD(P)H (GO:0004128);;	K00326|1.4e-16|mdm:103406887|K00326 cytochrome-b5 reductase [EC:1.6.2.2] | (RefSeq) NADH-cytochrome b5 reductase-like protein	Amino sugar and nucleotide sugar metabolism (ko00520)	--	--	--	NADH-cytochrome b5 reductase-like protein OS=Arabidopsis thaliana OX=3702 GN=CBR2 PE=1 SV=2	--	--	hypothetical protein DVH24_017816 [Malus domestica]
ONT.13893	--	--	Molecular Function: molecular_function (GO:0003674);; Molecular Function: nucleic acid binding (GO:0003676);; Molecular Function: DNA binding (GO:0003677);; Molecular Function: transcription factor activity, sequence-specific DNA binding (GO:0003700);; Molecular Function: binding (GO:0005488);; Cellular Component: cellular_component (GO:0005575);; Cellular Component: intracellular (GO:0005622);; …	--	--	[R]	General function prediction only	C2H2-type zinc finger	Zinc finger protein ZAT5 OS=Arabidopsis thaliana OX=3702 GN=ZAT5 PE=2 SV=1	S	Function unknown	hypothetical protein C1H46_020747 [Malus baccata]
ONT.1390	--	--	Cellular Component: integral component of membrane (GO:0016021);; Molecular Function: transmembrane transporter activity (GO:0022857);;	--	--	--	--	--	WAT1-related protein At5g07050 OS=Arabidopsis thaliana OX=3702 GN=At5g07050 PE=2 SV=1	--	--	WAT1-related protein [Pyrus ussuriensis x Pyrus communis]
ONT.13901	--	--	Molecular Function: ribulokinase activity (GO:0008741);;	--	--	--	--	--	--	G	Carbohydrate transport and metabolism	FGGY carbohydrate kinase domain-containing protein isoform X2 [Rosa chinensis]
ONT.13905	--	--	--	--	--	--	--	--	--	--	--	hypothetical protein D8674_031409 [Pyrus ussuriensis x Pyrus communis]
ONT.13912	--	--	--	--	--	--	--	--	--	--	--	--
ONT.13920	--	--	--	--	--	--	--	--	--	--	--	hypothetical protein C1H46_039716 [Malus baccata]
ONT.13924	--	--	--	--	--	--	--	--	--	--	--	--
ONT.13936	--	--	--	--	--	--	--	--	--	--	--	pectinesterase/pectinesterase inhibitor 44-like [Pyrus ussuriensis x Pyrus communis]
ONT.13937	--	--	--	--	--	--	--	--	--	--	--	hypothetical protein DVH24_023978 [Malus domestica]
ONT.13939	--	--	--	--	--	--	--	--	--	--	--	hypothetical protein C1H46_002462 [Malus baccata]
ONT.13947	--	--	--	--	--	--	--	--	--	--	--	--
ONT.13948	--	--	--	--	--	--	--	--	--	--	--	hypothetical protein DVH24_024014 [Malus domestica]
ONT.13959	--	--	--	--	--	--	--	--	--	--	--	--
ONT.13961	--	--	--	--	--	--	--	--	--	--	--	--
ONT.13962	--	--	--	--	--	--	--	--	--	--	--	--
ONT.13965	--	--	--	--	--	--	--	--	--	--	--	--
ONT.13966	--	--	--	--	--	--	--	--	--	--	--	--
ONT.13968	--	--	Cellular Component: integral component of membrane (GO:0016021);;	--	--	--	--	--	--	--	--	hypothetical protein C1H46_013493 [Malus baccata]
ONT.13974	--	--	--	--	--	--	--	--	--	--	--	--
ONT.13975	--	--	--	--	--	--	--	--	--	--	--	--
ONT.13977	--	--	--	--	--	--	--	--	--	O	Posttranslational modification, protein turnover, chaperones	E3 ubiquitin-protein ligase complex slx8-rfp subunit slx8 [Pyrus ussuriensis x Pyrus communis]
ONT.13989	--	--	--	--	--	--	--	--	--	--	--	--
ONT.13991	--	--	--	--	--	--	--	--	--	--	--	--
ONT.13992	--	--	--	--	--	--	--	--	--	--	--	--
ONT.13995	--	--	--	--	--	--	--	--	--	--	--	--
ONT.13998	--	--	Cellular Component: integral component of membrane (GO:0016021);;	--	--	--	--	--	Dolichyl-diphosphooligosaccharide--protein glycosyltransferase subunit 4A OS=Arabidopsis thaliana OX=3702 GN=OST4A PE=3 SV=1	--	--	PREDICTED: dolichyl-diphosphooligosaccharide--protein glycosyltransferase subunit 4A-like [Pyrus x bretschneideri]
ONT.1400	--	--	--	--	--	--	--	--	--	--	--	--
ONT.14001	--	--	--	--	--	--	--	--	--	--	--	--
ONT.14005	--	--	Molecular Function: hydrolase activity, hydrolyzing O-glycosyl compounds (GO:0004553);; Biological Process: carbohydrate metabolic process (GO:0005975);;	K19891|3.5e-20|var:108343590|K19891 glucan endo-1,3-beta-glucosidase 1/2/3 [EC:3.2.1.39] | (RefSeq) glucan endo-1,3-beta-glucosidase 1-like	Starch and sucrose metabolism (ko00500)	--	--	Glycosyl hydrolases family 17	Glucan endo-1,3-beta-glucosidase OS=Triticum aestivum OX=4565 GN=GLC1 PE=2 SV=1	G	Carbohydrate transport and metabolism	endo-1,3-beta-glucanase [Pyrus ussuriensis x Pyrus communis]
ONT.14006	--	--	--	--	--	--	--	--	--	--	--	hypothetical protein C1H46_029256 [Malus baccata]
ONT.14007	--	--	--	--	--	--	--	--	--	--	--	hypothetical protein C1H46_029256 [Malus baccata]
ONT.14008	--	--	Molecular Function: nucleic acid binding (GO:0003676);; Biological Process: DNA integration (GO:0015074);;	--	--	--	--	--	--	--	--	S ribonuclease [Pyrus ussuriensis x Pyrus communis]
ONT.1401	--	--	Cellular Component: extracellular region (GO:0005576);; Biological Process: rejection of self pollen (GO:0060320);;	K20093|3.0e-60|pxb:103946779|K20093 DNA excision repair protein ERCC-6-like [EC:3.6.4.12] | (RefSeq) protein CHROMATIN REMODELING 24 isoform X1	--	--	--	Plant self-incompatibility protein S1	--	--	--	hypothetical protein D8674_041499 [Pyrus ussuriensis x Pyrus communis]
ONT.14015	--	--	--	--	--	--	--	--	--	--	--	--
ONT.14017	--	--	--	--	--	--	--	--	--	--	--	--
ONT.14025	--	--	--	--	--	--	--	--	--	--	--	--
ONT.14031	--	--	--	--	--	--	--	--	--	--	--	--
ONT.14035	--	--	--	--	--	--	--	--	--	--	--	--
ONT.14037	--	--	--	--	--	--	--	--	--	--	--	hypothetical protein C1H46_039453 [Malus baccata]
ONT.14038	--	--	--	K15601|4.9e-13|psom:113331285|K15601 [histone H3]-dimethyl-L-lysine9 demethylase [EC:1.14.11.65] | (RefSeq) lysine-specific demethylase JMJ25-like	--	[R]	General function prediction only	--	Retrovirus-related Pol polyprotein from transposon RE2 OS=Arabidopsis thaliana OX=3702 GN=RE2 PE=4 SV=1	L	Replication, recombination and repair	hypothetical protein C1H46_011465 [Malus baccata]
ONT.1404	--	--	Biological Process: vacuolar transport (GO:0007034);;	K12195|1.1e-106|pxb:103946781|K12195 charged multivesicular body protein 6 | (RefSeq) vacuolar protein sorting-associated protein 20 homolog 2	Endocytosis (ko04144)	[R]	General function prediction only	Snf7	Vacuolar protein sorting-associated protein 20 homolog 1 OS=Arabidopsis thaliana OX=3702 GN=VPS20.1 PE=1 SV=1	U	Intracellular trafficking, secretion, and vesicular transport	PREDICTED: vacuolar protein sorting-associated protein 20 homolog 2 [Pyrus x bretschneideri]
ONT.14041	[O]	Posttranslational modification, protein turnover, chaperones	Cellular Component: cellular_component (GO:0005575);; Cellular Component: intracellular (GO:0005622);; Cellular Component: cell (GO:0005623);; Cellular Component: cytoplasm (GO:0005737);; Biological Process: response to stress (GO:0006950);; Biological Process: biological_process (GO:0008150);; Biological Process: response to temperature stimulus (GO:0009266);; Biological Process: response to hea…	K13993|2.5e-85|pxb:103936191|K13993 HSP20 family protein | (RefSeq) 16.9 kDa class I heat shock protein 2-like	Protein processing in endoplasmic reticulum (ko04141)	[O]	Posttranslational modification, protein turnover, chaperones	Hsp20/alpha crystallin family;; HSP20-like domain found in ArsA	18.2 kDa class I heat shock protein OS=Medicago sativa OX=3879 GN=HSP18.2 PE=2 SV=1	O	Posttranslational modification, protein turnover, chaperones	PREDICTED: 16.9 kDa class I heat shock protein 2-like [Pyrus x bretschneideri]
ONT.14042	--	--	Cellular Component: integral component of membrane (GO:0016021);;	--	--	--	--	--	--	--	--	hypothetical protein DVH24_019151 [Malus domestica]
ONT.1405	--	--	Molecular Function: DNA binding (GO:0003677);; Molecular Function: DNA topoisomerase type I activity (GO:0003917);; Cellular Component: chromosome (GO:0005694);; Biological Process: DNA topological change (GO:0006265);; Molecular Function: zinc ion binding (GO:0008270);;	K03165|4.2e-37|mdm:103431441|K03165 DNA topoisomerase III [EC:5.6.2.1] | (RefSeq) DNA topoisomerase 3-alpha	Homologous recombination (ko03440)	[L]	Replication, recombination and repair	--	DNA topoisomerase 3-alpha OS=Arabidopsis thaliana OX=3702 GN=TOP3A PE=1 SV=1	L	Replication, recombination and repair	DNA topoisomerase 3-alpha [Pyrus ussuriensis x Pyrus communis]
ONT.14051	--	--	--	--	--	--	--	--	--	--	--	hypothetical protein D8674_001262 [Pyrus ussuriensis x Pyrus communis]
ONT.14052	--	--	--	--	--	--	--	--	--	--	--	hypothetical protein D8674_031681 [Pyrus ussuriensis x Pyrus communis]
ONT.1406	--	--	--	--	--	--	--	--	--	--	--	--
ONT.14060	--	--	--	--	--	--	--	--	--	--	--	--
ONT.14062	--	--	Molecular Function: structural molecule activity (GO:0005198);; Biological Process: intracellular protein transport (GO:0006886);; Biological Process: vesicle-mediated transport (GO:0016192);; Cellular Component: clathrin coat of trans-Golgi network vesicle (GO:0030130);; Cellular Component: clathrin coat of coated pit (GO:0030132);;	--	--	--	--	--	Clathrin light chain 2 OS=Arabidopsis thaliana OX=3702 GN=CLC2 PE=1 SV=1	U	Intracellular trafficking, secretion, and vesicular transport	PREDICTED: clathrin light chain 2-like [Pyrus x bretschneideri]
ONT.1407	--	--	Molecular Function: methyltransferase activity (GO:0008168);; Cellular Component: integral component of membrane (GO:0016021);;	K23872|5.9e-47|fve:101292341|K23872 putative homogalacturonan methyltransferase [EC:2.1.1.-] | (RefSeq) probable methyltransferase PMT13	--	--	--	--	Probable methyltransferase PMT26 OS=Arabidopsis thaliana OX=3702 GN=At5g64030 PE=2 SV=1	S	Function unknown	hypothetical protein C1H46_038742 [Malus baccata]
ONT.14076	--	--	Cellular Component: anaphase-promoting complex (GO:0005680);;	K03348|1.4e-59|pxb:103958621|K03348 anaphase-promoting complex subunit 1 | (RefSeq) anaphase-promoting complex subunit 1	Ubiquitin mediated proteolysis (ko04120)	[DO]	Cell cycle control, cell division, chromosome partitioning;; Posttranslational modification, protein turnover, chaperones	--	Anaphase-promoting complex subunit 1 OS=Arabidopsis thaliana OX=3702 GN=APC1 PE=2 SV=1	--	--	anaphase-promoting complex subunit 1 [Pyrus ussuriensis x Pyrus communis]
ONT.14085	--	--	--	--	--	--	--	--	--	--	--	hypothetical protein C1H46_033310 [Malus baccata]
ONT.14089	--	--	Cellular Component: nucleus (GO:0005634);; Biological Process: chromatin remodeling (GO:0006338);;	K11662|8.3e-37|mdm:103447940|K11662 actin-related protein 6 | (RefSeq) actin-related protein 6-like	--	[Z]	Cytoskeleton	--	Actin-related protein 6 OS=Arabidopsis thaliana OX=3702 GN=ARP6 PE=1 SV=1	Z	Cytoskeleton	actin-related protein 6-like [Malus domestica]
ONT.1409	[T]	Signal transduction mechanisms	Molecular Function: ATP binding (GO:0005524);; Cellular Component: integral component of membrane (GO:0016021);; Molecular Function: ATPase activity (GO:0016887);;	K05681|1.7e-241|gmx:100818395|K05681 ATP-binding cassette, subfamily G (WHITE), member 2 | (RefSeq) ABC transporter G family member 5	ABC transporters (ko02010)	[Q]	Secondary metabolites biosynthesis, transport and catabolism	ABC-2 type transporter;; ABC transporter;; ABC-2 type transporter	ABC transporter G family member 5 OS=Arabidopsis thaliana OX=3702 GN=ABCG5 PE=2 SV=1	Q	Secondary metabolites biosynthesis, transport and catabolism	PREDICTED: ABC transporter G family member 5 [Pyrus x bretschneideri]
ONT.14095	--	--	--	K17292|4.2e-06|aip:107633481|K17292 tubulin-specific chaperone A | (RefSeq) tubulin-folding cofactor A-like	--	--	--	--	--	S	Function unknown	PREDICTED: uncharacterized protein LOC103942213 [Pyrus x bretschneideri]
ONT.141	--	--	--	--	--	--	--	--	--	--	--	--
ONT.1411	--	--	--	--	--	--	--	--	--	--	--	--
ONT.14110	--	--	--	--	--	--	--	--	--	--	--	hypothetical protein D8674_031839 [Pyrus ussuriensis x Pyrus communis]
ONT.14111	--	--	--	--	--	--	--	--	--	--	--	--
ONT.14122	--	--	--	--	--	--	--	--	--	S	Function unknown	abhydrolase domain-containing protein abhd-5.2 [Malus domestica]
ONT.14127	--	--	Molecular Function: molecular_function (GO:0003674);; Molecular Function: transporter activity (GO:0005215);; Cellular Component: cellular_component (GO:0005575);; Cellular Component: intracellular (GO:0005622);; Cellular Component: cell (GO:0005623);; Cellular Component: cytoplasm (GO:0005737);; Cellular Component: mitochondrion (GO:0005739);; Cellular Component: plasma membrane (GO:0005886);; B…	--	--	--	--	--	--	C	Energy production and conversion	hypothetical protein D8674_031883 [Pyrus ussuriensis x Pyrus communis]
ONT.14139	--	--	--	--	--	--	--	--	--	--	--	--
ONT.14140	--	--	Cellular Component: integral component of membrane (GO:0016021);;	K01698|3.2e-07|mdm:103445227|K01698 porphobilinogen synthase [EC:4.2.1.24] | (RefSeq) delta-aminolevulinic acid dehydratase, chloroplastic-like	Porphyrin and chlorophyll metabolism (ko00860)	--	--	--	Delta-aminolevulinic acid dehydratase, chloroplastic OS=Glycine max OX=3847 GN=HEMB PE=2 SV=1	--	--	PREDICTED: uncharacterized protein LOC103927733 isoform X2 [Pyrus x bretschneideri]
ONT.14141	--	--	--	--	--	--	--	--	--	--	--	--
ONT.14143	--	--	--	--	--	--	--	--	--	--	--	--
ONT.14155	--	--	Molecular Function: NAD+ kinase activity (GO:0003951);; Biological Process: signal transduction (GO:0007165);; Molecular Function: hydrolase activity (GO:0016787);;	K09422|8.5e-07|mdm:103453987|K09422 transcription factor MYB, plant | (RefSeq) transcription factor DUO1-like	--	--	--	--	--	C	Energy production and conversion	hypothetical protein DVH24_024554 [Malus domestica]
ONT.14159	--	--	--	--	--	--	--	--	--	--	--	--
ONT.14175	--	--	--	--	--	--	--	--	--	--	--	--
ONT.14183	--	--	--	--	--	--	--	--	--	--	--	--
ONT.1419	[Q]	Secondary metabolites biosynthesis, transport and catabolism	Biological Process: biosynthetic process (GO:0009058);; Molecular Function: biphenyl synthase activity (GO:0033815);;	K21384|1.2e-57|pxb:103945211|K21384 3,5-dihydroxybiphenyl/4-hydroxycoumarin synthase [EC:2.3.1.177 2.3.1.208] | (RefSeq) 4-hydroxycoumarin synthase 1-like	--	--	--	Chalcone and stilbene synthases, C-terminal domain	4-hydroxycoumarin synthase 1 OS=Sorbus aucuparia OX=36599 GN=BIS2 PE=1 SV=1	H	Coenzyme transport and metabolism	4-hydroxycoumarin synthase 1 [Malus domestica]
ONT.14190	--	--	Molecular Function: RNA binding (GO:0003723);; Molecular Function: helicase activity (GO:0004386);; Molecular Function: ATP binding (GO:0005524);; Cellular Component: nucleus (GO:0005634);; Biological Process: signal transduction (GO:0007165);; Cellular Component: integral component of membrane (GO:0016021);; Molecular Function: ADP binding (GO:0043531);;	K13459|4.9e-33|vvi:100265494|K13459 disease resistance protein RPS2 | (RefSeq) probable disease resistance protein At1g52660	Plant-pathogen interaction (ko04626)	--	--	--	Disease resistance protein Roq1 OS=Nicotiana benthamiana OX=4100 GN=ROQ1 PE=1 SV=1	O	Posttranslational modification, protein turnover, chaperones	PREDICTED: protein SUPPRESSOR OF npr1-1, CONSTITUTIVE 1-like, partial [Pyrus x bretschneideri]
ONT.14191	--	--	Molecular Function: RNA binding (GO:0003723);; Molecular Function: helicase activity (GO:0004386);; Molecular Function: ATP binding (GO:0005524);; Cellular Component: nucleus (GO:0005634);; Biological Process: signal transduction (GO:0007165);; Cellular Component: integral component of membrane (GO:0016021);; Molecular Function: ADP binding (GO:0043531);;	K17085|8.3e-23|pxb:103935666|K17085 transmembrane 9 superfamily member 1 | (RefSeq) transmembrane 9 superfamily member 5-like	--	[U]	Intracellular trafficking, secretion, and vesicular transport	--	Transmembrane 9 superfamily member 5 OS=Arabidopsis thaliana OX=3702 GN=TMN5 PE=2 SV=1	U	Intracellular trafficking, secretion, and vesicular transport	protein suppressor of npr1-1 [Pyrus ussuriensis x Pyrus communis]
ONT.14192	--	--	Biological Process: signal transduction (GO:0007165);;	K13459|1.9e-35|vvi:100265494|K13459 disease resistance protein RPS2 | (RefSeq) probable disease resistance protein At1g52660	Plant-pathogen interaction (ko04626)	--	--	TIR domain;; TIR domain	Disease resistance protein Roq1 OS=Nicotiana benthamiana OX=4100 GN=ROQ1 PE=1 SV=1	--	--	protein SUPPRESSOR OF npr1-1, CONSTITUTIVE 1-like [Malus domestica]
ONT.1420	--	--	--	--	--	--	--	--	--	--	--	hypothetical protein D8674_014878 [Pyrus ussuriensis x Pyrus communis]
ONT.14215	--	--	--	--	--	--	--	--	--	--	--	transcriptional corepressor SEUSS-like [Pyrus ussuriensis x Pyrus communis]
ONT.14221	--	--	Molecular Function: methylmalonate-semialdehyde dehydrogenase (acylating) activity (GO:0004491);;	--	--	--	--	--	--	S	Function unknown	PKS-NRPS hybrid synthetase CHGG_01239-like [Malus domestica]
ONT.14241	--	--	Molecular Function: nucleic acid binding (GO:0003676);; Molecular Function: methyltransferase activity (GO:0008168);; Biological Process: methylation (GO:0032259);;	K23960|2.7e-136|pxb:103958235|K23960 mRNA m6A methyltransferase non-catalytic subunit | (RefSeq) methyltransferase-like protein 1	--	--	--	--	--	K	Transcription	methyltransferase-like protein 1 [Pyrus ussuriensis x Pyrus communis]
ONT.14242	--	--	Molecular Function: microtubule motor activity (GO:0003777);; Molecular Function: ATP binding (GO:0005524);; Cellular Component: microtubule (GO:0005874);; Biological Process: microtubule-based movement (GO:0007018);; Molecular Function: microtubule binding (GO:0008017);;	K10405|5.3e-25|pxb:103956359|K10405 kinesin family member C1 | (RefSeq) kinesin-1	--	--	--	--	--	Z	Cytoskeleton	kinesin-1 [Pyrus ussuriensis x Pyrus communis]
ONT.14243	--	--	Molecular Function: transferase activity, transferring acyl groups other than amino-acyl groups (GO:0016747);;	K19747|4.3e-160|pxb:103958234|K19747 BAHD acyltransferase [EC:2.3.1.-] | (RefSeq) BAHD acyltransferase DCR isoform X1	--	--	--	Transferase family	BAHD acyltransferase DCR OS=Arabidopsis thaliana OX=3702 GN=DCR PE=2 SV=1	S	Function unknown	BAHD acyltransferase DCR [Pyrus ussuriensis x Pyrus communis]
ONT.1428	--	--	Molecular Function: metal ion binding (GO:0046872);;	--	--	--	--	--	--	S	Function unknown	PREDICTED: uncharacterized protein LOC103946743 isoform X2 [Pyrus x bretschneideri]
ONT.14293	--	--	Molecular Function: nucleic acid binding (GO:0003676);; Biological Process: DNA integration (GO:0015074);;	--	--	--	--	--	--	L	Replication, recombination and repair	PREDICTED: uncharacterized protein LOC103931269 [Pyrus x bretschneideri]
ONT.14294	--	--	--	--	--	--	--	--	--	--	--	--
ONT.14297	--	--	--	--	--	--	--	--	--	--	--	--
ONT.14301	--	--	Molecular Function: metal ion binding (GO:0046872);;	--	--	[R]	General function prediction only	Yippee zinc-binding/DNA-binding /Mis18, centromere assembly	Protein yippee-like At4g27740 OS=Arabidopsis thaliana OX=3702 GN=At4g27740 PE=3 SV=1	S	Function unknown	protein yippee-like [Pyrus ussuriensis x Pyrus communis]
ONT.14304	--	--	Molecular Function: molybdate ion transmembrane transporter activity (GO:0015098);; Cellular Component: integral component of membrane (GO:0016021);;	K24175|9.7e-79|pxb:103951617|K24175 MFS transporter, MFS domain-containing protein family, molybdate-anion transporter | (RefSeq) molybdate-anion transporter-like	--	[G]	Carbohydrate transport and metabolism	Sugar-tranasporters, 12 TM	--	G	Carbohydrate transport and metabolism	hypothetical protein DVH24_022372 [Malus domestica]
ONT.14309	--	--	--	--	--	--	--	--	--	--	--	--
ONT.14313	--	--	--	--	--	--	--	--	--	--	--	--
ONT.14324	--	--	--	--	--	--	--	--	--	--	--	E3 ubiquitin-protein ligase RHA2A-like [Pyrus ussuriensis x Pyrus communis]
ONT.14326	--	--	Cellular Component: integral component of membrane (GO:0016021);;	--	--	--	--	--	--	--	--	hypothetical protein DVH24_033495 [Malus domestica]
ONT.14327	--	--	Cellular Component: integral component of membrane (GO:0016021);;	--	--	--	--	--	--	P	Inorganic ion transport and metabolism	hypothetical protein D8674_032337 [Pyrus ussuriensis x Pyrus communis]
ONT.14335	--	--	--	--	--	--	--	--	--	--	--	hypothetical protein DVH24_030066 [Malus domestica]
ONT.14364	--	--	Cellular Component: integral component of membrane (GO:0016021);;	--	--	--	--	--	--	--	--	S ribonuclease [Pyrus ussuriensis x Pyrus communis]
ONT.14367	--	--	--	--	--	--	--	Vacuolar protein sorting-associated protein 62	--	S	Function unknown	hypothetical protein D8674_030083 [Pyrus ussuriensis x Pyrus communis]
ONT.14369	--	--	Molecular Function: molecular_function (GO:0003674);; Molecular Function: nucleic acid binding (GO:0003676);; Molecular Function: DNA binding (GO:0003677);; Molecular Function: transcription factor activity, sequence-specific DNA binding (GO:0003700);; Molecular Function: catalytic activity (GO:0003824);; Molecular Function: binding (GO:0005488);; Biological Process: chromatin organization (GO:00…	--	--	--	--	--	--	B	Chromatin structure and dynamics	hypothetical protein C1H46_002555 [Malus baccata]
ONT.14370	--	--	--	K13648|2.8e-44|mdm:103445708|K13648 alpha-1,4-galacturonosyltransferase [EC:2.4.1.43] | (RefSeq) probable galacturonosyltransferase 6 isoform X1	Amino sugar and nucleotide sugar metabolism (ko00520)	--	--	--	Probable galacturonosyltransferase 6 OS=Arabidopsis thaliana OX=3702 GN=GAUT6 PE=2 SV=1	S	Function unknown	hypothetical protein C1H46_016379 [Malus baccata]
ONT.14374	--	--	--	--	--	--	--	--	--	--	--	S2-RNase [Pyrus ussuriensis x Pyrus communis]
ONT.14376	--	--	Cellular Component: 1,3-beta-D-glucan synthase complex (GO:0000148);; Molecular Function: 1,3-beta-D-glucan synthase activity (GO:0003843);; Cellular Component: cellular_component (GO:0005575);; Cellular Component: intracellular (GO:0005622);; Cellular Component: cell (GO:0005623);; Cellular Component: cytoplasm (GO:0005737);; Cellular Component: plasma membrane (GO:0005886);; Cellular Component:…	K11000|1.4e-63|pxb:103945817|K11000 callose synthase [EC:2.4.1.-] | (RefSeq) callose synthase 1	--	[M]	Cell wall/membrane/envelope biogenesis	--	Callose synthase 2 OS=Arabidopsis thaliana OX=3702 GN=CALS2 PE=2 SV=3	M	Cell wall/membrane/envelope biogenesis	PREDICTED: callose synthase 1 [Pyrus x bretschneideri]
ONT.14380	--	--	--	--	--	--	--	--	--	--	--	--
ONT.14381	--	--	--	--	--	--	--	--	--	--	--	hypothetical protein C1H46_020844 [Malus baccata]
ONT.14383	--	--	--	--	--	--	--	--	--	--	--	hypothetical protein DVH24_016188 [Malus domestica]
ONT.14394	--	--	--	--	--	--	--	--	--	--	--	PREDICTED: uncharacterized protein LOC103945897 isoform X2 [Pyrus x bretschneideri]
ONT.14395	--	--	Biological Process: cell fate specification (GO:0001708);; Biological Process: multicellular organism development (GO:0007275);; Biological Process: pattern specification process (GO:0007389);; Biological Process: biological_process (GO:0008150);; Biological Process: anatomical structure morphogenesis (GO:0009653);; Biological Process: embryo development (GO:0009790);; Biological Process: embryon…	--	--	--	--	F-box domain;; Coiled-coil region of Oberon	Protein OBERON 4 OS=Arabidopsis thaliana OX=3702 GN=OBE4 PE=1 SV=2	S	Function unknown	PREDICTED: protein OBERON 4-like isoform X1 [Pyrus x bretschneideri]
ONT.14399	--	--	--	--	--	--	--	--	--	--	--	hypothetical protein C1H46_001347 [Malus baccata]
ONT.14403	--	--	--	--	--	--	--	--	--	--	--	--
ONT.14407	--	--	--	--	--	--	--	--	--	--	--	putative disease resistance protein RGA4 isoform X3 [Malus domestica]
ONT.14409	[T]	Signal transduction mechanisms	Molecular Function: protein kinase activity (GO:0004672);; Molecular Function: ATP binding (GO:0005524);;	K08835|8.3e-103|mdm:103420489|K08835 serine/threonine-protein kinase OSR1/STK39 [EC:2.7.11.1] | (RefSeq) serine/threonine-protein kinase BLUS1-like	--	[T]	Signal transduction mechanisms	Protein kinase domain;; Protein tyrosine and serine/threonine kinase	Serine/threonine-protein kinase BLUS1 OS=Arabidopsis thaliana OX=3702 GN=BLUS1 PE=1 SV=1	T	Signal transduction mechanisms	serine/threonine-protein kinase BLUS1-like [Pyrus ussuriensis x Pyrus communis]
ONT.14421	--	--	--	K23398|2.8e-13|pxb:103958811|K23398 activating signal cointegrator 1 | (RefSeq) LOW QUALITY PROTEIN: uncharacterized protein LOC103958811	--	[K]	Transcription	JmjC domain, hydroxylase	--	--	--	PREDICTED: uncharacterized protein LOC103939662 [Pyrus x bretschneideri]
ONT.14426	--	--	--	--	--	--	--	--	--	--	--	--
ONT.14427	--	--	Molecular Function: protein binding (GO:0005515);;	--	--	[O]	Posttranslational modification, protein turnover, chaperones	F-box domain	Protein SUPPRESSOR OF MAX2 1 OS=Arabidopsis thaliana OX=3702 GN=SMAX1 PE=1 SV=1	--	--	PREDICTED: uncharacterized protein LOC103957609 isoform X2 [Pyrus x bretschneideri]
ONT.14429	--	--	Molecular Function: molecular_function (GO:0003674);; Molecular Function: nucleic acid binding (GO:0003676);; Molecular Function: RNA binding (GO:0003723);; Molecular Function: catalytic activity (GO:0003824);; Molecular Function: nuclease activity (GO:0004518);; Molecular Function: endonuclease activity (GO:0004519);; Molecular Function: binding (GO:0005488);; Cellular Component: cellular_compon…	--	--	[R]	General function prediction only	--	Pentatricopeptide repeat-containing protein At4g20740 OS=Arabidopsis thaliana OX=3702 GN=At4g20740 PE=3 SV=1	S	Function unknown	PREDICTED: pentatricopeptide repeat-containing protein At4g20740 [Pyrus x bretschneideri]
ONT.14432	--	--	--	--	--	--	--	--	--	S	Function unknown	hypothetical protein C1H46_018182 [Malus baccata]
ONT.14434	--	--	--	--	--	--	--	--	--	--	--	PREDICTED: uncharacterized protein LOC103967571 [Pyrus x bretschneideri]
ONT.14437	--	--	--	K03046|3.2e-07|pper:9978702|K03046 DNA-directed RNA polymerase subunit beta' [EC:2.7.7.6] | (RefSeq) rpoC1, PrpeC_p012; RNA polymerase beta	RNA polymerase (ko03020)	--	--	--	DNA-directed RNA polymerase subunit beta' OS=Populus alba OX=43335 GN=rpoC1 PE=3 SV=1	--	--	hypothetical protein DVH24_004835 [Malus domestica]
ONT.14438	--	--	--	--	--	--	--	--	--	--	--	--
ONT.14449	--	--	Cellular Component: cellular_component (GO:0005575);; Cellular Component: intracellular (GO:0005622);; Cellular Component: cell (GO:0005623);; Cellular Component: nucleus (GO:0005634);; Cellular Component: nucleoplasm (GO:0005654);; Cellular Component: mRNA cleavage and polyadenylation specificity factor complex (GO:0005847);; Cellular Component: mRNA cleavage factor complex (GO:0005849);; Biolog…	K15542|4.6e-45|pxb:103952148|K15542 polyadenylation factor subunit 2 | (RefSeq) flowering time control protein FY-like	mRNA surveillance pathway (ko03015)	[A]	RNA processing and modification	--	Flowering time control protein FY OS=Arabidopsis thaliana OX=3702 GN=FY PE=1 SV=1	A	RNA processing and modification	PREDICTED: flowering time control protein FY-like [Pyrus x bretschneideri]
ONT.14452	--	--	--	--	--	--	--	--	--	--	--	--
ONT.14454	--	--	--	--	--	--	--	--	--	--	--	--
ONT.14467	--	--	--	--	--	--	--	--	--	--	--	--
ONT.14469	--	--	Cellular Component: integral component of membrane (GO:0016021);;	K01537|9.1e-36|pavi:110773092|K01537 P-type Ca2+ transporter type 2C [EC:7.2.2.10] | (RefSeq) putative calcium-transporting ATPase 11, plasma membrane-type isoform X1	--	--	--	--	--	S	Function unknown	PREDICTED: uncharacterized protein LOC108867578 [Pyrus x bretschneideri]
ONT.14471	--	--	Molecular Function: single-stranded DNA binding (GO:0003697);; Biological Process: flower development (GO:0009908);;	--	--	--	--	--	--	K	Transcription	hypothetical protein DVH24_015892 [Malus domestica]
ONT.14485	--	--	--	--	--	--	--	--	--	--	--	--
ONT.14488	[C]	Energy production and conversion	Molecular Function: oxidoreductase activity (GO:0016491);;	K19784|1.5e-99|mdm:103438622|K19784 chromate reductase, NAD(P)H dehydrogenase (quinone) | (RefSeq) LOW QUALITY PROTEIN: NADPH:quinone oxidoreductase	--	[R]	General function prediction only	NADPH-dependent FMN reductase;; Flavodoxin-like fold	NADPH:quinone oxidoreductase OS=Arabidopsis thaliana OX=3702 GN=NQR PE=1 SV=1	S	Function unknown	NADPH:quinone oxidoreductase [Pyrus ussuriensis x Pyrus communis]
ONT.14489	--	--	--	--	--	--	--	--	--	--	--	--
ONT.14490	--	--	Molecular Function: double-stranded DNA binding (GO:0003690);; Biological Process: regulation of transcription, DNA-templated (GO:0006355);;	K15032|3.0e-26|pxb:108865296|K15032 mTERF domain-containing protein, mitochondrial | (RefSeq) transcription termination factor MTERF15, mitochondrial-like	--	--	--	--	--	S	Function unknown	hypothetical protein DVH24_015860 [Malus domestica]
ONT.14493	--	--	Biological Process: reproduction (GO:0000003);; Biological Process: response to acid chemical (GO:0001101);; Biological Process: defense response to insect (GO:0002213);; Biological Process: immune system process (GO:0002376);; Biological Process: developmental process involved in reproduction (GO:0003006);; Biological Process: proteolysis (GO:0006508);; Biological Process: ubiquitin-dependent pr…	K13463|3.4e-18|mdm:103444810|K13463 coronatine-insensitive protein 1 | (RefSeq) coronatine-insensitive protein 1-like	Plant hormone signal transduction (ko04075)	[R]	General function prediction only	--	Coronatine-insensitive protein 1 OS=Arabidopsis thaliana OX=3702 GN=COI1 PE=1 SV=1	S	Function unknown	coronatine-insensitive protein 1-like [Malus domestica]
ONT.14494	--	--	--	--	--	--	--	--	--	--	--	hypothetical protein C1H46_017729 [Malus baccata]
ONT.14496	--	--	--	--	--	--	--	--	--	--	--	--
ONT.1450	--	--	--	--	--	--	--	Domain of unknown function (DUF4666)	--	S	Function unknown	hypothetical protein D8674_014986 [Pyrus ussuriensis x Pyrus communis]
ONT.14503	--	--	--	K07466|7.1e-15|mdm:103449955|K07466 replication factor A1 | (RefSeq) replication protein A 70 kDa DNA-binding subunit isoform X1	DNA replication (ko03030);; Nucleotide excision repair (ko03420);; Mismatch repair (ko03430);; Homologous recombination (ko03440)	--	--	--	--	--	--	hypothetical protein C1H46_000177 [Malus baccata]
ONT.14505	--	--	--	--	--	--	--	--	--	Q	Secondary metabolites biosynthesis, transport and catabolism	TMV resistance protein N-like isoform X1 [Malus domestica]
ONT.14506	--	--	--	--	--	--	--	--	--	--	--	--
ONT.14507	--	--	--	--	--	--	--	--	--	--	--	--
ONT.14512	--	--	--	--	--	--	--	--	--	--	--	--
ONT.14513	--	--	--	--	--	--	--	--	--	--	--	--
ONT.14516	--	--	Cellular Component: ESCRT II complex (GO:0000814);; Molecular Function: phosphatidylinositol-3-phosphate binding (GO:0032266);; Biological Process: endosome transport via multivesicular body sorting pathway (GO:0032509);; Molecular Function: ubiquitin binding (GO:0043130);;	K12190|1.5e-108|mdm:103418492|K12190 ESCRT-II complex subunit VPS36 | (RefSeq) vacuolar protein sorting-associated protein 36 isoform X1	Endocytosis (ko04144)	[U]	Intracellular trafficking, secretion, and vesicular transport	Vacuolar protein sorting protein 36 Vps36	Vacuolar protein sorting-associated protein 36 OS=Arabidopsis thaliana OX=3702 GN=VPS36 PE=1 SV=1	U	Intracellular trafficking, secretion, and vesicular transport	vacuolar protein sorting-associated protein 36-like [Pyrus ussuriensis x Pyrus communis]
ONT.14517	--	--	Molecular Function: oxidoreductase activity, acting on single donors with incorporation of molecular oxygen, incorporation of two atoms of oxygen (GO:0016702);; Molecular Function: metal ion binding (GO:0046872);;	--	--	--	--	--	--	--	--	PREDICTED: uncharacterized protein LOC103934585 [Pyrus x bretschneideri]
ONT.14518	--	--	--	--	--	--	--	--	--	--	--	pectinesterase/pectinesterase inhibitor 34 [Pyrus ussuriensis x Pyrus communis]
ONT.1452	--	--	--	--	--	--	--	--	--	--	--	hypothetical protein C1H46_001708 [Malus baccata]
ONT.14521	--	--	--	--	--	--	--	--	--	--	--	--
ONT.14525	--	--	--	--	--	--	--	--	--	--	--	hypothetical protein D8674_038547 [Pyrus ussuriensis x Pyrus communis]
ONT.14528	--	--	--	--	--	--	--	--	--	--	--	--
ONT.14529	--	--	--	--	--	--	--	--	--	--	--	--
ONT.1453	--	--	--	--	--	--	--	--	--	--	--	--
ONT.14530	--	--	--	--	--	--	--	--	--	--	--	--
ONT.14531	--	--	Molecular Function: protein tyrosine/serine/threonine phosphatase activity (GO:0008138);; Cellular Component: integral component of membrane (GO:0016021);;	--	--	--	--	--	--	V	Defense mechanisms	hypothetical protein D8674_030387 [Pyrus ussuriensis x Pyrus communis]
ONT.14533	--	--	Cellular Component: early endosome (GO:0005769);; Cellular Component: plasma membrane (GO:0005886);; Molecular Function: magnesium ion transmembrane transporter activity (GO:0015095);; Cellular Component: integral component of membrane (GO:0016021);;	K22733|4.3e-18|mdm:103404508|K22733 magnesium transporter | (RefSeq) probable magnesium transporter NIPA8	--	[S]	Function unknown	--	Probable magnesium transporter NIPA8 OS=Arabidopsis thaliana OX=3702 GN=At3g26670 PE=2 SV=1	P	Inorganic ion transport and metabolism	hypothetical protein DVH24_031532 [Malus domestica]
ONT.14535	--	--	Cellular Component: integral component of membrane (GO:0016021);;	--	--	--	--	--	--	O	Posttranslational modification, protein turnover, chaperones	inactive protein RESTRICTED TEV MOVEMENT 2 [Pyrus ussuriensis x Pyrus communis]
ONT.14538	--	--	--	--	--	--	--	--	--	L	Replication, recombination and repair	ribonuclease H protein [Pyrus ussuriensis x Pyrus communis]
ONT.14539	--	--	Cellular Component: nucleus (GO:0005634);; Biological Process: negative regulation of transcription, DNA-templated (GO:0045892);;	K14834|1.4e-12|peq:110018374|K14834 nucleolar complex protein 3 | (RefSeq) nucleolar complex protein 3 homolog isoform X1	--	--	--	Transcriptional repressor, ovate	Transcription repressor OFP13 OS=Arabidopsis thaliana OX=3702 GN=OFP13 PE=1 SV=1	S	Function unknown	hypothetical protein D8674_030404 [Pyrus ussuriensis x Pyrus communis]
ONT.1454	--	--	--	--	--	--	--	--	--	--	--	--
ONT.14542	--	--	--	--	--	--	--	--	--	--	--	hypothetical protein C1H46_001258 [Malus baccata]
ONT.14544	--	--	--	--	--	--	--	--	--	--	--	--
ONT.14548	--	--	--	--	--	--	--	--	--	--	--	--
ONT.14558	--	--	--	--	--	--	--	--	--	--	--	hypothetical protein D8674_030439 [Pyrus ussuriensis x Pyrus communis]
ONT.14560	--	--	--	--	--	--	--	--	--	--	--	--
ONT.14564	--	--	Molecular Function: protein binding (GO:0005515);; Biological Process: biological_process (GO:0008150);; Biological Process: tissue development (GO:0009888);; Biological Process: meristem maintenance (GO:0010073);; Biological Process: multicellular organismal process (GO:0032501);; Biological Process: developmental process (GO:0032502);; Biological Process: meristem development (GO:0048507);; Bio…	--	--	[R]	General function prediction only	Leucine Rich repeats (2 copies);; Leucine rich repeat;; Leucine Rich repeat;; Leucine Rich Repeat;; Leucine Rich repeats (2 copies);; Leucine Rich Repeat	Receptor-like protein 6 OS=Arabidopsis thaliana OX=3702 GN=RLP6 PE=3 SV=1	T	Signal transduction mechanisms	PREDICTED: receptor-like protein 12 [Pyrus x bretschneideri]
ONT.14565	[K]	Transcription	Molecular Function: DNA binding (GO:0003677);; Molecular Function: DNA-directed 5'-3' RNA polymerase activity (GO:0003899);; Biological Process: transcription, DNA-templated (GO:0006351);; Cellular Component: chloroplast (GO:0009507);; Molecular Function: ribonucleoside binding (GO:0032549);;	K03043|6.0e-40|cann:13540196|K03043 DNA-directed RNA polymerase subunit beta [EC:2.7.7.6] | (RefSeq) rpoB, C329_p076; RNA polymerase beta subunit	RNA polymerase (ko03020)	[K]	Transcription	RNA polymerase Rpb2, domain 7;; RNA polymerase Rpb2, domain 6	DNA-directed RNA polymerase subunit beta OS=Atropa belladonna OX=33113 GN=rpoB PE=3 SV=1	K	Transcription	DNA-directed RNA polymerase beta subunit [Gustavia serrata]
ONT.14567	--	--	--	K22255|3.1e-22|pxb:103927865|K22255 ATPase inhibitor, mitochondrial | (RefSeq) uncharacterized protein At2g27730, mitochondrial-like	--	--	--	--	--	T	Signal transduction mechanisms	hypothetical protein DVH24_013693 [Malus domestica]
ONT.14569	--	--	--	--	--	--	--	--	--	--	--	--
ONT.14570	--	--	--	--	--	--	--	--	--	--	--	--
ONT.14576	--	--	Biological Process: carbohydrate metabolic process (GO:0005975);; Biological Process: malate metabolic process (GO:0006108);; Biological Process: signal transduction (GO:0007165);; Molecular Function: ADP binding (GO:0043531);; Molecular Function: malate dehydrogenase (NADP+) activity (GO:0046554);;	K13459|7.1e-38|dzi:111275814|K13459 disease resistance protein RPS2 | (RefSeq) probable disease resistance protein At1g61300	Plant-pathogen interaction (ko04626)	--	--	TIR domain;; TIR domain	Disease resistance protein RPV1 OS=Vitis rotundifolia OX=103349 GN=RPV1 PE=1 SV=1	--	--	PREDICTED: TMV resistance protein N-like [Pyrus x bretschneideri]
ONT.14577	--	--	Cellular Component: nucleus (GO:0005634);;	K14782|7.5e-57|mdm:103426878|K14782 protein AATF/BFR2 | (RefSeq) protein AATF-like	--	[KU]	Transcription;; Intracellular trafficking, secretion, and vesicular transport	--	--	--	--	protein AATF-like [Malus domestica]
ONT.14587	--	--	--	--	--	--	--	--	--	--	--	--
ONT.14590	--	--	Molecular Function: DNA binding (GO:0003677);; Molecular Function: endonuclease activity (GO:0004519);;	K08991|2.6e-19|pxb:103951685|K08991 crossover junction endonuclease MUS81 [EC:3.1.22.-] | (RefSeq) crossover junction endonuclease MUS81-like	Homologous recombination (ko03440)	--	--	--	Crossover junction endonuclease MUS81 OS=Arabidopsis thaliana OX=3702 GN=MUS81 PE=1 SV=1	L	Replication, recombination and repair	PREDICTED: crossover junction endonuclease MUS81-like [Pyrus x bretschneideri]
ONT.14594	[O]	Posttranslational modification, protein turnover, chaperones	Molecular Function: UDP-glycosyltransferase activity (GO:0008194);;	K00799|3.9e-85|mdm:103409906|K00799 glutathione S-transferase [EC:2.5.1.18] | (RefSeq) probable glutathione S-transferase	Glutathione metabolism (ko00480)	[O]	Posttranslational modification, protein turnover, chaperones	Glutathione S-transferase, N-terminal domain;; Glutathione S-transferase, N-terminal domain;; Glutathione S-transferase, N-terminal domain	Probable glutathione S-transferase OS=Nicotiana tabacum OX=4097 PE=2 SV=1	--	--	PREDICTED: UDP-glycosyltransferase 89A2-like [Pyrus x bretschneideri]
ONT.14603	--	--	--	--	--	--	--	--	--	--	--	uncharacterized protein LOC114823733 [Malus domestica]
ONT.14606	--	--	Molecular Function: structural constituent of ribosome (GO:0003735);; Cellular Component: ribosome (GO:0005840);; Biological Process: translation (GO:0006412);; Molecular Function: molybdate ion transmembrane transporter activity (GO:0015098);; Cellular Component: integral component of membrane (GO:0016021);;	--	--	--	--	--	--	--	--	hypothetical protein DVH24_032609 [Malus domestica]
ONT.14609	--	--	Molecular Function: RNA polymerase II transcription factor activity, sequence-specific DNA binding (GO:0000981);; Molecular Function: core promoter proximal region sequence-specific DNA binding (GO:0000987);; Cellular Component: nucleus (GO:0005634);; Biological Process: positive regulation of transcription from RNA polymerase II promoter (GO:0045944);; Molecular Function: protein dimerization ac…	K09264|6.1e-09|pop:7481216|K09264 MADS-box transcription factor, plant | (RefSeq) MADS-box protein FLOWERING LOCUS C	--	[K]	Transcription	SRF-type transcription factor (DNA-binding and dimerisation domain)	Agamous-like MADS-box protein AGL80 OS=Arabidopsis thaliana OX=3702 GN=AGL80 PE=1 SV=1	K	Transcription	hypothetical protein DVH24_013806 [Malus domestica]
ONT.14610	--	--	Cellular Component: integral component of membrane (GO:0016021);;	--	--	--	--	--	--	--	--	hypothetical protein D8674_008235 [Pyrus ussuriensis x Pyrus communis]
ONT.14611	[FE]	Nucleotide transport and metabolism;; Amino acid transport and metabolism	Molecular Function: magnesium ion binding (GO:0000287);; Molecular Function: ribose phosphate diphosphokinase activity (GO:0004749);; Biological Process: nucleoside metabolic process (GO:0009116);; Biological Process: nucleotide biosynthetic process (GO:0009165);;	K00948|1.5e-19|hbr:110656557|K00948 ribose-phosphate pyrophosphokinase [EC:2.7.6.1] | (RefSeq) ribose-phosphate pyrophosphokinase 1 isoform X1	Pentose phosphate pathway (ko00030);; Purine metabolism (ko00230);; Carbon metabolism (ko01200);; Biosynthesis of amino acids (ko01230)	[FE]	Nucleotide transport and metabolism;; Amino acid transport and metabolism	--	Ribose-phosphate pyrophosphokinase 1 OS=Spinacia oleracea OX=3562 GN=PRS1 PE=2 SV=1	--	--	hypothetical protein DVH24_025809 [Malus domestica]
ONT.14614	--	--	--	--	--	--	--	--	--	--	--	--
ONT.14615	--	--	--	--	--	--	--	--	--	--	--	hypothetical protein D8674_030607 [Pyrus ussuriensis x Pyrus communis]
ONT.1462	--	--	--	--	--	--	--	--	--	--	--	--
ONT.14624	--	--	--	--	--	--	--	--	--	--	--	--
ONT.14631	--	--	--	--	--	[H]	Coenzyme transport and metabolism	--	--	H	Coenzyme transport and metabolism	hypothetical protein DVH24_002280 [Malus domestica]
ONT.14633	--	--	--	--	--	--	--	--	--	--	--	--
ONT.14636	--	--	--	--	--	--	--	--	--	--	--	--
ONT.14638	[QV]	Secondary metabolites biosynthesis, transport and catabolism;; Defense mechanisms	Molecular Function: monooxygenase activity (GO:0004497);; Molecular Function: iron ion binding (GO:0005506);; Cellular Component: integral component of membrane (GO:0016021);; Molecular Function: oxidoreductase activity, acting on paired donors, with incorporation or reduction of molecular oxygen (GO:0016705);; Molecular Function: heme binding (GO:0020037);;	K20661|6.1e-35|vvi:100258799|K20661 cytochrome P450 family 714 subfamily A polypeptide 1 | (RefSeq) cytochrome P450 714A1	--	[QI]	Secondary metabolites biosynthesis, transport and catabolism;; Lipid transport and metabolism	Cytochrome P450	Cytochrome P450 714C2 OS=Oryza sativa subsp. japonica OX=39947 GN=CYP714C2 PE=2 SV=1	Q	Secondary metabolites biosynthesis, transport and catabolism	PREDICTED: cytochrome P450 714C2-like [Pyrus x bretschneideri]
ONT.14639	--	--	--	--	--	--	--	--	--	--	--	--
ONT.14640	--	--	Molecular Function: DNA binding (GO:0003677);; Cellular Component: nucleus (GO:0005634);; Biological Process: regulation of transcription, DNA-templated (GO:0006355);;	K00521|9.2e-09|cmos:111447866|K00521 ferric-chelate reductase [EC:1.16.1.7] | (RefSeq) ferric reduction oxidase 7, chloroplastic-like	--	--	--	No apical meristem (NAM) protein	NAC domain-containing protein 86 OS=Arabidopsis thaliana OX=3702 GN=NAC086 PE=2 SV=1	K	Transcription	hypothetical protein C1H46_014597 [Malus baccata]
ONT.14643	--	--	--	--	--	--	--	--	--	--	--	--
ONT.14644	--	--	Cellular Component: integral component of membrane (GO:0016021);;	--	--	--	--	Nucleotide-diphospho-sugar transferase	Uncharacterized protein At1g28695 OS=Arabidopsis thaliana OX=3702 GN=At1g28695 PE=2 SV=1	S	Function unknown	hypothetical protein DVH24_013899 [Malus domestica]
ONT.14650	--	--	Molecular Function: nucleic acid binding (GO:0003676);; Molecular Function: RNA-DNA hybrid ribonuclease activity (GO:0004523);;	--	--	--	--	Reverse transcriptase-like	--	E	Amino acid transport and metabolism	hypothetical protein DVH24_013916 [Malus domestica]
ONT.14655	--	--	--	--	--	[G]	Carbohydrate transport and metabolism	Histidine phosphatase superfamily (branch 1)	--	G	Carbohydrate transport and metabolism	PREDICTED: uncharacterized protein LOC103935809 [Pyrus x bretschneideri]
ONT.14658	--	--	--	K14782|2.1e-09|pavi:110761589|K14782 protein AATF/BFR2 | (RefSeq) protein AATF-like isoform X1	--	[KU]	Transcription;; Intracellular trafficking, secretion, and vesicular transport	--	--	--	--	uncharacterized protein LOC103427653 isoform X1 [Malus domestica]
ONT.14659	--	--	--	--	--	--	--	--	--	--	--	--
ONT.14660	--	--	Cellular Component: nucleus (GO:0005634);;	K14782|2.1e-20|mdm:103426878|K14782 protein AATF/BFR2 | (RefSeq) protein AATF-like	--	[Z]	Cytoskeleton	ARP2/3 complex 16 kDa subunit (p16-Arc)	Actin-related protein 2/3 complex subunit 5A OS=Arabidopsis thaliana OX=3702 GN=ARPC5A PE=1 SV=2	Z	Cytoskeleton	protein AATF-like [Pyrus ussuriensis x Pyrus communis]
ONT.14663	--	--	--	--	--	--	--	--	--	--	--	--
ONT.14665	--	--	Cellular Component: integral component of membrane (GO:0016021);;	--	--	--	--	WW domain	--	T	Signal transduction mechanisms	hypothetical protein D8674_038674 [Pyrus ussuriensis x Pyrus communis]
ONT.14666	--	--	Molecular Function: nucleic acid binding (GO:0003676);; Biological Process: DNA integration (GO:0015074);;	K17545|3.0e-111|zma:103634684|K17545 serine/threonine-protein kinase ULK4 [EC:2.7.11.1] | (RefSeq) uncharacterized protein LOC103634684	--	[R]	General function prediction only	--	Retrovirus-related Pol polyprotein from transposon RE1 OS=Arabidopsis thaliana OX=3702 GN=RE1 PE=2 SV=1	K	Transcription	hypothetical protein C1H46_001455 [Malus baccata]
ONT.14669	--	--	Cellular Component: integral component of membrane (GO:0016021);;	--	--	[S]	Function unknown	--	Protein VASCULAR ASSOCIATED DEATH 1, chloroplastic OS=Arabidopsis thaliana OX=3702 GN=VAD1 PE=1 SV=1	S	Function unknown	GRAM domain family protein [Prunus dulcis]
ONT.14670	--	--	Molecular Function: RNA binding (GO:0003723);;	K13199|3.8e-15|pxb:103962253|K13199 plasminogen activator inhibitor 1 RNA-binding protein | (RefSeq) plasminogen activator inhibitor 1 RNA-binding protein-like	--	--	--	Hyaluronan / mRNA binding family	--	S	Function unknown	plasminogen activator inhibitor 1 RNA-binding protein-like [Pyrus ussuriensis x Pyrus communis]
ONT.14673	--	--	--	--	--	--	--	--	--	--	--	--
ONT.14676	--	--	Cellular Component: integral component of membrane (GO:0016021);;	--	--	--	--	--	--	--	--	PREDICTED: uncharacterized protein LOC103964541 [Pyrus x bretschneideri]
ONT.14678	--	--	Cellular Component: nucleus (GO:0005634);; Cellular Component: cytosol (GO:0005829);; Cellular Component: proteasome regulatory particle, base subcomplex (GO:0008540);; Molecular Function: polyubiquitin modification-dependent protein binding (GO:0031593);; Biological Process: proteasome-mediated ubiquitin-dependent protein catabolic process (GO:0043161);; Biological Process: proteasome assembly (…	K03029|5.7e-11|fve:101310273|K03029 26S proteasome regulatory subunit N10 | (RefSeq) 26S proteasome non-ATPase regulatory subunit 4 homolog	Proteasome (ko03050)	[O]	Posttranslational modification, protein turnover, chaperones	--	26S proteasome non-ATPase regulatory subunit 4 homolog OS=Arabidopsis thaliana OX=3702 GN=RPN10 PE=1 SV=1	O	Posttranslational modification, protein turnover, chaperones	26S proteasome non-ATPase regulatory subunit 4 homolog [Prunus dulcis]
ONT.14679	--	--	--	--	--	--	--	--	--	--	--	--
ONT.14682	--	--	--	--	--	--	--	--	--	--	--	--
ONT.14685	--	--	Molecular Function: DNA binding (GO:0003677);;	K03549|2.5e-62|qsu:111987200|K03549 KUP system potassium uptake protein | (RefSeq) LOW QUALITY PROTEIN: probable potassium transporter 17	--	[R]	General function prediction only	--	Uncharacterized mitochondrial protein AtMg00810 OS=Arabidopsis thaliana OX=3702 GN=AtMg00810 PE=4 SV=1	L	Replication, recombination and repair	Retrovirus-related Pol polyprotein from transposon RE1 [Vitis vinifera]
ONT.14690	--	--	--	--	--	--	--	--	--	--	--	--
ONT.14692	--	--	--	--	--	--	--	--	--	--	--	--
ONT.14693	--	--	Cellular Component: integral component of membrane (GO:0016021);; Molecular Function: transferase activity, transferring glycosyl groups (GO:0016757);;	K23869|9.5e-54|mdm:103445969|K23869 galactan beta-1,4-galactosyltransferase [EC:2.4.1.-] | (RefSeq) galactan beta-1,4-galactosyltransferase GALS3	--	[S]	Function unknown	Glycosyltransferase family 92	Galactan beta-1,4-galactosyltransferase GALS3 OS=Arabidopsis thaliana OX=3702 GN=GALS3 PE=2 SV=1	S	Function unknown	hypothetical protein DVH24_022015 [Malus domestica]
ONT.14695	--	--	--	--	--	--	--	--	--	--	--	--
ONT.14698	--	--	Molecular Function: protein serine/threonine kinase activity (GO:0004674);; Molecular Function: ATP binding (GO:0005524);; Cellular Component: integral component of membrane (GO:0016021);;	K13428|9.5e-18|csat:104770423|K13428 LRR receptor-like serine/threonine-protein kinase EFR [EC:2.7.11.1] | (RefSeq) LRR receptor-like serine/threonine-protein kinase EFR	Plant-pathogen interaction (ko04626)	--	--	Leucine rich repeat;; Leucine Rich repeats (2 copies)	LRR receptor-like serine/threonine-protein kinase EFR OS=Arabidopsis thaliana OX=3702 GN=EFR PE=1 SV=1	--	--	PREDICTED: LRR receptor-like serine/threonine-protein kinase EFR [Pyrus x bretschneideri]
ONT.14699	--	--	--	--	--	--	--	--	--	--	--	--
ONT.14702	--	--	--	--	--	--	--	--	--	--	--	--
ONT.14705	--	--	--	--	--	--	--	--	--	--	--	hypothetical protein DVH24_014126 [Malus domestica]
ONT.14707	--	--	--	--	--	--	--	--	--	--	--	--
ONT.14714	--	--	Molecular Function: cysteine-type peptidase activity (GO:0008234);;	--	--	--	--	--	--	--	--	hypothetical protein D8674_031015 [Pyrus ussuriensis x Pyrus communis]
ONT.14717	--	--	--	--	--	--	--	--	--	--	--	--
ONT.14723	--	--	--	--	--	--	--	--	--	--	--	hypothetical protein D8674_010665 [Pyrus ussuriensis x Pyrus communis]
ONT.14726	--	--	Molecular Function: calcium channel activity (GO:0005262);; Cellular Component: integral component of endoplasmic reticulum membrane (GO:0030176);; Biological Process: endoplasmic reticulum calcium ion homeostasis (GO:0032469);;	K21891|1.2e-06|tcc:18599143|K21891 calcium load-activated calcium channel | (RefSeq) transmembrane and coiled-coil domain-containing protein 1	--	--	--	--	--	--	--	--
ONT.1474	--	--	--	--	--	--	--	--	--	--	--	--
ONT.14754	--	--	--	--	--	--	--	--	--	--	--	--
ONT.14758	--	--	--	--	--	--	--	--	--	--	--	--
ONT.14760	--	--	--	--	--	--	--	--	--	--	--	--
ONT.14763	--	--	Molecular Function: molecular_function (GO:0003674);; Molecular Function: nucleic acid binding (GO:0003676);; Molecular Function: RNA binding (GO:0003723);; Molecular Function: catalytic activity (GO:0003824);; Molecular Function: nuclease activity (GO:0004518);; Molecular Function: endonuclease activity (GO:0004519);; Molecular Function: binding (GO:0005488);; Cellular Component: cellular_compon…	K10683|1.7e-13|cic:CICLE_v10014038mg|K10683 BRCA1-associated RING domain protein 1 | (RefSeq) hypothetical protein	Homologous recombination (ko03440)	[R]	General function prediction only	PPR repeat family;; PPR repeat;; PPR repeat	Pentatricopeptide repeat-containing protein At2g22410, mitochondrial OS=Arabidopsis thaliana OX=3702 GN=PCMP-E28 PE=2 SV=1	J	Translation, ribosomal structure and biogenesis	PREDICTED: pentatricopeptide repeat-containing protein At2g22410, mitochondrial-like [Pyrus x bretschneideri]
ONT.14765	--	--	Molecular Function: nucleic acid binding (GO:0003676);; Molecular Function: helicase activity (GO:0004386);; Molecular Function: ATP binding (GO:0005524);;	K12614|1.7e-18|mdm:103410180|K12614 ATP-dependent RNA helicase DDX6/DHH1 [EC:3.6.4.13] | (RefSeq) DEAD-box ATP-dependent RNA helicase 8	RNA degradation (ko03018)	[A]	RNA processing and modification	--	DEAD-box ATP-dependent RNA helicase 12 OS=Arabidopsis thaliana OX=3702 GN=RH12 PE=2 SV=1	A	RNA processing and modification	hypothetical protein C1H46_007608 [Malus baccata]
ONT.14773	--	--	Molecular Function: GTPase activity (GO:0003924);; Cellular Component: microtubule (GO:0005874);; Biological Process: microtubule-based process (GO:0007017);;	K10389|4.4e-18|cann:107862658|K10389 tubulin gamma | (RefSeq) tubulin gamma-1 chain	--	[Z]	Cytoskeleton	Tubulin/FtsZ family, GTPase domain	Tubulin gamma-1 chain OS=Arabidopsis thaliana OX=3702 GN=TUBG1 PE=1 SV=1	Z	Cytoskeleton	hypothetical protein BVRB_1g003550 [Beta vulgaris subsp. vulgaris]
ONT.14775	--	--	--	--	--	--	--	--	--	--	--	--
ONT.14778	--	--	Molecular Function: UDP-glycosyltransferase activity (GO:0008194);;	K08237|6.7e-29|mdm:103439298|K08237 hydroquinone glucosyltransferase [EC:2.4.1.218] | (RefSeq) hydroquinone glucosyltransferase-like	--	[GC]	Carbohydrate transport and metabolism;; Energy production and conversion	--	UDP-glycosyltransferase 72B1 OS=Arabidopsis thaliana OX=3702 GN=UGT72B1 PE=1 SV=1	--	--	hydroquinone glucosyltransferase-like [Pyrus ussuriensis x Pyrus communis]
ONT.1478	--	--	Molecular Function: nucleic acid binding (GO:0003676);; Biological Process: DNA integration (GO:0015074);;	--	--	--	--	--	--	--	--	polyprotein (retrotrasposon protein) [Pyrus ussuriensis x Pyrus communis]
ONT.14788	--	--	--	--	--	--	--	--	--	--	--	--
ONT.1480	--	--	Molecular Function: molecular_function (GO:0003674);; Molecular Function: transcription cofactor activity (GO:0003712);; Molecular Function: transcription corepressor activity (GO:0003714);; Cellular Component: cellular_component (GO:0005575);; Cellular Component: intracellular (GO:0005622);; Cellular Component: cell (GO:0005623);; Cellular Component: nucleus (GO:0005634);; Biological Process: re…	--	--	--	--	tify domain	Protein TIFY 8 OS=Arabidopsis thaliana OX=3702 GN=TIFY8 PE=1 SV=1	S	Function unknown	hypothetical protein DVH24_021026 [Malus domestica]
ONT.14802	--	--	Cellular Component: DNA-directed RNA polymerase complex (GO:0000428);; Cellular Component: cellular_component (GO:0005575);; Cellular Component: intracellular (GO:0005622);; Cellular Component: cell (GO:0005623);; Cellular Component: nucleus (GO:0005634);; Cellular Component: nucleoplasm (GO:0005654);; Cellular Component: transcription factor complex (GO:0005667);; Biological Process: regulation …	--	--	--	--	--	--	S	Function unknown	LOW QUALITY PROTEIN: mediator of RNA polymerase II transcription subunit 4 [Malus domestica]
ONT.14804	--	--	Molecular Function: protein dimerization activity (GO:0046983);;	--	--	--	--	--	Transcription factor bHLH70 OS=Arabidopsis thaliana OX=3702 GN=BHLH70 PE=2 SV=1	K	Transcription	PREDICTED: transcription factor bHLH57-like isoform X2 [Pyrus x bretschneideri]
ONT.14805	--	--	Biological Process: response to reactive oxygen species (GO:0000302);; Biological Process: response to acid chemical (GO:0001101);; Molecular Function: molecular_function (GO:0003674);; Molecular Function: catalytic activity (GO:0003824);; Molecular Function: glutathione transferase activity (GO:0004364);; Molecular Function: binding (GO:0005488);; Molecular Function: copper ion binding (GO:00055…	K19044|1.1e-06|adu:107491170|K19044 E3 ubiquitin-protein ligase XBAT32/33 [EC:2.3.2.27] | (RefSeq) E3 ubiquitin-protein ligase XBAT33	--	--	--	--	E3 ubiquitin-protein ligase XBAT33 OS=Arabidopsis thaliana OX=3702 GN=XBAT33 PE=2 SV=1	O	Posttranslational modification, protein turnover, chaperones	hypothetical protein C1H46_018076 [Malus baccata]
ONT.14813	--	--	Molecular Function: DNA binding (GO:0003677);; Cellular Component: nucleus (GO:0005634);; Biological Process: regulation of transcription, DNA-templated (GO:0006355);;	--	--	--	--	--	NAC domain-containing protein 17 OS=Arabidopsis thaliana OX=3702 GN=NAC017 PE=2 SV=1	K	Transcription	NAC domain-containing protein 72-like [Pyrus ussuriensis x Pyrus communis]
ONT.14823	[G]	Carbohydrate transport and metabolism	Biological Process: polysaccharide biosynthetic process (GO:0000271);; Biological Process: polysaccharide catabolic process (GO:0000272);; Molecular Function: molecular_function (GO:0003674);; Molecular Function: catalytic activity (GO:0003824);; Molecular Function: hydrolase activity, hydrolyzing O-glycosyl compounds (GO:0004553);; Cellular Component: cellular_component (GO:0005575);; Cellular C…	--	--	[G]	Carbohydrate transport and metabolism	--	Pullulanase 1, chloroplastic OS=Arabidopsis thaliana OX=3702 GN=PU1 PE=1 SV=2	G	Carbohydrate transport and metabolism	hypothetical protein DVH24_023883 [Malus domestica]
ONT.14825	--	--	Cellular Component: protein phosphatase type 2A complex (GO:0000159);; Cellular Component: cellular_component (GO:0005575);; Cellular Component: intracellular (GO:0005622);; Cellular Component: cell (GO:0005623);; Cellular Component: nucleus (GO:0005634);; Cellular Component: cytoplasm (GO:0005737);; Biological Process: biological_process (GO:0008150);; Cellular Component: protein serine/threonin…	--	--	--	--	--	--	T	Signal transduction mechanisms	--
ONT.14828	--	--	--	--	--	--	--	--	--	--	--	PREDICTED: uncharacterized protein LOC108865388 [Pyrus x bretschneideri]
ONT.14834	--	--	Cellular Component: integral component of membrane (GO:0016021);;	--	--	--	--	--	--	--	--	hypothetical protein DVH24_035100 [Malus domestica]
ONT.14839	--	--	Molecular Function: nucleic acid binding (GO:0003676);; Molecular Function: zinc ion binding (GO:0008270);; Biological Process: DNA integration (GO:0015074);;	K14503|4.7e-19|mdm:114821340|K14503 brassinosteroid resistant 1/2 | (RefSeq) BES1/BZR1 homolog protein 2-like	Plant hormone signal transduction (ko04075)	[R]	General function prediction only	--	Retrovirus-related Pol polyprotein from transposon RE2 OS=Arabidopsis thaliana OX=3702 GN=RE2 PE=4 SV=1	L	Replication, recombination and repair	hypothetical protein C1H46_032789 [Malus baccata]
ONT.14844	--	--	Molecular Function: DNA binding (GO:0003677);; Cellular Component: nucleus (GO:0005634);; Biological Process: regulation of transcription, DNA-templated (GO:0006355);; Biological Process: auxin-activated signaling pathway (GO:0009734);;	--	--	--	--	--	Auxin response factor 18 OS=Oryza sativa subsp. japonica OX=39947 GN=ARF18 PE=2 SV=1	K	Transcription	PREDICTED: auxin response factor 18-like [Pyrus x bretschneideri]
ONT.14850	--	--	Molecular Function: lipid binding (GO:0008289);;	K15042|6.7e-10|cann:107868701|K15042 importin subunit alpha-6/7 | (RefSeq) importin subunit alpha-like	--	--	--	Protein of unknown function (DUF1336);; START domain;; PH domain	Protein ENHANCED DISEASE RESISTANCE 2 OS=Arabidopsis thaliana OX=3702 GN=EDR2 PE=2 SV=1	T	Signal transduction mechanisms	protein ENHANCED DISEASE RESISTANCE 2-like [Pyrus ussuriensis x Pyrus communis]
ONT.14851	--	--	--	--	--	--	--	--	--	--	--	--
ONT.14853	--	--	--	--	--	--	--	--	--	--	--	hypothetical protein C1H46_039716 [Malus baccata]
ONT.14854	--	--	--	--	--	--	--	--	--	--	--	--
ONT.14855	--	--	Molecular Function: dioxygenase activity (GO:0051213);;	--	--	--	--	--	--	--	--	4-hydroxyphenylpyruvate dioxygenase [Pyrus ussuriensis x Pyrus communis]
ONT.14856	--	--	Molecular Function: GTPase activity (GO:0003924);; Molecular Function: GTP binding (GO:0005525);;	K07904|3.4e-15|cpep:111782289|K07904 Ras-related protein Rab-11A | (RefSeq) ras-related protein Rab11A-like	Endocytosis (ko04144)	[U]	Intracellular trafficking, secretion, and vesicular transport	--	Ras-related protein RABA4a OS=Arabidopsis thaliana OX=3702 GN=RABA4A PE=1 SV=1	U	Intracellular trafficking, secretion, and vesicular transport	ras-related protein Rab11A-like [Cucurbita pepo subsp. pepo]
ONT.14859	--	--	--	--	--	--	--	--	--	--	--	--
ONT.1486	--	--	Molecular Function: glycolipid mannosyltransferase activity (GO:0004376);; Cellular Component: endoplasmic reticulum membrane (GO:0005789);; Biological Process: GPI anchor biosynthetic process (GO:0006506);; Cellular Component: integral component of membrane (GO:0016021);; Molecular Function: alpha-1,4-mannosyltransferase activity (GO:0051751);;	--	--	--	--	--	--	--	--	mannosyltransferase family protein [Prunus dulcis]
ONT.14860	--	--	--	--	--	--	--	--	--	--	--	hypothetical protein D8674_031472 [Pyrus ussuriensis x Pyrus communis]
ONT.14869	--	--	--	--	--	--	--	--	--	--	--	hypothetical protein C1H46_010630 [Malus baccata]
ONT.14871	--	--	--	--	--	--	--	--	--	--	--	--
ONT.14874	--	--	--	--	--	--	--	--	--	S	Function unknown	PREDICTED: uncharacterized protein LOC103952490 [Pyrus x bretschneideri]
ONT.14880	--	--	--	--	--	--	--	--	--	--	--	--
ONT.1489	--	--	Cellular Component: kinetochore (GO:0000776);; Biological Process: centromere complex assembly (GO:0034508);;	K11507|7.9e-07|pxb:103953579|K11507 centromere protein O | (RefSeq) centromere protein O-like isoform X1	--	--	--	--	--	--	--	--
ONT.14893	--	--	--	--	--	[O]	Posttranslational modification, protein turnover, chaperones	--	--	O	Posttranslational modification, protein turnover, chaperones	PREDICTED: uncharacterized protein LOC103928589 [Pyrus x bretschneideri]
ONT.14899	--	--	--	--	--	--	--	--	--	--	--	--
ONT.14901	--	--	--	--	--	--	--	--	--	--	--	--
ONT.14905	--	--	--	--	--	--	--	--	--	--	--	--
ONT.14908	--	--	--	--	--	--	--	--	--	--	--	--
ONT.14913	--	--	Molecular Function: structural constituent of ribosome (GO:0003735);; Cellular Component: ribosome (GO:0005840);; Biological Process: translation (GO:0006412);; Cellular Component: integral component of membrane (GO:0016021);;	--	--	--	--	--	--	--	--	hypothetical protein DVH24_024096 [Malus domestica]
ONT.14926	[O]	Posttranslational modification, protein turnover, chaperones	Molecular Function: ATP binding (GO:0005524);;	K03283|4.8e-249|pxb:103948411|K03283 heat shock 70kDa protein 1/2/6/8 | (RefSeq) heat shock cognate 70 kDa protein 2	Spliceosome (ko03040);; Protein processing in endoplasmic reticulum (ko04141);; Endocytosis (ko04144)	[O]	Posttranslational modification, protein turnover, chaperones	Hsp70 protein;; MreB/Mbl protein;; Hsp70 protein	Heat shock cognate 70 kDa protein OS=Petunia hybrida OX=4102 GN=HSP70 PE=2 SV=1	O	Posttranslational modification, protein turnover, chaperones	heat shock cognate 70 kDa protein 2 [Pyrus ussuriensis x Pyrus communis]
ONT.14932	--	--	Cellular Component: integral component of membrane (GO:0016021);;	--	--	--	--	--	--	--	--	hypothetical protein DVH24_003647 [Malus domestica]
ONT.14935	--	--	--	--	--	--	--	--	--	--	--	--
ONT.14936	--	--	--	--	--	--	--	--	--	--	--	hypothetical protein C1H46_029246 [Malus baccata]
ONT.14938	--	--	Molecular Function: nucleic acid binding (GO:0003676);; Molecular Function: zinc ion binding (GO:0008270);;	--	--	--	--	--	--	L	Replication, recombination and repair	hypothetical protein D8674_015258 [Pyrus ussuriensis x Pyrus communis]
ONT.14940	--	--	Cellular Component: integral component of membrane (GO:0016021);;	--	--	--	--	--	--	--	--	hypothetical protein DVH24_024163 [Malus domestica]
ONT.14945	--	--	--	--	--	--	--	--	--	E	Amino acid transport and metabolism	hypothetical protein C1H46_039924 [Malus baccata]
ONT.14949	--	--	Cellular Component: ribosome (GO:0005840);;	K08679|1.8e-20|mdm:103418498|K08679 UDP-glucuronate 4-epimerase [EC:5.1.3.6] | (RefSeq) UDP-glucuronate 4-epimerase 3	Amino sugar and nucleotide sugar metabolism (ko00520)	[M]	Cell wall/membrane/envelope biogenesis	--	UDP-glucuronate 4-epimerase 3 OS=Arabidopsis thaliana OX=3702 GN=GAE3 PE=2 SV=1	T	Signal transduction mechanisms	54S ribosomal protein L12 [Pyrus ussuriensis x Pyrus communis]
ONT.1495	--	--	--	--	--	--	--	--	--	--	--	hypothetical protein D8674_015021 [Pyrus ussuriensis x Pyrus communis]
ONT.14951	--	--	--	--	--	--	--	--	--	S	Function unknown	hypothetical protein D8674_031624 [Pyrus ussuriensis x Pyrus communis]
ONT.1496	--	--	Cellular Component: integral component of membrane (GO:0016021);;	--	--	--	--	--	--	--	--	hypothetical protein C1H46_033136 [Malus baccata]
ONT.14961	--	--	--	--	--	--	--	--	--	--	--	--
ONT.14964	--	--	--	--	--	--	--	--	--	--	--	--
ONT.14965	--	--	--	--	--	--	--	--	--	--	--	--
ONT.1497	--	--	--	K03671|2.0e-108|pxb:103939441|K03671 thioredoxin 1 | (RefSeq) uncharacterized protein LOC103939441 isoform X1	--	--	--	--	--	--	--	PREDICTED: uncharacterized protein LOC103939441 isoform X1 [Pyrus x bretschneideri]
ONT.14984	--	--	--	--	--	--	--	--	--	--	--	--
ONT.14985	--	--	--	--	--	--	--	--	--	--	--	PREDICTED: uncharacterized protein LOC103931309 [Pyrus x bretschneideri]
ONT.14986	--	--	--	--	--	--	--	--	--	--	--	PREDICTED: uncharacterized protein LOC103931309 [Pyrus x bretschneideri]
ONT.14996	--	--	Cellular Component: integral component of membrane (GO:0016021);;	K23877|2.7e-12|gmx:100819929|K23877 xyloglucan O-acetyltransferase | (RefSeq) protein ALTERED XYLOGLUCAN 4	--	--	--	PMR5 N terminal Domain;; GDSL/SGNH-like Acyl-Esterase family found in Pmr5 and Cas1p	Protein ESKIMO 1 OS=Arabidopsis thaliana OX=3702 GN=ESK1 PE=1 SV=1	S	Function unknown	PREDICTED: protein ESKIMO 1-like [Pyrus x bretschneideri]
ONT.14998	--	--	--	--	--	--	--	--	--	--	--	PREDICTED: uncharacterized protein LOC103932997 isoform X2 [Pyrus x bretschneideri]
ONT.14999	--	--	Molecular Function: DNA binding (GO:0003677);; Molecular Function: protein dimerization activity (GO:0046983);;	--	--	--	--	Ribosomal protein L41	--	--	--	transcription factor bHLH51-like [Pyrus ussuriensis x Pyrus communis]
ONT.1500	--	--	--	--	--	--	--	--	--	--	--	--
ONT.15001	--	--	--	--	--	--	--	--	--	--	--	hypothetical protein C1H46_036278 [Malus baccata]
ONT.15004	--	--	--	--	--	--	--	--	--	--	--	hypothetical protein C1H46_033310 [Malus baccata]
ONT.15009	--	--	Cellular Component: integral component of membrane (GO:0016021);;	K23877|8.6e-10|dosa:Os06t0234600-01|K23877 xyloglucan O-acetyltransferase | (RefSeq) Os06g0234600; Domain of unknown function DUF231, plant domain containing protein.	--	--	--	--	Protein trichome birefringence-like 33 OS=Arabidopsis thaliana OX=3702 GN=TBL33 PE=2 SV=1	S	Function unknown	hypothetical protein DVH24_024381 [Malus domestica]
ONT.1502	--	--	Cellular Component: integral component of membrane (GO:0016021);;	--	--	--	--	--	--	--	--	hypothetical protein C1H46_000863 [Malus baccata]
ONT.15028	--	--	--	--	--	--	--	--	--	L	Replication, recombination and repair	PREDICTED: uncharacterized protein LOC103953759 isoform X2 [Pyrus x bretschneideri]
ONT.15029	--	--	Cellular Component: integral component of membrane (GO:0016021);;	K03424|1.7e-07|ghi:107888567|K03424 TatD DNase family protein [EC:3.1.21.-] | (RefSeq) putative deoxyribonuclease TATDN1 isoform X1	--	[L]	Replication, recombination and repair	--	--	L	Replication, recombination and repair	hypothetical protein DVH24_022865 [Malus domestica]
ONT.15032	--	--	--	--	--	--	--	--	--	--	--	hypothetical protein RchiOBHm_Chr1g0372361 [Rosa chinensis]
ONT.15041	--	--	--	--	--	--	--	--	--	--	--	--
ONT.15050	--	--	--	--	--	--	--	Probable lipid transfer	--	S	Function unknown	hypothetical protein D8674_032006 [Pyrus ussuriensis x Pyrus communis]
ONT.15054	--	--	Molecular Function: nuclease activity (GO:0004518);; Biological Process: U6 snRNA 3'-end processing (GO:0034477);;	K23093|1.5e-10|pxb:103953680|K23093 U6 snRNA phosphodiesterase [EC:3.1.4.-] | (RefSeq) U6 snRNA phosphodiesterase-like	--	[S]	Function unknown	--	--	J	Translation, ribosomal structure and biogenesis	U6 snRNA phosphodiesterase-like [Pyrus ussuriensis x Pyrus communis]
ONT.15055	--	--	Cellular Component: integral component of membrane (GO:0016021);;	K01052|5.0e-09|pxb:103959493|K01052 lysosomal acid lipase/cholesteryl ester hydrolase [EC:3.1.1.13] | (RefSeq) triacylglycerol lipase 1-like isoform X1	Steroid biosynthesis (ko00100)	--	--	--	--	C	Energy production and conversion	triacylglycerol lipase 1-like [Pyrus ussuriensis x Pyrus communis]
ONT.15058	--	--	Cellular Component: integral component of membrane (GO:0016021);;	--	--	--	--	--	--	--	--	hypothetical protein DVH24_035458 [Malus domestica]
ONT.15059	--	--	--	--	--	--	--	--	--	--	--	--
ONT.1506	--	--	--	--	--	--	--	--	--	--	--	--
ONT.15061	--	--	--	K01698|3.2e-07|mdm:103445227|K01698 porphobilinogen synthase [EC:4.2.1.24] | (RefSeq) delta-aminolevulinic acid dehydratase, chloroplastic-like	Porphyrin and chlorophyll metabolism (ko00860)	--	--	--	Delta-aminolevulinic acid dehydratase, chloroplastic OS=Glycine max OX=3847 GN=HEMB PE=2 SV=1	--	--	PREDICTED: uncharacterized protein LOC103927733 isoform X2 [Pyrus x bretschneideri]
ONT.15065	--	--	Molecular Function: GTPase activity (GO:0003924);; Molecular Function: GTP binding (GO:0005525);;	K07874|4.7e-10|oeu:111405542|K07874 Ras-related protein Rab-1A | (RefSeq) ras-related protein RABD2a-like	--	[TU]	Signal transduction mechanisms;; Intracellular trafficking, secretion, and vesicular transport	--	Ras-related protein RABD2a OS=Arabidopsis thaliana OX=3702 GN=RABD2A PE=1 SV=3	U	Intracellular trafficking, secretion, and vesicular transport	GTP-binding protein YPTM2-like isoform X2 [Prunus yedoensis var. nudiflora]
ONT.15066	--	--	--	K05391|3.8e-06|mdm:103439584|K05391 cyclic nucleotide gated channel, plant | (RefSeq) cyclic nucleotide-gated ion channel 2-like isoform X1	Plant-pathogen interaction (ko04626)	--	--	--	--	S	Function unknown	uncharacterized protein LOC8276642 isoform X1 [Ricinus communis]
ONT.15067	--	--	Molecular Function: DNA binding (GO:0003677);; Molecular Function: transcription factor activity, sequence-specific DNA binding (GO:0003700);; Cellular Component: nucleus (GO:0005634);;	K09286|1.3e-158|pxb:103961912|K09286 EREBP-like factor | (RefSeq) ethylene-responsive transcription factor 2-like	--	--	--	AP2 domain	Ethylene-responsive transcription factor 2 OS=Nicotiana tabacum OX=4097 GN=ERF2 PE=2 SV=1	K	Transcription	PREDICTED: ethylene-responsive transcription factor 2-like [Pyrus x bretschneideri]
ONT.15068	--	--	Molecular Function: DNA binding (GO:0003677);; Molecular Function: transcription factor activity, sequence-specific DNA binding (GO:0003700);; Cellular Component: nucleus (GO:0005634);;	K09286|1.7e-163|pxb:103961913|K09286 EREBP-like factor | (RefSeq) ethylene-responsive transcription factor ERF105-like	--	--	--	AP2 domain	Ethylene-responsive transcription factor 5 OS=Nicotiana tabacum OX=4097 GN=ERF5 PE=2 SV=1	K	Transcription	PREDICTED: ethylene-responsive transcription factor ERF105-like [Pyrus x bretschneideri]
ONT.15076	--	--	--	--	--	--	--	--	--	--	--	--
ONT.15079	--	--	Molecular Function: DNA binding (GO:0003677);; Cellular Component: DNA-directed RNA polymerase III complex (GO:0005666);; Biological Process: transcription from RNA polymerase III promoter (GO:0006383);;	K03026|1.8e-13|mdm:103439612|K03026 DNA-directed RNA polymerase III subunit RPC4 | (RefSeq) uncharacterized protein LOC103439612	RNA polymerase (ko03020)	--	--	--	--	S	Function unknown	uncharacterized protein LOC103439612 [Malus domestica]
ONT.15085	--	--	Cellular Component: nucleus (GO:0005634);; Biological Process: chromatin organization (GO:0006325);; Biological Process: regulation of transcription, DNA-templated (GO:0006355);;	--	--	--	--	--	--	--	--	hypothetical protein DVH24_013105 [Malus domestica]
ONT.15086	--	--	Cellular Component: integral component of membrane (GO:0016021);;	--	--	--	--	--	Cell number regulator 6 OS=Zea mays OX=4577 GN=CNR6 PE=2 SV=1	S	Function unknown	cell number regulator 6-like [Malus domestica]
ONT.15089	--	--	--	--	--	--	--	--	--	--	--	hypothetical protein D8674_019937 [Pyrus ussuriensis x Pyrus communis]
ONT.15094	--	--	Molecular Function: metalloendopeptidase activity (GO:0004222);; Cellular Component: mitochondrial matrix (GO:0005759);; Biological Process: protein processing involved in protein targeting to mitochondrion (GO:0006627);; Molecular Function: metal ion binding (GO:0046872);;	K01410|1.4e-38|pxb:103961971|K01410 mitochondrial intermediate peptidase [EC:3.4.24.59] | (RefSeq) probable mitochondrial intermediate peptidase, mitochondrial	--	[O]	Posttranslational modification, protein turnover, chaperones	--	Mitochondrial intermediate peptidase, mitochondrial OS=Arabidopsis thaliana OX=3702 GN=OCT1 PE=3 SV=1	O	Posttranslational modification, protein turnover, chaperones	PREDICTED: probable mitochondrial intermediate peptidase, mitochondrial [Pyrus x bretschneideri]
ONT.15108	--	--	--	--	--	--	--	--	--	--	--	--
ONT.15113	--	--	--	--	--	--	--	--	--	--	--	--
ONT.15123	--	--	--	K02896|6.9e-14|mesc:110603065|K02896 large subunit ribosomal protein L24e | (RefSeq) 60S ribosomal protein L24-like	Ribosome (ko03010)	--	--	--	60S ribosomal protein L24 OS=Prunus avium OX=42229 GN=RPL24 PE=2 SV=1	--	--	hypothetical protein DVH24_024710 [Malus domestica]
ONT.15127	--	--	--	--	--	--	--	--	--	--	--	--
ONT.15132	--	--	--	--	--	--	--	--	--	--	--	hypothetical protein C1H46_010462 [Malus baccata]
ONT.15137	--	--	--	--	--	--	--	--	--	--	--	--
ONT.15140	--	--	--	--	--	--	--	--	--	--	--	--
ONT.15141	--	--	Molecular Function: nucleic acid binding (GO:0003676);; Molecular Function: methyltransferase activity (GO:0008168);; Biological Process: methylation (GO:0032259);;	K23960|8.6e-38|pxb:103958235|K23960 mRNA m6A methyltransferase non-catalytic subunit | (RefSeq) methyltransferase-like protein 1	--	[QI]	Secondary metabolites biosynthesis, transport and catabolism;; Lipid transport and metabolism	--	Cytochrome P450 72A13 OS=Arabidopsis thaliana OX=3702 GN=CYP72A13 PE=2 SV=1	K	Transcription	PREDICTED: methyltransferase-like protein 1 [Pyrus x bretschneideri]
ONT.15146	[IQR]	Lipid transport and metabolism;; Secondary metabolites biosynthesis, transport and catabolism;; General function prediction only	--	K19329|7.5e-24|ccaj:109800240|K19329 WW domain-containing oxidoreductase | (RefSeq) short-chain dehydrogenase TIC 32, chloroplastic isoform X1	--	[Q]	Secondary metabolites biosynthesis, transport and catabolism	short chain dehydrogenase;; Enoyl-(Acyl carrier protein) reductase;; KR domain	Short-chain dehydrogenase TIC 32, chloroplastic OS=Pisum sativum OX=3888 GN=TIC32 PE=1 SV=1	Q	Secondary metabolites biosynthesis, transport and catabolism	hypothetical protein DVH24_024775 [Malus domestica]
ONT.15147	--	--	--	K23288|2.4e-08|mdm:103423832|K23288 syndetin | (RefSeq) syndetin isoform X1	--	--	--	--	--	S	Function unknown	uncharacterized protein LOC103425179 isoform X3 [Malus domestica]
ONT.1516	--	--	--	--	--	--	--	--	--	--	--	--
ONT.15165	--	--	--	--	--	--	--	--	--	--	--	--
ONT.1517	--	--	Molecular Function: ATP binding (GO:0005524);; Cellular Component: plasma membrane (GO:0005886);; Molecular Function: hydrogen-exporting ATPase activity, phosphorylative mechanism (GO:0008553);; Cellular Component: integral component of membrane (GO:0016021);; Biological Process: hydrogen ion export across plasma membrane (GO:0120029);;	K01535|2.4e-18|zju:107420789|K01535 H+-transporting ATPase [EC:7.1.2.1] | (RefSeq) plasma membrane ATPase 4-like	Oxidative phosphorylation (ko00190)	[P]	Inorganic ion transport and metabolism	--	Plasma membrane ATPase 4 OS=Nicotiana plumbaginifolia OX=4092 GN=PMA4 PE=2 SV=1	P	Inorganic ion transport and metabolism	plasma membrane ATPase 4-like [Ziziphus jujuba]
ONT.15171	--	--	--	--	--	--	--	--	--	--	--	hypothetical protein DVH24_024864 [Malus domestica]
ONT.15172	--	--	--	--	--	--	--	--	--	--	--	--
ONT.15188	--	--	Molecular Function: ion channel activity (GO:0005216);; Cellular Component: integral component of membrane (GO:0016021);;	K05391|3.1e-37|pxb:103967226|K05391 cyclic nucleotide gated channel, plant | (RefSeq) cyclic nucleotide-gated ion channel 1-like	Plant-pathogen interaction (ko04626)	--	--	--	--	--	--	cyclic nucleotide-gated ion channel 1-like [Pyrus ussuriensis x Pyrus communis]
ONT.15189	--	--	--	--	--	--	--	--	--	--	--	--
ONT.15190	--	--	--	--	--	--	--	--	--	--	--	--
ONT.15195	--	--	Cellular Component: integral component of membrane (GO:0016021);;	--	--	--	--	--	--	--	--	hypothetical protein D8674_032275 [Pyrus ussuriensis x Pyrus communis]
ONT.15196	--	--	--	--	--	[Z]	Cytoskeleton	Tetratricopeptide repeat	--	Z	Cytoskeleton	hypothetical protein DVH24_024938 [Malus domestica]
ONT.15198	--	--	--	--	--	--	--	--	--	--	--	--
ONT.15201	--	--	--	--	--	--	--	--	--	--	--	--
ONT.15204	--	--	--	--	--	[R]	General function prediction only	--	Protein yippee-like At4g27745 OS=Arabidopsis thaliana OX=3702 GN=At4g27745 PE=3 SV=2	S	Function unknown	hypothetical protein DVH24_024952 [Malus domestica]
ONT.1522	--	--	Cellular Component: integral component of membrane (GO:0016021);;	--	--	--	--	--	--	L	Replication, recombination and repair	hypothetical protein D8674_008209 [Pyrus ussuriensis x Pyrus communis]
ONT.15223	--	--	Molecular Function: copper ion transmembrane transporter activity (GO:0005375);; Biological Process: cellular copper ion homeostasis (GO:0006878);; Cellular Component: integral component of membrane (GO:0016021);;	K14686|1.1e-40|pxb:103955506|K14686 solute carrier family 31 (copper transporter), member 1 | (RefSeq) copper transporter 5.1-like	--	[P]	Inorganic ion transport and metabolism	Ctr copper transporter family	Copper transporter 5.1 OS=Oryza sativa subsp. japonica OX=39947 GN=COPT5.1 PE=2 SV=1	L	Replication, recombination and repair	PREDICTED: copper transporter 5.1-like [Pyrus x bretschneideri]
ONT.15227	--	--	Cellular Component: integral component of membrane (GO:0016021);;	K10601|5.4e-63|pxb:103951511|K10601 E3 ubiquitin-protein ligase synoviolin [EC:2.3.2.27] | (RefSeq) ERAD-associated E3 ubiquitin-protein ligase HRD1B-like isoform X2	Ubiquitin mediated proteolysis (ko04120);; Protein processing in endoplasmic reticulum (ko04141)	--	--	FlxA-like protein	--	O	Posttranslational modification, protein turnover, chaperones	PREDICTED: ERAD-associated E3 ubiquitin-protein ligase HRD1B-like isoform X1 [Pyrus x bretschneideri]
ONT.15231	--	--	--	--	--	--	--	--	--	--	--	hypothetical protein C1H46_028580 [Malus baccata]
ONT.15242	--	--	--	--	--	--	--	--	--	--	--	--
ONT.15274	--	--	--	--	--	--	--	--	--	--	--	--
ONT.15277	--	--	--	K08790|2.3e-07|dzi:111299247|K08790 serine/threonine kinase 38 [EC:2.7.11.1] | (RefSeq) serine/threonine-protein kinase tricorner-like isoform X1	--	--	--	--	--	--	--	hypothetical protein DVH24_036787 [Malus domestica]
ONT.15278	--	--	Molecular Function: nucleic acid binding (GO:0003676);; Biological Process: DNA integration (GO:0015074);;	--	--	--	--	--	--	--	--	hypothetical protein D8674_009527 [Pyrus ussuriensis x Pyrus communis]
ONT.15281	--	--	Molecular Function: nucleic acid binding (GO:0003676);; Biological Process: DNA integration (GO:0015074);;	--	--	--	--	--	--	--	--	hypothetical protein D8674_009527 [Pyrus ussuriensis x Pyrus communis]
ONT.15285	[J]	Translation, ribosomal structure and biogenesis	Molecular Function: RNA binding (GO:0003723);; Cellular Component: cytoplasm (GO:0005737);;	K13126|2.9e-303|mdm:103428486|K13126 polyadenylate-binding protein | (RefSeq) polyadenylate-binding protein 8-like	RNA transport (ko03013);; mRNA surveillance pathway (ko03015);; RNA degradation (ko03018)	[AJ]	RNA processing and modification;; Translation, ribosomal structure and biogenesis	RNA recognition motif. (a.k.a. RRM, RBD, or RNP domain);; RNA recognition motif. (a.k.a. RRM, RBD, or RNP domain);; Occluded RNA-recognition motif;; RNA binding motif;; Histone lysine methyltransferase SET associated	Polyadenylate-binding protein 2 OS=Arabidopsis thaliana OX=3702 GN=PAB2 PE=1 SV=1	--	--	polyadenylate-binding protein 8-like [Malus domestica]
ONT.15302	--	--	--	--	--	--	--	--	--	--	--	--
ONT.15304	--	--	--	--	--	--	--	--	--	--	--	--
ONT.15310	--	--	--	--	--	--	--	--	--	--	--	--
ONT.15320	--	--	--	--	--	--	--	--	--	--	--	PREDICTED: uncharacterized protein LOC103967571 [Pyrus x bretschneideri]
ONT.15327	--	--	--	--	--	--	--	--	--	--	--	--
ONT.15332	[S]	Function unknown	Molecular Function: ATP binding (GO:0005524);; Cellular Component: integral component of membrane (GO:0016021);; Molecular Function: ATPase activity (GO:0016887);;	K05681|9.0e-18|apro:F751_4082|K05681 ATP-binding cassette, subfamily G (WHITE), member 2 | (RefSeq) ATP-binding cassette sub-family G member 2	ABC transporters (ko02010)	[Q]	Secondary metabolites biosynthesis, transport and catabolism	--	ABC transporter G family member 24 OS=Arabidopsis thaliana OX=3702 GN=ABCG24 PE=2 SV=2	Q	Secondary metabolites biosynthesis, transport and catabolism	ABC transporter G family member 24-like [Pyrus ussuriensis x Pyrus communis]
ONT.15336	--	--	--	--	--	--	--	--	Protein POST-ILLUMINATION CHLOROPHYLL FLUORESCENCE INCREASE, chloroplastic OS=Arabidopsis thaliana OX=3702 GN=PIFI PE=2 SV=1	S	Function unknown	PREDICTED: uncharacterized protein LOC103939077 [Pyrus x bretschneideri]
ONT.15337	--	--	--	--	--	--	--	--	--	--	--	--
ONT.15341	--	--	--	--	--	--	--	--	--	--	--	--
ONT.15342	--	--	--	--	--	--	--	--	--	--	--	--
ONT.15343	--	--	--	--	--	--	--	--	--	--	--	--
ONT.15344	--	--	--	--	--	--	--	--	--	--	--	--
ONT.15345	--	--	--	--	--	--	--	--	--	--	--	--
ONT.15351	--	--	--	--	--	--	--	--	--	--	--	hypothetical protein DVH24_038990 [Malus domestica]
ONT.15359	--	--	Biological Process: metal ion transport (GO:0030001);; Molecular Function: metal ion binding (GO:0046872);;	--	--	[P]	Inorganic ion transport and metabolism	--	Heavy metal-associated isoprenylated plant protein 7 OS=Arabidopsis thaliana OX=3702 GN=HIPP07 PE=1 SV=1	P	Inorganic ion transport and metabolism	PREDICTED: heavy metal-associated isoprenylated plant protein 3 [Pyrus x bretschneideri]
ONT.1536	--	--	--	--	--	--	--	--	--	--	--	hypothetical protein D8674_015097 [Pyrus ussuriensis x Pyrus communis]
ONT.15360	--	--	--	--	--	--	--	--	--	--	--	--
ONT.15362	--	--	--	K13415|4.3e-08|pxb:103945246|K13415 protein brassinosteroid insensitive 1 [EC:2.7.10.1 2.7.11.1] | (RefSeq) brassinosteroid LRR receptor kinase-like	Plant hormone signal transduction (ko04075)	--	--	--	--	--	--	PREDICTED: brassinosteroid LRR receptor kinase-like [Pyrus x bretschneideri]
ONT.15367	--	--	--	--	--	--	--	--	--	--	--	--
ONT.15368	--	--	Cellular Component: integral component of membrane (GO:0016021);;	--	--	--	--	Domain of unknown function (DUF4750)	--	S	Function unknown	hypothetical protein DVH24_042652 [Malus domestica]
ONT.15370	--	--	Cellular Component: integral component of membrane (GO:0016021);;	--	--	--	--	--	--	--	--	hypothetical protein C1H46_037671 [Malus baccata]
ONT.15374	--	--	--	--	--	--	--	--	--	--	--	--
ONT.15376	--	--	--	--	--	--	--	--	--	S	Function unknown	dentin sialophosphoprotein-like [Pyrus ussuriensis x Pyrus communis]
ONT.15377	--	--	--	--	--	--	--	--	Ubiquitin-conjugating enzyme E2 27 OS=Arabidopsis thaliana OX=3702 GN=UBC27 PE=2 SV=1	--	--	hypothetical protein D8674_019260 [Pyrus ussuriensis x Pyrus communis]
ONT.15378	--	--	Molecular Function: nucleotide binding (GO:0000166);; Molecular Function: molecular_function (GO:0003674);; Molecular Function: structural constituent of ribosome (GO:0003735);; Molecular Function: binding (GO:0005488);; Molecular Function: ATP binding (GO:0005524);; Cellular Component: cellular_component (GO:0005575);; Cellular Component: extracellular region (GO:0005576);; Cellular Component: i…	K02967|7.9e-09|gab:11540209|K02967 small subunit ribosomal protein S2 | (RefSeq) rps2, GoarCp010; ribosomal protein S2	Ribosome (ko03010)	[J]	Translation, ribosomal structure and biogenesis	--	30S ribosomal protein S2, chloroplastic OS=Gossypium barbadense OX=3634 GN=rps2 PE=3 SV=1	J	Translation, ribosomal structure and biogenesis	hypothetical protein C1H46_044946 [Malus baccata]
ONT.15381	--	--	--	--	--	--	--	--	--	--	--	--
ONT.15382	--	--	--	--	--	--	--	--	--	--	--	--
ONT.15383	[P]	Inorganic ion transport and metabolism	Molecular Function: carbonate dehydratase activity (GO:0004089);; Molecular Function: zinc ion binding (GO:0008270);;	K01674|1.5e-48|mdm:103425814|K01674 carbonic anhydrase [EC:4.2.1.1] | (RefSeq) alpha carbonic anhydrase 7-like	Nitrogen metabolism (ko00910)	[R]	General function prediction only	Eukaryotic-type carbonic anhydrase	Alpha carbonic anhydrase 7 OS=Arabidopsis thaliana OX=3702 GN=ACA7 PE=2 SV=1	P	Inorganic ion transport and metabolism	bifunctional monodehydroascorbate reductase and carbonic anhydrase nectarin-3-like [Pyrus ussuriensis x Pyrus communis]
ONT.15384	--	--	--	--	--	--	--	--	--	--	--	hypothetical protein C1H46_021746 [Malus baccata]
ONT.15387	--	--	Cellular Component: mitochondrial matrix (GO:0005759);; Biological Process: protein ADP-ribosylation (GO:0006471);; Molecular Function: zinc ion binding (GO:0008270);; Molecular Function: transferase activity (GO:0016740);; Molecular Function: NAD-dependent protein deacetylase activity (GO:0034979);; Molecular Function: NAD+ binding (GO:0070403);;	K11414|2.6e-13|mdm:103406059|K11414 NAD+-dependent protein deacetylase sirtuin 4 [EC:2.3.1.286] | (RefSeq) NAD-dependent protein deacylase SRT2 isoform X1	Nicotinate and nicotinamide metabolism (ko00760)	[BK]	Chromatin structure and dynamics;; Transcription	--	NAD-dependent protein deacylase SRT2 OS=Arabidopsis thaliana OX=3702 GN=SRT2 PE=2 SV=1	--	--	hypothetical protein DVH24_023353 [Malus domestica]
ONT.15388	--	--	Molecular Function: antiporter activity (GO:0015297);; Cellular Component: integral component of membrane (GO:0016021);; Molecular Function: xenobiotic transporter activity (GO:0042910);;	K03327|3.3e-25|mdm:103402629|K03327 multidrug resistance protein, MATE family | (RefSeq) protein DETOXIFICATION 16-like	--	[R]	General function prediction only	--	Protein DETOXIFICATION 16 OS=Arabidopsis thaliana OX=3702 GN=DTX16 PE=2 SV=1	V	Defense mechanisms	protein DETOXIFICATION 16-like [Malus domestica]
ONT.1539	--	--	--	--	--	--	--	--	--	--	--	histone deacetylase 18-like [Pyrus ussuriensis x Pyrus communis]
ONT.15394	--	--	--	--	--	--	--	--	--	--	--	--
ONT.15395	--	--	--	--	--	--	--	Protein of unknown function (DUF1030)	--	--	--	--
ONT.1540	--	--	--	--	--	--	--	--	--	--	--	--
ONT.15408	--	--	--	K13993|2.5e-30|pxb:103959434|K13993 HSP20 family protein | (RefSeq) 15.7 kDa heat shock protein, peroxisomal-like	Protein processing in endoplasmic reticulum (ko04141)	--	--	--	C2 domain-containing protein At1g53590 OS=Arabidopsis thaliana OX=3702 GN=NTMC2T6.1 PE=1 SV=2	--	--	15.7 kDa heat shock protein [Pyrus ussuriensis x Pyrus communis]
ONT.15410	--	--	--	--	--	--	--	--	--	T	Signal transduction mechanisms	disease resistance RPP13-like protein 1 [Pyrus ussuriensis x Pyrus communis]
ONT.15411	--	--	--	--	--	--	--	--	--	--	--	--
ONT.15412	[R]	General function prediction only	Molecular Function: ADP binding (GO:0043531);;	K12818|8.6e-186|mtr:MTR_0267s0070|K12818 ATP-dependent RNA helicase DHX8/PRP22 [EC:3.6.4.13] | (RefSeq) NB-ARC domain disease resistance protein, putative	Spliceosome (ko03040)	[T]	Signal transduction mechanisms	NB-ARC domain;; Rx N-terminal domain;; Leucine Rich repeats (2 copies)	Putative disease resistance RPP13-like protein 1 OS=Arabidopsis thaliana OX=3702 GN=RPPL1 PE=3 SV=1	T	Signal transduction mechanisms	putative disease resistance RPP13-like protein 1 [Malus domestica]
ONT.15415	--	--	Cellular Component: cytoplasm (GO:0005737);; Biological Process: double-strand break repair (GO:0006302);; Biological Process: regulation of transcription, DNA-templated (GO:0006355);; Cellular Component: Ino80 complex (GO:0031011);; Biological Process: ATP-dependent chromatin remodeling (GO:0043044);;	K11672|3.5e-29|mdm:103433994|K11672 actin-related protein 5 | (RefSeq) actin-related protein 5 isoform X1	--	[Z]	Cytoskeleton	Actin;; Actin	Actin-related protein 5 OS=Arabidopsis thaliana OX=3702 GN=ARP5 PE=1 SV=2	Z	Cytoskeleton	hypothetical protein F8388_016487 [Cannabis sativa]
ONT.15416	--	--	--	--	--	--	--	--	--	--	--	hypothetical protein C1H46_000304 [Malus baccata]
ONT.15418	--	--	--	--	--	--	--	--	--	--	--	--
ONT.15419	--	--	Molecular Function: RNA binding (GO:0003723);;	K21444|3.7e-99|pxb:103943409|K21444 poly(rC)-binding protein 3/4 | (RefSeq) KH domain-containing protein HEN4-like	--	[AR]	RNA processing and modification;; General function prediction only	KH domain;; KH domain	RNA-binding KH domain-containing protein RCF3 OS=Arabidopsis thaliana OX=3702 GN=RCF3 PE=1 SV=1	A	RNA processing and modification	PREDICTED: KH domain-containing protein HEN4-like [Pyrus x bretschneideri]
ONT.15423	--	--	--	K20241|1.9e-19|mus:103968375|K20241 WD repeat-containing protein 44 | (RefSeq) 2-deoxy-glucose resistant protein 2-like	--	[S]	Function unknown	--	--	S	Function unknown	PREDICTED: uncharacterized protein LOC103943394 [Pyrus x bretschneideri]
ONT.15432	--	--	Biological Process: reproduction (GO:0000003);; Biological Process: microtubule cytoskeleton organization (GO:0000226);; Biological Process: cell morphogenesis (GO:0000902);; Biological Process: cell morphogenesis involved in differentiation (GO:0000904);; Biological Process: developmental process involved in reproduction (GO:0003006);; Molecular Function: molecular_function (GO:0003674);; Molecu…	--	--	--	--	--	Uncharacterized protein At1g01500 OS=Arabidopsis thaliana OX=3702 GN=At1g01500 PE=2 SV=1	K	Transcription	C-terminal binding protein AN-like [Pyrus ussuriensis x Pyrus communis]
ONT.15433	--	--	Biological Process: response to acid chemical (GO:0001101);; Molecular Function: molecular_function (GO:0003674);; Molecular Function: transporter activity (GO:0005215);; Molecular Function: monovalent cation:proton antiporter activity (GO:0005451);; Cellular Component: cellular_component (GO:0005575);; Cellular Component: cell (GO:0005623);; Cellular Component: plasma membrane (GO:0005886);; Bio…	K14638|1.2e-12|pxb:103965715|K14638 solute carrier family 15 (peptide/histidine transporter), member 3/4 | (RefSeq) protein NRT1/ PTR FAMILY 7.3-like	--	--	--	--	--	E	Amino acid transport and metabolism	PREDICTED: protein NRT1/ PTR FAMILY 7.3-like isoform X2 [Pyrus x bretschneideri]
ONT.15436	--	--	--	--	--	--	--	--	--	--	--	hypothetical protein C1H46_004995 [Malus baccata]
ONT.1544	--	--	--	--	--	--	--	--	--	--	--	--
ONT.15441	--	--	--	K14299|6.7e-15|mdm:103431276|K14299 nucleoporin SEH1 | (RefSeq) protein SEH1-like isoform X1	RNA transport (ko03013)	[YU]	Nuclear structure;; Intracellular trafficking, secretion, and vesicular transport	--	Protein SEH1 OS=Arabidopsis thaliana OX=3702 GN=SEH1 PE=1 SV=1	--	--	protein SEH1 [Prunus yedoensis var. nudiflora]
ONT.15444	--	--	--	--	--	--	--	--	--	--	--	--
ONT.15446	--	--	Molecular Function: molecular_function (GO:0003674);; Molecular Function: binding (GO:0005488);; Cellular Component: cellular_component (GO:0005575);; Cellular Component: intracellular (GO:0005622);; Cellular Component: cell (GO:0005623);; Cellular Component: cytoplasm (GO:0005737);; Biological Process: regulation of translation (GO:0006417);; Biological Process: biological_process (GO:0008150);;…	--	--	--	--	--	--	S	Function unknown	protein Iojap [Pyrus ussuriensis x Pyrus communis]
ONT.15450	--	--	--	--	--	--	--	--	--	--	--	hypothetical protein D8674_013715 [Pyrus ussuriensis x Pyrus communis]
ONT.15453	--	--	Cellular Component: proteasome complex (GO:0000502);; Cellular Component: cellular_component (GO:0005575);; Cellular Component: intracellular (GO:0005622);; Cellular Component: cell (GO:0005623);; Cellular Component: cytoplasm (GO:0005737);; Cellular Component: cytosol (GO:0005829);; Cellular Component: proteasome core complex (GO:0005839);; Cellular Component: ribosome (GO:0005840);; Biological …	--	--	--	--	--	--	O	Posttranslational modification, protein turnover, chaperones	hypothetical protein C1H46_039251 [Malus baccata]
ONT.15456	--	--	Biological Process: signal transduction (GO:0007165);;	--	--	--	--	--	--	--	--	hypothetical protein DVH24_009510 [Malus domestica]
ONT.15458	[S]	Function unknown	Cellular Component: integral component of membrane (GO:0016021);;	--	--	[S]	Function unknown	SNARE associated Golgi protein	--	S	Function unknown	uncharacterized protein LOC114277868 isoform X1 [Camellia sinensis]
ONT.15466	--	--	--	--	--	--	--	--	--	--	--	--
ONT.15471	--	--	Molecular Function: catalytic activity (GO:0003824);;	K15442|3.0e-23|pxb:103939070|K15442 tRNA-specific adenosine deaminase 3 | (RefSeq) probable inactive tRNA-specific adenosine deaminase-like protein 3 isoform X1	--	[A]	RNA processing and modification	--	tRNA-specific adenosine deaminase TAD3 OS=Arabidopsis thaliana OX=3702 GN=TAD3 PE=1 SV=1	A	RNA processing and modification	PREDICTED: probable inactive tRNA-specific adenosine deaminase-like protein 3 isoform X1 [Pyrus x bretschneideri]
ONT.15472	--	--	--	--	--	--	--	--	--	--	--	--
ONT.15474	--	--	--	K01303|2.0e-33|fve:101311565|K01303 acylaminoacyl-peptidase [EC:3.4.19.1] | (RefSeq) uncharacterized LOC101311565	--	[R]	General function prediction only	Retrotransposon gag protein	--	L	Replication, recombination and repair	hypothetical protein C1H46_006480 [Malus baccata]
ONT.15476	--	--	Cellular Component: integral component of membrane (GO:0016021);;	--	--	[K]	Transcription	--	Uncharacterized protein At1g27050 OS=Arabidopsis thaliana OX=3702 GN=At1g27050 PE=2 SV=1	K	Transcription	disease resistance protein RGA3 [Pyrus ussuriensis x Pyrus communis]
ONT.15478	--	--	Molecular Function: methyltransferase activity (GO:0008168);; Cellular Component: integral component of membrane (GO:0016021);; Biological Process: methylation (GO:0032259);;	K23872|2.2e-12|dcr:108209923|K23872 putative homogalacturonan methyltransferase [EC:2.1.1.-] | (RefSeq) probable methyltransferase PMT13	--	--	--	Putative S-adenosyl-L-methionine-dependent methyltransferase;; Putative S-adenosyl-L-methionine-dependent methyltransferase;; Putative S-adenosyl-L-methionine-dependent methyltransferase	Probable methyltransferase PMT24 OS=Arabidopsis thaliana OX=3702 GN=At1g29470 PE=2 SV=1	S	Function unknown	methyltransferase PMT24 [Pyrus ussuriensis x Pyrus communis]
ONT.15479	[R]	General function prediction only	Biological Process: signal transduction (GO:0007165);; Molecular Function: ADP binding (GO:0043531);;	K00695|2.1e-48|mtr:MTR_6g478030|K00695 sucrose synthase [EC:2.4.1.13] | (RefSeq) sucrose synthase	Starch and sucrose metabolism (ko00500)	--	--	TIR domain;; TIR domain;; NB-ARC domain	Disease resistance protein RPV1 OS=Vitis rotundifolia OX=103349 GN=RPV1 PE=1 SV=1	S	Function unknown	hypothetical protein DVH24_009508 [Malus domestica]
ONT.15487	--	--	--	--	--	--	--	--	--	--	--	--
ONT.15488	--	--	--	--	--	--	--	--	--	--	--	--
ONT.15490	--	--	--	--	--	--	--	--	--	--	--	--
ONT.15491	--	--	--	--	--	--	--	--	--	--	--	hypothetical protein C1H46_041082 [Malus baccata]
ONT.15492	--	--	--	--	--	--	--	--	--	--	--	--
ONT.15496	--	--	--	K06677|7.2e-15|mdm:103423742|K06677 condensin complex subunit 1 | (RefSeq) condensin complex subunit 1	--	[BD]	Chromatin structure and dynamics;; Cell cycle control, cell division, chromosome partitioning	--	--	--	--	hypothetical protein D8674_004623 [Pyrus ussuriensis x Pyrus communis]
ONT.15497	--	--	Biological Process: signal transduction (GO:0007165);;	--	--	--	--	--	--	--	--	hypothetical protein DVH24_009447 [Malus domestica]
ONT.15499	--	--	Biological Process: signal transduction (GO:0007165);; Molecular Function: ADP binding (GO:0043531);;	--	--	--	--	--	--	S	Function unknown	hypothetical protein C1H46_041328 [Malus baccata]
ONT.15502	--	--	--	--	--	--	--	--	--	--	--	hypothetical protein C1H46_000849 [Malus baccata]
ONT.15505	--	--	--	--	--	--	--	--	--	--	--	--
ONT.15506	--	--	Molecular Function: protein kinase activity (GO:0004672);; Molecular Function: carbohydrate binding (GO:0030246);;	K22133|1.1e-13|egr:104443803|K22133 oxalate---CoA ligase [EC:6.2.1.8] | (RefSeq) oxalate--CoA ligase isoform X2	Glyoxylate and dicarboxylate metabolism (ko00630)	[T]	Signal transduction mechanisms	Protein tyrosine and serine/threonine kinase;; Legume lectin domain;; LSM domain;; Protein kinase domain;; Protein tyrosine and serine/threonine kinase	L-type lectin-domain containing receptor kinase S.6 OS=Arabidopsis thaliana OX=3702 GN=LECRKS6 PE=2 SV=1	T	Signal transduction mechanisms	L-type lectin-domain containing receptor kinase S.6 [Pyrus ussuriensis x Pyrus communis]
ONT.15509	--	--	Molecular Function: zinc ion binding (GO:0008270);;	K17086|8.4e-21|fve:101300290|K17086 transmembrane 9 superfamily member 2/4 | (RefSeq) uncharacterized LOC101300290	--	--	--	SWIM zinc finger	--	--	--	hypothetical protein C1H46_009122 [Malus baccata]
ONT.15510	--	--	Molecular Function: metal ion binding (GO:0046872);;	--	--	--	--	--	--	--	--	hypothetical protein C1H46_009120 [Malus baccata]
ONT.15511	--	--	--	--	--	--	--	--	--	--	--	hypothetical protein D8674_004576 [Pyrus ussuriensis x Pyrus communis]
ONT.15514	--	--	--	--	--	--	--	--	--	--	--	--
ONT.15517	--	--	--	--	--	--	--	--	--	--	--	--
ONT.15518	--	--	Biological Process: mRNA splicing, via spliceosome (GO:0000398);; Molecular Function: RNA binding (GO:0003723);; Cellular Component: spliceosomal complex (GO:0005681);; Cellular Component: integral component of membrane (GO:0016021);;	K12356|6.9e-17|pxb:103967644|K12356 coniferyl-alcohol glucosyltransferase [EC:2.4.1.111] | (RefSeq) anthocyanidin 3-O-glucosyltransferase 5-like	Phenylpropanoid biosynthesis (ko00940)	--	--	--	--	--	--	PREDICTED: anthocyanidin 3-O-glucosyltransferase 5-like [Pyrus x bretschneideri]
ONT.15519	--	--	--	--	--	--	--	--	--	--	--	hypothetical protein D8674_004556 [Pyrus ussuriensis x Pyrus communis]
ONT.15521	--	--	--	--	--	--	--	--	--	--	--	--
ONT.15523	--	--	--	--	--	--	--	--	--	--	--	--
ONT.15527	--	--	--	--	--	--	--	--	--	--	--	hypothetical protein D8674_004543 [Pyrus ussuriensis x Pyrus communis]
ONT.15528	--	--	--	--	--	--	--	--	--	--	--	--
ONT.15531	--	--	--	--	--	--	--	--	--	--	--	--
ONT.15533	--	--	--	--	--	--	--	--	--	--	--	--
ONT.15534	--	--	--	--	--	--	--	--	--	--	--	--
ONT.15535	--	--	--	--	--	--	--	--	Microtubule-associated protein 70-1 OS=Oryza sativa subsp. japonica OX=39947 GN=MAP70.1 PE=2 SV=1	L	Replication, recombination and repair	hypothetical protein D8674_019937 [Pyrus ussuriensis x Pyrus communis]
ONT.15536	--	--	--	--	--	--	--	--	--	--	--	hypothetical protein DVH24_008534 [Malus domestica]
ONT.15537	--	--	--	--	--	--	--	--	--	--	--	--
ONT.15546	--	--	--	--	--	--	--	--	--	--	--	--
ONT.15548	--	--	--	--	--	--	--	--	--	--	--	--
ONT.15549	--	--	Molecular Function: molecular_function (GO:0003674);; Molecular Function: nucleic acid binding (GO:0003676);; Molecular Function: RNA binding (GO:0003723);; Molecular Function: catalytic activity (GO:0003824);; Molecular Function: nuclease activity (GO:0004518);; Molecular Function: endonuclease activity (GO:0004519);; Molecular Function: binding (GO:0005488);; Cellular Component: cellular_compon…	K22651|1.3e-22|mdm:103443441|K22651 E3 ubiquitin-protein ligase RNF4 [EC:2.3.2.27] | (RefSeq) LOW QUALITY PROTEIN: pentatricopeptide repeat-containing protein At1g50270-like	--	[R]	General function prediction only	PPR repeat;; PPR repeat family;; PPR repeat	Putative pentatricopeptide repeat-containing protein At3g01580 OS=Arabidopsis thaliana OX=3702 GN=PCMP-E87 PE=3 SV=2	S	Function unknown	hypothetical protein DVH24_009327 [Malus domestica]
ONT.1555	--	--	Cellular Component: chromosome, centromeric region (GO:0000775);; Cellular Component: kinetochore (GO:0000776);; Molecular Function: molecular_function (GO:0003674);; Molecular Function: binding (GO:0005488);; Molecular Function: protein binding (GO:0005515);; Cellular Component: cellular_component (GO:0005575);; Cellular Component: intracellular (GO:0005622);; Cellular Component: cell (GO:000562…	--	--	--	--	--	--	S	Function unknown	hypothetical protein DVH24_012355 [Malus domestica]
ONT.15556	--	--	--	--	--	--	--	--	--	--	--	--
ONT.15561	--	--	Cellular Component: integral component of membrane (GO:0016021);;	--	--	--	--	--	--	--	--	hypothetical protein D8674_004486 [Pyrus ussuriensis x Pyrus communis]
ONT.15563	--	--	Biological Process: regulation of photoperiodism, flowering (GO:2000028);;	K12124|2.7e-68|thj:104810466|K12124 GIGANTEA | (RefSeq) protein GIGANTEA	Circadian rhythm - plant (ko04712)	--	--	--	Protein GIGANTEA OS=Arabidopsis thaliana OX=3702 GN=GI PE=1 SV=2	S	Function unknown	protein GIGANTEA-like, partial [Ziziphus jujuba]
ONT.15564	--	--	--	--	--	[R]	General function prediction only	--	Uncharacterized mitochondrial protein AtMg00810 OS=Arabidopsis thaliana OX=3702 GN=AtMg00810 PE=4 SV=1	L	Replication, recombination and repair	hypothetical protein D8674_033976 [Pyrus ussuriensis x Pyrus communis]
ONT.15565	--	--	Molecular Function: nucleic acid binding (GO:0003676);; Molecular Function: zinc ion binding (GO:0008270);;	K01528|2.6e-10|lja:Lj0g3v0199559.2|K01528 dynamin 1/3 [EC:3.6.5.5] | (RefSeq) Lj0g3v0199559.2; -	Endocytosis (ko04144)	--	--	--	--	L	Replication, recombination and repair	hypothetical protein D8674_013057 [Pyrus ussuriensis x Pyrus communis]
ONT.15568	--	--	--	K12862|2.7e-10|mdm:114823342|K12862 pleiotropic regulator 1 | (RefSeq) protein pleiotropic regulatory locus 1-like	Spliceosome (ko03040)	--	--	--	--	--	--	protein pleiotropic regulatory locus 1-like, partial [Malus domestica]
ONT.15569	--	--	--	--	--	--	--	--	--	--	--	--
ONT.15575	--	--	--	--	--	--	--	--	--	--	--	--
ONT.15576	--	--	Biological Process: cell morphogenesis (GO:0000902);; Cellular Component: cytoplasm (GO:0005737);; Biological Process: actin filament organization (GO:0007015);; Cellular Component: F-actin capping protein complex (GO:0008290);; Biological Process: response to heat (GO:0009408);; Molecular Function: actin filament binding (GO:0051015);; Biological Process: barbed-end actin filament capping (GO:00…	K10365|3.9e-12|pxb:103939997|K10365 capping protein (actin filament) muscle Z-line, beta | (RefSeq) probable F-actin-capping protein subunit beta isoform X1	Endocytosis (ko04144)	[Z]	Cytoskeleton	F-actin capping protein, beta subunit	Probable F-actin-capping protein subunit beta OS=Arabidopsis thaliana OX=3702 GN=At1g71790 PE=1 SV=1	Z	Cytoskeleton	PREDICTED: probable F-actin-capping protein subunit beta isoform X1 [Pyrus x bretschneideri]
ONT.15579	--	--	Molecular Function: DNA binding (GO:0003677);; Cellular Component: nucleus (GO:0005634);;	--	--	--	--	--	--	--	--	B3 domain-containing transcription factor VRN1-like [Pyrus ussuriensis x Pyrus communis]
ONT.15582	--	--	--	--	--	--	--	--	--	--	--	S2-RNase [Pyrus ussuriensis x Pyrus communis]
ONT.15583	--	--	Molecular Function: DNA binding (GO:0003677);; Cellular Component: nucleus (GO:0005634);; Biological Process: regulation of transcription, DNA-templated (GO:0006355);;	K15296|1.3e-08|mdm:103437742|K15296 alpha-soluble NSF attachment protein | (RefSeq) alpha-soluble NSF attachment protein 2	--	[U]	Intracellular trafficking, secretion, and vesicular transport	--	Alpha-soluble NSF attachment protein 2 OS=Arabidopsis thaliana OX=3702 GN=ASNAP2 PE=1 SV=1	U	Intracellular trafficking, secretion, and vesicular transport	hypothetical protein DVH24_037650 [Malus domestica]
ONT.15585	--	--	--	--	--	--	--	--	--	--	--	--
ONT.15587	--	--	--	--	--	--	--	--	--	--	--	--
ONT.15589	--	--	Biological Process: protein transport (GO:0015031);;	K19476|4.5e-43|pxb:103931943|K19476 vacuolar protein sorting-associated protein IST1 | (RefSeq) IST1-like protein	Endocytosis (ko04144)	[Z]	Cytoskeleton	--	--	Z	Cytoskeleton	hypothetical protein C1H46_003318 [Malus baccata]
ONT.15595	--	--	--	--	--	--	--	--	--	--	--	--
ONT.15596	--	--	Molecular Function: nucleic acid binding (GO:0003676);; Molecular Function: RNA-DNA hybrid ribonuclease activity (GO:0004523);; Cellular Component: integral component of membrane (GO:0016021);;	--	--	--	--	--	--	L	Replication, recombination and repair	uncharacterized protein LOC114827410 [Malus domestica]
ONT.15597	--	--	Biological Process: mitochondrial RNA metabolic process (GO:0000959);; Molecular Function: molecular_function (GO:0003674);; Molecular Function: nucleic acid binding (GO:0003676);; Molecular Function: RNA binding (GO:0003723);; Molecular Function: catalytic activity (GO:0003824);; Molecular Function: nuclease activity (GO:0004518);; Molecular Function: endonuclease activity (GO:0004519);; Molecul…	--	--	--	--	--	--	S	Function unknown	hypothetical protein DVH24_016607 [Malus domestica]
ONT.15600	--	--	--	--	--	--	--	--	--	--	--	--
ONT.15602	--	--	--	--	--	--	--	--	--	--	--	--
ONT.15605	--	--	--	--	--	--	--	--	--	--	--	--
ONT.15611	--	--	Molecular Function: molecular_function (GO:0003674);; Molecular Function: transcription factor activity, sequence-specific DNA binding (GO:0003700);; Cellular Component: cellular_component (GO:0005575);; Cellular Component: intracellular (GO:0005622);; Cellular Component: cell (GO:0005623);; Cellular Component: nucleus (GO:0005634);; Biological Process: regulation of transcription, DNA-templated …	K14412|2.9e-25|obr:102714333|K14412 alpha-1,4-fucosyltransferase [EC:2.4.1.65] | (RefSeq) uncharacterized LOC102714333	Various types of N-glycan biosynthesis (ko00513)	[R]	General function prediction only	--	Protein SENSITIVE TO PROTON RHIZOTOXICITY 1 OS=Arabidopsis thaliana OX=3702 GN=STOP1 PE=2 SV=1	S	Function unknown	PREDICTED: protein SENSITIVE TO PROTON RHIZOTOXICITY 1-like, partial [Pyrus x bretschneideri]
ONT.15613	--	--	--	--	--	--	--	--	--	--	--	--
ONT.15620	--	--	--	K16812|2.7e-19|mdm:103444442|K16812 targeting protein for Xklp2 | (RefSeq) protein TPX2	--	--	--	--	Protein TPX2 OS=Arabidopsis thaliana OX=3702 GN=TPX2 PE=1 SV=1	--	--	PREDICTED: uncharacterized protein LOC103930301 [Pyrus x bretschneideri]
ONT.15629	--	--	Cellular Component: cellular_component (GO:0005575);; Cellular Component: cell-cell junction (GO:0005911);; Biological Process: transport (GO:0006810);; Biological Process: response to stress (GO:0006950);; Biological Process: cell communication (GO:0007154);; Biological Process: signal transduction (GO:0007165);; Biological Process: biological_process (GO:0008150);; Biological Process: response …	--	--	--	--	--	F-box protein At5g46170 OS=Arabidopsis thaliana OX=3702 GN=At5g46170 PE=2 SV=1	S	Function unknown	F-box protein [Pyrus ussuriensis x Pyrus communis]
ONT.1563	--	--	--	--	--	--	--	--	--	--	--	--
ONT.15632	--	--	Molecular Function: metal ion binding (GO:0046872);;	--	--	--	--	--	--	S	Function unknown	hypothetical protein DVH24_041566 [Malus domestica]
ONT.15637	--	--	--	--	--	[O]	Posttranslational modification, protein turnover, chaperones	DnaJ domain	--	O	Posttranslational modification, protein turnover, chaperones	formin-J-like [Pyrus ussuriensis x Pyrus communis]
ONT.15659	--	--	Biological Process: response to auxin (GO:0009733);;	K14488|5.6e-34|pxb:103967969|K14488 SAUR family protein | (RefSeq) auxin-induced protein 15A-like	Plant hormone signal transduction (ko04075)	--	--	Auxin responsive protein	Auxin-induced protein 10A5 OS=Glycine max OX=3847 PE=2 SV=1	S	Function unknown	auxin-induced protein 15A-like [Pyrus ussuriensis x Pyrus communis]
ONT.15668	--	--	Biological Process: response to auxin (GO:0009733);;	K14488|2.3e-49|pxb:103938999|K14488 SAUR family protein | (RefSeq) indole-3-acetic acid-induced protein ARG7-like	Plant hormone signal transduction (ko04075)	--	--	Auxin responsive protein	Indole-3-acetic acid-induced protein ARG7 OS=Vigna radiata var. radiata OX=3916 GN=ARG7 PE=2 SV=1	S	Function unknown	hypothetical protein C1H46_029105 [Malus baccata]
ONT.15672	--	--	--	--	--	--	--	--	--	--	--	hypothetical protein DVH24_002539 [Malus domestica]
ONT.15675	--	--	Molecular Function: transferase activity (GO:0016740);;	--	--	--	--	--	--	--	--	galacturonosyltransferase-like 3 [Pyrus ussuriensis x Pyrus communis]
ONT.15688	--	--	--	--	--	--	--	--	--	--	--	--
ONT.15690	--	--	--	--	--	--	--	--	--	--	--	--
ONT.15696	--	--	--	--	--	--	--	--	--	--	--	--
ONT.15702	--	--	--	--	--	--	--	--	--	--	--	--
ONT.15703	--	--	--	--	--	--	--	--	--	--	--	--
ONT.15707	--	--	--	--	--	--	--	--	--	O	Posttranslational modification, protein turnover, chaperones	PREDICTED: uncharacterized protein LOC103962042 [Pyrus x bretschneideri]
ONT.15708	--	--	--	K05349|6.2e-07|pxb:103935302|K05349 beta-glucosidase [EC:3.2.1.21] | (RefSeq) uncharacterized protein LOC103935302	Cyanoamino acid metabolism (ko00460);; Starch and sucrose metabolism (ko00500);; Phenylpropanoid biosynthesis (ko00940)	--	--	--	--	--	--	PREDICTED: probable pectinesterase/pectinesterase inhibitor 51 [Pyrus x bretschneideri]
ONT.15709	--	--	Biological Process: mitochondrial RNA metabolic process (GO:0000959);; Biological Process: mitochondrial RNA processing (GO:0000963);; Biological Process: RNA 5'-end processing (GO:0000966);; Molecular Function: molecular_function (GO:0003674);; Molecular Function: nucleic acid binding (GO:0003676);; Molecular Function: RNA binding (GO:0003723);; Molecular Function: catalytic activity (GO:0003824…	--	--	--	--	--	--	S	Function unknown	hypothetical protein DVH24_042415 [Malus domestica]
ONT.15710	--	--	--	--	--	--	--	--	--	--	--	--
ONT.15713	--	--	Cellular Component: integral component of membrane (GO:0016021);;	--	--	--	--	--	--	--	--	hypothetical protein D8674_013515 [Pyrus ussuriensis x Pyrus communis]
ONT.15714	--	--	--	--	--	--	--	--	--	--	--	--
ONT.1572	--	--	--	--	--	--	--	--	--	--	--	--
ONT.15722	--	--	--	--	--	--	--	--	--	--	--	--
ONT.15724	--	--	Molecular Function: pantothenate kinase activity (GO:0004594);; Molecular Function: ATP binding (GO:0005524);; Biological Process: coenzyme A biosynthetic process (GO:0015937);;	K09680|4.1e-54|mdm:103416551|K09680 type II pantothenate kinase [EC:2.7.1.33] | (RefSeq) pantothenate kinase 1-like isoform X1	Pantothenate and CoA biosynthesis (ko00770)	[H]	Coenzyme transport and metabolism	Fumble	Pantothenate kinase 2 OS=Oryza sativa subsp. japonica OX=39947 GN=Os09g0533100 PE=2 SV=2	H	Coenzyme transport and metabolism	hypothetical protein DVH24_013877 [Malus domestica]
ONT.15732	--	--	--	--	--	--	--	--	--	--	--	--
ONT.15735	--	--	Biological Process: regulation of flower development (GO:0009909);; Cellular Component: mediator complex (GO:0016592);; Biological Process: defense response to fungus (GO:0050832);;	--	--	--	--	--	--	--	--	--
ONT.15738	--	--	--	--	--	--	--	--	--	--	--	--
ONT.15743	--	--	--	K22262|9.9e-13|mdm:103432298|K22262 WD repeat and FYVE domain-containing protein 3 | (RefSeq) LOW QUALITY PROTEIN: protein SPIRRIG-like	--	[TU]	Signal transduction mechanisms;; Intracellular trafficking, secretion, and vesicular transport	--	Protein SPIRRIG OS=Arabidopsis thaliana OX=3702 GN=SPI PE=1 SV=1	--	--	hypothetical protein D8674_009889 [Pyrus ussuriensis x Pyrus communis]
ONT.15744	[G]	Carbohydrate transport and metabolism	Cellular Component: integral component of membrane (GO:0016021);; Molecular Function: transmembrane transporter activity (GO:0022857);;	K08150|3.2e-17|adu:107467618|K08150 MFS transporter, SP family, solute carrier family 2 (myo-inositol transporter), member 13 | (RefSeq) inositol transporter 1-like	--	[R]	General function prediction only	Sugar (and other) transporter;; Major Facilitator Superfamily;; Sugar-tranasporters, 12 TM	Putative polyol transporter 1 OS=Arabidopsis thaliana OX=3702 GN=PLT1 PE=3 SV=1	U	Intracellular trafficking, secretion, and vesicular transport	PREDICTED: putative polyol transporter 1 [Pyrus x bretschneideri]
ONT.15748	--	--	--	--	--	--	--	--	--	--	--	hypothetical protein D8674_004065 [Pyrus ussuriensis x Pyrus communis]
ONT.15764	--	--	--	--	--	--	--	--	--	--	--	--
ONT.15768	--	--	Molecular Function: catalytic activity (GO:0003824);;	--	--	--	--	--	Cold-regulated 413 plasma membrane protein 1 OS=Arabidopsis thaliana OX=3702 GN=COR413PM1 PE=2 SV=1	S	Function unknown	PREDICTED: cold-regulated 413 plasma membrane protein 2-like isoform X1 [Pyrus x bretschneideri]
ONT.15769	--	--	Biological Process: signal transduction (GO:0007165);;	K07466|2.8e-13|fve:101313743|K07466 replication factor A1 | (RefSeq) uncharacterized LOC101313743	DNA replication (ko03030);; Nucleotide excision repair (ko03420);; Mismatch repair (ko03430);; Homologous recombination (ko03440)	--	--	--	Disease resistance protein RPV1 OS=Vitis rotundifolia OX=103349 GN=RPV1 PE=1 SV=1	T	Signal transduction mechanisms	hypothetical protein DVH24_042256 [Malus domestica]
ONT.15775	--	--	--	--	--	--	--	--	--	--	--	--
ONT.1578	--	--	--	--	--	--	--	--	--	--	--	--
ONT.15784	--	--	Molecular Function: protein kinase activity (GO:0004672);; Molecular Function: ATP binding (GO:0005524);;	K14498|2.5e-13|qsu:112008910|K14498 serine/threonine-protein kinase SRK2 [EC:2.7.11.1] | (RefSeq) serine/threonine-protein kinase SRK2A-like isoform X1	MAPK signaling pathway - plant (ko04016);; Plant hormone signal transduction (ko04075)	[T]	Signal transduction mechanisms	Protein kinase domain	Serine/threonine-protein kinase SAPK6 OS=Oryza sativa subsp. japonica OX=39947 GN=SAPK6 PE=1 SV=1	T	Signal transduction mechanisms	hypothetical protein DVH24_021585 [Malus domestica]
ONT.15791	--	--	Cellular Component: integral component of membrane (GO:0016021);;	--	--	--	--	--	--	--	--	hypothetical protein DVH24_011931 [Malus domestica]
ONT.15794	--	--	--	--	--	--	--	--	--	--	--	--
ONT.15795	--	--	--	K00786|2.0e-10|pxb:103934711|K00786 beta-1,6-galactosyltransferase [EC:2.4.1.-] | (RefSeq) beta-1,6-galactosyltransferase GALT29A-like	--	--	--	--	--	--	--	hypothetical protein D8674_003950 [Pyrus ussuriensis x Pyrus communis]
ONT.15796	--	--	Biological Process: defense response (GO:0006952);; Molecular Function: ADP binding (GO:0043531);;	--	--	--	--	--	--	T	Signal transduction mechanisms	putative disease resistance protein RGA3 [Malus domestica]
ONT.15799	--	--	--	--	--	--	--	--	--	--	--	--
ONT.15801	--	--	--	--	--	--	--	--	--	--	--	C-terminal binding protein AN-like [Pyrus ussuriensis x Pyrus communis]
ONT.15804	--	--	Molecular Function: DNA binding (GO:0003677);;	K09422|7.1e-07|egr:104436278|K09422 transcription factor MYB, plant | (RefSeq) transcription factor RAX2	--	[K]	Transcription	--	Transcription factor RAX3 OS=Arabidopsis thaliana OX=3702 GN=RAX3 PE=2 SV=1	--	--	hypothetical protein DVH24_030170 [Malus domestica]
ONT.1582	--	--	Molecular Function: metal ion binding (GO:0046872);;	--	--	--	--	--	--	--	--	hypothetical protein DVH24_012436 [Malus domestica]
ONT.15825	--	--	--	--	--	--	--	--	--	--	--	--
ONT.15826	--	--	Cellular Component: nucleosome (GO:0000786);; Molecular Function: DNA binding (GO:0003677);; Biological Process: nucleosome assembly (GO:0006334);; Cellular Component: host cell nucleus (GO:0042025);;	K09422|2.2e-13|mdm:103432351|K09422 transcription factor MYB, plant | (RefSeq) telomere repeat-binding factor 1-like	--	--	--	--	Single myb histone 1 OS=Zea mays OX=4577 GN=SMH1 PE=2 SV=1	B	Chromatin structure and dynamics	PREDICTED: telomere repeat-binding factor 1-like [Pyrus x bretschneideri]
ONT.15839	[J]	Translation, ribosomal structure and biogenesis	Biological Process: rRNA processing (GO:0006364);; Molecular Function: methyltransferase activity (GO:0008168);;	K09761|6.3e-79|mdm:114827594|K09761 16S rRNA (uracil1498-N3)-methyltransferase [EC:2.1.1.193] | (RefSeq) uncharacterized protein LOC114827594 isoform X1	--	--	--	RNA methyltransferase	--	J	Translation, ribosomal structure and biogenesis	hypothetical protein DVH24_034405 [Malus domestica]
ONT.15840	--	--	Molecular Function: GTPase activity (GO:0003924);; Molecular Function: structural constituent of cytoskeleton (GO:0005200);; Molecular Function: GTP binding (GO:0005525);; Cellular Component: cytoplasm (GO:0005737);; Cellular Component: microtubule (GO:0005874);; Biological Process: microtubule-based process (GO:0007017);;	K07374|5.0e-29|mdm:114827606|K07374 tubulin alpha | (RefSeq) tubulin alpha chain-like	Phagosome (ko04145)	[Z]	Cytoskeleton	--	Tubulin alpha chain OS=Prunus dulcis OX=3755 GN=TUBA PE=2 SV=1	Z	Cytoskeleton	hypothetical protein DVH24_034431 [Malus domestica]
ONT.15841	--	--	--	--	--	--	--	--	--	--	--	uncharacterized protein LOC114827281 [Malus domestica]
ONT.15843	--	--	Molecular Function: structural constituent of ribosome (GO:0003735);; Cellular Component: ribosome (GO:0005840);; Biological Process: translation (GO:0006412);;	--	--	--	--	--	--	--	--	hypothetical protein DVH24_034437 [Malus domestica]
ONT.15848	--	--	--	--	--	--	--	--	--	--	--	--
ONT.1585	--	--	Cellular Component: integral component of membrane (GO:0016021);;	K03921|7.0e-09|pavi:110770344|K03921 acyl-[acyl-carrier-protein] desaturase [EC:1.14.19.2 1.14.19.11 1.14.19.26] | (RefSeq) stearoyl-[acyl-carrier-protein] 9-desaturase, chloroplastic-like	Fatty acid biosynthesis (ko00061);; Biosynthesis of unsaturated fatty acids (ko01040);; Fatty acid metabolism (ko01212)	--	--	--	--	S	Function unknown	PREDICTED: uncharacterized protein LOC103939935 [Pyrus x bretschneideri]
ONT.15857	--	--	Cellular Component: integral component of membrane (GO:0016021);;	--	--	--	--	--	--	--	--	hypothetical protein D8674_003672 [Pyrus ussuriensis x Pyrus communis]
ONT.15860	--	--	Cellular Component: integral component of membrane (GO:0016021);;	--	--	--	--	--	--	--	--	PREDICTED: uncharacterized protein LOC103958507 [Pyrus x bretschneideri]
ONT.15873	--	--	--	--	--	--	--	--	--	--	--	--
ONT.15877	--	--	--	--	--	--	--	--	--	--	--	--
ONT.15898	--	--	--	--	--	--	--	--	--	--	--	--
ONT.1590	--	--	--	--	--	--	--	--	--	--	--	--
ONT.15901	--	--	--	--	--	--	--	--	--	--	--	--
ONT.15902	--	--	Cellular Component: cellular_component (GO:0005575);; Cellular Component: intracellular (GO:0005622);; Cellular Component: cell (GO:0005623);; Cellular Component: nucleus (GO:0005634);; Biological Process: nucleobase-containing compound metabolic process (GO:0006139);; Biological Process: transcription, DNA-templated (GO:0006351);; Biological Process: transcription from RNA polymerase II promoter…	K20826|3.7e-10|pxb:103939489|K20826 RNA polymerase II-associated protein 1 | (RefSeq) transcriptional elongation regulator MINIYO	--	--	--	--	--	L	Replication, recombination and repair	hypothetical protein D8674_003633 [Pyrus ussuriensis x Pyrus communis]
ONT.15905	--	--	--	--	--	--	--	--	--	--	--	--
ONT.15909	--	--	--	--	--	--	--	--	--	--	--	--
ONT.15910	--	--	--	--	--	--	--	--	--	--	--	CASP-like protein [Pyrus ussuriensis x Pyrus communis]
ONT.15911	--	--	--	--	--	--	--	--	--	--	--	hypothetical protein C1H46_004884 [Malus baccata]
ONT.15922	--	--	--	--	--	--	--	--	--	--	--	hypothetical protein D8674_003567 [Pyrus ussuriensis x Pyrus communis]
ONT.1593	--	--	--	--	--	--	--	--	--	--	--	--
ONT.15946	--	--	--	--	--	--	--	--	--	--	--	--
ONT.15949	--	--	--	--	--	--	--	--	--	--	--	--
ONT.1595	--	--	--	--	--	--	--	--	--	--	--	--
ONT.15951	--	--	--	K09529|5.8e-11|mdm:103454292|K09529 DnaJ homolog subfamily C member 9 | (RefSeq) chaperone protein dnaJ 6	--	[C]	Energy production and conversion	CBS domain	SNF1-related protein kinase regulatory subunit gamma-1-like OS=Arabidopsis thaliana OX=3702 GN=CBSCBS2 PE=1 SV=1	C	Energy production and conversion	hypothetical protein C1H46_027016 [Malus baccata]
ONT.15952	--	--	--	--	--	--	--	--	--	--	--	--
ONT.15953	--	--	--	--	--	--	--	--	--	S	Function unknown	hypothetical protein DVH24_034736 [Malus domestica]
ONT.15955	--	--	--	--	--	--	--	--	--	--	--	--
ONT.15957	--	--	--	--	--	--	--	--	--	--	--	--
ONT.15959	--	--	--	--	--	--	--	--	--	L	Replication, recombination and repair	S2-RNase [Pyrus ussuriensis x Pyrus communis]
ONT.15960	--	--	--	--	--	--	--	--	--	--	--	hypothetical protein DVH24_017033 [Malus domestica]
ONT.15962	--	--	--	--	--	--	--	--	--	--	--	hypothetical protein DVH24_017033 [Malus domestica]
ONT.15966	--	--	Cellular Component: integral component of membrane (GO:0016021);;	--	--	--	--	--	--	--	--	hypothetical protein D8674_003459 [Pyrus ussuriensis x Pyrus communis]
ONT.15974	--	--	--	--	--	--	--	--	--	--	--	PREDICTED: uncharacterized protein LOC103932578 [Pyrus x bretschneideri]
ONT.15977	--	--	Molecular Function: nucleic acid binding (GO:0003676);; Molecular Function: RNA-directed DNA polymerase activity (GO:0003964);; Molecular Function: zinc ion binding (GO:0008270);; Biological Process: DNA integration (GO:0015074);;	K03257|1.4e-21|dcr:108205198|K03257 translation initiation factor 4A | (RefSeq) eukaryotic initiation factor 4A-15-like isoform X1	RNA transport (ko03013)	--	--	--	--	S	Function unknown	putative RNA-directed DNA polymerase [Rosa chinensis]
ONT.1598	--	--	--	--	--	--	--	--	--	--	--	--
ONT.15980	--	--	Cellular Component: integral component of membrane (GO:0016021);;	--	--	--	--	--	--	--	--	hypothetical protein D8674_038366 [Pyrus ussuriensis x Pyrus communis]
ONT.15988	--	--	--	--	--	--	--	--	--	--	--	hypothetical protein C1H46_026573 [Malus baccata]
ONT.15993	--	--	--	--	--	--	--	--	--	L	Replication, recombination and repair	hypothetical protein DVH24_028554 [Malus domestica]
ONT.15994	--	--	--	--	--	--	--	--	--	--	--	PREDICTED: E3 SUMO-protein ligase CBX4-like [Pyrus x bretschneideri]
ONT.15996	--	--	Biological Process: signal transduction (GO:0007165);;	--	--	--	--	Tify domain binding domain	Ninja-family protein mc410 OS=Nicotiana tabacum OX=4097 GN=MC410 PE=2 SV=1	S	Function unknown	ninja-family protein 2-like [Pyrus ussuriensis x Pyrus communis]
ONT.16	--	--	Molecular Function: DNA binding (GO:0003677);; Cellular Component: nucleus (GO:0005634);;	--	--	[K]	Transcription	--	--	K	Transcription	PREDICTED: uncharacterized protein LOC103966637 isoform X2 [Pyrus x bretschneideri]
ONT.16004	--	--	--	--	--	--	--	--	--	--	--	WPP domain-associated protein-like [Pyrus ussuriensis x Pyrus communis]
ONT.16008	--	--	--	--	--	--	--	--	--	--	--	--
ONT.16009	--	--	--	K10268|2.0e-24|mdm:103453043|K10268 F-box and leucine-rich repeat protein 2/20 | (RefSeq) F-box/LRR-repeat protein 4 isoform X1	--	--	--	--	F-box/LRR-repeat protein 4 OS=Arabidopsis thaliana OX=3702 GN=FBL4 PE=2 SV=1	S	Function unknown	F-box/LRR-repeat protein 4 isoform X2 [Malus domestica]
ONT.16010	--	--	--	--	--	--	--	--	--	--	--	--
ONT.16011	--	--	--	--	--	--	--	--	--	O	Posttranslational modification, protein turnover, chaperones	arginine and glutamate-rich protein 1-like [Pyrus ussuriensis x Pyrus communis]
ONT.16013	--	--	--	--	--	--	--	--	--	--	--	hypothetical protein C1H46_035843 [Malus baccata]
ONT.16015	--	--	--	--	--	--	--	--	--	--	--	hypothetical protein C1H46_031025 [Malus baccata]
ONT.16017	--	--	--	--	--	--	--	--	--	--	--	--
ONT.1602	--	--	--	--	--	--	--	--	--	--	--	--
ONT.16020	--	--	Biological Process: reproduction (GO:0000003);; Biological Process: response to acid chemical (GO:0001101);; Biological Process: regulation of cell growth (GO:0001558);; Biological Process: response to hypoxia (GO:0001666);; Biological Process: regionalization (GO:0003002);; Biological Process: developmental process involved in reproduction (GO:0003006);; Biological Process: carbohydrate metaboli…	K01179|2.5e-06|bna:106404107|K01179 endoglucanase [EC:3.2.1.4] | (RefSeq) endoglucanase 21-like	Starch and sucrose metabolism (ko00500)	[R]	General function prediction only	--	Transcriptional corepressor LEUNIG_HOMOLOG OS=Arabidopsis thaliana OX=3702 GN=LUH PE=1 SV=1	S	Function unknown	PREDICTED: transcriptional corepressor LEUNIG_HOMOLOG-like isoform X2 [Pyrus x bretschneideri]
ONT.16024	--	--	--	--	--	--	--	--	--	--	--	hypothetical protein D8674_003342 [Pyrus ussuriensis x Pyrus communis]
ONT.16027	--	--	--	--	--	--	--	--	--	--	--	--
ONT.16028	--	--	--	--	--	--	--	--	--	--	--	PREDICTED: uncharacterized protein LOC103967571 [Pyrus x bretschneideri]
ONT.16032	--	--	--	--	--	--	--	--	--	--	--	--
ONT.16034	--	--	--	K11649|2.2e-07|osa:4336176|K11649 SWI/SNF related-matrix-associated actin-dependent regulator of chromatin subfamily C | (RefSeq) SWI/SNF complex subunit SWI3A	--	--	--	Surfeit locus protein 2 (SURF2)	--	S	Function unknown	hypothetical protein C1H46_026995 [Malus baccata]
ONT.16036	--	--	--	--	--	--	--	--	--	--	--	--
ONT.16037	--	--	Molecular Function: protein kinase activity (GO:0004672);; Molecular Function: ATP binding (GO:0005524);; Cellular Component: integral component of membrane (GO:0016021);;	--	--	--	--	--	--	T	Signal transduction mechanisms	hypothetical protein DVH24_028692 [Malus domestica]
ONT.16041	--	--	--	--	--	--	--	--	--	--	--	--
ONT.16042	--	--	--	--	--	--	--	--	--	--	--	--
ONT.16054	--	--	Biological Process: interstrand cross-link repair (GO:0036297);; Cellular Component: Fanconi anaemia nuclear complex (GO:0043240);;	--	--	--	--	--	--	--	--	hypothetical protein DVH24_010520 [Malus domestica]
ONT.16065	--	--	Molecular Function: nucleic acid binding (GO:0003676);; Biological Process: DNA integration (GO:0015074);;	K10742|1.4e-13|pxb:103965518|K10742 DNA replication ATP-dependent helicase Dna2 [EC:3.6.4.12] | (RefSeq) LOW QUALITY PROTEIN: DNA replication ATP-dependent helicase/nuclease DNA2-like	DNA replication (ko03030)	--	--	--	--	L	Replication, recombination and repair	hypothetical protein C1H46_039744 [Malus baccata]
ONT.16082	--	--	Molecular Function: molecular_function (GO:0003674);; Molecular Function: catalytic activity (GO:0003824);; Molecular Function: ubiquitin-protein transferase activity (GO:0004842);; Biological Process: cellular protein modification process (GO:0006464);; Biological Process: nitrogen compound metabolic process (GO:0006807);; Biological Process: response to stress (GO:0006950);; Biological Process:…	K19044|2.6e-07|obr:102716869|K19044 E3 ubiquitin-protein ligase XBAT32/33 [EC:2.3.2.27] | (RefSeq) E3 ubiquitin-protein ligase XB3	--	--	--	--	E3 ubiquitin-protein ligase XB3 OS=Oryza sativa subsp. japonica OX=39947 GN=XB3 PE=1 SV=1	O	Posttranslational modification, protein turnover, chaperones	E3 ubiquitin-protein ligase XBAT31 [Pyrus ussuriensis x Pyrus communis]
ONT.16084	--	--	--	--	--	--	--	--	--	--	--	unnamed protein product [Prunus armeniaca]
ONT.16085	--	--	--	--	--	--	--	--	--	--	--	--
ONT.16088	--	--	--	--	--	--	--	--	--	--	--	--
ONT.16091	--	--	Cellular Component: integral component of membrane (GO:0016021);;	--	--	--	--	--	--	--	--	hypothetical protein DVH24_005457 [Malus domestica]
ONT.16092	[QV]	Secondary metabolites biosynthesis, transport and catabolism;; Defense mechanisms	Molecular Function: iron ion binding (GO:0005506);; Molecular Function: oxidoreductase activity, acting on paired donors, with incorporation or reduction of molecular oxygen (GO:0016705);; Molecular Function: heme binding (GO:0020037);;	K20769|2.3e-262|mdm:103428002|K20769 fatty acid omega-hydroxylase [EC:1.14.-.-] | (RefSeq) cytochrome P450 94A1-like	Cutin, suberine and wax biosynthesis (ko00073)	[QI]	Secondary metabolites biosynthesis, transport and catabolism;; Lipid transport and metabolism	Cytochrome P450	Cytochrome P450 94A1 OS=Vicia sativa OX=3908 GN=CYP94A1 PE=2 SV=2	--	--	cytochrome P450 94A1-like [Pyrus ussuriensis x Pyrus communis]
ONT.16093	--	--	--	--	--	--	--	--	--	--	--	--
ONT.16103	--	--	--	--	--	--	--	--	--	--	--	--
ONT.16106	--	--	--	--	--	--	--	--	--	--	--	--
ONT.16113	--	--	Biological Process: transcription elongation from RNA polymerase II promoter (GO:0006368);; Biological Process: histone modification (GO:0016570);; Cellular Component: Cdc73/Paf1 complex (GO:0016593);;	K15175|1.6e-26|mdm:103416850|K15175 parafibromin | (RefSeq) protein CDC73 homolog	--	[K]	Transcription	RNA pol II accessory factor, Cdc73 family, C-terminal	Protein CDC73 homolog OS=Arabidopsis thaliana OX=3702 GN=CDC73 PE=1 SV=1	--	--	hypothetical protein D8674_003001 [Pyrus ussuriensis x Pyrus communis]
ONT.16114	--	--	Molecular Function: RNA binding (GO:0003723);;	--	--	[R]	General function prediction only	--	Polyadenylate-binding protein-interacting protein 9 OS=Arabidopsis thaliana OX=3702 GN=CID9 PE=4 SV=1	A	RNA processing and modification	polyadenylate-binding protein-interacting protein 9-like [Pyrus ussuriensis x Pyrus communis]
ONT.16115	--	--	Biological Process: ion transport (GO:0006811);; Cellular Component: integral component of membrane (GO:0016021);;	K16075|2.2e-10|mdm:103405583|K16075 magnesium transporter | (RefSeq) magnesium transporter MRS2-1	--	--	--	--	--	P	Inorganic ion transport and metabolism	magnesium transporter MRS2-1 [Malus domestica]
ONT.16120	--	--	--	--	--	--	--	--	--	--	--	--
ONT.16131	--	--	--	--	--	--	--	--	--	--	--	uncharacterized protein LOC114827704 [Malus domestica]
ONT.16139	[J]	Translation, ribosomal structure and biogenesis	Molecular Function: GTPase activity (GO:0003924);; Molecular Function: GTP binding (GO:0005525);;	K03234|1.3e-138|pxb:103952009|K03234 elongation factor 2 | (RefSeq) elongation factor 2	--	[J]	Translation, ribosomal structure and biogenesis	Elongation factor Tu GTP binding domain	Elongation factor 2 OS=Arabidopsis thaliana OX=3702 GN=LOS1 PE=1 SV=1	J	Translation, ribosomal structure and biogenesis	hypothetical protein DVH24_021855 [Malus domestica]
ONT.16141	--	--	Biological Process: regulation of transcription from RNA polymerase II promoter (GO:0006357);; Molecular Function: cyclin-dependent protein serine/threonine kinase regulator activity (GO:0016538);; Cellular Component: host cell nucleus (GO:0042025);;	K15188|2.5e-94|pxb:103940737|K15188 cyclin T | (RefSeq) cyclin-T1-5-like isoform X1	--	[D]	Cell cycle control, cell division, chromosome partitioning	--	Cyclin-T1-3 OS=Oryza sativa subsp. japonica OX=39947 GN=CYCT1-3 PE=3 SV=2	D	Cell cycle control, cell division, chromosome partitioning	PREDICTED: cyclin-T1-5-like isoform X1 [Pyrus x bretschneideri]
ONT.16143	--	--	Molecular Function: potassium ion transmembrane transporter activity (GO:0015079);; Cellular Component: integral component of membrane (GO:0016021);;	--	--	--	--	--	--	--	--	hypothetical protein DVH24_021867 [Malus domestica]
ONT.16145	[O]	Posttranslational modification, protein turnover, chaperones	--	K03696|2.0e-09|ats:109752878|K03696 ATP-dependent Clp protease ATP-binding subunit ClpC | (RefSeq) LOC109752878; chaperone protein ClpC2, chloroplastic	--	[O]	Posttranslational modification, protein turnover, chaperones	--	Chaperone protein ClpC2, chloroplastic OS=Oryza sativa subsp. japonica OX=39947 GN=CLPC2 PE=2 SV=2	O	Posttranslational modification, protein turnover, chaperones	hypothetical protein C1H46_045442 [Malus baccata]
ONT.16148	--	--	--	K20403|9.3e-51|pxb:103952031|K20403 TELO2-interacting protein 1 | (RefSeq) uncharacterized protein LOC103952031	--	[S]	Function unknown	--	--	S	Function unknown	PREDICTED: uncharacterized protein LOC103952031 [Pyrus x bretschneideri]
ONT.16153	--	--	Molecular Function: protein serine/threonine kinase activity (GO:0004674);; Molecular Function: ATP binding (GO:0005524);; Cellular Component: integral component of membrane (GO:0016021);; Molecular Function: carbohydrate binding (GO:0030246);;	--	--	--	--	--	Cysteine-rich receptor-like protein kinase 10 OS=Arabidopsis thaliana OX=3702 GN=CRK10 PE=1 SV=3	T	Signal transduction mechanisms	G-type lectin S-receptor-like serine/threonine-protein kinase CES101 [Pyrus ussuriensis x Pyrus communis]
ONT.16155	--	--	Molecular Function: protein serine/threonine kinase activity (GO:0004674);; Molecular Function: ATP binding (GO:0005524);; Cellular Component: integral component of membrane (GO:0016021);;	--	--	[T]	Signal transduction mechanisms	--	Putative cysteine-rich receptor-like protein kinase 16 OS=Arabidopsis thaliana OX=3702 GN=CRK16 PE=3 SV=2	T	Signal transduction mechanisms	hypothetical protein C1H46_037178 [Malus baccata]
ONT.16161	--	--	--	--	--	--	--	--	--	--	--	--
ONT.16168	--	--	--	--	--	--	--	--	--	--	--	--
ONT.16169	[J]	Translation, ribosomal structure and biogenesis	Molecular Function: translation elongation factor activity (GO:0003746);; Molecular Function: GTPase activity (GO:0003924);; Molecular Function: GTP binding (GO:0005525);; Cellular Component: cytoplasm (GO:0005737);; Molecular Function: 3-deoxy-8-phosphooctulonate synthase activity (GO:0008676);;	K14536|4.8e-147|pxb:103940959|K14536 ribosome assembly protein 1 [EC:3.6.5.-] | (RefSeq) elongation factor-like GTPase 1	Ribosome biogenesis in eukaryotes (ko03008)	[J]	Translation, ribosomal structure and biogenesis	Elongation factor G C-terminus;; Elongation factor Tu GTP binding domain	Elongation factor 2 OS=Beta vulgaris OX=161934 PE=2 SV=1	J	Translation, ribosomal structure and biogenesis	elongation factor Tu GTP-binding domain-containing protein 1-like [Pyrus ussuriensis x Pyrus communis]
ONT.16170	--	--	Cellular Component: host cell nucleus (GO:0042025);;	K21777|2.7e-123|mdm:103445884|K21777 G2/mitotic-specific cyclin-B, other | (RefSeq) LOW QUALITY PROTEIN: putative cyclin-B3-1	--	[D]	Cell cycle control, cell division, chromosome partitioning	Cyclin, C-terminal domain;; Cyclin, N-terminal domain	Putative cyclin-B3-1 OS=Arabidopsis thaliana OX=3702 GN=CYCB3-1 PE=3 SV=2	D	Cell cycle control, cell division, chromosome partitioning	cyclin-B3-1 [Pyrus ussuriensis x Pyrus communis]
ONT.16171	--	--	Biological Process: response to acid chemical (GO:0001101);; Molecular Function: molecular_function (GO:0003674);; Molecular Function: catalytic activity (GO:0003824);; Molecular Function: ubiquitin-protein transferase activity (GO:0004842);; Cellular Component: cellular_component (GO:0005575);; Cellular Component: intracellular (GO:0005622);; Cellular Component: cell (GO:0005623);; Cellular Comp…	K16280|1.1e-50|pxb:103932303|K16280 E3 ubiquitin-protein ligase RGLG [EC:2.3.2.27] | (RefSeq) E3 ubiquitin-protein ligase RGLG2-like	--	[T]	Signal transduction mechanisms	Copine	E3 ubiquitin-protein ligase RGLG4 OS=Arabidopsis thaliana OX=3702 GN=RGLG4 PE=1 SV=1	O	Posttranslational modification, protein turnover, chaperones	E3 ubiquitin-protein ligase RGLG2-like [Pyrus ussuriensis x Pyrus communis]
ONT.16183	--	--	Molecular Function: molecular_function (GO:0003674);; Molecular Function: nucleic acid binding (GO:0003676);; Molecular Function: RNA binding (GO:0003723);; Molecular Function: mRNA binding (GO:0003729);; Molecular Function: catalytic activity (GO:0003824);; Molecular Function: nuclease activity (GO:0004518);; Molecular Function: endonuclease activity (GO:0004519);; Molecular Function: binding (G…	--	--	--	--	--	--	S	Function unknown	hypothetical protein C1H46_001765 [Malus baccata]
ONT.16184	--	--	Cellular Component: integral component of membrane (GO:0016021);;	K04482|5.3e-06|mdm:103400890|K04482 DNA repair protein RAD51 | (RefSeq) DNA repair protein RAD51 homolog	Homologous recombination (ko03440)	--	--	--	Eukaryotic translation initiation factor 4B3 OS=Arabidopsis thaliana OX=3702 GN=EIF4B3 PE=1 SV=1	T	Signal transduction mechanisms	hypothetical protein C1H46_007294 [Malus baccata]
ONT.16186	--	--	Cellular Component: integral component of membrane (GO:0016021);;	K13466|3.2e-14|cic:CICLE_v10007014mg|K13466 EIX receptor 1/2 | (RefSeq) hypothetical protein	Plant-pathogen interaction (ko04626)	[R]	General function prediction only	Leucine rich repeat N-terminal domain	Receptor-like protein EIX1 OS=Solanum lycopersicum OX=4081 GN=EIX1 PE=2 SV=2	S	Function unknown	receptor-like protein EIX2 [Malus domestica]
ONT.16187	--	--	--	K08339|6.1e-07|mdm:103402425|K08339 autophagy-related protein 5 | (RefSeq) autophagy protein 5 isoform X1	Autophagy - other (ko04136)	--	--	--	--	--	--	hypothetical protein DVH24_022002 [Malus domestica]
ONT.16188	--	--	Cellular Component: nucleus (GO:0005634);; Biological Process: transcription initiation from RNA polymerase II promoter (GO:0006367);; Cellular Component: integral component of membrane (GO:0016021);; Molecular Function: protein heterodimerization activity (GO:0046982);;	--	--	--	--	--	--	S	Function unknown	PREDICTED: pre-mRNA-splicing factor CWC22 [Pyrus x bretschneideri]
ONT.1619	[O]	Posttranslational modification, protein turnover, chaperones	Molecular Function: serine-type endopeptidase activity (GO:0004252);;	K15333|1.5e-48|nsy:104224633|K15333 tRNA guanosine-2'-O-methyltransferase [EC:2.1.1.34] | (RefSeq) uncharacterized protein LOC104224633	--	--	--	Subtilase family;; Peptidase inhibitor I9;; PA domain	Subtilisin-like protease SBT1.7 OS=Arabidopsis thaliana OX=3702 GN=SBT1.7 PE=1 SV=1	O	Posttranslational modification, protein turnover, chaperones	PREDICTED: subtilisin-like protease SBT1.7 [Pyrus x bretschneideri]
ONT.16190	--	--	Molecular Function: nucleic acid binding (GO:0003676);; Molecular Function: methyltransferase activity (GO:0008168);; Biological Process: methylation (GO:0032259);;	K19589|4.5e-68|pxb:103958076|K19589 release factor glutamine methyltransferase [EC:2.1.1.297] | (RefSeq) hemK methyltransferase family member 2-like	--	[J]	Translation, ribosomal structure and biogenesis	Methyltransferase domain;; Methyltransferase small domain;; Methyltransferase domain;; Ribosomal protein L11 methyltransferase (PrmA);; Methyltransferase domain;; Protein-L-isoaspartate(D-aspartate) O-methyltransferase (PCMT)	--	J	Translation, ribosomal structure and biogenesis	hemK methyltransferase family member 2-like [Pyrus ussuriensis x Pyrus communis]
ONT.16191	--	--	Cellular Component: anchored component of plasma membrane (GO:0046658);;	--	--	--	--	DREPP plasma membrane polypeptide	Plasma membrane-associated cation-binding protein 1 OS=Arabidopsis thaliana OX=3702 GN=PCAP1 PE=1 SV=1	S	Function unknown	PREDICTED: plasma membrane-associated cation-binding protein 1-like [Pyrus x bretschneideri]
ONT.16195	--	--	--	--	--	--	--	--	--	--	--	--
ONT.16196	[J]	Translation, ribosomal structure and biogenesis	Molecular Function: structural constituent of ribosome (GO:0003735);; Cellular Component: ribosome (GO:0005840);; Biological Process: translation (GO:0006412);; Molecular Function: rRNA binding (GO:0019843);;	K02987|5.2e-106|mdm:103427928|K02987 small subunit ribosomal protein S4e | (RefSeq) 40S ribosomal protein S4	Ribosome (ko03010)	[J]	Translation, ribosomal structure and biogenesis	Ribosomal family S4e;; RS4NT (NUC023) domain;; S4 domain	40S ribosomal protein S4 OS=Solanum tuberosum OX=4113 GN=RPS4 PE=2 SV=1	J	Translation, ribosomal structure and biogenesis	hypothetical protein DVH24_022017 [Malus domestica]
ONT.16199	--	--	Biological Process: xylem development (GO:0010089);; Molecular Function: receptor serine/threonine kinase binding (GO:0033612);;	--	--	--	--	--	--	--	--	hypothetical protein D8674_002741 [Pyrus ussuriensis x Pyrus communis]
ONT.16205	--	--	--	--	--	--	--	--	--	--	--	--
ONT.16206	[E]	Amino acid transport and metabolism	Cellular Component: integral component of membrane (GO:0016021);; Molecular Function: transmembrane transporter activity (GO:0022857);;	K03294|1.6e-74|mus:103999576|K03294 basic amino acid/polyamine antiporter, APA family | (RefSeq) cationic amino acid transporter 1-like	--	[E]	Amino acid transport and metabolism	Amino acid permease;; Amino acid permease	Cationic amino acid transporter 5 OS=Arabidopsis thaliana OX=3702 GN=CAT5 PE=1 SV=1	E	Amino acid transport and metabolism	PREDICTED: cationic amino acid transporter 5 [Pyrus x bretschneideri]
ONT.16223	--	--	--	--	--	--	--	--	--	--	--	hypothetical protein D8674_003201 [Pyrus ussuriensis x Pyrus communis]
ONT.16226	--	--	--	--	--	--	--	--	--	--	--	--
ONT.16227	--	--	Cellular Component: mitochondrion (GO:0005739);;	--	--	--	--	--	--	--	--	uncharacterized protein LOC114827321 [Malus domestica]
ONT.16228	--	--	--	--	--	--	--	Cytochrome c oxidase biogenesis protein Cmc1 like	--	--	--	hypothetical protein D8674_002676 [Pyrus ussuriensis x Pyrus communis]
ONT.1623	[J]	Translation, ribosomal structure and biogenesis	Cellular Component: integral component of membrane (GO:0016021);;	K02980|1.7e-27|mdm:103455912|K02980 small subunit ribosomal protein S29e | (RefSeq) 40S ribosomal protein S29-like	Ribosome (ko03010)	[J]	Translation, ribosomal structure and biogenesis	Ribosomal protein S14p/S29e	40S ribosomal protein S29 OS=Arabidopsis thaliana OX=3702 GN=RPS29A PE=3 SV=2	J	Translation, ribosomal structure and biogenesis	hypothetical protein DVH24_012536 [Malus domestica]
ONT.16232	--	--	--	--	--	--	--	--	--	--	--	--
ONT.16233	--	--	Cellular Component: transcription factor TFIID complex (GO:0005669);; Molecular Function: protein heterodimerization activity (GO:0046982);;	K14649|7.3e-120|mdm:103446140|K14649 transcription initiation factor TFIID subunit 8 | (RefSeq) transcription initiation factor TFIID subunit 8	Basal transcription factors (ko03022)	[K]	Transcription	Bromodomain associated	--	K	Transcription	hypothetical protein C1H46_002341 [Malus baccata]
ONT.16236	--	--	--	--	--	--	--	--	--	--	--	--
ONT.16237	--	--	Biological Process: reproduction (GO:0000003);; Biological Process: microtubule cytoskeleton organization (GO:0000226);; Biological Process: cell morphogenesis (GO:0000902);; Biological Process: cell morphogenesis involved in differentiation (GO:0000904);; Biological Process: developmental process involved in reproduction (GO:0003006);; Molecular Function: molecular_function (GO:0003674);; Molecu…	--	--	--	--	--	--	K	Transcription	C-terminal binding protein AN-like [Pyrus ussuriensis x Pyrus communis]
ONT.16239	--	--	--	--	--	--	--	--	--	--	--	hypothetical protein C1H46_002348 [Malus baccata]
ONT.16245	--	--	--	--	--	--	--	--	--	S	Function unknown	hypothetical protein C1H46_002361 [Malus baccata]
ONT.16254	--	--	Cellular Component: integral component of membrane (GO:0016021);;	--	--	--	--	--	--	--	--	hypothetical protein D8674_002614 [Pyrus ussuriensis x Pyrus communis]
ONT.16257	--	--	--	--	--	--	--	--	--	--	--	--
ONT.16261	--	--	--	--	--	--	--	--	--	--	--	hypothetical protein C1H46_018243 [Malus baccata]
ONT.16270	[C]	Energy production and conversion	Molecular Function: oxidoreductase activity (GO:0016491);; Molecular Function: FAD binding (GO:0071949);;	K22395|4.9e-51|psom:113304726|K22395 cinnamyl-alcohol dehydrogenase [EC:1.1.1.195] | (RefSeq) berberine bridge enzyme-like 13	Phenylpropanoid biosynthesis (ko00940)	--	--	FAD binding domain	Berberine bridge enzyme-like 21 OS=Arabidopsis thaliana OX=3702 GN=At4g20840 PE=2 SV=1	C	Energy production and conversion	PREDICTED: reticuline oxidase-like protein isoform X2 [Pyrus x bretschneideri]
ONT.16271	--	--	--	--	--	--	--	--	--	--	--	hypothetical protein D8674_002521 [Pyrus ussuriensis x Pyrus communis]
ONT.16278	--	--	Molecular Function: zinc ion binding (GO:0008270);;	K23541|3.3e-15|pda:103710599|K23541 Ca2+/H+ antiporter, TMEM165/GDT1 family | (RefSeq) pentatricopeptide repeat-containing protein At5g04780, mitochondrial-like	--	[R]	General function prediction only	PPR repeat	Pentatricopeptide repeat-containing protein At4g21065 OS=Arabidopsis thaliana OX=3702 GN=PCMP-H28 PE=2 SV=2	S	Function unknown	PREDICTED: pentatricopeptide repeat-containing [Prunus dulcis]
ONT.16279	--	--	--	K00234|2.0e-18|ghi:107942584|K00234 succinate dehydrogenase (ubiquinone) flavoprotein subunit [EC:1.3.5.1] | (RefSeq) succinate dehydrogenase [ubiquinone] flavoprotein subunit, mitochondrial-like	Citrate cycle (TCA cycle) (ko00020);; Oxidative phosphorylation (ko00190);; Carbon metabolism (ko01200)	[R]	General function prediction only	--	--	L	Replication, recombination and repair	hypothetical protein D8674_002502 [Pyrus ussuriensis x Pyrus communis]
ONT.16282	--	--	--	--	--	--	--	--	--	--	--	hypothetical protein D8674_002702 [Pyrus ussuriensis x Pyrus communis]
ONT.16286	--	--	Molecular Function: protein serine/threonine kinase activity (GO:0004674);; Molecular Function: ATP binding (GO:0005524);; Biological Process: signal transduction (GO:0007165);;	K07198|4.5e-11|mdm:103452612|K07198 5'-AMP-activated protein kinase, catalytic alpha subunit [EC:2.7.11.11] | (RefSeq) CBL-interacting serine/threonine-protein kinase 1-like	--	[T]	Signal transduction mechanisms	--	CBL-interacting protein kinase 23 OS=Oryza sativa subsp. japonica OX=39947 GN=CIPK23 PE=2 SV=1	T	Signal transduction mechanisms	PREDICTED: CBL-interacting serine/threonine-protein kinase 23 isoform X3 [Pyrus x bretschneideri]
ONT.1630	--	--	Molecular Function: protein binding (GO:0005515);; Cellular Component: cellular_component (GO:0005575);; Cellular Component: intracellular (GO:0005622);; Cellular Component: cell (GO:0005623);; Cellular Component: nucleus (GO:0005634);; Cellular Component: organelle (GO:0043226);; Cellular Component: membrane-bounded organelle (GO:0043227);; Cellular Component: intracellular organelle (GO:0043229…	K05857|3.5e-35|bna:106388063|K05857 phosphatidylinositol phospholipase C, delta [EC:3.1.4.11] | (RefSeq) phosphoinositide phospholipase C 4	Inositol phosphate metabolism (ko00562);; Phosphatidylinositol signaling system (ko04070)	[S]	Function unknown	Armadillo/beta-catenin-like repeat	U-box domain-containing protein 13 OS=Arabidopsis thaliana OX=3702 GN=PUB13 PE=1 SV=1	S	Function unknown	U-box domain-containing protein 4-like [Pyrus ussuriensis x Pyrus communis]
ONT.16306	--	--	Cellular Component: integral component of membrane (GO:0016021);;	--	--	--	--	--	--	--	--	unnamed protein product [Prunus armeniaca]
ONT.16312	--	--	--	--	--	--	--	--	--	--	--	--
ONT.16315	--	--	--	--	--	--	--	Protein of unknown function (DUF1296)	GBF-interacting protein 1 OS=Arabidopsis thaliana OX=3702 GN=GIP1 PE=1 SV=1	S	Function unknown	PREDICTED: uncharacterized protein LOC103945058 isoform X1 [Pyrus x bretschneideri]
ONT.16327	--	--	--	--	--	--	--	--	--	--	--	hypothetical protein DVH24_008611 [Malus domestica]
ONT.16328	--	--	Cellular Component: Golgi membrane (GO:0000139);; Molecular Function: structural molecule activity (GO:0005198);; Biological Process: intracellular protein transport (GO:0006886);; Biological Process: vesicle-mediated transport (GO:0016192);; Cellular Component: COPI vesicle coat (GO:0030126);;	K05236|7.0e-52|mdm:103429640|K05236 coatomer subunit alpha | (RefSeq) coatomer subunit alpha-1-like	--	[U]	Intracellular trafficking, secretion, and vesicular transport	Coatomer (COPI) alpha subunit C-terminus	Coatomer subunit alpha-2 OS=Arabidopsis thaliana OX=3702 GN=At2g21390 PE=2 SV=1	U	Intracellular trafficking, secretion, and vesicular transport	coatomer subunit alpha-1-like [Pyrus ussuriensis x Pyrus communis]
ONT.16329	--	--	--	--	--	--	--	--	--	--	--	--
ONT.16341	--	--	Cellular Component: nucleus (GO:0005634);; Biological Process: negative regulation of transcription, DNA-templated (GO:0045892);;	K09419|1.2e-76|pxb:103944050|K09419 heat shock transcription factor, other eukaryote | (RefSeq) heat stress transcription factor A-4c-like	--	[K]	Transcription	Transcriptional repressor, ovate;; HSF-type DNA-binding	Heat stress transcription factor A-4a OS=Arabidopsis thaliana OX=3702 GN=HSFA4A PE=1 SV=1	S	Function unknown	transcription repressor OFP5-like [Pyrus ussuriensis x Pyrus communis]
ONT.16348	--	--	Molecular Function: protein kinase activity (GO:0004672);; Molecular Function: ATP binding (GO:0005524);; Cellular Component: integral component of membrane (GO:0016021);;	--	--	--	--	--	Probable LRR receptor-like serine/threonine-protein kinase At1g53430 OS=Arabidopsis thaliana OX=3702 GN=At1g53430 PE=1 SV=1	T	Signal transduction mechanisms	LRR receptor-like serine/threonine-protein kinase [Pyrus ussuriensis x Pyrus communis]
ONT.16363	--	--	--	--	--	--	--	--	--	--	--	--
ONT.16368	--	--	Molecular Function: iron ion binding (GO:0005506);; Cellular Component: integral component of membrane (GO:0016021);; Biological Process: lipid catabolic process (GO:0016042);; Molecular Function: oxidoreductase activity, acting on paired donors, with incorporation or reduction of molecular oxygen (GO:0016705);; Molecular Function: L-ascorbic acid binding (GO:0031418);;	--	--	--	--	--	--	S	Function unknown	uncharacterized protein LOC103439772 isoform X1 [Malus domestica]
ONT.16369	--	--	Molecular Function: hydrolase activity, acting on ester bonds (GO:0016788);;	--	--	--	--	GDSL-like Lipase/Acylhydrolase	GDSL esterase/lipase At2g27360 OS=Arabidopsis thaliana OX=3702 GN=At2g27360 PE=2 SV=1	S	Function unknown	PREDICTED: GDSL esterase/lipase At1g28580-like [Pyrus x bretschneideri]
ONT.16370	[GHR]	Carbohydrate transport and metabolism;; Coenzyme transport and metabolism;; General function prediction only	Molecular Function: magnesium ion binding (GO:0000287);; Molecular Function: carboxy-lyase activity (GO:0016831);; Molecular Function: thiamine pyrophosphate binding (GO:0030976);;	K01568|8.8e-88|pxb:103944123|K01568 pyruvate decarboxylase [EC:4.1.1.1] | (RefSeq) pyruvate decarboxylase 1	Glycolysis / Gluconeogenesis (ko00010)	[EH]	Amino acid transport and metabolism;; Coenzyme transport and metabolism	Thiamine pyrophosphate enzyme, N-terminal TPP binding domain	Pyruvate decarboxylase 1 OS=Pisum sativum OX=3888 GN=PDC1 PE=2 SV=1	--	--	PREDICTED: pyruvate decarboxylase 1 [Pyrus x bretschneideri]
ONT.16373	--	--	Cellular Component: mitochondrion (GO:0005739);; Cellular Component: integral component of membrane (GO:0016021);; Biological Process: macromolecular complex assembly (GO:0065003);;	K07555|4.9e-52|pxb:103944136|K07555 ATP synthase mitochondrial F1 complex assembly factor 1 | (RefSeq) uncharacterized protein LOC103944136	--	[O]	Posttranslational modification, protein turnover, chaperones	ATP11 protein	--	O	Posttranslational modification, protein turnover, chaperones	PREDICTED: uncharacterized protein LOC103944136 [Pyrus x bretschneideri]
ONT.16379	--	--	--	--	--	--	--	--	--	--	--	--
ONT.16396	--	--	--	--	--	--	--	--	--	--	--	--
ONT.16404	--	--	Molecular Function: RNA binding (GO:0003723);; Cellular Component: nucleus (GO:0005634);; Biological Process: mRNA processing (GO:0006397);;	K12837|3.5e-26|pxb:103930153|K12837 splicing factor U2AF 65 kDa subunit | (RefSeq) splicing factor U2af large subunit B-like isoform X1	Spliceosome (ko03040)	[A]	RNA processing and modification	--	Splicing factor U2af large subunit A OS=Nicotiana plumbaginifolia OX=4092 GN=U2AF65A PE=2 SV=1	A	RNA processing and modification	hypothetical protein DVH24_017206 [Malus domestica]
ONT.16410	--	--	Molecular Function: DNA binding (GO:0003677);; Cellular Component: nucleus (GO:0005634);; Biological Process: regulation of transcription, DNA-templated (GO:0006355);;	K20043|2.2e-12|aip:107640400|K20043 clathrin coat assembly protein AP180 | (RefSeq) putative clathrin assembly protein At5g35200	--	--	--	--	Dof zinc finger protein 4 OS=Oryza sativa subsp. japonica OX=39947 GN=DOF4 PE=2 SV=1	K	Transcription	dof zinc finger protein DOF1.4-like [Pyrus ussuriensis x Pyrus communis]
ONT.16411	--	--	Molecular Function: catechol oxidase activity (GO:0004097);;	K00422|9.7e-13|mesc:110605532|K00422 polyphenol oxidase [EC:1.10.3.1] | (RefSeq) polyphenol oxidase, chloroplastic-like	Tyrosine metabolism (ko00350);; Isoquinoline alkaloid biosynthesis (ko00950)	--	--	--	Polyphenol oxidase latent form, chloroplastic OS=Prunus armeniaca OX=36596 GN=PPO PE=1 SV=1	S	Function unknown	polyphenol oxidase [Pyrus ussuriensis x Pyrus communis]
ONT.16413	--	--	--	--	--	--	--	--	--	--	--	--
ONT.16414	--	--	--	--	--	--	--	--	--	--	--	PREDICTED: basic leucine zipper and W2 domain-containing protein 2-like, partial [Pyrus x bretschneideri]
ONT.16424	--	--	--	--	--	--	--	--	--	--	--	hypothetical protein D8674_040016 [Pyrus ussuriensis x Pyrus communis]
ONT.16425	--	--	--	--	--	--	--	--	--	--	--	hypothetical protein DVH24_017145 [Malus domestica]
ONT.16429	--	--	Molecular Function: DNA binding (GO:0003677);; Cellular Component: nucleus (GO:0005634);; Molecular Function: zinc ion binding (GO:0008270);;	--	--	--	--	--	B3 domain-containing transcription factor VAL3 OS=Arabidopsis thaliana OX=3702 GN=VAL3 PE=4 SV=3	K	Transcription	B3 domain-containing protein Os07g0563300-like [Malus domestica]
ONT.16434	--	--	--	--	--	--	--	--	--	--	--	heterogeneous nuclear ribonucleoprotein U-like protein 1 [Pyrus ussuriensis x Pyrus communis]
ONT.16443	--	--	--	--	--	--	--	--	--	--	--	--
ONT.16448	--	--	Molecular Function: molecular_function (GO:0003674);; Molecular Function: nucleic acid binding (GO:0003676);; Molecular Function: RNA binding (GO:0003723);; Molecular Function: catalytic activity (GO:0003824);; Molecular Function: nuclease activity (GO:0004518);; Molecular Function: endonuclease activity (GO:0004519);; Molecular Function: binding (GO:0005488);; Cellular Component: cellular_compon…	--	--	[R]	General function prediction only	PPR repeat family;; Pentatricopeptide repeat domain;; PPR repeat;; PPR repeat	Pentatricopeptide repeat-containing protein At3g13160, mitochondrial OS=Arabidopsis thaliana OX=3702 GN=At3g13160 PE=1 SV=1	S	Function unknown	pentatricopeptide repeat-containing protein [Pyrus ussuriensis x Pyrus communis]
ONT.16449	--	--	--	--	--	--	--	--	--	--	--	hypothetical protein D8674_002088 [Pyrus ussuriensis x Pyrus communis]
ONT.16453	--	--	--	--	--	--	--	--	--	--	--	--
ONT.16455	--	--	Biological Process: lipid A biosynthetic process (GO:0009245);; Molecular Function: N-acyltransferase activity (GO:0016410);;	K00609|1.7e-13|aof:109826532|K00609 aspartate carbamoyltransferase catalytic subunit [EC:2.1.3.2] | (RefSeq) aspartate carbamoyltransferase 2, chloroplastic-like	Pyrimidine metabolism (ko00240);; Alanine, aspartate and glutamate metabolism (ko00250)	[R]	General function prediction only	--	Retrovirus-related Pol polyprotein from transposon TNT 1-94 OS=Nicotiana tabacum OX=4097 PE=2 SV=1	--	--	hypothetical protein DVH24_017031 [Malus domestica]
ONT.16456	--	--	--	--	--	--	--	--	--	--	--	--
ONT.16457	--	--	Molecular Function: peptidyl-prolyl cis-trans isomerase activity (GO:0003755);; Biological Process: cell differentiation (GO:0030154);; Biological Process: very long-chain fatty acid biosynthetic process (GO:0042761);; Biological Process: plant organ development (GO:0099402);;	--	--	--	--	--	--	--	--	hypothetical protein DVH24_006168 [Malus domestica]
ONT.16478	--	--	--	--	--	--	--	--	--	--	--	hypothetical protein C1H46_043746 [Malus baccata]
ONT.16480	[O]	Posttranslational modification, protein turnover, chaperones	Biological Process: response to stress (GO:0006950);; Biological Process: biological_process (GO:0008150);; Biological Process: response to temperature stimulus (GO:0009266);; Biological Process: response to heat (GO:0009408);; Biological Process: response to abiotic stimulus (GO:0009628);; Biological Process: response to stimulus (GO:0050896);;	K13993|2.5e-30|pxb:103948158|K13993 HSP20 family protein | (RefSeq) 15.4 kDa class V heat shock protein	Protein processing in endoplasmic reticulum (ko04141)	[O]	Posttranslational modification, protein turnover, chaperones	--	15.4 kDa class V heat shock protein OS=Arabidopsis thaliana OX=3702 GN=HSP15.4 PE=2 SV=1	O	Posttranslational modification, protein turnover, chaperones	hypothetical protein C1H46_038877 [Malus baccata]
ONT.16506	--	--	--	--	--	--	--	--	--	--	--	--
ONT.1651	[N]	Cell motility	Cellular Component: integral component of membrane (GO:0016021);;	K20887|6.0e-197|cit:102612123|K20887 xyloglucan glycosyltransferase 4 [EC:2.4.1.-] | (RefSeq) xyloglucan glycosyltransferase 4	--	--	--	Glycosyl transferase family group 2;; Glycosyltransferase like family 2;; Glycosyl transferase family 2;; Glycosyl transferase family 21	Probable xyloglucan glycosyltransferase 12 OS=Arabidopsis thaliana OX=3702 GN=CSLC12 PE=1 SV=1	M	Cell wall/membrane/envelope biogenesis	hypothetical protein DVH24_012595 [Malus domestica]
ONT.16511	--	--	Biological Process: response to acid chemical (GO:0001101);; Cellular Component: cellular_component (GO:0005575);; Cellular Component: intracellular (GO:0005622);; Cellular Component: cell (GO:0005623);; Cellular Component: nucleus (GO:0005634);; Cellular Component: cytoplasm (GO:0005737);; Cellular Component: mitochondrion (GO:0005739);; Biological Process: response to stress (GO:0006950);; Biol…	--	--	--	--	PAP_fibrillin	Plastid-lipid-associated protein, chloroplastic OS=Citrus unshiu OX=55188 GN=PAP PE=2 SV=1	S	Function unknown	PREDICTED: plastid-lipid-associated protein, chloroplastic-like [Pyrus x bretschneideri]
ONT.16513	--	--	Molecular Function: protein tyrosine phosphatase activity (GO:0004725);;	K18045|2.2e-28|pxb:103948239|K18045 tyrosine-protein phosphatase SIW14 [EC:3.1.3.48] | (RefSeq) probable tyrosine-protein phosphatase At1g05000	--	[V]	Defense mechanisms	--	Tyrosine-protein phosphatase DSP1 OS=Arabidopsis thaliana OX=3702 GN=DSP1 PE=1 SV=1	V	Defense mechanisms	PREDICTED: probable tyrosine-protein phosphatase At1g05000 [Pyrus x bretschneideri]
ONT.16517	--	--	--	--	--	--	--	--	--	--	--	--
ONT.16520	--	--	--	--	--	--	--	--	--	--	--	hypothetical protein C1H46_035876 [Malus baccata]
ONT.16525	--	--	Cellular Component: cellular_component (GO:0005575);; Cellular Component: intracellular (GO:0005622);; Cellular Component: cell (GO:0005623);; Cellular Component: nucleus (GO:0005634);; Cellular Component: nucleoplasm (GO:0005654);; Cellular Component: membrane-enclosed lumen (GO:0031974);; Cellular Component: nuclear lumen (GO:0031981);; Cellular Component: organelle (GO:0043226);; Cellular Comp…	--	--	--	--	--	--	Z	Cytoskeleton	--
ONT.16531	--	--	--	--	--	--	--	--	--	--	--	--
ONT.16532	--	--	Molecular Function: inositol monophosphate 1-phosphatase activity (GO:0008934);; Biological Process: phosphatidylinositol phosphorylation (GO:0046854);; Biological Process: inositol phosphate dephosphorylation (GO:0046855);;	K14445|4.4e-11|cmax:111495662|K14445 solute carrier family 13 (sodium-dependent dicarboxylate transporter), member 2/3/5 | (RefSeq) tonoplast dicarboxylate transporter	--	[S]	Function unknown	--	Putative MO25-like protein At4g17270 OS=Arabidopsis thaliana OX=3702 GN=At4g17270 PE=2 SV=1	S	Function unknown	hypothetical protein DVH24_014388 [Malus domestica]
ONT.16534	--	--	Molecular Function: ADP binding (GO:0043531);;	--	--	--	--	Rx N-terminal domain	--	T	Signal transduction mechanisms	disease resistance RPP13-like protein 4 [Pyrus ussuriensis x Pyrus communis]
ONT.16536	--	--	Molecular Function: cysteine-type endopeptidase inhibitor activity (GO:0004869);; Cellular Component: integral component of membrane (GO:0016021);;	K13899|8.1e-43|mdm:103434432|K13899 cystatin-C | (RefSeq) cysteine proteinase inhibitor 1-like	--	--	--	Aspartic acid proteinase inhibitor;; Cystatin domain	Cysteine proteinase inhibitor 1 OS=Actinidia chinensis var. chinensis OX=1590841 GN=CYT1 PE=1 SV=2	G	Carbohydrate transport and metabolism	cysteine proteinase inhibitor 1-like [Pyrus ussuriensis x Pyrus communis]
[truncated: 6,615 more rows]
