# Supplementary material for: Integrated Multi-Omics Reveals DAM-Mediated Phytohormone Regulatory Networks Driving Bud Dormancy in ‘Mixue’ Pears
Source: Plants (Basel). 2025 Jul 14;14(14):2172. doi: 10.3390/plants14142172 (PMC12301059; doi:10.3390/plants14142172)
Supplement: Supplementary file 1 [file plants-14-02172-s001.zip › Supplementary table S4.xlsx]

## Sheet: Sheet1
Supplementary table S4 The information of novel transcriptions in 4 different bud developmental stages of 'Mixue' cultivar.
TranscriptionID	GeneID	COG_class	COG_class_annotation	GO_annotation	KEGG_annotation	KEGG_pathway_annotation	KOG_class	KOG_class_annotation	Pfam_annotation	Swiss-Prot_annotation	eggNOG_class	eggNOG_class_annotation	NR_annotation
ONT.1.1	EVM0011643	--	--	Molecular Function: hydrolase activity, acting on ester bonds (GO:0016788);;	--	--	--	--	--	GDSL esterase/lipase At4g26790 OS=Arabidopsis thaliana OX=3702 GN=At4g26790 PE=2 SV=1	S	Function unknown	hypothetical protein C1H46_045128 [Malus baccata]
ONT.10.1	--	--	--	--	--	--	--	--	--	--	--	--	--
ONT.100.1	EVM0024609	--	--	Molecular Function: AT DNA binding (GO:0003680);;	--	--	--	--	--	AT-hook motif nuclear-localized protein 16 OS=Arabidopsis thaliana OX=3702 GN=AHL16 PE=1 SV=1	K	Transcription	PREDICTED: AT-hook motif nuclear-localized protein 16-like [Pyrus x bretschneideri]
ONT.10000.1	EVM0025212	--	--	Biological Process: cleavage involved in rRNA processing (GO:0000469);; Molecular Function: DNA binding (GO:0003677);; Cellular Component: nucleolus (GO:0005730);;	--	--	--	--	--	--	--	--	PREDICTED: ribosomal [Prunus dulcis]
ONT.10003.1	ONT.10003	--	--	--	--	--	--	--	--	--	--	--	hypothetical protein D8674_026359 [Pyrus ussuriensis x Pyrus communis]
ONT.10003.2	--	--	--	--	--	--	--	--	--	--	--	--	--
ONT.10005.2	--	[IQR]	Lipid transport and metabolism;; Secondary metabolites biosynthesis, transport and catabolism;; General function prediction only	Molecular Function: zinc ion binding (GO:0008270);; Molecular Function: oxidoreductase activity (GO:0016491);;	K22418|3.4e-16|cann:107862893|K22418 11beta/17beta-hydroxysteroid dehydrogenase [EC:1.1.1.146 1.1.1.-] | (RefSeq) 11-beta-hydroxysteroid dehydrogenase 1B-like	--	[IR]	Lipid transport and metabolism;; General function prediction only	short chain dehydrogenase;; Enoyl-(Acyl carrier protein) reductase;; KR domain	Tropinone reductase homolog At2g29310 OS=Arabidopsis thaliana OX=3702 GN=At2g29310 PE=2 SV=1	Q	Secondary metabolites biosynthesis, transport and catabolism	prostaglandin reductase-3 [Malus domestica]
ONT.10005.3	--	[QR]	Secondary metabolites biosynthesis, transport and catabolism;; General function prediction only	Molecular Function: zinc ion binding (GO:0008270);; Molecular Function: oxidoreductase activity (GO:0016491);;	K00344|2.4e-28|ccav:112525625|K00344 NADPH:quinone reductase [EC:1.6.5.5] | (RefSeq) quinone oxidoreductase-like protein 2 homolog	--	[R]	General function prediction only	Zinc-binding dehydrogenase;; Zinc-binding dehydrogenase;; Alcohol dehydrogenase GroES-like domain;; short chain dehydrogenase;; Enoyl-(Acyl carrier protein) reductase;; KR domain	Chloroplast envelope quinone oxidoreductase homolog OS=Arabidopsis thaliana OX=3702 GN=CEQORH PE=1 SV=1	Q	Secondary metabolites biosynthesis, transport and catabolism	prostaglandin reductase-3 [Malus domestica]
ONT.10005.4	--	[QR]	Secondary metabolites biosynthesis, transport and catabolism;; General function prediction only	Molecular Function: zinc ion binding (GO:0008270);; Molecular Function: oxidoreductase activity (GO:0016491);;	K00344|1.9e-28|ccav:112525625|K00344 NADPH:quinone reductase [EC:1.6.5.5] | (RefSeq) quinone oxidoreductase-like protein 2 homolog	--	[R]	General function prediction only	Zinc-binding dehydrogenase;; Zinc-binding dehydrogenase;; short chain dehydrogenase;; Enoyl-(Acyl carrier protein) reductase;; Alcohol dehydrogenase GroES-like domain	Chloroplast envelope quinone oxidoreductase homolog OS=Arabidopsis thaliana OX=3702 GN=CEQORH PE=1 SV=1	Q	Secondary metabolites biosynthesis, transport and catabolism	prostaglandin reductase-3 [Malus domestica]
ONT.10005.6	EVM0036274	--	--	--	--	--	--	--	--	--	--	--	--
ONT.10006.1	--	--	--	--	--	--	--	--	--	--	--	--	--
ONT.10009.2	--	--	--	Cellular Component: integral component of membrane (GO:0016021);;	--	--	--	--	--	--	S	Function unknown	hypothetical protein D8674_026350 [Pyrus ussuriensis x Pyrus communis]
ONT.1001.1	ONT.1001	--	--	--	K01426|2.4e-07|jcu:105643773|K01426 amidase [EC:3.5.1.4] | (RefSeq) LOW QUALITY PROTEIN: uncharacterized protein LOC105643773	Arginine and proline metabolism (ko00330);; Phenylalanine metabolism (ko00360);; Tryptophan metabolism (ko00380)	--	--	--	--	L	Replication, recombination and repair	hypothetical protein D8674_011444 [Pyrus ussuriensis x Pyrus communis]
ONT.1001.2	--	--	--	--	--	--	--	--	--	--	--	--	--
ONT.10010.2	--	--	--	Cellular Component: integral component of membrane (GO:0016021);;	--	--	--	--	--	--	S	Function unknown	hypothetical protein D8674_026353 [Pyrus ussuriensis x Pyrus communis]
ONT.10010.3	--	--	--	Cellular Component: integral component of membrane (GO:0016021);;	--	--	--	--	--	--	S	Function unknown	hypothetical protein D8674_026353 [Pyrus ussuriensis x Pyrus communis]
ONT.10012.2	EVM0035814	--	--	--	--	--	--	--	--	--	S	Function unknown	PREDICTED: uncharacterized protein LOC103947761 [Pyrus x bretschneideri]
ONT.10012.3	EVM0035814	--	--	--	--	--	--	--	IGR protein motif	--	S	Function unknown	PREDICTED: uncharacterized protein LOC103947761 [Pyrus x bretschneideri]
ONT.10013.1	--	--	--	Molecular Function: nucleic acid binding (GO:0003676);; Biological Process: DNA integration (GO:0015074);;	--	--	--	--	--	--	--	--	S ribonuclease [Pyrus ussuriensis x Pyrus communis]
ONT.10013.2	--	--	--	Molecular Function: nucleic acid binding (GO:0003676);; Biological Process: DNA integration (GO:0015074);;	--	--	--	--	--	--	--	--	S ribonuclease [Pyrus ussuriensis x Pyrus communis]
ONT.10014.1	ONT.10014	--	--	Cellular Component: integral component of membrane (GO:0016021);;	--	--	--	--	--	--	--	--	hypothetical protein D8674_038192 [Pyrus ussuriensis x Pyrus communis]
ONT.10015.1	ONT.10015	--	--	--	--	--	--	--	--	--	--	--	--
ONT.10016.1	ONT.10016	--	--	--	--	--	--	--	--	--	--	--	--
ONT.10017.1	ONT.10017	--	--	--	--	--	--	--	--	--	--	--	hypothetical protein DVH24_032475 [Malus domestica]
ONT.10018.1	ONT.10018	--	--	--	--	--	--	--	--	--	--	--	--
ONT.1002.1	--	[IQ]	Lipid transport and metabolism;; Secondary metabolites biosynthesis, transport and catabolism	Molecular Function: catalytic activity (GO:0003824);;	K23618|1.1e-16|pda:103717609|K23618 acyl-activating enzyme 11/12 [EC:6.2.1.2 6.2.1.-] | (RefSeq) benzoate--CoA ligase, peroxisomal-like	--	[I]	Lipid transport and metabolism	--	Probable acyl-activating enzyme 21 OS=Arabidopsis thaliana OX=3702 GN=AEE21 PE=3 SV=1	I	Lipid transport and metabolism	PREDICTED: probable acyl-activating enzyme 1, peroxisomal [Pyrus x bretschneideri]
ONT.1002.2	EVM0038837	[IQ]	Lipid transport and metabolism;; Secondary metabolites biosynthesis, transport and catabolism	Molecular Function: catalytic activity (GO:0003824);;	K01913|1.6e-90|nnu:104598812|K01913 acetate/butyrate---CoA ligase [EC:6.2.1.1 6.2.1.2] | (RefSeq) acetate/butyrate--CoA ligase AAE7, peroxisomal	Glycolysis / Gluconeogenesis (ko00010);; Pyruvate metabolism (ko00620);; Glyoxylate and dicarboxylate metabolism (ko00630);; Butanoate metabolism (ko00650);; Carbon metabolism (ko01200)	[I]	Lipid transport and metabolism	AMP-binding enzyme;; AMP-binding enzyme C-terminal domain;; AMP-binding enzyme	Probable acyl-activating enzyme 2 OS=Arabidopsis thaliana OX=3702 GN=AAE2 PE=2 SV=1	I	Lipid transport and metabolism	PREDICTED: probable acyl-activating enzyme 1, peroxisomal [Pyrus x bretschneideri]
ONT.10020.1	EVM0020148	--	--	Molecular Function: DNA binding (GO:0003677);; Cellular Component: nucleus (GO:0005634);;	--	--	--	--	B3 DNA binding domain	B3 domain-containing protein At5g18090 OS=Arabidopsis thaliana OX=3702 GN=At5g18090 PE=2 SV=1	--	--	B3 domain-containing protein [Pyrus ussuriensis x Pyrus communis]
ONT.10021.2	EVM0042480	--	--	Molecular Function: DNA binding (GO:0003677);; Cellular Component: nucleus (GO:0005634);;	--	--	--	--	B3 DNA binding domain	B3 domain-containing transcription factor VRN1 OS=Arabidopsis thaliana OX=3702 GN=VRN1 PE=1 SV=1	K	Transcription	B3 domain-containing transcription factor VRN1-like [Pyrus ussuriensis x Pyrus communis]
ONT.10021.3	EVM0042480	--	--	--	--	--	--	--	--	--	--	--	--
ONT.10021.4	EVM0042480	--	--	--	--	--	--	--	--	--	--	--	--
ONT.10023.1	--	--	--	Cellular Component: exocyst (GO:0000145);; Biological Process: exocytosis (GO:0006887);;	K16280|3.0e-148|pxb:103962351|K16280 E3 ubiquitin-protein ligase RGLG [EC:2.3.2.27] | (RefSeq) E3 ubiquitin-protein ligase RGLG2-like	--	[T]	Signal transduction mechanisms	Copine	E3 ubiquitin-protein ligase RGLG4 OS=Arabidopsis thaliana OX=3702 GN=RGLG4 PE=1 SV=1	O	Posttranslational modification, protein turnover, chaperones	E3 ubiquitin-protein ligase RGLG2-like [Pyrus ussuriensis x Pyrus communis]
ONT.10024.1	--	--	--	Cellular Component: mitochondrial outer membrane translocase complex (GO:0005742);;	--	--	--	--	--	Mitochondrial import receptor subunit TOM6 homolog OS=Arabidopsis thaliana OX=3702 GN=TOM6 PE=1 SV=1	S	Function unknown	PREDICTED: mitochondrial import receptor subunit TOM6 homolog [Pyrus x bretschneideri]
ONT.10026.1	EVM0035871	[CO]	Energy production and conversion;; Posttranslational modification, protein turnover, chaperones	Cellular Component: integral component of membrane (GO:0016021);;	K07399|2.4e-176|pxb:103962549|K07399 cytochrome c biogenesis protein | (RefSeq) LOW QUALITY PROTEIN: cytochrome c biogenesis protein CCS1, chloroplastic	--	--	--	ResB-like family	Cytochrome c biogenesis protein CCS1, chloroplastic OS=Arabidopsis thaliana OX=3702 GN=CCS1 PE=1 SV=1	O	Posttranslational modification, protein turnover, chaperones	PREDICTED: LOW QUALITY PROTEIN: cytochrome c biogenesis protein CCS1, chloroplastic [Pyrus x bretschneideri]
ONT.10027.3	EVM0016709	--	--	Molecular Function: ubiquitin-protein transferase activity (GO:0004842);; Molecular Function: metal ion binding (GO:0046872);;	K11968|0.0e+00|mdm:103418928|K11968 ariadne-1 [EC:2.3.2.31] | (RefSeq) probable E3 ubiquitin-protein ligase ARI1	--	[O]	Posttranslational modification, protein turnover, chaperones	IBR domain, a half RING-finger domain	Probable E3 ubiquitin-protein ligase ARI2 OS=Arabidopsis thaliana OX=3702 GN=ARI2 PE=2 SV=1	O	Posttranslational modification, protein turnover, chaperones	E3 ubiquitin-protein ligase ARI1 [Pyrus ussuriensis x Pyrus communis]
ONT.10027.4	EVM0016709	--	--	Molecular Function: ubiquitin-protein transferase activity (GO:0004842);; Molecular Function: metal ion binding (GO:0046872);;	K11968|0.0e+00|mdm:103418928|K11968 ariadne-1 [EC:2.3.2.31] | (RefSeq) probable E3 ubiquitin-protein ligase ARI1	--	[O]	Posttranslational modification, protein turnover, chaperones	IBR domain, a half RING-finger domain	Probable E3 ubiquitin-protein ligase ARI1 OS=Arabidopsis thaliana OX=3702 GN=ARI1 PE=2 SV=1	O	Posttranslational modification, protein turnover, chaperones	E3 ubiquitin-protein ligase ARI1 [Pyrus ussuriensis x Pyrus communis]
ONT.10028.1	EVM0002849	[K]	Transcription	Molecular Function: RNA polymerase II activity (GO:0001055);; Molecular Function: DNA binding (GO:0003677);; Cellular Component: DNA-directed RNA polymerase II, core complex (GO:0005665);; Molecular Function: protein dimerization activity (GO:0046983);;	K03008|6.5e-61|mdm:103418929|K03008 DNA-directed RNA polymerase II subunit RPB11 | (RefSeq) DNA-directed RNA polymerases II, IV and V subunit 11	RNA polymerase (ko03020)	[K]	Transcription	RNA polymerase Rpb3/Rpb11 dimerisation domain;; RNA polymerase Rpb3/Rpb11 dimerisation domain	DNA-directed RNA polymerases II, IV and V subunit 11 OS=Arabidopsis thaliana OX=3702 GN=NRPB11 PE=1 SV=1	K	Transcription	DNA-directed RNA polymerases II, IV and V subunit 11 [Pyrus ussuriensis x Pyrus communis]
ONT.10029.2	EVM0000870	--	--	Biological Process: chloroplast fission (GO:0010020);;	--	--	--	--	--	--	S	Function unknown	PREDICTED: plastid division protein PDV2 [Pyrus x bretschneideri]
ONT.10029.5	EVM0000870	--	--	Biological Process: chloroplast fission (GO:0010020);;	--	--	--	--	--	Plastid division protein PDV2 OS=Arabidopsis thaliana OX=3702 GN=PDV2 PE=1 SV=1	S	Function unknown	PREDICTED: plastid division protein PDV2 [Pyrus x bretschneideri]
ONT.10031.14	--	--	--	Biological Process: intra-Golgi vesicle-mediated transport (GO:0006891);; Cellular Component: integral component of Golgi membrane (GO:0030173);;	K09313|7.7e-138|pxb:103934700|K09313 homeobox protein cut-like | (RefSeq) protein CASP-like	--	[K]	Transcription	--	Protein CASP OS=Arabidopsis thaliana OX=3702 GN=CASP PE=1 SV=2	K	Transcription	protein CASP [Pyrus ussuriensis x Pyrus communis]
ONT.10031.15	EVM0029878	--	--	Biological Process: intra-Golgi vesicle-mediated transport (GO:0006891);; Cellular Component: integral component of Golgi membrane (GO:0030173);;	K09313|8.6e-138|pxb:103934700|K09313 homeobox protein cut-like | (RefSeq) protein CASP-like	--	[K]	Transcription	--	Protein CASP OS=Arabidopsis thaliana OX=3702 GN=CASP PE=1 SV=2	K	Transcription	protein CASP [Pyrus ussuriensis x Pyrus communis]
ONT.10033.1	ONT.10033	--	--	--	--	--	--	--	--	--	--	--	--
ONT.10034.1	--	--	--	--	--	--	--	--	--	--	--	--	TMV resistance protein N-like [Pyrus ussuriensis x Pyrus communis]
ONT.10035.1	ONT.10035	--	--	Cellular Component: THO complex part of transcription export complex (GO:0000445);; Biological Process: mRNA processing (GO:0006397);;	K13176|8.0e-100|pxb:103934699|K13176 THO complex subunit 7 | (RefSeq) THO complex subunit 7A-like isoform X1	RNA transport (ko03013)	[S]	Function unknown	Tho complex subunit 7	THO complex subunit 7A OS=Arabidopsis thaliana OX=3702 GN=THO7A PE=1 SV=1	S	Function unknown	PREDICTED: THO complex subunit 7A-like isoform X1 [Pyrus x bretschneideri]
ONT.10035.2	ONT.10035	--	--	Cellular Component: integral component of membrane (GO:0016021);;	K14829|5.6e-08|mdm:103455960|K14829 pre-rRNA-processing protein IPI3 | (RefSeq) protein ROOT INITIATION DEFECTIVE 3	--	--	--	--	--	S	Function unknown	BTB/POZ domain-containing protein NPY1-like [Pyrus ussuriensis x Pyrus communis]
ONT.10036.1	ONT.10036	--	--	Molecular Function: magnesium ion binding (GO:0000287);; Molecular Function: ribose phosphate diphosphokinase activity (GO:0004749);; Biological Process: nucleotide biosynthetic process (GO:0009165);; Cellular Component: integral component of membrane (GO:0016021);;	K00948|9.7e-13|mdm:103429365|K00948 ribose-phosphate pyrophosphokinase [EC:2.7.6.1] | (RefSeq) uncharacterized protein LOC103429365	Pentose phosphate pathway (ko00030);; Purine metabolism (ko00230);; Carbon metabolism (ko01200);; Biosynthesis of amino acids (ko01230)	--	--	--	--	E	Amino acid transport and metabolism	hypothetical protein C1H46_031754 [Malus baccata]
ONT.10037.2	EVM0039494	[G]	Carbohydrate transport and metabolism	Cellular Component: integral component of membrane (GO:0016021);; Molecular Function: transmembrane transporter activity (GO:0022857);;	K08150|8.7e-17|adu:107467618|K08150 MFS transporter, SP family, solute carrier family 2 (myo-inositol transporter), member 13 | (RefSeq) inositol transporter 1-like	--	[R]	General function prediction only	Sugar (and other) transporter;; Major Facilitator Superfamily;; Sugar-tranasporters, 12 TM	Putative polyol transporter 1 OS=Arabidopsis thaliana OX=3702 GN=PLT1 PE=3 SV=1	U	Intracellular trafficking, secretion, and vesicular transport	PREDICTED: putative polyol transporter 1 [Pyrus x bretschneideri]
ONT.10037.3	EVM0039494	[G]	Carbohydrate transport and metabolism	Cellular Component: integral component of membrane (GO:0016021);; Molecular Function: transmembrane transporter activity (GO:0022857);;	K08150|4.7e-41|cvr:CHLNCDRAFT_8066|K08150 MFS transporter, SP family, solute carrier family 2 (myo-inositol transporter), member 13 | (RefSeq) hypothetical protein	--	[R]	General function prediction only	Sugar (and other) transporter;; Sugar (and other) transporter;; Major Facilitator Superfamily;; Sugar-tranasporters, 12 TM	Polyol transporter 5 OS=Arabidopsis thaliana OX=3702 GN=PLT5 PE=1 SV=2	U	Intracellular trafficking, secretion, and vesicular transport	polyol transporter 1 [Pyrus ussuriensis x Pyrus communis]
ONT.10038.1	ONT.10038	[E]	Amino acid transport and metabolism	Molecular Function: indole-3-glycerol-phosphate synthase activity (GO:0004425);; Biological Process: tryptophan metabolic process (GO:0006568);;	K01609|3.7e-32|mdm:103443011|K01609 indole-3-glycerol phosphate synthase [EC:4.1.1.48] | (RefSeq) indole-3-glycerol phosphate synthase, chloroplastic-like isoform X1	Phenylalanine, tyrosine and tryptophan biosynthesis (ko00400);; Biosynthesis of amino acids (ko01230)	[E]	Amino acid transport and metabolism	--	Indole-3-glycerol phosphate synthase, chloroplastic OS=Arabidopsis thaliana OX=3702 GN=IGPS PE=1 SV=2	E	Amino acid transport and metabolism	indole-3-glycerol phosphate synthase, chloroplastic-like isoform X1 [Malus domestica]
ONT.10038.2	ONT.10038	[E]	Amino acid transport and metabolism	Cellular Component: integral component of membrane (GO:0016021);; Molecular Function: kinase activity (GO:0016301);; Molecular Function: carbohydrate binding (GO:0030246);;	K01609|3.9e-32|mdm:103443011|K01609 indole-3-glycerol phosphate synthase [EC:4.1.1.48] | (RefSeq) indole-3-glycerol phosphate synthase, chloroplastic-like isoform X1	Phenylalanine, tyrosine and tryptophan biosynthesis (ko00400);; Biosynthesis of amino acids (ko01230)	[E]	Amino acid transport and metabolism	--	Indole-3-glycerol phosphate synthase, chloroplastic OS=Arabidopsis thaliana OX=3702 GN=IGPS PE=1 SV=2	T	Signal transduction mechanisms	G-type lectin S-receptor-like serine/threonine-protein kinase SD1-1 [Pyrus ussuriensis x Pyrus communis]
ONT.10038.3	ONT.10038	[E]	Amino acid transport and metabolism	Cellular Component: integral component of membrane (GO:0016021);; Molecular Function: kinase activity (GO:0016301);; Molecular Function: carbohydrate binding (GO:0030246);;	K01609|4.0e-32|mdm:103443011|K01609 indole-3-glycerol phosphate synthase [EC:4.1.1.48] | (RefSeq) indole-3-glycerol phosphate synthase, chloroplastic-like isoform X1	Phenylalanine, tyrosine and tryptophan biosynthesis (ko00400);; Biosynthesis of amino acids (ko01230)	[E]	Amino acid transport and metabolism	--	Indole-3-glycerol phosphate synthase, chloroplastic OS=Arabidopsis thaliana OX=3702 GN=IGPS PE=1 SV=2	E	Amino acid transport and metabolism	G-type lectin S-receptor-like serine/threonine-protein kinase SD1-1 [Pyrus ussuriensis x Pyrus communis]
ONT.10038.4	ONT.10038	[E]	Amino acid transport and metabolism	Cellular Component: integral component of membrane (GO:0016021);; Molecular Function: kinase activity (GO:0016301);; Molecular Function: carbohydrate binding (GO:0030246);;	K01609|3.9e-32|mdm:103443011|K01609 indole-3-glycerol phosphate synthase [EC:4.1.1.48] | (RefSeq) indole-3-glycerol phosphate synthase, chloroplastic-like isoform X1	Phenylalanine, tyrosine and tryptophan biosynthesis (ko00400);; Biosynthesis of amino acids (ko01230)	[E]	Amino acid transport and metabolism	--	Indole-3-glycerol phosphate synthase, chloroplastic OS=Arabidopsis thaliana OX=3702 GN=IGPS PE=1 SV=2	E	Amino acid transport and metabolism	G-type lectin S-receptor-like serine/threonine-protein kinase SD1-1 [Pyrus ussuriensis x Pyrus communis]
ONT.10038.5	ONT.10038	[E]	Amino acid transport and metabolism	Molecular Function: indole-3-glycerol-phosphate synthase activity (GO:0004425);; Biological Process: tryptophan metabolic process (GO:0006568);;	K01609|3.9e-32|mdm:103443011|K01609 indole-3-glycerol phosphate synthase [EC:4.1.1.48] | (RefSeq) indole-3-glycerol phosphate synthase, chloroplastic-like isoform X1	Phenylalanine, tyrosine and tryptophan biosynthesis (ko00400);; Biosynthesis of amino acids (ko01230)	[E]	Amino acid transport and metabolism	--	Indole-3-glycerol phosphate synthase, chloroplastic OS=Arabidopsis thaliana OX=3702 GN=IGPS PE=1 SV=2	E	Amino acid transport and metabolism	indole-3-glycerol phosphate synthase, chloroplastic-like isoform X1 [Malus domestica]
ONT.10038.6	ONT.10038	--	--	Cellular Component: integral component of membrane (GO:0016021);;	--	--	--	--	--	--	T	Signal transduction mechanisms	hypothetical protein DVH24_035579 [Malus domestica]
ONT.10039.1	EVM0041548	[G]	Carbohydrate transport and metabolism	Cellular Component: integral component of membrane (GO:0016021);; Molecular Function: transmembrane transporter activity (GO:0022857);;	K08150|1.0e-18|atr:18433512|K08150 MFS transporter, SP family, solute carrier family 2 (myo-inositol transporter), member 13 | (RefSeq) inositol transporter 1 isoform X1	--	[R]	General function prediction only	Sugar (and other) transporter;; Major Facilitator Superfamily;; Sugar-tranasporters, 12 TM	Polyol transporter 5 OS=Arabidopsis thaliana OX=3702 GN=PLT5 PE=1 SV=2	U	Intracellular trafficking, secretion, and vesicular transport	hypothetical protein DVH24_042309 [Malus domestica]
ONT.1004.1	--	[G]	Carbohydrate transport and metabolism	Biological Process: biosynthetic process (GO:0009058);; Cellular Component: integral component of membrane (GO:0016021);; Molecular Function: strictosidine synthase activity (GO:0016844);;	--	--	[R]	General function prediction only	Strictosidine synthase;; SMP-30/Gluconolactonase/LRE-like region;; NHL repeat	Protein STRICTOSIDINE SYNTHASE-LIKE 5 OS=Arabidopsis thaliana OX=3702 GN=SSL5 PE=2 SV=1	J	Translation, ribosomal structure and biogenesis	PREDICTED: protein STRICTOSIDINE SYNTHASE-LIKE 5-like [Pyrus x bretschneideri]
ONT.10040.1	EVM0016374	--	--	Cellular Component: integral component of membrane (GO:0016021);; Molecular Function: transmembrane transporter activity (GO:0022857);;	--	--	--	--	--	--	U	Intracellular trafficking, secretion, and vesicular transport	polyol transporter 1 [Pyrus ussuriensis x Pyrus communis]
ONT.10041.1	ONT.10041	--	--	--	--	--	--	--	--	--	--	--	--
ONT.10042.1	EVM0031227	[G]	Carbohydrate transport and metabolism	Cellular Component: integral component of membrane (GO:0016021);; Molecular Function: transmembrane transporter activity (GO:0022857);;	K08150|3.5e-16|aip:107616264|K08150 MFS transporter, SP family, solute carrier family 2 (myo-inositol transporter), member 13 | (RefSeq) inositol transporter 1-like	--	[R]	General function prediction only	Sugar (and other) transporter;; Major Facilitator Superfamily	Polyol transporter 5 OS=Arabidopsis thaliana OX=3702 GN=PLT5 PE=1 SV=2	U	Intracellular trafficking, secretion, and vesicular transport	hypothetical protein C1H46_044388 [Malus baccata]
ONT.10043.10	--	--	--	Molecular Function: kinase activity (GO:0016301);; Biological Process: phosphatidylinositol phosphorylation (GO:0046854);; Biological Process: phosphatidylinositol-mediated signaling (GO:0048015);;	K00888|1.3e-118|mdm:103424996|K00888 phosphatidylinositol 4-kinase A [EC:2.7.1.67] | (RefSeq) LOW QUALITY PROTEIN: phosphatidylinositol 4-kinase alpha 1	Inositol phosphate metabolism (ko00562);; Phosphatidylinositol signaling system (ko04070)	[T]	Signal transduction mechanisms	Phosphatidylinositol 3- and 4-kinase	Phosphatidylinositol 4-kinase alpha 1 OS=Arabidopsis thaliana OX=3702 GN=PI4KA1 PE=1 SV=2	T	Signal transduction mechanisms	hypothetical protein DVH24_021495 [Malus domestica]
ONT.10043.2	EVM0019131	--	--	Molecular Function: kinase activity (GO:0016301);; Biological Process: phosphatidylinositol phosphorylation (GO:0046854);; Biological Process: phosphatidylinositol-mediated signaling (GO:0048015);;	K00888|0.0e+00|mdm:103424996|K00888 phosphatidylinositol 4-kinase A [EC:2.7.1.67] | (RefSeq) LOW QUALITY PROTEIN: phosphatidylinositol 4-kinase alpha 1	Inositol phosphate metabolism (ko00562);; Phosphatidylinositol signaling system (ko04070)	[T]	Signal transduction mechanisms	--	Phosphatidylinositol 4-kinase alpha 1 OS=Arabidopsis thaliana OX=3702 GN=PI4KA1 PE=1 SV=2	T	Signal transduction mechanisms	LOW QUALITY PROTEIN: phosphatidylinositol 4-kinase alpha 1 [Malus domestica]
ONT.10043.4	--	--	--	Molecular Function: kinase activity (GO:0016301);; Biological Process: phosphatidylinositol phosphorylation (GO:0046854);; Biological Process: phosphatidylinositol-mediated signaling (GO:0048015);;	K00888|8.0e-119|mdm:103424996|K00888 phosphatidylinositol 4-kinase A [EC:2.7.1.67] | (RefSeq) LOW QUALITY PROTEIN: phosphatidylinositol 4-kinase alpha 1	Inositol phosphate metabolism (ko00562);; Phosphatidylinositol signaling system (ko04070)	[T]	Signal transduction mechanisms	Phosphatidylinositol 3- and 4-kinase	Phosphatidylinositol 4-kinase alpha 1 OS=Arabidopsis thaliana OX=3702 GN=PI4KA1 PE=1 SV=2	T	Signal transduction mechanisms	phosphatidylinositol 4-kinase alpha 1 [Pyrus ussuriensis x Pyrus communis]
ONT.10043.5	--	--	--	Molecular Function: kinase activity (GO:0016301);; Biological Process: phosphatidylinositol phosphorylation (GO:0046854);; Biological Process: phosphatidylinositol-mediated signaling (GO:0048015);;	K00888|7.7e-79|mdm:103423285|K00888 phosphatidylinositol 4-kinase A [EC:2.7.1.67] | (RefSeq) phosphatidylinositol 4-kinase alpha 1-like	Inositol phosphate metabolism (ko00562);; Phosphatidylinositol signaling system (ko04070)	[T]	Signal transduction mechanisms	Phosphatidylinositol 3- and 4-kinase	Phosphatidylinositol 4-kinase alpha 1 OS=Arabidopsis thaliana OX=3702 GN=PI4KA1 PE=1 SV=2	T	Signal transduction mechanisms	phosphatidylinositol 4-kinase alpha 1-like [Malus domestica]
ONT.10043.6	--	--	--	Molecular Function: kinase activity (GO:0016301);; Biological Process: phosphatidylinositol phosphorylation (GO:0046854);; Biological Process: phosphatidylinositol-mediated signaling (GO:0048015);;	K00888|1.0e-118|mdm:103424996|K00888 phosphatidylinositol 4-kinase A [EC:2.7.1.67] | (RefSeq) LOW QUALITY PROTEIN: phosphatidylinositol 4-kinase alpha 1	Inositol phosphate metabolism (ko00562);; Phosphatidylinositol signaling system (ko04070)	[T]	Signal transduction mechanisms	Phosphatidylinositol 3- and 4-kinase	Phosphatidylinositol 4-kinase alpha 1 OS=Arabidopsis thaliana OX=3702 GN=PI4KA1 PE=1 SV=2	T	Signal transduction mechanisms	phosphatidylinositol 4-kinase alpha 1 [Pyrus ussuriensis x Pyrus communis]
ONT.10043.7	--	--	--	Molecular Function: kinase activity (GO:0016301);; Biological Process: phosphatidylinositol phosphorylation (GO:0046854);; Biological Process: phosphatidylinositol-mediated signaling (GO:0048015);;	K00888|9.1e-120|mdm:103424996|K00888 phosphatidylinositol 4-kinase A [EC:2.7.1.67] | (RefSeq) LOW QUALITY PROTEIN: phosphatidylinositol 4-kinase alpha 1	Inositol phosphate metabolism (ko00562);; Phosphatidylinositol signaling system (ko04070)	[T]	Signal transduction mechanisms	Phosphatidylinositol 3- and 4-kinase	Phosphatidylinositol 4-kinase alpha 1 OS=Arabidopsis thaliana OX=3702 GN=PI4KA1 PE=1 SV=2	T	Signal transduction mechanisms	hypothetical protein DVH24_021495 [Malus domestica]
ONT.10043.8	--	--	--	Molecular Function: kinase activity (GO:0016301);; Biological Process: phosphatidylinositol phosphorylation (GO:0046854);; Biological Process: phosphatidylinositol-mediated signaling (GO:0048015);;	K00888|4.3e-120|mdm:103424996|K00888 phosphatidylinositol 4-kinase A [EC:2.7.1.67] | (RefSeq) LOW QUALITY PROTEIN: phosphatidylinositol 4-kinase alpha 1	Inositol phosphate metabolism (ko00562);; Phosphatidylinositol signaling system (ko04070)	[T]	Signal transduction mechanisms	Phosphatidylinositol 3- and 4-kinase	Phosphatidylinositol 4-kinase alpha 1 OS=Arabidopsis thaliana OX=3702 GN=PI4KA1 PE=1 SV=2	T	Signal transduction mechanisms	hypothetical protein DVH24_021495 [Malus domestica]
ONT.10043.9	EVM0019131	--	--	Molecular Function: kinase activity (GO:0016301);; Biological Process: phosphatidylinositol phosphorylation (GO:0046854);; Biological Process: phosphatidylinositol-mediated signaling (GO:0048015);;	K00888|7.1e-120|mdm:103424996|K00888 phosphatidylinositol 4-kinase A [EC:2.7.1.67] | (RefSeq) LOW QUALITY PROTEIN: phosphatidylinositol 4-kinase alpha 1	Inositol phosphate metabolism (ko00562);; Phosphatidylinositol signaling system (ko04070)	[T]	Signal transduction mechanisms	Phosphatidylinositol 3- and 4-kinase	Phosphatidylinositol 4-kinase alpha 1 OS=Arabidopsis thaliana OX=3702 GN=PI4KA1 PE=1 SV=2	T	Signal transduction mechanisms	hypothetical protein DVH24_021495 [Malus domestica]
ONT.10044.1	ONT.10044	--	--	--	--	--	--	--	--	--	--	--	--
ONT.10045.1	EVM0029950	--	--	Molecular Function: DNA binding (GO:0003677);; Cellular Component: nucleus (GO:0005634);; Molecular Function: zinc ion binding (GO:0008270);;	K11649|0.0e+00|mdm:114824789|K11649 SWI/SNF related-matrix-associated actin-dependent regulator of chromatin subfamily C | (RefSeq) SWI/SNF complex subunit SWI3D-like	--	[B]	Chromatin structure and dynamics	SWIRM-associated region 1;; SWIRM domain;; Myb-like DNA-binding domain;; Zinc finger, ZZ type;; Myb-like DNA-binding domain	SWI/SNF complex subunit SWI3D OS=Arabidopsis thaliana OX=3702 GN=SWI3D PE=1 SV=3	B	Chromatin structure and dynamics	SWI/SNF complex subunit SWI3D-like [Pyrus ussuriensis x Pyrus communis]
ONT.10045.5	--	--	--	Molecular Function: DNA binding (GO:0003677);; Cellular Component: nucleus (GO:0005634);; Molecular Function: zinc ion binding (GO:0008270);;	K11649|1.5e-187|mdm:114824789|K11649 SWI/SNF related-matrix-associated actin-dependent regulator of chromatin subfamily C | (RefSeq) SWI/SNF complex subunit SWI3D-like	--	[B]	Chromatin structure and dynamics	SWIRM-associated region 1	SWI/SNF complex subunit SWI3D OS=Arabidopsis thaliana OX=3702 GN=SWI3D PE=1 SV=3	B	Chromatin structure and dynamics	SWI/SNF complex subunit SWI3D-like [Pyrus ussuriensis x Pyrus communis]
ONT.10046.2	EVM0008130	--	--	--	--	--	--	--	--	BTB/POZ domain-containing protein At1g63850 OS=Arabidopsis thaliana OX=3702 GN=At1g63850 PE=1 SV=1	S	Function unknown	BTB/POZ domain-containing protein [Pyrus ussuriensis x Pyrus communis]
ONT.10047.3	--	[C]	Energy production and conversion	Cellular Component: membrane (GO:0016020);; Molecular Function: oxidoreductase activity, acting on NAD(P)H (GO:0016651);; Molecular Function: 4 iron, 4 sulfur cluster binding (GO:0051539);;	K03941|2.1e-98|pxb:103963133|K03941 NADH dehydrogenase (ubiquinone) Fe-S protein 8 [EC:7.1.1.2] | (RefSeq) NADH dehydrogenase [ubiquinone] iron-sulfur protein 8, mitochondrial	Oxidative phosphorylation (ko00190)	[C]	Energy production and conversion	4Fe-4S binding domain;; 4Fe-4S dicluster domain;; 4Fe-4S double cluster binding domain;; 4Fe-4S dicluster domain;; 4Fe-4S dicluster domain;; 4Fe-4S dicluster domain;; 4Fe-4S dicluster domain;; 4Fe-4S binding domain;; 4Fe-4S binding domain;; 4Fe-4S binding domain;; 4Fe-4S dicluster domain	NADH dehydrogenase [ubiquinone] iron-sulfur protein 8, mitochondrial OS=Solanum tuberosum OX=4113 PE=1 SV=2	C	Energy production and conversion	hypothetical protein C1H46_007590 [Malus baccata]
ONT.10048.1	EVM0012448	--	--	Molecular Function: tRNA binding (GO:0000049);; Molecular Function: phenylalanine-tRNA ligase activity (GO:0004826);; Molecular Function: ATP binding (GO:0005524);; Cellular Component: cytoplasm (GO:0005737);; Biological Process: phenylalanyl-tRNA aminoacylation (GO:0006432);;	K01889|1.3e-54|mdm:103418649|K01889 phenylalanyl-tRNA synthetase alpha chain [EC:6.1.1.20] | (RefSeq) phenylalanine--tRNA ligase alpha subunit, cytoplasmic	Aminoacyl-tRNA biosynthesis (ko00970)	[J]	Translation, ribosomal structure and biogenesis	PheRS DNA binding domain 3	Phenylalanine--tRNA ligase alpha subunit, cytoplasmic OS=Arabidopsis thaliana OX=3702 GN=At4g39280 PE=2 SV=3	J	Translation, ribosomal structure and biogenesis	phenylalanine--tRNA ligase alpha subunit, cytoplasmic [Malus domestica]
ONT.10048.2	EVM0012448	[J]	Translation, ribosomal structure and biogenesis	Molecular Function: tRNA binding (GO:0000049);; Molecular Function: phenylalanine-tRNA ligase activity (GO:0004826);; Molecular Function: ATP binding (GO:0005524);; Cellular Component: cytoplasm (GO:0005737);; Biological Process: phenylalanyl-tRNA aminoacylation (GO:0006432);;	K01889|7.5e-227|mdm:103418649|K01889 phenylalanyl-tRNA synthetase alpha chain [EC:6.1.1.20] | (RefSeq) phenylalanine--tRNA ligase alpha subunit, cytoplasmic	Aminoacyl-tRNA biosynthesis (ko00970)	[J]	Translation, ribosomal structure and biogenesis	tRNA synthetases class II core domain (F);; PheRS DNA binding domain 1;; PheRS DNA binding domain 3;; tRNA synthetases class II core domain (F)	Phenylalanine--tRNA ligase alpha subunit, cytoplasmic OS=Arabidopsis thaliana OX=3702 GN=At4g39280 PE=2 SV=3	J	Translation, ribosomal structure and biogenesis	phenylalanine--tRNA ligase alpha subunit, cytoplasmic [Malus domestica]
ONT.10049.1	--	--	--	--	--	--	--	--	--	--	--	--	PREDICTED: uncharacterized protein LOC103934773 [Pyrus x bretschneideri]
ONT.1005.1	EVM0011243	[E]	Amino acid transport and metabolism	Cellular Component: cytoplasm (GO:0005737);; Biological Process: cysteine biosynthetic process from serine (GO:0006535);; Molecular Function: serine O-acetyltransferase activity (GO:0009001);;	K00640|9.1e-112|mdm:103401004|K00640 serine O-acetyltransferase [EC:2.3.1.30] | (RefSeq) serine acetyltransferase 2-like isoform X1	Cysteine and methionine metabolism (ko00270);; Sulfur metabolism (ko00920);; Carbon metabolism (ko01200);; Biosynthesis of amino acids (ko01230)	[E]	Amino acid transport and metabolism	Bacterial transferase hexapeptide (six repeats);; Serine acetyltransferase, N-terminal	Serine acetyltransferase 4 OS=Arabidopsis thaliana OX=3702 GN=SAT4 PE=1 SV=1	E	Amino acid transport and metabolism	hypothetical protein DVH24_029647 [Malus domestica]
ONT.10050.1	ONT.10050	--	--	Molecular Function: protein kinase activity (GO:0004672);; Molecular Function: ATP binding (GO:0005524);; Cellular Component: integral component of membrane (GO:0016021);;	K13436|8.6e-06|han:110890384|K13436 pto-interacting protein 1 [EC:2.7.11.1] | (RefSeq) PTI1-like tyrosine-protein kinase 2	Plant-pathogen interaction (ko04626)	--	--	--	Probable LRR receptor-like serine/threonine-protein kinase At2g16250 OS=Arabidopsis thaliana OX=3702 GN=At2g16250 PE=1 SV=1	T	Signal transduction mechanisms	PREDICTED: probable LRR receptor-like serine/threonine-protein kinase At2g16250 [Pyrus x bretschneideri]
ONT.10050.2	ONT.10050	--	--	--	--	--	--	--	--	--	--	--	--
ONT.10051.11	--	--	--	Molecular Function: RNA binding (GO:0003723);;	K13195|5.7e-11|mdm:103410879|K13195 cold-inducible RNA-binding protein | (RefSeq) glycine-rich RNA-binding protein-like	--	[R]	General function prediction only	--	Glycine-rich RNA-binding protein GRP1A OS=Sinapis alba OX=3728 PE=2 SV=1	A	RNA processing and modification	glycine-rich RNA-binding protein 1 [Pyrus ussuriensis x Pyrus communis]
ONT.10051.12	--	--	--	Molecular Function: RNA binding (GO:0003723);;	K13195|1.0e-14|mdm:103410879|K13195 cold-inducible RNA-binding protein | (RefSeq) glycine-rich RNA-binding protein-like	--	[R]	General function prediction only	RNA recognition motif. (a.k.a. RRM, RBD, or RNP domain)	Glycine-rich RNA-binding protein GRP1A OS=Sinapis alba OX=3728 PE=2 SV=1	A	RNA processing and modification	glycine-rich RNA-binding protein 1 [Pyrus ussuriensis x Pyrus communis]
ONT.10051.13	--	--	--	Molecular Function: RNA binding (GO:0003723);;	K13195|4.4e-11|mdm:103410879|K13195 cold-inducible RNA-binding protein | (RefSeq) glycine-rich RNA-binding protein-like	--	[R]	General function prediction only	--	Glycine-rich RNA-binding protein GRP1A OS=Sinapis alba OX=3728 PE=2 SV=1	A	RNA processing and modification	glycine-rich RNA-binding protein 1 [Pyrus ussuriensis x Pyrus communis]
ONT.10051.14	--	--	--	Molecular Function: RNA binding (GO:0003723);;	K13195|3.6e-15|mdm:103410879|K13195 cold-inducible RNA-binding protein | (RefSeq) glycine-rich RNA-binding protein-like	--	[R]	General function prediction only	RNA recognition motif. (a.k.a. RRM, RBD, or RNP domain)	Glycine-rich RNA-binding, abscisic acid-inducible protein OS=Zea mays OX=4577 GN=RAB15 PE=1 SV=1	A	RNA processing and modification	glycine-rich RNA-binding protein 1 [Pyrus ussuriensis x Pyrus communis]
ONT.10051.15	--	[J]	Translation, ribosomal structure and biogenesis	Molecular Function: RNA binding (GO:0003723);;	K13195|1.0e-41|mdm:103410879|K13195 cold-inducible RNA-binding protein | (RefSeq) glycine-rich RNA-binding protein-like	--	[R]	General function prediction only	RNA recognition motif. (a.k.a. RRM, RBD, or RNP domain)	Glycine-rich RNA-binding protein GRP1A OS=Sinapis alba OX=3728 PE=2 SV=1	A	RNA processing and modification	glycine-rich RNA-binding protein [Pyrus ussuriensis x Pyrus communis]
ONT.10051.16	--	[J]	Translation, ribosomal structure and biogenesis	Molecular Function: RNA binding (GO:0003723);;	K13195|8.5e-44|mdm:103410879|K13195 cold-inducible RNA-binding protein | (RefSeq) glycine-rich RNA-binding protein-like	--	[R]	General function prediction only	RNA recognition motif. (a.k.a. RRM, RBD, or RNP domain)	Glycine-rich RNA-binding protein GRP1A OS=Sinapis alba OX=3728 PE=2 SV=1	A	RNA processing and modification	glycine-rich RNA-binding protein [Pyrus ussuriensis x Pyrus communis]
ONT.10051.17	EVM0024661	--	--	Molecular Function: RNA binding (GO:0003723);;	K13195|3.6e-15|mdm:103410879|K13195 cold-inducible RNA-binding protein | (RefSeq) glycine-rich RNA-binding protein-like	--	[R]	General function prediction only	RNA recognition motif. (a.k.a. RRM, RBD, or RNP domain)	Glycine-rich RNA-binding, abscisic acid-inducible protein OS=Zea mays OX=4577 GN=RAB15 PE=1 SV=1	A	RNA processing and modification	glycine-rich RNA-binding protein 1 [Pyrus ussuriensis x Pyrus communis]
ONT.10051.18	EVM0024661	[J]	Translation, ribosomal structure and biogenesis	Molecular Function: RNA binding (GO:0003723);;	K13195|2.7e-21|mdm:103410879|K13195 cold-inducible RNA-binding protein | (RefSeq) glycine-rich RNA-binding protein-like	--	[R]	General function prediction only	RNA recognition motif. (a.k.a. RRM, RBD, or RNP domain);; RNA recognition motif. (a.k.a. RRM, RBD, or RNP domain)	Glycine-rich RNA-binding protein OS=Daucus carota OX=4039 PE=2 SV=1	A	RNA processing and modification	glycine-rich RNA-binding protein [Pyrus ussuriensis x Pyrus communis]
ONT.10051.19	EVM0024661	--	--	Molecular Function: RNA binding (GO:0003723);;	K13195|3.7e-15|mdm:103410879|K13195 cold-inducible RNA-binding protein | (RefSeq) glycine-rich RNA-binding protein-like	--	[R]	General function prediction only	RNA recognition motif. (a.k.a. RRM, RBD, or RNP domain)	Glycine-rich RNA-binding, abscisic acid-inducible protein OS=Zea mays OX=4577 GN=RAB15 PE=1 SV=1	A	RNA processing and modification	glycine-rich RNA-binding protein 1 [Pyrus ussuriensis x Pyrus communis]
ONT.10051.2	--	[J]	Translation, ribosomal structure and biogenesis	Molecular Function: RNA binding (GO:0003723);;	K13195|5.6e-44|mdm:103410879|K13195 cold-inducible RNA-binding protein | (RefSeq) glycine-rich RNA-binding protein-like	--	[R]	General function prediction only	RNA recognition motif. (a.k.a. RRM, RBD, or RNP domain)	Glycine-rich RNA-binding protein GRP1A OS=Sinapis alba OX=3728 PE=2 SV=1	A	RNA processing and modification	glycine-rich RNA-binding protein [Pyrus ussuriensis x Pyrus communis]
ONT.10051.20	--	[J]	Translation, ribosomal structure and biogenesis	Molecular Function: RNA binding (GO:0003723);;	K13195|1.3e-41|mdm:103410879|K13195 cold-inducible RNA-binding protein | (RefSeq) glycine-rich RNA-binding protein-like	--	[R]	General function prediction only	RNA recognition motif. (a.k.a. RRM, RBD, or RNP domain)	Glycine-rich RNA-binding protein GRP1A OS=Sinapis alba OX=3728 PE=2 SV=1	A	RNA processing and modification	glycine-rich RNA-binding protein [Pyrus ussuriensis x Pyrus communis]
ONT.10051.21	--	--	--	Molecular Function: RNA binding (GO:0003723);;	K13195|3.6e-15|mdm:103410879|K13195 cold-inducible RNA-binding protein | (RefSeq) glycine-rich RNA-binding protein-like	--	[R]	General function prediction only	RNA recognition motif. (a.k.a. RRM, RBD, or RNP domain)	Glycine-rich RNA-binding, abscisic acid-inducible protein OS=Zea mays OX=4577 GN=RAB15 PE=1 SV=1	A	RNA processing and modification	glycine-rich RNA-binding protein 1 [Pyrus ussuriensis x Pyrus communis]
ONT.10051.22	--	[J]	Translation, ribosomal structure and biogenesis	Molecular Function: RNA binding (GO:0003723);;	K13195|4.9e-22|pxb:103934775|K13195 cold-inducible RNA-binding protein | (RefSeq) glycine-rich RNA-binding protein	--	[R]	General function prediction only	RNA recognition motif. (a.k.a. RRM, RBD, or RNP domain);; RNA recognition motif. (a.k.a. RRM, RBD, or RNP domain)	Glycine-rich RNA-binding protein 7 OS=Arabidopsis thaliana OX=3702 GN=RBG7 PE=1 SV=1	A	RNA processing and modification	PREDICTED: glycine-rich RNA-binding protein [Pyrus x bretschneideri]
ONT.10051.23	--	[J]	Translation, ribosomal structure and biogenesis	Molecular Function: RNA binding (GO:0003723);;	K13195|1.2e-44|pxb:103934775|K13195 cold-inducible RNA-binding protein | (RefSeq) glycine-rich RNA-binding protein	--	[R]	General function prediction only	RNA recognition motif. (a.k.a. RRM, RBD, or RNP domain)	Glycine-rich RNA-binding protein GRP1A OS=Sinapis alba OX=3728 PE=2 SV=1	A	RNA processing and modification	PREDICTED: glycine-rich RNA-binding protein [Pyrus x bretschneideri]
ONT.10051.24	--	--	--	Molecular Function: RNA binding (GO:0003723);;	K13195|3.7e-15|mdm:103410879|K13195 cold-inducible RNA-binding protein | (RefSeq) glycine-rich RNA-binding protein-like	--	[R]	General function prediction only	RNA recognition motif. (a.k.a. RRM, RBD, or RNP domain)	Glycine-rich RNA-binding, abscisic acid-inducible protein OS=Zea mays OX=4577 GN=RAB15 PE=1 SV=1	A	RNA processing and modification	glycine-rich RNA-binding protein 1 [Pyrus ussuriensis x Pyrus communis]
ONT.10051.25	--	[J]	Translation, ribosomal structure and biogenesis	Molecular Function: RNA binding (GO:0003723);;	K13195|5.5e-44|mdm:103410879|K13195 cold-inducible RNA-binding protein | (RefSeq) glycine-rich RNA-binding protein-like	--	[R]	General function prediction only	RNA recognition motif. (a.k.a. RRM, RBD, or RNP domain)	Glycine-rich RNA-binding protein GRP1A OS=Sinapis alba OX=3728 PE=2 SV=1	A	RNA processing and modification	glycine-rich RNA-binding protein [Pyrus ussuriensis x Pyrus communis]
ONT.10051.26	--	[J]	Translation, ribosomal structure and biogenesis	Molecular Function: RNA binding (GO:0003723);;	K13195|1.8e-44|pxb:103934775|K13195 cold-inducible RNA-binding protein | (RefSeq) glycine-rich RNA-binding protein	--	[R]	General function prediction only	RNA recognition motif. (a.k.a. RRM, RBD, or RNP domain)	Glycine-rich RNA-binding protein GRP1A OS=Sinapis alba OX=3728 PE=2 SV=1	A	RNA processing and modification	PREDICTED: glycine-rich RNA-binding protein [Pyrus x bretschneideri]
ONT.10051.27	EVM0024661	[J]	Translation, ribosomal structure and biogenesis	Molecular Function: nucleic acid binding (GO:0003676);;	K13195|3.7e-22|pxb:103934775|K13195 cold-inducible RNA-binding protein | (RefSeq) glycine-rich RNA-binding protein	--	[R]	General function prediction only	RNA recognition motif. (a.k.a. RRM, RBD, or RNP domain);; RNA recognition motif. (a.k.a. RRM, RBD, or RNP domain)	Glycine-rich RNA-binding protein 7 OS=Arabidopsis thaliana OX=3702 GN=RBG7 PE=1 SV=1	A	RNA processing and modification	PREDICTED: glycine-rich RNA-binding protein [Pyrus x bretschneideri]
ONT.10051.28	--	[J]	Translation, ribosomal structure and biogenesis	Molecular Function: RNA binding (GO:0003723);;	K13195|5.4e-44|mdm:103410879|K13195 cold-inducible RNA-binding protein | (RefSeq) glycine-rich RNA-binding protein-like	--	[R]	General function prediction only	RNA recognition motif. (a.k.a. RRM, RBD, or RNP domain)	Glycine-rich RNA-binding protein GRP1A OS=Sinapis alba OX=3728 PE=2 SV=1	A	RNA processing and modification	glycine-rich RNA-binding protein [Pyrus ussuriensis x Pyrus communis]
ONT.10051.29	--	[J]	Translation, ribosomal structure and biogenesis	Molecular Function: RNA binding (GO:0003723);;	K13195|1.8e-21|mdm:103410879|K13195 cold-inducible RNA-binding protein | (RefSeq) glycine-rich RNA-binding protein-like	--	[R]	General function prediction only	RNA recognition motif. (a.k.a. RRM, RBD, or RNP domain);; RNA recognition motif. (a.k.a. RRM, RBD, or RNP domain)	Glycine-rich RNA-binding protein 7 OS=Arabidopsis thaliana OX=3702 GN=RBG7 PE=1 SV=1	A	RNA processing and modification	glycine-rich RNA-binding protein [Pyrus ussuriensis x Pyrus communis]
ONT.10051.3	--	[J]	Translation, ribosomal structure and biogenesis	Molecular Function: RNA binding (GO:0003723);;	K13195|4.0e-45|mdm:103410879|K13195 cold-inducible RNA-binding protein | (RefSeq) glycine-rich RNA-binding protein-like	--	[R]	General function prediction only	RNA recognition motif. (a.k.a. RRM, RBD, or RNP domain)	Glycine-rich RNA-binding protein GRP1A OS=Sinapis alba OX=3728 PE=2 SV=1	A	RNA processing and modification	glycine-rich RNA-binding protein-like [Malus domestica]
ONT.10051.30	EVM0024661	[J]	Translation, ribosomal structure and biogenesis	Molecular Function: RNA binding (GO:0003723);;	K13195|2.2e-43|mdm:103410879|K13195 cold-inducible RNA-binding protein | (RefSeq) glycine-rich RNA-binding protein-like	--	[R]	General function prediction only	RNA recognition motif. (a.k.a. RRM, RBD, or RNP domain)	Glycine-rich RNA-binding protein GRP1A OS=Sinapis alba OX=3728 PE=2 SV=1	A	RNA processing and modification	glycine-rich RNA-binding protein [Pyrus ussuriensis x Pyrus communis]
ONT.10051.31	--	--	--	Molecular Function: RNA binding (GO:0003723);;	K13195|3.1e-09|mdm:103410879|K13195 cold-inducible RNA-binding protein | (RefSeq) glycine-rich RNA-binding protein-like	--	[R]	General function prediction only	--	Glycine-rich RNA-binding protein 2 OS=Sorghum bicolor OX=4558 GN=GRP2 PE=2 SV=1	A	RNA processing and modification	glycine-rich RNA-binding protein 1 [Pyrus ussuriensis x Pyrus communis]
ONT.10051.32	--	--	--	Molecular Function: RNA binding (GO:0003723);;	K13195|1.5e-14|mdm:103410879|K13195 cold-inducible RNA-binding protein | (RefSeq) glycine-rich RNA-binding protein-like	--	[R]	General function prediction only	--	Glycine-rich RNA-binding protein GRP1A OS=Sinapis alba OX=3728 PE=2 SV=1	A	RNA processing and modification	glycine-rich RNA-binding protein 1 [Pyrus ussuriensis x Pyrus communis]
ONT.10051.34	--	[J]	Translation, ribosomal structure and biogenesis	Molecular Function: RNA binding (GO:0003723);;	K13195|4.7e-22|pxb:103934775|K13195 cold-inducible RNA-binding protein | (RefSeq) glycine-rich RNA-binding protein	--	[R]	General function prediction only	RNA recognition motif. (a.k.a. RRM, RBD, or RNP domain);; RNA recognition motif. (a.k.a. RRM, RBD, or RNP domain)	Glycine-rich RNA-binding protein 7 OS=Arabidopsis thaliana OX=3702 GN=RBG7 PE=1 SV=1	A	RNA processing and modification	PREDICTED: glycine-rich RNA-binding protein [Pyrus x bretschneideri]
ONT.10051.35	--	--	--	Molecular Function: RNA binding (GO:0003723);;	K13195|3.6e-15|mdm:103410879|K13195 cold-inducible RNA-binding protein | (RefSeq) glycine-rich RNA-binding protein-like	--	[R]	General function prediction only	RNA recognition motif. (a.k.a. RRM, RBD, or RNP domain)	Glycine-rich RNA-binding, abscisic acid-inducible protein OS=Zea mays OX=4577 GN=RAB15 PE=1 SV=1	A	RNA processing and modification	glycine-rich RNA-binding protein 1 [Pyrus ussuriensis x Pyrus communis]
ONT.10051.36	--	--	--	Molecular Function: RNA binding (GO:0003723);;	K13195|1.1e-09|mdm:103410879|K13195 cold-inducible RNA-binding protein | (RefSeq) glycine-rich RNA-binding protein-like	--	[R]	General function prediction only	--	Glycine-rich RNA-binding protein GRP1A OS=Sinapis alba OX=3728 PE=2 SV=1	A	RNA processing and modification	glycine-rich RNA-binding protein 1 [Pyrus ussuriensis x Pyrus communis]
ONT.10051.37	EVM0024661	[J]	Translation, ribosomal structure and biogenesis	Molecular Function: RNA binding (GO:0003723);;	K13195|3.8e-44|mdm:103410879|K13195 cold-inducible RNA-binding protein | (RefSeq) glycine-rich RNA-binding protein-like	--	[R]	General function prediction only	RNA recognition motif. (a.k.a. RRM, RBD, or RNP domain)	Glycine-rich RNA-binding protein GRP1A OS=Sinapis alba OX=3728 PE=2 SV=1	A	RNA processing and modification	glycine-rich RNA-binding protein [Pyrus ussuriensis x Pyrus communis]
ONT.10051.38	--	[J]	Translation, ribosomal structure and biogenesis	Molecular Function: RNA binding (GO:0003723);;	K13195|2.2e-43|mdm:103410879|K13195 cold-inducible RNA-binding protein | (RefSeq) glycine-rich RNA-binding protein-like	--	[R]	General function prediction only	RNA recognition motif. (a.k.a. RRM, RBD, or RNP domain)	Glycine-rich RNA-binding protein GRP1A OS=Sinapis alba OX=3728 PE=2 SV=1	A	RNA processing and modification	glycine-rich RNA-binding protein [Pyrus ussuriensis x Pyrus communis]
ONT.10051.39	--	[J]	Translation, ribosomal structure and biogenesis	Molecular Function: RNA binding (GO:0003723);;	K13195|5.4e-44|mdm:103410879|K13195 cold-inducible RNA-binding protein | (RefSeq) glycine-rich RNA-binding protein-like	--	[R]	General function prediction only	RNA recognition motif. (a.k.a. RRM, RBD, or RNP domain)	Glycine-rich RNA-binding protein GRP1A OS=Sinapis alba OX=3728 PE=2 SV=1	A	RNA processing and modification	glycine-rich RNA-binding protein [Pyrus ussuriensis x Pyrus communis]
ONT.10051.4	--	[J]	Translation, ribosomal structure and biogenesis	Molecular Function: RNA binding (GO:0003723);;	K13195|1.4e-44|pxb:103934775|K13195 cold-inducible RNA-binding protein | (RefSeq) glycine-rich RNA-binding protein	--	[R]	General function prediction only	RNA recognition motif. (a.k.a. RRM, RBD, or RNP domain)	Glycine-rich RNA-binding protein GRP1A OS=Sinapis alba OX=3728 PE=2 SV=1	A	RNA processing and modification	PREDICTED: glycine-rich RNA-binding protein [Pyrus x bretschneideri]
ONT.10051.40	--	[J]	Translation, ribosomal structure and biogenesis	Molecular Function: RNA binding (GO:0003723);;	K13195|5.5e-44|mdm:103410879|K13195 cold-inducible RNA-binding protein | (RefSeq) glycine-rich RNA-binding protein-like	--	[R]	General function prediction only	RNA recognition motif. (a.k.a. RRM, RBD, or RNP domain)	Glycine-rich RNA-binding protein GRP1A OS=Sinapis alba OX=3728 PE=2 SV=1	A	RNA processing and modification	glycine-rich RNA-binding protein [Pyrus ussuriensis x Pyrus communis]
ONT.10051.41	EVM0024661	--	--	Molecular Function: RNA binding (GO:0003723);;	K13195|3.6e-15|mdm:103410879|K13195 cold-inducible RNA-binding protein | (RefSeq) glycine-rich RNA-binding protein-like	--	[R]	General function prediction only	RNA recognition motif. (a.k.a. RRM, RBD, or RNP domain)	Glycine-rich RNA-binding, abscisic acid-inducible protein OS=Zea mays OX=4577 GN=RAB15 PE=1 SV=1	A	RNA processing and modification	glycine-rich RNA-binding protein 1 [Pyrus ussuriensis x Pyrus communis]
ONT.10051.42	--	[J]	Translation, ribosomal structure and biogenesis	Molecular Function: RNA binding (GO:0003723);;	K13195|1.0e-44|pxb:103934775|K13195 cold-inducible RNA-binding protein | (RefSeq) glycine-rich RNA-binding protein	--	[R]	General function prediction only	RNA recognition motif. (a.k.a. RRM, RBD, or RNP domain)	Glycine-rich RNA-binding protein GRP1A OS=Sinapis alba OX=3728 PE=2 SV=1	A	RNA processing and modification	PREDICTED: glycine-rich RNA-binding protein [Pyrus x bretschneideri]
ONT.10051.43	--	[J]	Translation, ribosomal structure and biogenesis	Molecular Function: RNA binding (GO:0003723);;	K13195|5.5e-44|mdm:103410879|K13195 cold-inducible RNA-binding protein | (RefSeq) glycine-rich RNA-binding protein-like	--	[R]	General function prediction only	RNA recognition motif. (a.k.a. RRM, RBD, or RNP domain)	Glycine-rich RNA-binding protein GRP1A OS=Sinapis alba OX=3728 PE=2 SV=1	A	RNA processing and modification	glycine-rich RNA-binding protein [Pyrus ussuriensis x Pyrus communis]
ONT.10051.44	EVM0024661	[J]	Translation, ribosomal structure and biogenesis	Molecular Function: RNA binding (GO:0003723);;	K13195|8.1e-45|pxb:103934775|K13195 cold-inducible RNA-binding protein | (RefSeq) glycine-rich RNA-binding protein	--	[R]	General function prediction only	RNA recognition motif. (a.k.a. RRM, RBD, or RNP domain)	Glycine-rich RNA-binding protein GRP1A OS=Sinapis alba OX=3728 PE=2 SV=1	A	RNA processing and modification	PREDICTED: glycine-rich RNA-binding protein [Pyrus x bretschneideri]
ONT.10051.45	--	[J]	Translation, ribosomal structure and biogenesis	Molecular Function: RNA binding (GO:0003723);;	K13195|5.4e-44|mdm:103410879|K13195 cold-inducible RNA-binding protein | (RefSeq) glycine-rich RNA-binding protein-like	--	[R]	General function prediction only	RNA recognition motif. (a.k.a. RRM, RBD, or RNP domain)	Glycine-rich RNA-binding protein GRP1A OS=Sinapis alba OX=3728 PE=2 SV=1	A	RNA processing and modification	glycine-rich RNA-binding protein [Pyrus ussuriensis x Pyrus communis]
ONT.10051.46	--	--	--	Molecular Function: RNA binding (GO:0003723);;	K13195|1.0e-09|mdm:103410879|K13195 cold-inducible RNA-binding protein | (RefSeq) glycine-rich RNA-binding protein-like	--	[R]	General function prediction only	--	Glycine-rich RNA-binding protein GRP1A OS=Sinapis alba OX=3728 PE=2 SV=1	A	RNA processing and modification	glycine-rich RNA-binding protein 1 [Pyrus ussuriensis x Pyrus communis]
ONT.10051.47	--	--	--	Molecular Function: RNA binding (GO:0003723);;	K13195|4.7e-10|mdm:103410879|K13195 cold-inducible RNA-binding protein | (RefSeq) glycine-rich RNA-binding protein-like	--	[R]	General function prediction only	--	Glycine-rich RNA-binding protein GRP1A OS=Sinapis alba OX=3728 PE=2 SV=1	A	RNA processing and modification	glycine-rich RNA-binding protein 1 [Pyrus ussuriensis x Pyrus communis]
ONT.10051.48	--	[J]	Translation, ribosomal structure and biogenesis	Molecular Function: RNA binding (GO:0003723);;	K13195|1.1e-44|pxb:103934775|K13195 cold-inducible RNA-binding protein | (RefSeq) glycine-rich RNA-binding protein	--	[R]	General function prediction only	RNA recognition motif. (a.k.a. RRM, RBD, or RNP domain)	Glycine-rich RNA-binding protein GRP1A OS=Sinapis alba OX=3728 PE=2 SV=1	A	RNA processing and modification	PREDICTED: glycine-rich RNA-binding protein [Pyrus x bretschneideri]
ONT.10051.49	EVM0024661	[J]	Translation, ribosomal structure and biogenesis	Molecular Function: RNA binding (GO:0003723);;	K13195|1.0e-44|pxb:103934775|K13195 cold-inducible RNA-binding protein | (RefSeq) glycine-rich RNA-binding protein	--	[R]	General function prediction only	RNA recognition motif. (a.k.a. RRM, RBD, or RNP domain)	Glycine-rich RNA-binding protein GRP1A OS=Sinapis alba OX=3728 PE=2 SV=1	A	RNA processing and modification	PREDICTED: glycine-rich RNA-binding protein [Pyrus x bretschneideri]
ONT.10051.5	--	[J]	Translation, ribosomal structure and biogenesis	Molecular Function: RNA binding (GO:0003723);;	K13195|5.9e-44|mdm:103410879|K13195 cold-inducible RNA-binding protein | (RefSeq) glycine-rich RNA-binding protein-like	--	[R]	General function prediction only	RNA recognition motif. (a.k.a. RRM, RBD, or RNP domain)	Glycine-rich RNA-binding protein GRP1A OS=Sinapis alba OX=3728 PE=2 SV=1	A	RNA processing and modification	glycine-rich RNA-binding protein [Pyrus ussuriensis x Pyrus communis]
ONT.10051.50	--	[J]	Translation, ribosomal structure and biogenesis	Molecular Function: RNA binding (GO:0003723);; Cellular Component: integral component of membrane (GO:0016021);;	K13195|3.1e-21|pxb:103934775|K13195 cold-inducible RNA-binding protein | (RefSeq) glycine-rich RNA-binding protein	--	[R]	General function prediction only	RNA recognition motif. (a.k.a. RRM, RBD, or RNP domain);; RNA recognition motif. (a.k.a. RRM, RBD, or RNP domain)	Glycine-rich RNA-binding protein 7 OS=Arabidopsis thaliana OX=3702 GN=RBG7 PE=1 SV=1	A	RNA processing and modification	Glycine-rich RNA-binding protein GRP1A isoform B [Glycine soja]
ONT.10051.51	EVM0024661	[J]	Translation, ribosomal structure and biogenesis	Molecular Function: RNA binding (GO:0003723);;	K13195|1.2e-44|mdm:103410879|K13195 cold-inducible RNA-binding protein | (RefSeq) glycine-rich RNA-binding protein-like	--	[R]	General function prediction only	RNA recognition motif. (a.k.a. RRM, RBD, or RNP domain)	Glycine-rich RNA-binding protein 7 OS=Arabidopsis thaliana OX=3702 GN=RBG7 PE=1 SV=1	A	RNA processing and modification	glycine-rich RNA-binding protein 1 [Pyrus ussuriensis x Pyrus communis]
ONT.10051.52	--	[J]	Translation, ribosomal structure and biogenesis	Molecular Function: RNA binding (GO:0003723);;	K13195|5.8e-44|mdm:103410879|K13195 cold-inducible RNA-binding protein | (RefSeq) glycine-rich RNA-binding protein-like	--	[R]	General function prediction only	RNA recognition motif. (a.k.a. RRM, RBD, or RNP domain)	Glycine-rich RNA-binding protein GRP1A OS=Sinapis alba OX=3728 PE=2 SV=1	A	RNA processing and modification	glycine-rich RNA-binding protein [Pyrus ussuriensis x Pyrus communis]
ONT.10051.53	EVM0024661	--	--	Molecular Function: RNA binding (GO:0003723);;	K13195|3.8e-15|mdm:103410879|K13195 cold-inducible RNA-binding protein | (RefSeq) glycine-rich RNA-binding protein-like	--	[R]	General function prediction only	RNA recognition motif. (a.k.a. RRM, RBD, or RNP domain)	Glycine-rich RNA-binding, abscisic acid-inducible protein OS=Zea mays OX=4577 GN=RAB15 PE=1 SV=1	A	RNA processing and modification	glycine-rich RNA-binding protein 1 [Pyrus ussuriensis x Pyrus communis]
ONT.10051.54	EVM0024661	[J]	Translation, ribosomal structure and biogenesis	Molecular Function: RNA binding (GO:0003723);;	K13195|4.1e-45|mdm:103410879|K13195 cold-inducible RNA-binding protein | (RefSeq) glycine-rich RNA-binding protein-like	--	[R]	General function prediction only	RNA recognition motif. (a.k.a. RRM, RBD, or RNP domain)	Glycine-rich RNA-binding protein GRP1A OS=Sinapis alba OX=3728 PE=2 SV=1	A	RNA processing and modification	glycine-rich RNA-binding protein 1 [Pyrus ussuriensis x Pyrus communis]
ONT.10051.55	--	[J]	Translation, ribosomal structure and biogenesis	Molecular Function: RNA binding (GO:0003723);;	K13195|4.1e-44|mdm:103410879|K13195 cold-inducible RNA-binding protein | (RefSeq) glycine-rich RNA-binding protein-like	--	[R]	General function prediction only	RNA recognition motif. (a.k.a. RRM, RBD, or RNP domain)	Glycine-rich RNA-binding protein GRP1A OS=Sinapis alba OX=3728 PE=2 SV=1	A	RNA processing and modification	glycine-rich RNA-binding protein [Pyrus ussuriensis x Pyrus communis]
ONT.10051.56	--	--	--	Molecular Function: RNA binding (GO:0003723);;	K13195|3.9e-10|mdm:103410879|K13195 cold-inducible RNA-binding protein | (RefSeq) glycine-rich RNA-binding protein-like	--	[R]	General function prediction only	--	Glycine-rich RNA-binding protein GRP1A OS=Sinapis alba OX=3728 PE=2 SV=1	A	RNA processing and modification	glycine-rich RNA-binding protein 1 [Pyrus ussuriensis x Pyrus communis]
ONT.10051.57	EVM0024661	[J]	Translation, ribosomal structure and biogenesis	Molecular Function: RNA binding (GO:0003723);;	K13195|1.4e-44|pxb:103934775|K13195 cold-inducible RNA-binding protein | (RefSeq) glycine-rich RNA-binding protein	--	[R]	General function prediction only	RNA recognition motif. (a.k.a. RRM, RBD, or RNP domain)	Glycine-rich RNA-binding protein GRP1A OS=Sinapis alba OX=3728 PE=2 SV=1	A	RNA processing and modification	PREDICTED: glycine-rich RNA-binding protein [Pyrus x bretschneideri]
ONT.10051.58	EVM0024661	--	--	Molecular Function: RNA binding (GO:0003723);;	K13195|5.8e-11|mdm:103410879|K13195 cold-inducible RNA-binding protein | (RefSeq) glycine-rich RNA-binding protein-like	--	[R]	General function prediction only	--	Glycine-rich RNA-binding protein GRP1A OS=Sinapis alba OX=3728 PE=2 SV=1	A	RNA processing and modification	glycine-rich RNA-binding protein 1 [Pyrus ussuriensis x Pyrus communis]
ONT.10051.59	--	--	--	Molecular Function: RNA binding (GO:0003723);;	K13195|1.0e-09|mdm:103410879|K13195 cold-inducible RNA-binding protein | (RefSeq) glycine-rich RNA-binding protein-like	--	[R]	General function prediction only	--	Glycine-rich RNA-binding protein GRP1A OS=Sinapis alba OX=3728 PE=2 SV=1	A	RNA processing and modification	glycine-rich RNA-binding protein 1 [Pyrus ussuriensis x Pyrus communis]
ONT.10051.6	EVM0024661	[J]	Translation, ribosomal structure and biogenesis	Molecular Function: RNA binding (GO:0003723);;	K13195|1.8e-38|pxb:103934775|K13195 cold-inducible RNA-binding protein | (RefSeq) glycine-rich RNA-binding protein	--	[R]	General function prediction only	RNA recognition motif. (a.k.a. RRM, RBD, or RNP domain)	Glycine-rich RNA-binding protein GRP1A OS=Sinapis alba OX=3728 PE=2 SV=1	A	RNA processing and modification	PREDICTED: glycine-rich RNA-binding protein [Pyrus x bretschneideri]
ONT.10051.60	--	[J]	Translation, ribosomal structure and biogenesis	Molecular Function: RNA binding (GO:0003723);;	K13195|5.7e-44|mdm:103410879|K13195 cold-inducible RNA-binding protein | (RefSeq) glycine-rich RNA-binding protein-like	--	[R]	General function prediction only	RNA recognition motif. (a.k.a. RRM, RBD, or RNP domain)	Glycine-rich RNA-binding protein GRP1A OS=Sinapis alba OX=3728 PE=2 SV=1	A	RNA processing and modification	glycine-rich RNA-binding protein [Pyrus ussuriensis x Pyrus communis]
ONT.10051.61	--	[J]	Translation, ribosomal structure and biogenesis	Molecular Function: RNA binding (GO:0003723);;	K13195|6.0e-44|mdm:103410879|K13195 cold-inducible RNA-binding protein | (RefSeq) glycine-rich RNA-binding protein-like	--	[R]	General function prediction only	RNA recognition motif. (a.k.a. RRM, RBD, or RNP domain)	Glycine-rich RNA-binding protein GRP1A OS=Sinapis alba OX=3728 PE=2 SV=1	A	RNA processing and modification	glycine-rich RNA-binding protein [Pyrus ussuriensis x Pyrus communis]
ONT.10051.62	--	[J]	Translation, ribosomal structure and biogenesis	Molecular Function: RNA binding (GO:0003723);;	K13195|6.2e-44|mdm:103410879|K13195 cold-inducible RNA-binding protein | (RefSeq) glycine-rich RNA-binding protein-like	--	[R]	General function prediction only	RNA recognition motif. (a.k.a. RRM, RBD, or RNP domain)	Glycine-rich RNA-binding protein GRP1A OS=Sinapis alba OX=3728 PE=2 SV=1	A	RNA processing and modification	glycine-rich RNA-binding protein [Pyrus ussuriensis x Pyrus communis]
ONT.10051.63	--	[J]	Translation, ribosomal structure and biogenesis	Molecular Function: RNA binding (GO:0003723);;	K13195|5.4e-44|mdm:103410879|K13195 cold-inducible RNA-binding protein | (RefSeq) glycine-rich RNA-binding protein-like	--	[R]	General function prediction only	RNA recognition motif. (a.k.a. RRM, RBD, or RNP domain)	Glycine-rich RNA-binding protein GRP1A OS=Sinapis alba OX=3728 PE=2 SV=1	A	RNA processing and modification	glycine-rich RNA-binding protein [Pyrus ussuriensis x Pyrus communis]
ONT.10051.64	--	[J]	Translation, ribosomal structure and biogenesis	Molecular Function: RNA binding (GO:0003723);;	K13195|1.1e-44|pxb:103934775|K13195 cold-inducible RNA-binding protein | (RefSeq) glycine-rich RNA-binding protein	--	[R]	General function prediction only	RNA recognition motif. (a.k.a. RRM, RBD, or RNP domain)	Glycine-rich RNA-binding protein GRP1A OS=Sinapis alba OX=3728 PE=2 SV=1	A	RNA processing and modification	glycine-rich RNA-binding protein 1 [Pyrus ussuriensis x Pyrus communis]
ONT.10051.7	--	--	--	Molecular Function: RNA binding (GO:0003723);;	K13195|3.7e-10|mdm:103410879|K13195 cold-inducible RNA-binding protein | (RefSeq) glycine-rich RNA-binding protein-like	--	[R]	General function prediction only	--	Glycine-rich RNA-binding protein GRP1A OS=Sinapis alba OX=3728 PE=2 SV=1	A	RNA processing and modification	glycine-rich RNA-binding protein 1 [Pyrus ussuriensis x Pyrus communis]
ONT.10051.8	--	[J]	Translation, ribosomal structure and biogenesis	Molecular Function: RNA binding (GO:0003723);;	K13195|5.4e-44|mdm:103410879|K13195 cold-inducible RNA-binding protein | (RefSeq) glycine-rich RNA-binding protein-like	--	[R]	General function prediction only	RNA recognition motif. (a.k.a. RRM, RBD, or RNP domain)	Glycine-rich RNA-binding protein GRP1A OS=Sinapis alba OX=3728 PE=2 SV=1	A	RNA processing and modification	glycine-rich RNA-binding protein [Pyrus ussuriensis x Pyrus communis]
ONT.10051.9	--	--	--	Molecular Function: RNA binding (GO:0003723);;	K13195|6.8e-12|mdm:103410879|K13195 cold-inducible RNA-binding protein | (RefSeq) glycine-rich RNA-binding protein-like	--	[R]	General function prediction only	--	Glycine-rich RNA-binding protein GRP1A OS=Sinapis alba OX=3728 PE=2 SV=1	A	RNA processing and modification	glycine-rich RNA-binding protein 1 [Pyrus ussuriensis x Pyrus communis]
ONT.10053.1	ONT.10053	--	--	Molecular Function: oxidoreductase activity (GO:0016491);;	K00020|1.5e-17|mdm:103449757|K00020 3-hydroxyisobutyrate dehydrogenase [EC:1.1.1.31] | (RefSeq) probable 3-hydroxyisobutyrate dehydrogenase-like 1, mitochondrial	Valine, leucine and isoleucine degradation (ko00280)	[R]	General function prediction only	--	Probable 3-hydroxyisobutyrate dehydrogenase-like 1, mitochondrial OS=Arabidopsis thaliana OX=3702 GN=At4g29120 PE=1 SV=1	I	Lipid transport and metabolism	3-hydroxyisobutyrate dehydrogenase-like 1 [Pyrus ussuriensis x Pyrus communis]
ONT.10054.2	EVM0009478	--	--	Biological Process: regulation of transcription, DNA-templated (GO:0006355);; Molecular Function: protein dimerization activity (GO:0046983);;	K18878|3.2e-31|cann:107866053|K18878 BHLH transcription factor Upa20 | (RefSeq) Upa20; transcription factor bHLH137-like	Plant-pathogen interaction (ko04626)	--	--	Helix-loop-helix DNA-binding domain	Transcription factor bHLH63 OS=Arabidopsis thaliana OX=3702 GN=BHLH63 PE=1 SV=1	K	Transcription	hypothetical protein DVH24_021455 [Malus domestica]
ONT.10054.3	EVM0009478	--	--	Biological Process: regulation of transcription, DNA-templated (GO:0006355);; Molecular Function: protein dimerization activity (GO:0046983);;	K18878|3.1e-31|cann:107866053|K18878 BHLH transcription factor Upa20 | (RefSeq) Upa20; transcription factor bHLH137-like	Plant-pathogen interaction (ko04626)	--	--	Helix-loop-helix DNA-binding domain	Transcription factor bHLH63 OS=Arabidopsis thaliana OX=3702 GN=BHLH63 PE=1 SV=1	K	Transcription	hypothetical protein DVH24_021455 [Malus domestica]
ONT.10055.1	EVM0014671	--	--	Molecular Function: SNAP receptor activity (GO:0005484);; Biological Process: intracellular protein transport (GO:0006886);; Cellular Component: integral component of membrane (GO:0016021);; Biological Process: vesicle-mediated transport (GO:0016192);;	K08486|3.4e-160|pxb:103933987|K08486 syntaxin 1B/2/3 | (RefSeq) syntaxin-112-like	SNARE interactions in vesicular transport (ko04130)	[U]	Intracellular trafficking, secretion, and vesicular transport	Syntaxin;; SNARE domain	Syntaxin-112 OS=Arabidopsis thaliana OX=3702 GN=SYP112 PE=2 SV=2	U	Intracellular trafficking, secretion, and vesicular transport	PREDICTED: syntaxin-112-like [Pyrus x bretschneideri]
ONT.10055.2	EVM0014671	--	--	Molecular Function: SNAP receptor activity (GO:0005484);; Biological Process: intracellular protein transport (GO:0006886);; Cellular Component: integral component of membrane (GO:0016021);; Biological Process: vesicle-mediated transport (GO:0016192);;	K08486|3.4e-160|pxb:103933987|K08486 syntaxin 1B/2/3 | (RefSeq) syntaxin-112-like	SNARE interactions in vesicular transport (ko04130)	[U]	Intracellular trafficking, secretion, and vesicular transport	Syntaxin;; SNARE domain	Syntaxin-112 OS=Arabidopsis thaliana OX=3702 GN=SYP112 PE=2 SV=2	U	Intracellular trafficking, secretion, and vesicular transport	PREDICTED: syntaxin-112-like [Pyrus x bretschneideri]
ONT.10056.1	EVM0012870	--	--	Biological Process: regulation of photomorphogenesis (GO:0010099);;	--	--	--	--	--	F-box protein At2g16365 OS=Arabidopsis thaliana OX=3702 GN=At2g16365 PE=2 SV=2	S	Function unknown	PREDICTED: uncharacterized protein LOC103934639 [Pyrus x bretschneideri]
ONT.10056.3	EVM0012870	--	--	Biological Process: regulation of photomorphogenesis (GO:0010099);;	--	--	--	--	--	F-box protein At2g16365 OS=Arabidopsis thaliana OX=3702 GN=At2g16365 PE=2 SV=2	S	Function unknown	PREDICTED: uncharacterized protein LOC103934639 [Pyrus x bretschneideri]
ONT.10056.4	--	--	--	Biological Process: regulation of photomorphogenesis (GO:0010099);;	--	--	--	--	--	F-box protein At2g16365 OS=Arabidopsis thaliana OX=3702 GN=At2g16365 PE=2 SV=2	S	Function unknown	PREDICTED: uncharacterized protein LOC103934639 [Pyrus x bretschneideri]
ONT.10056.5	EVM0012870	--	--	Biological Process: regulation of photomorphogenesis (GO:0010099);;	--	--	--	--	--	F-box protein At2g16365 OS=Arabidopsis thaliana OX=3702 GN=At2g16365 PE=2 SV=2	S	Function unknown	PREDICTED: uncharacterized protein LOC103934639 [Pyrus x bretschneideri]
ONT.10058.1	--	[G]	Carbohydrate transport and metabolism	Molecular Function: ATP binding (GO:0005524);; Biological Process: glycogen biosynthetic process (GO:0005978);; Molecular Function: glucose-1-phosphate adenylyltransferase activity (GO:0008878);; Cellular Component: chloroplast (GO:0009507);; Biological Process: starch biosynthetic process (GO:0019252);;	K00975|8.5e-294|pxb:103937447|K00975 glucose-1-phosphate adenylyltransferase [EC:2.7.7.27] | (RefSeq) glucose-1-phosphate adenylyltransferase large subunit 1-like isoform X1	Starch and sucrose metabolism (ko00500);; Amino sugar and nucleotide sugar metabolism (ko00520)	[M]	Cell wall/membrane/envelope biogenesis	Nucleotidyl transferase	Glucose-1-phosphate adenylyltransferase large subunit 1 (Fragment) OS=Solanum tuberosum OX=4113 GN=AGPS1 PE=1 SV=1	M	Cell wall/membrane/envelope biogenesis	glucose-1-phosphate adenylyltransferase large subunit 1-like [Pyrus ussuriensis x Pyrus communis]
ONT.10058.10	--	[G]	Carbohydrate transport and metabolism	Molecular Function: ATP binding (GO:0005524);; Biological Process: glycogen biosynthetic process (GO:0005978);; Molecular Function: glucose-1-phosphate adenylyltransferase activity (GO:0008878);; Cellular Component: chloroplast (GO:0009507);; Biological Process: starch biosynthetic process (GO:0019252);;	K00975|2.1e-293|pxb:103937447|K00975 glucose-1-phosphate adenylyltransferase [EC:2.7.7.27] | (RefSeq) glucose-1-phosphate adenylyltransferase large subunit 1-like isoform X1	Starch and sucrose metabolism (ko00500);; Amino sugar and nucleotide sugar metabolism (ko00520)	[M]	Cell wall/membrane/envelope biogenesis	Nucleotidyl transferase	Glucose-1-phosphate adenylyltransferase large subunit 1 (Fragment) OS=Solanum tuberosum OX=4113 GN=AGPS1 PE=1 SV=1	M	Cell wall/membrane/envelope biogenesis	glucose-1-phosphate adenylyltransferase large subunit 1-like [Pyrus ussuriensis x Pyrus communis]
ONT.10058.11	EVM0026836	[G]	Carbohydrate transport and metabolism	Molecular Function: ATP binding (GO:0005524);; Biological Process: glycogen biosynthetic process (GO:0005978);; Molecular Function: glucose-1-phosphate adenylyltransferase activity (GO:0008878);; Cellular Component: chloroplast (GO:0009507);; Biological Process: starch biosynthetic process (GO:0019252);;	K00975|2.0e-301|pxb:103937447|K00975 glucose-1-phosphate adenylyltransferase [EC:2.7.7.27] | (RefSeq) glucose-1-phosphate adenylyltransferase large subunit 1-like isoform X1	Starch and sucrose metabolism (ko00500);; Amino sugar and nucleotide sugar metabolism (ko00520)	[M]	Cell wall/membrane/envelope biogenesis	Nucleotidyl transferase	Glucose-1-phosphate adenylyltransferase large subunit 1 (Fragment) OS=Solanum tuberosum OX=4113 GN=AGPS1 PE=1 SV=1	M	Cell wall/membrane/envelope biogenesis	glucose-1-phosphate adenylyltransferase large subunit 1-like [Pyrus ussuriensis x Pyrus communis]
ONT.10058.12	--	[G]	Carbohydrate transport and metabolism	Molecular Function: ATP binding (GO:0005524);; Biological Process: glycogen biosynthetic process (GO:0005978);; Molecular Function: glucose-1-phosphate adenylyltransferase activity (GO:0008878);; Cellular Component: chloroplast (GO:0009507);; Biological Process: starch biosynthetic process (GO:0019252);;	K00975|8.6e-294|pxb:103937447|K00975 glucose-1-phosphate adenylyltransferase [EC:2.7.7.27] | (RefSeq) glucose-1-phosphate adenylyltransferase large subunit 1-like isoform X1	Starch and sucrose metabolism (ko00500);; Amino sugar and nucleotide sugar metabolism (ko00520)	[M]	Cell wall/membrane/envelope biogenesis	Nucleotidyl transferase	Glucose-1-phosphate adenylyltransferase large subunit 1 (Fragment) OS=Solanum tuberosum OX=4113 GN=AGPS1 PE=1 SV=1	M	Cell wall/membrane/envelope biogenesis	glucose-1-phosphate adenylyltransferase large subunit 1-like [Pyrus ussuriensis x Pyrus communis]
ONT.10058.13	--	[G]	Carbohydrate transport and metabolism	Molecular Function: ATP binding (GO:0005524);; Biological Process: glycogen biosynthetic process (GO:0005978);; Molecular Function: glucose-1-phosphate adenylyltransferase activity (GO:0008878);; Cellular Component: chloroplast (GO:0009507);; Biological Process: starch biosynthetic process (GO:0019252);;	K00975|2.1e-304|pxb:103937447|K00975 glucose-1-phosphate adenylyltransferase [EC:2.7.7.27] | (RefSeq) glucose-1-phosphate adenylyltransferase large subunit 1-like isoform X1	Starch and sucrose metabolism (ko00500);; Amino sugar and nucleotide sugar metabolism (ko00520)	[M]	Cell wall/membrane/envelope biogenesis	Nucleotidyl transferase	Glucose-1-phosphate adenylyltransferase large subunit 1 (Fragment) OS=Solanum tuberosum OX=4113 GN=AGPS1 PE=1 SV=1	M	Cell wall/membrane/envelope biogenesis	PREDICTED: glucose-1-phosphate adenylyltransferase large subunit 1-like isoform X1 [Pyrus x bretschneideri]
ONT.10058.14	--	[G]	Carbohydrate transport and metabolism	Molecular Function: ATP binding (GO:0005524);; Biological Process: glycogen biosynthetic process (GO:0005978);; Molecular Function: glucose-1-phosphate adenylyltransferase activity (GO:0008878);; Cellular Component: chloroplast (GO:0009507);; Biological Process: starch biosynthetic process (GO:0019252);;	K00975|2.3e-213|pxb:103934640|K00975 glucose-1-phosphate adenylyltransferase [EC:2.7.7.27] | (RefSeq) glucose-1-phosphate adenylyltransferase large subunit 1-like	Starch and sucrose metabolism (ko00500);; Amino sugar and nucleotide sugar metabolism (ko00520)	[M]	Cell wall/membrane/envelope biogenesis	Nucleotidyl transferase	Glucose-1-phosphate adenylyltransferase large subunit 3, chloroplastic OS=Arabidopsis thaliana OX=3702 GN=APL3 PE=2 SV=2	M	Cell wall/membrane/envelope biogenesis	PREDICTED: glucose-1-phosphate adenylyltransferase large subunit 1-like [Pyrus x bretschneideri]
ONT.10058.15	--	[G]	Carbohydrate transport and metabolism	Molecular Function: ATP binding (GO:0005524);; Biological Process: glycogen biosynthetic process (GO:0005978);; Molecular Function: glucose-1-phosphate adenylyltransferase activity (GO:0008878);; Cellular Component: chloroplast (GO:0009507);; Biological Process: starch biosynthetic process (GO:0019252);;	K00975|2.4e-296|pxb:103937447|K00975 glucose-1-phosphate adenylyltransferase [EC:2.7.7.27] | (RefSeq) glucose-1-phosphate adenylyltransferase large subunit 1-like isoform X1	Starch and sucrose metabolism (ko00500);; Amino sugar and nucleotide sugar metabolism (ko00520)	[M]	Cell wall/membrane/envelope biogenesis	Nucleotidyl transferase	Glucose-1-phosphate adenylyltransferase large subunit 1 (Fragment) OS=Solanum tuberosum OX=4113 GN=AGPS1 PE=1 SV=1	M	Cell wall/membrane/envelope biogenesis	PREDICTED: glucose-1-phosphate adenylyltransferase large subunit 1-like isoform X1 [Pyrus x bretschneideri]
ONT.10058.16	--	--	--	Molecular Function: ATP binding (GO:0005524);; Biological Process: glycogen biosynthetic process (GO:0005978);; Molecular Function: glucose-1-phosphate adenylyltransferase activity (GO:0008878);; Cellular Component: chloroplast (GO:0009507);; Biological Process: starch biosynthetic process (GO:0019252);;	K00975|2.9e-52|pxb:103934640|K00975 glucose-1-phosphate adenylyltransferase [EC:2.7.7.27] | (RefSeq) glucose-1-phosphate adenylyltransferase large subunit 1-like	Starch and sucrose metabolism (ko00500);; Amino sugar and nucleotide sugar metabolism (ko00520)	[M]	Cell wall/membrane/envelope biogenesis	--	Glucose-1-phosphate adenylyltransferase large subunit 3, chloroplastic OS=Arabidopsis thaliana OX=3702 GN=APL3 PE=2 SV=2	M	Cell wall/membrane/envelope biogenesis	glucose-1-phosphate adenylyltransferase large subunit 1-like [Pyrus ussuriensis x Pyrus communis]
ONT.10058.2	--	[G]	Carbohydrate transport and metabolism	Molecular Function: ATP binding (GO:0005524);; Biological Process: glycogen biosynthetic process (GO:0005978);; Molecular Function: glucose-1-phosphate adenylyltransferase activity (GO:0008878);; Cellular Component: chloroplast (GO:0009507);; Biological Process: starch biosynthetic process (GO:0019252);;	K00975|8.2e-211|pxb:103934640|K00975 glucose-1-phosphate adenylyltransferase [EC:2.7.7.27] | (RefSeq) glucose-1-phosphate adenylyltransferase large subunit 1-like	Starch and sucrose metabolism (ko00500);; Amino sugar and nucleotide sugar metabolism (ko00520)	[M]	Cell wall/membrane/envelope biogenesis	Nucleotidyl transferase	Glucose-1-phosphate adenylyltransferase large subunit 3, chloroplastic OS=Arabidopsis thaliana OX=3702 GN=APL3 PE=2 SV=2	M	Cell wall/membrane/envelope biogenesis	glucose-1-phosphate adenylyltransferase large subunit 1-like [Pyrus ussuriensis x Pyrus communis]
ONT.10058.3	--	[G]	Carbohydrate transport and metabolism	Molecular Function: ATP binding (GO:0005524);; Biological Process: glycogen biosynthetic process (GO:0005978);; Molecular Function: glucose-1-phosphate adenylyltransferase activity (GO:0008878);; Cellular Component: chloroplast (GO:0009507);; Biological Process: starch biosynthetic process (GO:0019252);;	K00975|7.7e-302|pxb:103937447|K00975 glucose-1-phosphate adenylyltransferase [EC:2.7.7.27] | (RefSeq) glucose-1-phosphate adenylyltransferase large subunit 1-like isoform X1	Starch and sucrose metabolism (ko00500);; Amino sugar and nucleotide sugar metabolism (ko00520)	[M]	Cell wall/membrane/envelope biogenesis	Nucleotidyl transferase	Glucose-1-phosphate adenylyltransferase large subunit 1 (Fragment) OS=Solanum tuberosum OX=4113 GN=AGPS1 PE=1 SV=1	M	Cell wall/membrane/envelope biogenesis	glucose-1-phosphate adenylyltransferase large subunit 1-like [Pyrus ussuriensis x Pyrus communis]
ONT.10058.4	EVM0026836	[G]	Carbohydrate transport and metabolism	Molecular Function: ATP binding (GO:0005524);; Biological Process: glycogen biosynthetic process (GO:0005978);; Molecular Function: glucose-1-phosphate adenylyltransferase activity (GO:0008878);; Cellular Component: chloroplast (GO:0009507);; Biological Process: starch biosynthetic process (GO:0019252);;	K00975|7.9e-302|pxb:103937447|K00975 glucose-1-phosphate adenylyltransferase [EC:2.7.7.27] | (RefSeq) glucose-1-phosphate adenylyltransferase large subunit 1-like isoform X1	Starch and sucrose metabolism (ko00500);; Amino sugar and nucleotide sugar metabolism (ko00520)	[M]	Cell wall/membrane/envelope biogenesis	Nucleotidyl transferase	Glucose-1-phosphate adenylyltransferase large subunit 1 (Fragment) OS=Solanum tuberosum OX=4113 GN=AGPS1 PE=1 SV=1	M	Cell wall/membrane/envelope biogenesis	glucose-1-phosphate adenylyltransferase large subunit 1-like [Pyrus ussuriensis x Pyrus communis]
ONT.10058.5	--	[G]	Carbohydrate transport and metabolism	Molecular Function: ATP binding (GO:0005524);; Biological Process: glycogen biosynthetic process (GO:0005978);; Molecular Function: glucose-1-phosphate adenylyltransferase activity (GO:0008878);; Cellular Component: chloroplast (GO:0009507);; Biological Process: starch biosynthetic process (GO:0019252);;	K00975|2.2e-304|pxb:103937447|K00975 glucose-1-phosphate adenylyltransferase [EC:2.7.7.27] | (RefSeq) glucose-1-phosphate adenylyltransferase large subunit 1-like isoform X1	Starch and sucrose metabolism (ko00500);; Amino sugar and nucleotide sugar metabolism (ko00520)	[M]	Cell wall/membrane/envelope biogenesis	Nucleotidyl transferase	Glucose-1-phosphate adenylyltransferase large subunit 1 (Fragment) OS=Solanum tuberosum OX=4113 GN=AGPS1 PE=1 SV=1	M	Cell wall/membrane/envelope biogenesis	PREDICTED: glucose-1-phosphate adenylyltransferase large subunit 1-like isoform X1 [Pyrus x bretschneideri]
ONT.10058.6	--	[G]	Carbohydrate transport and metabolism	Molecular Function: ATP binding (GO:0005524);; Biological Process: glycogen biosynthetic process (GO:0005978);; Molecular Function: glucose-1-phosphate adenylyltransferase activity (GO:0008878);; Cellular Component: chloroplast (GO:0009507);; Biological Process: starch biosynthetic process (GO:0019252);;	K00975|6.0e-296|pxb:103937447|K00975 glucose-1-phosphate adenylyltransferase [EC:2.7.7.27] | (RefSeq) glucose-1-phosphate adenylyltransferase large subunit 1-like isoform X1	Starch and sucrose metabolism (ko00500);; Amino sugar and nucleotide sugar metabolism (ko00520)	[M]	Cell wall/membrane/envelope biogenesis	Nucleotidyl transferase	Glucose-1-phosphate adenylyltransferase large subunit 1 (Fragment) OS=Solanum tuberosum OX=4113 GN=AGPS1 PE=1 SV=1	M	Cell wall/membrane/envelope biogenesis	PREDICTED: glucose-1-phosphate adenylyltransferase large subunit 1-like isoform X1 [Pyrus x bretschneideri]
ONT.10058.7	--	[G]	Carbohydrate transport and metabolism	Molecular Function: ATP binding (GO:0005524);; Biological Process: glycogen biosynthetic process (GO:0005978);; Molecular Function: glucose-1-phosphate adenylyltransferase activity (GO:0008878);; Cellular Component: chloroplast (GO:0009507);; Biological Process: starch biosynthetic process (GO:0019252);;	K00975|1.9e-301|pxb:103937447|K00975 glucose-1-phosphate adenylyltransferase [EC:2.7.7.27] | (RefSeq) glucose-1-phosphate adenylyltransferase large subunit 1-like isoform X1	Starch and sucrose metabolism (ko00500);; Amino sugar and nucleotide sugar metabolism (ko00520)	[M]	Cell wall/membrane/envelope biogenesis	Nucleotidyl transferase	Glucose-1-phosphate adenylyltransferase large subunit 1 (Fragment) OS=Solanum tuberosum OX=4113 GN=AGPS1 PE=1 SV=1	M	Cell wall/membrane/envelope biogenesis	glucose-1-phosphate adenylyltransferase large subunit 1-like [Pyrus ussuriensis x Pyrus communis]
ONT.10058.8	--	[G]	Carbohydrate transport and metabolism	Molecular Function: ATP binding (GO:0005524);; Biological Process: glycogen biosynthetic process (GO:0005978);; Molecular Function: glucose-1-phosphate adenylyltransferase activity (GO:0008878);; Cellular Component: chloroplast (GO:0009507);; Biological Process: starch biosynthetic process (GO:0019252);;	K00975|2.4e-296|pxb:103937447|K00975 glucose-1-phosphate adenylyltransferase [EC:2.7.7.27] | (RefSeq) glucose-1-phosphate adenylyltransferase large subunit 1-like isoform X1	Starch and sucrose metabolism (ko00500);; Amino sugar and nucleotide sugar metabolism (ko00520)	[M]	Cell wall/membrane/envelope biogenesis	Nucleotidyl transferase	Glucose-1-phosphate adenylyltransferase large subunit 1 (Fragment) OS=Solanum tuberosum OX=4113 GN=AGPS1 PE=1 SV=1	M	Cell wall/membrane/envelope biogenesis	PREDICTED: glucose-1-phosphate adenylyltransferase large subunit 1-like isoform X1 [Pyrus x bretschneideri]
ONT.10059.3	EVM0005557	--	--	Biological Process: reproduction (GO:0000003);; Biological Process: microtubule cytoskeleton organization (GO:0000226);; Biological Process: developmental process involved in reproduction (GO:0003006);; Molecular Function: molecular_function (GO:0003674);; Molecular Function: transporter activity (GO:0005215);; Molecular Function: lipid transporter activity (GO:0005319);; Molecular Function: phos…	K02433|7.5e-54|apro:F751_6020|K02433 aspartyl-tRNA(Asn)/glutamyl-tRNA(Gln) amidotransferase subunit A [EC:6.3.5.6 6.3.5.7] | (RefSeq) Glutamyl-tRNA(Gln) amidotransferase subunit A	Aminoacyl-tRNA biosynthesis (ko00970)	[I]	Lipid transport and metabolism	CRAL/TRIO domain;; CRAL/TRIO, N-terminal domain	Phosphatidylinositol/phosphatidylcholine transfer protein SFH3 OS=Arabidopsis thaliana OX=3702 GN=SFH3 PE=2 SV=1	I	Lipid transport and metabolism	PREDICTED: phosphatidylinositol/phosphatidylcholine transfer protein SFH1-like isoform X1 [Pyrus x bretschneideri]
ONT.10059.4	EVM0005557	--	--	Biological Process: reproduction (GO:0000003);; Biological Process: microtubule cytoskeleton organization (GO:0000226);; Biological Process: developmental process involved in reproduction (GO:0003006);; Molecular Function: molecular_function (GO:0003674);; Molecular Function: transporter activity (GO:0005215);; Molecular Function: lipid transporter activity (GO:0005319);; Molecular Function: phos…	K02433|5.7e-54|apro:F751_6020|K02433 aspartyl-tRNA(Asn)/glutamyl-tRNA(Gln) amidotransferase subunit A [EC:6.3.5.6 6.3.5.7] | (RefSeq) Glutamyl-tRNA(Gln) amidotransferase subunit A	Aminoacyl-tRNA biosynthesis (ko00970)	[I]	Lipid transport and metabolism	CRAL/TRIO domain;; CRAL/TRIO, N-terminal domain	Phosphatidylinositol/phosphatidylcholine transfer protein SFH3 OS=Arabidopsis thaliana OX=3702 GN=SFH3 PE=2 SV=1	I	Lipid transport and metabolism	PREDICTED: phosphatidylinositol/phosphatidylcholine transfer protein SFH1-like isoform X1 [Pyrus x bretschneideri]
ONT.1006.1	ONT.1006	--	--	--	--	--	--	--	--	--	--	--	--
ONT.10060.1	--	[R]	General function prediction only	Biological Process: maturation of LSU-rRNA from tricistronic rRNA transcript (SSU-rRNA, 5.8S rRNA, LSU-rRNA) (GO:0000463);; Biological Process: maturation of 5.8S rRNA from tricistronic rRNA transcript (SSU-rRNA, 5.8S rRNA, LSU-rRNA) (GO:0000466);; Cellular Component: nucleoplasm (GO:0005654);; Cellular Component: nucleolus (GO:0005730);; Cellular Component: preribosome, large subunit precursor (…	K14824|1.0e-284|pxb:103944666|K14824 ribosome biogenesis protein ERB1 | (RefSeq) ribosome biogenesis protein BOP1 homolog	--	[J]	Translation, ribosomal structure and biogenesis	BOP1NT (NUC169) domain;; WD domain, G-beta repeat;; Anaphase-promoting complex subunit 4 WD40 domain;; WD domain, G-beta repeat	Ribosome biogenesis protein BOP1 homolog OS=Arabidopsis thaliana OX=3702 GN=BOP1 PE=1 SV=1	J	Translation, ribosomal structure and biogenesis	PREDICTED: ribosome biogenesis protein BOP1 homolog [Pyrus x bretschneideri]
ONT.10061.5	EVM0014711	[O]	Posttranslational modification, protein turnover, chaperones	--	K09515|1.2e-16|gsl:Gasu_23410|K09515 DnaJ homolog subfamily B member 9 | (RefSeq) molecular chaperone DnaJ	--	[O]	Posttranslational modification, protein turnover, chaperones	DnaJ domain;; X-domain of DnaJ-containing	Chaperone protein dnaJ 10 OS=Arabidopsis thaliana OX=3702 GN=ATJ10 PE=2 SV=2	O	Posttranslational modification, protein turnover, chaperones	PREDICTED: chaperone protein dnaJ 10-like [Pyrus x bretschneideri]
ONT.10062.1	ONT.10062	--	--	--	--	--	--	--	--	--	--	--	--
ONT.10062.2	ONT.10062	--	--	--	--	--	--	--	--	--	--	--	--
ONT.10062.3	ONT.10062	--	--	--	--	--	--	--	--	--	--	--	--
ONT.10064.1	EVM0000248	--	--	--	--	--	--	--	--	--	O	Posttranslational modification, protein turnover, chaperones	hypothetical protein D8674_038121 [Pyrus ussuriensis x Pyrus communis]
ONT.10064.2	--	--	--	--	--	--	--	--	--	--	O	Posttranslational modification, protein turnover, chaperones	hypothetical protein D8674_038121 [Pyrus ussuriensis x Pyrus communis]
ONT.10066.2	--	[G]	Carbohydrate transport and metabolism	Molecular Function: histidinol-phosphatase activity (GO:0004401);; Biological Process: inositol phosphate dephosphorylation (GO:0046855);;	K18649|2.0e-140|mdm:103410485|K18649 inositol-phosphate phosphatase / L-galactose 1-phosphate phosphatase / histidinol-phosphatase [EC:3.1.3.25 3.1.3.93 3.1.3.15] | (RefSeq) bifunctional phosphatase IMPL2, chloroplastic-like isoform X2	Ascorbate and aldarate metabolism (ko00053);; Histidine metabolism (ko00340);; Inositol phosphate metabolism (ko00562);; Biosynthesis of amino acids (ko01230);; Phosphatidylinositol signaling system (ko04070)	[G]	Carbohydrate transport and metabolism	Inositol monophosphatase family	Bifunctional phosphatase IMPL2, chloroplastic OS=Arabidopsis thaliana OX=3702 GN=HISN7 PE=1 SV=1	G	Carbohydrate transport and metabolism	bifunctional phosphatase IMPL2, chloroplastic-like isoform X3 [Malus domestica]
ONT.10067.2	--	[J]	Translation, ribosomal structure and biogenesis	Molecular Function: structural constituent of ribosome (GO:0003735);; Biological Process: translation (GO:0006412);; Cellular Component: large ribosomal subunit (GO:0015934);;	K02874|2.8e-41|mdm:108173796|K02874 large subunit ribosomal protein L14 | (RefSeq) 50S ribosomal protein HLP, mitochondrial-like isoform X1	Ribosome (ko03010)	[J]	Translation, ribosomal structure and biogenesis	Ribosomal protein L14p/L23e	50S ribosomal protein HLP, mitochondrial OS=Arabidopsis thaliana OX=3702 GN=HLP PE=1 SV=1	J	Translation, ribosomal structure and biogenesis	50S ribosomal protein HLP [Pyrus ussuriensis x Pyrus communis]
ONT.10067.3	EVM0012351	[J]	Translation, ribosomal structure and biogenesis	Molecular Function: structural constituent of ribosome (GO:0003735);; Biological Process: translation (GO:0006412);; Cellular Component: large ribosomal subunit (GO:0015934);;	K02874|2.8e-85|mdm:108173796|K02874 large subunit ribosomal protein L14 | (RefSeq) 50S ribosomal protein HLP, mitochondrial-like isoform X1	Ribosome (ko03010)	[J]	Translation, ribosomal structure and biogenesis	Ribosomal protein L14p/L23e	50S ribosomal protein HLP, mitochondrial OS=Arabidopsis thaliana OX=3702 GN=HLP PE=1 SV=1	J	Translation, ribosomal structure and biogenesis	50S ribosomal protein HLP [Pyrus ussuriensis x Pyrus communis]
ONT.10068.1	EVM0006723	--	--	Molecular Function: ATP binding (GO:0005524);;	K10875|6.3e-42|pmum:103335759|K10875 DNA repair and recombination protein RAD54 and RAD54-like protein [EC:3.6.4.-] | (RefSeq) protein CHROMATIN REMODELING 35-like	Homologous recombination (ko03440)	--	--	--	--	--	--	SNF2 domain-containing protein CLASSY 3-like [Pyrus ussuriensis x Pyrus communis]
ONT.10068.2	EVM0006723	--	--	Molecular Function: ATP binding (GO:0005524);;	K10875|6.7e-43|pmum:103335759|K10875 DNA repair and recombination protein RAD54 and RAD54-like protein [EC:3.6.4.-] | (RefSeq) protein CHROMATIN REMODELING 35-like	Homologous recombination (ko03440)	--	--	--	--	--	--	SNF2 domain-containing protein CLASSY 3-like [Pyrus ussuriensis x Pyrus communis]
ONT.10069.1	EVM0006723	--	--	Molecular Function: ATP binding (GO:0005524);;	K10875|4.5e-26|pavi:110768492|K10875 DNA repair and recombination protein RAD54 and RAD54-like protein [EC:3.6.4.-] | (RefSeq) protein CHROMATIN REMODELING 35-like isoform X1	Homologous recombination (ko03440)	[L]	Replication, recombination and repair	--	Protein CHROMATIN REMODELING 35 OS=Arabidopsis thaliana OX=3702 GN=DRD1 PE=1 SV=1	L	Replication, recombination and repair	SNF2 domain-containing protein CLASSY 3-like [Pyrus ussuriensis x Pyrus communis]
ONT.1007.2	EVM0016797	--	--	Molecular Function: protein serine/threonine phosphatase activity (GO:0004722);;	K14803|1.5e-30|pxb:103950171|K14803 protein phosphatase PTC2/3 [EC:3.1.3.16] | (RefSeq) probable protein phosphatase 2C 47	--	--	--	--	--	T	Signal transduction mechanisms	protein phosphatase 2C 47 [Pyrus ussuriensis x Pyrus communis]
ONT.1007.4	EVM0016797	--	--	Molecular Function: protein serine/threonine phosphatase activity (GO:0004722);;	K14803|2.2e-97|mdm:103400985|K14803 protein phosphatase PTC2/3 [EC:3.1.3.16] | (RefSeq) probable protein phosphatase 2C 47	--	[T]	Signal transduction mechanisms	Protein phosphatase 2C	Probable protein phosphatase 2C 47 OS=Arabidopsis thaliana OX=3702 GN=At3g51470 PE=1 SV=1	T	Signal transduction mechanisms	probable protein phosphatase 2C 47 [Malus domestica]
ONT.10070.1	--	--	--	Cellular Component: integral component of membrane (GO:0016021);;	--	--	--	--	--	--	--	--	hypothetical protein C1H46_024684 [Malus baccata]
ONT.10070.2	ONT.10070	--	--	Cellular Component: integral component of membrane (GO:0016021);;	--	--	--	--	--	--	--	--	hypothetical protein C1H46_024684 [Malus baccata]
ONT.10070.3	--	--	--	Cellular Component: integral component of membrane (GO:0016021);;	--	--	--	--	--	--	--	--	hypothetical protein C1H46_024684 [Malus baccata]
ONT.10070.4	--	--	--	Cellular Component: integral component of membrane (GO:0016021);;	--	--	--	--	--	--	--	--	hypothetical protein C1H46_024684 [Malus baccata]
ONT.10071.10	--	--	--	Molecular Function: RNA binding (GO:0003723);;	K14573|0.0e+00|pxb:103939481|K14573 nucleolar protein 4 | (RefSeq) RNA-binding protein 28-like isoform X1	Ribosome biogenesis in eukaryotes (ko03008)	[A]	RNA processing and modification	RNA recognition motif. (a.k.a. RRM, RBD, or RNP domain)	RNA-binding protein Y14B OS=Oryza sativa subsp. japonica OX=39947 GN=Y14B PE=1 SV=1	A	RNA processing and modification	PREDICTED: RNA-binding protein 28-like isoform X1 [Pyrus x bretschneideri]
ONT.10071.7	EVM0028328	[J]	Translation, ribosomal structure and biogenesis	Molecular Function: RNA binding (GO:0003723);;	K14573|9.2e-94|pxb:103939481|K14573 nucleolar protein 4 | (RefSeq) RNA-binding protein 28-like isoform X1	Ribosome biogenesis in eukaryotes (ko03008)	[A]	RNA processing and modification	RNA recognition motif. (a.k.a. RRM, RBD, or RNP domain)	33 kDa ribonucleoprotein, chloroplastic OS=Nicotiana sylvestris OX=4096 PE=1 SV=1	A	RNA processing and modification	PREDICTED: RNA-binding protein 28-like isoform X2 [Pyrus x bretschneideri]
ONT.10071.9	--	--	--	Molecular Function: RNA binding (GO:0003723);;	K14573|0.0e+00|pxb:103939481|K14573 nucleolar protein 4 | (RefSeq) RNA-binding protein 28-like isoform X1	Ribosome biogenesis in eukaryotes (ko03008)	[A]	RNA processing and modification	RNA recognition motif. (a.k.a. RRM, RBD, or RNP domain)	RNA-binding protein Y14B OS=Oryza sativa subsp. japonica OX=39947 GN=Y14B PE=1 SV=1	A	RNA processing and modification	PREDICTED: RNA-binding protein 28-like isoform X1 [Pyrus x bretschneideri]
ONT.10072.2	EVM0020411	--	--	Molecular Function: chromatin binding (GO:0003682);; Molecular Function: metal ion binding (GO:0046872);;	--	--	[K]	Transcription	BAH domain	Chromatin remodeling protein SHL OS=Arabidopsis thaliana OX=3702 GN=SHL PE=1 SV=1	K	Transcription	protein polybromo-1-like [Pyrus ussuriensis x Pyrus communis]
ONT.10072.3	EVM0020411	--	--	Molecular Function: chromatin binding (GO:0003682);; Molecular Function: metal ion binding (GO:0046872);;	--	--	[K]	Transcription	BAH domain	Chromatin remodeling protein SHL OS=Arabidopsis thaliana OX=3702 GN=SHL PE=1 SV=1	K	Transcription	protein polybromo-1-like [Pyrus ussuriensis x Pyrus communis]
ONT.10072.4	EVM0020411	--	--	Molecular Function: chromatin binding (GO:0003682);; Molecular Function: metal ion binding (GO:0046872);;	--	--	[K]	Transcription	BAH domain;; PHD-finger	Chromatin remodeling protein SHL OS=Arabidopsis thaliana OX=3702 GN=SHL PE=1 SV=1	K	Transcription	protein polybromo-1-like [Pyrus ussuriensis x Pyrus communis]
ONT.10072.5	--	--	--	Molecular Function: chromatin binding (GO:0003682);; Molecular Function: metal ion binding (GO:0046872);;	--	--	[K]	Transcription	BAH domain	Chromatin remodeling protein SHL OS=Arabidopsis thaliana OX=3702 GN=SHL PE=1 SV=1	K	Transcription	protein polybromo-1-like [Pyrus ussuriensis x Pyrus communis]
ONT.10072.6	--	--	--	Molecular Function: chromatin binding (GO:0003682);; Molecular Function: metal ion binding (GO:0046872);;	--	--	[R]	General function prediction only	--	Chromatin remodeling protein EBS OS=Arabidopsis thaliana OX=3702 GN=EBS PE=1 SV=1	K	Transcription	PREDICTED: chromatin remodeling protein SHL-like isoform X2 [Pyrus x bretschneideri]
ONT.10078.1	EVM0032052	[C]	Energy production and conversion	Cellular Component: vacuolar proton-transporting V-type ATPase, V0 domain (GO:0000220);; Molecular Function: hydrogen ion transmembrane transporter activity (GO:0015078);; Cellular Component: integral component of membrane (GO:0016021);;	K02154|0.0e+00|mdm:114822918|K02154 V-type H+-transporting ATPase subunit a | (RefSeq) V-type proton ATPase subunit a3-like	Oxidative phosphorylation (ko00190);; Phagosome (ko04145)	[C]	Energy production and conversion	V-type ATPase 116kDa subunit family	V-type proton ATPase subunit a3 OS=Arabidopsis thaliana OX=3702 GN=VHA-a3 PE=1 SV=1	C	Energy production and conversion	V-ATPase subunit A3 [Pyrus ussuriensis x Pyrus communis]
ONT.10078.2	EVM0032052	[C]	Energy production and conversion	Cellular Component: vacuolar proton-transporting V-type ATPase, V0 domain (GO:0000220);; Molecular Function: hydrogen ion transmembrane transporter activity (GO:0015078);; Cellular Component: integral component of membrane (GO:0016021);;	K02154|0.0e+00|mdm:114822918|K02154 V-type H+-transporting ATPase subunit a | (RefSeq) V-type proton ATPase subunit a3-like	Oxidative phosphorylation (ko00190);; Phagosome (ko04145)	[C]	Energy production and conversion	V-type ATPase 116kDa subunit family;; V-type ATPase 116kDa subunit family	V-type proton ATPase subunit a3 OS=Arabidopsis thaliana OX=3702 GN=VHA-a3 PE=1 SV=1	C	Energy production and conversion	V-ATPase subunit A3 [Pyrus ussuriensis x Pyrus communis]
ONT.10078.3	EVM0032052	[C]	Energy production and conversion	Cellular Component: vacuolar proton-transporting V-type ATPase, V0 domain (GO:0000220);; Molecular Function: hydrogen ion transmembrane transporter activity (GO:0015078);; Cellular Component: integral component of membrane (GO:0016021);;	K02154|0.0e+00|mdm:114822918|K02154 V-type H+-transporting ATPase subunit a | (RefSeq) V-type proton ATPase subunit a3-like	Oxidative phosphorylation (ko00190);; Phagosome (ko04145)	[C]	Energy production and conversion	V-type ATPase 116kDa subunit family;; V-type ATPase 116kDa subunit family	V-type proton ATPase subunit a3 OS=Arabidopsis thaliana OX=3702 GN=VHA-a3 PE=1 SV=1	C	Energy production and conversion	V-ATPase subunit A3 [Pyrus ussuriensis x Pyrus communis]
ONT.10078.4	--	[C]	Energy production and conversion	Cellular Component: vacuolar proton-transporting V-type ATPase, V0 domain (GO:0000220);; Molecular Function: hydrogen ion transmembrane transporter activity (GO:0015078);; Cellular Component: integral component of membrane (GO:0016021);;	K02154|0.0e+00|mdm:114822918|K02154 V-type H+-transporting ATPase subunit a | (RefSeq) V-type proton ATPase subunit a3-like	Oxidative phosphorylation (ko00190);; Phagosome (ko04145)	[C]	Energy production and conversion	V-type ATPase 116kDa subunit family	V-type proton ATPase subunit a3 OS=Arabidopsis thaliana OX=3702 GN=VHA-a3 PE=1 SV=1	C	Energy production and conversion	V-ATPase subunit A3 [Pyrus ussuriensis x Pyrus communis]
ONT.10078.6	EVM0032052	[C]	Energy production and conversion	Cellular Component: vacuolar proton-transporting V-type ATPase, V0 domain (GO:0000220);; Molecular Function: hydrogen ion transmembrane transporter activity (GO:0015078);; Cellular Component: integral component of membrane (GO:0016021);;	K02154|0.0e+00|mdm:114822918|K02154 V-type H+-transporting ATPase subunit a | (RefSeq) V-type proton ATPase subunit a3-like	Oxidative phosphorylation (ko00190);; Phagosome (ko04145)	[C]	Energy production and conversion	V-type ATPase 116kDa subunit family;; V-type ATPase 116kDa subunit family	V-type proton ATPase subunit a3 OS=Arabidopsis thaliana OX=3702 GN=VHA-a3 PE=1 SV=1	C	Energy production and conversion	V-ATPase subunit A3 [Pyrus ussuriensis x Pyrus communis]
ONT.10079.1	EVM0018278	--	--	Cellular Component: nucleus (GO:0005634);; Molecular Function: zinc ion binding (GO:0008270);; Molecular Function: sequence-specific DNA binding (GO:0043565);; Biological Process: positive regulation of transcription, DNA-templated (GO:0045893);;	K21630|4.5e-27|cmax:111478040|K21630 GATA-type zinc finger protein 1 | (RefSeq) GATA transcription factor 6-like	--	[K]	Transcription	GATA zinc finger	GATA transcription factor 5 OS=Arabidopsis thaliana OX=3702 GN=GATA5 PE=2 SV=1	K	Transcription	GATA domain class transcription factor [Pyrus ussuriensis x Pyrus communis]
ONT.1008.1	EVM0031399	[J]	Translation, ribosomal structure and biogenesis	Molecular Function: structural constituent of ribosome (GO:0003735);; Cellular Component: ribosome (GO:0005840);; Biological Process: translation (GO:0006412);;	K02867|5.4e-71|pxb:103950170|K02867 large subunit ribosomal protein L11 | (RefSeq) 54S ribosomal protein L19, mitochondrial	Ribosome (ko03010)	[J]	Translation, ribosomal structure and biogenesis	Ribosomal protein L11, RNA binding domain;; Ribosomal protein L11, N-terminal domain	50S ribosomal protein L11, chloroplastic OS=Guillardia theta OX=55529 GN=rpl11 PE=3 SV=1	J	Translation, ribosomal structure and biogenesis	PREDICTED: 54S ribosomal protein L19, mitochondrial [Pyrus x bretschneideri]
ONT.10080.1	ONT.10080	--	--	--	--	--	--	--	--	--	--	--	hypothetical protein C1H46_006479 [Malus baccata]
ONT.10080.2	--	--	--	Biological Process: protein glycosylation (GO:0006486);; Cellular Component: oligosaccharyltransferase complex (GO:0008250);; Cellular Component: integral component of membrane (GO:0016021);;	--	--	--	--	--	--	--	--	hypothetical protein DVH24_030488 [Malus domestica]
ONT.10080.3	ONT.10080	--	--	Biological Process: protein glycosylation (GO:0006486);; Cellular Component: oligosaccharyltransferase complex (GO:0008250);; Cellular Component: integral component of membrane (GO:0016021);;	--	--	--	--	--	--	--	--	hypothetical protein DVH24_030488 [Malus domestica]
ONT.10081.1	ONT.10081	--	--	Molecular Function: DNA binding (GO:0003677);; Molecular Function: metal ion binding (GO:0046872);;	--	--	[R]	General function prediction only	GYF domain	Zinc finger CCCH domain-containing protein 19 OS=Arabidopsis thaliana OX=3702 GN=NERD PE=1 SV=3	K	Transcription	zinc finger CCCH domain-containing protein 19-like [Pyrus ussuriensis x Pyrus communis]
ONT.10081.2	ONT.10081	--	--	Molecular Function: DNA binding (GO:0003677);; Molecular Function: metal ion binding (GO:0046872);;	--	--	[R]	General function prediction only	GYF domain	Zinc finger CCCH domain-containing protein 19 OS=Arabidopsis thaliana OX=3702 GN=NERD PE=1 SV=3	K	Transcription	zinc finger CCCH domain-containing protein 19-like [Pyrus ussuriensis x Pyrus communis]
ONT.10082.1	EVM0028944	--	--	--	--	--	--	--	--	--	--	--	hypothetical protein D8674_026053 [Pyrus ussuriensis x Pyrus communis]
ONT.10082.2	EVM0028944	--	--	--	--	--	--	--	--	--	--	--	hypothetical protein D8674_026053 [Pyrus ussuriensis x Pyrus communis]
ONT.10082.3	EVM0028944	--	--	--	--	--	--	--	--	--	--	--	hypothetical protein D8674_026053 [Pyrus ussuriensis x Pyrus communis]
ONT.10082.4	EVM0028944	--	--	Molecular Function: fructose-bisphosphate aldolase activity (GO:0004332);; Biological Process: glycolytic process (GO:0006096);;	--	--	--	--	--	--	--	--	hypothetical protein DVH24_021362 [Malus domestica]
ONT.10082.5	--	--	--	--	--	--	--	--	--	--	--	--	hypothetical protein D8674_026053 [Pyrus ussuriensis x Pyrus communis]
ONT.10082.6	EVM0028944	--	--	Molecular Function: fructose-bisphosphate aldolase activity (GO:0004332);; Biological Process: glycolytic process (GO:0006096);;	--	--	--	--	--	--	--	--	hypothetical protein DVH24_021362 [Malus domestica]
ONT.10083.1	EVM0008177	[G]	Carbohydrate transport and metabolism	Molecular Function: fructose-bisphosphate aldolase activity (GO:0004332);; Biological Process: glycolytic process (GO:0006096);;	K01623|2.1e-91|pxb:103937074|K01623 fructose-bisphosphate aldolase, class I [EC:4.1.2.13] | (RefSeq) fructose-bisphosphate aldolase 1, chloroplastic-like	Glycolysis / Gluconeogenesis (ko00010);; Pentose phosphate pathway (ko00030);; Fructose and mannose metabolism (ko00051);; Carbon fixation in photosynthetic organisms (ko00710);; Carbon metabolism (ko01200);; Biosynthesis of amino acids (ko01230)	[G]	Carbohydrate transport and metabolism	Fructose-bisphosphate aldolase class-I;; Fructose-bisphosphate aldolase class-I	Fructose-bisphosphate aldolase, chloroplastic OS=Spinacia oleracea OX=3562 PE=1 SV=3	G	Carbohydrate transport and metabolism	fructose-bisphosphate aldolase 1 [Pyrus ussuriensis x Pyrus communis]
ONT.10084.1	EVM0021365	--	--	Molecular Function: microtubule motor activity (GO:0003777);; Molecular Function: ATP binding (GO:0005524);; Cellular Component: microtubule (GO:0005874);; Biological Process: microtubule-based movement (GO:0007018);; Molecular Function: microtubule binding (GO:0008017);;	K11498|2.3e-303|pxb:103937076|K11498 centromeric protein E | (RefSeq) kinesin-like protein KIN-7E	--	[Z]	Cytoskeleton	Kinesin motor domain;; Microtubule binding;; Domain of unknown function (DUF3490)	Kinesin-like protein KIN-7E OS=Arabidopsis thaliana OX=3702 GN=KIN7E PE=2 SV=1	Z	Cytoskeleton	kinesin-like protein NACK1 [Pyrus ussuriensis x Pyrus communis]
ONT.10084.2	--	--	--	Molecular Function: microtubule motor activity (GO:0003777);; Molecular Function: ATP binding (GO:0005524);; Cellular Component: microtubule (GO:0005874);; Biological Process: microtubule-based movement (GO:0007018);; Molecular Function: microtubule binding (GO:0008017);;	K11498|1.7e-194|pxb:103937076|K11498 centromeric protein E | (RefSeq) kinesin-like protein KIN-7E	--	[Z]	Cytoskeleton	Kinesin motor domain;; Microtubule binding	Kinesin-like protein KIN-7E OS=Arabidopsis thaliana OX=3702 GN=KIN7E PE=2 SV=1	Z	Cytoskeleton	kinesin-like protein NACK1 [Pyrus ussuriensis x Pyrus communis]
ONT.10085.1	--	--	--	--	--	--	--	--	--	--	--	--	--
ONT.10086.1	EVM0036505	--	--	Cellular Component: mitochondrion (GO:0005739);; Biological Process: mitochondrial electron transport, NADH to ubiquinone (GO:0006120);;	K03965|1.3e-25|pxb:103966938|K03965 NADH dehydrogenase (ubiquinone) 1 beta subcomplex subunit 9 | (RefSeq) NADH dehydrogenase [ubiquinone] 1 beta subcomplex subunit 9-like isoform X1	Oxidative phosphorylation (ko00190)	[C]	Energy production and conversion	--	NADH dehydrogenase [ubiquinone] 1 beta subcomplex subunit 9 OS=Arabidopsis thaliana OX=3702 GN=CIB22 PE=1 SV=1	C	Energy production and conversion	PREDICTED: NADH dehydrogenase [ubiquinone] 1 beta subcomplex subunit 9-like isoform X1 [Pyrus x bretschneideri]
ONT.10086.2	EVM0036505	--	--	Cellular Component: mitochondrion (GO:0005739);; Biological Process: mitochondrial electron transport, NADH to ubiquinone (GO:0006120);;	K03965|5.6e-26|pxb:103966938|K03965 NADH dehydrogenase (ubiquinone) 1 beta subcomplex subunit 9 | (RefSeq) NADH dehydrogenase [ubiquinone] 1 beta subcomplex subunit 9-like isoform X1	Oxidative phosphorylation (ko00190)	[C]	Energy production and conversion	--	NADH dehydrogenase [ubiquinone] 1 beta subcomplex subunit 9 OS=Arabidopsis thaliana OX=3702 GN=CIB22 PE=1 SV=1	C	Energy production and conversion	PREDICTED: NADH dehydrogenase [ubiquinone] 1 beta subcomplex subunit 9-like isoform X1 [Pyrus x bretschneideri]
ONT.10086.3	--	--	--	Cellular Component: mitochondrion (GO:0005739);; Biological Process: mitochondrial electron transport, NADH to ubiquinone (GO:0006120);;	K03965|1.9e-32|pxb:103966938|K03965 NADH dehydrogenase (ubiquinone) 1 beta subcomplex subunit 9 | (RefSeq) NADH dehydrogenase [ubiquinone] 1 beta subcomplex subunit 9-like isoform X1	Oxidative phosphorylation (ko00190)	[C]	Energy production and conversion	--	NADH dehydrogenase [ubiquinone] 1 beta subcomplex subunit 9 OS=Arabidopsis thaliana OX=3702 GN=CIB22 PE=1 SV=1	C	Energy production and conversion	PREDICTED: NADH dehydrogenase [ubiquinone] 1 beta subcomplex subunit 9-like isoform X1 [Pyrus x bretschneideri]
ONT.10088.1	ONT.10088	--	--	Cellular Component: cellular_component (GO:0005575);; Cellular Component: intracellular (GO:0005622);; Cellular Component: cell (GO:0005623);; Cellular Component: cytoplasm (GO:0005737);; Cellular Component: chloroplast (GO:0009507);; Cellular Component: chloroplast thylakoid (GO:0009534);; Cellular Component: chloroplast thylakoid membrane (GO:0009535);; Cellular Component: plastid (GO:0009536);…	K03100|3.4e-11|pxb:103955500|K03100 signal peptidase I [EC:3.4.21.89] | (RefSeq) uncharacterized protein LOC103955500	Protein export (ko03060)	--	--	--	--	O	Posttranslational modification, protein turnover, chaperones	hypothetical protein C1H46_029322 [Malus baccata]
ONT.10089.2	EVM0014809	[R]	General function prediction only	Molecular Function: catalytic activity (GO:0003824);;	K07071|1.2e-149|pxb:103937082|K07071 uncharacterized protein | (RefSeq) epimerase family protein SDR39U1 homolog, chloroplastic-like	--	[F]	Nucleotide transport and metabolism	Domain of unknown function (DUF1731);; NAD dependent epimerase/dehydratase family;; Male sterility protein	Epimerase family protein SDR39U1 homolog, chloroplastic OS=Arabidopsis thaliana OX=3702 GN=GC1 PE=2 SV=2	F	Nucleotide transport and metabolism	hypothetical protein DVH24_002554 [Malus domestica]
ONT.10090.1	ONT.10090	--	--	Cellular Component: cellular_component (GO:0005575);; Cellular Component: cell-cell junction (GO:0005911);; Biological Process: transport (GO:0006810);; Biological Process: response to stress (GO:0006950);; Biological Process: cell communication (GO:0007154);; Biological Process: signal transduction (GO:0007165);; Biological Process: biological_process (GO:0008150);; Biological Process: response …	--	--	--	--	--	F-box protein At4g18380 OS=Arabidopsis thaliana OX=3702 GN=At4g18380 PE=2 SV=1	S	Function unknown	hypothetical protein C1H46_008003 [Malus baccata]
ONT.10091.1	--	[Q]	Secondary metabolites biosynthesis, transport and catabolism	Molecular Function: aldose-6-phosphate reductase (NADPH) activity (GO:0047641);;	K00085|1.1e-16|mdm:103445158|K00085 aldose-6-phosphate reductase (NADPH2) [EC:1.1.1.200] | (RefSeq) S6PDH; NADP-dependent D-sorbitol-6-phosphate dehydrogenase	--	[R]	General function prediction only	--	NADP-dependent D-sorbitol-6-phosphate dehydrogenase OS=Malus domestica OX=3750 GN=S6PDH PE=2 SV=1	S	Function unknown	PREDICTED: NADP-dependent D-sorbitol-6-phosphate dehydrogenase-like [Pyrus x bretschneideri]
ONT.10092.2	EVM0007597	--	--	--	--	--	--	--	--	--	--	--	--
ONT.10092.3	EVM0007597	--	--	Molecular Function: molecular_function (GO:0003674);; Molecular Function: nucleic acid binding (GO:0003676);; Molecular Function: DNA binding (GO:0003677);; Molecular Function: binding (GO:0005488);; Molecular Function: protein binding (GO:0005515);; Cellular Component: cellular_component (GO:0005575);; Cellular Component: intracellular (GO:0005622);; Cellular Component: cell (GO:0005623);; Cellu…	K08835|7.8e-32|ppp:112289801|K08835 serine/threonine-protein kinase OSR1/STK39 [EC:2.7.11.1] | (RefSeq) serine/threonine-protein kinase 24-like	--	--	--	GAGA binding protein-like family	Protein BASIC PENTACYSTEINE4 OS=Arabidopsis thaliana OX=3702 GN=BPC4 PE=1 SV=1	S	Function unknown	protein BASIC PENTACYSTEINE4-like [Pyrus ussuriensis x Pyrus communis]
ONT.10093.3	EVM0013519	--	--	--	--	--	--	--	--	--	--	--	hypothetical protein C1H46_000539 [Malus baccata]
ONT.10095.1	ONT.10095	--	--	--	--	--	--	--	--	--	--	--	--
ONT.10097.2	--	--	--	Biological Process: response to auxin (GO:0009733);;	K14488|9.4e-39|mdm:103454229|K14488 SAUR family protein | (RefSeq) auxin-induced protein 15A-like	Plant hormone signal transduction (ko04075)	--	--	Auxin responsive protein	Auxin-induced protein X10A OS=Glycine max OX=3847 PE=2 SV=1	--	--	auxin-induced protein 15A-like [Pyrus ussuriensis x Pyrus communis]
ONT.10097.3	--	--	--	Biological Process: response to auxin (GO:0009733);;	K14488|9.8e-39|mdm:103454229|K14488 SAUR family protein | (RefSeq) auxin-induced protein 15A-like	Plant hormone signal transduction (ko04075)	--	--	Auxin responsive protein	Auxin-induced protein X10A OS=Glycine max OX=3847 PE=2 SV=1	--	--	auxin-induced protein 15A-like [Pyrus ussuriensis x Pyrus communis]
ONT.10097.4	--	--	--	Biological Process: response to auxin (GO:0009733);;	K14488|3.2e-39|mdm:103454229|K14488 SAUR family protein | (RefSeq) auxin-induced protein 15A-like	Plant hormone signal transduction (ko04075)	--	--	Auxin responsive protein	Indole-3-acetic acid-induced protein ARG7 OS=Vigna radiata var. radiata OX=3916 GN=ARG7 PE=2 SV=1	--	--	auxin-induced protein 15A-like [Pyrus ussuriensis x Pyrus communis]
ONT.10098.1	ONT.10098	--	--	--	K04728|1.1e-19|pmum:103338375|K04728 serine-protein kinase ATM [EC:2.7.11.1] | (RefSeq) serine/threonine-protein kinase ATM	Homologous recombination (ko03440)	[TBLD]	Signal transduction mechanisms;; Chromatin structure and dynamics;; Replication, recombination and repair;; Cell cycle control, cell division, chromosome partitioning	--	Serine/threonine-protein kinase ATM OS=Arabidopsis thaliana OX=3702 GN=ATM PE=1 SV=1	--	--	hypothetical protein DVH24_011561 [Malus domestica]
ONT.10098.2	ONT.10098	--	--	--	K04728|1.7e-19|pmum:103338375|K04728 serine-protein kinase ATM [EC:2.7.11.1] | (RefSeq) serine/threonine-protein kinase ATM	Homologous recombination (ko03440)	[TBLD]	Signal transduction mechanisms;; Chromatin structure and dynamics;; Replication, recombination and repair;; Cell cycle control, cell division, chromosome partitioning	--	Serine/threonine-protein kinase ATM OS=Arabidopsis thaliana OX=3702 GN=ATM PE=1 SV=1	--	--	F-box protein [Pyrus ussuriensis x Pyrus communis]
ONT.10098.3	ONT.10098	--	--	--	K04728|6.6e-20|pmum:103338375|K04728 serine-protein kinase ATM [EC:2.7.11.1] | (RefSeq) serine/threonine-protein kinase ATM	Homologous recombination (ko03440)	[TBLD]	Signal transduction mechanisms;; Chromatin structure and dynamics;; Replication, recombination and repair;; Cell cycle control, cell division, chromosome partitioning	--	Serine/threonine-protein kinase ATM OS=Arabidopsis thaliana OX=3702 GN=ATM PE=1 SV=1	--	--	F-box protein [Pyrus ussuriensis x Pyrus communis]
ONT.10099.1	--	--	--	Molecular Function: molecular_function (GO:0003674);; Molecular Function: nucleic acid binding (GO:0003676);; Molecular Function: RNA binding (GO:0003723);; Molecular Function: catalytic activity (GO:0003824);; Molecular Function: nuclease activity (GO:0004518);; Molecular Function: endonuclease activity (GO:0004519);; Molecular Function: binding (GO:0005488);; Cellular Component: cellular_compon…	--	--	[R]	General function prediction only	--	Pentatricopeptide repeat-containing protein At5g09450, mitochondrial OS=Arabidopsis thaliana OX=3702 GN=At5g09450 PE=1 SV=1	S	Function unknown	PREDICTED: pentatricopeptide repeat-containing protein At5g09450, mitochondrial-like [Pyrus x bretschneideri]
ONT.10099.2	--	--	--	Molecular Function: molecular_function (GO:0003674);; Molecular Function: nucleic acid binding (GO:0003676);; Molecular Function: RNA binding (GO:0003723);; Molecular Function: catalytic activity (GO:0003824);; Molecular Function: nuclease activity (GO:0004518);; Molecular Function: endonuclease activity (GO:0004519);; Molecular Function: binding (GO:0005488);; Cellular Component: cellular_compon…	--	--	[R]	General function prediction only	--	Pentatricopeptide repeat-containing protein At5g09450, mitochondrial OS=Arabidopsis thaliana OX=3702 GN=At5g09450 PE=1 SV=1	S	Function unknown	PREDICTED: pentatricopeptide repeat-containing protein At5g09450, mitochondrial-like [Pyrus x bretschneideri]
ONT.10099.3	--	--	--	--	--	--	--	--	Protein of unknown function (DUF3223)	--	S	Function unknown	protein DCL homolog, chloroplastic-like [Malus domestica]
ONT.101.2	--	--	--	--	--	--	--	--	Protein of unknown function (DUF1296)	GBF-interacting protein 1 OS=Arabidopsis thaliana OX=3702 GN=GIP1 PE=1 SV=1	S	Function unknown	PREDICTED: uncharacterized protein LOC103947437 isoform X1 [Pyrus x bretschneideri]
ONT.10100.2	--	--	--	Biological Process: response to auxin (GO:0009733);;	K14488|1.1e-45|mdm:103401120|K14488 SAUR family protein | (RefSeq) auxin-responsive protein SAUR21-like	Plant hormone signal transduction (ko04075)	--	--	Auxin responsive protein	Auxin-induced protein X10A OS=Glycine max OX=3847 PE=2 SV=1	--	--	PREDICTED: auxin-induced protein 15A-like [Pyrus x bretschneideri]
ONT.10101.1	ONT.10101	--	--	Biological Process: response to auxin (GO:0009733);;	K14488|3.5e-42|pxb:103967969|K14488 SAUR family protein | (RefSeq) auxin-induced protein 15A-like	Plant hormone signal transduction (ko04075)	--	--	--	Auxin-induced protein 10A5 OS=Glycine max OX=3847 PE=2 SV=1	S	Function unknown	hypothetical protein C1H46_011810 [Malus baccata]
ONT.10102.1	ONT.10102	--	--	--	--	--	--	--	--	--	--	--	--
ONT.10103.1	EVM0039894	[CP]	Energy production and conversion;; Inorganic ion transport and metabolism	Molecular Function: magnesium ion binding (GO:0000287);; Molecular Function: inorganic diphosphatase activity (GO:0004427);; Cellular Component: cytoplasm (GO:0005737);; Biological Process: phosphate-containing compound metabolic process (GO:0006796);;	K01507|6.6e-89|mdm:103454157|K01507 inorganic pyrophosphatase [EC:3.6.1.1] | (RefSeq) soluble inorganic pyrophosphatase 6, chloroplastic isoform X1	Oxidative phosphorylation (ko00190)	[C]	Energy production and conversion	Inorganic pyrophosphatase	Soluble inorganic pyrophosphatase 6, chloroplastic OS=Arabidopsis thaliana OX=3702 GN=PPA6 PE=1 SV=1	C	Energy production and conversion	soluble inorganic pyrophosphatase 6, chloroplastic isoform X1 [Malus domestica]
ONT.10104.1	ONT.10104	--	--	Molecular Function: nucleic acid binding (GO:0003676);; Molecular Function: RNA-DNA hybrid ribonuclease activity (GO:0004523);; Cellular Component: integral component of membrane (GO:0016021);;	--	--	--	--	--	--	--	--	hypothetical protein DVH24_034462 [Malus domestica]
ONT.10104.2	--	--	--	Molecular Function: nucleic acid binding (GO:0003676);; Molecular Function: RNA-DNA hybrid ribonuclease activity (GO:0004523);;	--	--	--	--	Reverse transcriptase-like;; zinc-binding in reverse transcriptase	--	P	Inorganic ion transport and metabolism	uncharacterized protein LOC114827410 [Malus domestica]
ONT.10105.1	EVM0009241	--	--	Molecular Function: catalytic activity (GO:0003824);;	--	--	[G]	Carbohydrate transport and metabolism	Histidine phosphatase superfamily (branch 1)	Phosphoglycerate mutase-like protein 1 OS=Arabidopsis thaliana OX=3702 GN=At5g64460 PE=2 SV=1	G	Carbohydrate transport and metabolism	phosphatase SPAC5H10.03 [Pyrus ussuriensis x Pyrus communis]
ONT.10105.2	EVM0009241	--	--	Molecular Function: catalytic activity (GO:0003824);;	--	--	[G]	Carbohydrate transport and metabolism	Histidine phosphatase superfamily (branch 1)	Phosphoglycerate mutase-like protein 1 OS=Arabidopsis thaliana OX=3702 GN=At5g64460 PE=2 SV=1	G	Carbohydrate transport and metabolism	phosphatase SPAC5H10.03 [Pyrus ussuriensis x Pyrus communis]
ONT.10105.3	EVM0009241	--	--	Molecular Function: catalytic activity (GO:0003824);;	--	--	[G]	Carbohydrate transport and metabolism	Histidine phosphatase superfamily (branch 1)	Phosphoglycerate mutase-like protein 1 OS=Arabidopsis thaliana OX=3702 GN=At5g64460 PE=2 SV=1	G	Carbohydrate transport and metabolism	phosphatase SPAC5H10.03 [Pyrus ussuriensis x Pyrus communis]
ONT.10105.4	EVM0009241	--	--	Molecular Function: catalytic activity (GO:0003824);;	--	--	[G]	Carbohydrate transport and metabolism	Histidine phosphatase superfamily (branch 1)	Phosphoglycerate mutase-like protein 1 OS=Arabidopsis thaliana OX=3702 GN=At5g64460 PE=2 SV=1	G	Carbohydrate transport and metabolism	phosphatase SPAC5H10.03 [Pyrus ussuriensis x Pyrus communis]
ONT.10105.5	EVM0009241	--	--	Molecular Function: catalytic activity (GO:0003824);;	--	--	[G]	Carbohydrate transport and metabolism	Histidine phosphatase superfamily (branch 1)	Phosphoglycerate mutase-like protein 1 OS=Arabidopsis thaliana OX=3702 GN=At5g64460 PE=2 SV=1	G	Carbohydrate transport and metabolism	phosphatase SPAC5H10.03 [Pyrus ussuriensis x Pyrus communis]
ONT.10105.6	EVM0009241	--	--	Molecular Function: catalytic activity (GO:0003824);;	--	--	[G]	Carbohydrate transport and metabolism	Histidine phosphatase superfamily (branch 1)	Phosphoglycerate mutase-like protein 1 OS=Arabidopsis thaliana OX=3702 GN=At5g64460 PE=2 SV=1	G	Carbohydrate transport and metabolism	phosphatase SPAC5H10.03 [Pyrus ussuriensis x Pyrus communis]
ONT.10105.7	EVM0009241	--	--	Molecular Function: catalytic activity (GO:0003824);;	--	--	[G]	Carbohydrate transport and metabolism	Histidine phosphatase superfamily (branch 1)	Phosphoglycerate mutase-like protein 1 OS=Arabidopsis thaliana OX=3702 GN=At5g64460 PE=2 SV=1	G	Carbohydrate transport and metabolism	phosphatase SPAC5H10.03 [Pyrus ussuriensis x Pyrus communis]
ONT.10105.8	EVM0009241	--	--	Molecular Function: catalytic activity (GO:0003824);;	--	--	[G]	Carbohydrate transport and metabolism	Histidine phosphatase superfamily (branch 1);; Histidine phosphatase superfamily (branch 1)	Phosphoglycerate mutase-like protein 1 OS=Arabidopsis thaliana OX=3702 GN=At5g64460 PE=2 SV=1	G	Carbohydrate transport and metabolism	phosphatase SPAC5H10.03 [Pyrus ussuriensis x Pyrus communis]
ONT.10107.2	EVM0017807	--	--	Molecular Function: protein binding (GO:0005515);; Biological Process: multicellular organism development (GO:0007275);; Biological Process: regulation of mitotic cell cycle (GO:0007346);; Biological Process: biological_process (GO:0008150);; Biological Process: genetic transfer (GO:0009292);; Biological Process: DNA mediated transformation (GO:0009294);; Biological Process: cellular process (GO:…	K11684|7.7e-54|lang:109325171|K11684 bromodomain-containing factor 1 | (RefSeq) transcription factor GTE4-like	--	[K]	Transcription	Bromodomain extra-terminal - transcription regulation;; Bromodomain	Transcription factor GTE7 OS=Arabidopsis thaliana OX=3702 GN=GTE7 PE=2 SV=1	K	Transcription	transcription factor GTE7-like [Pyrus ussuriensis x Pyrus communis]
ONT.10107.3	EVM0017807	--	--	Molecular Function: protein binding (GO:0005515);; Biological Process: multicellular organism development (GO:0007275);; Biological Process: regulation of mitotic cell cycle (GO:0007346);; Biological Process: biological_process (GO:0008150);; Biological Process: genetic transfer (GO:0009292);; Biological Process: DNA mediated transformation (GO:0009294);; Biological Process: cellular process (GO:…	K11684|1.6e-54|lang:109325171|K11684 bromodomain-containing factor 1 | (RefSeq) transcription factor GTE4-like	--	[K]	Transcription	Bromodomain extra-terminal - transcription regulation;; Bromodomain	Transcription factor GTE7 OS=Arabidopsis thaliana OX=3702 GN=GTE7 PE=2 SV=1	K	Transcription	transcription factor GTE7-like [Pyrus ussuriensis x Pyrus communis]
ONT.10107.4	EVM0017807	--	--	Biological Process: multicellular organism development (GO:0007275);; Biological Process: regulation of mitotic cell cycle (GO:0007346);; Biological Process: biological_process (GO:0008150);; Biological Process: genetic transfer (GO:0009292);; Biological Process: DNA mediated transformation (GO:0009294);; Biological Process: cellular process (GO:0009987);; Biological Process: root system developm…	K11684|8.0e-54|lang:109325171|K11684 bromodomain-containing factor 1 | (RefSeq) transcription factor GTE4-like	--	[K]	Transcription	Bromodomain extra-terminal - transcription regulation;; Bromodomain	Transcription factor GTE7 OS=Arabidopsis thaliana OX=3702 GN=GTE7 PE=2 SV=1	K	Transcription	transcription factor GTE7-like [Pyrus ussuriensis x Pyrus communis]
ONT.10107.6	--	--	--	Molecular Function: protein binding (GO:0005515);; Biological Process: multicellular organism development (GO:0007275);; Biological Process: regulation of mitotic cell cycle (GO:0007346);; Biological Process: biological_process (GO:0008150);; Biological Process: genetic transfer (GO:0009292);; Biological Process: DNA mediated transformation (GO:0009294);; Biological Process: cellular process (GO:…	K11684|7.3e-54|lang:109325171|K11684 bromodomain-containing factor 1 | (RefSeq) transcription factor GTE4-like	--	[K]	Transcription	Bromodomain extra-terminal - transcription regulation;; Bromodomain	Transcription factor GTE7 OS=Arabidopsis thaliana OX=3702 GN=GTE7 PE=2 SV=1	K	Transcription	transcription factor GTE7-like [Pyrus ussuriensis x Pyrus communis]
ONT.10108.2	EVM0037125	--	--	--	K22759|2.5e-70|pxb:103956112|K22759 coiled-coil-helix-coiled-coil-helix domain-containing protein 10 | (RefSeq) coiled-coil-helix-coiled-coil-helix domain-containing protein 10, mitochondrial	--	[S]	Function unknown	CHCH domain	--	S	Function unknown	PREDICTED: coiled-coil-helix-coiled-coil-helix domain-containing protein 10, mitochondrial [Pyrus x bretschneideri]
ONT.10108.3	EVM0037125	--	--	--	K22759|3.7e-53|pxb:103956112|K22759 coiled-coil-helix-coiled-coil-helix domain-containing protein 10 | (RefSeq) coiled-coil-helix-coiled-coil-helix domain-containing protein 10, mitochondrial	--	[S]	Function unknown	--	--	S	Function unknown	PREDICTED: coiled-coil-helix-coiled-coil-helix domain-containing protein 10, mitochondrial [Pyrus x bretschneideri]
ONT.10109.2	EVM0030016	--	--	--	--	--	[S]	Function unknown	--	Costars family protein OS=Oryza sativa subsp. indica OX=39946 GN=OsI_012692 PE=3 SV=1	S	Function unknown	hypothetical protein DVH24_037936 [Malus domestica]
ONT.10109.3	EVM0030016	--	--	--	--	--	[S]	Function unknown	--	Costars family protein OS=Oryza sativa subsp. indica OX=39946 GN=OsI_012692 PE=3 SV=1	S	Function unknown	PREDICTED: costars family protein-like [Pyrus x bretschneideri]
ONT.10109.4	EVM0030016	--	--	--	--	--	[S]	Function unknown	Costars	Costars family protein WS02710_H03 OS=Picea sitchensis OX=3332 PE=3 SV=1	S	Function unknown	hypothetical protein DVH24_037936 [Malus domestica]
ONT.1011.1	EVM0039700	--	--	Molecular Function: DNA binding (GO:0003677);; Molecular Function: chromatin binding (GO:0003682);; Molecular Function: DNA (cytosine-5-)-methyltransferase activity (GO:0003886);; Cellular Component: nucleus (GO:0005634);;	K00558|0.0e+00|pxb:103950162|K00558 DNA (cytosine-5)-methyltransferase 1 [EC:2.1.1.37] | (RefSeq) DNA (cytosine-5)-methyltransferase 1-like isoform X1	Cysteine and methionine metabolism (ko00270)	--	--	Cytosine specific DNA methyltransferase replication foci domain	DNA (cytosine-5)-methyltransferase 4 OS=Arabidopsis thaliana OX=3702 GN=MET4 PE=1 SV=1	K	Transcription	DNA (cytosine-5)-methyltransferase 1-like [Pyrus ussuriensis x Pyrus communis]
ONT.10110.1	EVM0037378	--	--	Cellular Component: integral component of membrane (GO:0016021);;	--	--	--	--	--	--	S	Function unknown	hypothetical protein D8674_038169 [Pyrus ussuriensis x Pyrus communis]
ONT.10110.4	--	--	--	Cellular Component: integral component of membrane (GO:0016021);;	--	--	--	--	--	--	S	Function unknown	hypothetical protein D8674_038169 [Pyrus ussuriensis x Pyrus communis]
ONT.10110.5	--	--	--	Cellular Component: integral component of membrane (GO:0016021);;	--	--	--	--	--	--	S	Function unknown	hypothetical protein D8674_038169 [Pyrus ussuriensis x Pyrus communis]
ONT.10112.10	EVM0011058	[P]	Inorganic ion transport and metabolism	Molecular Function: carbonate dehydratase activity (GO:0004089);; Molecular Function: zinc ion binding (GO:0008270);; Biological Process: carbon utilization (GO:0015976);;	K01673|1.9e-76|pxb:103956098|K01673 carbonic anhydrase [EC:4.2.1.1] | (RefSeq) beta carbonic anhydrase 5, chloroplastic-like isoform X1	Nitrogen metabolism (ko00910)	[P]	Inorganic ion transport and metabolism	Carbonic anhydrase;; Carbonic anhydrase	Beta carbonic anhydrase 5, chloroplastic OS=Arabidopsis thaliana OX=3702 GN=BCA5 PE=2 SV=1	P	Inorganic ion transport and metabolism	beta carbonic anhydrase 5, chloroplastic isoform X1 [Malus domestica]
ONT.10112.11	EVM0011058	[P]	Inorganic ion transport and metabolism	Molecular Function: carbonate dehydratase activity (GO:0004089);; Molecular Function: zinc ion binding (GO:0008270);; Biological Process: carbon utilization (GO:0015976);;	K01673|1.0e-82|pxb:103956098|K01673 carbonic anhydrase [EC:4.2.1.1] | (RefSeq) beta carbonic anhydrase 5, chloroplastic-like isoform X1	Nitrogen metabolism (ko00910)	[P]	Inorganic ion transport and metabolism	Carbonic anhydrase;; Carbonic anhydrase	Beta carbonic anhydrase 5, chloroplastic OS=Arabidopsis thaliana OX=3702 GN=BCA5 PE=2 SV=1	P	Inorganic ion transport and metabolism	PREDICTED: beta carbonic anhydrase 5, chloroplastic-like isoform X1 [Pyrus x bretschneideri]
ONT.10112.12	EVM0011058	[P]	Inorganic ion transport and metabolism	Molecular Function: carbonate dehydratase activity (GO:0004089);; Molecular Function: zinc ion binding (GO:0008270);; Biological Process: carbon utilization (GO:0015976);;	K01673|1.8e-149|pxb:103956098|K01673 carbonic anhydrase [EC:4.2.1.1] | (RefSeq) beta carbonic anhydrase 5, chloroplastic-like isoform X1	Nitrogen metabolism (ko00910)	[P]	Inorganic ion transport and metabolism	Carbonic anhydrase	Beta carbonic anhydrase 5, chloroplastic OS=Arabidopsis thaliana OX=3702 GN=BCA5 PE=2 SV=1	P	Inorganic ion transport and metabolism	beta carbonic anhydrase 5 [Pyrus ussuriensis x Pyrus communis]
ONT.10112.13	EVM0011058	[P]	Inorganic ion transport and metabolism	Molecular Function: carbonate dehydratase activity (GO:0004089);; Molecular Function: zinc ion binding (GO:0008270);; Biological Process: carbon utilization (GO:0015976);;	K01673|1.4e-106|pxb:103956098|K01673 carbonic anhydrase [EC:4.2.1.1] | (RefSeq) beta carbonic anhydrase 5, chloroplastic-like isoform X1	Nitrogen metabolism (ko00910)	[P]	Inorganic ion transport and metabolism	Carbonic anhydrase	Beta carbonic anhydrase 5, chloroplastic OS=Arabidopsis thaliana OX=3702 GN=BCA5 PE=2 SV=1	P	Inorganic ion transport and metabolism	hypothetical protein C1H46_008634 [Malus baccata]
ONT.10112.14	EVM0011058	[P]	Inorganic ion transport and metabolism	Molecular Function: carbonate dehydratase activity (GO:0004089);; Molecular Function: zinc ion binding (GO:0008270);; Biological Process: carbon utilization (GO:0015976);;	K01673|1.6e-149|pxb:103956098|K01673 carbonic anhydrase [EC:4.2.1.1] | (RefSeq) beta carbonic anhydrase 5, chloroplastic-like isoform X1	Nitrogen metabolism (ko00910)	[P]	Inorganic ion transport and metabolism	Carbonic anhydrase	Beta carbonic anhydrase 5, chloroplastic OS=Arabidopsis thaliana OX=3702 GN=BCA5 PE=2 SV=1	P	Inorganic ion transport and metabolism	beta carbonic anhydrase 5 [Pyrus ussuriensis x Pyrus communis]
ONT.10112.15	EVM0011058	--	--	Cellular Component: cellular_component (GO:0005575);; Cellular Component: intracellular (GO:0005622);; Cellular Component: cell (GO:0005623);; Cellular Component: cytoplasm (GO:0005737);; Cellular Component: chloroplast (GO:0009507);; Cellular Component: plastid stroma (GO:0009532);; Cellular Component: plastid (GO:0009536);; Cellular Component: chloroplast stroma (GO:0009570);; Cellular Componen…	--	--	--	--	--	--	P	Inorganic ion transport and metabolism	beta carbonic anhydrase 5, chloroplastic isoform X2 [Malus domestica]
ONT.10112.16	EVM0011058	[P]	Inorganic ion transport and metabolism	Molecular Function: carbonate dehydratase activity (GO:0004089);; Molecular Function: zinc ion binding (GO:0008270);; Biological Process: carbon utilization (GO:0015976);;	K01673|9.7e-150|pxb:103956098|K01673 carbonic anhydrase [EC:4.2.1.1] | (RefSeq) beta carbonic anhydrase 5, chloroplastic-like isoform X1	Nitrogen metabolism (ko00910)	[P]	Inorganic ion transport and metabolism	Carbonic anhydrase	Beta carbonic anhydrase 5, chloroplastic OS=Arabidopsis thaliana OX=3702 GN=BCA5 PE=2 SV=1	P	Inorganic ion transport and metabolism	beta carbonic anhydrase 5 [Pyrus ussuriensis x Pyrus communis]
ONT.10112.17	EVM0011058	[P]	Inorganic ion transport and metabolism	Molecular Function: carbonate dehydratase activity (GO:0004089);; Molecular Function: zinc ion binding (GO:0008270);; Biological Process: carbon utilization (GO:0015976);;	K01673|5.7e-103|pxb:103956098|K01673 carbonic anhydrase [EC:4.2.1.1] | (RefSeq) beta carbonic anhydrase 5, chloroplastic-like isoform X1	Nitrogen metabolism (ko00910)	[P]	Inorganic ion transport and metabolism	Carbonic anhydrase	Beta carbonic anhydrase 5, chloroplastic OS=Arabidopsis thaliana OX=3702 GN=BCA5 PE=2 SV=1	P	Inorganic ion transport and metabolism	beta carbonic anhydrase 5 [Pyrus ussuriensis x Pyrus communis]
ONT.10112.2	EVM0011058	[P]	Inorganic ion transport and metabolism	Molecular Function: carbonate dehydratase activity (GO:0004089);; Molecular Function: zinc ion binding (GO:0008270);; Biological Process: carbon utilization (GO:0015976);;	K01673|2.0e-166|pxb:103956098|K01673 carbonic anhydrase [EC:4.2.1.1] | (RefSeq) beta carbonic anhydrase 5, chloroplastic-like isoform X1	Nitrogen metabolism (ko00910)	[P]	Inorganic ion transport and metabolism	Carbonic anhydrase	Beta carbonic anhydrase 5, chloroplastic OS=Arabidopsis thaliana OX=3702 GN=BCA5 PE=2 SV=1	P	Inorganic ion transport and metabolism	beta carbonic anhydrase 5, chloroplastic isoform X1 [Malus domestica]
ONT.10112.3	EVM0011058	[P]	Inorganic ion transport and metabolism	Molecular Function: carbonate dehydratase activity (GO:0004089);; Molecular Function: zinc ion binding (GO:0008270);; Biological Process: carbon utilization (GO:0015976);;	K01673|2.0e-149|pxb:103956098|K01673 carbonic anhydrase [EC:4.2.1.1] | (RefSeq) beta carbonic anhydrase 5, chloroplastic-like isoform X1	Nitrogen metabolism (ko00910)	[P]	Inorganic ion transport and metabolism	Carbonic anhydrase	Beta carbonic anhydrase 5, chloroplastic OS=Arabidopsis thaliana OX=3702 GN=BCA5 PE=2 SV=1	P	Inorganic ion transport and metabolism	beta carbonic anhydrase 5 [Pyrus ussuriensis x Pyrus communis]
ONT.10112.4	EVM0011058	[P]	Inorganic ion transport and metabolism	Molecular Function: carbonate dehydratase activity (GO:0004089);; Molecular Function: zinc ion binding (GO:0008270);; Biological Process: carbon utilization (GO:0015976);;	K01673|3.0e-149|pxb:103956098|K01673 carbonic anhydrase [EC:4.2.1.1] | (RefSeq) beta carbonic anhydrase 5, chloroplastic-like isoform X1	Nitrogen metabolism (ko00910)	[P]	Inorganic ion transport and metabolism	Carbonic anhydrase	Beta carbonic anhydrase 5, chloroplastic OS=Arabidopsis thaliana OX=3702 GN=BCA5 PE=2 SV=1	P	Inorganic ion transport and metabolism	beta carbonic anhydrase 5 [Pyrus ussuriensis x Pyrus communis]
ONT.10112.5	--	[P]	Inorganic ion transport and metabolism	Molecular Function: carbonate dehydratase activity (GO:0004089);; Molecular Function: zinc ion binding (GO:0008270);; Biological Process: carbon utilization (GO:0015976);;	K01673|9.0e-171|pxb:103956098|K01673 carbonic anhydrase [EC:4.2.1.1] | (RefSeq) beta carbonic anhydrase 5, chloroplastic-like isoform X1	Nitrogen metabolism (ko00910)	[P]	Inorganic ion transport and metabolism	Carbonic anhydrase	Beta carbonic anhydrase 5, chloroplastic OS=Arabidopsis thaliana OX=3702 GN=BCA5 PE=2 SV=1	P	Inorganic ion transport and metabolism	beta carbonic anhydrase 5, chloroplastic isoform X1 [Malus domestica]
ONT.10112.7	EVM0011058	[P]	Inorganic ion transport and metabolism	Molecular Function: carbonate dehydratase activity (GO:0004089);; Molecular Function: zinc ion binding (GO:0008270);; Biological Process: carbon utilization (GO:0015976);;	K01673|1.4e-106|pxb:103956098|K01673 carbonic anhydrase [EC:4.2.1.1] | (RefSeq) beta carbonic anhydrase 5, chloroplastic-like isoform X1	Nitrogen metabolism (ko00910)	[P]	Inorganic ion transport and metabolism	Carbonic anhydrase	Beta carbonic anhydrase 5, chloroplastic OS=Arabidopsis thaliana OX=3702 GN=BCA5 PE=2 SV=1	P	Inorganic ion transport and metabolism	hypothetical protein C1H46_008634 [Malus baccata]
ONT.10112.8	EVM0011058	[P]	Inorganic ion transport and metabolism	Molecular Function: carbonate dehydratase activity (GO:0004089);; Molecular Function: zinc ion binding (GO:0008270);; Biological Process: carbon utilization (GO:0015976);;	K01673|8.3e-164|pxb:103956098|K01673 carbonic anhydrase [EC:4.2.1.1] | (RefSeq) beta carbonic anhydrase 5, chloroplastic-like isoform X1	Nitrogen metabolism (ko00910)	[P]	Inorganic ion transport and metabolism	Carbonic anhydrase	Beta carbonic anhydrase 5, chloroplastic OS=Arabidopsis thaliana OX=3702 GN=BCA5 PE=2 SV=1	P	Inorganic ion transport and metabolism	PREDICTED: beta carbonic anhydrase 5, chloroplastic-like isoform X1 [Pyrus x bretschneideri]
ONT.10112.9	EVM0011058	[P]	Inorganic ion transport and metabolism	Molecular Function: carbonate dehydratase activity (GO:0004089);; Molecular Function: zinc ion binding (GO:0008270);; Biological Process: carbon utilization (GO:0015976);;	K01673|9.7e-156|pxb:103956098|K01673 carbonic anhydrase [EC:4.2.1.1] | (RefSeq) beta carbonic anhydrase 5, chloroplastic-like isoform X1	Nitrogen metabolism (ko00910)	[P]	Inorganic ion transport and metabolism	Carbonic anhydrase	Beta carbonic anhydrase 5, chloroplastic OS=Arabidopsis thaliana OX=3702 GN=BCA5 PE=2 SV=1	P	Inorganic ion transport and metabolism	beta carbonic anhydrase 5, chloroplastic isoform X1 [Malus domestica]
ONT.10113.1	EVM0009869	--	--	--	--	--	--	--	--	--	--	--	--
ONT.10114.1	ONT.10114	--	--	Molecular Function: peroxidase activity (GO:0004601);;	--	--	--	--	--	--	--	--	peroxidase-like protein 2 [Pyrus ussuriensis x Pyrus communis]
ONT.10115.2	EVM0001493	[G]	Carbohydrate transport and metabolism	Cellular Component: integral component of membrane (GO:0016021);; Molecular Function: transmembrane transporter activity (GO:0022857);;	K03319|4.8e-95|cmos:111446901|K03319 divalent anion:Na+ symporter, DASS family | (RefSeq) LOW QUALITY PROTEIN: dicarboxylate transporter 2.1, chloroplastic-like	--	--	--	Sodium:sulfate symporter transmembrane region;; Citrate transporter;; Sodium:sulfate symporter transmembrane region	Dicarboxylate transporter 2.1, chloroplastic OS=Arabidopsis thaliana OX=3702 GN=DIT2-1 PE=1 SV=1	P	Inorganic ion transport and metabolism	dicarboxylate transporter 2 [Pyrus ussuriensis x Pyrus communis]
ONT.10116.1	EVM0038063	--	--	Biological Process: pseudouridine synthesis (GO:0001522);; Molecular Function: RNA binding (GO:0003723);; Cellular Component: nucleolus (GO:0005730);; Biological Process: rRNA processing (GO:0006364);;	K11128|3.0e-59|mdm:103436546|K11128 H/ACA ribonucleoprotein complex subunit 1 | (RefSeq) putative H/ACA ribonucleoprotein complex subunit 1-like protein 1	Ribosome biogenesis in eukaryotes (ko03008)	[J]	Translation, ribosomal structure and biogenesis	--	Putative H/ACA ribonucleoprotein complex subunit 1-like protein 1 OS=Arabidopsis thaliana OX=3702 GN=At3g03920 PE=2 SV=1	J	Translation, ribosomal structure and biogenesis	H/ACA ribonucleoprotein complex subunit 1-like protein 1 [Pyrus ussuriensis x Pyrus communis]
ONT.10116.5	EVM0038063	--	--	Biological Process: pseudouridine synthesis (GO:0001522);; Molecular Function: RNA binding (GO:0003723);; Cellular Component: nucleolus (GO:0005730);; Biological Process: rRNA processing (GO:0006364);;	K11128|4.0e-61|mdm:103436546|K11128 H/ACA ribonucleoprotein complex subunit 1 | (RefSeq) putative H/ACA ribonucleoprotein complex subunit 1-like protein 1	Ribosome biogenesis in eukaryotes (ko03008)	[J]	Translation, ribosomal structure and biogenesis	Gar1/Naf1 RNA binding region	Putative H/ACA ribonucleoprotein complex subunit 1-like protein 1 OS=Arabidopsis thaliana OX=3702 GN=At3g03920 PE=2 SV=1	J	Translation, ribosomal structure and biogenesis	H/ACA ribonucleoprotein complex subunit 1-like protein 1 [Pyrus ussuriensis x Pyrus communis]
ONT.10117.2	--	--	--	Cellular Component: integral component of membrane (GO:0016021);;	K20367|8.0e-148|mdm:103436545|K20367 endoplasmic reticulum-Golgi intermediate compartment protein 3 | (RefSeq) endoplasmic reticulum-Golgi intermediate compartment protein 3-like	--	[U]	Intracellular trafficking, secretion, and vesicular transport	Endoplasmic reticulum vesicle transporter;; Endoplasmic Reticulum-Golgi Intermediate Compartment (ERGIC)	Protein disulfide-isomerase 5-4 OS=Arabidopsis thaliana OX=3702 GN=PDIL5-4 PE=2 SV=1	U	Intracellular trafficking, secretion, and vesicular transport	endoplasmic reticulum-Golgi intermediate compartment protein 3-like [Pyrus ussuriensis x Pyrus communis]
ONT.10117.3	EVM0011959	--	--	Cellular Component: integral component of membrane (GO:0016021);;	K20367|1.6e-147|mdm:103436545|K20367 endoplasmic reticulum-Golgi intermediate compartment protein 3 | (RefSeq) endoplasmic reticulum-Golgi intermediate compartment protein 3-like	--	[U]	Intracellular trafficking, secretion, and vesicular transport	Endoplasmic Reticulum-Golgi Intermediate Compartment (ERGIC);; Endoplasmic reticulum vesicle transporter	Protein disulfide-isomerase 5-4 OS=Arabidopsis thaliana OX=3702 GN=PDIL5-4 PE=2 SV=1	U	Intracellular trafficking, secretion, and vesicular transport	endoplasmic reticulum-Golgi intermediate compartment protein 3-like [Pyrus ussuriensis x Pyrus communis]
ONT.10117.4	--	--	--	Cellular Component: integral component of membrane (GO:0016021);;	K20367|4.6e-207|mdm:103436545|K20367 endoplasmic reticulum-Golgi intermediate compartment protein 3 | (RefSeq) endoplasmic reticulum-Golgi intermediate compartment protein 3-like	--	[U]	Intracellular trafficking, secretion, and vesicular transport	Endoplasmic reticulum vesicle transporter;; Endoplasmic Reticulum-Golgi Intermediate Compartment (ERGIC)	Protein disulfide-isomerase 5-4 OS=Arabidopsis thaliana OX=3702 GN=PDIL5-4 PE=2 SV=1	U	Intracellular trafficking, secretion, and vesicular transport	endoplasmic reticulum-Golgi intermediate compartment protein 3-like [Pyrus ussuriensis x Pyrus communis]
ONT.10118.1	ONT.10118	--	--	--	--	--	--	--	--	--	--	--	--
ONT.10119.1	ONT.10119	--	--	--	--	--	--	--	--	--	--	--	--
ONT.1012.1	--	--	--	Molecular Function: SNARE binding (GO:0000149);; Biological Process: regulation of peptide secretion (GO:0002791);; Molecular Function: molecular_function (GO:0003674);; Molecular Function: GTPase activator activity (GO:0005096);; Molecular Function: binding (GO:0005488);; Molecular Function: protein binding (GO:0005515);; Cellular Component: cellular_component (GO:0005575);; Cellular Component: …	K08518|6.3e-41|pop:7488026|K08518 syntaxin-binding protein 5 | (RefSeq) uncharacterized protein LOC7488026	--	[U]	Intracellular trafficking, secretion, and vesicular transport	Lethal giant larvae(Lgl) like, C-terminal;; Anaphase-promoting complex subunit 4 WD40 domain	--	U	Intracellular trafficking, secretion, and vesicular transport	hypothetical protein D8674_014113 [Pyrus ussuriensis x Pyrus communis]
ONT.1012.2	--	--	--	Molecular Function: SNARE binding (GO:0000149);; Biological Process: regulation of peptide secretion (GO:0002791);; Molecular Function: molecular_function (GO:0003674);; Molecular Function: GTPase activator activity (GO:0005096);; Molecular Function: binding (GO:0005488);; Molecular Function: protein binding (GO:0005515);; Cellular Component: cellular_component (GO:0005575);; Cellular Component: …	K08518|3.1e-43|dcr:108214315|K08518 syntaxin-binding protein 5 | (RefSeq) uncharacterized protein LOC108214315 isoform X1	--	[U]	Intracellular trafficking, secretion, and vesicular transport	Lethal giant larvae(Lgl) like, C-terminal;; Anaphase-promoting complex subunit 4 WD40 domain	--	U	Intracellular trafficking, secretion, and vesicular transport	hypothetical protein D8674_014113 [Pyrus ussuriensis x Pyrus communis]
ONT.1012.3	ONT.1012	--	--	--	--	--	--	--	--	--	--	--	--
ONT.1012.4	EVM0038017	--	--	Molecular Function: SNARE binding (GO:0000149);; Biological Process: regulation of peptide secretion (GO:0002791);; Molecular Function: molecular_function (GO:0003674);; Molecular Function: GTPase activator activity (GO:0005096);; Molecular Function: binding (GO:0005488);; Molecular Function: protein binding (GO:0005515);; Cellular Component: cellular_component (GO:0005575);; Cellular Component: …	K08518|5.5e-41|pop:7488026|K08518 syntaxin-binding protein 5 | (RefSeq) uncharacterized protein LOC7488026	--	[U]	Intracellular trafficking, secretion, and vesicular transport	Lethal giant larvae(Lgl) like, C-terminal;; Anaphase-promoting complex subunit 4 WD40 domain	--	U	Intracellular trafficking, secretion, and vesicular transport	hypothetical protein D8674_014113 [Pyrus ussuriensis x Pyrus communis]
ONT.1012.5	--	--	--	Molecular Function: SNARE binding (GO:0000149);; Biological Process: regulation of peptide secretion (GO:0002791);; Molecular Function: molecular_function (GO:0003674);; Molecular Function: GTPase activator activity (GO:0005096);; Molecular Function: binding (GO:0005488);; Molecular Function: protein binding (GO:0005515);; Cellular Component: cellular_component (GO:0005575);; Cellular Component: …	K08518|3.1e-43|dcr:108214315|K08518 syntaxin-binding protein 5 | (RefSeq) uncharacterized protein LOC108214315 isoform X1	--	[U]	Intracellular trafficking, secretion, and vesicular transport	Lethal giant larvae(Lgl) like, C-terminal;; Anaphase-promoting complex subunit 4 WD40 domain	--	U	Intracellular trafficking, secretion, and vesicular transport	hypothetical protein D8674_014113 [Pyrus ussuriensis x Pyrus communis]
ONT.1012.6	EVM0038017	--	--	Molecular Function: SNARE binding (GO:0000149);; Biological Process: regulation of peptide secretion (GO:0002791);; Molecular Function: molecular_function (GO:0003674);; Molecular Function: GTPase activator activity (GO:0005096);; Molecular Function: binding (GO:0005488);; Molecular Function: protein binding (GO:0005515);; Cellular Component: cellular_component (GO:0005575);; Cellular Component: …	K08518|6.3e-41|pop:7488026|K08518 syntaxin-binding protein 5 | (RefSeq) uncharacterized protein LOC7488026	--	[U]	Intracellular trafficking, secretion, and vesicular transport	Lethal giant larvae(Lgl) like, C-terminal;; Anaphase-promoting complex subunit 4 WD40 domain	--	U	Intracellular trafficking, secretion, and vesicular transport	hypothetical protein D8674_014113 [Pyrus ussuriensis x Pyrus communis]
ONT.1012.7	--	--	--	Molecular Function: SNARE binding (GO:0000149);; Biological Process: regulation of peptide secretion (GO:0002791);; Molecular Function: molecular_function (GO:0003674);; Molecular Function: GTPase activator activity (GO:0005096);; Molecular Function: binding (GO:0005488);; Molecular Function: protein binding (GO:0005515);; Cellular Component: cellular_component (GO:0005575);; Cellular Component: …	K08518|2.5e-43|dcr:108214315|K08518 syntaxin-binding protein 5 | (RefSeq) uncharacterized protein LOC108214315 isoform X1	--	[U]	Intracellular trafficking, secretion, and vesicular transport	Lethal giant larvae(Lgl) like, C-terminal;; Anaphase-promoting complex subunit 4 WD40 domain	--	U	Intracellular trafficking, secretion, and vesicular transport	hypothetical protein D8674_014113 [Pyrus ussuriensis x Pyrus communis]
ONT.1012.8	--	--	--	Molecular Function: SNARE binding (GO:0000149);; Biological Process: regulation of peptide secretion (GO:0002791);; Molecular Function: molecular_function (GO:0003674);; Molecular Function: GTPase activator activity (GO:0005096);; Molecular Function: binding (GO:0005488);; Molecular Function: protein binding (GO:0005515);; Cellular Component: cellular_component (GO:0005575);; Cellular Component: …	K08518|2.6e-29|dcr:108214315|K08518 syntaxin-binding protein 5 | (RefSeq) uncharacterized protein LOC108214315 isoform X1	--	[U]	Intracellular trafficking, secretion, and vesicular transport	Lethal giant larvae(Lgl) like, C-terminal;; Anaphase-promoting complex subunit 4 WD40 domain	--	U	Intracellular trafficking, secretion, and vesicular transport	hypothetical protein D8674_014113 [Pyrus ussuriensis x Pyrus communis]
ONT.10120.2	--	--	--	Cellular Component: U5 snRNP (GO:0005682);;	K13099|3.4e-209|mdm:103436539|K13099 CD2 antigen cytoplasmic tail-binding protein 2 | (RefSeq) uncharacterized protein LOC103436539	--	[R]	General function prediction only	OCRE domain	--	S	Function unknown	hypothetical protein D8674_025976 [Pyrus ussuriensis x Pyrus communis]
ONT.10120.5	EVM0031030	--	--	Cellular Component: U5 snRNP (GO:0005682);;	K13099|1.2e-129|mdm:103436539|K13099 CD2 antigen cytoplasmic tail-binding protein 2 | (RefSeq) uncharacterized protein LOC103436539	--	[R]	General function prediction only	--	--	S	Function unknown	hypothetical protein D8674_025976 [Pyrus ussuriensis x Pyrus communis]
ONT.10122.1	--	--	--	Biological Process: reproduction (GO:0000003);; Biological Process: developmental process involved in reproduction (GO:0003006);; Molecular Function: molecular_function (GO:0003674);; Molecular Function: nucleic acid binding (GO:0003676);; Molecular Function: RNA binding (GO:0003723);; Molecular Function: mRNA binding (GO:0003729);; Molecular Function: catalytic activity (GO:0003824);; Molecular …	--	--	--	--	--	--	I	Lipid transport and metabolism	hypothetical protein DVH24_002573 [Malus domestica]
ONT.10123.1	--	--	--	--	--	--	--	--	--	--	--	--	hypothetical protein DVH24_014333 [Malus domestica]
ONT.10124.10	EVM0016232	--	--	Molecular Function: DNA binding (GO:0003677);;	K21596|0.0e+00|pxb:103936466|K21596 calmodulin-binding transcription activator | (RefSeq) calmodulin-binding transcription activator 2-like	--	[S]	Function unknown	CG-1 domain;; IQ calmodulin-binding motif;; Ankyrin repeats (3 copies)	Calmodulin-binding transcription activator 2 OS=Arabidopsis thaliana OX=3702 GN=CAMTA2 PE=1 SV=1	O	Posttranslational modification, protein turnover, chaperones	calmodulin-binding transcription activator 2-like [Pyrus ussuriensis x Pyrus communis]
ONT.10124.5	EVM0016232	--	--	Molecular Function: DNA binding (GO:0003677);;	K21596|4.0e-16|pxb:103936466|K21596 calmodulin-binding transcription activator | (RefSeq) calmodulin-binding transcription activator 2-like	--	[S]	Function unknown	--	Calmodulin-binding transcription activator 2 OS=Arabidopsis thaliana OX=3702 GN=CAMTA2 PE=1 SV=1	O	Posttranslational modification, protein turnover, chaperones	calmodulin-binding transcription activator 2-like [Pyrus ussuriensis x Pyrus communis]
ONT.10124.6	EVM0016232	--	--	Molecular Function: RNA polymerase II transcription factor activity, sequence-specific DNA binding (GO:0000981);; Molecular Function: transcription factor activity, RNA polymerase II core promoter proximal region sequence-specific binding (GO:0000982);; Molecular Function: transcriptional activator activity, RNA polymerase II core promoter proximal region sequence-specific binding (GO:0001077);; …	K21596|1.2e-56|pxb:103936466|K21596 calmodulin-binding transcription activator | (RefSeq) calmodulin-binding transcription activator 2-like	--	[S]	Function unknown	CG-1 domain;; CG-1 domain	Calmodulin-binding transcription activator 2 OS=Arabidopsis thaliana OX=3702 GN=CAMTA2 PE=1 SV=1	O	Posttranslational modification, protein turnover, chaperones	calmodulin-binding transcription activator 2-like [Pyrus ussuriensis x Pyrus communis]
ONT.10124.7	EVM0016232	--	--	Molecular Function: DNA binding (GO:0003677);;	K21596|6.0e-76|pxb:103936466|K21596 calmodulin-binding transcription activator | (RefSeq) calmodulin-binding transcription activator 2-like	--	[S]	Function unknown	CG-1 domain	Calmodulin-binding transcription activator 2 OS=Arabidopsis thaliana OX=3702 GN=CAMTA2 PE=1 SV=1	O	Posttranslational modification, protein turnover, chaperones	calmodulin-binding transcription activator 2-like [Pyrus ussuriensis x Pyrus communis]
ONT.10124.8	EVM0016232	--	--	Molecular Function: DNA binding (GO:0003677);;	K21596|4.4e-24|pxb:103936466|K21596 calmodulin-binding transcription activator | (RefSeq) calmodulin-binding transcription activator 2-like	--	[S]	Function unknown	CG-1 domain	Calmodulin-binding transcription activator 2 OS=Arabidopsis thaliana OX=3702 GN=CAMTA2 PE=1 SV=1	O	Posttranslational modification, protein turnover, chaperones	calmodulin-binding transcription activator 2-like [Pyrus ussuriensis x Pyrus communis]
ONT.10124.9	--	--	--	Molecular Function: DNA binding (GO:0003677);;	K21596|0.0e+00|pxb:103936466|K21596 calmodulin-binding transcription activator | (RefSeq) calmodulin-binding transcription activator 2-like	--	[S]	Function unknown	CG-1 domain;; IQ calmodulin-binding motif	Calmodulin-binding transcription activator 2 OS=Arabidopsis thaliana OX=3702 GN=CAMTA2 PE=1 SV=1	O	Posttranslational modification, protein turnover, chaperones	calmodulin-binding transcription activator 2-like [Pyrus ussuriensis x Pyrus communis]
ONT.10126.1	--	--	--	Biological Process: cell morphogenesis (GO:0000902);; Biological Process: post-chaperonin tubulin folding pathway (GO:0007023);; Molecular Function: tubulin binding (GO:0015631);;	K21766|3.8e-183|pxb:108865315|K21766 tubulin-specific chaperone C | (RefSeq) tubulin-folding cofactor C-like	--	[O]	Posttranslational modification, protein turnover, chaperones	Tubulin binding cofactor C;; Tubulin-specific chaperone C N-terminal domain	Tubulin-folding cofactor C OS=Arabidopsis thaliana OX=3702 GN=TFCC PE=1 SV=1	O	Posttranslational modification, protein turnover, chaperones	tubulin-folding cofactor C-like [Pyrus ussuriensis x Pyrus communis]
ONT.10126.2	EVM0016335	--	--	Biological Process: cell morphogenesis (GO:0000902);; Biological Process: post-chaperonin tubulin folding pathway (GO:0007023);; Molecular Function: tubulin binding (GO:0015631);;	K21766|3.4e-183|pxb:108865315|K21766 tubulin-specific chaperone C | (RefSeq) tubulin-folding cofactor C-like	--	[O]	Posttranslational modification, protein turnover, chaperones	Tubulin binding cofactor C;; Tubulin-specific chaperone C N-terminal domain	Tubulin-folding cofactor C OS=Arabidopsis thaliana OX=3702 GN=TFCC PE=1 SV=1	O	Posttranslational modification, protein turnover, chaperones	tubulin-folding cofactor C-like [Pyrus ussuriensis x Pyrus communis]
ONT.10126.3	--	--	--	Biological Process: cell morphogenesis (GO:0000902);; Biological Process: post-chaperonin tubulin folding pathway (GO:0007023);; Molecular Function: tubulin binding (GO:0015631);;	K21766|3.2e-183|pxb:108865315|K21766 tubulin-specific chaperone C | (RefSeq) tubulin-folding cofactor C-like	--	[O]	Posttranslational modification, protein turnover, chaperones	Tubulin binding cofactor C;; Tubulin-specific chaperone C N-terminal domain	Tubulin-folding cofactor C OS=Arabidopsis thaliana OX=3702 GN=TFCC PE=1 SV=1	O	Posttranslational modification, protein turnover, chaperones	tubulin-folding cofactor C-like [Pyrus ussuriensis x Pyrus communis]
ONT.10126.4	--	--	--	Biological Process: cell morphogenesis (GO:0000902);; Biological Process: post-chaperonin tubulin folding pathway (GO:0007023);; Molecular Function: tubulin binding (GO:0015631);;	K21766|3.3e-183|pxb:108865315|K21766 tubulin-specific chaperone C | (RefSeq) tubulin-folding cofactor C-like	--	[O]	Posttranslational modification, protein turnover, chaperones	Tubulin binding cofactor C;; Tubulin-specific chaperone C N-terminal domain	Tubulin-folding cofactor C OS=Arabidopsis thaliana OX=3702 GN=TFCC PE=1 SV=1	O	Posttranslational modification, protein turnover, chaperones	tubulin-folding cofactor C-like [Pyrus ussuriensis x Pyrus communis]
ONT.10126.5	--	--	--	Biological Process: cell morphogenesis (GO:0000902);; Biological Process: post-chaperonin tubulin folding pathway (GO:0007023);; Molecular Function: tubulin binding (GO:0015631);;	K21766|5.0e-183|pxb:108865315|K21766 tubulin-specific chaperone C | (RefSeq) tubulin-folding cofactor C-like	--	[O]	Posttranslational modification, protein turnover, chaperones	Tubulin binding cofactor C;; Tubulin-specific chaperone C N-terminal domain	Tubulin-folding cofactor C OS=Arabidopsis thaliana OX=3702 GN=TFCC PE=1 SV=1	O	Posttranslational modification, protein turnover, chaperones	tubulin-folding cofactor C-like [Pyrus ussuriensis x Pyrus communis]
ONT.10126.6	--	--	--	Biological Process: cell morphogenesis (GO:0000902);; Biological Process: post-chaperonin tubulin folding pathway (GO:0007023);; Molecular Function: tubulin binding (GO:0015631);;	K21766|4.8e-183|pxb:108865315|K21766 tubulin-specific chaperone C | (RefSeq) tubulin-folding cofactor C-like	--	[O]	Posttranslational modification, protein turnover, chaperones	Tubulin binding cofactor C;; Tubulin-specific chaperone C N-terminal domain	Tubulin-folding cofactor C OS=Arabidopsis thaliana OX=3702 GN=TFCC PE=1 SV=1	O	Posttranslational modification, protein turnover, chaperones	tubulin-folding cofactor C-like [Pyrus ussuriensis x Pyrus communis]
ONT.10126.7	--	--	--	--	--	--	--	--	--	--	--	--	--
ONT.10127.1	--	--	--	--	K03921|1.0e-12|pavi:110770344|K03921 acyl-[acyl-carrier-protein] desaturase [EC:1.14.19.2 1.14.19.11 1.14.19.26] | (RefSeq) stearoyl-[acyl-carrier-protein] 9-desaturase, chloroplastic-like	Fatty acid biosynthesis (ko00061);; Biosynthesis of unsaturated fatty acids (ko01040);; Fatty acid metabolism (ko01212)	--	--	Plant transposase (Ptta/En/Spm family)	--	S	Function unknown	PREDICTED: uncharacterized protein LOC103959348 [Pyrus x bretschneideri]
ONT.10127.2	--	--	--	--	K03921|7.9e-13|pavi:110770344|K03921 acyl-[acyl-carrier-protein] desaturase [EC:1.14.19.2 1.14.19.11 1.14.19.26] | (RefSeq) stearoyl-[acyl-carrier-protein] 9-desaturase, chloroplastic-like	Fatty acid biosynthesis (ko00061);; Biosynthesis of unsaturated fatty acids (ko01040);; Fatty acid metabolism (ko01212)	--	--	Plant transposase (Ptta/En/Spm family)	--	S	Function unknown	PREDICTED: uncharacterized protein LOC103959348 [Pyrus x bretschneideri]
ONT.10127.3	--	--	--	--	K03921|7.7e-13|pavi:110770344|K03921 acyl-[acyl-carrier-protein] desaturase [EC:1.14.19.2 1.14.19.11 1.14.19.26] | (RefSeq) stearoyl-[acyl-carrier-protein] 9-desaturase, chloroplastic-like	Fatty acid biosynthesis (ko00061);; Biosynthesis of unsaturated fatty acids (ko01040);; Fatty acid metabolism (ko01212)	--	--	Plant transposase (Ptta/En/Spm family)	--	S	Function unknown	PREDICTED: uncharacterized protein LOC103959348 [Pyrus x bretschneideri]
ONT.1013.1	EVM0029748	--	--	Cellular Component: integral component of membrane (GO:0016021);;	K22384|1.1e-46|mdm:103401013|K22384 tail-anchored protein insertion receptor | (RefSeq) uncharacterized protein LOC103401013	--	[R]	General function prediction only	Domain of unknown function	Protein GET1 OS=Arabidopsis thaliana OX=3702 GN=GET1 PE=1 SV=1	L	Replication, recombination and repair	ankyrin repeat-containing protein ITN1-like [Malus domestica]
ONT.1013.10	EVM0029748	--	--	Cellular Component: integral component of membrane (GO:0016021);;	K22384|4.5e-31|pxb:103959180|K22384 tail-anchored protein insertion receptor | (RefSeq) uncharacterized protein LOC103959180	--	[R]	General function prediction only	Domain of unknown function	Protein GET1 OS=Arabidopsis thaliana OX=3702 GN=GET1 PE=1 SV=1	L	Replication, recombination and repair	ankyrin repeat-containing protein ITN1-like [Malus domestica]
ONT.1013.11	EVM0029748	--	--	Cellular Component: integral component of membrane (GO:0016021);;	K15503|7.7e-25|hbr:110673220|K15503 serine/threonine-protein phosphatase 6 regulatory ankyrin repeat subunit B | (RefSeq) uncharacterized protein LOC110673220	--	[R]	General function prediction only	Domain of unknown function	Protein ACCELERATED CELL DEATH 6 OS=Arabidopsis thaliana OX=3702 GN=ACD6 PE=1 SV=1	L	Replication, recombination and repair	ankyrin repeat-containing protein ITN1-like [Malus domestica]
ONT.1013.12	--	--	--	Cellular Component: integral component of membrane (GO:0016021);;	K22384|1.1e-50|mdm:103455607|K22384 tail-anchored protein insertion receptor | (RefSeq) uncharacterized protein LOC103455607	--	--	--	--	Protein GET1 OS=Arabidopsis thaliana OX=3702 GN=GET1 PE=1 SV=1	S	Function unknown	hypothetical protein D8674_014109 [Pyrus ussuriensis x Pyrus communis]
ONT.1013.13	--	--	--	Cellular Component: integral component of membrane (GO:0016021);;	K15503|4.9e-25|hbr:110673220|K15503 serine/threonine-protein phosphatase 6 regulatory ankyrin repeat subunit B | (RefSeq) uncharacterized protein LOC110673220	--	[R]	General function prediction only	Domain of unknown function	Protein GET1 OS=Arabidopsis thaliana OX=3702 GN=GET1 PE=1 SV=1	L	Replication, recombination and repair	ankyrin repeat-containing protein ITN1-like [Malus domestica]
ONT.1013.14	EVM0029748	--	--	Cellular Component: integral component of membrane (GO:0016021);;	K15503|3.4e-25|hbr:110673220|K15503 serine/threonine-protein phosphatase 6 regulatory ankyrin repeat subunit B | (RefSeq) uncharacterized protein LOC110673220	--	[R]	General function prediction only	Domain of unknown function	Protein ACCELERATED CELL DEATH 6 OS=Arabidopsis thaliana OX=3702 GN=ACD6 PE=1 SV=1	L	Replication, recombination and repair	ankyrin repeat-containing protein ITN1-like [Malus domestica]
ONT.1013.2	EVM0029748	--	--	Cellular Component: integral component of membrane (GO:0016021);;	K15503|6.7e-25|hbr:110673220|K15503 serine/threonine-protein phosphatase 6 regulatory ankyrin repeat subunit B | (RefSeq) uncharacterized protein LOC110673220	--	[R]	General function prediction only	Domain of unknown function	Protein ACCELERATED CELL DEATH 6 OS=Arabidopsis thaliana OX=3702 GN=ACD6 PE=1 SV=1	L	Replication, recombination and repair	ankyrin repeat-containing protein ITN1-like [Malus domestica]
ONT.1013.3	EVM0029748	--	--	Cellular Component: integral component of membrane (GO:0016021);;	K15503|7.9e-25|hbr:110673220|K15503 serine/threonine-protein phosphatase 6 regulatory ankyrin repeat subunit B | (RefSeq) uncharacterized protein LOC110673220	--	[R]	General function prediction only	Domain of unknown function	Protein ACCELERATED CELL DEATH 6 OS=Arabidopsis thaliana OX=3702 GN=ACD6 PE=1 SV=1	L	Replication, recombination and repair	ankyrin repeat-containing protein ITN1-like [Malus domestica]
ONT.1013.4	EVM0029748	--	--	Cellular Component: integral component of membrane (GO:0016021);;	K22384|4.7e-25|mdm:103401013|K22384 tail-anchored protein insertion receptor | (RefSeq) uncharacterized protein LOC103401013	--	[R]	General function prediction only	Domain of unknown function	Protein ACCELERATED CELL DEATH 6 OS=Arabidopsis thaliana OX=3702 GN=ACD6 PE=1 SV=1	L	Replication, recombination and repair	ankyrin repeat-containing protein ITN1-like [Malus domestica]
ONT.1013.5	EVM0029748	--	--	Cellular Component: integral component of membrane (GO:0016021);;	K22384|4.4e-29|mdm:103455607|K22384 tail-anchored protein insertion receptor | (RefSeq) uncharacterized protein LOC103455607	--	[R]	General function prediction only	Domain of unknown function	Protein GET1 OS=Arabidopsis thaliana OX=3702 GN=GET1 PE=1 SV=1	L	Replication, recombination and repair	ankyrin repeat-containing protein ITN1-like [Malus domestica]
ONT.1013.6	EVM0029748	--	--	Cellular Component: integral component of membrane (GO:0016021);;	K22384|3.7e-25|mdm:103401013|K22384 tail-anchored protein insertion receptor | (RefSeq) uncharacterized protein LOC103401013	--	[R]	General function prediction only	Domain of unknown function	Protein ACCELERATED CELL DEATH 6 OS=Arabidopsis thaliana OX=3702 GN=ACD6 PE=1 SV=1	L	Replication, recombination and repair	ankyrin repeat-containing protein ITN1-like [Malus domestica]
ONT.1013.7	EVM0029748	--	--	Cellular Component: integral component of membrane (GO:0016021);;	K22384|1.7e-46|mdm:103401013|K22384 tail-anchored protein insertion receptor | (RefSeq) uncharacterized protein LOC103401013	--	[R]	General function prediction only	Domain of unknown function	Protein GET1 OS=Arabidopsis thaliana OX=3702 GN=GET1 PE=1 SV=1	L	Replication, recombination and repair	ankyrin repeat-containing protein ITN1-like [Malus domestica]
ONT.1013.8	EVM0029748	--	--	Cellular Component: integral component of membrane (GO:0016021);;	K22384|2.0e-50|mdm:103455607|K22384 tail-anchored protein insertion receptor | (RefSeq) uncharacterized protein LOC103455607	--	[R]	General function prediction only	Domain of unknown function	Protein GET1 OS=Arabidopsis thaliana OX=3702 GN=GET1 PE=1 SV=1	L	Replication, recombination and repair	ankyrin repeat-containing protein ITN1-like [Malus domestica]
ONT.1013.9	EVM0029748	--	--	Cellular Component: integral component of membrane (GO:0016021);;	K22384|6.7e-47|mdm:103401013|K22384 tail-anchored protein insertion receptor | (RefSeq) uncharacterized protein LOC103401013	--	--	--	--	Protein GET1 OS=Arabidopsis thaliana OX=3702 GN=GET1 PE=1 SV=1	S	Function unknown	uncharacterized protein LOC103401013 [Malus domestica]
ONT.10132.1	EVM0020945	[KL]	Transcription;; Replication, recombination and repair	Cellular Component: mitochondrial outer membrane translocase complex (GO:0005742);; Biological Process: protein import into mitochondrial outer membrane (GO:0045040);;	K15083|2.2e-10|mdm:103404830|K15083 DNA repair protein RAD16 | (RefSeq) DNA repair protein RAD16	--	[L]	Replication, recombination and repair	Plant specific mitochondrial import receptor subunit TOM20	Mitochondrial import receptor subunit TOM20-1 OS=Arabidopsis thaliana OX=3702 GN=TOM20-1 PE=1 SV=1	U	Intracellular trafficking, secretion, and vesicular transport	mitochondrial import receptor subunit TOM20-like [Pyrus ussuriensis x Pyrus communis]
ONT.10132.2	EVM0020945	[KL]	Transcription;; Replication, recombination and repair	Cellular Component: mitochondrial outer membrane translocase complex (GO:0005742);; Biological Process: protein import into mitochondrial outer membrane (GO:0045040);;	K15083|1.3e-10|mdm:103404830|K15083 DNA repair protein RAD16 | (RefSeq) DNA repair protein RAD16	--	[L]	Replication, recombination and repair	Plant specific mitochondrial import receptor subunit TOM20	Mitochondrial import receptor subunit TOM20-1 OS=Arabidopsis thaliana OX=3702 GN=TOM20-1 PE=1 SV=1	U	Intracellular trafficking, secretion, and vesicular transport	mitochondrial import receptor subunit TOM20-like [Pyrus ussuriensis x Pyrus communis]
ONT.10132.3	EVM0020945	[KL]	Transcription;; Replication, recombination and repair	Cellular Component: mitochondrial outer membrane translocase complex (GO:0005742);; Biological Process: protein import into mitochondrial outer membrane (GO:0045040);;	K15083|1.4e-10|mdm:103404830|K15083 DNA repair protein RAD16 | (RefSeq) DNA repair protein RAD16	--	[L]	Replication, recombination and repair	Plant specific mitochondrial import receptor subunit TOM20	Mitochondrial import receptor subunit TOM20-1 OS=Arabidopsis thaliana OX=3702 GN=TOM20-1 PE=1 SV=1	U	Intracellular trafficking, secretion, and vesicular transport	mitochondrial import receptor subunit TOM20-like [Pyrus ussuriensis x Pyrus communis]
ONT.10132.4	--	[KL]	Transcription;; Replication, recombination and repair	Cellular Component: mitochondrial outer membrane translocase complex (GO:0005742);; Biological Process: protein import into mitochondrial outer membrane (GO:0045040);;	K15083|1.8e-10|mdm:103404830|K15083 DNA repair protein RAD16 | (RefSeq) DNA repair protein RAD16	--	[L]	Replication, recombination and repair	Plant specific mitochondrial import receptor subunit TOM20	Mitochondrial import receptor subunit TOM20-1 OS=Arabidopsis thaliana OX=3702 GN=TOM20-1 PE=1 SV=1	U	Intracellular trafficking, secretion, and vesicular transport	mitochondrial import receptor subunit TOM20-like [Pyrus ussuriensis x Pyrus communis]
ONT.10133.1	--	--	--	Cellular Component: mitochondrion (GO:0005739);; Biological Process: mitochondrial electron transport, NADH to ubiquinone (GO:0006120);; Cellular Component: integral component of membrane (GO:0016021);;	K03952|2.7e-29|mdm:103444849|K03952 NADH dehydrogenase (ubiquinone) 1 alpha subcomplex subunit 8 | (RefSeq) NADH dehydrogenase [ubiquinone] 1 alpha subcomplex subunit 8-B-like	Oxidative phosphorylation (ko00190)	[C]	Energy production and conversion	--	NADH dehydrogenase [ubiquinone] 1 alpha subcomplex subunit 8-B OS=Arabidopsis thaliana OX=3702 GN=At5g18800 PE=1 SV=1	C	Energy production and conversion	hypothetical protein DVH24_037861 [Malus domestica]
ONT.10133.3	EVM0019414	--	--	Cellular Component: mitochondrion (GO:0005739);; Biological Process: mitochondrial electron transport, NADH to ubiquinone (GO:0006120);; Cellular Component: integral component of membrane (GO:0016021);;	K03952|4.1e-56|pxb:103958538|K03952 NADH dehydrogenase (ubiquinone) 1 alpha subcomplex subunit 8 | (RefSeq) NADH dehydrogenase [ubiquinone] 1 alpha subcomplex subunit 8-B-like	Oxidative phosphorylation (ko00190)	[C]	Energy production and conversion	CHCH domain;; CHCH-CHCH-like Cx9C, IMS import disulfide relay-system,	NADH dehydrogenase [ubiquinone] 1 alpha subcomplex subunit 8-B OS=Arabidopsis thaliana OX=3702 GN=At5g18800 PE=1 SV=1	C	Energy production and conversion	hypothetical protein DVH24_037861 [Malus domestica]
ONT.10134.1	--	--	--	--	--	--	--	--	--	--	--	--	--
ONT.10134.2	--	--	--	--	--	--	--	--	--	--	--	--	--
ONT.10134.3	--	--	--	--	--	--	--	--	--	--	--	--	--
ONT.10134.4	--	--	--	--	--	--	--	--	--	--	--	--	--
ONT.10134.5	--	--	--	--	--	--	--	--	--	--	--	--	--
ONT.10134.6	--	--	--	--	--	--	--	--	--	--	--	--	--
ONT.10134.7	ONT.10134	--	--	--	--	--	--	--	--	--	--	--	--
ONT.10134.8	ONT.10134	--	--	--	--	--	--	--	--	--	--	--	--
ONT.10134.9	ONT.10134	--	--	--	--	--	--	--	--	--	--	--	--
ONT.10135.2	--	[G]	Carbohydrate transport and metabolism	Cellular Component: integral component of membrane (GO:0016021);;	--	--	--	--	Protein of unknown function (DUF616)	Probable hexosyltransferase MUCI70 OS=Arabidopsis thaliana OX=3702 GN=MUCI70 PE=1 SV=1	S	Function unknown	hypothetical protein D8674_025935 [Pyrus ussuriensis x Pyrus communis]
ONT.10135.3	EVM0013831	--	--	Cellular Component: integral component of membrane (GO:0016021);;	--	--	--	--	Protein of unknown function (DUF616);; Protein of unknown function (DUF616)	Probable hexosyltransferase MUCI70 OS=Arabidopsis thaliana OX=3702 GN=MUCI70 PE=1 SV=1	S	Function unknown	hypothetical protein D8674_025935 [Pyrus ussuriensis x Pyrus communis]
ONT.10135.4	EVM0013831	--	--	Cellular Component: integral component of membrane (GO:0016021);;	--	--	--	--	--	--	S	Function unknown	hypothetical protein D8674_025935 [Pyrus ussuriensis x Pyrus communis]
ONT.10136.1	--	[L]	Replication, recombination and repair	Molecular Function: DNA binding (GO:0003677);; Molecular Function: DNA-directed DNA polymerase activity (GO:0003887);; Biological Process: DNA-dependent DNA replication (GO:0006261);;	--	--	--	--	--	--	L	Replication, recombination and repair	hypothetical protein D8674_025930 [Pyrus ussuriensis x Pyrus communis]
ONT.10137.2	--	--	--	Molecular Function: molecular_function (GO:0003674);; Molecular Function: transcription factor activity, sequence-specific DNA binding (GO:0003700);; Cellular Component: cellular_component (GO:0005575);; Cellular Component: intracellular (GO:0005622);; Cellular Component: cell (GO:0005623);; Cellular Component: nucleus (GO:0005634);; Biological Process: regulation of transcription, DNA-templated …	K14412|2.0e-35|obr:102714333|K14412 alpha-1,4-fucosyltransferase [EC:2.4.1.65] | (RefSeq) uncharacterized LOC102714333	Various types of N-glycan biosynthesis (ko00513)	[R]	General function prediction only	--	Protein SENSITIVE TO PROTON RHIZOTOXICITY 1 OS=Arabidopsis thaliana OX=3702 GN=STOP1 PE=2 SV=1	S	Function unknown	C2H2L domain class transcription factor [Pyrus ussuriensis x Pyrus communis]
ONT.10137.3	--	--	--	Molecular Function: molecular_function (GO:0003674);; Molecular Function: transcription factor activity, sequence-specific DNA binding (GO:0003700);; Cellular Component: cellular_component (GO:0005575);; Cellular Component: intracellular (GO:0005622);; Cellular Component: cell (GO:0005623);; Cellular Component: nucleus (GO:0005634);; Biological Process: regulation of transcription, DNA-templated …	K14412|5.2e-36|obr:102714333|K14412 alpha-1,4-fucosyltransferase [EC:2.4.1.65] | (RefSeq) uncharacterized LOC102714333	Various types of N-glycan biosynthesis (ko00513)	[R]	General function prediction only	--	Protein SENSITIVE TO PROTON RHIZOTOXICITY 1 OS=Arabidopsis thaliana OX=3702 GN=STOP1 PE=2 SV=1	S	Function unknown	C2H2L domain class transcription factor [Pyrus ussuriensis x Pyrus communis]
ONT.10138.2	--	--	--	--	--	--	--	--	--	--	--	--	PREDICTED: uncharacterized protein LOC103931341 isoform X1 [Pyrus x bretschneideri]
ONT.10139.1	EVM0015621	--	--	Biological Process: protein glycosylation (GO:0006486);; Cellular Component: integral component of membrane (GO:0016021);; Molecular Function: transferase activity, transferring glycosyl groups (GO:0016757);;	K23200|5.0e-41|gmx:100783737|K23200 putative arabinosyltransferase [EC:2.4.2.-] | (RefSeq) probable arabinosyltransferase ARAD1	--	[GMW]	Carbohydrate transport and metabolism;; Cell wall/membrane/envelope biogenesis;; Extracellular structures	Exostosin family;; Exostosin family	Probable arabinosyltransferase ARAD1 OS=Arabidopsis thaliana OX=3702 GN=ARAD1 PE=1 SV=1	--	--	PREDICTED: probable arabinosyltransferase ARAD1 [Pyrus x bretschneideri]
ONT.10139.2	EVM0015621	--	--	Biological Process: protein glycosylation (GO:0006486);; Cellular Component: integral component of membrane (GO:0016021);; Molecular Function: transferase activity, transferring glycosyl groups (GO:0016757);;	K23200|1.3e-52|gmx:100783737|K23200 putative arabinosyltransferase [EC:2.4.2.-] | (RefSeq) probable arabinosyltransferase ARAD1	--	[GMW]	Carbohydrate transport and metabolism;; Cell wall/membrane/envelope biogenesis;; Extracellular structures	Exostosin family;; Exostosin family	Probable arabinosyltransferase ARAD1 OS=Arabidopsis thaliana OX=3702 GN=ARAD1 PE=1 SV=1	--	--	PREDICTED: probable arabinosyltransferase ARAD1 [Pyrus x bretschneideri]
ONT.10139.3	EVM0015621	--	--	Biological Process: protein glycosylation (GO:0006486);; Cellular Component: integral component of membrane (GO:0016021);; Molecular Function: transferase activity, transferring glycosyl groups (GO:0016757);;	K23200|5.1e-41|gmx:100783737|K23200 putative arabinosyltransferase [EC:2.4.2.-] | (RefSeq) probable arabinosyltransferase ARAD1	--	[GMW]	Carbohydrate transport and metabolism;; Cell wall/membrane/envelope biogenesis;; Extracellular structures	Exostosin family;; Exostosin family	Probable arabinosyltransferase ARAD1 OS=Arabidopsis thaliana OX=3702 GN=ARAD1 PE=1 SV=1	--	--	PREDICTED: probable arabinosyltransferase ARAD1 [Pyrus x bretschneideri]
ONT.10139.5	EVM0015621	--	--	Biological Process: protein glycosylation (GO:0006486);; Cellular Component: integral component of membrane (GO:0016021);; Molecular Function: transferase activity, transferring glycosyl groups (GO:0016757);;	K23200|4.7e-41|gmx:100783737|K23200 putative arabinosyltransferase [EC:2.4.2.-] | (RefSeq) probable arabinosyltransferase ARAD1	--	[GMW]	Carbohydrate transport and metabolism;; Cell wall/membrane/envelope biogenesis;; Extracellular structures	Exostosin family;; Exostosin family	Probable arabinosyltransferase ARAD1 OS=Arabidopsis thaliana OX=3702 GN=ARAD1 PE=1 SV=1	--	--	PREDICTED: probable arabinosyltransferase ARAD1 [Pyrus x bretschneideri]
ONT.1014.1	EVM0037780	--	--	Molecular Function: RNA binding (GO:0003723);;	K12898|8.8e-129|mdm:103401001|K12898 heterogeneous nuclear ribonucleoprotein F/H | (RefSeq) heterogeneous nuclear ribonucleoprotein H2 isoform X1	--	[A]	RNA processing and modification	RNA recognition motif. (a.k.a. RRM, RBD, or RNP domain)	--	A	RNA processing and modification	hypothetical protein DVH24_029636 [Malus domestica]
ONT.1014.3	EVM0037780	--	--	Molecular Function: RNA binding (GO:0003723);;	K12898|5.3e-145|mdm:103401001|K12898 heterogeneous nuclear ribonucleoprotein F/H | (RefSeq) heterogeneous nuclear ribonucleoprotein H2 isoform X1	--	[A]	RNA processing and modification	RNA recognition motif. (a.k.a. RRM, RBD, or RNP domain)	--	A	RNA processing and modification	hypothetical protein C1H46_008226 [Malus baccata]
ONT.10140.1	EVM0032568	--	--	Biological Process: protein transport (GO:0015031);;	K19476|2.3e-288|pxb:103931943|K19476 vacuolar protein sorting-associated protein IST1 | (RefSeq) IST1-like protein	Endocytosis (ko04144)	[Z]	Cytoskeleton	Regulator of Vps4 activity in the MVB pathway	--	Z	Cytoskeleton	IST1-like protein [Pyrus ussuriensis x Pyrus communis]
ONT.10140.2	--	--	--	Biological Process: protein transport (GO:0015031);;	K19476|1.7e-288|pxb:103931943|K19476 vacuolar protein sorting-associated protein IST1 | (RefSeq) IST1-like protein	Endocytosis (ko04144)	[Z]	Cytoskeleton	Regulator of Vps4 activity in the MVB pathway	--	Z	Cytoskeleton	IST1-like protein [Pyrus ussuriensis x Pyrus communis]
ONT.10140.4	--	--	--	Biological Process: protein transport (GO:0015031);;	K19476|2.2e-288|pxb:103931943|K19476 vacuolar protein sorting-associated protein IST1 | (RefSeq) IST1-like protein	Endocytosis (ko04144)	[Z]	Cytoskeleton	Regulator of Vps4 activity in the MVB pathway	--	Z	Cytoskeleton	IST1-like protein [Pyrus ussuriensis x Pyrus communis]
ONT.10140.5	--	--	--	Biological Process: protein transport (GO:0015031);;	K19476|2.1e-288|pxb:103931943|K19476 vacuolar protein sorting-associated protein IST1 | (RefSeq) IST1-like protein	Endocytosis (ko04144)	[Z]	Cytoskeleton	Regulator of Vps4 activity in the MVB pathway	--	Z	Cytoskeleton	IST1-like protein [Pyrus ussuriensis x Pyrus communis]
ONT.10142.1	ONT.10142	--	--	--	--	--	--	--	--	--	S	Function unknown	uncharacterized protein LOC103428384 [Malus domestica]
ONT.10143.1	ONT.10143	--	--	Molecular Function: transcription corepressor activity (GO:0003714);; Cellular Component: nucleus (GO:0005634);; Biological Process: transcription, DNA-templated (GO:0006351);;	--	--	--	--	--	--	--	--	putative protein SCAI [Lupinus albus]
ONT.10143.2	ONT.10143	--	--	--	--	--	--	--	--	--	--	--	--
ONT.10143.3	ONT.10143	--	--	Molecular Function: transcription corepressor activity (GO:0003714);; Cellular Component: nucleus (GO:0005634);; Biological Process: transcription, DNA-templated (GO:0006351);;	--	--	--	--	--	--	--	--	putative protein SCAI [Lupinus albus]
ONT.10143.4	--	--	--	Molecular Function: transcription corepressor activity (GO:0003714);; Cellular Component: nucleus (GO:0005634);; Biological Process: transcription, DNA-templated (GO:0006351);;	--	--	--	--	--	--	--	--	putative protein SCAI [Lupinus albus]
ONT.10144.1	ONT.10144	--	--	Biological Process: telomere maintenance (GO:0000723);; Molecular Function: DNA helicase activity (GO:0003678);; Molecular Function: ATP binding (GO:0005524);; Biological Process: DNA repair (GO:0006281);; Biological Process: DNA recombination (GO:0006310);;	K15255|2.9e-42|pxb:103941633|K15255 ATP-dependent DNA helicase PIF1 [EC:3.6.4.12] | (RefSeq) ATP-dependent DNA helicase PIF1-like	--	[D]	Cell cycle control, cell division, chromosome partitioning	--	--	D	Cell cycle control, cell division, chromosome partitioning	PREDICTED: uncharacterized protein LOC103955241 [Pyrus x bretschneideri]
ONT.10144.2	ONT.10144	--	--	Biological Process: telomere maintenance (GO:0000723);; Molecular Function: DNA helicase activity (GO:0003678);; Molecular Function: ATP binding (GO:0005524);; Biological Process: DNA repair (GO:0006281);; Biological Process: DNA recombination (GO:0006310);;	K15255|1.6e-41|pxb:103941633|K15255 ATP-dependent DNA helicase PIF1 [EC:3.6.4.12] | (RefSeq) ATP-dependent DNA helicase PIF1-like	--	[D]	Cell cycle control, cell division, chromosome partitioning	--	--	D	Cell cycle control, cell division, chromosome partitioning	PREDICTED: uncharacterized protein LOC103955241 [Pyrus x bretschneideri]
ONT.10145.1	EVM0026927	--	--	Cellular Component: nucleus (GO:0005634);; Biological Process: regulation of transcription, DNA-templated (GO:0006355);; Molecular Function: zinc ion binding (GO:0008270);; Cellular Component: integral component of membrane (GO:0016021);;	--	--	--	--	--	--	S	Function unknown	protein FAR1-RELATED SEQUENCE 5-like [Pyrus ussuriensis x Pyrus communis]
ONT.10146.2	EVM0013219	--	--	--	--	--	--	--	--	--	--	--	--
ONT.10146.3	--	--	--	Molecular Function: molecular_function (GO:0003674);; Molecular Function: nucleic acid binding (GO:0003676);; Molecular Function: RNA binding (GO:0003723);; Molecular Function: catalytic activity (GO:0003824);; Molecular Function: nuclease activity (GO:0004518);; Molecular Function: endonuclease activity (GO:0004519);; Molecular Function: binding (GO:0005488);; Cellular Component: cellular_compon…	--	--	--	--	--	--	S	Function unknown	PREDICTED: pentatricopeptide repeat-containing protein At2g17525, mitochondrial [Pyrus x bretschneideri]
ONT.10147.1	--	--	--	Cellular Component: cellular_component (GO:0005575);; Cellular Component: intracellular (GO:0005622);; Cellular Component: cell (GO:0005623);; Cellular Component: cytoplasm (GO:0005737);; Cellular Component: plasma membrane (GO:0005886);; Cellular Component: adherens junction (GO:0005912);; Biological Process: transport (GO:0006810);; Biological Process: cell-cell junction assembly (GO:0007043);;…	--	--	[R]	General function prediction only	--	Plant intracellular Ras-group-related LRR protein 1 OS=Arabidopsis thaliana OX=3702 GN=PIRL1 PE=2 SV=1	S	Function unknown	hypothetical protein DVH24_037811 [Malus domestica]
ONT.10148.2	--	[I]	Lipid transport and metabolism	Molecular Function: monooxygenase activity (GO:0004497);; Molecular Function: iron ion binding (GO:0005506);; Biological Process: lipid biosynthetic process (GO:0008610);; Cellular Component: integral component of membrane (GO:0016021);;	K04713|1.0e-148|pxb:103931957|K04713 sphinganine C4-monooxygenase [EC:1.14.18.5] | (RefSeq) sphinganine C4-monooxygenase 1-like	Sphingolipid metabolism (ko00600)	[I]	Lipid transport and metabolism	Fatty acid hydroxylase superfamily	Very-long-chain aldehyde decarbonylase GL1-9 OS=Oryza sativa subsp. indica OX=39946 GN=GL1-9 PE=3 SV=1	I	Lipid transport and metabolism	sphinganine C(4)-monooxygenase 1-like [Pyrus ussuriensis x Pyrus communis]
ONT.10149.1	EVM0041049	--	--	--	K15730|6.3e-59|jre:109000396|K15730 cytosolic prostaglandin-E synthase [EC:5.3.99.3] | (RefSeq) co-chaperone protein p23-1-like	Arachidonic acid metabolism (ko00590)	[O]	Posttranslational modification, protein turnover, chaperones	CS domain	Co-chaperone protein p23-1 OS=Brassica napus OX=3708 GN=P23-1 PE=1 SV=1	O	Posttranslational modification, protein turnover, chaperones	hypothetical protein D8674_025882 [Pyrus ussuriensis x Pyrus communis]
ONT.10149.3	EVM0041049	--	--	--	K15730|2.1e-58|jre:109000396|K15730 cytosolic prostaglandin-E synthase [EC:5.3.99.3] | (RefSeq) co-chaperone protein p23-1-like	Arachidonic acid metabolism (ko00590)	[O]	Posttranslational modification, protein turnover, chaperones	CS domain	Co-chaperone protein p23-1 OS=Brassica napus OX=3708 GN=P23-1 PE=1 SV=1	O	Posttranslational modification, protein turnover, chaperones	hypothetical protein D8674_025882 [Pyrus ussuriensis x Pyrus communis]
ONT.1015.1	EVM0004352	--	--	Molecular Function: GDP-dissociation inhibitor activity (GO:0005092);; Molecular Function: GTPase activator activity (GO:0005096);; Cellular Component: Rab-protein geranylgeranyltransferase complex (GO:0005968);; Biological Process: intracellular protein transport (GO:0006886);; Biological Process: small GTPase mediated signal transduction (GO:0007264);; Molecular Function: Rab GTPase binding (GO…	K23460|1.5e-184|pxb:103929629|K23460 Rab proteins geranylgeranyltransferase component A | (RefSeq) rab escort protein 1-like isoform X1	--	[TU]	Signal transduction mechanisms;; Intracellular trafficking, secretion, and vesicular transport	GDP dissociation inhibitor	Rab escort protein 1 OS=Arabidopsis thaliana OX=3702 GN=REP PE=1 SV=2	O	Posttranslational modification, protein turnover, chaperones	PREDICTED: rab escort protein 1-like isoform X2 [Pyrus x bretschneideri]
ONT.1015.2	EVM0004352	--	--	Molecular Function: nucleic acid binding (GO:0003676);; Molecular Function: GDP-dissociation inhibitor activity (GO:0005092);; Biological Process: small GTPase mediated signal transduction (GO:0007264);;	K23460|0.0e+00|pxb:103929629|K23460 Rab proteins geranylgeranyltransferase component A | (RefSeq) rab escort protein 1-like isoform X1	--	[TU]	Signal transduction mechanisms;; Intracellular trafficking, secretion, and vesicular transport	GDP dissociation inhibitor	Rab escort protein 1 OS=Arabidopsis thaliana OX=3702 GN=REP PE=1 SV=2	O	Posttranslational modification, protein turnover, chaperones	PREDICTED: rab escort protein 1-like isoform X2 [Pyrus x bretschneideri]
ONT.1015.3	EVM0004352	--	--	Molecular Function: GDP-dissociation inhibitor activity (GO:0005092);; Molecular Function: GTPase activator activity (GO:0005096);; Cellular Component: Rab-protein geranylgeranyltransferase complex (GO:0005968);; Biological Process: intracellular protein transport (GO:0006886);; Biological Process: small GTPase mediated signal transduction (GO:0007264);; Molecular Function: Rab GTPase binding (GO…	K23460|9.2e-184|pxb:103929629|K23460 Rab proteins geranylgeranyltransferase component A | (RefSeq) rab escort protein 1-like isoform X1	--	[TU]	Signal transduction mechanisms;; Intracellular trafficking, secretion, and vesicular transport	GDP dissociation inhibitor;; GDP dissociation inhibitor	Rab escort protein 1 OS=Arabidopsis thaliana OX=3702 GN=REP PE=1 SV=2	O	Posttranslational modification, protein turnover, chaperones	PREDICTED: rab escort protein 1-like isoform X2 [Pyrus x bretschneideri]
ONT.10150.1	EVM0012194	--	--	Molecular Function: RNA polymerase II regulatory region sequence-specific DNA binding (GO:0000977);; Cellular Component: nucleus (GO:0005634);; Cellular Component: integral component of membrane (GO:0016021);; Biological Process: positive regulation of transcription from RNA polymerase II promoter (GO:0045944);; Molecular Function: protein dimerization activity (GO:0046983);;	K09264|1.8e-26|mdm:103443917|K09264 MADS-box transcription factor, plant | (RefSeq) truncated transcription factor CAULIFLOWER A-like isoform X1	--	[K]	Transcription	SRF-type transcription factor (DNA-binding and dimerisation domain)	MADS-box transcription factor 8 OS=Oryza sativa subsp. japonica OX=39947 GN=MADS8 PE=1 SV=1	K	Transcription	hypothetical protein C1H46_024372 [Malus baccata]
ONT.10150.10	EVM0012194	--	--	Molecular Function: RNA polymerase II regulatory region sequence-specific DNA binding (GO:0000977);; Molecular Function: transcription factor activity, sequence-specific DNA binding (GO:0003700);; Cellular Component: nucleus (GO:0005634);; Biological Process: positive regulation of transcription from RNA polymerase II promoter (GO:0045944);; Molecular Function: protein dimerization activity (GO:0…	K09264|7.7e-32|mdm:103443917|K09264 MADS-box transcription factor, plant | (RefSeq) truncated transcription factor CAULIFLOWER A-like isoform X1	--	[K]	Transcription	SRF-type transcription factor (DNA-binding and dimerisation domain)	MADS-box transcription factor 8 OS=Oryza sativa subsp. japonica OX=39947 GN=MADS8 PE=1 SV=1	K	Transcription	transcription factor CAULIFLOWER A-like [Pyrus ussuriensis x Pyrus communis]
ONT.10150.11	EVM0012194	--	--	Molecular Function: RNA polymerase II regulatory region sequence-specific DNA binding (GO:0000977);; Molecular Function: transcription factor activity, sequence-specific DNA binding (GO:0003700);; Cellular Component: nucleus (GO:0005634);; Biological Process: positive regulation of transcription from RNA polymerase II promoter (GO:0045944);; Molecular Function: protein dimerization activity (GO:0…	K09264|5.6e-67|mdm:103443917|K09264 MADS-box transcription factor, plant | (RefSeq) truncated transcription factor CAULIFLOWER A-like isoform X1	--	[K]	Transcription	SRF-type transcription factor (DNA-binding and dimerisation domain)	MADS-box transcription factor 8 OS=Oryza sativa subsp. japonica OX=39947 GN=MADS8 PE=1 SV=1	K	Transcription	transcription factor CAULIFLOWER A-like [Pyrus ussuriensis x Pyrus communis]
ONT.10150.12	EVM0012194	--	--	Molecular Function: RNA polymerase II regulatory region sequence-specific DNA binding (GO:0000977);; Molecular Function: transcription factor activity, sequence-specific DNA binding (GO:0003700);; Cellular Component: nucleus (GO:0005634);; Biological Process: positive regulation of transcription from RNA polymerase II promoter (GO:0045944);; Molecular Function: protein dimerization activity (GO:0…	K09264|7.4e-67|mdm:103443917|K09264 MADS-box transcription factor, plant | (RefSeq) truncated transcription factor CAULIFLOWER A-like isoform X1	--	[K]	Transcription	SRF-type transcription factor (DNA-binding and dimerisation domain)	MADS-box transcription factor 8 OS=Oryza sativa subsp. japonica OX=39947 GN=MADS8 PE=1 SV=1	K	Transcription	transcription factor CAULIFLOWER A-like [Pyrus ussuriensis x Pyrus communis]
ONT.10150.2	EVM0012194	--	--	Molecular Function: RNA polymerase II regulatory region sequence-specific DNA binding (GO:0000977);; Molecular Function: transcription factor activity, sequence-specific DNA binding (GO:0003700);; Cellular Component: nucleus (GO:0005634);; Biological Process: positive regulation of transcription from RNA polymerase II promoter (GO:0045944);; Molecular Function: protein dimerization activity (GO:0…	K09264|1.2e-96|mdm:103443917|K09264 MADS-box transcription factor, plant | (RefSeq) truncated transcription factor CAULIFLOWER A-like isoform X1	--	[K]	Transcription	SRF-type transcription factor (DNA-binding and dimerisation domain);; K-box region	MADS-box transcription factor 14 OS=Oryza sativa subsp. japonica OX=39947 GN=MADS14 PE=1 SV=2	K	Transcription	transcription factor CAULIFLOWER A-like [Pyrus ussuriensis x Pyrus communis]
ONT.10150.3	EVM0012194	--	--	--	--	--	--	--	--	--	--	--	--
ONT.10150.4	EVM0012194	--	--	Molecular Function: RNA polymerase II regulatory region sequence-specific DNA binding (GO:0000977);; Cellular Component: nucleus (GO:0005634);; Cellular Component: integral component of membrane (GO:0016021);; Biological Process: positive regulation of transcription from RNA polymerase II promoter (GO:0045944);; Molecular Function: protein dimerization activity (GO:0046983);;	K09264|2.0e-26|mdm:103443917|K09264 MADS-box transcription factor, plant | (RefSeq) truncated transcription factor CAULIFLOWER A-like isoform X1	--	[K]	Transcription	SRF-type transcription factor (DNA-binding and dimerisation domain)	MADS-box transcription factor 8 OS=Oryza sativa subsp. japonica OX=39947 GN=MADS8 PE=1 SV=1	K	Transcription	hypothetical protein C1H46_024372 [Malus baccata]
ONT.10150.7	EVM0012194	--	--	Molecular Function: RNA polymerase II regulatory region sequence-specific DNA binding (GO:0000977);; Molecular Function: transcription factor activity, sequence-specific DNA binding (GO:0003700);; Cellular Component: nucleus (GO:0005634);; Biological Process: positive regulation of transcription from RNA polymerase II promoter (GO:0045944);; Molecular Function: protein dimerization activity (GO:0…	K09264|1.8e-63|mdm:103443917|K09264 MADS-box transcription factor, plant | (RefSeq) truncated transcription factor CAULIFLOWER A-like isoform X1	--	[K]	Transcription	SRF-type transcription factor (DNA-binding and dimerisation domain)	MADS-box transcription factor 8 OS=Oryza sativa subsp. japonica OX=39947 GN=MADS8 PE=1 SV=1	K	Transcription	transcription factor CAULIFLOWER A-like [Pyrus ussuriensis x Pyrus communis]
ONT.10150.9	EVM0012194	--	--	Biological Process: reproduction (GO:0000003);; Molecular Function: RNA polymerase II regulatory region sequence-specific DNA binding (GO:0000977);; Biological Process: developmental process involved in reproduction (GO:0003006);; Molecular Function: molecular_function (GO:0003674);; Molecular Function: DNA binding (GO:0003677);; Molecular Function: transcription factor activity, sequence-specifi…	K09264|6.0e-32|mdm:103443917|K09264 MADS-box transcription factor, plant | (RefSeq) truncated transcription factor CAULIFLOWER A-like isoform X1	--	[K]	Transcription	SRF-type transcription factor (DNA-binding and dimerisation domain)	MADS-box transcription factor 8 OS=Oryza sativa subsp. japonica OX=39947 GN=MADS8 PE=1 SV=1	K	Transcription	transcription factor CAULIFLOWER A-like [Pyrus ussuriensis x Pyrus communis]
ONT.10151.1	ONT.10151	--	--	Cellular Component: endoplasmic reticulum (GO:0005783);; Cellular Component: integral component of membrane (GO:0016021);;	--	--	--	--	--	--	--	--	--
ONT.10155.1	--	[J]	Translation, ribosomal structure and biogenesis	Molecular Function: RNA binding (GO:0003723);; Cellular Component: cytoplasm (GO:0005737);;	K13126|0.0e+00|pxb:103927910|K13126 polyadenylate-binding protein | (RefSeq) polyadenylate-binding protein 3	RNA transport (ko03013);; mRNA surveillance pathway (ko03015);; RNA degradation (ko03018)	[AJ]	RNA processing and modification;; Translation, ribosomal structure and biogenesis	RNA recognition motif. (a.k.a. RRM, RBD, or RNP domain);; Occluded RNA-recognition motif;; RNA recognition motif. (a.k.a. RRM, RBD, or RNP domain);; RNA binding motif;; Poly-adenylate binding protein, unique domain;; RNA recognition motif. (a.k.a. RRM, RBD, or RNP domain)	Polyadenylate-binding protein 3 OS=Arabidopsis thaliana OX=3702 GN=PAB3 PE=2 SV=1	A	RNA processing and modification	PREDICTED: polyadenylate-binding protein 3 [Pyrus x bretschneideri]
ONT.10155.2	EVM0001409	[J]	Translation, ribosomal structure and biogenesis	Molecular Function: RNA binding (GO:0003723);; Cellular Component: cytoplasm (GO:0005737);;	K13126|0.0e+00|pxb:103927910|K13126 polyadenylate-binding protein | (RefSeq) polyadenylate-binding protein 3	RNA transport (ko03013);; mRNA surveillance pathway (ko03015);; RNA degradation (ko03018)	[AJ]	RNA processing and modification;; Translation, ribosomal structure and biogenesis	RNA recognition motif. (a.k.a. RRM, RBD, or RNP domain);; Poly-adenylate binding protein, unique domain;; Occluded RNA-recognition motif;; RNA recognition motif. (a.k.a. RRM, RBD, or RNP domain);; RNA binding motif;; Nup53/35/40-type RNA recognition motif	Polyadenylate-binding protein 3 OS=Arabidopsis thaliana OX=3702 GN=PAB3 PE=2 SV=1	A	RNA processing and modification	PREDICTED: polyadenylate-binding protein 3 [Pyrus x bretschneideri]
ONT.10155.3	--	[J]	Translation, ribosomal structure and biogenesis	Molecular Function: RNA binding (GO:0003723);; Cellular Component: cytoplasm (GO:0005737);;	K13126|0.0e+00|pxb:103927910|K13126 polyadenylate-binding protein | (RefSeq) polyadenylate-binding protein 3	RNA transport (ko03013);; mRNA surveillance pathway (ko03015);; RNA degradation (ko03018)	[AJ]	RNA processing and modification;; Translation, ribosomal structure and biogenesis	RNA recognition motif. (a.k.a. RRM, RBD, or RNP domain);; Occluded RNA-recognition motif;; RNA recognition motif. (a.k.a. RRM, RBD, or RNP domain);; RNA binding motif;; Poly-adenylate binding protein, unique domain;; RNA recognition motif. (a.k.a. RRM, RBD, or RNP domain)	Polyadenylate-binding protein 3 OS=Arabidopsis thaliana OX=3702 GN=PAB3 PE=2 SV=1	A	RNA processing and modification	PREDICTED: polyadenylate-binding protein 3 [Pyrus x bretschneideri]
ONT.10155.4	--	[J]	Translation, ribosomal structure and biogenesis	Molecular Function: RNA binding (GO:0003723);; Cellular Component: cytoplasm (GO:0005737);;	K13126|0.0e+00|pxb:103927910|K13126 polyadenylate-binding protein | (RefSeq) polyadenylate-binding protein 3	RNA transport (ko03013);; mRNA surveillance pathway (ko03015);; RNA degradation (ko03018)	[AJ]	RNA processing and modification;; Translation, ribosomal structure and biogenesis	RNA recognition motif. (a.k.a. RRM, RBD, or RNP domain);; Poly-adenylate binding protein, unique domain;; Occluded RNA-recognition motif;; RNA recognition motif. (a.k.a. RRM, RBD, or RNP domain);; RNA binding motif;; Nup53/35/40-type RNA recognition motif	Polyadenylate-binding protein 3 OS=Arabidopsis thaliana OX=3702 GN=PAB3 PE=2 SV=1	A	RNA processing and modification	PREDICTED: polyadenylate-binding protein 3 [Pyrus x bretschneideri]
ONT.10156.2	--	[F]	Nucleotide transport and metabolism	Molecular Function: nucleotide binding (GO:0000166);; Molecular Function: hypoxanthine phosphoribosyltransferase activity (GO:0004422);; Cellular Component: cytoplasm (GO:0005737);; Biological Process: purine ribonucleoside salvage (GO:0006166);; Biological Process: IMP salvage (GO:0032264);; Molecular Function: metal ion binding (GO:0046872);; Molecular Function: guanine phosphoribosyltransferas…	K00760|1.8e-102|pxb:103927912|K00760 hypoxanthine phosphoribosyltransferase [EC:2.4.2.8] | (RefSeq) uncharacterized protein LOC103927912	Purine metabolism (ko00230)	[F]	Nucleotide transport and metabolism	Phosphoribosyl transferase domain	--	F	Nucleotide transport and metabolism	PREDICTED: uncharacterized protein LOC103927912 [Pyrus x bretschneideri]
ONT.10156.3	EVM0005341	[F]	Nucleotide transport and metabolism	Molecular Function: nucleotide binding (GO:0000166);; Molecular Function: hypoxanthine phosphoribosyltransferase activity (GO:0004422);; Cellular Component: cytoplasm (GO:0005737);; Biological Process: purine ribonucleoside salvage (GO:0006166);; Biological Process: IMP salvage (GO:0032264);; Molecular Function: metal ion binding (GO:0046872);; Molecular Function: guanine phosphoribosyltransferas…	K00760|2.8e-81|pxb:103927912|K00760 hypoxanthine phosphoribosyltransferase [EC:2.4.2.8] | (RefSeq) uncharacterized protein LOC103927912	Purine metabolism (ko00230)	[F]	Nucleotide transport and metabolism	Phosphoribosyl transferase domain	--	F	Nucleotide transport and metabolism	uncharacterized protein LOC103444719 isoform X2 [Malus domestica]
ONT.10157.1	EVM0008118	--	--	Cellular Component: nucleus (GO:0005634);; Molecular Function: histone-lysine N-methyltransferase activity (GO:0018024);;	--	--	--	--	--	--	U	Intracellular trafficking, secretion, and vesicular transport	hypothetical protein DVH24_037757 [Malus domestica]
ONT.10157.2	--	--	--	--	--	--	--	--	--	--	U	Intracellular trafficking, secretion, and vesicular transport	hypothetical protein C1H46_035170 [Malus baccata]
ONT.10157.3	--	--	--	--	--	--	--	--	--	--	U	Intracellular trafficking, secretion, and vesicular transport	hypothetical protein C1H46_035170 [Malus baccata]
ONT.10157.4	EVM0008118	--	--	--	--	--	--	--	--	--	U	Intracellular trafficking, secretion, and vesicular transport	hypothetical protein C1H46_035170 [Malus baccata]
ONT.10157.5	--	--	--	Cellular Component: nucleus (GO:0005634);; Molecular Function: histone-lysine N-methyltransferase activity (GO:0018024);;	--	--	--	--	--	--	U	Intracellular trafficking, secretion, and vesicular transport	hypothetical protein DVH24_037757 [Malus domestica]
ONT.10157.6	EVM0008118	--	--	--	--	--	--	--	--	--	--	--	hypothetical protein DVH24_037756 [Malus domestica]
ONT.10158.2	EVM0024463	[L]	Replication, recombination and repair	Molecular Function: nucleic acid binding (GO:0003676);; Molecular Function: helicase activity (GO:0004386);; Molecular Function: ATP binding (GO:0005524);;	K11594|3.4e-34|qsu:112008967|K11594 ATP-dependent RNA helicase DDX3X [EC:3.6.4.13] | (RefSeq) DEAD-box ATP-dependent RNA helicase 37-like	--	[A]	RNA processing and modification	Helicase conserved C-terminal domain;; DEAD/DEAH box helicase;; DEAD/DEAH box helicase;; Type III restriction enzyme, res subunit	DEAD-box ATP-dependent RNA helicase 39 OS=Oryza sativa subsp. japonica OX=39947 GN=Os01g0184500 PE=2 SV=1	A	RNA processing and modification	PREDICTED: DEAD-box ATP-dependent RNA helicase 39 [Pyrus x bretschneideri]
ONT.10158.4	--	[L]	Replication, recombination and repair	Molecular Function: nucleic acid binding (GO:0003676);; Molecular Function: helicase activity (GO:0004386);; Molecular Function: ATP binding (GO:0005524);;	K13179|4.1e-53|dosa:Os03t0108600-01|K13179 ATP-dependent RNA helicase DDX18/HAS1 [EC:3.6.4.13] | (RefSeq) Os03g0108600; Similar to DEAD-box ATP-dependent RNA helicase 50.	--	[A]	RNA processing and modification	DEAD/DEAH box helicase;; Helicase conserved C-terminal domain;; Type III restriction enzyme, res subunit	DEAD-box ATP-dependent RNA helicase 39 OS=Arabidopsis thaliana OX=3702 GN=RH39 PE=2 SV=2	A	RNA processing and modification	PREDICTED: DEAD-box ATP-dependent RNA helicase 39 [Pyrus x bretschneideri]
ONT.10159.1	--	--	--	--	--	--	--	--	--	--	--	--	PREDICTED: uncharacterized protein LOC103927906 [Pyrus x bretschneideri]
ONT.10159.2	EVM0008115	--	--	--	--	--	--	--	--	--	--	--	PREDICTED: uncharacterized protein LOC103927906 [Pyrus x bretschneideri]
ONT.10159.4	EVM0008115	--	--	--	--	--	--	--	--	--	--	--	PREDICTED: uncharacterized protein LOC103927906 [Pyrus x bretschneideri]
ONT.10159.6	--	--	--	--	--	--	--	--	--	--	--	--	PREDICTED: uncharacterized protein LOC103927906 [Pyrus x bretschneideri]
ONT.1016.1	EVM0018747	--	--	Molecular Function: molecular_function (GO:0003674);; Molecular Function: binding (GO:0005488);; Molecular Function: protein binding (GO:0005515);; Cellular Component: cellular_component (GO:0005575);; Cellular Component: intracellular (GO:0005622);; Cellular Component: cell (GO:0005623);; Cellular Component: cytoplasm (GO:0005737);; Cellular Component: cytosol (GO:0005829);; Cellular Component: …	K23460|3.5e-88|cam:101497150|K23460 Rab proteins geranylgeranyltransferase component A | (RefSeq) uncharacterized LOC101497150	--	--	--	RWP-RK domain	Protein RKD5 OS=Arabidopsis thaliana OX=3702 GN=RKD5 PE=3 SV=1	O	Posttranslational modification, protein turnover, chaperones	PREDICTED: protein RKD5-like isoform X2 [Pyrus x bretschneideri]
ONT.1016.2	--	--	--	Molecular Function: molecular_function (GO:0003674);; Molecular Function: binding (GO:0005488);; Molecular Function: protein binding (GO:0005515);; Cellular Component: cellular_component (GO:0005575);; Cellular Component: intracellular (GO:0005622);; Cellular Component: cell (GO:0005623);; Cellular Component: cytoplasm (GO:0005737);; Cellular Component: cytosol (GO:0005829);; Cellular Component: …	K23460|3.0e-88|cam:101497150|K23460 Rab proteins geranylgeranyltransferase component A | (RefSeq) uncharacterized LOC101497150	--	--	--	RWP-RK domain	Protein RKD5 OS=Arabidopsis thaliana OX=3702 GN=RKD5 PE=3 SV=1	O	Posttranslational modification, protein turnover, chaperones	PREDICTED: protein RKD5-like isoform X2 [Pyrus x bretschneideri]
ONT.1016.3	EVM0018747	--	--	Molecular Function: molecular_function (GO:0003674);; Molecular Function: binding (GO:0005488);; Molecular Function: protein binding (GO:0005515);; Cellular Component: cellular_component (GO:0005575);; Cellular Component: intracellular (GO:0005622);; Cellular Component: cell (GO:0005623);; Cellular Component: cytoplasm (GO:0005737);; Cellular Component: cytosol (GO:0005829);; Cellular Component: …	K23460|1.6e-48|cam:101497150|K23460 Rab proteins geranylgeranyltransferase component A | (RefSeq) uncharacterized LOC101497150	--	--	--	--	Protein RKD5 OS=Arabidopsis thaliana OX=3702 GN=RKD5 PE=3 SV=1	O	Posttranslational modification, protein turnover, chaperones	PREDICTED: protein RKD5-like isoform X2 [Pyrus x bretschneideri]
ONT.10160.1	EVM0026940	--	--	--	--	--	--	--	--	--	--	--	--
ONT.10161.1	EVM0037681	--	--	Molecular Function: ATP transmembrane transporter activity (GO:0005347);; Cellular Component: integral component of membrane (GO:0016021);;	K15111|1.9e-131|pxb:103927898|K15111 solute carrier family 25 (mitochondrial S-adenosylmethionine transporter), member 26 | (RefSeq) S-adenosylmethionine carrier 1, chloroplastic/mitochondrial-like	--	[C]	Energy production and conversion	Mitochondrial carrier protein;; Mitochondrial carrier protein	Probable S-adenosylmethionine carrier 2, chloroplastic OS=Arabidopsis thaliana OX=3702 GN=SAMC2 PE=2 SV=1	C	Energy production and conversion	PREDICTED: S-adenosylmethionine carrier 1, chloroplastic/mitochondrial-like [Pyrus x bretschneideri]
ONT.10161.2	EVM0037681	--	--	Molecular Function: ATP transmembrane transporter activity (GO:0005347);; Cellular Component: integral component of membrane (GO:0016021);;	K15111|4.3e-130|pxb:103927898|K15111 solute carrier family 25 (mitochondrial S-adenosylmethionine transporter), member 26 | (RefSeq) S-adenosylmethionine carrier 1, chloroplastic/mitochondrial-like	--	[C]	Energy production and conversion	Mitochondrial carrier protein;; Mitochondrial carrier protein	Probable S-adenosylmethionine carrier 2, chloroplastic OS=Arabidopsis thaliana OX=3702 GN=SAMC2 PE=2 SV=1	C	Energy production and conversion	PREDICTED: S-adenosylmethionine carrier 1, chloroplastic/mitochondrial-like [Pyrus x bretschneideri]
ONT.10161.3	EVM0037681	--	--	Molecular Function: ATP transmembrane transporter activity (GO:0005347);; Cellular Component: integral component of membrane (GO:0016021);;	K15111|5.9e-45|pxb:103927898|K15111 solute carrier family 25 (mitochondrial S-adenosylmethionine transporter), member 26 | (RefSeq) S-adenosylmethionine carrier 1, chloroplastic/mitochondrial-like	--	[C]	Energy production and conversion	Mitochondrial carrier protein	Probable S-adenosylmethionine carrier 2, chloroplastic OS=Arabidopsis thaliana OX=3702 GN=SAMC2 PE=2 SV=1	C	Energy production and conversion	PREDICTED: S-adenosylmethionine carrier 1, chloroplastic/mitochondrial-like [Pyrus x bretschneideri]
ONT.10163.3	EVM0019799	--	--	Biological Process: regulation of photoperiodism, flowering (GO:2000028);;	K12124|0.0e+00|pxb:103927895|K12124 GIGANTEA | (RefSeq) protein GIGANTEA-like	Circadian rhythm - plant (ko04712)	--	--	--	Protein GIGANTEA OS=Arabidopsis thaliana OX=3702 GN=GI PE=1 SV=2	S	Function unknown	PREDICTED: protein GIGANTEA-like [Pyrus x bretschneideri]
ONT.10165.1	EVM0037117	--	--	--	--	--	--	--	--	--	--	--	--
ONT.10165.2	EVM0037117	--	--	Biological Process: response to light intensity (GO:0009642);;	--	--	--	--	--	--	--	--	PREDICTED: uncharacterized protein LOC103927892 [Pyrus x bretschneideri]
ONT.10165.4	EVM0037117	--	--	Biological Process: response to light intensity (GO:0009642);;	--	--	--	--	--	--	--	--	PREDICTED: uncharacterized protein LOC103927892 [Pyrus x bretschneideri]
ONT.10168.1	ONT.10168	--	--	--	--	--	--	--	--	--	--	--	--
ONT.10169.1	ONT.10169	--	--	Biological Process: protein transport (GO:0015031);;	K19476|5.6e-29|mdm:103455767|K19476 vacuolar protein sorting-associated protein IST1 | (RefSeq) uncharacterized protein LOC103455767	Endocytosis (ko04144)	[Z]	Cytoskeleton	--	--	Z	Cytoskeleton	hypothetical protein C1H46_035178 [Malus baccata]
ONT.1017.2	--	[T]	Signal transduction mechanisms	Molecular Function: protein serine/threonine kinase activity (GO:0004674);; Molecular Function: ATP binding (GO:0005524);;	K00924|2.7e-68|csat:104721218|K00924 kinase [EC:2.7.1.-] | (RefSeq) probable serine/threonine-protein kinase Cx32, chloroplastic isoform X1	--	[T]	Signal transduction mechanisms	Protein tyrosine and serine/threonine kinase;; Protein kinase domain;; Protein kinase domain;; Protein tyrosine and serine/threonine kinase	Probable serine/threonine-protein kinase PIX13 OS=Arabidopsis thaliana OX=3702 GN=PIX13 PE=1 SV=2	T	Signal transduction mechanisms	PREDICTED: probable serine/threonine-protein kinase NAK [Pyrus x bretschneideri]
ONT.10170.2	EVM0040106	[T]	Signal transduction mechanisms	Molecular Function: protein serine/threonine kinase activity (GO:0004674);; Molecular Function: ATP binding (GO:0005524);; Cellular Component: integral component of membrane (GO:0016021);;	K24104|3.3e-67|thj:104799061|K24104 GPN-loop GTPase | (RefSeq) LOW QUALITY PROTEIN: uncharacterized protein LOC104799061	--	--	--	Protein kinase domain;; Protein tyrosine and serine/threonine kinase;; Domain of unknown function (DUF3403)	Cysteine-rich receptor-like protein kinase 10 OS=Arabidopsis thaliana OX=3702 GN=CRK10 PE=1 SV=3	--	--	PREDICTED: putative receptor-like protein kinase At4g00960 [Pyrus x bretschneideri]
ONT.10171.1	ONT.10171	--	--	--	--	--	--	--	--	--	--	--	--
ONT.10172.1	--	[J]	Translation, ribosomal structure and biogenesis	Molecular Function: magnesium ion binding (GO:0000287);; Biological Process: tRNA modification (GO:0006400);; Molecular Function: tRNA guanylyltransferase activity (GO:0008193);;	K10761|0.0e+00|pxb:103931668|K10761 tRNA(His) guanylyltransferase [EC:2.7.7.79] | (RefSeq) tRNA(His) guanylyltransferase 1-like isoform X1	--	[S]	Function unknown	tRNAHis guanylyltransferase;; Thg1 C terminal domain	tRNA(His) guanylyltransferase 1 OS=Arabidopsis thaliana OX=3702 GN=THG1 PE=1 SV=1	L	Replication, recombination and repair	PREDICTED: tRNA(His) guanylyltransferase 1-like isoform X1 [Pyrus x bretschneideri]
ONT.10172.2	--	--	--	--	--	--	--	--	--	--	--	--	hypothetical protein D8674_025822 [Pyrus ussuriensis x Pyrus communis]
ONT.10172.4	EVM0020941	--	--	--	--	--	--	--	--	--	--	--	hypothetical protein D8674_025822 [Pyrus ussuriensis x Pyrus communis]
ONT.10172.5	--	--	--	--	--	--	--	--	--	--	--	--	hypothetical protein D8674_025822 [Pyrus ussuriensis x Pyrus communis]
ONT.10172.6	--	--	--	--	--	--	--	--	--	--	--	--	hypothetical protein D8674_025822 [Pyrus ussuriensis x Pyrus communis]
ONT.10172.7	--	--	--	--	--	--	--	--	--	--	--	--	hypothetical protein D8674_025822 [Pyrus ussuriensis x Pyrus communis]
ONT.10172.8	--	--	--	--	--	--	--	--	--	--	--	--	hypothetical protein D8674_025822 [Pyrus ussuriensis x Pyrus communis]
ONT.10173.1	--	--	--	--	--	--	--	--	--	--	--	--	hypothetical protein C1H46_034441 [Malus baccata]
ONT.10173.2	ONT.10173	--	--	--	--	--	--	--	--	--	--	--	hypothetical protein C1H46_023360 [Malus baccata]
ONT.10173.3	ONT.10173	--	--	--	--	--	--	--	--	--	--	--	hypothetical protein C1H46_023360 [Malus baccata]
ONT.10174.2	--	[S]	Function unknown	Cellular Component: integral component of membrane (GO:0016021);;	--	--	--	--	Protein of unknown function (DUF502)	Protein LIKE COV 2 OS=Arabidopsis thaliana OX=3702 GN=LCV2 PE=2 SV=1	S	Function unknown	PREDICTED: protein LIKE COV 2 [Pyrus x bretschneideri]
ONT.10174.3	EVM0008778	--	--	Cellular Component: endosome (GO:0005768);; Cellular Component: trans-Golgi network (GO:0005802);; Cellular Component: integral component of membrane (GO:0016021);;	--	--	--	--	--	--	S	Function unknown	PREDICTED: protein LIKE COV 2 [Pyrus x bretschneideri]
ONT.10175.1	EVM0024800	[I]	Lipid transport and metabolism	Molecular Function: transferase activity, transferring alkyl or aryl (other than methyl) groups (GO:0016765);;	K11778|2.7e-149|pxb:103931676|K11778 ditrans,polycis-polyprenyl diphosphate synthase [EC:2.5.1.87] | (RefSeq) dehydrodolichyl diphosphate synthase 6-like	Terpenoid backbone biosynthesis (ko00900)	[I]	Lipid transport and metabolism	Putative undecaprenyl diphosphate synthase;; Putative undecaprenyl diphosphate synthase	Dehydrodolichyl diphosphate synthase CPT3 OS=Solanum lycopersicum OX=4081 GN=CPT3 PE=1 SV=1	I	Lipid transport and metabolism	hypothetical protein DVH24_037740 [Malus domestica]
ONT.10175.2	EVM0024800	[I]	Lipid transport and metabolism	Molecular Function: transferase activity, transferring alkyl or aryl (other than methyl) groups (GO:0016765);;	K11778|5.3e-149|pxb:103931676|K11778 ditrans,polycis-polyprenyl diphosphate synthase [EC:2.5.1.87] | (RefSeq) dehydrodolichyl diphosphate synthase 6-like	Terpenoid backbone biosynthesis (ko00900)	[I]	Lipid transport and metabolism	Putative undecaprenyl diphosphate synthase;; Putative undecaprenyl diphosphate synthase	Dehydrodolichyl diphosphate synthase CPT3 OS=Solanum lycopersicum OX=4081 GN=CPT3 PE=1 SV=1	I	Lipid transport and metabolism	hypothetical protein DVH24_037740 [Malus domestica]
ONT.10175.3	EVM0024800	[I]	Lipid transport and metabolism	Molecular Function: transferase activity, transferring alkyl or aryl (other than methyl) groups (GO:0016765);;	K11778|2.7e-149|pxb:103931676|K11778 ditrans,polycis-polyprenyl diphosphate synthase [EC:2.5.1.87] | (RefSeq) dehydrodolichyl diphosphate synthase 6-like	Terpenoid backbone biosynthesis (ko00900)	[I]	Lipid transport and metabolism	Putative undecaprenyl diphosphate synthase;; Putative undecaprenyl diphosphate synthase	Dehydrodolichyl diphosphate synthase CPT3 OS=Solanum lycopersicum OX=4081 GN=CPT3 PE=1 SV=1	I	Lipid transport and metabolism	hypothetical protein DVH24_037740 [Malus domestica]
ONT.10175.4	ONT.10175	--	--	--	--	--	--	--	--	--	--	--	--
ONT.10175.5	--	[I]	Lipid transport and metabolism	Molecular Function: transferase activity, transferring alkyl or aryl (other than methyl) groups (GO:0016765);;	K11778|2.5e-149|pxb:103931676|K11778 ditrans,polycis-polyprenyl diphosphate synthase [EC:2.5.1.87] | (RefSeq) dehydrodolichyl diphosphate synthase 6-like	Terpenoid backbone biosynthesis (ko00900)	[I]	Lipid transport and metabolism	Putative undecaprenyl diphosphate synthase;; Putative undecaprenyl diphosphate synthase	Dehydrodolichyl diphosphate synthase CPT3 OS=Solanum lycopersicum OX=4081 GN=CPT3 PE=1 SV=1	I	Lipid transport and metabolism	hypothetical protein DVH24_037740 [Malus domestica]
ONT.10178.1	--	[M]	Cell wall/membrane/envelope biogenesis	Cellular Component: plasma membrane (GO:0005886);; Cellular Component: integral component of membrane (GO:0016021);; Molecular Function: cellulose synthase (UDP-forming) activity (GO:0016760);; Biological Process: cellulose biosynthetic process (GO:0030244);; Molecular Function: metal ion binding (GO:0046872);; Biological Process: cell wall organization (GO:0071555);;	K10999|0.0e+00|pxb:103931678|K10999 cellulose synthase A [EC:2.4.1.12] | (RefSeq) cellulose synthase A catalytic subunit 2 [UDP-forming]-like	--	--	--	Cellulose synthase	Cellulose synthase A catalytic subunit 2 [UDP-forming] OS=Arabidopsis thaliana OX=3702 GN=CESA2 PE=1 SV=1	G	Carbohydrate transport and metabolism	cellulose synthase A catalytic subunit 2-like [Pyrus ussuriensis x Pyrus communis]
ONT.10178.2	--	--	--	Cellular Component: plasma membrane (GO:0005886);; Cellular Component: integral component of membrane (GO:0016021);; Molecular Function: cellulose synthase (UDP-forming) activity (GO:0016760);; Biological Process: cellulose biosynthetic process (GO:0030244);; Molecular Function: metal ion binding (GO:0046872);; Biological Process: cell wall organization (GO:0071555);;	K10999|0.0e+00|pxb:103931678|K10999 cellulose synthase A [EC:2.4.1.12] | (RefSeq) cellulose synthase A catalytic subunit 2 [UDP-forming]-like	--	--	--	Cellulose synthase	Cellulose synthase A catalytic subunit 2 [UDP-forming] OS=Arabidopsis thaliana OX=3702 GN=CESA2 PE=1 SV=1	G	Carbohydrate transport and metabolism	cellulose synthase A catalytic subunit 2-like [Pyrus ussuriensis x Pyrus communis]
ONT.10179.2	--	--	--	Molecular Function: structural constituent of ribosome (GO:0003735);; Cellular Component: ribosome (GO:0005840);; Biological Process: translation (GO:0006412);;	K02948|2.8e-84|mdm:103444660|K02948 small subunit ribosomal protein S11 | (RefSeq) probable ribosomal protein S11, mitochondrial	Ribosome (ko03010)	--	--	Ribosomal protein S11	Probable ribosomal protein S11, mitochondrial OS=Arabidopsis thaliana OX=3702 GN=NFD3 PE=1 SV=1	J	Translation, ribosomal structure and biogenesis	hypothetical protein C1H46_018209 [Malus baccata]
ONT.10179.3	EVM0037251	--	--	Molecular Function: structural constituent of ribosome (GO:0003735);; Cellular Component: ribosome (GO:0005840);; Biological Process: translation (GO:0006412);;	K02948|4.9e-102|mdm:103444660|K02948 small subunit ribosomal protein S11 | (RefSeq) probable ribosomal protein S11, mitochondrial	Ribosome (ko03010)	--	--	Ribosomal protein S11	Probable ribosomal protein S11, mitochondrial OS=Arabidopsis thaliana OX=3702 GN=NFD3 PE=1 SV=1	J	Translation, ribosomal structure and biogenesis	probable ribosomal protein S11, mitochondrial [Malus domestica]
ONT.1018.1	EVM0009328	[I]	Lipid transport and metabolism	Molecular Function: transferase activity, transferring alkyl or aryl (other than methyl) groups (GO:0016765);;	K11778|1.6e-144|mdm:103431546|K11778 ditrans,polycis-polyprenyl diphosphate synthase [EC:2.5.1.87] | (RefSeq) dehydrodolichyl diphosphate synthase 6-like	Terpenoid backbone biosynthesis (ko00900)	[I]	Lipid transport and metabolism	Putative undecaprenyl diphosphate synthase	Dehydrodolichyl diphosphate synthase CPT3 OS=Solanum lycopersicum OX=4081 GN=CPT3 PE=1 SV=1	I	Lipid transport and metabolism	dehydrodolichyl diphosphate synthase 6-like [Pyrus ussuriensis x Pyrus communis]
ONT.1018.2	EVM0009328	[I]	Lipid transport and metabolism	Molecular Function: transferase activity, transferring alkyl or aryl (other than methyl) groups (GO:0016765);;	K11778|1.2e-144|mdm:103431546|K11778 ditrans,polycis-polyprenyl diphosphate synthase [EC:2.5.1.87] | (RefSeq) dehydrodolichyl diphosphate synthase 6-like	Terpenoid backbone biosynthesis (ko00900)	[I]	Lipid transport and metabolism	Putative undecaprenyl diphosphate synthase	Dehydrodolichyl diphosphate synthase CPT3 OS=Solanum lycopersicum OX=4081 GN=CPT3 PE=1 SV=1	I	Lipid transport and metabolism	dehydrodolichyl diphosphate synthase 6-like [Pyrus ussuriensis x Pyrus communis]
ONT.1018.3	EVM0009328	[I]	Lipid transport and metabolism	Molecular Function: transferase activity, transferring alkyl or aryl (other than methyl) groups (GO:0016765);;	K11778|6.3e-144|mdm:103431546|K11778 ditrans,polycis-polyprenyl diphosphate synthase [EC:2.5.1.87] | (RefSeq) dehydrodolichyl diphosphate synthase 6-like	Terpenoid backbone biosynthesis (ko00900)	[I]	Lipid transport and metabolism	Putative undecaprenyl diphosphate synthase	Dehydrodolichyl diphosphate synthase CPT3 OS=Solanum lycopersicum OX=4081 GN=CPT3 PE=1 SV=1	I	Lipid transport and metabolism	dehydrodolichyl diphosphate synthase 6-like [Pyrus ussuriensis x Pyrus communis]
ONT.1018.4	EVM0009328	[I]	Lipid transport and metabolism	Molecular Function: transferase activity, transferring alkyl or aryl (other than methyl) groups (GO:0016765);;	K11778|4.9e-144|mdm:103431546|K11778 ditrans,polycis-polyprenyl diphosphate synthase [EC:2.5.1.87] | (RefSeq) dehydrodolichyl diphosphate synthase 6-like	Terpenoid backbone biosynthesis (ko00900)	[I]	Lipid transport and metabolism	Putative undecaprenyl diphosphate synthase	Dehydrodolichyl diphosphate synthase CPT3 OS=Solanum lycopersicum OX=4081 GN=CPT3 PE=1 SV=1	I	Lipid transport and metabolism	dehydrodolichyl diphosphate synthase 6-like [Pyrus ussuriensis x Pyrus communis]
ONT.1018.5	EVM0009328	[I]	Lipid transport and metabolism	Molecular Function: transferase activity, transferring alkyl or aryl (other than methyl) groups (GO:0016765);;	K11778|1.2e-144|mdm:103431546|K11778 ditrans,polycis-polyprenyl diphosphate synthase [EC:2.5.1.87] | (RefSeq) dehydrodolichyl diphosphate synthase 6-like	Terpenoid backbone biosynthesis (ko00900)	[I]	Lipid transport and metabolism	Putative undecaprenyl diphosphate synthase	Dehydrodolichyl diphosphate synthase CPT3 OS=Solanum lycopersicum OX=4081 GN=CPT3 PE=1 SV=1	I	Lipid transport and metabolism	dehydrodolichyl diphosphate synthase 6-like [Pyrus ussuriensis x Pyrus communis]
ONT.1018.6	EVM0009328	[I]	Lipid transport and metabolism	Molecular Function: transferase activity, transferring alkyl or aryl (other than methyl) groups (GO:0016765);;	K11778|4.7e-144|mdm:103431546|K11778 ditrans,polycis-polyprenyl diphosphate synthase [EC:2.5.1.87] | (RefSeq) dehydrodolichyl diphosphate synthase 6-like	Terpenoid backbone biosynthesis (ko00900)	[I]	Lipid transport and metabolism	Putative undecaprenyl diphosphate synthase	Dehydrodolichyl diphosphate synthase CPT3 OS=Solanum lycopersicum OX=4081 GN=CPT3 PE=1 SV=1	I	Lipid transport and metabolism	dehydrodolichyl diphosphate synthase 6-like [Pyrus ussuriensis x Pyrus communis]
ONT.10181.5	EVM0006110	--	--	Molecular Function: transcription factor activity, sequence-specific DNA binding (GO:0003700);; Biological Process: positive regulation of transcription, DNA-templated (GO:0045893);;	K14432|1.1e-150|pxb:103931689|K14432 ABA responsive element binding factor | (RefSeq) G-box-binding factor 4-like	Plant hormone signal transduction (ko04075)	--	--	bZIP transcription factor;; Basic region leucine zipper	G-box-binding factor 4 OS=Arabidopsis thaliana OX=3702 GN=GBF4 PE=1 SV=1	K	Transcription	PREDICTED: G-box-binding factor 4-like [Pyrus x bretschneideri]
ONT.10183.1	ONT.10183	--	--	--	--	--	--	--	--	--	--	--	--
ONT.10186.2	--	--	--	Biological Process: mRNA splicing, via spliceosome (GO:0000398);; Biological Process: nuclear-transcribed mRNA catabolic process (GO:0000956);; Molecular Function: RNA binding (GO:0003723);; Cellular Component: spliceosomal complex (GO:0005681);; Cellular Component: U6 snRNP (GO:0005688);; Cellular Component: U4/U6 x U5 tri-snRNP complex (GO:0046540);;	K12622|1.1e-35|mdm:103444637|K12622 U6 snRNA-associated Sm-like protein LSm3 | (RefSeq) sm-like protein LSM3B	RNA degradation (ko03018);; Spliceosome (ko03040)	[A]	RNA processing and modification	LSM domain	Sm-like protein LSM3B OS=Arabidopsis thaliana OX=3702 GN=LSM3B PE=1 SV=1	A	RNA processing and modification	sm-like protein LSM3B [Malus domestica]
ONT.10186.3	--	--	--	Biological Process: mRNA splicing, via spliceosome (GO:0000398);; Biological Process: nuclear-transcribed mRNA catabolic process (GO:0000956);; Molecular Function: RNA binding (GO:0003723);; Cellular Component: spliceosomal complex (GO:0005681);; Cellular Component: U6 snRNP (GO:0005688);; Cellular Component: U4/U6 x U5 tri-snRNP complex (GO:0046540);;	K12622|1.9e-25|mdm:103416292|K12622 U6 snRNA-associated Sm-like protein LSm3 | (RefSeq) sm-like protein LSM3B	RNA degradation (ko03018);; Spliceosome (ko03040)	[A]	RNA processing and modification	--	Sm-like protein LSM3A OS=Arabidopsis thaliana OX=3702 GN=LSM3A PE=1 SV=1	A	RNA processing and modification	sm-like protein LSM3B [Malus domestica]
ONT.10186.5	--	--	--	Biological Process: mRNA splicing, via spliceosome (GO:0000398);; Biological Process: nuclear-transcribed mRNA catabolic process (GO:0000956);; Molecular Function: RNA binding (GO:0003723);; Cellular Component: spliceosomal complex (GO:0005681);; Cellular Component: U6 snRNP (GO:0005688);; Cellular Component: U4/U6 x U5 tri-snRNP complex (GO:0046540);;	K12622|9.7e-26|mdm:103416292|K12622 U6 snRNA-associated Sm-like protein LSm3 | (RefSeq) sm-like protein LSM3B	RNA degradation (ko03018);; Spliceosome (ko03040)	[A]	RNA processing and modification	--	Sm-like protein LSM3A OS=Arabidopsis thaliana OX=3702 GN=LSM3A PE=1 SV=1	A	RNA processing and modification	sm-like protein LSM3B [Malus domestica]
ONT.10186.6	--	--	--	Biological Process: mRNA splicing, via spliceosome (GO:0000398);; Biological Process: nuclear-transcribed mRNA catabolic process (GO:0000956);; Molecular Function: RNA binding (GO:0003723);; Cellular Component: spliceosomal complex (GO:0005681);; Cellular Component: U6 snRNP (GO:0005688);; Cellular Component: U4/U6 x U5 tri-snRNP complex (GO:0046540);;	K12622|1.7e-43|mdm:103416292|K12622 U6 snRNA-associated Sm-like protein LSm3 | (RefSeq) sm-like protein LSM3B	RNA degradation (ko03018);; Spliceosome (ko03040)	[A]	RNA processing and modification	--	Sm-like protein LSM3B OS=Arabidopsis thaliana OX=3702 GN=LSM3B PE=1 SV=1	A	RNA processing and modification	sm-like protein LSM3B [Malus domestica]
ONT.10187.1	EVM0005261	--	--	--	K15111|3.5e-37|spen:107015750|K15111 solute carrier family 25 (mitochondrial S-adenosylmethionine transporter), member 26 | (RefSeq) LOW QUALITY PROTEIN: protein MITOFERRINLIKE 1, chloroplastic	--	--	--	Plant organelle RNA recognition domain	--	S	Function unknown	protein ROOT PRIMORDIUM DEFECTIVE 1 [Pyrus ussuriensis x Pyrus communis]
ONT.10187.11	EVM0005261	--	--	--	K15111|6.3e-168|spen:107015750|K15111 solute carrier family 25 (mitochondrial S-adenosylmethionine transporter), member 26 | (RefSeq) LOW QUALITY PROTEIN: protein MITOFERRINLIKE 1, chloroplastic	--	--	--	Plant organelle RNA recognition domain	Protein ROOT PRIMORDIUM DEFECTIVE 1 OS=Arabidopsis thaliana OX=3702 GN=RPD1 PE=1 SV=1	S	Function unknown	PREDICTED: protein ROOT PRIMORDIUM DEFECTIVE 1 [Pyrus x bretschneideri]
ONT.10187.12	--	--	--	--	--	--	--	--	--	--	--	--	--
ONT.10187.2	EVM0005261	--	--	Cellular Component: mitochondrion (GO:0005739);; Biological Process: mitochondrial electron transport, ubiquinol to cytochrome c (GO:0006122);; Molecular Function: ubiquinol-cytochrome-c reductase activity (GO:0008121);;	K00416|3.1e-08|mdm:103402150|K00416 ubiquinol-cytochrome c reductase subunit 6 | (RefSeq) cytochrome b-c1 complex subunit 6-like	Oxidative phosphorylation (ko00190)	[C]	Energy production and conversion	--	Cytochrome b-c1 complex subunit 6-1, mitochondrial OS=Arabidopsis thaliana OX=3702 GN=QCR6-1 PE=1 SV=1	O	Posttranslational modification, protein turnover, chaperones	PREDICTED: uncharacterized protein LOC103928885 [Pyrus x bretschneideri]
ONT.10187.3	EVM0005261	--	--	Cellular Component: mitochondrion (GO:0005739);; Biological Process: mitochondrial electron transport, ubiquinol to cytochrome c (GO:0006122);; Molecular Function: ubiquinol-cytochrome-c reductase activity (GO:0008121);;	K00416|1.3e-09|mdm:103402150|K00416 ubiquinol-cytochrome c reductase subunit 6 | (RefSeq) cytochrome b-c1 complex subunit 6-like	Oxidative phosphorylation (ko00190)	[C]	Energy production and conversion	--	Cytochrome b-c1 complex subunit 6-1, mitochondrial OS=Arabidopsis thaliana OX=3702 GN=QCR6-1 PE=1 SV=1	O	Posttranslational modification, protein turnover, chaperones	PREDICTED: uncharacterized protein LOC103928885 [Pyrus x bretschneideri]
ONT.10187.4	EVM0005261	--	--	--	K15111|6.9e-168|spen:107015750|K15111 solute carrier family 25 (mitochondrial S-adenosylmethionine transporter), member 26 | (RefSeq) LOW QUALITY PROTEIN: protein MITOFERRINLIKE 1, chloroplastic	--	--	--	Plant organelle RNA recognition domain	Protein ROOT PRIMORDIUM DEFECTIVE 1 OS=Arabidopsis thaliana OX=3702 GN=RPD1 PE=1 SV=1	S	Function unknown	PREDICTED: protein ROOT PRIMORDIUM DEFECTIVE 1 [Pyrus x bretschneideri]
ONT.10187.5	EVM0005261	--	--	--	K15111|1.2e-167|spen:107015750|K15111 solute carrier family 25 (mitochondrial S-adenosylmethionine transporter), member 26 | (RefSeq) LOW QUALITY PROTEIN: protein MITOFERRINLIKE 1, chloroplastic	--	--	--	Plant organelle RNA recognition domain	Protein ROOT PRIMORDIUM DEFECTIVE 1 OS=Arabidopsis thaliana OX=3702 GN=RPD1 PE=1 SV=1	S	Function unknown	PREDICTED: protein ROOT PRIMORDIUM DEFECTIVE 1 [Pyrus x bretschneideri]
ONT.10187.7	EVM0005261	--	--	--	K15111|8.1e-168|spen:107015750|K15111 solute carrier family 25 (mitochondrial S-adenosylmethionine transporter), member 26 | (RefSeq) LOW QUALITY PROTEIN: protein MITOFERRINLIKE 1, chloroplastic	--	--	--	Plant organelle RNA recognition domain	Protein ROOT PRIMORDIUM DEFECTIVE 1 OS=Arabidopsis thaliana OX=3702 GN=RPD1 PE=1 SV=1	S	Function unknown	PREDICTED: protein ROOT PRIMORDIUM DEFECTIVE 1 [Pyrus x bretschneideri]
ONT.10187.8	EVM0005261	--	--	Molecular Function: molecular_function (GO:0003674);; Molecular Function: catalytic activity (GO:0003824);; Molecular Function: binding (GO:0005488);; Cellular Component: cellular_component (GO:0005575);; Cellular Component: intracellular (GO:0005622);; Cellular Component: cell (GO:0005623);; Cellular Component: nucleus (GO:0005634);; Cellular Component: cytoplasm (GO:0005737);; Cellular Componen…	--	--	--	--	--	--	O	Posttranslational modification, protein turnover, chaperones	PREDICTED: uncharacterized protein LOC103928885 [Pyrus x bretschneideri]
ONT.10187.9	EVM0005261	--	--	Cellular Component: mitochondrion (GO:0005739);; Biological Process: mitochondrial electron transport, ubiquinol to cytochrome c (GO:0006122);; Molecular Function: ubiquinol-cytochrome-c reductase activity (GO:0008121);;	K00416|7.5e-10|mdm:103402150|K00416 ubiquinol-cytochrome c reductase subunit 6 | (RefSeq) cytochrome b-c1 complex subunit 6-like	Oxidative phosphorylation (ko00190)	[C]	Energy production and conversion	--	Cytochrome b-c1 complex subunit 6-1, mitochondrial OS=Arabidopsis thaliana OX=3702 GN=QCR6-1 PE=1 SV=1	O	Posttranslational modification, protein turnover, chaperones	cytochrome b-c1 complex subunit 6-like [Pyrus ussuriensis x Pyrus communis]
ONT.10188.1	EVM0014633	--	--	Cellular Component: mitochondrial inner membrane (GO:0005743);; Biological Process: mitochondrial electron transport, ubiquinol to cytochrome c (GO:0006122);; Molecular Function: ubiquinol-cytochrome-c reductase activity (GO:0008121);; Cellular Component: respiratory chain (GO:0070469);;	K00416|5.1e-35|mdm:103402150|K00416 ubiquinol-cytochrome c reductase subunit 6 | (RefSeq) cytochrome b-c1 complex subunit 6-like	Oxidative phosphorylation (ko00190)	[C]	Energy production and conversion	--	Cytochrome b-c1 complex subunit 6-1, mitochondrial OS=Arabidopsis thaliana OX=3702 GN=QCR6-1 PE=1 SV=1	C	Energy production and conversion	cytochrome b-c1 complex subunit 6-like [Malus domestica]
ONT.10188.2	EVM0014633	--	--	Cellular Component: mitochondrial inner membrane (GO:0005743);; Biological Process: mitochondrial electron transport, ubiquinol to cytochrome c (GO:0006122);; Molecular Function: ubiquinol-cytochrome-c reductase activity (GO:0008121);; Cellular Component: respiratory chain (GO:0070469);;	K00416|1.1e-34|mdm:103402150|K00416 ubiquinol-cytochrome c reductase subunit 6 | (RefSeq) cytochrome b-c1 complex subunit 6-like	Oxidative phosphorylation (ko00190)	[C]	Energy production and conversion	Ubiquinol-cytochrome C reductase hinge protein	Cytochrome b-c1 complex subunit 6-1, mitochondrial OS=Arabidopsis thaliana OX=3702 GN=QCR6-1 PE=1 SV=1	C	Energy production and conversion	cytochrome b-c1 complex subunit 6-like [Malus domestica]
ONT.10188.3	EVM0014633	--	--	Cellular Component: cellular_component (GO:0005575);; Cellular Component: intracellular (GO:0005622);; Cellular Component: cell (GO:0005623);; Cellular Component: cytoplasm (GO:0005737);; Cellular Component: mitochondrion (GO:0005739);; Cellular Component: mitochondrial envelope (GO:0005740);; Cellular Component: mitochondrial inner membrane (GO:0005743);; Biological Process: mitochondrial electr…	K00416|2.2e-35|mdm:103402150|K00416 ubiquinol-cytochrome c reductase subunit 6 | (RefSeq) cytochrome b-c1 complex subunit 6-like	Oxidative phosphorylation (ko00190)	[C]	Energy production and conversion	Ubiquinol-cytochrome C reductase hinge protein	Cytochrome b-c1 complex subunit 6-1, mitochondrial OS=Arabidopsis thaliana OX=3702 GN=QCR6-1 PE=1 SV=1	C	Energy production and conversion	cytochrome b-c1 complex subunit 6-like [Pyrus ussuriensis x Pyrus communis]
ONT.10188.4	--	--	--	Cellular Component: mitochondrial inner membrane (GO:0005743);; Biological Process: mitochondrial electron transport, ubiquinol to cytochrome c (GO:0006122);; Molecular Function: ubiquinol-cytochrome-c reductase activity (GO:0008121);; Cellular Component: respiratory chain (GO:0070469);;	K00416|4.3e-35|mdm:103402150|K00416 ubiquinol-cytochrome c reductase subunit 6 | (RefSeq) cytochrome b-c1 complex subunit 6-like	Oxidative phosphorylation (ko00190)	[C]	Energy production and conversion	Ubiquinol-cytochrome C reductase hinge protein	Cytochrome b-c1 complex subunit 6-1, mitochondrial OS=Arabidopsis thaliana OX=3702 GN=QCR6-1 PE=1 SV=1	C	Energy production and conversion	cytochrome b-c1 complex subunit 6-like [Malus domestica]
ONT.10191.1	EVM0027088	--	--	Cellular Component: integral component of membrane (GO:0016021);; Molecular Function: pectinesterase activity (GO:0030599);; Biological Process: cell wall modification (GO:0042545);; Molecular Function: aspartyl esterase activity (GO:0045330);;	K01051|1.0e-14|pmum:103333123|K01051 pectinesterase [EC:3.1.1.11] | (RefSeq) putative pectinesterase 63	Pentose and glucuronate interconversions (ko00040)	--	--	--	--	--	--	hypothetical protein DVH24_034687 [Malus domestica]
ONT.10191.2	EVM0027088	--	--	--	K01051|1.0e-14|pmum:103333123|K01051 pectinesterase [EC:3.1.1.11] | (RefSeq) putative pectinesterase 63	Pentose and glucuronate interconversions (ko00040)	--	--	--	--	--	--	hypothetical protein D8674_001052 [Pyrus ussuriensis x Pyrus communis]
ONT.10191.3	EVM0027088	--	--	Biological Process: signal transduction (GO:0007165);; Molecular Function: ADP binding (GO:0043531);;	K01051|1.1e-14|pmum:103333123|K01051 pectinesterase [EC:3.1.1.11] | (RefSeq) putative pectinesterase 63	Pentose and glucuronate interconversions (ko00040)	--	--	--	--	--	--	TMV resistance protein N-like [Pyrus ussuriensis x Pyrus communis]
ONT.10191.4	--	--	--	--	--	--	--	--	--	--	--	--	hypothetical protein D8674_001052 [Pyrus ussuriensis x Pyrus communis]
ONT.10191.5	EVM0027088	--	--	--	K01051|1.1e-14|pmum:103333123|K01051 pectinesterase [EC:3.1.1.11] | (RefSeq) putative pectinesterase 63	Pentose and glucuronate interconversions (ko00040)	--	--	--	--	--	--	hypothetical protein D8674_001052 [Pyrus ussuriensis x Pyrus communis]
ONT.10191.6	--	--	--	--	--	--	--	--	--	--	--	--	hypothetical protein D8674_001052 [Pyrus ussuriensis x Pyrus communis]
ONT.10191.7	EVM0027088	--	--	Biological Process: signal transduction (GO:0007165);; Molecular Function: ADP binding (GO:0043531);;	K01051|1.1e-14|pmum:103333123|K01051 pectinesterase [EC:3.1.1.11] | (RefSeq) putative pectinesterase 63	Pentose and glucuronate interconversions (ko00040)	--	--	--	--	--	--	TMV resistance protein N-like [Pyrus ussuriensis x Pyrus communis]
ONT.10191.8	--	--	--	Cellular Component: integral component of membrane (GO:0016021);; Molecular Function: pectinesterase activity (GO:0030599);; Biological Process: cell wall modification (GO:0042545);; Molecular Function: aspartyl esterase activity (GO:0045330);;	K01051|1.1e-14|pmum:103333123|K01051 pectinesterase [EC:3.1.1.11] | (RefSeq) putative pectinesterase 63	Pentose and glucuronate interconversions (ko00040)	--	--	--	--	G	Carbohydrate transport and metabolism	hypothetical protein DVH24_034687 [Malus domestica]
ONT.10192.1	--	--	--	Cellular Component: THO complex part of transcription export complex (GO:0000445);; Biological Process: mRNA processing (GO:0006397);;	K13176|3.8e-99|pxb:103958001|K13176 THO complex subunit 7 | (RefSeq) THO complex subunit 7A-like isoform X2	RNA transport (ko03013)	[S]	Function unknown	Tho complex subunit 7	THO complex subunit 7A OS=Arabidopsis thaliana OX=3702 GN=THO7A PE=1 SV=1	S	Function unknown	PREDICTED: THO complex subunit 7A-like isoform X2 [Pyrus x bretschneideri]
ONT.10192.2	--	--	--	--	--	--	--	--	--	--	--	--	hypothetical protein C1H46_010761 [Malus baccata]
ONT.10192.3	--	--	--	--	--	--	--	--	--	--	--	--	hypothetical protein C1H46_010761 [Malus baccata]
ONT.10192.4	ONT.10192	--	--	--	K14404|2.2e-31|pxb:103946123|K14404 cleavage and polyadenylation specificity factor subunit 4 | (RefSeq) CAR1 transcription factor isoform X1	mRNA surveillance pathway (ko03015)	--	--	--	--	S	Function unknown	hypothetical protein C1H46_004149 [Malus baccata]
ONT.10192.5	ONT.10192	--	--	--	K14404|2.3e-31|pxb:103946123|K14404 cleavage and polyadenylation specificity factor subunit 4 | (RefSeq) CAR1 transcription factor isoform X1	mRNA surveillance pathway (ko03015)	--	--	--	--	S	Function unknown	hypothetical protein C1H46_004149 [Malus baccata]
ONT.10192.6	ONT.10192	--	--	--	K14404|9.9e-09|pxb:103946123|K14404 cleavage and polyadenylation specificity factor subunit 4 | (RefSeq) CAR1 transcription factor isoform X1	mRNA surveillance pathway (ko03015)	--	--	--	--	S	Function unknown	hypothetical protein D8674_000980 [Pyrus ussuriensis x Pyrus communis]
ONT.10193.1	ONT.10193	--	--	--	--	--	--	--	--	--	--	--	--
ONT.10194.1	EVM0004317	--	--	Molecular Function: transcription factor activity, sequence-specific DNA binding (GO:0003700);;	K20557|2.9e-203|mdm:103402159|K20557 transcription factor VIP1 | (RefSeq) transcription factor VIP1-like	MAPK signaling pathway - plant (ko04016)	--	--	bZIP transcription factor;; Basic region leucine zipper;; bZIP Maf transcription factor	Transcription factor VIP1 OS=Arabidopsis thaliana OX=3702 GN=VIP1 PE=1 SV=1	K	Transcription	transcription factor VIP1-like [Malus domestica]
ONT.10194.2	EVM0004317	--	--	Molecular Function: transcription factor activity, sequence-specific DNA binding (GO:0003700);;	K20557|1.8e-19|pxb:103957990|K20557 transcription factor VIP1 | (RefSeq) transcription factor VIP1-like	MAPK signaling pathway - plant (ko04016)	--	--	--	--	K	Transcription	PREDICTED: transcription factor VIP1-like [Pyrus x bretschneideri]
ONT.10195.1	EVM0003437	--	--	--	K17710|1.0e-06|csat:104747740|K17710 pentatricopeptide repeat domain-containing protein 1 | (RefSeq) pentatricopeptide repeat-containing protein At2g18940, chloroplastic	--	[R]	General function prediction only	PPR repeat;; PPR repeat family;; Pentatricopeptide repeat domain	Pentatricopeptide repeat-containing protein At2g20710, mitochondrial OS=Arabidopsis thaliana OX=3702 GN=At2g20710 PE=2 SV=1	S	Function unknown	hypothetical protein C1H46_000820 [Malus baccata]
ONT.10196.1	EVM0013199	--	--	--	--	--	[R]	General function prediction only	PPR repeat;; PPR repeat family;; Pentatricopeptide repeat domain;; PPR repeat	Pentatricopeptide repeat-containing protein At2g20710, mitochondrial OS=Arabidopsis thaliana OX=3702 GN=At2g20710 PE=2 SV=1	S	Function unknown	PREDICTED: pentatricopeptide repeat-containing protein At2g20710, mitochondrial-like [Pyrus x bretschneideri]
ONT.10197.1	ONT.10197	--	--	Molecular Function: zinc ion binding (GO:0008270);;	K10663|1.1e-07|zma:103637679|K10663 E3 ubiquitin-protein ligase ATL4 [EC:2.3.2.27] | (RefSeq) RING-H2 finger protein ATL5	--	[O]	Posttranslational modification, protein turnover, chaperones	RING-H2 zinc finger domain;; Ring finger domain;; Zinc finger, C3HC4 type (RING finger);; Zinc finger, C3HC4 type (RING finger)	RING-H2 finger protein ATL70 OS=Arabidopsis thaliana OX=3702 GN=ATL70 PE=2 SV=1	O	Posttranslational modification, protein turnover, chaperones	RING-H2 finger protein ATL70-like [Pyrus ussuriensis x Pyrus communis]
ONT.10198.2	--	[M]	Cell wall/membrane/envelope biogenesis	Molecular Function: protein kinase activity (GO:0004672);; Molecular Function: ATP binding (GO:0005524);;	K04424|2.2e-58|gab:108457100|K04424 sterile alpha motif and leucine zipper containing kinase AZK [EC:2.7.11.25] | (RefSeq) serine/threonine-protein kinase EDR1	--	[T]	Signal transduction mechanisms	Protein tyrosine and serine/threonine kinase;; Protein kinase domain;; ACT domain;; Fungal protein kinase	Serine/threonine-protein kinase STY46 OS=Arabidopsis thaliana OX=3702 GN=STY46 PE=1 SV=1	T	Signal transduction mechanisms	PREDICTED: serine/threonine-protein kinase STY8-like isoform X1 [Pyrus x bretschneideri]
ONT.10199.1	ONT.10199	--	--	--	--	--	--	--	--	--	--	--	--
ONT.1020.1	EVM0031792	[J]	Translation, ribosomal structure and biogenesis	Molecular Function: RNA binding (GO:0003723);; Biological Process: RNA processing (GO:0006396);; Molecular Function: nucleotidyltransferase activity (GO:0016779);;	--	--	[J]	Translation, ribosomal structure and biogenesis	Poly A polymerase head domain	--	J	Translation, ribosomal structure and biogenesis	hypothetical protein D8674_014100 [Pyrus ussuriensis x Pyrus communis]
ONT.1020.10	--	--	--	Molecular Function: RNA binding (GO:0003723);; Biological Process: RNA processing (GO:0006396);; Molecular Function: nucleotidyltransferase activity (GO:0016779);;	--	--	--	--	--	--	J	Translation, ribosomal structure and biogenesis	PREDICTED: uncharacterized protein LOC103929612 [Pyrus x bretschneideri]
ONT.1020.2	EVM0031792	[J]	Translation, ribosomal structure and biogenesis	Molecular Function: RNA binding (GO:0003723);; Biological Process: RNA processing (GO:0006396);; Molecular Function: nucleotidyltransferase activity (GO:0016779);;	--	--	[J]	Translation, ribosomal structure and biogenesis	Poly A polymerase head domain;; Probable RNA and SrmB- binding site of polymerase A	--	J	Translation, ribosomal structure and biogenesis	hypothetical protein D8674_014100 [Pyrus ussuriensis x Pyrus communis]
ONT.1020.3	EVM0031792	[J]	Translation, ribosomal structure and biogenesis	Molecular Function: RNA binding (GO:0003723);; Biological Process: RNA processing (GO:0006396);; Molecular Function: nucleotidyltransferase activity (GO:0016779);;	--	--	[J]	Translation, ribosomal structure and biogenesis	Poly A polymerase head domain;; Probable RNA and SrmB- binding site of polymerase A	--	J	Translation, ribosomal structure and biogenesis	PREDICTED: uncharacterized protein LOC103929612 [Pyrus x bretschneideri]
ONT.1020.4	EVM0031792	[J]	Translation, ribosomal structure and biogenesis	Molecular Function: RNA binding (GO:0003723);; Biological Process: RNA processing (GO:0006396);; Molecular Function: nucleotidyltransferase activity (GO:0016779);;	--	--	[J]	Translation, ribosomal structure and biogenesis	Poly A polymerase head domain	--	J	Translation, ribosomal structure and biogenesis	hypothetical protein D8674_014100 [Pyrus ussuriensis x Pyrus communis]
ONT.1020.5	--	[J]	Translation, ribosomal structure and biogenesis	Molecular Function: RNA binding (GO:0003723);; Biological Process: RNA processing (GO:0006396);; Molecular Function: nucleotidyltransferase activity (GO:0016779);;	--	--	[J]	Translation, ribosomal structure and biogenesis	Probable RNA and SrmB- binding site of polymerase A;; Poly A polymerase head domain	--	J	Translation, ribosomal structure and biogenesis	PREDICTED: uncharacterized protein LOC103929612 [Pyrus x bretschneideri]
ONT.1020.7	--	[J]	Translation, ribosomal structure and biogenesis	Molecular Function: RNA binding (GO:0003723);; Biological Process: RNA processing (GO:0006396);; Molecular Function: nucleotidyltransferase activity (GO:0016779);;	--	--	[J]	Translation, ribosomal structure and biogenesis	Probable RNA and SrmB- binding site of polymerase A;; Poly A polymerase head domain	--	J	Translation, ribosomal structure and biogenesis	PREDICTED: uncharacterized protein LOC103929612 [Pyrus x bretschneideri]
ONT.10200.1	ONT.10200	--	--	Biological Process: floral organ abscission (GO:0010227);;	--	--	--	--	--	--	--	--	protein IDA-LIKE 5-like [Pyrus ussuriensis x Pyrus communis]
ONT.10200.2	ONT.10200	--	--	Biological Process: floral organ abscission (GO:0010227);;	--	--	--	--	--	--	--	--	protein IDA-LIKE 5-like [Pyrus ussuriensis x Pyrus communis]
ONT.10201.1	--	--	--	--	--	--	--	--	--	Protein Iojap-related, mitochondrial OS=Arabidopsis thaliana OX=3702 GN=At1g67620 PE=2 SV=1	--	--	PREDICTED: uncharacterized protein LOC103939662 [Pyrus x bretschneideri]
ONT.10201.10	--	--	--	Biological Process: signal transduction (GO:0007165);; Molecular Function: ADP binding (GO:0043531);;	--	--	--	--	--	--	S	Function unknown	TMV resistance protein N-like [Pyrus ussuriensis x Pyrus communis]
ONT.10201.11	--	--	--	Molecular Function: molecular_function (GO:0003674);; Molecular Function: binding (GO:0005488);; Cellular Component: cellular_component (GO:0005575);; Cellular Component: intracellular (GO:0005622);; Cellular Component: cell (GO:0005623);; Cellular Component: cytoplasm (GO:0005737);; Cellular Component: mitochondrion (GO:0005739);; Biological Process: regulation of translation (GO:0006417);; Biol…	--	--	--	--	--	Protein Iojap-related, mitochondrial OS=Arabidopsis thaliana OX=3702 GN=At1g67620 PE=2 SV=1	S	Function unknown	hypothetical protein C1H46_017674 [Malus baccata]
ONT.10201.12	--	--	--	Molecular Function: molecular_function (GO:0003674);; Molecular Function: binding (GO:0005488);; Cellular Component: cellular_component (GO:0005575);; Cellular Component: intracellular (GO:0005622);; Cellular Component: cell (GO:0005623);; Cellular Component: cytoplasm (GO:0005737);; Cellular Component: mitochondrion (GO:0005739);; Biological Process: regulation of translation (GO:0006417);; Biol…	--	--	[S]	Function unknown	--	Protein Iojap-related, mitochondrial OS=Arabidopsis thaliana OX=3702 GN=At1g67620 PE=2 SV=1	S	Function unknown	unknown [Glycine max]
ONT.10201.13	--	--	--	Molecular Function: molecular_function (GO:0003674);; Molecular Function: binding (GO:0005488);; Cellular Component: cellular_component (GO:0005575);; Cellular Component: intracellular (GO:0005622);; Cellular Component: cell (GO:0005623);; Cellular Component: cytoplasm (GO:0005737);; Cellular Component: mitochondrion (GO:0005739);; Biological Process: regulation of translation (GO:0006417);; Biol…	--	--	--	--	--	Protein Iojap-related, mitochondrial OS=Arabidopsis thaliana OX=3702 GN=At1g67620 PE=2 SV=1	S	Function unknown	hypothetical protein C1H46_017674 [Malus baccata]
ONT.10201.2	ONT.10201	--	--	Molecular Function: molecular_function (GO:0003674);; Molecular Function: binding (GO:0005488);; Cellular Component: cellular_component (GO:0005575);; Cellular Component: intracellular (GO:0005622);; Cellular Component: cell (GO:0005623);; Cellular Component: cytoplasm (GO:0005737);; Cellular Component: mitochondrion (GO:0005739);; Biological Process: regulation of translation (GO:0006417);; Biol…	--	--	--	--	--	--	S	Function unknown	hypothetical protein C1H46_017674 [Malus baccata]
ONT.10201.3	--	--	--	--	--	--	[S]	Function unknown	--	Protein Iojap-related, mitochondrial OS=Arabidopsis thaliana OX=3702 GN=At1g67620 PE=2 SV=1	--	--	PREDICTED: uncharacterized protein LOC103939662 [Pyrus x bretschneideri]
ONT.10201.4	ONT.10201	--	--	Molecular Function: molecular_function (GO:0003674);; Molecular Function: binding (GO:0005488);; Cellular Component: cellular_component (GO:0005575);; Cellular Component: intracellular (GO:0005622);; Cellular Component: cell (GO:0005623);; Cellular Component: cytoplasm (GO:0005737);; Cellular Component: mitochondrion (GO:0005739);; Biological Process: regulation of translation (GO:0006417);; Biol…	--	--	--	--	--	Protein Iojap-related, mitochondrial OS=Arabidopsis thaliana OX=3702 GN=At1g67620 PE=2 SV=1	S	Function unknown	hypothetical protein C1H46_017674 [Malus baccata]
ONT.10201.5	--	--	--	--	--	--	--	--	--	--	--	--	hypothetical protein DVH24_041005 [Malus domestica]
ONT.10201.6	--	--	--	Molecular Function: molecular_function (GO:0003674);; Molecular Function: binding (GO:0005488);; Cellular Component: cellular_component (GO:0005575);; Cellular Component: intracellular (GO:0005622);; Cellular Component: cell (GO:0005623);; Cellular Component: cytoplasm (GO:0005737);; Cellular Component: mitochondrion (GO:0005739);; Biological Process: regulation of translation (GO:0006417);; Biol…	--	--	--	--	--	Protein Iojap-related, mitochondrial OS=Arabidopsis thaliana OX=3702 GN=At1g67620 PE=2 SV=1	S	Function unknown	hypothetical protein DVH24_041005 [Malus domestica]
ONT.10201.7	--	--	--	Molecular Function: molecular_function (GO:0003674);; Molecular Function: binding (GO:0005488);; Cellular Component: cellular_component (GO:0005575);; Cellular Component: intracellular (GO:0005622);; Cellular Component: cell (GO:0005623);; Cellular Component: cytoplasm (GO:0005737);; Cellular Component: mitochondrion (GO:0005739);; Biological Process: regulation of translation (GO:0006417);; Biol…	--	--	[S]	Function unknown	--	Protein Iojap-related, mitochondrial OS=Arabidopsis thaliana OX=3702 GN=At1g67620 PE=2 SV=1	S	Function unknown	hypothetical protein DVH24_041005 [Malus domestica]
ONT.10201.8	--	--	--	Molecular Function: molecular_function (GO:0003674);; Molecular Function: binding (GO:0005488);; Cellular Component: cellular_component (GO:0005575);; Cellular Component: intracellular (GO:0005622);; Cellular Component: cell (GO:0005623);; Cellular Component: cytoplasm (GO:0005737);; Cellular Component: mitochondrion (GO:0005739);; Biological Process: regulation of translation (GO:0006417);; Biol…	--	--	--	--	--	Protein Iojap-related, mitochondrial OS=Arabidopsis thaliana OX=3702 GN=At1g67620 PE=2 SV=1	S	Function unknown	Uncharacterized protein ybeB [Cajanus cajan]
ONT.10201.9	ONT.10201	--	--	Molecular Function: molecular_function (GO:0003674);; Molecular Function: binding (GO:0005488);; Cellular Component: cellular_component (GO:0005575);; Cellular Component: intracellular (GO:0005622);; Cellular Component: cell (GO:0005623);; Cellular Component: cytoplasm (GO:0005737);; Cellular Component: mitochondrion (GO:0005739);; Biological Process: regulation of translation (GO:0006417);; Biol…	--	--	--	--	--	--	S	Function unknown	hypothetical protein C1H46_017674 [Malus baccata]
ONT.10202.3	--	--	--	Molecular Function: metal ion binding (GO:0046872);;	--	--	--	--	--	--	--	--	hypothetical protein D8674_025684 [Pyrus ussuriensis x Pyrus communis]
ONT.10203.1	EVM0006287	--	--	Molecular Function: DNA binding (GO:0003677);; Cellular Component: nucleus (GO:0005634);; Biological Process: regulation of transcription, DNA-templated (GO:0006355);;	K20043|6.8e-11|aip:107640400|K20043 clathrin coat assembly protein AP180 | (RefSeq) putative clathrin assembly protein At5g35200	--	--	--	Dof domain, zinc finger;; Dof domain, zinc finger	Dof zinc finger protein DOF1.2 OS=Arabidopsis thaliana OX=3702 GN=DOF1.2 PE=2 SV=1	K	Transcription	dof zinc finger protein DOF1.2-like [Pyrus ussuriensis x Pyrus communis]
ONT.10205.1	EVM0041217	--	--	Molecular Function: transcription factor activity, sequence-specific DNA binding (GO:0003700);; Cellular Component: nucleus (GO:0005634);;	K14494|6.3e-59|lang:109359068|K14494 DELLA protein | (RefSeq) DELLA protein GAI-like	Plant hormone signal transduction (ko04075)	--	--	GRAS domain family	Scarecrow-like protein 1 OS=Arabidopsis thaliana OX=3702 GN=SCL1 PE=2 SV=1	K	Transcription	PREDICTED: scarecrow-like protein 1 isoform X2 [Pyrus x bretschneideri]
ONT.10205.2	--	--	--	Molecular Function: transcription factor activity, sequence-specific DNA binding (GO:0003700);; Cellular Component: nucleus (GO:0005634);;	K14494|6.2e-59|lang:109359068|K14494 DELLA protein | (RefSeq) DELLA protein GAI-like	Plant hormone signal transduction (ko04075)	--	--	GRAS domain family	Scarecrow-like protein 1 OS=Arabidopsis thaliana OX=3702 GN=SCL1 PE=2 SV=1	K	Transcription	PREDICTED: scarecrow-like protein 1 isoform X1 [Pyrus x bretschneideri]
ONT.10205.3	EVM0041217	--	--	Molecular Function: transcription factor activity, sequence-specific DNA binding (GO:0003700);; Cellular Component: nucleus (GO:0005634);;	K14494|5.0e-59|lang:109359068|K14494 DELLA protein | (RefSeq) DELLA protein GAI-like	Plant hormone signal transduction (ko04075)	--	--	GRAS domain family	Scarecrow-like protein 1 OS=Arabidopsis thaliana OX=3702 GN=SCL1 PE=2 SV=1	K	Transcription	PREDICTED: scarecrow-like protein 1 isoform X2 [Pyrus x bretschneideri]
ONT.10206.1	EVM0011155	--	--	Molecular Function: nucleic acid binding (GO:0003676);; Molecular Function: zinc ion binding (GO:0008270);; Biological Process: mature ribosome assembly (GO:0042256);;	K14574|5.4e-174|pxb:103957892|K14574 ribosome maturation protein SDO1 | (RefSeq) ribosome maturation protein SBDS	Ribosome biogenesis in eukaryotes (ko03008)	[J]	Translation, ribosomal structure and biogenesis	SBDS protein C-terminal domain;; Shwachman-Bodian-Diamond syndrome (SBDS) protein	--	J	Translation, ribosomal structure and biogenesis	ribosome maturation protein SBDS [Pyrus ussuriensis x Pyrus communis]
ONT.10206.2	EVM0011155	--	--	Molecular Function: nucleic acid binding (GO:0003676);; Molecular Function: zinc ion binding (GO:0008270);; Biological Process: mature ribosome assembly (GO:0042256);;	K14574|5.2e-174|pxb:103957892|K14574 ribosome maturation protein SDO1 | (RefSeq) ribosome maturation protein SBDS	Ribosome biogenesis in eukaryotes (ko03008)	[J]	Translation, ribosomal structure and biogenesis	SBDS protein C-terminal domain;; Shwachman-Bodian-Diamond syndrome (SBDS) protein	--	J	Translation, ribosomal structure and biogenesis	ribosome maturation protein SBDS [Pyrus ussuriensis x Pyrus communis]
ONT.10206.3	--	--	--	Molecular Function: nucleic acid binding (GO:0003676);; Molecular Function: zinc ion binding (GO:0008270);; Biological Process: mature ribosome assembly (GO:0042256);;	K14574|4.0e-101|pxb:103957892|K14574 ribosome maturation protein SDO1 | (RefSeq) ribosome maturation protein SBDS	Ribosome biogenesis in eukaryotes (ko03008)	[J]	Translation, ribosomal structure and biogenesis	Shwachman-Bodian-Diamond syndrome (SBDS) protein	--	J	Translation, ribosomal structure and biogenesis	ribosome maturation protein SBDS [Pyrus ussuriensis x Pyrus communis]
ONT.10206.4	EVM0011155	--	--	Molecular Function: nucleic acid binding (GO:0003676);; Molecular Function: zinc ion binding (GO:0008270);; Biological Process: mature ribosome assembly (GO:0042256);;	K14574|5.9e-174|pxb:103957892|K14574 ribosome maturation protein SDO1 | (RefSeq) ribosome maturation protein SBDS	Ribosome biogenesis in eukaryotes (ko03008)	[J]	Translation, ribosomal structure and biogenesis	SBDS protein C-terminal domain	--	J	Translation, ribosomal structure and biogenesis	ribosome maturation protein SBDS [Pyrus ussuriensis x Pyrus communis]
ONT.10207.4	EVM0012057	[J]	Translation, ribosomal structure and biogenesis	Molecular Function: tRNA binding (GO:0000049);; Molecular Function: glutamate-tRNA ligase activity (GO:0004818);; Molecular Function: ATP binding (GO:0005524);; Biological Process: glutamyl-tRNA aminoacylation (GO:0006424);; Molecular Function: zinc ion binding (GO:0008270);;	K01885|9.4e-181|pxb:103957891|K01885 glutamyl-tRNA synthetase [EC:6.1.1.17] | (RefSeq) glutamate--tRNA ligase, chloroplastic/mitochondrial-like isoform X1	Porphyrin and chlorophyll metabolism (ko00860);; Aminoacyl-tRNA biosynthesis (ko00970)	[J]	Translation, ribosomal structure and biogenesis	tRNA synthetases class I (E and Q), catalytic domain;; tRNA synthetases class I (E and Q), catalytic domain	Glutamate--tRNA ligase, chloroplastic/mitochondrial OS=Nicotiana tabacum OX=4097 PE=2 SV=1	J	Translation, ribosomal structure and biogenesis	PREDICTED: glutamate--tRNA ligase, chloroplastic/mitochondrial-like isoform X1 [Pyrus x bretschneideri]
ONT.10207.5	EVM0012057	[J]	Translation, ribosomal structure and biogenesis	Molecular Function: tRNA binding (GO:0000049);; Molecular Function: glutamate-tRNA ligase activity (GO:0004818);; Molecular Function: ATP binding (GO:0005524);; Biological Process: glutamyl-tRNA aminoacylation (GO:0006424);; Molecular Function: zinc ion binding (GO:0008270);;	K01885|0.0e+00|pxb:103957891|K01885 glutamyl-tRNA synthetase [EC:6.1.1.17] | (RefSeq) glutamate--tRNA ligase, chloroplastic/mitochondrial-like isoform X1	Porphyrin and chlorophyll metabolism (ko00860);; Aminoacyl-tRNA biosynthesis (ko00970)	[J]	Translation, ribosomal structure and biogenesis	tRNA synthetases class I (E and Q), catalytic domain	Glutamate--tRNA ligase, chloroplastic/mitochondrial OS=Arabidopsis thaliana OX=3702 GN=OVA3 PE=1 SV=1	J	Translation, ribosomal structure and biogenesis	glutamate--tRNA ligase [Pyrus ussuriensis x Pyrus communis]
ONT.10208.1	ONT.10208	--	--	--	--	--	--	--	--	--	--	--	--
ONT.10208.2	ONT.10208	--	--	--	--	--	--	--	--	--	--	--	--
ONT.10208.3	ONT.10208	--	--	--	--	--	--	--	--	--	--	--	--
ONT.10208.4	ONT.10208	--	--	--	--	--	--	--	--	--	--	--	--
ONT.1021.1	EVM0024345	--	--	Cellular Component: host cell nucleus (GO:0042025);;	K21777|9.9e-128|pxb:103929611|K21777 G2/mitotic-specific cyclin-B, other | (RefSeq) G2/mitotic-specific cyclin-2	--	[D]	Cell cycle control, cell division, chromosome partitioning	Cyclin, N-terminal domain;; Cyclin, C-terminal domain;; Cyclin, N-terminal domain	G2/mitotic-specific cyclin-1 OS=Medicago sativa subsp. varia OX=36902 PE=2 SV=1	D	Cell cycle control, cell division, chromosome partitioning	PREDICTED: G2/mitotic-specific cyclin-2 [Pyrus x bretschneideri]
ONT.10210.1	ONT.10210	--	--	--	--	--	--	--	--	--	--	--	--
ONT.10211.5	--	--	--	Molecular Function: structural constituent of ribosome (GO:0003735);; Cellular Component: nucleus (GO:0005634);; Cellular Component: ribosome (GO:0005840);; Biological Process: regulation of transcription from RNA polymerase II promoter (GO:0006357);; Biological Process: translation (GO:0006412);; Biological Process: regulation of DNA-templated transcription, elongation (GO:0032784);;	K15172|0.0e+00|pxb:103966282|K15172 transcription elongation factor SPT5 | (RefSeq) putative transcription elongation factor SPT5 homolog 1	--	[K]	Transcription	Early transcription elongation factor of RNA pol II, NGN section;; KOW motif;; Spt5 transcription elongation factor, acidic N-terminal	Putative transcription elongation factor SPT5 homolog 1 OS=Arabidopsis thaliana OX=3702 GN=At4g08350 PE=1 SV=2	K	Transcription	PREDICTED: putative transcription elongation factor SPT5 homolog 1 [Pyrus x bretschneideri]
ONT.10212.3	EVM0009973	[R]	General function prediction only	Molecular Function: zinc ion binding (GO:0008270);; Molecular Function: oxidoreductase activity (GO:0016491);;	K18857|2.6e-217|pxb:103966275|K18857 alcohol dehydrogenase class-P [EC:1.1.1.1] | (RefSeq) alcohol dehydrogenase 1-like	Glycolysis / Gluconeogenesis (ko00010);; Fatty acid degradation (ko00071);; Tyrosine metabolism (ko00350);; alpha-Linolenic acid metabolism (ko00592)	[Q]	Secondary metabolites biosynthesis, transport and catabolism	Alcohol dehydrogenase GroES-like domain;; Zinc-binding dehydrogenase	Alcohol dehydrogenase 1 OS=Pisum sativum OX=3888 PE=1 SV=1	Q	Secondary metabolites biosynthesis, transport and catabolism	PREDICTED: alcohol dehydrogenase 1-like [Pyrus x bretschneideri]
ONT.10212.4	EVM0009973	--	--	--	--	--	--	--	--	--	--	--	--
ONT.10212.5	EVM0009973	[R]	General function prediction only	Molecular Function: zinc ion binding (GO:0008270);; Molecular Function: oxidoreductase activity (GO:0016491);;	K18857|4.9e-216|pxb:103966275|K18857 alcohol dehydrogenase class-P [EC:1.1.1.1] | (RefSeq) alcohol dehydrogenase 1-like	Glycolysis / Gluconeogenesis (ko00010);; Fatty acid degradation (ko00071);; Tyrosine metabolism (ko00350);; alpha-Linolenic acid metabolism (ko00592)	[Q]	Secondary metabolites biosynthesis, transport and catabolism	Zinc-binding dehydrogenase	Alcohol dehydrogenase 1 OS=Pisum sativum OX=3888 PE=1 SV=1	Q	Secondary metabolites biosynthesis, transport and catabolism	hypothetical protein C1H46_000872 [Malus baccata]
ONT.10212.6	--	[R]	General function prediction only	Molecular Function: zinc ion binding (GO:0008270);; Molecular Function: oxidoreductase activity (GO:0016491);;	K18857|4.2e-216|pxb:103966275|K18857 alcohol dehydrogenase class-P [EC:1.1.1.1] | (RefSeq) alcohol dehydrogenase 1-like	Glycolysis / Gluconeogenesis (ko00010);; Fatty acid degradation (ko00071);; Tyrosine metabolism (ko00350);; alpha-Linolenic acid metabolism (ko00592)	[Q]	Secondary metabolites biosynthesis, transport and catabolism	Zinc-binding dehydrogenase;; Alcohol dehydrogenase GroES-like domain	Alcohol dehydrogenase 1 OS=Pisum sativum OX=3888 PE=1 SV=1	Q	Secondary metabolites biosynthesis, transport and catabolism	hypothetical protein C1H46_000872 [Malus baccata]
ONT.10212.7	--	[R]	General function prediction only	Molecular Function: zinc ion binding (GO:0008270);; Molecular Function: oxidoreductase activity (GO:0016491);;	K18857|5.6e-216|pxb:103966275|K18857 alcohol dehydrogenase class-P [EC:1.1.1.1] | (RefSeq) alcohol dehydrogenase 1-like	Glycolysis / Gluconeogenesis (ko00010);; Fatty acid degradation (ko00071);; Tyrosine metabolism (ko00350);; alpha-Linolenic acid metabolism (ko00592)	[Q]	Secondary metabolites biosynthesis, transport and catabolism	Zinc-binding dehydrogenase	Alcohol dehydrogenase 1 OS=Pisum sativum OX=3888 PE=1 SV=1	Q	Secondary metabolites biosynthesis, transport and catabolism	hypothetical protein C1H46_000872 [Malus baccata]
ONT.10213.1	ONT.10213	--	--	Molecular Function: serine-type carboxypeptidase activity (GO:0004185);;	K16297|5.5e-27|pxb:103966272|K16297 serine carboxypeptidase-like clade II [EC:3.4.16.-] | (RefSeq) serine carboxypeptidase-like 42	--	[OE]	Posttranslational modification, protein turnover, chaperones;; Amino acid transport and metabolism	--	Serine carboxypeptidase-like 42 OS=Arabidopsis thaliana OX=3702 GN=SCPL42 PE=2 SV=1	O	Posttranslational modification, protein turnover, chaperones	PREDICTED: serine carboxypeptidase-like 42 [Pyrus x bretschneideri]
ONT.10215.1	ONT.10215	[M]	Cell wall/membrane/envelope biogenesis	Cellular Component: Golgi apparatus (GO:0005794);; Biological Process: plant-type secondary cell wall biogenesis (GO:0009834);; Molecular Function: glucuronosyltransferase activity (GO:0015020);; Biological Process: xylan biosynthetic process (GO:0045492);;	K20890|4.0e-157|pxb:103940148|K20890 xylan alpha-glucuronosyltransferase [EC:2.4.1.-] | (RefSeq) putative UDP-glucuronate:xylan alpha-glucuronosyltransferase 3	--	[G]	Carbohydrate transport and metabolism	Glycosyl transferase family 8	Putative UDP-glucuronate:xylan alpha-glucuronosyltransferase 3 OS=Arabidopsis thaliana OX=3702 GN=GUX3 PE=2 SV=1	G	Carbohydrate transport and metabolism	PREDICTED: putative UDP-glucuronate:xylan alpha-glucuronosyltransferase 3 [Pyrus x bretschneideri]
ONT.10215.2	ONT.10215	[M]	Cell wall/membrane/envelope biogenesis	Cellular Component: Golgi apparatus (GO:0005794);; Biological Process: plant-type secondary cell wall biogenesis (GO:0009834);; Molecular Function: glucuronosyltransferase activity (GO:0015020);; Cellular Component: integral component of membrane (GO:0016021);; Biological Process: xylan biosynthetic process (GO:0045492);;	K20890|2.3e-145|pxb:103940148|K20890 xylan alpha-glucuronosyltransferase [EC:2.4.1.-] | (RefSeq) putative UDP-glucuronate:xylan alpha-glucuronosyltransferase 3	--	[G]	Carbohydrate transport and metabolism	Glycosyl transferase family 8	Putative UDP-glucuronate:xylan alpha-glucuronosyltransferase 3 OS=Arabidopsis thaliana OX=3702 GN=GUX3 PE=2 SV=1	G	Carbohydrate transport and metabolism	PREDICTED: putative UDP-glucuronate:xylan alpha-glucuronosyltransferase 3 [Pyrus x bretschneideri]
ONT.10216.2	EVM0026763	--	--	Biological Process: vesicle docking involved in exocytosis (GO:0006904);;	K12479|2.8e-240|pxb:103940149|K12479 vacuolar protein sorting-associated protein 45 | (RefSeq) vacuolar protein sorting-associated protein 45 homolog isoform X1	Endocytosis (ko04144)	[U]	Intracellular trafficking, secretion, and vesicular transport	Sec1 family;; Sec1 family	Vacuolar protein sorting-associated protein 45 homolog OS=Arabidopsis thaliana OX=3702 GN=VPS45 PE=1 SV=2	U	Intracellular trafficking, secretion, and vesicular transport	PREDICTED: vacuolar protein sorting-associated protein 45 homolog isoform X1 [Pyrus x bretschneideri]
ONT.10216.4	--	--	--	Biological Process: vesicle docking involved in exocytosis (GO:0006904);;	K12479|1.4e-207|pxb:103940149|K12479 vacuolar protein sorting-associated protein 45 | (RefSeq) vacuolar protein sorting-associated protein 45 homolog isoform X1	Endocytosis (ko04144)	[U]	Intracellular trafficking, secretion, and vesicular transport	Sec1 family	Vacuolar protein sorting-associated protein 45 homolog OS=Arabidopsis thaliana OX=3702 GN=VPS45 PE=1 SV=2	U	Intracellular trafficking, secretion, and vesicular transport	PREDICTED: vacuolar protein sorting-associated protein 45 homolog isoform X1 [Pyrus x bretschneideri]
ONT.10216.6	--	--	--	Biological Process: vesicle docking involved in exocytosis (GO:0006904);;	K12479|1.4e-156|pxb:103940149|K12479 vacuolar protein sorting-associated protein 45 | (RefSeq) vacuolar protein sorting-associated protein 45 homolog isoform X1	Endocytosis (ko04144)	[U]	Intracellular trafficking, secretion, and vesicular transport	Sec1 family	Vacuolar protein sorting-associated protein 45 homolog OS=Arabidopsis thaliana OX=3702 GN=VPS45 PE=1 SV=2	U	Intracellular trafficking, secretion, and vesicular transport	PREDICTED: vacuolar protein sorting-associated protein 45 homolog isoform X1 [Pyrus x bretschneideri]
ONT.10217.1	EVM0021727	--	--	Cellular Component: integral component of membrane (GO:0016021);;	--	--	[T]	Signal transduction mechanisms	Organic solute transporter Ostalpha	Protein LAZ1 homolog 1 OS=Arabidopsis thaliana OX=3702 GN=At1g77220 PE=2 SV=1	T	Signal transduction mechanisms	hypothetical protein DVH24_030570 [Malus domestica]
ONT.10218.1	ONT.10218	--	--	--	--	--	--	--	--	--	--	--	hypothetical protein C1H46_000849 [Malus baccata]
ONT.10220.1	--	--	--	--	--	--	--	--	--	--	--	--	S ribonuclease [Pyrus ussuriensis x Pyrus communis]
ONT.10222.1	EVM0006452	--	--	--	--	--	--	--	--	--	--	--	hypothetical protein C1H46_000843 [Malus baccata]
ONT.10222.3	EVM0006452	--	--	--	--	--	--	--	--	--	--	--	hypothetical protein C1H46_000843 [Malus baccata]
ONT.10222.4	EVM0006452	--	--	--	--	--	--	--	--	--	--	--	--
ONT.10222.5	--	--	--	--	--	--	--	--	--	--	--	--	hypothetical protein C1H46_000843 [Malus baccata]
ONT.10223.1	ONT.10223	--	--	--	--	--	--	--	--	--	--	--	--
ONT.10224.1	--	--	--	--	--	--	--	--	--	--	--	--	--
ONT.10225.1	EVM0042060	--	--	--	--	--	--	--	Protein of unknown function (DUF1668)	--	--	--	hypothetical protein D8674_025675 [Pyrus ussuriensis x Pyrus communis]
ONT.10225.2	--	--	--	--	--	--	--	--	Protein of unknown function (DUF1668)	--	--	--	hypothetical protein D8674_025744 [Pyrus ussuriensis x Pyrus communis]
ONT.10225.3	--	--	--	--	--	--	--	--	Protein of unknown function (DUF1668)	--	--	--	hypothetical protein D8674_025744 [Pyrus ussuriensis x Pyrus communis]
ONT.10225.4	EVM0042060	--	--	--	--	--	--	--	Protein of unknown function (DUF1668)	--	--	--	hypothetical protein D8674_025744 [Pyrus ussuriensis x Pyrus communis]
ONT.10225.5	--	--	--	--	--	--	--	--	Protein of unknown function (DUF1668)	--	--	--	hypothetical protein D8674_025675 [Pyrus ussuriensis x Pyrus communis]
ONT.10225.6	--	--	--	--	--	--	--	--	--	--	--	--	hypothetical protein D8674_025675 [Pyrus ussuriensis x Pyrus communis]
ONT.10227.1	EVM0011463	--	--	Cellular Component: integral component of membrane (GO:0016021);;	--	--	[S]	Function unknown	--	--	S	Function unknown	hypothetical protein C1H46_000845 [Malus baccata]
ONT.10227.2	--	--	--	Cellular Component: integral component of membrane (GO:0016021);;	--	--	--	--	--	--	S	Function unknown	hypothetical protein C1H46_000845 [Malus baccata]
ONT.10228.1	EVM0012311	--	--	Cellular Component: integral component of membrane (GO:0016021);;	K15356|4.2e-28|mdm:114824738|K15356 GDP-mannose transporter | (RefSeq) GDP-mannose transporter GONST1-like isoform X1	--	[GOU]	Carbohydrate transport and metabolism;; Posttranslational modification, protein turnover, chaperones;; Intracellular trafficking, secretion, and vesicular transport	--	GDP-mannose transporter GONST1 OS=Arabidopsis thaliana OX=3702 GN=GONST1 PE=1 SV=2	--	--	hypothetical protein DVH24_030569 [Malus domestica]
ONT.10228.10	--	--	--	Cellular Component: integral component of membrane (GO:0016021);;	K15356|2.1e-51|pxb:103940151|K15356 GDP-mannose transporter | (RefSeq) GDP-mannose transporter GONST1-like	--	[GOU]	Carbohydrate transport and metabolism;; Posttranslational modification, protein turnover, chaperones;; Intracellular trafficking, secretion, and vesicular transport	--	GDP-mannose transporter GONST1 OS=Arabidopsis thaliana OX=3702 GN=GONST1 PE=1 SV=2	--	--	GDP-mannose transporter GONST1 isoform X2 [Prunus dulcis]
ONT.10228.11	--	--	--	Cellular Component: integral component of membrane (GO:0016021);;	K15356|1.4e-35|pxb:103940151|K15356 GDP-mannose transporter | (RefSeq) GDP-mannose transporter GONST1-like	--	[GOU]	Carbohydrate transport and metabolism;; Posttranslational modification, protein turnover, chaperones;; Intracellular trafficking, secretion, and vesicular transport	--	GDP-mannose transporter GONST1 OS=Arabidopsis thaliana OX=3702 GN=GONST1 PE=1 SV=2	--	--	hypothetical protein C1H46_000851 [Malus baccata]
ONT.10228.12	--	--	--	Cellular Component: integral component of membrane (GO:0016021);;	K15356|1.6e-52|mdm:114824738|K15356 GDP-mannose transporter | (RefSeq) GDP-mannose transporter GONST1-like isoform X1	--	[GOU]	Carbohydrate transport and metabolism;; Posttranslational modification, protein turnover, chaperones;; Intracellular trafficking, secretion, and vesicular transport	--	GDP-mannose transporter GONST1 OS=Arabidopsis thaliana OX=3702 GN=GONST1 PE=1 SV=2	--	--	hypothetical protein C1H46_000851 [Malus baccata]
ONT.10228.13	EVM0012311	--	--	Cellular Component: integral component of membrane (GO:0016021);;	K15356|2.3e-51|pxb:103940151|K15356 GDP-mannose transporter | (RefSeq) GDP-mannose transporter GONST1-like	--	[GOU]	Carbohydrate transport and metabolism;; Posttranslational modification, protein turnover, chaperones;; Intracellular trafficking, secretion, and vesicular transport	--	GDP-mannose transporter GONST1 OS=Arabidopsis thaliana OX=3702 GN=GONST1 PE=1 SV=2	--	--	hypothetical protein DVH24_030569 [Malus domestica]
ONT.10228.14	--	--	--	Cellular Component: integral component of membrane (GO:0016021);;	K15356|5.7e-62|pxb:103940151|K15356 GDP-mannose transporter | (RefSeq) GDP-mannose transporter GONST1-like	--	[GOU]	Carbohydrate transport and metabolism;; Posttranslational modification, protein turnover, chaperones;; Intracellular trafficking, secretion, and vesicular transport	--	GDP-mannose transporter GONST1 OS=Arabidopsis thaliana OX=3702 GN=GONST1 PE=1 SV=2	--	--	GDP-mannose transporter GONST1 isoform X2 [Prunus dulcis]
ONT.10228.15	EVM0012311	--	--	Cellular Component: integral component of membrane (GO:0016021);;	K15356|1.7e-51|pxb:103940151|K15356 GDP-mannose transporter | (RefSeq) GDP-mannose transporter GONST1-like	--	[GOU]	Carbohydrate transport and metabolism;; Posttranslational modification, protein turnover, chaperones;; Intracellular trafficking, secretion, and vesicular transport	--	GDP-mannose transporter GONST1 OS=Arabidopsis thaliana OX=3702 GN=GONST1 PE=1 SV=2	--	--	GDP-mannose transporter GONST1 isoform X2 [Prunus dulcis]
ONT.10228.16	--	--	--	Cellular Component: integral component of membrane (GO:0016021);;	K15356|7.5e-34|mdm:114824738|K15356 GDP-mannose transporter | (RefSeq) GDP-mannose transporter GONST1-like isoform X1	--	[GOU]	Carbohydrate transport and metabolism;; Posttranslational modification, protein turnover, chaperones;; Intracellular trafficking, secretion, and vesicular transport	--	GDP-mannose transporter GONST1 OS=Arabidopsis thaliana OX=3702 GN=GONST1 PE=1 SV=2	--	--	hypothetical protein GIB67_029809 [Kingdonia uniflora]
ONT.10228.17	EVM0012311	--	--	Cellular Component: integral component of membrane (GO:0016021);;	K15356|2.2e-51|pxb:103940151|K15356 GDP-mannose transporter | (RefSeq) GDP-mannose transporter GONST1-like	--	[GOU]	Carbohydrate transport and metabolism;; Posttranslational modification, protein turnover, chaperones;; Intracellular trafficking, secretion, and vesicular transport	--	GDP-mannose transporter GONST1 OS=Arabidopsis thaliana OX=3702 GN=GONST1 PE=1 SV=2	--	--	GDP-mannose transporter GONST1 isoform X2 [Prunus dulcis]
ONT.10228.18	--	--	--	Cellular Component: integral component of membrane (GO:0016021);;	K15356|3.7e-52|pxb:103940151|K15356 GDP-mannose transporter | (RefSeq) GDP-mannose transporter GONST1-like	--	[GOU]	Carbohydrate transport and metabolism;; Posttranslational modification, protein turnover, chaperones;; Intracellular trafficking, secretion, and vesicular transport	--	GDP-mannose transporter GONST1 OS=Arabidopsis thaliana OX=3702 GN=GONST1 PE=1 SV=2	--	--	GDP-mannose transporter GONST1 isoform X2 [Prunus dulcis]
ONT.10228.19	EVM0012311	--	--	Cellular Component: integral component of membrane (GO:0016021);;	K15356|2.4e-09|qsu:111994178|K15356 GDP-mannose transporter | (RefSeq) GDP-mannose transporter GONST1 isoform X1	--	[GOU]	Carbohydrate transport and metabolism;; Posttranslational modification, protein turnover, chaperones;; Intracellular trafficking, secretion, and vesicular transport	--	GDP-mannose transporter GONST1 OS=Arabidopsis thaliana OX=3702 GN=GONST1 PE=1 SV=2	I	Lipid transport and metabolism	GDP-mannose transporter GONST1 isoform X1 [Pistacia vera]
ONT.10228.2	EVM0012311	--	--	Cellular Component: integral component of membrane (GO:0016021);;	K15356|2.5e-35|pxb:103940151|K15356 GDP-mannose transporter | (RefSeq) GDP-mannose transporter GONST1-like	--	[GOU]	Carbohydrate transport and metabolism;; Posttranslational modification, protein turnover, chaperones;; Intracellular trafficking, secretion, and vesicular transport	--	GDP-mannose transporter GONST1 OS=Arabidopsis thaliana OX=3702 GN=GONST1 PE=1 SV=2	--	--	hypothetical protein C1H46_000851 [Malus baccata]
ONT.10228.20	--	--	--	Cellular Component: integral component of membrane (GO:0016021);;	K15356|1.4e-18|osa:4344457|K15356 GDP-mannose transporter | (RefSeq) GDP-mannose transporter GONST1 isoform X1	--	[GOU]	Carbohydrate transport and metabolism;; Posttranslational modification, protein turnover, chaperones;; Intracellular trafficking, secretion, and vesicular transport	--	GDP-mannose transporter GONST1 OS=Arabidopsis thaliana OX=3702 GN=GONST1 PE=1 SV=2	--	--	hypothetical protein C1H46_000851 [Malus baccata]
ONT.10228.3	--	--	--	Cellular Component: integral component of membrane (GO:0016021);;	K15356|1.2e-52|mdm:114824738|K15356 GDP-mannose transporter | (RefSeq) GDP-mannose transporter GONST1-like isoform X1	--	[GOU]	Carbohydrate transport and metabolism;; Posttranslational modification, protein turnover, chaperones;; Intracellular trafficking, secretion, and vesicular transport	--	GDP-mannose transporter GONST1 OS=Arabidopsis thaliana OX=3702 GN=GONST1 PE=1 SV=2	--	--	hypothetical protein GIB67_029809 [Kingdonia uniflora]
ONT.10228.4	EVM0012311	--	--	Cellular Component: integral component of membrane (GO:0016021);;	K15356|1.9e-51|pxb:103940151|K15356 GDP-mannose transporter | (RefSeq) GDP-mannose transporter GONST1-like	--	[GOU]	Carbohydrate transport and metabolism;; Posttranslational modification, protein turnover, chaperones;; Intracellular trafficking, secretion, and vesicular transport	--	GDP-mannose transporter GONST1 OS=Arabidopsis thaliana OX=3702 GN=GONST1 PE=1 SV=2	--	--	GDP-mannose transporter GONST1 isoform X2 [Prunus dulcis]
ONT.10228.5	EVM0012311	--	--	Cellular Component: integral component of membrane (GO:0016021);;	K15356|2.3e-51|pxb:103940151|K15356 GDP-mannose transporter | (RefSeq) GDP-mannose transporter GONST1-like	--	[GOU]	Carbohydrate transport and metabolism;; Posttranslational modification, protein turnover, chaperones;; Intracellular trafficking, secretion, and vesicular transport	--	GDP-mannose transporter GONST1 OS=Arabidopsis thaliana OX=3702 GN=GONST1 PE=1 SV=2	--	--	GDP-mannose transporter GONST1 isoform X2 [Prunus dulcis]
ONT.10228.6	--	--	--	Cellular Component: integral component of membrane (GO:0016021);;	K15356|5.8e-34|mdm:114824738|K15356 GDP-mannose transporter | (RefSeq) GDP-mannose transporter GONST1-like isoform X1	--	[GOU]	Carbohydrate transport and metabolism;; Posttranslational modification, protein turnover, chaperones;; Intracellular trafficking, secretion, and vesicular transport	--	GDP-mannose transporter GONST1 OS=Arabidopsis thaliana OX=3702 GN=GONST1 PE=1 SV=2	--	--	hypothetical protein GIB67_029809 [Kingdonia uniflora]
ONT.10228.7	EVM0012311	--	--	Cellular Component: integral component of membrane (GO:0016021);;	K15356|4.2e-36|pxb:103940151|K15356 GDP-mannose transporter | (RefSeq) GDP-mannose transporter GONST1-like	--	[GOU]	Carbohydrate transport and metabolism;; Posttranslational modification, protein turnover, chaperones;; Intracellular trafficking, secretion, and vesicular transport	--	GDP-mannose transporter GONST1 OS=Arabidopsis thaliana OX=3702 GN=GONST1 PE=1 SV=2	--	--	GDP-mannose transporter GONST1 isoform X2 [Prunus dulcis]
ONT.10228.8	EVM0012311	--	--	Cellular Component: integral component of membrane (GO:0016021);;	K15356|5.4e-49|mdm:114824738|K15356 GDP-mannose transporter | (RefSeq) GDP-mannose transporter GONST1-like isoform X1	--	[GOU]	Carbohydrate transport and metabolism;; Posttranslational modification, protein turnover, chaperones;; Intracellular trafficking, secretion, and vesicular transport	--	GDP-mannose transporter GONST1 OS=Arabidopsis thaliana OX=3702 GN=GONST1 PE=1 SV=2	--	--	hypothetical protein C1H46_000851 [Malus baccata]
ONT.10228.9	--	--	--	Cellular Component: integral component of membrane (GO:0016021);;	K15356|3.1e-35|pxb:103940151|K15356 GDP-mannose transporter | (RefSeq) GDP-mannose transporter GONST1-like	--	[GOU]	Carbohydrate transport and metabolism;; Posttranslational modification, protein turnover, chaperones;; Intracellular trafficking, secretion, and vesicular transport	--	GDP-mannose transporter GONST1 OS=Arabidopsis thaliana OX=3702 GN=GONST1 PE=1 SV=2	--	--	hypothetical protein C1H46_000851 [Malus baccata]
ONT.10229.1	--	--	--	--	--	--	--	--	--	--	S	Function unknown	hypothetical protein D8674_025663 [Pyrus ussuriensis x Pyrus communis]
ONT.10229.2	--	--	--	--	--	--	--	--	--	--	S	Function unknown	PREDICTED: uncharacterized protein LOC103940150 isoform X2 [Pyrus x bretschneideri]
ONT.1023.1	--	[IQ]	Lipid transport and metabolism;; Secondary metabolites biosynthesis, transport and catabolism	Molecular Function: catalytic activity (GO:0003824);;	K01913|3.4e-120|ppp:112286775|K01913 acetate/butyrate---CoA ligase [EC:6.2.1.1 6.2.1.2] | (RefSeq) acetate/butyrate--CoA ligase AAE7, peroxisomal-like	Glycolysis / Gluconeogenesis (ko00010);; Pyruvate metabolism (ko00620);; Glyoxylate and dicarboxylate metabolism (ko00630);; Butanoate metabolism (ko00650);; Carbon metabolism (ko01200)	[I]	Lipid transport and metabolism	AMP-binding enzyme;; AMP-binding enzyme;; AMP-binding enzyme C-terminal domain	Probable acyl-activating enzyme 2 OS=Arabidopsis thaliana OX=3702 GN=AAE2 PE=2 SV=1	I	Lipid transport and metabolism	acyl-activating enzyme 2 [Pyrus ussuriensis x Pyrus communis]
ONT.1023.2	--	[IQ]	Lipid transport and metabolism;; Secondary metabolites biosynthesis, transport and catabolism	Molecular Function: catalytic activity (GO:0003824);;	K01913|3.8e-120|ppp:112286775|K01913 acetate/butyrate---CoA ligase [EC:6.2.1.1 6.2.1.2] | (RefSeq) acetate/butyrate--CoA ligase AAE7, peroxisomal-like	Glycolysis / Gluconeogenesis (ko00010);; Pyruvate metabolism (ko00620);; Glyoxylate and dicarboxylate metabolism (ko00630);; Butanoate metabolism (ko00650);; Carbon metabolism (ko01200)	[I]	Lipid transport and metabolism	AMP-binding enzyme;; AMP-binding enzyme;; AMP-binding enzyme C-terminal domain	Probable acyl-activating enzyme 2 OS=Arabidopsis thaliana OX=3702 GN=AAE2 PE=2 SV=1	I	Lipid transport and metabolism	acyl-activating enzyme 2 [Pyrus ussuriensis x Pyrus communis]
ONT.1023.3	--	[IQ]	Lipid transport and metabolism;; Secondary metabolites biosynthesis, transport and catabolism	Molecular Function: catalytic activity (GO:0003824);;	K01913|3.6e-120|ppp:112286775|K01913 acetate/butyrate---CoA ligase [EC:6.2.1.1 6.2.1.2] | (RefSeq) acetate/butyrate--CoA ligase AAE7, peroxisomal-like	Glycolysis / Gluconeogenesis (ko00010);; Pyruvate metabolism (ko00620);; Glyoxylate and dicarboxylate metabolism (ko00630);; Butanoate metabolism (ko00650);; Carbon metabolism (ko01200)	[I]	Lipid transport and metabolism	AMP-binding enzyme;; AMP-binding enzyme;; AMP-binding enzyme C-terminal domain	Probable acyl-activating enzyme 2 OS=Arabidopsis thaliana OX=3702 GN=AAE2 PE=2 SV=1	I	Lipid transport and metabolism	acyl-activating enzyme 2 [Pyrus ussuriensis x Pyrus communis]
ONT.10230.1	EVM0015782	--	--	Molecular Function: electron carrier activity (GO:0009055);;	K01426|1.8e-16|jcu:105643773|K01426 amidase [EC:3.5.1.4] | (RefSeq) LOW QUALITY PROTEIN: uncharacterized protein LOC105643773	Arginine and proline metabolism (ko00330);; Phenylalanine metabolism (ko00360);; Tryptophan metabolism (ko00380)	--	--	--	Basic blue protein OS=Cucumis sativus OX=3659 PE=1 SV=1	S	Function unknown	PREDICTED: basic blue protein [Pyrus x bretschneideri]
ONT.10231.1	EVM0038028	--	--	Cellular Component: integral component of membrane (GO:0016021);;	--	--	--	--	--	--	--	--	hypothetical protein D8674_025643 [Pyrus ussuriensis x Pyrus communis]
ONT.10232.1	ONT.10232	--	--	--	--	--	--	--	--	--	--	--	hypothetical protein C1H46_002004 [Malus baccata]
ONT.10232.2	ONT.10232	--	--	--	--	--	--	--	--	--	--	--	hypothetical protein C1H46_002004 [Malus baccata]
ONT.10232.3	ONT.10232	--	--	--	--	--	--	--	--	--	--	--	hypothetical protein C1H46_002004 [Malus baccata]
ONT.10233.1	--	[R]	General function prediction only	Molecular Function: GTPase activity (GO:0003924);; Molecular Function: GTP binding (GO:0005525);;	K07910|6.4e-85|pxb:103957901|K07910 Ras-related protein Rab-18 | (RefSeq) ras-related protein RABC1	--	[R]	General function prediction only	Ras family;; Ras of Complex, Roc, domain of DAPkinase;; ADP-ribosylation factor family;; 50S ribosome-binding GTPase;; Gtr1/RagA G protein conserved region	Ras-related protein RABC1 OS=Arabidopsis thaliana OX=3702 GN=RABC1 PE=1 SV=1	U	Intracellular trafficking, secretion, and vesicular transport	PREDICTED: ras-related protein RABC1 [Pyrus x bretschneideri]
ONT.10234.1	ONT.10234	--	--	Molecular Function: RNA binding (GO:0003723);; Molecular Function: zinc ion binding (GO:0008270);; Cellular Component: integral component of membrane (GO:0016021);;	--	--	--	--	--	--	--	--	hypothetical protein VITISV_004037 [Vitis vinifera]
ONT.10235.1	--	--	--	Biological Process: ribosomal large subunit assembly (GO:0000027);; Molecular Function: ATP binding (GO:0005524);; Cellular Component: nucleus (GO:0005634);; Molecular Function: ATPase activity (GO:0016887);;	K14572|1.3e-114|mdm:103436637|K14572 midasin | (RefSeq) midasin	Ribosome biogenesis in eukaryotes (ko03008)	[R]	General function prediction only	--	Midasin OS=Arabidopsis thaliana OX=3702 GN=MDN1 PE=1 SV=1	S	Function unknown	midasin [Malus domestica]
ONT.10235.2	--	--	--	Biological Process: ribosomal large subunit assembly (GO:0000027);; Molecular Function: ATP binding (GO:0005524);; Cellular Component: nucleus (GO:0005634);; Molecular Function: ATPase activity (GO:0016887);;	K14572|3.2e-70|mdm:103436637|K14572 midasin | (RefSeq) midasin	Ribosome biogenesis in eukaryotes (ko03008)	[R]	General function prediction only	--	Midasin OS=Arabidopsis thaliana OX=3702 GN=MDN1 PE=1 SV=1	S	Function unknown	midasin [Malus domestica]
ONT.10235.3	EVM0026920	--	--	--	--	--	--	--	--	--	--	--	--
ONT.10236.1	EVM0017269	--	--	--	--	--	--	--	--	--	--	--	PREDICTED: uncharacterized protein LOC103963830 [Pyrus x bretschneideri]
ONT.10237.1	EVM0022326	--	--	Molecular Function: molecular_function (GO:0003674);; Molecular Function: catalytic activity (GO:0003824);; Cellular Component: cellular_component (GO:0005575);; Cellular Component: intracellular (GO:0005622);; Cellular Component: cell (GO:0005623);; Cellular Component: cytoplasm (GO:0005737);; Cellular Component: endosome (GO:0005768);; Cellular Component: Golgi apparatus (GO:0005794);; Cellular…	K16302|5.8e-65|spen:107017059|K16302 metal transporter CNNM | (RefSeq) DUF21 domain-containing protein At1g47330	--	--	--	Putative S-adenosyl-L-methionine-dependent methyltransferase;; Putative S-adenosyl-L-methionine-dependent methyltransferase;; Methyltransferase domain;; Methyltransferase domain;; Putative S-adenosyl-L-methionine-dependent methyltransferase;; Putative S-adenosyl-L-methionine-dependent methyltransferase	Probable methyltransferase PMT24 OS=Arabidopsis thaliana OX=3702 GN=At1g29470 PE=2 SV=1	S	Function unknown	PREDICTED: probable methyltransferase PMT24 [Pyrus x bretschneideri]
ONT.10237.10	--	--	--	Molecular Function: methyltransferase activity (GO:0008168);; Cellular Component: integral component of membrane (GO:0016021);; Biological Process: methylation (GO:0032259);;	K15449|8.3e-78|vra:106763782|K15449 tRNA wybutosine-synthesizing protein 1 [EC:4.1.3.44] | (RefSeq) probable methyltransferase PMT28	--	--	--	Putative S-adenosyl-L-methionine-dependent methyltransferase;; Putative S-adenosyl-L-methionine-dependent methyltransferase;; Putative S-adenosyl-L-methionine-dependent methyltransferase;; Methyltransferase domain;; Methyltransferase domain;; Putative S-adenosyl-L-methionine-dependent methyltransferase	Probable methyltransferase PMT24 OS=Arabidopsis thaliana OX=3702 GN=At1g29470 PE=2 SV=1	S	Function unknown	PREDICTED: probable methyltransferase PMT24 [Pyrus x bretschneideri]
ONT.10237.11	--	--	--	Molecular Function: methyltransferase activity (GO:0008168);; Cellular Component: integral component of membrane (GO:0016021);; Biological Process: methylation (GO:0032259);;	--	--	--	--	--	--	S	Function unknown	methyltransferase PMT24 [Pyrus ussuriensis x Pyrus communis]
ONT.10237.12	--	--	--	Molecular Function: methyltransferase activity (GO:0008168);; Cellular Component: integral component of membrane (GO:0016021);; Biological Process: methylation (GO:0032259);;	K15449|9.0e-78|vra:106763782|K15449 tRNA wybutosine-synthesizing protein 1 [EC:4.1.3.44] | (RefSeq) probable methyltransferase PMT28	--	--	--	Putative S-adenosyl-L-methionine-dependent methyltransferase;; Putative S-adenosyl-L-methionine-dependent methyltransferase;; Putative S-adenosyl-L-methionine-dependent methyltransferase;; Methyltransferase domain;; Methyltransferase domain;; Putative S-adenosyl-L-methionine-dependent methyltransferase	Probable methyltransferase PMT24 OS=Arabidopsis thaliana OX=3702 GN=At1g29470 PE=2 SV=1	S	Function unknown	PREDICTED: probable methyltransferase PMT24 [Pyrus x bretschneideri]
ONT.10237.13	--	--	--	Molecular Function: methyltransferase activity (GO:0008168);; Cellular Component: integral component of membrane (GO:0016021);; Biological Process: methylation (GO:0032259);;	--	--	--	--	--	--	S	Function unknown	probable methyltransferase PMT24 isoform X1 [Malus domestica]
ONT.10237.14	EVM0022326	--	--	Molecular Function: molecular_function (GO:0003674);; Molecular Function: catalytic activity (GO:0003824);; Cellular Component: cellular_component (GO:0005575);; Cellular Component: intracellular (GO:0005622);; Cellular Component: cell (GO:0005623);; Cellular Component: cytoplasm (GO:0005737);; Cellular Component: endosome (GO:0005768);; Cellular Component: Golgi apparatus (GO:0005794);; Cellular…	K16302|5.8e-65|spen:107017059|K16302 metal transporter CNNM | (RefSeq) DUF21 domain-containing protein At1g47330	--	--	--	Putative S-adenosyl-L-methionine-dependent methyltransferase;; Putative S-adenosyl-L-methionine-dependent methyltransferase;; Methyltransferase domain;; Methyltransferase domain;; Putative S-adenosyl-L-methionine-dependent methyltransferase;; Putative S-adenosyl-L-methionine-dependent methyltransferase	Probable methyltransferase PMT24 OS=Arabidopsis thaliana OX=3702 GN=At1g29470 PE=2 SV=1	S	Function unknown	PREDICTED: probable methyltransferase PMT24 [Pyrus x bretschneideri]
ONT.10237.15	--	--	--	Molecular Function: methyltransferase activity (GO:0008168);; Cellular Component: integral component of membrane (GO:0016021);; Biological Process: methylation (GO:0032259);;	K16302|5.6e-65|spen:107017059|K16302 metal transporter CNNM | (RefSeq) DUF21 domain-containing protein At1g47330	--	--	--	Putative S-adenosyl-L-methionine-dependent methyltransferase;; Methyltransferase domain;; Methyltransferase domain;; Putative S-adenosyl-L-methionine-dependent methyltransferase;; Putative S-adenosyl-L-methionine-dependent methyltransferase	Probable methyltransferase PMT24 OS=Arabidopsis thaliana OX=3702 GN=At1g29470 PE=2 SV=1	S	Function unknown	probable methyltransferase PMT24 isoform X2 [Malus domestica]
ONT.10237.16	--	--	--	Molecular Function: methyltransferase activity (GO:0008168);; Cellular Component: integral component of membrane (GO:0016021);; Biological Process: methylation (GO:0032259);;	K15449|2.0e-76|vra:106763782|K15449 tRNA wybutosine-synthesizing protein 1 [EC:4.1.3.44] | (RefSeq) probable methyltransferase PMT28	--	--	--	Putative S-adenosyl-L-methionine-dependent methyltransferase;; Putative S-adenosyl-L-methionine-dependent methyltransferase;; Methyltransferase domain;; Methyltransferase domain;; Putative S-adenosyl-L-methionine-dependent methyltransferase	Probable methyltransferase PMT24 OS=Arabidopsis thaliana OX=3702 GN=At1g29470 PE=2 SV=1	S	Function unknown	PREDICTED: probable methyltransferase PMT24 [Pyrus x bretschneideri]
ONT.10237.17	--	--	--	Molecular Function: methyltransferase activity (GO:0008168);; Cellular Component: integral component of membrane (GO:0016021);; Biological Process: methylation (GO:0032259);;	K15449|4.4e-77|vra:106763782|K15449 tRNA wybutosine-synthesizing protein 1 [EC:4.1.3.44] | (RefSeq) probable methyltransferase PMT28	--	--	--	Putative S-adenosyl-L-methionine-dependent methyltransferase;; Putative S-adenosyl-L-methionine-dependent methyltransferase;; Methyltransferase domain;; Methyltransferase domain;; Putative S-adenosyl-L-methionine-dependent methyltransferase	Probable methyltransferase PMT24 OS=Arabidopsis thaliana OX=3702 GN=At1g29470 PE=2 SV=1	S	Function unknown	PREDICTED: probable methyltransferase PMT24 [Pyrus x bretschneideri]
ONT.10237.2	--	--	--	Molecular Function: methyltransferase activity (GO:0008168);; Cellular Component: integral component of membrane (GO:0016021);; Biological Process: methylation (GO:0032259);;	--	--	--	--	--	--	S	Function unknown	methyltransferase PMT24 [Pyrus ussuriensis x Pyrus communis]
ONT.10237.3	EVM0022326	--	--	Molecular Function: methyltransferase activity (GO:0008168);; Cellular Component: integral component of membrane (GO:0016021);; Biological Process: methylation (GO:0032259);;	--	--	--	--	--	--	S	Function unknown	methyltransferase PMT24 [Pyrus ussuriensis x Pyrus communis]
ONT.10237.4	EVM0022326	--	--	Molecular Function: methyltransferase activity (GO:0008168);; Cellular Component: integral component of membrane (GO:0016021);; Biological Process: methylation (GO:0032259);;	K15449|9.4e-78|vra:106763782|K15449 tRNA wybutosine-synthesizing protein 1 [EC:4.1.3.44] | (RefSeq) probable methyltransferase PMT28	--	--	--	Putative S-adenosyl-L-methionine-dependent methyltransferase;; Putative S-adenosyl-L-methionine-dependent methyltransferase;; Putative S-adenosyl-L-methionine-dependent methyltransferase;; Methyltransferase domain;; Methyltransferase domain;; Putative S-adenosyl-L-methionine-dependent methyltransferase	Probable methyltransferase PMT24 OS=Arabidopsis thaliana OX=3702 GN=At1g29470 PE=2 SV=1	S	Function unknown	PREDICTED: probable methyltransferase PMT24 [Pyrus x bretschneideri]
ONT.10237.5	--	--	--	Molecular Function: methyltransferase activity (GO:0008168);; Cellular Component: integral component of membrane (GO:0016021);; Biological Process: methylation (GO:0032259);;	--	--	--	--	--	--	S	Function unknown	methyltransferase PMT24 [Pyrus ussuriensis x Pyrus communis]
ONT.10237.6	--	--	--	Molecular Function: methyltransferase activity (GO:0008168);; Cellular Component: integral component of membrane (GO:0016021);; Biological Process: methylation (GO:0032259);;	K15449|4.5e-77|vra:106763782|K15449 tRNA wybutosine-synthesizing protein 1 [EC:4.1.3.44] | (RefSeq) probable methyltransferase PMT28	--	--	--	Putative S-adenosyl-L-methionine-dependent methyltransferase;; Putative S-adenosyl-L-methionine-dependent methyltransferase;; Putative S-adenosyl-L-methionine-dependent methyltransferase;; Methyltransferase domain;; Methyltransferase domain;; Putative S-adenosyl-L-methionine-dependent methyltransferase	Probable methyltransferase PMT24 OS=Arabidopsis thaliana OX=3702 GN=At1g29470 PE=2 SV=1	S	Function unknown	PREDICTED: probable methyltransferase PMT24 [Pyrus x bretschneideri]
ONT.10237.7	--	--	--	Molecular Function: methyltransferase activity (GO:0008168);; Cellular Component: integral component of membrane (GO:0016021);; Biological Process: methylation (GO:0032259);;	--	--	--	--	--	--	S	Function unknown	methyltransferase PMT24 [Pyrus ussuriensis x Pyrus communis]
ONT.10237.8	EVM0022326	--	--	Molecular Function: molecular_function (GO:0003674);; Molecular Function: catalytic activity (GO:0003824);; Cellular Component: cellular_component (GO:0005575);; Cellular Component: intracellular (GO:0005622);; Cellular Component: cell (GO:0005623);; Cellular Component: cytoplasm (GO:0005737);; Cellular Component: endosome (GO:0005768);; Cellular Component: Golgi apparatus (GO:0005794);; Cellular…	K16302|1.5e-59|spen:107017059|K16302 metal transporter CNNM | (RefSeq) DUF21 domain-containing protein At1g47330	--	--	--	Putative S-adenosyl-L-methionine-dependent methyltransferase;; Putative S-adenosyl-L-methionine-dependent methyltransferase;; Putative S-adenosyl-L-methionine-dependent methyltransferase;; Putative S-adenosyl-L-methionine-dependent methyltransferase;; Methyltransferase domain	Probable methyltransferase PMT24 OS=Arabidopsis thaliana OX=3702 GN=At1g29470 PE=2 SV=1	S	Function unknown	PREDICTED: probable methyltransferase PMT24 [Pyrus x bretschneideri]
ONT.10237.9	--	--	--	Molecular Function: methyltransferase activity (GO:0008168);; Cellular Component: integral component of membrane (GO:0016021);; Biological Process: methylation (GO:0032259);;	--	--	--	--	--	--	S	Function unknown	PREDICTED: probable methyltransferase [Prunus dulcis]
ONT.10238.1	EVM0023886	--	--	Molecular Function: methyltransferase activity (GO:0008168);;	K22546|4.0e-49|ath:AT3G44860|K22546 juvenile hormone-III synthase [EC:2.1.1.325] | (RefSeq) FAMT; farnesoic acid carboxyl-O-methyltransferase	--	--	--	SAM dependent carboxyl methyltransferase	Loganic acid O-methyltransferase OS=Catharanthus roseus OX=4058 GN=LAMT PE=1 SV=1	S	Function unknown	PREDICTED: probable S-adenosylmethionine-dependent methyltransferase At5g38100 [Pyrus x bretschneideri]
ONT.10239.3	EVM0015693	--	--	--	--	--	--	--	--	--	--	--	hypothetical protein D8674_025614 [Pyrus ussuriensis x Pyrus communis]
ONT.10239.4	EVM0015693	--	--	--	--	--	--	--	--	--	--	--	hypothetical protein D8674_025614 [Pyrus ussuriensis x Pyrus communis]
ONT.10239.5	EVM0015693	--	--	--	--	--	--	--	--	--	--	--	hypothetical protein D8674_025614 [Pyrus ussuriensis x Pyrus communis]
ONT.1024.2	EVM0028067	[G]	Carbohydrate transport and metabolism	Molecular Function: chitinase activity (GO:0004568);; Biological Process: carbohydrate metabolic process (GO:0005975);; Biological Process: chitin catabolic process (GO:0006032);; Molecular Function: chitin binding (GO:0008061);; Biological Process: cell wall macromolecule catabolic process (GO:0016998);;	K20547|2.0e-183|pxb:103929599|K20547 basic endochitinase B [EC:3.2.1.14] | (RefSeq) endochitinase-like	Amino sugar and nucleotide sugar metabolism (ko00520);; MAPK signaling pathway - plant (ko04016)	[R]	General function prediction only	Chitinase class I;; Chitin recognition protein	Endochitinase OS=Pisum sativum OX=3888 PE=2 SV=1	S	Function unknown	endochitinase-like [Pyrus ussuriensis x Pyrus communis]
ONT.1024.3	EVM0028067	[R]	General function prediction only	Molecular Function: chitinase activity (GO:0004568);; Biological Process: carbohydrate metabolic process (GO:0005975);; Biological Process: chitin catabolic process (GO:0006032);; Molecular Function: chitin binding (GO:0008061);; Biological Process: cell wall macromolecule catabolic process (GO:0016998);;	K20547|2.7e-71|pxb:103929599|K20547 basic endochitinase B [EC:3.2.1.14] | (RefSeq) endochitinase-like	Amino sugar and nucleotide sugar metabolism (ko00520);; MAPK signaling pathway - plant (ko04016)	[R]	General function prediction only	Chitinase class I;; Chitin recognition protein;; Chitinase class I	Endochitinase OS=Pisum sativum OX=3888 PE=2 SV=1	S	Function unknown	class I chitinase [Pyrus x bretschneideri x Pyrus pyrifolia]
ONT.10240.1	ONT.10240	--	--	--	--	--	--	--	--	--	--	--	PREDICTED: uncharacterized protein LOC103956545 [Pyrus x bretschneideri]
ONT.10241.1	EVM0019279	--	--	--	--	--	--	--	--	--	--	--	PREDICTED: uncharacterized protein LOC103956544 isoform X1 [Pyrus x bretschneideri]
ONT.10241.2	EVM0019279	--	--	--	--	--	--	--	--	--	--	--	PREDICTED: uncharacterized protein LOC103956544 isoform X2 [Pyrus x bretschneideri]
ONT.10242.1	--	--	--	--	--	--	--	--	--	--	--	--	hypothetical protein C1H46_006479 [Malus baccata]
ONT.10242.2	EVM0015693	--	--	--	--	--	--	--	--	--	--	--	hypothetical protein D8674_025613 [Pyrus ussuriensis x Pyrus communis]
ONT.10242.3	EVM0015693	--	--	--	--	--	--	--	--	--	--	--	hypothetical protein C1H46_006479 [Malus baccata]
ONT.10242.4	EVM0015693	--	--	--	--	--	--	--	--	--	--	--	hypothetical protein D8674_025613 [Pyrus ussuriensis x Pyrus communis]
ONT.10243.1	--	--	--	--	--	--	--	--	--	--	--	--	--
ONT.10243.2	--	--	--	--	--	--	--	--	--	--	--	--	--
ONT.10244.1	EVM0026093	--	--	Biological Process: protein glycosylation (GO:0006486);; Cellular Component: oligosaccharyltransferase complex (GO:0008250);; Cellular Component: integral component of membrane (GO:0016021);; Molecular Function: transferase activity (GO:0016740);;	K12668|4.9e-15|aly:9329773|K12668 oligosaccharyltransferase complex subunit epsilon | (RefSeq) dolichyl-diphosphooligosaccharide--protein glycosyltransferase subunit DAD1	N-Glycan biosynthesis (ko00510);; Various types of N-glycan biosynthesis (ko00513);; Protein processing in endoplasmic reticulum (ko04141)	[DO]	Cell cycle control, cell division, chromosome partitioning;; Posttranslational modification, protein turnover, chaperones	--	Dolichyl-diphosphooligosaccharide--protein glycosyltransferase subunit DAD1 OS=Arabidopsis thaliana OX=3702 GN=DAD1 PE=2 SV=2	--	--	dolichyl-diphosphooligosaccharide--protein glycosyltransferase subunit DAD1-like isoform X1 [Glycine soja]
ONT.10244.2	EVM0026093	--	--	Biological Process: protein glycosylation (GO:0006486);; Cellular Component: oligosaccharyltransferase complex (GO:0008250);; Cellular Component: integral component of membrane (GO:0016021);; Molecular Function: transferase activity (GO:0016740);;	K12668|2.2e-15|aly:9329773|K12668 oligosaccharyltransferase complex subunit epsilon | (RefSeq) dolichyl-diphosphooligosaccharide--protein glycosyltransferase subunit DAD1	N-Glycan biosynthesis (ko00510);; Various types of N-glycan biosynthesis (ko00513);; Protein processing in endoplasmic reticulum (ko04141)	[DO]	Cell cycle control, cell division, chromosome partitioning;; Posttranslational modification, protein turnover, chaperones	DAD family	Dolichyl-diphosphooligosaccharide--protein glycosyltransferase subunit DAD1 OS=Arabidopsis thaliana OX=3702 GN=DAD1 PE=2 SV=2	--	--	dolichyl-diphosphooligosaccharide--protein glycosyltransferase subunit DAD1-like isoform X1 [Glycine soja]
ONT.10244.3	--	--	--	Biological Process: protein glycosylation (GO:0006486);; Cellular Component: oligosaccharyltransferase complex (GO:0008250);; Cellular Component: integral component of membrane (GO:0016021);; Molecular Function: transferase activity (GO:0016740);;	K12668|1.0e-15|egu:105059942|K12668 oligosaccharyltransferase complex subunit epsilon | (RefSeq) dolichyl-diphosphooligosaccharide--protein glycosyltransferase subunit DAD1 isoform X1	N-Glycan biosynthesis (ko00510);; Various types of N-glycan biosynthesis (ko00513);; Protein processing in endoplasmic reticulum (ko04141)	[DO]	Cell cycle control, cell division, chromosome partitioning;; Posttranslational modification, protein turnover, chaperones	--	Dolichyl-diphosphooligosaccharide--protein glycosyltransferase subunit DAD1 OS=Arabidopsis thaliana OX=3702 GN=DAD1 PE=2 SV=2	--	--	dolichyl-diphosphooligosaccharide--protein glycosyltransferase subunit DAD1 [Pyrus ussuriensis x Pyrus communis]
ONT.10245.2	EVM0036333	--	--	Cellular Component: integral component of membrane (GO:0016021);;	--	--	[S]	Function unknown	Sad1 / UNC-like C-terminal;; Muskelin N-terminus	SUN domain-containing protein 4 OS=Arabidopsis thaliana OX=3702 GN=SUN4 PE=1 SV=1	S	Function unknown	SUN domain-containing protein 2 [Pyrus ussuriensis x Pyrus communis]
ONT.10245.3	--	--	--	Cellular Component: integral component of membrane (GO:0016021);;	--	--	[S]	Function unknown	Sad1 / UNC-like C-terminal;; Muskelin N-terminus	SUN domain-containing protein 4 OS=Arabidopsis thaliana OX=3702 GN=SUN4 PE=1 SV=1	S	Function unknown	SUN domain-containing protein 2 [Pyrus ussuriensis x Pyrus communis]
ONT.10245.4	EVM0036333	--	--	Cellular Component: integral component of membrane (GO:0016021);;	--	--	[S]	Function unknown	Sad1 / UNC-like C-terminal;; Muskelin N-terminus	SUN domain-containing protein 4 OS=Arabidopsis thaliana OX=3702 GN=SUN4 PE=1 SV=1	S	Function unknown	SUN domain-containing protein 2 [Pyrus ussuriensis x Pyrus communis]
ONT.10245.5	--	--	--	Cellular Component: integral component of membrane (GO:0016021);;	--	--	[S]	Function unknown	Sad1 / UNC-like C-terminal;; Muskelin N-terminus	SUN domain-containing protein 4 OS=Arabidopsis thaliana OX=3702 GN=SUN4 PE=1 SV=1	S	Function unknown	SUN domain-containing protein 2 [Pyrus ussuriensis x Pyrus communis]
ONT.10246.1	--	[I]	Lipid transport and metabolism	Biological Process: lipid metabolic process (GO:0006629);; Molecular Function: phosphoric diester hydrolase activity (GO:0008081);; Cellular Component: integral component of membrane (GO:0016021);;	K15095|2.3e-06|pmum:103331880|K15095 (+)-neomenthol dehydrogenase [EC:1.1.1.208] | (RefSeq) (+)-neomenthol dehydrogenase-like	Monoterpenoid biosynthesis (ko00902)	[C]	Energy production and conversion	Glycerophosphoryl diester phosphodiesterase family	Glycerophosphodiester phosphodiesterase GDPD4 OS=Arabidopsis thaliana OX=3702 GN=GDPD4 PE=2 SV=1	C	Energy production and conversion	PREDICTED: glycerophosphodiester phosphodiesterase GDPD4 isoform X1 [Pyrus x bretschneideri]
ONT.10246.2	EVM0016805	--	--	Biological Process: lipid metabolic process (GO:0006629);; Molecular Function: phosphoric diester hydrolase activity (GO:0008081);;	K15095|2.4e-06|pmum:103331880|K15095 (+)-neomenthol dehydrogenase [EC:1.1.1.208] | (RefSeq) (+)-neomenthol dehydrogenase-like	Monoterpenoid biosynthesis (ko00902)	[C]	Energy production and conversion	Glycerophosphoryl diester phosphodiesterase family;; Glycerophosphoryl diester phosphodiesterase family	Glycerophosphodiester phosphodiesterase GDPD4 OS=Arabidopsis thaliana OX=3702 GN=GDPD4 PE=2 SV=1	C	Energy production and conversion	hypothetical protein C1H46_006442 [Malus baccata]
ONT.10247.2	EVM0011279	[S]	Function unknown	Cellular Component: integral component of membrane (GO:0016021);;	--	--	--	--	--	--	S	Function unknown	PREDICTED: uncharacterized protein LOC103956578 isoform X2 [Pyrus x bretschneideri]
ONT.10247.3	--	--	--	Cellular Component: integral component of membrane (GO:0016021);;	--	--	--	--	--	--	S	Function unknown	PREDICTED: uncharacterized protein LOC103956578 isoform X2 [Pyrus x bretschneideri]
ONT.10249.2	EVM0030663	--	--	Cellular Component: integral component of membrane (GO:0016021);;	--	--	--	--	--	Phytolongin Phyl1.1 OS=Arabidopsis thaliana OX=3702 GN=PHYL1.1 PE=2 SV=1	S	Function unknown	phytolongin Phyl1.1-like isoform X1 [Malus domestica]
ONT.1025.1	--	--	--	--	--	--	--	--	--	--	--	--	--
ONT.1025.2	--	--	--	Molecular Function: molecular_function (GO:0003674);; Molecular Function: nucleic acid binding (GO:0003676);; Molecular Function: RNA binding (GO:0003723);; Molecular Function: catalytic activity (GO:0003824);; Molecular Function: nuclease activity (GO:0004518);; Molecular Function: endonuclease activity (GO:0004519);; Molecular Function: binding (GO:0005488);; Cellular Component: cellular_compon…	--	--	--	--	PPR repeat;; PPR repeat family;; PPR repeat;; Pentatricopeptide repeat domain	--	S	Function unknown	PREDICTED: uncharacterized protein LOC108867596 [Pyrus x bretschneideri]
ONT.10250.1	EVM0017628	--	--	--	K20131|1.0e-65|pxb:103939066|K20131 Rab5 GDP/GTP exchange factor | (RefSeq) vacuolar protein sorting-associated protein 9A-like isoform X1	--	[U]	Intracellular trafficking, secretion, and vesicular transport	Domain of unknown function (DUF5601)	Vacuolar protein sorting-associated protein 9A OS=Arabidopsis thaliana OX=3702 GN=VPS9A PE=1 SV=1	U	Intracellular trafficking, secretion, and vesicular transport	hypothetical protein C1H46_006436 [Malus baccata]
ONT.10250.2	EVM0017628	--	--	--	K20131|3.4e-78|pxb:103939066|K20131 Rab5 GDP/GTP exchange factor | (RefSeq) vacuolar protein sorting-associated protein 9A-like isoform X1	--	[U]	Intracellular trafficking, secretion, and vesicular transport	Domain of unknown function (DUF5601);; Vacuolar sorting protein 9 (VPS9) domain	Vacuolar protein sorting-associated protein 9A OS=Arabidopsis thaliana OX=3702 GN=VPS9A PE=1 SV=1	U	Intracellular trafficking, secretion, and vesicular transport	PREDICTED: vacuolar protein sorting-associated protein 9A-like isoform X2 [Pyrus x bretschneideri]
ONT.10250.3	EVM0017628	--	--	--	K20131|2.7e-101|pxb:103939066|K20131 Rab5 GDP/GTP exchange factor | (RefSeq) vacuolar protein sorting-associated protein 9A-like isoform X1	--	[U]	Intracellular trafficking, secretion, and vesicular transport	Domain of unknown function (DUF5601);; Vacuolar sorting protein 9 (VPS9) domain	Vacuolar protein sorting-associated protein 9A OS=Arabidopsis thaliana OX=3702 GN=VPS9A PE=1 SV=1	U	Intracellular trafficking, secretion, and vesicular transport	hypothetical protein PRUPE_8G002200 [Prunus persica]
ONT.10251.1	--	--	--	Molecular Function: metal ion binding (GO:0046872);;	--	--	[R]	General function prediction only	--	PHD finger protein At1g33420 OS=Arabidopsis thaliana OX=3702 GN=At1g33420 PE=1 SV=1	S	Function unknown	PHD finger protein [Pyrus ussuriensis x Pyrus communis]
ONT.10252.1	--	--	--	Molecular Function: metal ion binding (GO:0046872);;	--	--	[R]	General function prediction only	--	PHD finger protein At1g33420 OS=Arabidopsis thaliana OX=3702 GN=At1g33420 PE=1 SV=1	S	Function unknown	PREDICTED: PHD finger protein At1g33420 [Pyrus x bretschneideri]
ONT.10253.1	ONT.10253	--	--	--	--	--	--	--	--	--	--	--	--
ONT.10256.1	--	--	--	--	--	--	--	--	--	--	--	--	--
ONT.10258.1	EVM0033304	--	--	Cellular Component: Golgi membrane (GO:0000139);; Biological Process: pectin biosynthetic process (GO:0045489);; Molecular Function: polygalacturonate 4-alpha-galacturonosyltransferase activity (GO:0047262);; Biological Process: cell wall organization (GO:0071555);;	K13648|4.5e-124|pxb:103950275|K13648 alpha-1,4-galacturonosyltransferase [EC:2.4.1.43] | (RefSeq) LOW QUALITY PROTEIN: probable galacturonosyltransferase 4	Amino sugar and nucleotide sugar metabolism (ko00520)	--	--	Glycosyl transferase family 8	Probable galacturonosyltransferase 4 OS=Arabidopsis thaliana OX=3702 GN=GAUT4 PE=2 SV=1	G	Carbohydrate transport and metabolism	PREDICTED: LOW QUALITY PROTEIN: probable galacturonosyltransferase 4 [Pyrus x bretschneideri]
ONT.10258.2	--	--	--	Cellular Component: Golgi membrane (GO:0000139);; Molecular Function: molecular_function (GO:0003674);; Molecular Function: catalytic activity (GO:0003824);; Cellular Component: cellular_component (GO:0005575);; Cellular Component: intracellular (GO:0005622);; Cellular Component: cell (GO:0005623);; Cellular Component: cytoplasm (GO:0005737);; Cellular Component: Golgi apparatus (GO:0005794);; Mo…	K13648|1.7e-94|pxb:103950275|K13648 alpha-1,4-galacturonosyltransferase [EC:2.4.1.43] | (RefSeq) LOW QUALITY PROTEIN: probable galacturonosyltransferase 4	Amino sugar and nucleotide sugar metabolism (ko00520)	--	--	--	Probable galacturonosyltransferase 4 OS=Arabidopsis thaliana OX=3702 GN=GAUT4 PE=2 SV=1	G	Carbohydrate transport and metabolism	PREDICTED: LOW QUALITY PROTEIN: probable galacturonosyltransferase 4 [Pyrus x bretschneideri]
ONT.10258.3	EVM0033304	--	--	Cellular Component: Golgi membrane (GO:0000139);; Biological Process: pectin biosynthetic process (GO:0045489);; Molecular Function: polygalacturonate 4-alpha-galacturonosyltransferase activity (GO:0047262);; Biological Process: cell wall organization (GO:0071555);;	K13648|6.4e-65|pxb:103950275|K13648 alpha-1,4-galacturonosyltransferase [EC:2.4.1.43] | (RefSeq) LOW QUALITY PROTEIN: probable galacturonosyltransferase 4	Amino sugar and nucleotide sugar metabolism (ko00520)	--	--	--	Probable galacturonosyltransferase 4 OS=Arabidopsis thaliana OX=3702 GN=GAUT4 PE=2 SV=1	G	Carbohydrate transport and metabolism	PREDICTED: LOW QUALITY PROTEIN: probable galacturonosyltransferase 4 [Pyrus x bretschneideri]
ONT.10259.1	--	--	--	Molecular Function: nucleotide binding (GO:0000166);; Molecular Function: catalytic activity (GO:0003824);; Biological Process: DNA-templated transcription, initiation (GO:0006352);; Cellular Component: RNA polymerase complex (GO:0030880);;	K03012|4.9e-10|mdm:114825051|K03012 DNA-directed RNA polymerase II subunit RPB4 | (RefSeq) DNA-directed RNA polymerases IV and V subunit 4-like isoform X1	RNA polymerase (ko03020)	--	--	--	--	K	Transcription	hypothetical protein C1H46_022212 [Malus baccata]
ONT.10259.2	--	--	--	Molecular Function: nucleotide binding (GO:0000166);; Molecular Function: catalytic activity (GO:0003824);; Biological Process: DNA-templated transcription, initiation (GO:0006352);; Cellular Component: RNA polymerase complex (GO:0030880);;	K03012|2.9e-10|mdm:114825051|K03012 DNA-directed RNA polymerase II subunit RPB4 | (RefSeq) DNA-directed RNA polymerases IV and V subunit 4-like isoform X1	RNA polymerase (ko03020)	--	--	--	--	K	Transcription	hypothetical protein C1H46_022212 [Malus baccata]
ONT.10259.4	EVM0017138	--	--	Molecular Function: nucleotide binding (GO:0000166);; Molecular Function: DNA-directed 5'-3' RNA polymerase activity (GO:0003899);; Biological Process: DNA-templated transcription, initiation (GO:0006352);; Cellular Component: RNA polymerase complex (GO:0030880);;	K03012|1.6e-113|pxb:103945824|K03012 DNA-directed RNA polymerase II subunit RPB4 | (RefSeq) DNA-directed RNA polymerases IV and V subunit 4-like isoform X1	RNA polymerase (ko03020)	--	--	RNA polymerase Rpb4	DNA-directed RNA polymerases IV and V subunit 4 OS=Arabidopsis thaliana OX=3702 GN=NRPD4 PE=1 SV=2	K	Transcription	PREDICTED: DNA-directed RNA polymerases IV and V subunit 4-like isoform X2 [Pyrus x bretschneideri]
ONT.10259.5	EVM0017138	--	--	Molecular Function: nucleotide binding (GO:0000166);; Molecular Function: DNA-directed 5'-3' RNA polymerase activity (GO:0003899);; Biological Process: DNA-templated transcription, initiation (GO:0006352);; Cellular Component: RNA polymerase complex (GO:0030880);;	K03012|1.3e-108|pxb:103945824|K03012 DNA-directed RNA polymerase II subunit RPB4 | (RefSeq) DNA-directed RNA polymerases IV and V subunit 4-like isoform X1	RNA polymerase (ko03020)	--	--	RNA polymerase Rpb4	DNA-directed RNA polymerases IV and V subunit 4 OS=Arabidopsis thaliana OX=3702 GN=NRPD4 PE=1 SV=2	K	Transcription	PREDICTED: DNA-directed RNA polymerases IV and V subunit 4-like isoform X2 [Pyrus x bretschneideri]
ONT.10259.7	--	--	--	Molecular Function: nucleotide binding (GO:0000166);; Molecular Function: DNA-directed 5'-3' RNA polymerase activity (GO:0003899);; Biological Process: DNA-templated transcription, initiation (GO:0006352);; Cellular Component: RNA polymerase complex (GO:0030880);;	K03012|1.4e-108|pxb:103945824|K03012 DNA-directed RNA polymerase II subunit RPB4 | (RefSeq) DNA-directed RNA polymerases IV and V subunit 4-like isoform X1	RNA polymerase (ko03020)	--	--	RNA polymerase Rpb4	DNA-directed RNA polymerases IV and V subunit 4 OS=Arabidopsis thaliana OX=3702 GN=NRPD4 PE=1 SV=2	K	Transcription	PREDICTED: DNA-directed RNA polymerases IV and V subunit 4-like isoform X2 [Pyrus x bretschneideri]
ONT.1026.1	--	--	--	Cellular Component: integral component of membrane (GO:0016021);;	--	--	--	--	--	--	--	--	hypothetical protein DVH24_003598 [Malus domestica]
ONT.1026.2	--	--	--	Biological Process: cell morphogenesis (GO:0000902);; Biological Process: cell morphogenesis involved in differentiation (GO:0000904);; Molecular Function: molecular_function (GO:0003674);; Molecular Function: catalytic activity (GO:0003824);; Cellular Component: cellular_component (GO:0005575);; Cellular Component: intracellular (GO:0005622);; Cellular Component: cell (GO:0005623);; Cellular Com…	K21797|8.1e-09|cann:107858484|K21797 phosphatidylinositol 4-phosphatase [EC:3.1.3.-] | (RefSeq) phosphoinositide phosphatase SAC6-like	Inositol phosphate metabolism (ko00562);; Phosphatidylinositol signaling system (ko04070)	[I]	Lipid transport and metabolism	--	Phosphoinositide phosphatase SAC6 OS=Arabidopsis thaliana OX=3702 GN=SAC6 PE=2 SV=1	I	Lipid transport and metabolism	hypothetical protein C1H46_004877 [Malus baccata]
ONT.10260.2	--	--	--	Molecular Function: nucleotide binding (GO:0000166);; Molecular Function: catalytic activity (GO:0003824);; Biological Process: cellular metabolic process (GO:0044237);;	--	--	--	--	NPH3 family	BTB/POZ domain-containing protein At5g47800 OS=Arabidopsis thaliana OX=3702 GN=At5g47800 PE=2 SV=1	S	Function unknown	PREDICTED: BTB/POZ domain-containing protein At5g47800-like [Pyrus x bretschneideri]
ONT.10260.3	--	--	--	Molecular Function: nucleotide binding (GO:0000166);; Molecular Function: catalytic activity (GO:0003824);; Biological Process: cellular metabolic process (GO:0044237);;	--	--	--	--	NPH3 family	BTB/POZ domain-containing protein NPY5 OS=Arabidopsis thaliana OX=3702 GN=NPY5 PE=2 SV=2	S	Function unknown	hypothetical protein DVH24_011835 [Malus domestica]
ONT.10260.4	--	--	--	--	--	--	--	--	NPH3 family	BTB/POZ domain-containing protein At5g47800 OS=Arabidopsis thaliana OX=3702 GN=At5g47800 PE=2 SV=1	S	Function unknown	PREDICTED: BTB/POZ domain-containing protein At5g47800-like [Pyrus x bretschneideri]
ONT.10260.5	--	--	--	Molecular Function: nucleotide binding (GO:0000166);; Molecular Function: catalytic activity (GO:0003824);; Biological Process: cellular metabolic process (GO:0044237);;	--	--	--	--	NPH3 family	BTB/POZ domain-containing protein At5g47800 OS=Arabidopsis thaliana OX=3702 GN=At5g47800 PE=2 SV=1	S	Function unknown	PREDICTED: BTB/POZ domain-containing protein At5g47800-like [Pyrus x bretschneideri]
ONT.10260.7	--	--	--	--	--	--	--	--	NPH3 family	BTB/POZ domain-containing protein At5g47800 OS=Arabidopsis thaliana OX=3702 GN=At5g47800 PE=2 SV=1	S	Function unknown	PREDICTED: BTB/POZ domain-containing protein At5g47800-like [Pyrus x bretschneideri]
ONT.10260.9	--	--	--	Molecular Function: nucleotide binding (GO:0000166);; Molecular Function: catalytic activity (GO:0003824);; Biological Process: DNA-templated transcription, initiation (GO:0006352);; Cellular Component: RNA polymerase complex (GO:0030880);;	--	--	--	--	--	--	S	Function unknown	hypothetical protein DVH24_014341 [Malus domestica]
ONT.10261.1	EVM0017631	--	--	Molecular Function: molecular_function (GO:0003674);; Molecular Function: nucleic acid binding (GO:0003676);; Molecular Function: RNA binding (GO:0003723);; Molecular Function: mRNA binding (GO:0003729);; Molecular Function: enzyme inhibitor activity (GO:0004857);; Molecular Function: protein phosphatase inhibitor activity (GO:0004864);; Molecular Function: protein serine/threonine phosphatase in…	K13216|4.6e-14|pxb:103943776|K13216 nuclear inhibitor of protein phosphatase 1 [EC:3.1.4.-] | (RefSeq) LOW QUALITY PROTEIN: nuclear inhibitor of protein phosphatase 1-like	--	--	--	--	--	S	Function unknown	PREDICTED: LOW QUALITY PROTEIN: nuclear inhibitor of protein phosphatase 1-like [Pyrus x bretschneideri]
ONT.10262.1	EVM0040384	[H]	Coenzyme transport and metabolism	Biological Process: isoprenoid biosynthetic process (GO:0008299);; Molecular Function: transferase activity, transferring alkyl or aryl (other than methyl) groups (GO:0016765);;	K00787|6.3e-173|pxb:103950899|K00787 farnesyl diphosphate synthase [EC:2.5.1.1 2.5.1.10] | (RefSeq) farnesyl pyrophosphate synthase 2-like	Terpenoid backbone biosynthesis (ko00900)	[H]	Coenzyme transport and metabolism	Polyprenyl synthetase	Farnesyl pyrophosphate synthase 1 OS=Lupinus albus OX=3870 GN=FPS1 PE=2 SV=1	H	Coenzyme transport and metabolism	PREDICTED: farnesyl pyrophosphate synthase 2-like [Pyrus x bretschneideri]
ONT.10262.10	EVM0040384	--	--	Molecular Function: nucleic acid binding (GO:0003676);; Molecular Function: RNA-DNA hybrid ribonuclease activity (GO:0004523);;	--	--	--	--	--	--	--	--	putative ribonuclease H-like domain-containing protein [Rosa chinensis]
ONT.10262.11	EVM0040384	--	--	Biological Process: isoprenoid biosynthetic process (GO:0008299);; Molecular Function: transferase activity, transferring alkyl or aryl (other than methyl) groups (GO:0016765);;	K00787|6.0e-76|pxb:103950899|K00787 farnesyl diphosphate synthase [EC:2.5.1.1 2.5.1.10] | (RefSeq) farnesyl pyrophosphate synthase 2-like	Terpenoid backbone biosynthesis (ko00900)	[H]	Coenzyme transport and metabolism	Polyprenyl synthetase	Farnesyl pyrophosphate synthase OS=Panax ginseng OX=4054 GN=FPS PE=2 SV=1	H	Coenzyme transport and metabolism	PREDICTED: farnesyl pyrophosphate synthase 2-like [Pyrus x bretschneideri]
ONT.10262.2	EVM0040384	[H]	Coenzyme transport and metabolism	Biological Process: isoprenoid biosynthetic process (GO:0008299);; Molecular Function: transferase activity, transferring alkyl or aryl (other than methyl) groups (GO:0016765);;	K00787|2.7e-173|pxb:103950899|K00787 farnesyl diphosphate synthase [EC:2.5.1.1 2.5.1.10] | (RefSeq) farnesyl pyrophosphate synthase 2-like	Terpenoid backbone biosynthesis (ko00900)	[H]	Coenzyme transport and metabolism	Polyprenyl synthetase	Farnesyl pyrophosphate synthase 1 OS=Lupinus albus OX=3870 GN=FPS1 PE=2 SV=1	H	Coenzyme transport and metabolism	PREDICTED: farnesyl pyrophosphate synthase 2-like [Pyrus x bretschneideri]
ONT.10262.3	EVM0040384	[H]	Coenzyme transport and metabolism	Biological Process: isoprenoid biosynthetic process (GO:0008299);; Molecular Function: transferase activity, transferring alkyl or aryl (other than methyl) groups (GO:0016765);;	K00787|1.9e-171|pxb:103950899|K00787 farnesyl diphosphate synthase [EC:2.5.1.1 2.5.1.10] | (RefSeq) farnesyl pyrophosphate synthase 2-like	Terpenoid backbone biosynthesis (ko00900)	[H]	Coenzyme transport and metabolism	Polyprenyl synthetase	Farnesyl pyrophosphate synthase 1 OS=Lupinus albus OX=3870 GN=FPS1 PE=2 SV=1	H	Coenzyme transport and metabolism	PREDICTED: farnesyl pyrophosphate synthase 2-like [Pyrus x bretschneideri]
ONT.10262.4	EVM0040384	[H]	Coenzyme transport and metabolism	Biological Process: isoprenoid biosynthetic process (GO:0008299);; Molecular Function: transferase activity, transferring alkyl or aryl (other than methyl) groups (GO:0016765);;	K00787|3.6e-132|pxb:103950899|K00787 farnesyl diphosphate synthase [EC:2.5.1.1 2.5.1.10] | (RefSeq) farnesyl pyrophosphate synthase 2-like	Terpenoid backbone biosynthesis (ko00900)	[H]	Coenzyme transport and metabolism	Polyprenyl synthetase	Farnesyl pyrophosphate synthase OS=Panax ginseng OX=4054 GN=FPS PE=2 SV=1	H	Coenzyme transport and metabolism	PREDICTED: farnesyl pyrophosphate synthase 2-like [Pyrus x bretschneideri]
ONT.10262.5	EVM0040384	[H]	Coenzyme transport and metabolism	Biological Process: isoprenoid biosynthetic process (GO:0008299);; Molecular Function: transferase activity, transferring alkyl or aryl (other than methyl) groups (GO:0016765);;	K00787|5.0e-134|pxb:103950899|K00787 farnesyl diphosphate synthase [EC:2.5.1.1 2.5.1.10] | (RefSeq) farnesyl pyrophosphate synthase 2-like	Terpenoid backbone biosynthesis (ko00900)	[H]	Coenzyme transport and metabolism	Polyprenyl synthetase	Farnesyl pyrophosphate synthase OS=Panax ginseng OX=4054 GN=FPS PE=2 SV=1	H	Coenzyme transport and metabolism	PREDICTED: farnesyl pyrophosphate synthase 2-like [Pyrus x bretschneideri]
ONT.10262.6	--	[H]	Coenzyme transport and metabolism	Biological Process: isoprenoid biosynthetic process (GO:0008299);; Molecular Function: transferase activity, transferring alkyl or aryl (other than methyl) groups (GO:0016765);;	K00787|2.3e-142|pxb:103950899|K00787 farnesyl diphosphate synthase [EC:2.5.1.1 2.5.1.10] | (RefSeq) farnesyl pyrophosphate synthase 2-like	Terpenoid backbone biosynthesis (ko00900)	[H]	Coenzyme transport and metabolism	Polyprenyl synthetase	Farnesyl pyrophosphate synthase 2 OS=Lupinus albus OX=3870 GN=FPS2 PE=2 SV=1	H	Coenzyme transport and metabolism	PREDICTED: farnesyl pyrophosphate synthase 2-like [Pyrus x bretschneideri]
ONT.10262.7	EVM0040384	[H]	Coenzyme transport and metabolism	Biological Process: isoprenoid biosynthetic process (GO:0008299);; Molecular Function: transferase activity, transferring alkyl or aryl (other than methyl) groups (GO:0016765);;	K00787|7.2e-133|pxb:103950899|K00787 farnesyl diphosphate synthase [EC:2.5.1.1 2.5.1.10] | (RefSeq) farnesyl pyrophosphate synthase 2-like	Terpenoid backbone biosynthesis (ko00900)	[H]	Coenzyme transport and metabolism	Polyprenyl synthetase	Farnesyl pyrophosphate synthase OS=Panax ginseng OX=4054 GN=FPS PE=2 SV=1	H	Coenzyme transport and metabolism	PREDICTED: farnesyl pyrophosphate synthase 2-like [Pyrus x bretschneideri]
ONT.10262.8	--	[H]	Coenzyme transport and metabolism	Biological Process: isoprenoid biosynthetic process (GO:0008299);; Molecular Function: transferase activity, transferring alkyl or aryl (other than methyl) groups (GO:0016765);;	K00787|6.2e-129|pxb:103950899|K00787 farnesyl diphosphate synthase [EC:2.5.1.1 2.5.1.10] | (RefSeq) farnesyl pyrophosphate synthase 2-like	Terpenoid backbone biosynthesis (ko00900)	[H]	Coenzyme transport and metabolism	Polyprenyl synthetase	Farnesyl pyrophosphate synthase OS=Panax ginseng OX=4054 GN=FPS PE=2 SV=1	H	Coenzyme transport and metabolism	PREDICTED: farnesyl pyrophosphate synthase 2-like [Pyrus x bretschneideri]
ONT.10262.9	--	[H]	Coenzyme transport and metabolism	Biological Process: isoprenoid biosynthetic process (GO:0008299);; Molecular Function: transferase activity, transferring alkyl or aryl (other than methyl) groups (GO:0016765);;	K00787|5.2e-128|pxb:103950899|K00787 farnesyl diphosphate synthase [EC:2.5.1.1 2.5.1.10] | (RefSeq) farnesyl pyrophosphate synthase 2-like	Terpenoid backbone biosynthesis (ko00900)	[H]	Coenzyme transport and metabolism	Polyprenyl synthetase	Farnesyl pyrophosphate synthase OS=Panax ginseng OX=4054 GN=FPS PE=2 SV=1	H	Coenzyme transport and metabolism	PREDICTED: farnesyl pyrophosphate synthase 2-like [Pyrus x bretschneideri]
ONT.10264.1	EVM0021273	--	--	Biological Process: mitotic sister chromatid cohesion (GO:0007064);;	K12486|2.1e-12|aof:109821029|K12486 stromal membrane-associated protein | (RefSeq) ADP-ribosylation factor GTPase-activating protein AGD12-like isoform X1	Endocytosis (ko04144)	[R]	General function prediction only	C2 domain	Protein C2-DOMAIN ABA-RELATED 11 OS=Arabidopsis thaliana OX=3702 GN=CAR11 PE=1 SV=1	S	Function unknown	PREDICTED: protein C2-DOMAIN ABA-RELATED 11-like isoform X1 [Pyrus x bretschneideri]
ONT.10265.1	EVM0036021	--	--	--	K11267|1.4e-11|pxb:103956009|K11267 sister chromatid cohesion protein PDS5 | (RefSeq) sister chromatid cohesion protein PDS5 homolog A-like isoform X1	--	--	--	--	--	--	--	PREDICTED: sister chromatid cohesion protein PDS5 homolog A-like isoform X2 [Pyrus x bretschneideri]
ONT.10265.2	EVM0036021	--	--	--	--	--	--	--	--	--	--	--	--
ONT.10265.3	--	--	--	--	--	--	--	--	--	--	--	--	--
ONT.10266.1	EVM0036021	--	--	Biological Process: mitotic sister chromatid cohesion (GO:0007064);;	K11267|2.9e-209|pxb:103956009|K11267 sister chromatid cohesion protein PDS5 | (RefSeq) sister chromatid cohesion protein PDS5 homolog A-like isoform X1	--	[D]	Cell cycle control, cell division, chromosome partitioning	--	--	D	Cell cycle control, cell division, chromosome partitioning	PREDICTED: sister chromatid cohesion protein PDS5 homolog A-like isoform X2 [Pyrus x bretschneideri]
ONT.10267.1	--	--	--	Cellular Component: integral component of membrane (GO:0016021);; Biological Process: transmembrane transport (GO:0055085);;	K04773|5.6e-16|mtr:MTR_5g082990|K04773 protease IV [EC:3.4.21.-] | (RefSeq) S49 protease IV family peptidase	--	[T]	Signal transduction mechanisms	OPT oligopeptide transporter protein;; OPT oligopeptide transporter protein;; OPT oligopeptide transporter protein	Oligopeptide transporter 3 OS=Arabidopsis thaliana OX=3702 GN=OPT3 PE=2 SV=3	T	Signal transduction mechanisms	isp4 like protein [Arabidopsis thaliana]
ONT.10267.2	EVM0018111	--	--	Biological Process: transition metal ion transport (GO:0000041);; Molecular Function: molecular_function (GO:0003674);; Molecular Function: transporter activity (GO:0005215);; Cellular Component: cellular_component (GO:0005575);; Cellular Component: cell (GO:0005623);; Cellular Component: plasma membrane (GO:0005886);; Cellular Component: cell-cell junction (GO:0005911);; Biological Process: tran…	K04773|8.9e-16|mtr:MTR_5g082990|K04773 protease IV [EC:3.4.21.-] | (RefSeq) S49 protease IV family peptidase	--	[T]	Signal transduction mechanisms	OPT oligopeptide transporter protein;; OPT oligopeptide transporter protein;; OPT oligopeptide transporter protein;; OPT oligopeptide transporter protein	Oligopeptide transporter 3 OS=Arabidopsis thaliana OX=3702 GN=OPT3 PE=2 SV=3	T	Signal transduction mechanisms	oligopeptide transporter 3 [Pyrus ussuriensis x Pyrus communis]
ONT.10268.1	EVM0038725	--	--	Biological Process: metal ion transport (GO:0030001);; Molecular Function: metal ion binding (GO:0046872);;	--	--	[P]	Inorganic ion transport and metabolism	Heavy-metal-associated domain	Heavy metal-associated isoprenylated plant protein 7 OS=Arabidopsis thaliana OX=3702 GN=HIPP07 PE=1 SV=1	P	Inorganic ion transport and metabolism	PREDICTED: heavy metal-associated isoprenylated plant protein 3-like [Pyrus x bretschneideri]
ONT.10268.2	--	--	--	Biological Process: metal ion transport (GO:0030001);; Molecular Function: metal ion binding (GO:0046872);;	--	--	[P]	Inorganic ion transport and metabolism	Heavy-metal-associated domain	Heavy metal-associated isoprenylated plant protein 7 OS=Arabidopsis thaliana OX=3702 GN=HIPP07 PE=1 SV=1	P	Inorganic ion transport and metabolism	PREDICTED: heavy metal-associated isoprenylated plant protein 3-like [Pyrus x bretschneideri]
ONT.10268.3	EVM0038725	--	--	Biological Process: metal ion transport (GO:0030001);; Molecular Function: metal ion binding (GO:0046872);;	--	--	[P]	Inorganic ion transport and metabolism	Heavy-metal-associated domain	Heavy metal-associated isoprenylated plant protein 7 OS=Arabidopsis thaliana OX=3702 GN=HIPP07 PE=1 SV=1	P	Inorganic ion transport and metabolism	PREDICTED: heavy metal-associated isoprenylated plant protein 3-like [Pyrus x bretschneideri]
ONT.10268.4	EVM0038725	--	--	Biological Process: metal ion transport (GO:0030001);; Molecular Function: metal ion binding (GO:0046872);;	--	--	[P]	Inorganic ion transport and metabolism	Heavy-metal-associated domain	Heavy metal-associated isoprenylated plant protein 7 OS=Arabidopsis thaliana OX=3702 GN=HIPP07 PE=1 SV=1	P	Inorganic ion transport and metabolism	PREDICTED: heavy metal-associated isoprenylated plant protein 3-like [Pyrus x bretschneideri]
ONT.10268.5	EVM0038725	--	--	Biological Process: metal ion transport (GO:0030001);; Molecular Function: metal ion binding (GO:0046872);;	--	--	--	--	--	--	--	--	heavy metal-associated isoprenylated plant protein 7 [Morus notabilis]
ONT.10268.6	EVM0038725	--	--	--	--	--	--	--	--	--	--	--	--
ONT.10268.7	--	--	--	--	--	--	--	--	--	--	--	--	--
ONT.1027.2	EVM0004680	--	--	Molecular Function: hydroxymethylglutaryl-CoA reductase (NADPH) activity (GO:0004420);; Cellular Component: endoplasmic reticulum membrane (GO:0005789);; Biological Process: isoprenoid biosynthetic process (GO:0008299);; Biological Process: coenzyme A metabolic process (GO:0015936);; Cellular Component: integral component of membrane (GO:0016021);;	K00021|2.0e-57|pxb:103950192|K00021 hydroxymethylglutaryl-CoA reductase (NADPH) [EC:1.1.1.34] | (RefSeq) 3-hydroxy-3-methylglutaryl-coenzyme A reductase 1-like	Terpenoid backbone biosynthesis (ko00900)	[I]	Lipid transport and metabolism	--	3-hydroxy-3-methylglutaryl coenzyme A reductase 2-A OS=Panax ginseng OX=4054 GN=HMGR2 PE=2 SV=1	I	Lipid transport and metabolism	3-hydroxy-3-methylglutaryl-coenzyme A reductase 1-like [Pyrus ussuriensis x Pyrus communis]
ONT.1027.3	EVM0004680	[I]	Lipid transport and metabolism	Molecular Function: hydroxymethylglutaryl-CoA reductase (NADPH) activity (GO:0004420);; Cellular Component: endoplasmic reticulum membrane (GO:0005789);; Biological Process: isoprenoid biosynthetic process (GO:0008299);; Biological Process: coenzyme A metabolic process (GO:0015936);; Cellular Component: integral component of membrane (GO:0016021);;	K00021|1.2e-138|pxb:103950192|K00021 hydroxymethylglutaryl-CoA reductase (NADPH) [EC:1.1.1.34] | (RefSeq) 3-hydroxy-3-methylglutaryl-coenzyme A reductase 1-like	Terpenoid backbone biosynthesis (ko00900)	[I]	Lipid transport and metabolism	Hydroxymethylglutaryl-coenzyme A reductase	3-hydroxy-3-methylglutaryl-coenzyme A reductase OS=Camptotheca acuminata OX=16922 PE=3 SV=1	I	Lipid transport and metabolism	PREDICTED: 3-hydroxy-3-methylglutaryl-coenzyme A reductase 1-like [Pyrus x bretschneideri]
ONT.10271.1	EVM0040704	--	--	--	--	--	--	--	--	--	S	Function unknown	PREDICTED: uncharacterized protein LOC103935698 [Pyrus x bretschneideri]
ONT.10273.1	--	--	--	--	K00423|1.1e-35|egr:104451286|K00423 L-ascorbate oxidase [EC:1.10.3.3] | (RefSeq) LOW QUALITY PROTEIN: L-ascorbate oxidase	Ascorbate and aldarate metabolism (ko00053)	--	--	FBD	--	S	Function unknown	F-box/LRR-repeat protein [Pyrus ussuriensis x Pyrus communis]
ONT.10274.1	EVM0001317	[K]	Transcription	Molecular Function: GTPase activity (GO:0003924);; Molecular Function: GTP binding (GO:0005525);;	K07904|4.9e-90|mdm:103408750|K07904 Ras-related protein Rab-11A | (RefSeq) ras-related protein RABA5a-like isoform X1	Endocytosis (ko04144)	[U]	Intracellular trafficking, secretion, and vesicular transport	Ras family;; Ras of Complex, Roc, domain of DAPkinase;; ADP-ribosylation factor family;; 50S ribosome-binding GTPase	Ras-related protein RABA5a OS=Arabidopsis thaliana OX=3702 GN=RABA5A PE=1 SV=1	U	Intracellular trafficking, secretion, and vesicular transport	ras-related protein RABA5a-like isoform X1 [Malus domestica]
ONT.10274.10	EVM0001317	--	--	--	--	--	--	--	--	--	--	--	--
ONT.10274.2	EVM0001317	[K]	Transcription	Molecular Function: GTPase activity (GO:0003924);; Molecular Function: GTP binding (GO:0005525);;	K07904|1.1e-76|mdm:103408750|K07904 Ras-related protein Rab-11A | (RefSeq) ras-related protein RABA5a-like isoform X1	Endocytosis (ko04144)	[U]	Intracellular trafficking, secretion, and vesicular transport	Ras family;; Ras of Complex, Roc, domain of DAPkinase;; ADP-ribosylation factor family;; 50S ribosome-binding GTPase;; Ras family	Ras-related protein RABA5a OS=Arabidopsis thaliana OX=3702 GN=RABA5A PE=1 SV=1	U	Intracellular trafficking, secretion, and vesicular transport	ras-related protein RABA5a-like isoform X1 [Malus domestica]
ONT.10274.3	EVM0001317	[K]	Transcription	Molecular Function: GTPase activity (GO:0003924);; Molecular Function: GTP binding (GO:0005525);;	K07904|5.7e-90|mdm:103408750|K07904 Ras-related protein Rab-11A | (RefSeq) ras-related protein RABA5a-like isoform X1	Endocytosis (ko04144)	[U]	Intracellular trafficking, secretion, and vesicular transport	Ras family;; Ras of Complex, Roc, domain of DAPkinase;; ADP-ribosylation factor family;; 50S ribosome-binding GTPase	Ras-related protein RABA5a OS=Arabidopsis thaliana OX=3702 GN=RABA5A PE=1 SV=1	U	Intracellular trafficking, secretion, and vesicular transport	ras-related protein RABA5a-like isoform X1 [Malus domestica]
ONT.10274.4	EVM0001317	[K]	Transcription	Molecular Function: GTPase activity (GO:0003924);; Molecular Function: GTP binding (GO:0005525);;	K07904|5.3e-90|mdm:103408750|K07904 Ras-related protein Rab-11A | (RefSeq) ras-related protein RABA5a-like isoform X1	Endocytosis (ko04144)	[U]	Intracellular trafficking, secretion, and vesicular transport	Ras family;; Ras of Complex, Roc, domain of DAPkinase;; ADP-ribosylation factor family;; 50S ribosome-binding GTPase	Ras-related protein RABA5a OS=Arabidopsis thaliana OX=3702 GN=RABA5A PE=1 SV=1	U	Intracellular trafficking, secretion, and vesicular transport	ras-related protein RABA5a-like isoform X1 [Malus domestica]
ONT.10274.5	EVM0001317	[K]	Transcription	Molecular Function: GTPase activity (GO:0003924);; Molecular Function: GTP binding (GO:0005525);;	K07904|5.0e-90|mdm:103408750|K07904 Ras-related protein Rab-11A | (RefSeq) ras-related protein RABA5a-like isoform X1	Endocytosis (ko04144)	[U]	Intracellular trafficking, secretion, and vesicular transport	Ras family;; Ras of Complex, Roc, domain of DAPkinase;; ADP-ribosylation factor family;; 50S ribosome-binding GTPase	Ras-related protein RABA5a OS=Arabidopsis thaliana OX=3702 GN=RABA5A PE=1 SV=1	U	Intracellular trafficking, secretion, and vesicular transport	ras-related protein RABA5a-like isoform X1 [Malus domestica]
ONT.10274.6	EVM0001317	[K]	Transcription	Molecular Function: GTPase activity (GO:0003924);; Molecular Function: GTP binding (GO:0005525);;	K07904|5.4e-90|mdm:103408750|K07904 Ras-related protein Rab-11A | (RefSeq) ras-related protein RABA5a-like isoform X1	Endocytosis (ko04144)	[U]	Intracellular trafficking, secretion, and vesicular transport	Ras family;; Ras of Complex, Roc, domain of DAPkinase;; ADP-ribosylation factor family;; 50S ribosome-binding GTPase	Ras-related protein RABA5a OS=Arabidopsis thaliana OX=3702 GN=RABA5A PE=1 SV=1	U	Intracellular trafficking, secretion, and vesicular transport	ras-related protein RABA5a-like isoform X1 [Malus domestica]
ONT.10274.7	EVM0001317	[K]	Transcription	Molecular Function: GTPase activity (GO:0003924);; Molecular Function: GTP binding (GO:0005525);;	K07904|2.1e-83|mdm:103408750|K07904 Ras-related protein Rab-11A | (RefSeq) ras-related protein RABA5a-like isoform X1	Endocytosis (ko04144)	[U]	Intracellular trafficking, secretion, and vesicular transport	Ras family;; Ras of Complex, Roc, domain of DAPkinase;; ADP-ribosylation factor family;; 50S ribosome-binding GTPase	Ras-related protein RABA5a OS=Arabidopsis thaliana OX=3702 GN=RABA5A PE=1 SV=1	U	Intracellular trafficking, secretion, and vesicular transport	ras-related protein RABA5a-like isoform X2 [Malus domestica]
ONT.10274.8	EVM0001317	[K]	Transcription	Molecular Function: GTPase activity (GO:0003924);; Molecular Function: GTP binding (GO:0005525);;	K07904|1.2e-76|mdm:103408750|K07904 Ras-related protein Rab-11A | (RefSeq) ras-related protein RABA5a-like isoform X1	Endocytosis (ko04144)	[U]	Intracellular trafficking, secretion, and vesicular transport	Ras family;; Ras of Complex, Roc, domain of DAPkinase;; ADP-ribosylation factor family;; 50S ribosome-binding GTPase;; Ras family	Ras-related protein RABA5a OS=Arabidopsis thaliana OX=3702 GN=RABA5A PE=1 SV=1	U	Intracellular trafficking, secretion, and vesicular transport	ras-related protein RABA5a-like isoform X1 [Malus domestica]
ONT.10274.9	EVM0001317	[K]	Transcription	Molecular Function: GTPase activity (GO:0003924);; Molecular Function: GTP binding (GO:0005525);;	K07904|6.0e-90|mdm:103408750|K07904 Ras-related protein Rab-11A | (RefSeq) ras-related protein RABA5a-like isoform X1	Endocytosis (ko04144)	[U]	Intracellular trafficking, secretion, and vesicular transport	Ras family;; Ras of Complex, Roc, domain of DAPkinase;; ADP-ribosylation factor family;; 50S ribosome-binding GTPase	Ras-related protein RABA5a OS=Arabidopsis thaliana OX=3702 GN=RABA5A PE=1 SV=1	U	Intracellular trafficking, secretion, and vesicular transport	ras-related protein RABA5a-like isoform X1 [Malus domestica]
ONT.10275.1	EVM0024838	--	--	Molecular Function: protein binding (GO:0005515);; Cellular Component: cellular_component (GO:0005575);; Cellular Component: intracellular (GO:0005622);; Cellular Component: cell (GO:0005623);; Cellular Component: nucleus (GO:0005634);; Cellular Component: organelle (GO:0043226);; Cellular Component: membrane-bounded organelle (GO:0043227);; Cellular Component: intracellular organelle (GO:0043229…	K08332|2.4e-08|cmo:103484817|K08332 vacuolar protein 8 | (RefSeq) U-box domain-containing protein 4-like	--	[S]	Function unknown	Armadillo/beta-catenin-like repeat	Protein spotted leaf 11 OS=Oryza sativa subsp. indica OX=39946 GN=SPL11 PE=1 SV=2	S	Function unknown	U-box domain-containing protein 4-like [Pyrus ussuriensis x Pyrus communis]
ONT.10275.2	--	--	--	--	--	--	--	--	--	--	--	--	--
ONT.10276.3	EVM0041629	[G]	Carbohydrate transport and metabolism	Biological Process: inositol biosynthetic process (GO:0006021);; Molecular Function: inositol monophosphate 1-phosphatase activity (GO:0008934);; Biological Process: phosphatidylinositol phosphorylation (GO:0046854);; Biological Process: inositol phosphate dephosphorylation (GO:0046855);; Molecular Function: metal ion binding (GO:0046872);; Molecular Function: inositol monophosphate 3-phosphatase…	K10047|3.6e-111|pxb:103943393|K10047 inositol-phosphate phosphatase / L-galactose 1-phosphate phosphatase [EC:3.1.3.25 3.1.3.93] | (RefSeq) inositol monophosphatase 1-like	Ascorbate and aldarate metabolism (ko00053);; Inositol phosphate metabolism (ko00562);; Phosphatidylinositol signaling system (ko04070)	[G]	Carbohydrate transport and metabolism	Inositol monophosphatase family;; Inositol monophosphatase family	Inositol monophosphatase 1 OS=Solanum lycopersicum OX=4081 GN=IMP1 PE=1 SV=1	G	Carbohydrate transport and metabolism	inositol monophosphatase 1-like [Pyrus ussuriensis x Pyrus communis]
ONT.10276.4	EVM0041629	[G]	Carbohydrate transport and metabolism	Biological Process: inositol biosynthetic process (GO:0006021);; Molecular Function: inositol monophosphate 1-phosphatase activity (GO:0008934);; Biological Process: phosphatidylinositol phosphorylation (GO:0046854);; Biological Process: inositol phosphate dephosphorylation (GO:0046855);; Molecular Function: metal ion binding (GO:0046872);; Molecular Function: inositol monophosphate 3-phosphatase…	K10047|2.7e-54|pxb:103943393|K10047 inositol-phosphate phosphatase / L-galactose 1-phosphate phosphatase [EC:3.1.3.25 3.1.3.93] | (RefSeq) inositol monophosphatase 1-like	Ascorbate and aldarate metabolism (ko00053);; Inositol phosphate metabolism (ko00562);; Phosphatidylinositol signaling system (ko04070)	[G]	Carbohydrate transport and metabolism	Inositol monophosphatase family;; Inositol monophosphatase family	Inositol monophosphatase 1 OS=Solanum lycopersicum OX=4081 GN=IMP1 PE=1 SV=1	G	Carbohydrate transport and metabolism	inositol monophosphatase 1-like [Pyrus ussuriensis x Pyrus communis]
ONT.10276.5	EVM0041629	[G]	Carbohydrate transport and metabolism	Biological Process: inositol biosynthetic process (GO:0006021);; Molecular Function: inositol monophosphate 1-phosphatase activity (GO:0008934);; Biological Process: phosphatidylinositol phosphorylation (GO:0046854);; Biological Process: inositol phosphate dephosphorylation (GO:0046855);; Molecular Function: metal ion binding (GO:0046872);; Molecular Function: inositol monophosphate 3-phosphatase…	K10047|1.0e-128|pxb:103943393|K10047 inositol-phosphate phosphatase / L-galactose 1-phosphate phosphatase [EC:3.1.3.25 3.1.3.93] | (RefSeq) inositol monophosphatase 1-like	Ascorbate and aldarate metabolism (ko00053);; Inositol phosphate metabolism (ko00562);; Phosphatidylinositol signaling system (ko04070)	[G]	Carbohydrate transport and metabolism	Inositol monophosphatase family	Inositol monophosphatase 1 OS=Solanum lycopersicum OX=4081 GN=IMP1 PE=1 SV=1	G	Carbohydrate transport and metabolism	inositol monophosphatase 1-like [Pyrus ussuriensis x Pyrus communis]
ONT.10276.6	EVM0041629	[G]	Carbohydrate transport and metabolism	Biological Process: inositol biosynthetic process (GO:0006021);; Molecular Function: inositol monophosphate 1-phosphatase activity (GO:0008934);; Biological Process: phosphatidylinositol phosphorylation (GO:0046854);; Biological Process: inositol phosphate dephosphorylation (GO:0046855);; Molecular Function: metal ion binding (GO:0046872);; Molecular Function: inositol monophosphate 3-phosphatase…	K10047|1.1e-88|pxb:103943393|K10047 inositol-phosphate phosphatase / L-galactose 1-phosphate phosphatase [EC:3.1.3.25 3.1.3.93] | (RefSeq) inositol monophosphatase 1-like	Ascorbate and aldarate metabolism (ko00053);; Inositol phosphate metabolism (ko00562);; Phosphatidylinositol signaling system (ko04070)	[G]	Carbohydrate transport and metabolism	Inositol monophosphatase family;; Inositol monophosphatase family	Inositol monophosphatase 1 OS=Solanum lycopersicum OX=4081 GN=IMP1 PE=1 SV=1	G	Carbohydrate transport and metabolism	inositol monophosphatase 1-like [Pyrus ussuriensis x Pyrus communis]
ONT.10276.7	EVM0041629	[G]	Carbohydrate transport and metabolism	Biological Process: inositol biosynthetic process (GO:0006021);; Molecular Function: inositol monophosphate 1-phosphatase activity (GO:0008934);; Biological Process: phosphatidylinositol phosphorylation (GO:0046854);; Biological Process: inositol phosphate dephosphorylation (GO:0046855);; Molecular Function: metal ion binding (GO:0046872);; Molecular Function: inositol monophosphate 3-phosphatase…	K10047|2.4e-89|pxb:103943393|K10047 inositol-phosphate phosphatase / L-galactose 1-phosphate phosphatase [EC:3.1.3.25 3.1.3.93] | (RefSeq) inositol monophosphatase 1-like	Ascorbate and aldarate metabolism (ko00053);; Inositol phosphate metabolism (ko00562);; Phosphatidylinositol signaling system (ko04070)	[G]	Carbohydrate transport and metabolism	Inositol monophosphatase family;; Inositol monophosphatase family	Inositol-phosphate phosphatase OS=Arabidopsis thaliana OX=3702 GN=VTC4 PE=1 SV=1	G	Carbohydrate transport and metabolism	PREDICTED: inositol monophosphatase 1-like [Pyrus x bretschneideri]
ONT.10276.8	EVM0041629	[G]	Carbohydrate transport and metabolism	Biological Process: inositol biosynthetic process (GO:0006021);; Molecular Function: inositol monophosphate 1-phosphatase activity (GO:0008934);; Biological Process: phosphatidylinositol phosphorylation (GO:0046854);; Biological Process: inositol phosphate dephosphorylation (GO:0046855);; Molecular Function: metal ion binding (GO:0046872);; Molecular Function: inositol monophosphate 3-phosphatase…	K10047|2.7e-54|pxb:103943393|K10047 inositol-phosphate phosphatase / L-galactose 1-phosphate phosphatase [EC:3.1.3.25 3.1.3.93] | (RefSeq) inositol monophosphatase 1-like	Ascorbate and aldarate metabolism (ko00053);; Inositol phosphate metabolism (ko00562);; Phosphatidylinositol signaling system (ko04070)	[G]	Carbohydrate transport and metabolism	Inositol monophosphatase family;; Inositol monophosphatase family	Inositol-phosphate phosphatase OS=Arabidopsis thaliana OX=3702 GN=VTC4 PE=1 SV=1	G	Carbohydrate transport and metabolism	inositol monophosphatase 1-like [Pyrus ussuriensis x Pyrus communis]
ONT.10276.9	EVM0041629	[G]	Carbohydrate transport and metabolism	Biological Process: inositol biosynthetic process (GO:0006021);; Molecular Function: inositol monophosphate 1-phosphatase activity (GO:0008934);; Biological Process: phosphatidylinositol phosphorylation (GO:0046854);; Biological Process: inositol phosphate dephosphorylation (GO:0046855);; Molecular Function: metal ion binding (GO:0046872);; Molecular Function: inositol monophosphate 3-phosphatase…	K10047|4.2e-111|pxb:103943393|K10047 inositol-phosphate phosphatase / L-galactose 1-phosphate phosphatase [EC:3.1.3.25 3.1.3.93] | (RefSeq) inositol monophosphatase 1-like	Ascorbate and aldarate metabolism (ko00053);; Inositol phosphate metabolism (ko00562);; Phosphatidylinositol signaling system (ko04070)	[G]	Carbohydrate transport and metabolism	Inositol monophosphatase family	Inositol monophosphatase 1 OS=Solanum lycopersicum OX=4081 GN=IMP1 PE=1 SV=1	G	Carbohydrate transport and metabolism	inositol monophosphatase 1-like [Pyrus ussuriensis x Pyrus communis]
ONT.10277.2	EVM0015010	--	--	Molecular Function: inositol monophosphate 1-phosphatase activity (GO:0008934);; Biological Process: phosphatidylinositol phosphorylation (GO:0046854);; Biological Process: inositol phosphate dephosphorylation (GO:0046855);;	K10047|1.6e-80|pop:18106030|K10047 inositol-phosphate phosphatase / L-galactose 1-phosphate phosphatase [EC:3.1.3.25 3.1.3.93] | (RefSeq) putative MO25-like protein At5g47540	Ascorbate and aldarate metabolism (ko00053);; Inositol phosphate metabolism (ko00562);; Phosphatidylinositol signaling system (ko04070)	[S]	Function unknown	Mo25-like;; Mo25-like	Putative MO25-like protein At5g47540 OS=Arabidopsis thaliana OX=3702 GN=At5g47540 PE=2 SV=1	S	Function unknown	hypothetical protein DVH24_014388 [Malus domestica]
ONT.10277.3	--	--	--	Molecular Function: inositol monophosphate 1-phosphatase activity (GO:0008934);; Biological Process: phosphatidylinositol phosphorylation (GO:0046854);; Biological Process: inositol phosphate dephosphorylation (GO:0046855);;	K10047|1.3e-80|pop:18106030|K10047 inositol-phosphate phosphatase / L-galactose 1-phosphate phosphatase [EC:3.1.3.25 3.1.3.93] | (RefSeq) putative MO25-like protein At5g47540	Ascorbate and aldarate metabolism (ko00053);; Inositol phosphate metabolism (ko00562);; Phosphatidylinositol signaling system (ko04070)	[S]	Function unknown	Mo25-like	Putative MO25-like protein At5g47540 OS=Arabidopsis thaliana OX=3702 GN=At5g47540 PE=2 SV=1	S	Function unknown	hypothetical protein DVH24_014388 [Malus domestica]
ONT.10277.7	EVM0015010	--	--	Molecular Function: inositol monophosphate 1-phosphatase activity (GO:0008934);; Biological Process: phosphatidylinositol phosphorylation (GO:0046854);; Biological Process: inositol phosphate dephosphorylation (GO:0046855);;	K10047|8.9e-81|pop:18106030|K10047 inositol-phosphate phosphatase / L-galactose 1-phosphate phosphatase [EC:3.1.3.25 3.1.3.93] | (RefSeq) putative MO25-like protein At5g47540	Ascorbate and aldarate metabolism (ko00053);; Inositol phosphate metabolism (ko00562);; Phosphatidylinositol signaling system (ko04070)	[S]	Function unknown	Mo25-like	Putative MO25-like protein At5g47540 OS=Arabidopsis thaliana OX=3702 GN=At5g47540 PE=2 SV=1	S	Function unknown	hypothetical protein DVH24_014388 [Malus domestica]
ONT.10277.8	--	--	--	--	--	--	[S]	Function unknown	Mo25-like	Putative MO25-like protein At5g47540 OS=Arabidopsis thaliana OX=3702 GN=At5g47540 PE=2 SV=1	S	Function unknown	putative MO25-like protein At5g47540 [Malus domestica]
ONT.10279.1	EVM0021185	--	--	Molecular Function: cysteine-type endopeptidase inhibitor activity (GO:0004869);; Cellular Component: integral component of membrane (GO:0016021);;	K13899|1.3e-73|pxb:103943674|K13899 cystatin-C | (RefSeq) cysteine proteinase inhibitor 1-like	--	--	--	Aspartic acid proteinase inhibitor;; Cystatin domain	Cysteine proteinase inhibitor 1 OS=Actinidia deliciosa OX=3627 PE=1 SV=1	--	--	PREDICTED: cysteine proteinase inhibitor 1-like [Pyrus x bretschneideri]
ONT.1028.2	EVM0014333	[T]	Signal transduction mechanisms	Molecular Function: phosphoprotein phosphatase activity (GO:0004721);;	K04460|5.5e-229|pxb:103950194|K04460 serine/threonine-protein phosphatase 5 [EC:3.1.3.16] | (RefSeq) serine/threonine-protein phosphatase 7-like	--	[R]	General function prediction only	Calcineurin-like phosphoesterase	Serine/threonine-protein phosphatase 7 OS=Arabidopsis thaliana OX=3702 GN=PP7 PE=1 SV=1	L	Replication, recombination and repair	PREDICTED: serine/threonine-protein phosphatase 7-like [Pyrus x bretschneideri]
ONT.10280.1	EVM0017091	[G]	Carbohydrate transport and metabolism	Cellular Component: integral component of membrane (GO:0016021);; Molecular Function: transmembrane transporter activity (GO:0022857);;	K14445|6.7e-226|pxb:103943766|K14445 solute carrier family 13 (sodium-dependent dicarboxylate transporter), member 2/3/5 | (RefSeq) tonoplast dicarboxylate transporter-like	--	[P]	Inorganic ion transport and metabolism	Sodium:sulfate symporter transmembrane region;; Citrate transporter;; Sodium:sulfate symporter transmembrane region;; Sodium:sulfate symporter transmembrane region	Tonoplast dicarboxylate transporter OS=Arabidopsis thaliana OX=3702 GN=TDT PE=2 SV=2	P	Inorganic ion transport and metabolism	PREDICTED: tonoplast dicarboxylate transporter-like [Pyrus x bretschneideri]
ONT.10280.2	--	[G]	Carbohydrate transport and metabolism	Molecular Function: molecular_function (GO:0003674);; Molecular Function: transporter activity (GO:0005215);; Molecular Function: dicarboxylic acid transmembrane transporter activity (GO:0005310);; Molecular Function: organic acid transmembrane transporter activity (GO:0005342);; Cellular Component: cellular_component (GO:0005575);; Cellular Component: intracellular (GO:0005622);; Cellular Compon…	K14445|4.0e-102|pxb:103943766|K14445 solute carrier family 13 (sodium-dependent dicarboxylate transporter), member 2/3/5 | (RefSeq) tonoplast dicarboxylate transporter-like	--	[P]	Inorganic ion transport and metabolism	Sodium:sulfate symporter transmembrane region;; Citrate transporter;; Sodium:sulfate symporter transmembrane region;; Sodium:sulfate symporter transmembrane region;; Sodium:sulfate symporter transmembrane region	Tonoplast dicarboxylate transporter OS=Arabidopsis thaliana OX=3702 GN=TDT PE=2 SV=2	P	Inorganic ion transport and metabolism	PREDICTED: tonoplast dicarboxylate transporter-like [Pyrus x bretschneideri]
ONT.10280.3	EVM0017091	[G]	Carbohydrate transport and metabolism	Cellular Component: integral component of membrane (GO:0016021);; Molecular Function: transmembrane transporter activity (GO:0022857);;	K14445|8.5e-146|pxb:103943766|K14445 solute carrier family 13 (sodium-dependent dicarboxylate transporter), member 2/3/5 | (RefSeq) tonoplast dicarboxylate transporter-like	--	[P]	Inorganic ion transport and metabolism	Sodium:sulfate symporter transmembrane region;; Citrate transporter;; Sodium:sulfate symporter transmembrane region;; Sodium:sulfate symporter transmembrane region	Tonoplast dicarboxylate transporter OS=Arabidopsis thaliana OX=3702 GN=TDT PE=2 SV=2	P	Inorganic ion transport and metabolism	PREDICTED: tonoplast dicarboxylate transporter-like [Pyrus x bretschneideri]
ONT.10280.4	EVM0017091	[G]	Carbohydrate transport and metabolism	Cellular Component: integral component of membrane (GO:0016021);; Molecular Function: transmembrane transporter activity (GO:0022857);;	K14445|1.0e-223|pxb:103943766|K14445 solute carrier family 13 (sodium-dependent dicarboxylate transporter), member 2/3/5 | (RefSeq) tonoplast dicarboxylate transporter-like	--	[P]	Inorganic ion transport and metabolism	Sodium:sulfate symporter transmembrane region;; Sodium:sulfate symporter transmembrane region;; Citrate transporter;; Sodium:sulfate symporter transmembrane region;; Sodium:sulfate symporter transmembrane region	Tonoplast dicarboxylate transporter OS=Arabidopsis thaliana OX=3702 GN=TDT PE=2 SV=2	P	Inorganic ion transport and metabolism	PREDICTED: tonoplast dicarboxylate transporter-like [Pyrus x bretschneideri]
ONT.10280.5	EVM0017091	--	--	--	--	--	--	--	--	--	--	--	--
ONT.10280.6	--	[G]	Carbohydrate transport and metabolism	Cellular Component: integral component of membrane (GO:0016021);; Molecular Function: transmembrane transporter activity (GO:0022857);;	K14445|8.7e-48|pxb:103943766|K14445 solute carrier family 13 (sodium-dependent dicarboxylate transporter), member 2/3/5 | (RefSeq) tonoplast dicarboxylate transporter-like	--	[P]	Inorganic ion transport and metabolism	Sodium:sulfate symporter transmembrane region;; Sodium:sulfate symporter transmembrane region	Tonoplast dicarboxylate transporter OS=Arabidopsis thaliana OX=3702 GN=TDT PE=2 SV=2	P	Inorganic ion transport and metabolism	PREDICTED: tonoplast dicarboxylate transporter-like [Pyrus x bretschneideri]
ONT.10280.7	--	[G]	Carbohydrate transport and metabolism	Cellular Component: integral component of membrane (GO:0016021);; Molecular Function: transmembrane transporter activity (GO:0022857);;	K14445|7.5e-226|pxb:103943766|K14445 solute carrier family 13 (sodium-dependent dicarboxylate transporter), member 2/3/5 | (RefSeq) tonoplast dicarboxylate transporter-like	--	[P]	Inorganic ion transport and metabolism	Sodium:sulfate symporter transmembrane region;; Citrate transporter;; Sodium:sulfate symporter transmembrane region;; Sodium:sulfate symporter transmembrane region	Tonoplast dicarboxylate transporter OS=Arabidopsis thaliana OX=3702 GN=TDT PE=2 SV=2	P	Inorganic ion transport and metabolism	PREDICTED: tonoplast dicarboxylate transporter-like [Pyrus x bretschneideri]
ONT.10280.8	--	[G]	Carbohydrate transport and metabolism	Cellular Component: integral component of membrane (GO:0016021);; Molecular Function: transmembrane transporter activity (GO:0022857);;	K14445|8.6e-141|pxb:103943766|K14445 solute carrier family 13 (sodium-dependent dicarboxylate transporter), member 2/3/5 | (RefSeq) tonoplast dicarboxylate transporter-like	--	[P]	Inorganic ion transport and metabolism	Sodium:sulfate symporter transmembrane region;; Citrate transporter;; Sodium:sulfate symporter transmembrane region	Tonoplast dicarboxylate transporter OS=Arabidopsis thaliana OX=3702 GN=TDT PE=2 SV=2	P	Inorganic ion transport and metabolism	PREDICTED: tonoplast dicarboxylate transporter-like [Pyrus x bretschneideri]
ONT.10280.9	--	[G]	Carbohydrate transport and metabolism	Cellular Component: integral component of membrane (GO:0016021);; Molecular Function: transmembrane transporter activity (GO:0022857);;	K14445|9.2e-91|pxb:103943766|K14445 solute carrier family 13 (sodium-dependent dicarboxylate transporter), member 2/3/5 | (RefSeq) tonoplast dicarboxylate transporter-like	--	[P]	Inorganic ion transport and metabolism	Citrate transporter;; Sodium:sulfate symporter transmembrane region;; Sodium:sulfate symporter transmembrane region	Tonoplast dicarboxylate transporter OS=Arabidopsis thaliana OX=3702 GN=TDT PE=2 SV=2	P	Inorganic ion transport and metabolism	PREDICTED: tonoplast dicarboxylate transporter-like [Pyrus x bretschneideri]
ONT.10281.2	EVM0004683	--	--	--	--	--	--	--	--	--	--	--	PREDICTED: major latex allergen Hev b 5 [Pyrus x bretschneideri]
ONT.10282.2	--	--	--	Cellular Component: integral component of membrane (GO:0016021);;	K23564|3.3e-59|mdm:103408755|K23564 ER membrane protein complex subunit 3 | (RefSeq) ER membrane protein complex subunit 3-like	--	[S]	Function unknown	Integral membrane protein EMC3/TMCO1-like;; Integral membrane protein EMC3/TMCO1-like	--	S	Function unknown	hypothetical protein DVH24_011792 [Malus domestica]
ONT.10282.3	--	--	--	Cellular Component: integral component of membrane (GO:0016021);;	K23564|6.1e-90|mdm:103408755|K23564 ER membrane protein complex subunit 3 | (RefSeq) ER membrane protein complex subunit 3-like	--	[S]	Function unknown	Integral membrane protein EMC3/TMCO1-like;; Integral membrane protein EMC3/TMCO1-like	--	S	Function unknown	ER membrane protein complex subunit 3-like [Malus domestica]
ONT.10283.2	EVM0017097	[B]	Chromatin structure and dynamics	Cellular Component: RNA polymerase I transcription factor complex (GO:0000120);; Cellular Component: RNA polymerase I upstream activating factor complex (GO:0000500);; Molecular Function: protein binding (GO:0005515);; Cellular Component: cellular_component (GO:0005575);; Cellular Component: intracellular (GO:0005622);; Cellular Component: cell (GO:0005623);; Cellular Component: nucleus (GO:00056…	K15223|1.2e-155|pxb:103944522|K15223 upstream activation factor subunit UAF30 | (RefSeq) alpha/beta-gliadin A-III-like	--	[K]	Transcription	SWIB/MDM2 domain;; DEK C terminal domain	--	K	Transcription	PREDICTED: alpha/beta-gliadin A-III-like [Pyrus x bretschneideri]
ONT.10285.2	EVM0038767	--	--	Molecular Function: electron carrier activity (GO:0009055);; Cellular Component: integral component of membrane (GO:0016021);;	--	--	--	--	--	--	S	Function unknown	PREDICTED: early nodulin-like protein 2 [Pyrus x bretschneideri]
ONT.10286.2	EVM0022677	--	--	Biological Process: ceramide metabolic process (GO:0006672);; Cellular Component: integral component of membrane (GO:0016021);; Molecular Function: hydrolase activity, acting on carbon-nitrogen (but not peptide) bonds, in linear amides (GO:0016811);;	K04711|4.9e-98|pxb:103945700|K04711 dihydroceramidase [EC:3.5.1.-] | (RefSeq) alkaline ceramidase 3-like	Sphingolipid metabolism (ko00600)	[I]	Lipid transport and metabolism	Ceramidase;; Ceramidase	Alkaline ceramidase OS=Arabidopsis thaliana OX=3702 GN=ACER PE=2 SV=1	I	Lipid transport and metabolism	PREDICTED: alkaline ceramidase 3-like [Pyrus x bretschneideri]
ONT.10286.3	--	--	--	Biological Process: ceramide metabolic process (GO:0006672);; Cellular Component: integral component of membrane (GO:0016021);; Molecular Function: hydrolase activity, acting on carbon-nitrogen (but not peptide) bonds, in linear amides (GO:0016811);;	K04711|4.0e-149|pxb:103945700|K04711 dihydroceramidase [EC:3.5.1.-] | (RefSeq) alkaline ceramidase 3-like	Sphingolipid metabolism (ko00600)	[I]	Lipid transport and metabolism	Ceramidase	Alkaline ceramidase OS=Arabidopsis thaliana OX=3702 GN=ACER PE=2 SV=1	I	Lipid transport and metabolism	PREDICTED: alkaline ceramidase 3-like [Pyrus x bretschneideri]
ONT.10286.4	EVM0022677	--	--	Biological Process: ceramide metabolic process (GO:0006672);; Cellular Component: integral component of membrane (GO:0016021);; Molecular Function: hydrolase activity, acting on carbon-nitrogen (but not peptide) bonds, in linear amides (GO:0016811);;	K04711|4.1e-149|pxb:103945700|K04711 dihydroceramidase [EC:3.5.1.-] | (RefSeq) alkaline ceramidase 3-like	Sphingolipid metabolism (ko00600)	[I]	Lipid transport and metabolism	Ceramidase	Alkaline ceramidase OS=Arabidopsis thaliana OX=3702 GN=ACER PE=2 SV=1	I	Lipid transport and metabolism	PREDICTED: alkaline ceramidase 3-like [Pyrus x bretschneideri]
ONT.10287.2	--	--	--	Cellular Component: mitochondrial inner membrane (GO:0005743);; Biological Process: mitochondrial pyruvate transport (GO:0006850);;	K22139|2.1e-48|mdm:103419598|K22139 mitochondrial pyruvate carrier 2 | (RefSeq) mitochondrial pyruvate carrier 4	--	[S]	Function unknown	--	Mitochondrial pyruvate carrier 4 OS=Arabidopsis thaliana OX=3702 GN=MPC4 PE=3 SV=1	C	Energy production and conversion	PREDICTED: mitochondrial pyruvate carrier 4-like [Pyrus x bretschneideri]
ONT.10287.3	--	--	--	Cellular Component: mitochondrial inner membrane (GO:0005743);; Biological Process: mitochondrial pyruvate transport (GO:0006850);;	K22139|1.7e-15|mdm:103419598|K22139 mitochondrial pyruvate carrier 2 | (RefSeq) mitochondrial pyruvate carrier 4	--	[S]	Function unknown	--	Mitochondrial pyruvate carrier 4 OS=Arabidopsis thaliana OX=3702 GN=MPC4 PE=3 SV=1	C	Energy production and conversion	PREDICTED: mitochondrial pyruvate carrier 4-like [Pyrus x bretschneideri]
ONT.10287.4	EVM0033625	--	--	Cellular Component: mitochondrial inner membrane (GO:0005743);; Biological Process: mitochondrial pyruvate transport (GO:0006850);;	K22139|2.0e-39|vvi:100247570|K22139 mitochondrial pyruvate carrier 2 | (RefSeq) mitochondrial pyruvate carrier 4	--	[S]	Function unknown	Mitochondrial pyruvate carriers	Mitochondrial pyruvate carrier 4 OS=Arabidopsis thaliana OX=3702 GN=MPC4 PE=3 SV=1	C	Energy production and conversion	PREDICTED: mitochondrial pyruvate carrier 4 [Vitis vinifera]
ONT.10287.5	--	--	--	Cellular Component: mitochondrial inner membrane (GO:0005743);; Biological Process: mitochondrial pyruvate transport (GO:0006850);;	K22139|2.2e-51|mdm:103419598|K22139 mitochondrial pyruvate carrier 2 | (RefSeq) mitochondrial pyruvate carrier 4	--	[S]	Function unknown	Mitochondrial pyruvate carriers	Mitochondrial pyruvate carrier 4 OS=Arabidopsis thaliana OX=3702 GN=MPC4 PE=3 SV=1	C	Energy production and conversion	mitochondrial pyruvate carrier 4 [Malus domestica]
ONT.10287.6	--	--	--	Cellular Component: mitochondrial inner membrane (GO:0005743);; Biological Process: mitochondrial pyruvate transport (GO:0006850);;	K22139|8.5e-44|mdm:103419598|K22139 mitochondrial pyruvate carrier 2 | (RefSeq) mitochondrial pyruvate carrier 4	--	[S]	Function unknown	Mitochondrial pyruvate carriers	Mitochondrial pyruvate carrier 4 OS=Arabidopsis thaliana OX=3702 GN=MPC4 PE=3 SV=1	C	Energy production and conversion	mitochondrial pyruvate carrier 4 [Malus domestica]
ONT.10288.1	EVM0022424	[M]	Cell wall/membrane/envelope biogenesis	Molecular Function: protein serine/threonine kinase activity (GO:0004674);; Molecular Function: ATP binding (GO:0005524);; Biological Process: cellular response to carbon dioxide (GO:0071244);;	K04424|2.1e-18|psom:113295354|K04424 sterile alpha motif and leucine zipper containing kinase AZK [EC:2.7.11.25] | (RefSeq) probable serine/threonine-protein kinase SIS8	--	[T]	Signal transduction mechanisms	Protein tyrosine and serine/threonine kinase;; Protein kinase domain;; Protein tyrosine and serine/threonine kinase;; Protein kinase domain;; Protein tyrosine and serine/threonine kinase	Serine/threonine/tyrosine-protein kinase HT1 OS=Arabidopsis thaliana OX=3702 GN=HT1 PE=1 SV=1	T	Signal transduction mechanisms	PREDICTED: serine/threonine-protein kinase HT1-like [Pyrus x bretschneideri]
ONT.10289.1	--	[IQR]	Lipid transport and metabolism;; Secondary metabolites biosynthesis, transport and catabolism;; General function prediction only	Molecular Function: oxidoreductase activity (GO:0016491);;	K11147|7.1e-110|mdm:103408758|K11147 dehydrogenase/reductase SDR family member 4 [EC:1.1.-.-] | (RefSeq) tropinone reductase-like 3 isoform X1	Peroxisome (ko04146)	[R]	General function prediction only	Enoyl-(Acyl carrier protein) reductase;; short chain dehydrogenase;; KR domain	Tropinone reductase-like 3 OS=Erythroxylum coca OX=289672 PE=2 SV=1	Q	Secondary metabolites biosynthesis, transport and catabolism	hypothetical protein C1H46_015666 [Malus baccata]
ONT.10289.3	EVM0019803	[IQR]	Lipid transport and metabolism;; Secondary metabolites biosynthesis, transport and catabolism;; General function prediction only	Molecular Function: oxidoreductase activity (GO:0016491);;	K11147|3.2e-63|mdm:103446766|K11147 dehydrogenase/reductase SDR family member 4 [EC:1.1.-.-] | (RefSeq) tropinone reductase-like 3	Peroxisome (ko04146)	[R]	General function prediction only	short chain dehydrogenase;; Enoyl-(Acyl carrier protein) reductase;; KR domain;; Enoyl-(Acyl carrier protein) reductase;; short chain dehydrogenase	Tropinone reductase-like 3 OS=Erythroxylum coca OX=289672 PE=2 SV=1	Q	Secondary metabolites biosynthesis, transport and catabolism	hypothetical protein C1H46_015666 [Malus baccata]
ONT.10289.4	EVM0019803	[IQR]	Lipid transport and metabolism;; Secondary metabolites biosynthesis, transport and catabolism;; General function prediction only	Molecular Function: oxidoreductase activity (GO:0016491);;	K11147|3.3e-110|mdm:103408758|K11147 dehydrogenase/reductase SDR family member 4 [EC:1.1.-.-] | (RefSeq) tropinone reductase-like 3 isoform X1	Peroxisome (ko04146)	[R]	General function prediction only	Enoyl-(Acyl carrier protein) reductase;; short chain dehydrogenase;; KR domain;; short chain dehydrogenase	Tropinone reductase-like 3 OS=Erythroxylum coca OX=289672 PE=2 SV=1	Q	Secondary metabolites biosynthesis, transport and catabolism	tropinone reductase-like 3 isoform X2 [Malus domestica]
ONT.1029.2	EVM0033859	--	--	Cellular Component: nucleus (GO:0005634);; Biological Process: regulation of transcription, DNA-templated (GO:0006355);; Molecular Function: zinc ion binding (GO:0008270);;	--	--	--	--	--	Protein FAR1-RELATED SEQUENCE 5 OS=Arabidopsis thaliana OX=3702 GN=FRS5 PE=1 SV=1	S	Function unknown	PREDICTED: protein FAR1-RELATED SEQUENCE 5-like isoform X2 [Pyrus x bretschneideri]
ONT.10290.1	ONT.10290	--	--	Molecular Function: calcium ion binding (GO:0005509);; Molecular Function: GTP binding (GO:0005525);;	K12483|4.0e-32|mdm:103446767|K12483 EH domain-containing protein 1 | (RefSeq) LOW QUALITY PROTEIN: EH domain-containing protein 2-like	Endocytosis (ko04144)	[TU]	Signal transduction mechanisms;; Intracellular trafficking, secretion, and vesicular transport	--	EH domain-containing protein 2 OS=Arabidopsis thaliana OX=3702 GN=EHD2 PE=1 SV=1	--	--	LOW QUALITY PROTEIN: EH domain-containing protein 2-like [Malus domestica]
ONT.10292.1	--	--	--	Molecular Function: magnesium ion binding (GO:0000287);; Molecular Function: pyruvate kinase activity (GO:0004743);; Molecular Function: kinase activity (GO:0016301);; Molecular Function: potassium ion binding (GO:0030955);;	K00873|1.1e-16|mdm:103439830|K00873 pyruvate kinase [EC:2.7.1.40] | (RefSeq) plastidial pyruvate kinase 2	Glycolysis / Gluconeogenesis (ko00010);; Purine metabolism (ko00230);; Pyruvate metabolism (ko00620);; Carbon metabolism (ko01200);; Biosynthesis of amino acids (ko01230)	[G]	Carbohydrate transport and metabolism	--	Plastidial pyruvate kinase 2 OS=Arabidopsis thaliana OX=3702 GN=PKP2 PE=1 SV=1	G	Carbohydrate transport and metabolism	PREDICTED: pyruvate kinase isozyme G, chloroplastic-like isoform X1 [Pyrus x bretschneideri]
ONT.10292.2	EVM0037400	--	--	Molecular Function: hydrolase activity, hydrolyzing O-glycosyl compounds (GO:0004553);; Biological Process: carbohydrate metabolic process (GO:0005975);;	K01188|3.0e-11|pmum:103330636|K01188 beta-glucosidase [EC:3.2.1.21] | (RefSeq) beta-glucosidase 11-like	Cyanoamino acid metabolism (ko00460);; Starch and sucrose metabolism (ko00500);; Phenylpropanoid biosynthesis (ko00940)	[G]	Carbohydrate transport and metabolism	--	Beta-glucosidase 22 OS=Oryza sativa subsp. japonica OX=39947 GN=BGLU22 PE=2 SV=1	--	--	hypothetical protein DVH24_006633 [Malus domestica]
ONT.10292.3	--	--	--	Molecular Function: hydrolase activity, hydrolyzing O-glycosyl compounds (GO:0004553);; Biological Process: carbohydrate metabolic process (GO:0005975);;	K01188|1.2e-12|pmum:103330636|K01188 beta-glucosidase [EC:3.2.1.21] | (RefSeq) beta-glucosidase 11-like	Cyanoamino acid metabolism (ko00460);; Starch and sucrose metabolism (ko00500);; Phenylpropanoid biosynthesis (ko00940)	[G]	Carbohydrate transport and metabolism	--	Plastidial pyruvate kinase 3, chloroplastic OS=Arabidopsis thaliana OX=3702 GN=PKP3 PE=1 SV=1	--	--	hypothetical protein DVH24_006633 [Malus domestica]
ONT.10292.4	--	--	--	Molecular Function: hydrolase activity, hydrolyzing O-glycosyl compounds (GO:0004553);; Biological Process: carbohydrate metabolic process (GO:0005975);;	K01188|1.0e-12|pmum:103330636|K01188 beta-glucosidase [EC:3.2.1.21] | (RefSeq) beta-glucosidase 11-like	Cyanoamino acid metabolism (ko00460);; Starch and sucrose metabolism (ko00500);; Phenylpropanoid biosynthesis (ko00940)	[G]	Carbohydrate transport and metabolism	--	Beta-glucosidase 22 OS=Oryza sativa subsp. japonica OX=39947 GN=BGLU22 PE=2 SV=1	--	--	hypothetical protein DVH24_006633 [Malus domestica]
ONT.10292.5	EVM0037400	--	--	Biological Process: carbohydrate metabolic process (GO:0005975);; Molecular Function: beta-glucosidase activity (GO:0008422);;	K01188|1.9e-30|mdm:103448033|K01188 beta-glucosidase [EC:3.2.1.21] | (RefSeq) beta-glucosidase 11-like	Cyanoamino acid metabolism (ko00460);; Starch and sucrose metabolism (ko00500);; Phenylpropanoid biosynthesis (ko00940)	[G]	Carbohydrate transport and metabolism	--	Beta-glucosidase 11 OS=Arabidopsis thaliana OX=3702 GN=BGLU11 PE=2 SV=2	G	Carbohydrate transport and metabolism	hypothetical protein PRUPE_6G156400 [Prunus persica]
ONT.10292.6	EVM0037400	--	--	Molecular Function: hydrolase activity, hydrolyzing O-glycosyl compounds (GO:0004553);; Biological Process: carbohydrate metabolic process (GO:0005975);;	K01188|1.1e-11|pmum:103330636|K01188 beta-glucosidase [EC:3.2.1.21] | (RefSeq) beta-glucosidase 11-like	Cyanoamino acid metabolism (ko00460);; Starch and sucrose metabolism (ko00500);; Phenylpropanoid biosynthesis (ko00940)	[G]	Carbohydrate transport and metabolism	--	Vicianin hydrolase (Fragment) OS=Vicia sativa subsp. nigra OX=3909 PE=1 SV=1	--	--	hypothetical protein DVH24_006633 [Malus domestica]
ONT.10292.7	EVM0037400	--	--	Molecular Function: hydrolase activity, hydrolyzing O-glycosyl compounds (GO:0004553);; Biological Process: carbohydrate metabolic process (GO:0005975);;	K01188|2.7e-11|pmum:103330636|K01188 beta-glucosidase [EC:3.2.1.21] | (RefSeq) beta-glucosidase 11-like	Cyanoamino acid metabolism (ko00460);; Starch and sucrose metabolism (ko00500);; Phenylpropanoid biosynthesis (ko00940)	[G]	Carbohydrate transport and metabolism	--	Probable inactive beta-glucosidase 33 OS=Oryza sativa subsp. japonica OX=39947 GN=BGLU33 PE=2 SV=2	--	--	hypothetical protein DVH24_006633 [Malus domestica]
ONT.10293.1	--	--	--	Biological Process: fucose metabolic process (GO:0006004);; Cellular Component: integral component of membrane (GO:0016021);; Molecular Function: transferase activity, transferring glycosyl groups (GO:0016757);;	K23280|5.3e-25|osa:4325193|K23280 rhamnogalacturonan I rhamnosyltransferase [EC:2.4.1.351] | (RefSeq) uncharacterized protein At1g04910	--	--	--	GDP-fucose protein O-fucosyltransferase	O-fucosyltransferase 15 OS=Arabidopsis thaliana OX=3702 GN=OFUT15 PE=2 SV=1	G	Carbohydrate transport and metabolism	PREDICTED: uncharacterized protein At1g04910-like isoform X1 [Pyrus x bretschneideri]
ONT.10294.2	--	[M]	Cell wall/membrane/envelope biogenesis	Molecular Function: protein kinase activity (GO:0004672);; Molecular Function: ATP binding (GO:0005524);; Cellular Component: integral component of membrane (GO:0016021);;	K13430|9.6e-64|egu:105034278|K13430 serine/threonine-protein kinase PBS1 [EC:2.7.11.1] | (RefSeq) serine/threonine-protein kinase PBS1	Plant-pathogen interaction (ko04626)	[T]	Signal transduction mechanisms	Leucine rich repeat;; Leucine Rich repeats (2 copies);; Leucine rich repeat N-terminal domain;; Leucine Rich Repeat;; Protein tyrosine and serine/threonine kinase;; Protein kinase domain	Protein STRUBBELIG-RECEPTOR FAMILY 8 OS=Arabidopsis thaliana OX=3702 GN=SRF8 PE=1 SV=1	T	Signal transduction mechanisms	PREDICTED: protein STRUBBELIG-RECEPTOR FAMILY 8-like [Pyrus x bretschneideri]
ONT.10294.3	EVM0033051	[M]	Cell wall/membrane/envelope biogenesis	Molecular Function: protein kinase activity (GO:0004672);; Molecular Function: ATP binding (GO:0005524);; Cellular Component: integral component of membrane (GO:0016021);;	K13430|9.9e-64|egu:105034278|K13430 serine/threonine-protein kinase PBS1 [EC:2.7.11.1] | (RefSeq) serine/threonine-protein kinase PBS1	Plant-pathogen interaction (ko04626)	[T]	Signal transduction mechanisms	Leucine rich repeat;; Leucine Rich repeats (2 copies);; Leucine rich repeat N-terminal domain;; Leucine Rich Repeat;; Protein tyrosine and serine/threonine kinase;; Protein kinase domain	Protein STRUBBELIG-RECEPTOR FAMILY 8 OS=Arabidopsis thaliana OX=3702 GN=SRF8 PE=1 SV=1	T	Signal transduction mechanisms	PREDICTED: protein STRUBBELIG-RECEPTOR FAMILY 8-like [Pyrus x bretschneideri]
ONT.10294.4	EVM0033051	[M]	Cell wall/membrane/envelope biogenesis	Molecular Function: protein kinase activity (GO:0004672);; Molecular Function: ATP binding (GO:0005524);; Cellular Component: integral component of membrane (GO:0016021);;	K13430|8.3e-73|jcu:105644862|K13430 serine/threonine-protein kinase PBS1 [EC:2.7.11.1] | (RefSeq) serine/threonine-protein kinase PBS1	Plant-pathogen interaction (ko04626)	[T]	Signal transduction mechanisms	Protein kinase domain;; Protein tyrosine and serine/threonine kinase;; Leucine rich repeat;; Leucine Rich repeats (2 copies);; Leucine rich repeat N-terminal domain;; Leucine Rich Repeat	Protein STRUBBELIG-RECEPTOR FAMILY 8 OS=Arabidopsis thaliana OX=3702 GN=SRF8 PE=1 SV=1	T	Signal transduction mechanisms	PREDICTED: protein STRUBBELIG-RECEPTOR FAMILY 8-like [Pyrus x bretschneideri]
ONT.10295.1	ONT.10295	--	--	Cellular Component: integral component of membrane (GO:0016021);;	--	--	--	--	--	--	--	--	hypothetical protein DVH24_003931 [Malus domestica]
ONT.10295.2	ONT.10295	--	--	--	--	--	--	--	--	--	--	--	--
ONT.10296.1	EVM0009753	[R]	General function prediction only	Molecular Function: pyridoxal phosphate binding (GO:0030170);;	K06997|4.7e-76|mdm:103434482|K06997 PLP dependent protein | (RefSeq) pyridoxal phosphate homeostasis protein isoform X2	--	[R]	General function prediction only	Alanine racemase, N-terminal domain	--	U	Intracellular trafficking, secretion, and vesicular transport	proline synthase co-transcribed bacterial protein-like [Pyrus ussuriensis x Pyrus communis]
ONT.10296.2	EVM0009753	[R]	General function prediction only	Molecular Function: pyridoxal phosphate binding (GO:0030170);;	K06997|1.9e-145|mdm:103434482|K06997 PLP dependent protein | (RefSeq) pyridoxal phosphate homeostasis protein isoform X2	--	[R]	General function prediction only	Alanine racemase, N-terminal domain	--	U	Intracellular trafficking, secretion, and vesicular transport	proline synthase co-transcribed bacterial protein-like [Pyrus ussuriensis x Pyrus communis]
ONT.10296.3	EVM0009753	[R]	General function prediction only	Molecular Function: pyridoxal phosphate binding (GO:0030170);;	K06997|8.7e-69|mdm:103434482|K06997 PLP dependent protein | (RefSeq) pyridoxal phosphate homeostasis protein isoform X2	--	[R]	General function prediction only	--	--	U	Intracellular trafficking, secretion, and vesicular transport	proline synthase co-transcribed bacterial protein-like [Pyrus ussuriensis x Pyrus communis]
ONT.10296.4	EVM0009753	[R]	General function prediction only	Molecular Function: pyridoxal phosphate binding (GO:0030170);;	K06997|1.1e-137|mdm:103434482|K06997 PLP dependent protein | (RefSeq) pyridoxal phosphate homeostasis protein isoform X2	--	[R]	General function prediction only	Alanine racemase, N-terminal domain	--	U	Intracellular trafficking, secretion, and vesicular transport	proline synthase co-transcribed bacterial protein-like [Pyrus ussuriensis x Pyrus communis]
ONT.10296.5	EVM0009753	[R]	General function prediction only	Molecular Function: pyridoxal phosphate binding (GO:0030170);;	K06997|5.7e-69|mdm:103434482|K06997 PLP dependent protein | (RefSeq) pyridoxal phosphate homeostasis protein isoform X2	--	[R]	General function prediction only	--	--	U	Intracellular trafficking, secretion, and vesicular transport	proline synthase co-transcribed bacterial protein-like [Pyrus ussuriensis x Pyrus communis]
ONT.10296.6	EVM0009753	[R]	General function prediction only	Molecular Function: pyridoxal phosphate binding (GO:0030170);;	K06997|5.4e-131|mdm:103434482|K06997 PLP dependent protein | (RefSeq) pyridoxal phosphate homeostasis protein isoform X2	--	[R]	General function prediction only	Alanine racemase, N-terminal domain	--	U	Intracellular trafficking, secretion, and vesicular transport	proline synthase co-transcribed bacterial protein-like [Pyrus ussuriensis x Pyrus communis]
ONT.10296.7	--	[R]	General function prediction only	Molecular Function: pyridoxal phosphate binding (GO:0030170);;	K06997|1.4e-42|mdm:103434482|K06997 PLP dependent protein | (RefSeq) pyridoxal phosphate homeostasis protein isoform X2	--	[R]	General function prediction only	--	--	U	Intracellular trafficking, secretion, and vesicular transport	proline synthase co-transcribed bacterial protein-like [Pyrus ussuriensis x Pyrus communis]
ONT.10299.1	EVM0029982	--	--	Cellular Component: integral component of membrane (GO:0016021);;	K13347|2.7e-102|pxb:103949525|K13347 peroxisomal membrane protein 2 | (RefSeq) peroxisomal membrane protein PMP22-like	Peroxisome (ko04146)	[R]	General function prediction only	Mpv17 / PMP22 family	Peroxisomal membrane protein PMP22 OS=Arabidopsis thaliana OX=3702 GN=PMP22 PE=1 SV=1	S	Function unknown	PREDICTED: peroxisomal membrane protein PMP22-like [Pyrus x bretschneideri]
ONT.10299.2	--	--	--	Cellular Component: integral component of membrane (GO:0016021);;	K13347|3.1e-88|pxb:103949525|K13347 peroxisomal membrane protein 2 | (RefSeq) peroxisomal membrane protein PMP22-like	Peroxisome (ko04146)	[R]	General function prediction only	Mpv17 / PMP22 family	Peroxisomal membrane protein PMP22 OS=Arabidopsis thaliana OX=3702 GN=PMP22 PE=1 SV=1	S	Function unknown	PREDICTED: peroxisomal membrane protein PMP22-like [Pyrus x bretschneideri]
ONT.10299.3	--	--	--	Cellular Component: integral component of membrane (GO:0016021);;	K13347|9.4e-93|pxb:103949525|K13347 peroxisomal membrane protein 2 | (RefSeq) peroxisomal membrane protein PMP22-like	Peroxisome (ko04146)	[R]	General function prediction only	Mpv17 / PMP22 family	Peroxisomal membrane protein PMP22 OS=Arabidopsis thaliana OX=3702 GN=PMP22 PE=1 SV=1	S	Function unknown	PREDICTED: peroxisomal membrane protein PMP22-like [Pyrus x bretschneideri]
ONT.10299.4	EVM0029982	--	--	Cellular Component: integral component of membrane (GO:0016021);;	K13347|3.5e-62|pxb:103949525|K13347 peroxisomal membrane protein 2 | (RefSeq) peroxisomal membrane protein PMP22-like	Peroxisome (ko04146)	[R]	General function prediction only	--	Peroxisomal membrane protein PMP22 OS=Arabidopsis thaliana OX=3702 GN=PMP22 PE=1 SV=1	S	Function unknown	PREDICTED: peroxisomal membrane protein PMP22-like [Pyrus x bretschneideri]
ONT.10299.5	--	--	--	Cellular Component: integral component of membrane (GO:0016021);;	K13347|7.5e-57|mdm:103446735|K13347 peroxisomal membrane protein 2 | (RefSeq) peroxisomal membrane protein PMP22-like	Peroxisome (ko04146)	[R]	General function prediction only	--	Peroxisomal membrane protein PMP22 OS=Arabidopsis thaliana OX=3702 GN=PMP22 PE=1 SV=1	S	Function unknown	hypothetical protein C1H46_035815 [Malus baccata]
ONT.10299.6	--	--	--	Cellular Component: integral component of membrane (GO:0016021);;	K13347|2.0e-38|mdm:103446735|K13347 peroxisomal membrane protein 2 | (RefSeq) peroxisomal membrane protein PMP22-like	Peroxisome (ko04146)	[R]	General function prediction only	--	Peroxisomal membrane protein PMP22 OS=Arabidopsis thaliana OX=3702 GN=PMP22 PE=1 SV=1	S	Function unknown	hypothetical protein C1H46_035815 [Malus baccata]
ONT.103.1	--	--	--	--	K14546|8.1e-132|mdm:103402008|K14546 U3 small nucleolar RNA-associated protein 5 | (RefSeq) WD repeat-containing protein 43 isoform X1	Ribosome biogenesis in eukaryotes (ko03008)	[R]	General function prediction only	Dip2/Utp12 Family	--	O	Posttranslational modification, protein turnover, chaperones	WD repeat-containing protein 43 [Pyrus ussuriensis x Pyrus communis]
ONT.103.2	EVM0040296	--	--	--	K14546|1.0e-132|mdm:103402008|K14546 U3 small nucleolar RNA-associated protein 5 | (RefSeq) WD repeat-containing protein 43 isoform X1	Ribosome biogenesis in eukaryotes (ko03008)	[R]	General function prediction only	Dip2/Utp12 Family	--	O	Posttranslational modification, protein turnover, chaperones	WD repeat-containing protein 43 [Pyrus ussuriensis x Pyrus communis]
ONT.103.3	EVM0040296	--	--	--	K14546|3.2e-125|mdm:103402008|K14546 U3 small nucleolar RNA-associated protein 5 | (RefSeq) WD repeat-containing protein 43 isoform X1	Ribosome biogenesis in eukaryotes (ko03008)	[R]	General function prediction only	Dip2/Utp12 Family	--	O	Posttranslational modification, protein turnover, chaperones	WD repeat-containing protein 43 [Pyrus ussuriensis x Pyrus communis]
ONT.103.4	EVM0040296	--	--	--	K14546|4.8e-133|mdm:103402008|K14546 U3 small nucleolar RNA-associated protein 5 | (RefSeq) WD repeat-containing protein 43 isoform X1	Ribosome biogenesis in eukaryotes (ko03008)	[R]	General function prediction only	Dip2/Utp12 Family	--	O	Posttranslational modification, protein turnover, chaperones	WD repeat-containing protein 43 [Pyrus ussuriensis x Pyrus communis]
ONT.103.5	EVM0040296	--	--	--	K14546|7.4e-95|mdm:103402008|K14546 U3 small nucleolar RNA-associated protein 5 | (RefSeq) WD repeat-containing protein 43 isoform X1	Ribosome biogenesis in eukaryotes (ko03008)	[R]	General function prediction only	Dip2/Utp12 Family	--	O	Posttranslational modification, protein turnover, chaperones	WD repeat-containing protein 43 [Pyrus ussuriensis x Pyrus communis]
ONT.103.6	EVM0040296	--	--	--	K14546|2.3e-126|mdm:103402008|K14546 U3 small nucleolar RNA-associated protein 5 | (RefSeq) WD repeat-containing protein 43 isoform X1	Ribosome biogenesis in eukaryotes (ko03008)	[R]	General function prediction only	Dip2/Utp12 Family	--	O	Posttranslational modification, protein turnover, chaperones	WD repeat-containing protein 43 [Pyrus ussuriensis x Pyrus communis]
ONT.103.7	EVM0040296	--	--	--	K14546|6.9e-109|mdm:103402008|K14546 U3 small nucleolar RNA-associated protein 5 | (RefSeq) WD repeat-containing protein 43 isoform X1	Ribosome biogenesis in eukaryotes (ko03008)	[R]	General function prediction only	Dip2/Utp12 Family	--	O	Posttranslational modification, protein turnover, chaperones	WD repeat-containing protein 43 [Pyrus ussuriensis x Pyrus communis]
ONT.103.8	EVM0040296	--	--	--	K14546|1.5e-75|mdm:103402008|K14546 U3 small nucleolar RNA-associated protein 5 | (RefSeq) WD repeat-containing protein 43 isoform X1	Ribosome biogenesis in eukaryotes (ko03008)	[R]	General function prediction only	--	--	O	Posttranslational modification, protein turnover, chaperones	WD repeat-containing protein 43 [Pyrus ussuriensis x Pyrus communis]
ONT.103.9	EVM0040296	--	--	--	K14546|6.9e-109|mdm:103402008|K14546 U3 small nucleolar RNA-associated protein 5 | (RefSeq) WD repeat-containing protein 43 isoform X1	Ribosome biogenesis in eukaryotes (ko03008)	[R]	General function prediction only	Dip2/Utp12 Family	--	O	Posttranslational modification, protein turnover, chaperones	WD repeat-containing protein 43 [Pyrus ussuriensis x Pyrus communis]
ONT.10300.1	--	[E]	Amino acid transport and metabolism	Molecular Function: aminomethyltransferase activity (GO:0004047);; Cellular Component: mitochondrion (GO:0005739);; Biological Process: glycine catabolic process (GO:0006546);; Molecular Function: transaminase activity (GO:0008483);; Biological Process: methylation (GO:0032259);;	K00605|9.1e-138|mdm:103419610|K00605 aminomethyltransferase [EC:2.1.2.10] | (RefSeq) aminomethyltransferase, mitochondrial	Glycine, serine and threonine metabolism (ko00260);; Glyoxylate and dicarboxylate metabolism (ko00630);; One carbon pool by folate (ko00670);; Carbon metabolism (ko01200)	[E]	Amino acid transport and metabolism	Aminomethyltransferase folate-binding domain;; Glycine cleavage T-protein C-terminal barrel domain	Aminomethyltransferase, mitochondrial OS=Pisum sativum OX=3888 GN=GDCST PE=1 SV=2	E	Amino acid transport and metabolism	aminomethyltransferase, mitochondrial [Malus domestica]
ONT.10300.2	EVM0034202	[E]	Amino acid transport and metabolism	Molecular Function: aminomethyltransferase activity (GO:0004047);; Cellular Component: mitochondrion (GO:0005739);; Biological Process: glycine catabolic process (GO:0006546);; Molecular Function: transaminase activity (GO:0008483);; Biological Process: methylation (GO:0032259);;	K00605|5.7e-234|pxb:103949713|K00605 aminomethyltransferase [EC:2.1.2.10] | (RefSeq) aminomethyltransferase, mitochondrial	Glycine, serine and threonine metabolism (ko00260);; Glyoxylate and dicarboxylate metabolism (ko00630);; One carbon pool by folate (ko00670);; Carbon metabolism (ko01200)	[E]	Amino acid transport and metabolism	Aminomethyltransferase folate-binding domain;; Glycine cleavage T-protein C-terminal barrel domain	Aminomethyltransferase, mitochondrial OS=Solanum tuberosum OX=4113 GN=GDCST PE=2 SV=1	E	Amino acid transport and metabolism	PREDICTED: aminomethyltransferase, mitochondrial [Pyrus x bretschneideri]
ONT.10300.3	EVM0034202	[E]	Amino acid transport and metabolism	Molecular Function: aminomethyltransferase activity (GO:0004047);; Cellular Component: mitochondrion (GO:0005739);; Biological Process: glycine catabolic process (GO:0006546);; Molecular Function: transaminase activity (GO:0008483);; Biological Process: methylation (GO:0032259);;	K00605|4.3e-235|pxb:103949713|K00605 aminomethyltransferase [EC:2.1.2.10] | (RefSeq) aminomethyltransferase, mitochondrial	Glycine, serine and threonine metabolism (ko00260);; Glyoxylate and dicarboxylate metabolism (ko00630);; One carbon pool by folate (ko00670);; Carbon metabolism (ko01200)	[E]	Amino acid transport and metabolism	Aminomethyltransferase folate-binding domain;; Glycine cleavage T-protein C-terminal barrel domain	Aminomethyltransferase, mitochondrial OS=Solanum tuberosum OX=4113 GN=GDCST PE=2 SV=1	E	Amino acid transport and metabolism	PREDICTED: aminomethyltransferase, mitochondrial [Pyrus x bretschneideri]
ONT.10300.4	--	[E]	Amino acid transport and metabolism	Molecular Function: aminomethyltransferase activity (GO:0004047);; Cellular Component: mitochondrion (GO:0005739);; Biological Process: glycine catabolic process (GO:0006546);; Molecular Function: transaminase activity (GO:0008483);; Biological Process: methylation (GO:0032259);;	K00605|3.5e-194|pxb:103949713|K00605 aminomethyltransferase [EC:2.1.2.10] | (RefSeq) aminomethyltransferase, mitochondrial	Glycine, serine and threonine metabolism (ko00260);; Glyoxylate and dicarboxylate metabolism (ko00630);; One carbon pool by folate (ko00670);; Carbon metabolism (ko01200)	[E]	Amino acid transport and metabolism	Aminomethyltransferase folate-binding domain	Aminomethyltransferase, mitochondrial OS=Solanum tuberosum OX=4113 GN=GDCST PE=2 SV=1	E	Amino acid transport and metabolism	PREDICTED: aminomethyltransferase, mitochondrial [Pyrus x bretschneideri]
ONT.10300.5	--	[E]	Amino acid transport and metabolism	Molecular Function: aminomethyltransferase activity (GO:0004047);; Cellular Component: mitochondrion (GO:0005739);; Biological Process: glycine catabolic process (GO:0006546);; Molecular Function: transaminase activity (GO:0008483);;	K00605|1.8e-101|mdm:103419610|K00605 aminomethyltransferase [EC:2.1.2.10] | (RefSeq) aminomethyltransferase, mitochondrial	Glycine, serine and threonine metabolism (ko00260);; Glyoxylate and dicarboxylate metabolism (ko00630);; One carbon pool by folate (ko00670);; Carbon metabolism (ko01200)	[E]	Amino acid transport and metabolism	Aminomethyltransferase folate-binding domain	Aminomethyltransferase, mitochondrial OS=Solanum tuberosum OX=4113 GN=GDCST PE=2 SV=1	E	Amino acid transport and metabolism	PREDICTED: aminomethyltransferase, mitochondrial [Pyrus x bretschneideri]
ONT.10300.6	--	[E]	Amino acid transport and metabolism	Molecular Function: aminomethyltransferase activity (GO:0004047);; Cellular Component: mitochondrion (GO:0005739);; Biological Process: glycine catabolic process (GO:0006546);; Molecular Function: transaminase activity (GO:0008483);;	K00605|3.1e-102|pxb:103949713|K00605 aminomethyltransferase [EC:2.1.2.10] | (RefSeq) aminomethyltransferase, mitochondrial	Glycine, serine and threonine metabolism (ko00260);; Glyoxylate and dicarboxylate metabolism (ko00630);; One carbon pool by folate (ko00670);; Carbon metabolism (ko01200)	[E]	Amino acid transport and metabolism	Aminomethyltransferase folate-binding domain	Aminomethyltransferase, mitochondrial OS=Arabidopsis thaliana OX=3702 GN=GDCST PE=2 SV=1	E	Amino acid transport and metabolism	Glycine cleavage T-protein family [Prunus dulcis]
ONT.10300.7	--	[E]	Amino acid transport and metabolism	Molecular Function: aminomethyltransferase activity (GO:0004047);; Cellular Component: mitochondrion (GO:0005739);; Biological Process: glycine catabolic process (GO:0006546);; Molecular Function: transaminase activity (GO:0008483);;	K00605|1.2e-68|mdm:103419610|K00605 aminomethyltransferase [EC:2.1.2.10] | (RefSeq) aminomethyltransferase, mitochondrial	Glycine, serine and threonine metabolism (ko00260);; Glyoxylate and dicarboxylate metabolism (ko00630);; One carbon pool by folate (ko00670);; Carbon metabolism (ko01200)	[E]	Amino acid transport and metabolism	Aminomethyltransferase folate-binding domain	Aminomethyltransferase, mitochondrial OS=Solanum tuberosum OX=4113 GN=GDCST PE=2 SV=1	E	Amino acid transport and metabolism	PREDICTED: aminomethyltransferase, mitochondrial [Pyrus x bretschneideri]
ONT.10301.1	ONT.10301	--	--	--	--	--	--	--	--	--	--	--	--
ONT.10301.2	ONT.10301	--	--	--	--	--	--	--	--	--	--	--	--
ONT.10303.2	EVM0031768	--	--	Molecular Function: hydrolase activity, hydrolyzing O-glycosyl compounds (GO:0004553);; Biological Process: carbohydrate metabolic process (GO:0005975);; Cellular Component: integral component of membrane (GO:0016021);;	K19891|1.6e-263|pxb:103949807|K19891 glucan endo-1,3-beta-glucosidase 1/2/3 [EC:3.2.1.39] | (RefSeq) glucan endo-1,3-beta-glucosidase 1-like	Starch and sucrose metabolism (ko00500)	--	--	Glycosyl hydrolases family 17;; X8 domain	Glucan endo-1,3-beta-glucosidase 1 OS=Arabidopsis thaliana OX=3702 GN=At1g11820 PE=2 SV=3	G	Carbohydrate transport and metabolism	PREDICTED: glucan endo-1,3-beta-glucosidase 1-like [Pyrus x bretschneideri]
ONT.10303.3	--	--	--	Molecular Function: hydrolase activity, hydrolyzing O-glycosyl compounds (GO:0004553);; Biological Process: carbohydrate metabolic process (GO:0005975);; Cellular Component: integral component of membrane (GO:0016021);;	K19891|2.1e-30|pxb:103949807|K19891 glucan endo-1,3-beta-glucosidase 1/2/3 [EC:3.2.1.39] | (RefSeq) glucan endo-1,3-beta-glucosidase 1-like	Starch and sucrose metabolism (ko00500)	--	--	--	--	G	Carbohydrate transport and metabolism	PREDICTED: glucan endo-1,3-beta-glucosidase 1-like [Pyrus x bretschneideri]
ONT.10306.2	EVM0013237	--	--	Cellular Component: cytoplasm (GO:0005737);; Biological Process: protein glycosylation (GO:0006486);; Biological Process: autophagy (GO:0006914);; Cellular Component: membrane (GO:0016020);;	K08341|3.0e-61|mdm:103408768|K08341 GABA(A) receptor-associated protein | (RefSeq) autophagy-related protein 8C-like	Autophagy - other (ko04136)	[Z]	Cytoskeleton	Autophagy protein Atg8 ubiquitin like;; Ubiquitin-like autophagy protein Apg12	Autophagy-related protein 8C OS=Oryza sativa subsp. indica OX=39946 GN=ATG8C PE=3 SV=2	Z	Cytoskeleton	hypothetical protein C1H46_039664 [Malus baccata]
ONT.10306.3	EVM0013237	--	--	Cellular Component: cytoplasm (GO:0005737);; Biological Process: protein glycosylation (GO:0006486);; Biological Process: autophagy (GO:0006914);; Cellular Component: membrane (GO:0016020);;	K08341|4.0e-55|mdm:103408768|K08341 GABA(A) receptor-associated protein | (RefSeq) autophagy-related protein 8C-like	Autophagy - other (ko04136)	[Z]	Cytoskeleton	--	Autophagy-related protein 8C OS=Oryza sativa subsp. indica OX=39946 GN=ATG8C PE=3 SV=2	Z	Cytoskeleton	hypothetical protein C1H46_039664 [Malus baccata]
ONT.10306.4	--	--	--	Cellular Component: cytoplasm (GO:0005737);; Biological Process: protein glycosylation (GO:0006486);; Biological Process: autophagy (GO:0006914);; Cellular Component: membrane (GO:0016020);;	K08341|5.3e-19|lang:109334549|K08341 GABA(A) receptor-associated protein | (RefSeq) autophagy-related protein 8C	Autophagy - other (ko04136)	[Z]	Cytoskeleton	Autophagy protein Atg8 ubiquitin like	Autophagy-related protein 8C-like OS=Solanum tuberosum OX=4113 GN=ATG8CL PE=1 SV=1	Z	Cytoskeleton	hypothetical protein C1H46_039664 [Malus baccata]
ONT.10306.5	EVM0013237	--	--	--	--	--	--	--	--	--	--	--	--
ONT.10309.6	EVM0002584	--	--	Molecular Function: glycogen (starch) synthase activity (GO:0004373);; Molecular Function: starch binding (GO:2001070);;	K00703|7.1e-84|pxb:103950521|K00703 starch synthase [EC:2.4.1.21] | (RefSeq) starch synthase 3, chloroplastic/amyloplastic-like	Starch and sucrose metabolism (ko00500)	--	--	--	--	G	Carbohydrate transport and metabolism	PREDICTED: starch synthase 3, chloroplastic/amyloplastic-like [Pyrus x bretschneideri]
ONT.10310.1	EVM0008673	[C]	Energy production and conversion	Biological Process: ATP synthesis coupled proton transport (GO:0015986);; Cellular Component: proton-transporting ATP synthase complex, catalytic core F(1) (GO:0045261);; Molecular Function: proton-transporting ATP synthase activity, rotational mechanism (GO:0046933);;	K02115|4.7e-174|pxb:103950613|K02115 F-type H+-transporting ATPase subunit gamma | (RefSeq) ATP synthase gamma chain, chloroplastic-like	Oxidative phosphorylation (ko00190);; Photosynthesis (ko00195)	[C]	Energy production and conversion	ATP synthase	ATP synthase gamma chain, chloroplastic OS=Nicotiana tabacum OX=4097 GN=ATPC PE=1 SV=1	C	Energy production and conversion	hypothetical protein DVH24_016977 [Malus domestica]
ONT.10310.2	EVM0008673	[C]	Energy production and conversion	Biological Process: ATP synthesis coupled proton transport (GO:0015986);; Cellular Component: proton-transporting ATP synthase complex, catalytic core F(1) (GO:0045261);; Molecular Function: proton-transporting ATP synthase activity, rotational mechanism (GO:0046933);;	K02115|1.1e-188|pxb:103950613|K02115 F-type H+-transporting ATPase subunit gamma | (RefSeq) ATP synthase gamma chain, chloroplastic-like	Oxidative phosphorylation (ko00190);; Photosynthesis (ko00195)	[C]	Energy production and conversion	ATP synthase	ATP synthase gamma chain, chloroplastic OS=Nicotiana tabacum OX=4097 GN=ATPC PE=1 SV=1	C	Energy production and conversion	hypothetical protein DVH24_016977 [Malus domestica]
ONT.10310.3	EVM0008673	[C]	Energy production and conversion	Biological Process: ATP synthesis coupled proton transport (GO:0015986);; Cellular Component: proton-transporting ATP synthase complex, catalytic core F(1) (GO:0045261);; Molecular Function: proton-transporting ATP synthase activity, rotational mechanism (GO:0046933);;	K02115|4.8e-173|mdm:103434495|K02115 F-type H+-transporting ATPase subunit gamma | (RefSeq) ATP synthase gamma chain, chloroplastic-like	Oxidative phosphorylation (ko00190);; Photosynthesis (ko00195)	[C]	Energy production and conversion	ATP synthase	ATP synthase gamma chain, chloroplastic OS=Nicotiana tabacum OX=4097 GN=ATPC PE=1 SV=1	C	Energy production and conversion	hypothetical protein DVH24_016977 [Malus domestica]
ONT.10310.4	EVM0008673	[C]	Energy production and conversion	Biological Process: ATP synthesis coupled proton transport (GO:0015986);; Cellular Component: proton-transporting ATP synthase complex, catalytic core F(1) (GO:0045261);; Molecular Function: proton-transporting ATP synthase activity, rotational mechanism (GO:0046933);;	K02115|1.9e-172|mdm:103434495|K02115 F-type H+-transporting ATPase subunit gamma | (RefSeq) ATP synthase gamma chain, chloroplastic-like	Oxidative phosphorylation (ko00190);; Photosynthesis (ko00195)	[C]	Energy production and conversion	ATP synthase	ATP synthase gamma chain, chloroplastic OS=Nicotiana tabacum OX=4097 GN=ATPC PE=1 SV=1	C	Energy production and conversion	hypothetical protein DVH24_016977 [Malus domestica]
ONT.10310.5	EVM0008673	[C]	Energy production and conversion	Biological Process: ATP synthesis coupled proton transport (GO:0015986);; Cellular Component: proton-transporting ATP synthase complex, catalytic core F(1) (GO:0045261);; Molecular Function: proton-transporting ATP synthase activity, rotational mechanism (GO:0046933);;	K02115|6.5e-173|mdm:103434495|K02115 F-type H+-transporting ATPase subunit gamma | (RefSeq) ATP synthase gamma chain, chloroplastic-like	Oxidative phosphorylation (ko00190);; Photosynthesis (ko00195)	[C]	Energy production and conversion	ATP synthase	ATP synthase gamma chain, chloroplastic OS=Nicotiana tabacum OX=4097 GN=ATPC PE=1 SV=1	C	Energy production and conversion	hypothetical protein DVH24_016977 [Malus domestica]
ONT.10311.1	EVM0024685	--	--	Biological Process: ATP synthesis coupled proton transport (GO:0015986);; Cellular Component: proton-transporting ATP synthase complex, catalytic core F(1) (GO:0045261);; Molecular Function: proton-transporting ATP synthase activity, rotational mechanism (GO:0046933);;	--	--	--	--	--	--	--	--	PREDICTED: uncharacterized protein LOC103950775 [Pyrus x bretschneideri]
ONT.10315.1	EVM0004157	--	--	Cellular Component: integral component of membrane (GO:0016021);;	K21888|4.6e-19|mdm:103435916|K21888 glutathione dehydrogenase/transferase [EC:1.8.5.1 2.5.1.18] | (RefSeq) glutathione S-transferase DHAR2-like	Ascorbate and aldarate metabolism (ko00053);; Glutathione metabolism (ko00480)	[P]	Inorganic ion transport and metabolism	Glutathione S-transferase, N-terminal domain	Glutathione S-transferase DHAR2 OS=Arabidopsis thaliana OX=3702 GN=DHAR2 PE=1 SV=1	O	Posttranslational modification, protein turnover, chaperones	hypothetical protein DVH24_027335 [Malus domestica]
ONT.10315.11	EVM0004157	--	--	Cellular Component: integral component of membrane (GO:0016021);;	K21888|5.5e-19|mdm:103435916|K21888 glutathione dehydrogenase/transferase [EC:1.8.5.1 2.5.1.18] | (RefSeq) glutathione S-transferase DHAR2-like	Ascorbate and aldarate metabolism (ko00053);; Glutathione metabolism (ko00480)	[P]	Inorganic ion transport and metabolism	Glutathione S-transferase, N-terminal domain	Glutathione S-transferase DHAR2 OS=Arabidopsis thaliana OX=3702 GN=DHAR2 PE=1 SV=1	O	Posttranslational modification, protein turnover, chaperones	hypothetical protein DVH24_027335 [Malus domestica]
ONT.10315.12	EVM0004157	--	--	Cellular Component: integral component of membrane (GO:0016021);;	K21888|3.1e-20|mdm:103435916|K21888 glutathione dehydrogenase/transferase [EC:1.8.5.1 2.5.1.18] | (RefSeq) glutathione S-transferase DHAR2-like	Ascorbate and aldarate metabolism (ko00053);; Glutathione metabolism (ko00480)	[P]	Inorganic ion transport and metabolism	Glutathione S-transferase, N-terminal domain	Glutathione S-transferase DHAR2 OS=Arabidopsis thaliana OX=3702 GN=DHAR2 PE=1 SV=1	O	Posttranslational modification, protein turnover, chaperones	hypothetical protein DVH24_027335 [Malus domestica]
ONT.10315.13	--	--	--	Cellular Component: integral component of membrane (GO:0016021);;	K21888|2.3e-20|mdm:103435916|K21888 glutathione dehydrogenase/transferase [EC:1.8.5.1 2.5.1.18] | (RefSeq) glutathione S-transferase DHAR2-like	Ascorbate and aldarate metabolism (ko00053);; Glutathione metabolism (ko00480)	[P]	Inorganic ion transport and metabolism	Glutathione S-transferase, N-terminal domain	Glutathione S-transferase DHAR2 OS=Arabidopsis thaliana OX=3702 GN=DHAR2 PE=1 SV=1	O	Posttranslational modification, protein turnover, chaperones	hypothetical protein DVH24_027335 [Malus domestica]
ONT.10315.14	--	--	--	Cellular Component: integral component of membrane (GO:0016021);;	K21888|3.7e-19|mdm:103435916|K21888 glutathione dehydrogenase/transferase [EC:1.8.5.1 2.5.1.18] | (RefSeq) glutathione S-transferase DHAR2-like	Ascorbate and aldarate metabolism (ko00053);; Glutathione metabolism (ko00480)	[P]	Inorganic ion transport and metabolism	Glutathione S-transferase, N-terminal domain	Glutathione S-transferase DHAR2 OS=Arabidopsis thaliana OX=3702 GN=DHAR2 PE=1 SV=1	O	Posttranslational modification, protein turnover, chaperones	hypothetical protein DVH24_027335 [Malus domestica]
[truncated: 75,598 more rows]
