# Supplementary material for: Integrated Multi-Omics Reveals DAM-Mediated Phytohormone Regulatory Networks Driving Bud Dormancy in ‘Mixue’ Pears
Source: Plants (Basel). 2025 Jul 14;14(14):2172. doi: 10.3390/plants14142172 (PMC12301059; doi:10.3390/plants14142172)
Supplement: Supplementary file 1 [file plants-14-02172-s001.zip › Supplementary table S5.xlsx]

## Sheet: Sheet1
Supplementary table S5 The gene boundary information has been optimized through the utilization of full-length transcriptome data.
GeneID	ChrID	Start	End	Strand	Site	OriginalSite	OptimizeSite
EVM0011058	GWHBAOS00000158	33209742	33213088	+	3'	33213008	33213088
EVM0034760	GWHBAOS00000352	22797345	22801961	+	3'	22801799	22801961
EVM0012100	GWHBAOS00000099	4180267	4279488	-	5'	4271570	4180267
EVM0012100	GWHBAOS00000099	4180267	4279488	-	3'	4279370	4279488
EVM0014387	GWHBAOS00000386	27491084	27496217	+	3'	27496203	27496217
EVM0019416	GWHBAOS00000386	8341230	8345134	-	3'	8344989	8345134
EVM0008681	GWHBAOS00000335	18301632	18305378	+	5'	18301647	18301632
EVM0008681	GWHBAOS00000335	18301632	18305378	+	3'	18305131	18305378
EVM0042410	GWHBAOS00000172	27837984	27841437	-	5'	27838425	27837984
EVM0042410	GWHBAOS00000172	27837984	27841437	-	3'	27841365	27841437
EVM0015784	GWHBAOS00000076	35396391	35402499	+	5'	35397308	35396391
EVM0015784	GWHBAOS00000076	35396391	35402499	+	3'	35402173	35402499
EVM0037211	GWHBAOS00000386	14166363	14173711	+	5'	14167549	14166363
EVM0037211	GWHBAOS00000386	14166363	14173711	+	3'	14173322	14173711
EVM0025932	GWHBAOS00000425	140219	142144	+	5'	140275	140219
EVM0025932	GWHBAOS00000425	140219	142144	+	3'	141923	142144
EVM0037052	GWHBAOS00000163	19943837	19945486	-	5'	19944054	19943837
EVM0037052	GWHBAOS00000163	19943837	19945486	-	3'	19944598	19945486
EVM0000553	GWHBAOS00000172	4453976	4461792	+	5'	4454144	4453976
EVM0000553	GWHBAOS00000172	4453976	4461792	+	3'	4461476	4461792
EVM0031797	GWHBAOS00000172	22623721	22627212	-	5'	22626031	22623721
EVM0031797	GWHBAOS00000172	22623721	22627212	-	3'	22627173	22627212
EVM0002074	GWHBAOS00000172	13754581	13760567	-	3'	13760555	13760567
EVM0002582	GWHBAOS00000172	156851	163480	+	3'	163468	163480
EVM0038757	GWHBAOS00000224	8819383	8823852	+	5'	8819604	8819383
EVM0038757	GWHBAOS00000224	8819383	8823852	+	3'	8820234	8823852
EVM0032810	GWHBAOS00000424	18525345	18531353	+	5'	18525364	18525345
EVM0032810	GWHBAOS00000424	18525345	18531353	+	3'	18531007	18531353
EVM0003644	GWHBAOS00000224	1581737	1627242	-	5'	1619435	1581737
EVM0003644	GWHBAOS00000224	1581737	1627242	-	3'	1622631	1627242
EVM0013522	GWHBAOS00000352	26005615	26008604	-	5'	26005769	26005615
EVM0013522	GWHBAOS00000352	26005615	26008604	-	3'	26008500	26008604
EVM0006819	GWHBAOS00000425	3871911	3874124	+	5'	3872255	3871911
EVM0006819	GWHBAOS00000425	3871911	3874124	+	3'	3873916	3874124
EVM0020808	GWHBAOS00000158	19822908	19827630	+	3'	19824054	19827630
EVM0002344	GWHBAOS00000381	21215515	21220477	+	3'	21217751	21220477
EVM0032478	GWHBAOS00000424	1029721	1031979	-	5'	1029962	1029721
EVM0032478	GWHBAOS00000424	1029721	1031979	-	3'	1031951	1031979
EVM0037667	GWHBAOS00000163	22620371	22623288	-	5'	22620641	22620371
EVM0037667	GWHBAOS00000163	22620371	22623288	-	3'	22623093	22623288
EVM0002046	GWHBAOS00000076	40762794	40764692	+	5'	40762951	40762794
EVM0002046	GWHBAOS00000076	40762794	40764692	+	3'	40764472	40764692
EVM0010208	GWHBAOS00000356	2902169	2909089	+	3'	2905883	2909089
EVM0008254	GWHBAOS00000163	10013356	10018779	+	3'	10018776	10018779
EVM0029666	GWHBAOS00000274	9531562	9550102	-	5'	9546157	9531562
EVM0004495	GWHBAOS00000335	20298784	20302609	-	5'	20298952	20298784
EVM0004495	GWHBAOS00000335	20298784	20302609	-	3'	20302531	20302609
EVM0017268	GWHBAOS00000076	2733160	2737044	+	5'	2733214	2733160
EVM0017268	GWHBAOS00000076	2733160	2737044	+	3'	2736847	2737044
EVM0020642	GWHBAOS00000425	27093162	27094575	+	5'	27093350	27093162
EVM0007256	GWHBAOS00000386	29528467	29530579	-	3'	29530566	29530579
EVM0004629	GWHBAOS00000381	23877786	23883045	-	5'	23877961	23877786
EVM0004629	GWHBAOS00000381	23877786	23883045	-	3'	23882556	23883045
EVM0040757	GWHBAOS00000335	22977659	22986021	+	5'	22978017	22977659
EVM0040757	GWHBAOS00000335	22977659	22986021	+	3'	22985671	22986021
EVM0036521	GWHBAOS00000015	34752	56956	-	5'	34809	34752
EVM0036521	GWHBAOS00000015	34752	56956	-	3'	56557	56956
EVM0029344	GWHBAOS00000425	6107020	6109658	-	3'	6109543	6109658
EVM0028806	GWHBAOS00000085	10291100	10402030	+	5'	10398099	10291100
EVM0028806	GWHBAOS00000085	10291100	10402030	+	3'	10401557	10402030
EVM0014019	GWHBAOS00000335	23778008	23779860	-	5'	23778237	23778008
EVM0014019	GWHBAOS00000335	23778008	23779860	-	3'	23779815	23779860
EVM0034059	GWHBAOS00000352	57139	63401	+	5'	57480	57139
EVM0034059	GWHBAOS00000352	57139	63401	+	3'	63135	63401
EVM0023737	GWHBAOS00000352	17867943	17874248	-	5'	17868723	17867943
EVM0023737	GWHBAOS00000352	17867943	17874248	-	3'	17874118	17874248
EVM0001226	GWHBAOS00000425	10832453	10836430	+	5'	10832707	10832453
EVM0001226	GWHBAOS00000425	10832453	10836430	+	3'	10836000	10836430
EVM0006000	GWHBAOS00000335	15522085	15528248	-	5'	15527677	15522085
EVM0006000	GWHBAOS00000335	15522085	15528248	-	3'	15528181	15528248
EVM0010775	GWHBAOS00000099	19117857	19119243	-	5'	19118359	19117857
EVM0010775	GWHBAOS00000099	19117857	19119243	-	3'	19119106	19119243
EVM0005547	GWHBAOS00000085	5091068	5092496	+	5'	5091685	5091068
EVM0005547	GWHBAOS00000085	5091068	5092496	+	3'	5092119	5092496
EVM0025172	GWHBAOS00000076	25469306	25471338	-	5'	25469473	25469306
EVM0025172	GWHBAOS00000076	25469306	25471338	-	3'	25471218	25471338
EVM0020431	GWHBAOS00000076	36490752	36498602	-	5'	36491368	36490752
EVM0020431	GWHBAOS00000076	36490752	36498602	-	3'	36493450	36498602
EVM0013348	GWHBAOS00000424	24004352	24008084	-	5'	24004573	24004352
EVM0013348	GWHBAOS00000424	24004352	24008084	-	3'	24008014	24008084
EVM0017950	GWHBAOS00000099	16728725	16736303	+	5'	16728966	16728725
EVM0037104	GWHBAOS00000099	23003937	23008961	-	5'	23004559	23003937
EVM0037104	GWHBAOS00000099	23003937	23008961	-	3'	23007774	23008961
EVM0020427	GWHBAOS00000172	24087786	24091061	+	5'	24087820	24087786
EVM0017961	GWHBAOS00000425	7270889	7277405	-	5'	7271365	7270889
EVM0017961	GWHBAOS00000425	7270889	7277405	-	3'	7276841	7277405
EVM0024658	GWHBAOS00000128	4410733	4413277	-	5'	4411191	4410733
EVM0024658	GWHBAOS00000128	4410733	4413277	-	3'	4412345	4413277
EVM0003918	GWHBAOS00000076	42092958	42096714	-	5'	42094992	42092958
EVM0030930	GWHBAOS00000387	21019	24451	-	5'	21548	21019
EVM0030930	GWHBAOS00000387	21019	24451	-	3'	24365	24451
EVM0026597	GWHBAOS00000163	16229721	16231410	-	3'	16231399	16231410
EVM0024027	GWHBAOS00000076	18392223	18394697	-	5'	18392473	18392223
EVM0024027	GWHBAOS00000076	18392223	18394697	-	3'	18394236	18394697
EVM0037669	GWHBAOS00000076	27926573	27933242	-	5'	27926888	27926573
EVM0037669	GWHBAOS00000076	27926573	27933242	-	3'	27932970	27933242
EVM0010946	GWHBAOS00000424	6699003	6702301	+	3'	6702046	6702301
EVM0015481	GWHBAOS00000128	8636185	8638731	-	5'	8636657	8636185
EVM0015481	GWHBAOS00000128	8636185	8638731	-	3'	8637838	8638731
EVM0005919	GWHBAOS00000356	3541568	3544200	-	5'	3541812	3541568
EVM0005919	GWHBAOS00000356	3541568	3544200	-	3'	3543922	3544200
EVM0019044	GWHBAOS00000076	1031921	1036152	+	5'	1031948	1031921
EVM0019044	GWHBAOS00000076	1031921	1036152	+	3'	1036071	1036152
EVM0032898	GWHBAOS00000085	29142134	29144482	+	5'	29142328	29142134
EVM0032898	GWHBAOS00000085	29142134	29144482	+	3'	29142606	29144482
EVM0017502	GWHBAOS00000099	24626000	24631637	-	5'	24626286	24626000
EVM0017502	GWHBAOS00000099	24626000	24631637	-	3'	24631155	24631637
EVM0013011	GWHBAOS00000085	21243987	21269352	+	5'	21245488	21243987
EVM0013011	GWHBAOS00000085	21243987	21269352	+	3'	21268996	21269352
EVM0008723	GWHBAOS00000128	18473109	18479941	+	5'	18473206	18473109
EVM0008723	GWHBAOS00000128	18473109	18479941	+	3'	18478784	18479941
EVM0028124	GWHBAOS00000099	9483538	9486202	-	5'	9483695	9483538
EVM0028124	GWHBAOS00000099	9483538	9486202	-	3'	9485263	9486202
EVM0035105	GWHBAOS00000352	5283622	5287788	+	5'	5283858	5283622
EVM0035105	GWHBAOS00000352	5283622	5287788	+	3'	5287425	5287788
EVM0005868	GWHBAOS00000099	6858753	6865294	+	3'	6865030	6865294
EVM0008286	GWHBAOS00000224	20863960	20865509	+	5'	20863968	20863960
EVM0021960	GWHBAOS00000128	1432871	1437282	+	3'	1436812	1437282
EVM0014623	GWHBAOS00000076	35342499	35346513	-	5'	35343915	35342499
EVM0014623	GWHBAOS00000076	35342499	35346513	-	3'	35346197	35346513
EVM0000284	GWHBAOS00000076	44945521	44946805	+	5'	44945699	44945521
EVM0000284	GWHBAOS00000076	44945521	44946805	+	3'	44946694	44946805
EVM0014243	GWHBAOS00000425	25586863	25594231	-	5'	25587163	25586863
EVM0014243	GWHBAOS00000425	25586863	25594231	-	3'	25594144	25594231
EVM0001730	GWHBAOS00000224	27353797	27356815	+	5'	27354102	27353797
EVM0001730	GWHBAOS00000224	27353797	27356815	+	3'	27356486	27356815
EVM0035313	GWHBAOS00000158	33557663	33565475	-	5'	33560983	33557663
EVM0003764	GWHBAOS00000076	38957284	38961352	-	5'	38958073	38957284
EVM0003764	GWHBAOS00000076	38957284	38961352	-	3'	38961328	38961352
EVM0040623	GWHBAOS00000274	12495628	12501177	-	5'	12495844	12495628
EVM0012522	GWHBAOS00000172	18876857	18891410	-	5'	18876869	18876857
EVM0012522	GWHBAOS00000172	18876857	18891410	-	3'	18878698	18891410
EVM0040334	GWHBAOS00000356	8991966	8994457	-	5'	8992095	8991966
EVM0040334	GWHBAOS00000356	8991966	8994457	-	3'	8994443	8994457
EVM0031792	GWHBAOS00000076	27910700	27917312	+	3'	27916955	27917312
EVM0036716	GWHBAOS00000056	54897	57896	-	5'	55134	54897
EVM0036716	GWHBAOS00000056	54897	57896	-	3'	57808	57896
EVM0024705	GWHBAOS00000099	16618357	16620585	+	5'	16618632	16618357
EVM0030189	GWHBAOS00000352	10847846	10853342	+	5'	10847961	10847846
EVM0030189	GWHBAOS00000352	10847846	10853342	+	3'	10852887	10853342
EVM0008842	GWHBAOS00000076	35823842	35826873	+	5'	35824012	35823842
EVM0008842	GWHBAOS00000076	35823842	35826873	+	3'	35826715	35826873
EVM0010486	GWHBAOS00000335	4816264	4821101	-	5'	4816683	4816264
EVM0010486	GWHBAOS00000335	4816264	4821101	-	3'	4820574	4821101
EVM0040386	GWHBAOS00000076	1397804	1402342	+	3'	1402115	1402342
EVM0001843	GWHBAOS00000352	22351469	22355474	+	5'	22351520	22351469
EVM0001843	GWHBAOS00000352	22351469	22355474	+	3'	22351858	22355474
EVM0022068	GWHBAOS00000386	28311871	28319652	+	3'	28319261	28319652
EVM0040058	GWHBAOS00000356	6389768	6417548	-	5'	6412166	6389768
EVM0018561	GWHBAOS00000365	4641182	4646195	-	5'	4641405	4641182
EVM0018561	GWHBAOS00000365	4641182	4646195	-	3'	4645881	4646195
EVM0041054	GWHBAOS00000224	11545880	11559168	+	5'	11546033	11545880
EVM0041054	GWHBAOS00000224	11545880	11559168	+	3'	11549737	11559168
EVM0035294	GWHBAOS00000158	4873969	4876978	-	5'	4873992	4873969
EVM0035294	GWHBAOS00000158	4873969	4876978	-	3'	4876944	4876978
EVM0040119	GWHBAOS00000076	19247818	19248688	-	5'	19247903	19247818
EVM0040119	GWHBAOS00000076	19247818	19248688	-	3'	19248533	19248688
EVM0042188	GWHBAOS00000424	13614812	13619584	-	3'	13619579	13619584
EVM0014828	GWHBAOS00000076	32666574	32671365	-	5'	32666734	32666574
EVM0014828	GWHBAOS00000076	32666574	32671365	-	3'	32671334	32671365
EVM0037627	GWHBAOS00000076	35854194	35856447	+	5'	35854314	35854194
EVM0037627	GWHBAOS00000076	35854194	35856447	+	3'	35856291	35856447
EVM0007556	GWHBAOS00000099	382150	392351	+	5'	382686	382150
EVM0007556	GWHBAOS00000099	382150	392351	+	3'	392081	392351
EVM0000873	GWHBAOS00000085	26804632	26808881	-	5'	26805256	26804632
EVM0000873	GWHBAOS00000085	26804632	26808881	-	3'	26808220	26808881
EVM0037591	GWHBAOS00000099	22266912	22269769	-	5'	22267277	22266912
EVM0037591	GWHBAOS00000099	22266912	22269769	-	3'	22269585	22269769
EVM0001863	GWHBAOS00000274	6527261	6530250	+	5'	6528448	6527261
EVM0001863	GWHBAOS00000274	6527261	6530250	+	3'	6529356	6530250
EVM0009597	GWHBAOS00000128	8608171	8610404	+	3'	8608604	8610404
EVM0029988	GWHBAOS00000356	79549	82528	-	3'	82512	82528
EVM0017860	GWHBAOS00000076	35027028	35032712	+	5'	35027051	35027028
EVM0033077	GWHBAOS00000356	1436297	1440283	+	5'	1436320	1436297
EVM0033077	GWHBAOS00000356	1436297	1440283	+	3'	1440124	1440283
EVM0002424	GWHBAOS00000158	8005248	8012611	-	5'	8005536	8005248
EVM0002424	GWHBAOS00000158	8005248	8012611	-	3'	8011334	8012611
EVM0036573	GWHBAOS00000353	75766	84405	-	5'	75934	75766
EVM0035921	GWHBAOS00000172	21382410	21393601	-	3'	21393599	21393601
EVM0038005	GWHBAOS00000365	22891222	22892331	+	5'	22891234	22891222
EVM0019979	GWHBAOS00000425	6625493	6631123	-	5'	6626661	6625493
EVM0019979	GWHBAOS00000425	6625493	6631123	-	3'	6630267	6631123
EVM0040557	GWHBAOS00000335	12368784	12371446	+	5'	12369615	12368784
EVM0040557	GWHBAOS00000335	12368784	12371446	+	3'	12371371	12371446
EVM0002635	GWHBAOS00000365	2046561	2049677	-	3'	2049652	2049677
EVM0021573	GWHBAOS00000128	3785071	3788165	+	5'	3786231	3785071
EVM0021573	GWHBAOS00000128	3785071	3788165	+	3'	3787897	3788165
EVM0033898	GWHBAOS00000128	13347639	13349271	-	5'	13347801	13347639
EVM0033898	GWHBAOS00000128	13347639	13349271	-	3'	13349194	13349271
EVM0038322	GWHBAOS00000424	19183715	19188169	-	3'	19188146	19188169
EVM0003519	GWHBAOS00000365	1959882	1965765	-	5'	1960237	1959882
EVM0003519	GWHBAOS00000365	1959882	1965765	-	3'	1965318	1965765
EVM0033050	GWHBAOS00000085	3701395	3704529	+	5'	3701453	3701395
EVM0033050	GWHBAOS00000085	3701395	3704529	+	3'	3704303	3704529
EVM0027862	GWHBAOS00000085	28753570	28757245	+	5'	28753749	28753570
EVM0027862	GWHBAOS00000085	28753570	28757245	+	3'	28756921	28757245
EVM0003808	GWHBAOS00000163	14560161	14563206	-	5'	14560413	14560161
EVM0003808	GWHBAOS00000163	14560161	14563206	-	3'	14562657	14563206
EVM0019888	GWHBAOS00000425	3758594	3760716	+	5'	3758644	3758594
EVM0019888	GWHBAOS00000425	3758594	3760716	+	3'	3759450	3760716
EVM0038633	GWHBAOS00000172	853912	888342	-	5'	883421	853912
EVM0038633	GWHBAOS00000172	853912	888342	-	3'	888328	888342
EVM0026756	GWHBAOS00000158	12302118	12303337	-	5'	12302612	12302118
EVM0019197	GWHBAOS00000356	6318869	6397815	+	5'	6318881	6318869
EVM0019197	GWHBAOS00000356	6318869	6397815	+	3'	6323826	6397815
EVM0016883	GWHBAOS00000352	8941262	8942760	-	5'	8941467	8941262
EVM0016883	GWHBAOS00000352	8941262	8942760	-	3'	8942260	8942760
EVM0001727	GWHBAOS00000158	8081444	8086332	+	5'	8081473	8081444
EVM0001727	GWHBAOS00000158	8081444	8086332	+	3'	8085653	8086332
EVM0020149	GWHBAOS00000274	20560567	20565394	+	3'	20565375	20565394
EVM0000261	GWHBAOS00000224	14574839	14576741	+	3'	14576446	14576741
EVM0035638	GWHBAOS00000224	22263578	22278822	+	5'	22263896	22263578
EVM0035638	GWHBAOS00000224	22263578	22278822	+	3'	22278619	22278822
EVM0017641	GWHBAOS00000386	27402527	27404508	+	5'	27402534	27402527
EVM0017641	GWHBAOS00000386	27402527	27404508	+	3'	27404491	27404508
EVM0039180	GWHBAOS00000424	6909992	6912369	-	5'	6910226	6909992
EVM0040118	GWHBAOS00000172	17878074	17880997	-	3'	17880990	17880997
EVM0038026	GWHBAOS00000274	3841788	3845444	-	3'	3845426	3845444
EVM0033164	GWHBAOS00000085	7226026	7226513	+	5'	7226157	7226026
EVM0017643	GWHBAOS00000301	41172	45008	+	5'	41373	41172
EVM0017643	GWHBAOS00000301	41172	45008	+	3'	44729	45008
EVM0013209	GWHBAOS00000076	2490746	2492627	+	5'	2490852	2490746
EVM0013209	GWHBAOS00000076	2490746	2492627	+	3'	2492262	2492627
EVM0001912	GWHBAOS00000356	14405458	14410473	-	5'	14405463	14405458
EVM0034240	GWHBAOS00000381	10511170	10515517	+	5'	10511367	10511170
EVM0034240	GWHBAOS00000381	10511170	10515517	+	3'	10515150	10515517
EVM0000436	GWHBAOS00000128	12018092	12021225	-	5'	12018273	12018092
EVM0000436	GWHBAOS00000128	12018092	12021225	-	3'	12018803	12021225
EVM0027498	GWHBAOS00000365	4292643	4297897	+	3'	4297776	4297897
EVM0020839	GWHBAOS00000172	1007280	1015913	+	5'	1007287	1007280
EVM0020839	GWHBAOS00000172	1007280	1015913	+	3'	1008855	1015913
EVM0001102	GWHBAOS00000172	28918823	28922238	-	3'	28921986	28922238
EVM0038493	GWHBAOS00000365	18622238	18628135	-	5'	18622350	18622238
EVM0036595	GWHBAOS00000158	24538721	24540263	-	5'	24538759	24538721
EVM0018689	GWHBAOS00000425	3142441	3221608	+	5'	3142610	3142441
EVM0018689	GWHBAOS00000425	3142441	3221608	+	3'	3148304	3221608
EVM0042291	GWHBAOS00000274	4819480	4821530	-	5'	4819489	4819480
EVM0037490	GWHBAOS00000381	10637214	10638625	-	5'	10637485	10637214
EVM0037490	GWHBAOS00000381	10637214	10638625	-	3'	10638396	10638625
EVM0025418	GWHBAOS00000224	27094138	27098659	-	5'	27094559	27094138
EVM0025418	GWHBAOS00000224	27094138	27098659	-	3'	27097993	27098659
EVM0026777	GWHBAOS00000076	25328352	25330044	+	5'	25328456	25328352
EVM0026777	GWHBAOS00000076	25328352	25330044	+	3'	25328701	25330044
EVM0035457	GWHBAOS00000085	4958917	4963719	-	5'	4959124	4958917
EVM0015698	GWHBAOS00000099	6712496	6717510	-	5'	6712742	6712496
EVM0015698	GWHBAOS00000099	6712496	6717510	-	3'	6717414	6717510
EVM0023893	GWHBAOS00000128	2198019	2199475	+	5'	2198040	2198019
EVM0023893	GWHBAOS00000128	2198019	2199475	+	3'	2199274	2199475
EVM0000336	GWHBAOS00000365	19960847	19962308	+	5'	19960931	19960847
EVM0000336	GWHBAOS00000365	19960847	19962308	+	3'	19962186	19962308
EVM0006562	GWHBAOS00000128	979018	981258	+	5'	979071	979018
EVM0006562	GWHBAOS00000128	979018	981258	+	3'	980964	981258
EVM0027528	GWHBAOS00000085	1401186	1406953	+	5'	1401863	1401186
EVM0027528	GWHBAOS00000085	1401186	1406953	+	3'	1406617	1406953
EVM0006355	GWHBAOS00000099	25606463	25616985	-	5'	25606738	25606463
EVM0006355	GWHBAOS00000099	25606463	25616985	-	3'	25616622	25616985
EVM0031343	GWHBAOS00000224	6044183	6053771	-	5'	6044343	6044183
EVM0031343	GWHBAOS00000224	6044183	6053771	-	3'	6053410	6053771
EVM0017509	GWHBAOS00000386	33310076	33313130	+	5'	33310138	33310076
EVM0017509	GWHBAOS00000386	33310076	33313130	+	3'	33312813	33313130
EVM0020790	GWHBAOS00000425	21781274	21787410	-	5'	21781751	21781274
EVM0020790	GWHBAOS00000425	21781274	21787410	-	3'	21787264	21787410
EVM0031300	GWHBAOS00000424	18576089	18577800	-	5'	18576425	18576089
EVM0031300	GWHBAOS00000424	18576089	18577800	-	3'	18577785	18577800
EVM0003654	GWHBAOS00000224	7756196	7761662	+	3'	7761511	7761662
EVM0002226	GWHBAOS00000381	593123	600165	-	5'	593373	593123
EVM0002226	GWHBAOS00000381	593123	600165	-	3'	597141	600165
EVM0026383	GWHBAOS00000128	2623956	2628209	-	5'	2624273	2623956
EVM0026383	GWHBAOS00000128	2623956	2628209	-	3'	2628088	2628209
EVM0028059	GWHBAOS00000335	20522521	20526564	-	3'	20526401	20526564
EVM0011550	GWHBAOS00000103	2412	4226	+	5'	2474	2412
EVM0011550	GWHBAOS00000103	2412	4226	+	3'	3885	4226
EVM0027822	GWHBAOS00000424	20882132	20885106	+	5'	20882180	20882132
EVM0027822	GWHBAOS00000424	20882132	20885106	+	3'	20884694	20885106
EVM0042295	GWHBAOS00000076	19512833	19516014	+	5'	19512881	19512833
EVM0042295	GWHBAOS00000076	19512833	19516014	+	3'	19515816	19516014
EVM0014852	GWHBAOS00000335	17848254	17851886	-	5'	17848723	17848254
EVM0014852	GWHBAOS00000335	17848254	17851886	-	3'	17851700	17851886
EVM0041986	GWHBAOS00000076	3466685	3470914	-	5'	3467776	3466685
EVM0041986	GWHBAOS00000076	3466685	3470914	-	3'	3470850	3470914
EVM0005461	GWHBAOS00000425	27606490	27609385	+	3'	27609214	27609385
EVM0020941	GWHBAOS00000158	35214897	35222691	+	5'	35214912	35214897
EVM0023372	GWHBAOS00000085	28465749	28468101	+	5'	28467277	28465749
EVM0023372	GWHBAOS00000085	28465749	28468101	+	3'	28467690	28468101
EVM0022796	GWHBAOS00000076	26613718	26618079	+	5'	26613803	26613718
EVM0022796	GWHBAOS00000076	26613718	26618079	+	3'	26617478	26618079
EVM0035147	GWHBAOS00000425	5490679	5493304	-	5'	5490876	5490679
EVM0035147	GWHBAOS00000425	5490679	5493304	-	3'	5493222	5493304
EVM0037076	GWHBAOS00000128	14996053	15060550	+	5'	15001891	14996053
EVM0037076	GWHBAOS00000128	14996053	15060550	+	3'	15004196	15060550
EVM0021883	GWHBAOS00000425	9246570	9250515	+	3'	9250236	9250515
EVM0006123	GWHBAOS00000128	2228331	2230853	-	5'	2229265	2228331
EVM0006123	GWHBAOS00000128	2228331	2230853	-	3'	2230742	2230853
EVM0002335	GWHBAOS00000386	15771705	15772788	+	3'	15772413	15772788
EVM0038842	GWHBAOS00000424	12034888	12039275	-	5'	12035432	12034888
EVM0038842	GWHBAOS00000424	12034888	12039275	-	3'	12036654	12039275
EVM0001715	GWHBAOS00000085	27333431	27336349	-	5'	27333698	27333431
EVM0001715	GWHBAOS00000085	27333431	27336349	-	3'	27336261	27336349
EVM0021037	GWHBAOS00000076	5203565	5205231	+	5'	5203693	5203565
EVM0021037	GWHBAOS00000076	5203565	5205231	+	3'	5205020	5205231
EVM0008116	GWHBAOS00000425	27637798	27640636	+	5'	27637862	27637798
EVM0008116	GWHBAOS00000425	27637798	27640636	+	3'	27640474	27640636
EVM0011611	GWHBAOS00000274	995408	1003339	+	5'	995524	995408
EVM0011611	GWHBAOS00000274	995408	1003339	+	3'	1002756	1003339
EVM0022971	GWHBAOS00000320	4513	9766	-	3'	9697	9766
EVM0026577	GWHBAOS00000274	204115	206144	-	3'	206120	206144
EVM0033032	GWHBAOS00000386	10451906	10461200	-	5'	10452119	10451906
EVM0033032	GWHBAOS00000386	10451906	10461200	-	3'	10457664	10461200
EVM0015938	GWHBAOS00000236	83830	85805	-	5'	84096	83830
EVM0023622	GWHBAOS00000158	31297696	31303819	-	5'	31297848	31297696
EVM0023622	GWHBAOS00000158	31297696	31303819	-	3'	31303597	31303819
EVM0029474	GWHBAOS00000425	6416046	6417828	-	5'	6416176	6416046
EVM0029474	GWHBAOS00000425	6416046	6417828	-	3'	6417763	6417828
EVM0019996	GWHBAOS00000172	6831608	6839379	-	5'	6831727	6831608
EVM0019996	GWHBAOS00000172	6831608	6839379	-	3'	6839057	6839379
EVM0027923	GWHBAOS00000085	690942	695364	-	5'	691132	690942
EVM0027923	GWHBAOS00000085	690942	695364	-	3'	695305	695364
EVM0032314	GWHBAOS00000386	14508194	14513519	-	5'	14508230	14508194
EVM0038797	GWHBAOS00000172	25102442	25105816	-	5'	25102448	25102442
EVM0026773	GWHBAOS00000076	44611471	44613765	-	5'	44611664	44611471
EVM0026773	GWHBAOS00000076	44611471	44613765	-	3'	44613674	44613765
EVM0032970	GWHBAOS00000085	23884605	23890185	-	5'	23884925	23884605
EVM0036001	GWHBAOS00000335	22763901	22765574	+	5'	22763954	22763901
EVM0036001	GWHBAOS00000335	22763901	22765574	+	3'	22765342	22765574
EVM0033204	GWHBAOS00000424	4636283	4640930	+	5'	4636303	4636283
EVM0031356	GWHBAOS00000085	3485949	3490723	+	5'	3486107	3485949
EVM0031356	GWHBAOS00000085	3485949	3490723	+	3'	3490579	3490723
EVM0002568	GWHBAOS00000224	21109990	21120600	-	5'	21110210	21109990
EVM0002568	GWHBAOS00000224	21109990	21120600	-	3'	21113414	21120600
EVM0036096	GWHBAOS00000274	7463682	7464065	+	5'	7463706	7463682
EVM0036096	GWHBAOS00000274	7463682	7464065	+	3'	7463887	7464065
EVM0022193	GWHBAOS00000386	26954782	26958256	+	5'	26954803	26954782
EVM0022193	GWHBAOS00000386	26954782	26958256	+	3'	26958221	26958256
EVM0039536	GWHBAOS00000381	25720630	25730179	+	5'	25720713	25720630
EVM0039536	GWHBAOS00000381	25720630	25730179	+	3'	25723649	25730179
EVM0001804	GWHBAOS00000099	1123697	1126890	-	5'	1124162	1123697
EVM0001804	GWHBAOS00000099	1123697	1126890	-	3'	1126213	1126890
EVM0003505	GWHBAOS00000274	23948185	23950492	+	5'	23948472	23948185
EVM0003505	GWHBAOS00000274	23948185	23950492	+	3'	23950047	23950492
EVM0005195	GWHBAOS00000352	4285646	4289975	-	5'	4286343	4285646
EVM0005195	GWHBAOS00000352	4285646	4289975	-	3'	4289558	4289975
EVM0024934	GWHBAOS00000076	41011994	41017826	+	5'	41012732	41011994
EVM0024934	GWHBAOS00000076	41011994	41017826	+	3'	41017486	41017826
EVM0012057	GWHBAOS00000158	36760771	36765998	+	3'	36765719	36765998
EVM0012170	GWHBAOS00000076	2035447	2042976	-	5'	2036013	2035447
EVM0012170	GWHBAOS00000076	2035447	2042976	-	3'	2042764	2042976
EVM0012715	GWHBAOS00000335	10964361	10971653	+	5'	10964594	10964361
EVM0012715	GWHBAOS00000335	10964361	10971653	+	3'	10971494	10971653
EVM0013982	GWHBAOS00000099	17683715	17686913	+	5'	17684056	17683715
EVM0013982	GWHBAOS00000099	17683715	17686913	+	3'	17686868	17686913
EVM0034264	GWHBAOS00000381	24200389	24203345	+	3'	24202996	24203345
EVM0004837	GWHBAOS00000076	7262276	7265543	+	5'	7262320	7262276
EVM0004837	GWHBAOS00000076	7262276	7265543	+	3'	7265011	7265543
EVM0035032	GWHBAOS00000424	3180691	3184557	+	5'	3181549	3180691
EVM0035032	GWHBAOS00000424	3180691	3184557	+	3'	3184231	3184557
EVM0016605	GWHBAOS00000365	439051	446236	-	5'	439367	439051
EVM0016605	GWHBAOS00000365	439051	446236	-	3'	445250	446236
EVM0042602	GWHBAOS00000158	14498598	14502252	+	3'	14502166	14502252
EVM0040519	GWHBAOS00000172	24907347	24909366	+	5'	24907372	24907347
EVM0040519	GWHBAOS00000172	24907347	24909366	+	3'	24909332	24909366
EVM0036252	GWHBAOS00000172	4852152	4854102	-	5'	4852192	4852152
EVM0011716	GWHBAOS00000172	6682529	6687451	+	5'	6682705	6682529
EVM0011716	GWHBAOS00000172	6682529	6687451	+	3'	6687077	6687451
EVM0032142	GWHBAOS00000076	923817	932017	+	5'	924081	923817
EVM0032142	GWHBAOS00000076	923817	932017	+	3'	930130	932017
EVM0022060	GWHBAOS00000226	44557	49528	+	5'	46373	44557
EVM0022060	GWHBAOS00000226	44557	49528	+	3'	49431	49528
EVM0032766	GWHBAOS00000352	18762139	18767115	+	3'	18766874	18767115
EVM0004187	GWHBAOS00000356	13682548	13686961	+	5'	13682589	13682548
EVM0004187	GWHBAOS00000356	13682548	13686961	+	3'	13686383	13686961
EVM0021629	GWHBAOS00000274	20463981	20469024	+	5'	20465573	20463981
EVM0021629	GWHBAOS00000274	20463981	20469024	+	3'	20468652	20469024
EVM0035141	GWHBAOS00000158	18530021	18534060	-	5'	18530181	18530021
EVM0035141	GWHBAOS00000158	18530021	18534060	-	3'	18533381	18534060
EVM0027997	GWHBAOS00000335	24096776	24099577	+	5'	24096922	24096776
EVM0027997	GWHBAOS00000335	24096776	24099577	+	3'	24098904	24099577
EVM0003085	GWHBAOS00000365	1201549	1206658	-	5'	1201711	1201549
EVM0003085	GWHBAOS00000365	1201549	1206658	-	3'	1206603	1206658
EVM0015702	GWHBAOS00000274	8830938	8834275	+	5'	8831017	8830938
EVM0015702	GWHBAOS00000274	8830938	8834275	+	3'	8833941	8834275
EVM0026670	GWHBAOS00000163	4318421	4322903	+	5'	4318429	4318421
EVM0026838	GWHBAOS00000158	14553811	14557355	+	5'	14553819	14553811
EVM0035623	GWHBAOS00000085	16087720	16096045	-	5'	16088117	16087720
EVM0035623	GWHBAOS00000085	16087720	16096045	-	3'	16095857	16096045
EVM0023827	GWHBAOS00000425	24363453	24366413	-	3'	24366332	24366413
EVM0020474	GWHBAOS00000158	13346251	13350293	-	3'	13350279	13350293
EVM0016362	GWHBAOS00000425	11863876	11866343	-	5'	11864358	11863876
EVM0016362	GWHBAOS00000425	11863876	11866343	-	3'	11866276	11866343
EVM0012821	GWHBAOS00000365	9030050	9034336	-	5'	9030443	9030050
EVM0012821	GWHBAOS00000365	9030050	9034336	-	3'	9034120	9034336
EVM0009077	GWHBAOS00000076	35243584	35247710	-	5'	35243780	35243584
EVM0009077	GWHBAOS00000076	35243584	35247710	-	3'	35247598	35247710
EVM0021523	GWHBAOS00000158	8731861	8738091	+	5'	8731877	8731861
EVM0006738	GWHBAOS00000386	28092004	28096147	-	5'	28092007	28092004
EVM0011428	GWHBAOS00000099	24847999	24854521	-	5'	24848295	24847999
EVM0003970	GWHBAOS00000425	17506020	17511848	-	3'	17511732	17511848
EVM0027120	GWHBAOS00000425	10917694	10921535	-	5'	10917843	10917694
EVM0007034	GWHBAOS00000099	4900868	4910593	+	5'	4900918	4900868
EVM0004974	GWHBAOS00000356	17957145	17962734	-	5'	17957590	17957145
EVM0004974	GWHBAOS00000356	17957145	17962734	-	3'	17962639	17962734
EVM0006984	GWHBAOS00000076	1496632	1503425	-	5'	1497036	1496632
EVM0006984	GWHBAOS00000076	1496632	1503425	-	3'	1503388	1503425
EVM0022502	GWHBAOS00000128	493224	494075	+	5'	493301	493224
EVM0022502	GWHBAOS00000128	493224	494075	+	3'	493927	494075
EVM0012197	GWHBAOS00000163	29093839	29096486	+	3'	29096272	29096486
EVM0036794	GWHBAOS00000128	5443627	5448917	-	5'	5443915	5443627
EVM0031813	GWHBAOS00000099	11467919	11473769	-	3'	11473544	11473769
EVM0040227	GWHBAOS00000317	38163	41367	-	5'	38633	38163
EVM0040227	GWHBAOS00000317	38163	41367	-	3'	40033	41367
EVM0031253	GWHBAOS00000425	7078116	7079668	-	5'	7078234	7078116
EVM0031253	GWHBAOS00000425	7078116	7079668	-	3'	7079521	7079668
EVM0037992	GWHBAOS00000128	1797020	1798186	-	5'	1797503	1797020
EVM0037992	GWHBAOS00000128	1797020	1798186	-	3'	1797859	1798186
EVM0022324	GWHBAOS00000365	10246257	10248164	+	5'	10246263	10246257
EVM0011938	GWHBAOS00000163	7469445	7472234	+	5'	7470174	7469445
EVM0011938	GWHBAOS00000163	7469445	7472234	+	3'	7472115	7472234
EVM0017637	GWHBAOS00000085	3705783	3707445	-	5'	3706279	3705783
EVM0017637	GWHBAOS00000085	3705783	3707445	-	3'	3707329	3707445
EVM0020788	GWHBAOS00000425	9152959	9195385	-	5'	9153443	9152959
EVM0020788	GWHBAOS00000425	9152959	9195385	-	3'	9169280	9195385
EVM0001415	GWHBAOS00000163	15541999	15562836	-	5'	15559558	15541999
EVM0011739	GWHBAOS00000076	14619302	14643681	+	5'	14638601	14619302
EVM0011739	GWHBAOS00000076	14619302	14643681	+	3'	14643348	14643681
EVM0031862	GWHBAOS00000099	21192858	21194624	+	5'	21192913	21192858
EVM0031862	GWHBAOS00000099	21192858	21194624	+	3'	21194345	21194624
EVM0024095	GWHBAOS00000158	28657397	28662932	-	5'	28661503	28657397
EVM0024095	GWHBAOS00000158	28657397	28662932	-	3'	28662922	28662932
EVM0038458	GWHBAOS00000128	22382457	22386553	-	5'	22384103	22382457
EVM0038458	GWHBAOS00000128	22382457	22386553	-	3'	22386435	22386553
EVM0011872	GWHBAOS00000274	2780619	2783664	-	5'	2780926	2780619
EVM0011872	GWHBAOS00000274	2780619	2783664	-	3'	2783392	2783664
EVM0033295	GWHBAOS00000224	27463950	27467760	-	5'	27464620	27463950
EVM0033295	GWHBAOS00000224	27463950	27467760	-	3'	27467569	27467760
EVM0002331	GWHBAOS00000128	4201303	4203657	+	3'	4203572	4203657
EVM0020837	GWHBAOS00000381	1565849	1568760	+	5'	1565944	1565849
EVM0020837	GWHBAOS00000381	1565849	1568760	+	3'	1568744	1568760
EVM0005795	GWHBAOS00000076	31831823	31834457	+	5'	31832768	31831823
EVM0005795	GWHBAOS00000076	31831823	31834457	+	3'	31834277	31834457
EVM0023735	GWHBAOS00000365	3027553	3030040	-	5'	3027951	3027553
EVM0023735	GWHBAOS00000365	3027553	3030040	-	3'	3029245	3030040
EVM0021002	GWHBAOS00000076	21326711	21330981	+	3'	21330564	21330981
EVM0008057	GWHBAOS00000224	17731029	17736587	-	5'	17731299	17731029
EVM0008057	GWHBAOS00000224	17731029	17736587	-	3'	17736523	17736587
EVM0005769	GWHBAOS00000172	17700328	17702977	+	5'	17701581	17700328
EVM0005769	GWHBAOS00000172	17700328	17702977	+	3'	17702780	17702977
EVM0001845	GWHBAOS00000172	24888809	24890805	+	5'	24888839	24888809
EVM0001845	GWHBAOS00000172	24888809	24890805	+	3'	24890782	24890805
EVM0003416	GWHBAOS00000352	25885337	25892467	+	5'	25885421	25885337
EVM0003416	GWHBAOS00000352	25885337	25892467	+	3'	25892210	25892467
EVM0020287	GWHBAOS00000274	17507105	17509273	-	5'	17507230	17507105
EVM0020598	GWHBAOS00000076	30634160	30643033	-	5'	30634347	30634160
EVM0018083	GWHBAOS00000158	8711343	8716220	+	5'	8711391	8711343
EVM0018083	GWHBAOS00000158	8711343	8716220	+	3'	8715938	8716220
EVM0026174	GWHBAOS00000381	11895016	11897176	-	5'	11895048	11895016
EVM0003608	GWHBAOS00000085	7823204	7828138	+	5'	7824305	7823204
EVM0003608	GWHBAOS00000085	7823204	7828138	+	3'	7827853	7828138
EVM0012622	GWHBAOS00000425	6232013	6236853	-	5'	6232283	6232013
EVM0012622	GWHBAOS00000425	6232013	6236853	-	3'	6236809	6236853
EVM0000382	GWHBAOS00000365	3578544	3580274	-	5'	3578666	3578544
EVM0000382	GWHBAOS00000365	3578544	3580274	-	3'	3580261	3580274
EVM0004567	GWHBAOS00000425	12390410	12394065	+	5'	12390537	12390410
EVM0004567	GWHBAOS00000425	12390410	12394065	+	3'	12393660	12394065
EVM0010036	GWHBAOS00000425	603940	606105	+	5'	603992	603940
EVM0010036	GWHBAOS00000425	603940	606105	+	3'	604828	606105
EVM0023543	GWHBAOS00000365	19450744	19453246	+	5'	19450778	19450744
EVM0023582	GWHBAOS00000158	36913220	36920739	-	5'	36913274	36913220
EVM0021117	GWHBAOS00000335	3390888	3395650	+	5'	3391490	3390888
EVM0021117	GWHBAOS00000335	3390888	3395650	+	3'	3395273	3395650
EVM0032495	GWHBAOS00000158	34240185	34250169	-	5'	34240565	34240185
EVM0032495	GWHBAOS00000158	34240185	34250169	-	3'	34248942	34250169
EVM0014647	GWHBAOS00000365	5668985	5671022	-	5'	5669880	5668985
EVM0014647	GWHBAOS00000365	5668985	5671022	-	3'	5670946	5671022
EVM0013444	GWHBAOS00000224	19753848	19758991	-	5'	19754070	19753848
EVM0013444	GWHBAOS00000224	19753848	19758991	-	3'	19758926	19758991
EVM0028557	GWHBAOS00000076	44915223	44919773	+	5'	44915456	44915223
EVM0028557	GWHBAOS00000076	44915223	44919773	+	3'	44919310	44919773
EVM0037715	GWHBAOS00000158	15209371	15210519	+	5'	15209453	15209371
EVM0006587	GWHBAOS00000425	2361712	2367310	+	5'	2361853	2361712
EVM0006587	GWHBAOS00000425	2361712	2367310	+	3'	2367030	2367310
EVM0026775	GWHBAOS00000424	4018536	4020139	-	3'	4020060	4020139
EVM0008749	GWHBAOS00000424	10816073	10825635	+	5'	10821912	10816073
EVM0008749	GWHBAOS00000424	10816073	10825635	+	3'	10825306	10825635
EVM0033992	GWHBAOS00000158	15817262	15821022	+	5'	15818318	15817262
EVM0033992	GWHBAOS00000158	15817262	15821022	+	3'	15819071	15821022
EVM0034691	GWHBAOS00000076	35991852	35995279	-	5'	35992186	35991852
EVM0034691	GWHBAOS00000076	35991852	35995279	-	3'	35995011	35995279
EVM0035452	GWHBAOS00000335	24428320	24433500	+	5'	24428414	24428320
EVM0035452	GWHBAOS00000335	24428320	24433500	+	3'	24430957	24433500
EVM0020665	GWHBAOS00000224	17013477	17028526	-	5'	17014007	17013477
EVM0020665	GWHBAOS00000224	17013477	17028526	-	3'	17016976	17028526
EVM0030184	GWHBAOS00000386	28630590	28632699	+	5'	28630599	28630590
EVM0039566	GWHBAOS00000099	14220298	14222549	-	3'	14222513	14222549
EVM0038112	GWHBAOS00000425	3532241	3534816	+	5'	3532828	3532241
EVM0038112	GWHBAOS00000425	3532241	3534816	+	3'	3534604	3534816
EVM0023801	GWHBAOS00000424	24213686	24217050	+	5'	24213714	24213686
EVM0023801	GWHBAOS00000424	24213686	24217050	+	3'	24216647	24217050
EVM0015459	GWHBAOS00000352	19654599	19659840	-	5'	19654884	19654599
EVM0015459	GWHBAOS00000352	19654599	19659840	-	3'	19659754	19659840
EVM0030647	GWHBAOS00000172	6119483	6130352	-	5'	6119491	6119483
EVM0016040	GWHBAOS00000076	37396034	37575325	-	5'	37396214	37396034
EVM0016040	GWHBAOS00000076	37396034	37575325	-	3'	37410221	37575325
EVM0041456	GWHBAOS00000128	2124085	2126847	-	5'	2124292	2124085
EVM0021991	GWHBAOS00000352	21810512	21815887	+	5'	21810632	21810512
EVM0021991	GWHBAOS00000352	21810512	21815887	+	3'	21815523	21815887
EVM0016881	GWHBAOS00000224	28712939	28714995	-	5'	28713753	28712939
EVM0016881	GWHBAOS00000224	28712939	28714995	-	3'	28714913	28714995
EVM0039272	GWHBAOS00000335	7986676	7989742	-	5'	7986978	7986676
EVM0039272	GWHBAOS00000335	7986676	7989742	-	3'	7989632	7989742
EVM0026032	GWHBAOS00000224	25719042	25722516	+	5'	25720249	25719042
EVM0026032	GWHBAOS00000224	25719042	25722516	+	3'	25722104	25722516
EVM0013795	GWHBAOS00000425	647081	654226	+	5'	647469	647081
EVM0013795	GWHBAOS00000425	647081	654226	+	3'	653814	654226
EVM0033389	GWHBAOS00000076	1380435	1382515	+	5'	1381188	1380435
EVM0033389	GWHBAOS00000076	1380435	1382515	+	3'	1382297	1382515
EVM0006762	GWHBAOS00000274	9295139	9298702	+	3'	9298694	9298702
EVM0026253	GWHBAOS00000425	9602585	9604339	+	3'	9603934	9604339
EVM0036913	GWHBAOS00000365	25069463	25074572	+	5'	25069609	25069463
EVM0036913	GWHBAOS00000365	25069463	25074572	+	3'	25072217	25074572
EVM0021574	GWHBAOS00000163	21991688	21998198	-	5'	21992014	21991688
EVM0021574	GWHBAOS00000163	21991688	21998198	-	3'	21996900	21998198
EVM0027171	GWHBAOS00000424	24792274	24795541	+	5'	24792493	24792274
EVM0027171	GWHBAOS00000424	24792274	24795541	+	3'	24795185	24795541
EVM0041431	GWHBAOS00000365	3908081	3989382	+	5'	3987372	3908081
EVM0013916	GWHBAOS00000356	18311675	18318632	+	5'	18312040	18311675
EVM0013916	GWHBAOS00000356	18311675	18318632	+	3'	18317629	18318632
EVM0021033	GWHBAOS00000386	17965877	17970484	+	3'	17970453	17970484
EVM0002571	GWHBAOS00000158	18377499	18380121	+	3'	18380096	18380121
EVM0033940	GWHBAOS00000076	39255831	39261713	+	5'	39256140	39255831
EVM0033940	GWHBAOS00000076	39255831	39261713	+	3'	39261086	39261713
EVM0023479	GWHBAOS00000099	19452527	19459166	+	3'	19458181	19459166
EVM0017362	GWHBAOS00000224	17215522	17218696	-	5'	17215800	17215522
EVM0017362	GWHBAOS00000224	17215522	17218696	-	3'	17217860	17218696
EVM0014670	GWHBAOS00000425	7278614	7283005	-	5'	7278890	7278614
EVM0014670	GWHBAOS00000425	7278614	7283005	-	3'	7282133	7283005
EVM0006323	GWHBAOS00000274	20468347	20471106	-	5'	20469060	20468347
EVM0006323	GWHBAOS00000274	20468347	20471106	-	3'	20469629	20471106
EVM0008325	GWHBAOS00000425	4212108	4213360	-	5'	4212236	4212108
EVM0005608	GWHBAOS00000381	5819729	5825407	+	5'	5819734	5819729
EVM0034674	GWHBAOS00000424	1133530	1139038	+	5'	1134133	1133530
EVM0034674	GWHBAOS00000424	1133530	1139038	+	3'	1138932	1139038
EVM0010318	GWHBAOS00000425	10354497	10359025	+	5'	10354584	10354497
EVM0010318	GWHBAOS00000425	10354497	10359025	+	3'	10358879	10359025
EVM0018739	GWHBAOS00000158	17667806	17669827	-	5'	17667880	17667806
EVM0018739	GWHBAOS00000158	17667806	17669827	-	3'	17669756	17669827
EVM0015152	GWHBAOS00000076	21431144	21432804	+	3'	21432573	21432804
EVM0002307	GWHBAOS00000076	40681144	40684637	+	5'	40681765	40681144
EVM0002307	GWHBAOS00000076	40681144	40684637	+	3'	40684442	40684637
EVM0033438	GWHBAOS00000274	20988460	20990162	+	5'	20988534	20988460
EVM0033438	GWHBAOS00000274	20988460	20990162	+	3'	20989824	20990162
EVM0020803	GWHBAOS00000356	4561041	4564000	+	5'	4561056	4561041
EVM0037115	GWHBAOS00000128	852935	858661	-	5'	853945	852935
EVM0037115	GWHBAOS00000128	852935	858661	-	3'	858438	858661
EVM0037995	GWHBAOS00000172	4242926	4248016	-	5'	4243057	4242926
EVM0002380	GWHBAOS00000099	10589981	10762092	+	5'	10681371	10589981
EVM0002380	GWHBAOS00000099	10589981	10762092	+	3'	10689189	10762092
EVM0004088	GWHBAOS00000163	1095929	1104188	+	5'	1095939	1095929
EVM0028738	GWHBAOS00000352	1519623	1529972	+	3'	1529726	1529972
EVM0002645	GWHBAOS00000424	802590	804667	+	5'	802685	802590
EVM0002645	GWHBAOS00000424	802590	804667	+	3'	804493	804667
EVM0036676	GWHBAOS00000365	8692950	8694680	-	5'	8693161	8692950
EVM0036676	GWHBAOS00000365	8692950	8694680	-	3'	8694643	8694680
EVM0035337	GWHBAOS00000425	7255915	7261832	-	5'	7256559	7255915
EVM0035337	GWHBAOS00000425	7255915	7261832	-	3'	7261544	7261832
EVM0025032	GWHBAOS00000158	4695908	4702941	-	5'	4696145	4695908
EVM0028519	GWHBAOS00000356	11633159	11636006	+	3'	11635822	11636006
EVM0019754	GWHBAOS00000128	3728995	3731562	-	5'	3729307	3728995
EVM0019754	GWHBAOS00000128	3728995	3731562	-	3'	3731200	3731562
EVM0037600	GWHBAOS00000158	25502957	25505850	-	5'	25503092	25502957
EVM0039751	GWHBAOS00000365	4696307	4698366	-	5'	4696316	4696307
EVM0028172	GWHBAOS00000076	40306902	40312394	+	3'	40312098	40312394
EVM0005481	GWHBAOS00000128	16448261	16453562	+	5'	16448328	16448261
EVM0005481	GWHBAOS00000128	16448261	16453562	+	3'	16453294	16453562
EVM0030759	GWHBAOS00000295	136668	137511	-	5'	136733	136668
EVM0030759	GWHBAOS00000295	136668	137511	-	3'	137486	137511
EVM0015881	GWHBAOS00000128	2465133	2467747	+	5'	2465190	2465133
EVM0015881	GWHBAOS00000128	2465133	2467747	+	3'	2467626	2467747
EVM0032605	GWHBAOS00000099	7194079	7203904	+	3'	7203645	7203904
EVM0016929	GWHBAOS00000224	4162127	4170490	-	5'	4162496	4162127
EVM0016929	GWHBAOS00000224	4162127	4170490	-	3'	4170414	4170490
EVM0038321	GWHBAOS00000274	2144553	2147370	+	3'	2147172	2147370
EVM0004681	GWHBAOS00000076	28153940	28157925	-	5'	28154730	28153940
EVM0004681	GWHBAOS00000076	28153940	28157925	-	3'	28157681	28157925
EVM0020473	GWHBAOS00000172	25181838	25185892	-	5'	25181843	25181838
EVM0007694	GWHBAOS00000076	32894954	32898821	+	5'	32896011	32894954
EVM0007694	GWHBAOS00000076	32894954	32898821	+	3'	32898604	32898821
EVM0010500	GWHBAOS00000099	22660580	22665000	-	5'	22660883	22660580
EVM0010500	GWHBAOS00000099	22660580	22665000	-	3'	22664831	22665000
EVM0013966	GWHBAOS00000085	25772818	25780218	+	5'	25773488	25772818
EVM0013966	GWHBAOS00000085	25772818	25780218	+	3'	25779814	25780218
EVM0030660	GWHBAOS00000105	25108	28045	-	5'	25502	25108
EVM0022790	GWHBAOS00000386	30876666	30879752	-	3'	30879647	30879752
EVM0012645	GWHBAOS00000425	8967951	8972894	+	5'	8968005	8967951
EVM0012645	GWHBAOS00000425	8967951	8972894	+	3'	8972526	8972894
EVM0031810	GWHBAOS00000085	3872818	3877393	+	5'	3874535	3872818
EVM0031810	GWHBAOS00000085	3872818	3877393	+	3'	3877119	3877393
EVM0011075	GWHBAOS00000356	9535574	9538821	+	5'	9535773	9535574
EVM0027237	GWHBAOS00000365	6681515	6684039	-	5'	6681607	6681515
EVM0027237	GWHBAOS00000365	6681515	6684039	-	3'	6684002	6684039
EVM0022497	GWHBAOS00000274	312828	315615	+	3'	315604	315615
EVM0023945	GWHBAOS00000335	22940308	22941975	+	5'	22940990	22940308
EVM0023945	GWHBAOS00000335	22940308	22941975	+	3'	22941694	22941975
EVM0002479	GWHBAOS00000381	31257014	31260484	+	3'	31259766	31260484
EVM0017898	GWHBAOS00000365	1819991	1830453	+	5'	1820098	1819991
EVM0017898	GWHBAOS00000365	1819991	1830453	+	3'	1830203	1830453
EVM0013317	GWHBAOS00000274	716740	717893	+	5'	716902	716740
EVM0013317	GWHBAOS00000274	716740	717893	+	3'	717421	717893
EVM0027479	GWHBAOS00000352	11881423	11892290	+	5'	11881594	11881423
EVM0027479	GWHBAOS00000352	11881423	11892290	+	3'	11891999	11892290
EVM0038837	GWHBAOS00000076	27595778	27600622	+	5'	27595802	27595778
EVM0038837	GWHBAOS00000076	27595778	27600622	+	3'	27600597	27600622
EVM0006192	GWHBAOS00000158	5129741	5135759	+	5'	5129947	5129741
EVM0006192	GWHBAOS00000158	5129741	5135759	+	3'	5135512	5135759
EVM0001027	GWHBAOS00000158	15424949	15428145	+	5'	15424966	15424949
EVM0001027	GWHBAOS00000158	15424949	15428145	+	3'	15428136	15428145
EVM0017225	GWHBAOS00000224	28827820	28832071	-	5'	28829250	28827820
EVM0017225	GWHBAOS00000224	28827820	28832071	-	3'	28832052	28832071
EVM0005625	GWHBAOS00000356	5630218	5632761	+	5'	5630228	5630218
EVM0022714	GWHBAOS00000356	6539311	6550798	+	5'	6539322	6539311
EVM0022714	GWHBAOS00000356	6539311	6550798	+	3'	6550797	6550798
EVM0039081	GWHBAOS00000274	5578008	5580498	-	5'	5578017	5578008
EVM0039081	GWHBAOS00000274	5578008	5580498	-	3'	5580485	5580498
EVM0004312	GWHBAOS00000163	1153306	1160215	+	5'	1153391	1153306
EVM0004312	GWHBAOS00000163	1153306	1160215	+	3'	1159816	1160215
EVM0033838	GWHBAOS00000172	1139897	1153590	+	5'	1140047	1139897
EVM0004201	GWHBAOS00000224	25160635	25164999	+	5'	25160956	25160635
EVM0004201	GWHBAOS00000224	25160635	25164999	+	3'	25164556	25164999
EVM0027392	GWHBAOS00000356	5673231	5676600	+	3'	5676594	5676600
EVM0015750	GWHBAOS00000076	41268522	41274101	-	5'	41268741	41268522
EVM0015750	GWHBAOS00000076	41268522	41274101	-	3'	41273486	41274101
EVM0029040	GWHBAOS00000335	3769892	3773784	-	5'	3770199	3769892
EVM0029040	GWHBAOS00000335	3769892	3773784	-	3'	3773387	3773784
EVM0002634	GWHBAOS00000365	274643	277897	-	5'	274854	274643
EVM0002634	GWHBAOS00000365	274643	277897	-	3'	277796	277897
EVM0027754	GWHBAOS00000163	28610283	28757057	+	5'	28753186	28610283
EVM0035589	GWHBAOS00000365	4994372	4998040	-	5'	4994516	4994372
EVM0007593	GWHBAOS00000128	1491418	1494240	-	3'	1494051	1494240
EVM0031311	GWHBAOS00000356	954644	958504	-	3'	958097	958504
EVM0019210	GWHBAOS00000424	5018797	5023709	-	5'	5018978	5018797
EVM0039515	GWHBAOS00000386	18057045	18059644	-	5'	18057262	18057045
EVM0039515	GWHBAOS00000386	18057045	18059644	-	3'	18059371	18059644
EVM0034906	GWHBAOS00000335	21977924	21983141	+	5'	21978948	21977924
EVM0034906	GWHBAOS00000335	21977924	21983141	+	3'	21982859	21983141
EVM0019139	GWHBAOS00000163	16845381	16972178	-	5'	16969188	16845381
EVM0019139	GWHBAOS00000163	16845381	16972178	-	3'	16971946	16972178
EVM0013967	GWHBAOS00000424	1973436	1975891	-	5'	1973744	1973436
EVM0004914	GWHBAOS00000356	3244688	3249764	-	5'	3245505	3244688
EVM0004914	GWHBAOS00000356	3244688	3249764	-	3'	3249059	3249764
EVM0020267	GWHBAOS00000365	8897969	8905236	+	5'	8898701	8897969
EVM0020267	GWHBAOS00000365	8897969	8905236	+	3'	8904352	8905236
EVM0025203	GWHBAOS00000085	25751575	25754102	+	3'	25753979	25754102
EVM0024578	GWHBAOS00000424	3720897	3724301	-	5'	3721108	3720897
EVM0024578	GWHBAOS00000424	3720897	3724301	-	3'	3724190	3724301
EVM0029500	GWHBAOS00000172	6462248	6464401	-	5'	6462460	6462248
EVM0029500	GWHBAOS00000172	6462248	6464401	-	3'	6463096	6464401
EVM0005614	GWHBAOS00000099	3905219	3913835	+	5'	3906622	3905219
EVM0005614	GWHBAOS00000099	3905219	3913835	+	3'	3912892	3913835
EVM0017716	GWHBAOS00000131	24051	29698	-	5'	24250	24051
EVM0017716	GWHBAOS00000131	24051	29698	-	3'	29566	29698
EVM0026435	GWHBAOS00000163	22388646	22392225	+	3'	22392204	22392225
EVM0028490	GWHBAOS00000356	1950331	1953072	+	3'	1953068	1953072
EVM0026320	GWHBAOS00000274	7360800	7366671	+	3'	7366445	7366671
EVM0040487	GWHBAOS00000356	14629005	14634436	+	3'	14634230	14634436
EVM0013192	GWHBAOS00000076	4735938	4742197	+	5'	4736117	4735938
EVM0013192	GWHBAOS00000076	4735938	4742197	+	3'	4741948	4742197
EVM0022509	GWHBAOS00000076	19723816	19726197	+	5'	19723888	19723816
EVM0022509	GWHBAOS00000076	19723816	19726197	+	3'	19725948	19726197
EVM0011894	GWHBAOS00000381	2349445	2353531	-	5'	2351272	2349445
EVM0011894	GWHBAOS00000381	2349445	2353531	-	3'	2353441	2353531
EVM0033993	GWHBAOS00000224	19378509	19382982	+	5'	19378764	19378509
EVM0033993	GWHBAOS00000224	19378509	19382982	+	3'	19382821	19382982
EVM0001610	GWHBAOS00000085	1422984	1425700	+	5'	1423322	1422984
EVM0001610	GWHBAOS00000085	1422984	1425700	+	3'	1425383	1425700
EVM0041381	GWHBAOS00000425	23460328	23464596	+	5'	23461189	23460328
EVM0041381	GWHBAOS00000425	23460328	23464596	+	3'	23463075	23464596
EVM0033522	GWHBAOS00000386	28147891	28151536	-	5'	28148274	28147891
EVM0033522	GWHBAOS00000386	28147891	28151536	-	3'	28151175	28151536
EVM0040622	GWHBAOS00000381	21822285	21827046	-	3'	21827038	21827046
EVM0025286	GWHBAOS00000163	19284530	19287856	-	5'	19287170	19284530
EVM0009208	GWHBAOS00000381	28970951	28981551	+	5'	28974821	28970951
EVM0038750	GWHBAOS00000425	4304346	4311261	-	5'	4304456	4304346
EVM0038750	GWHBAOS00000425	4304346	4311261	-	3'	4311228	4311261
EVM0028840	GWHBAOS00000425	5252510	5255484	+	5'	5252642	5252510
EVM0028840	GWHBAOS00000425	5252510	5255484	+	3'	5255203	5255484
EVM0014879	GWHBAOS00000128	12741997	12744853	-	5'	12742827	12741997
EVM0014879	GWHBAOS00000128	12741997	12744853	-	3'	12744824	12744853
EVM0013869	GWHBAOS00000163	7817836	7822553	+	5'	7818009	7817836
EVM0013869	GWHBAOS00000163	7817836	7822553	+	3'	7822365	7822553
EVM0040421	GWHBAOS00000425	2589512	2594091	+	5'	2589784	2589512
EVM0040421	GWHBAOS00000425	2589512	2594091	+	3'	2592572	2594091
EVM0020566	GWHBAOS00000335	12838468	12842205	+	3'	12841708	12842205
EVM0012220	GWHBAOS00000335	24124001	24127137	+	5'	24124460	24124001
EVM0012220	GWHBAOS00000335	24124001	24127137	+	3'	24126826	24127137
EVM0039658	GWHBAOS00000076	32911672	32916432	+	5'	32911945	32911672
EVM0039658	GWHBAOS00000076	32911672	32916432	+	3'	32915818	32916432
EVM0009135	GWHBAOS00000085	5056340	5062211	-	5'	5056631	5056340
EVM0009135	GWHBAOS00000085	5056340	5062211	-	3'	5061433	5062211
EVM0038725	GWHBAOS00000158	217838	223734	-	5'	218100	217838
EVM0022188	GWHBAOS00000265	76275	80750	+	5'	76511	76275
EVM0022188	GWHBAOS00000265	76275	80750	+	3'	80550	80750
EVM0015285	GWHBAOS00000424	2660272	2663151	+	5'	2661532	2660272
EVM0015285	GWHBAOS00000424	2660272	2663151	+	3'	2662974	2663151
EVM0020846	GWHBAOS00000274	8932720	8934000	+	3'	8933976	8934000
EVM0021039	GWHBAOS00000335	15483121	15487807	+	5'	15485339	15483121
EVM0021039	GWHBAOS00000335	15483121	15487807	+	3'	15486643	15487807
EVM0000951	GWHBAOS00000076	31095016	31105279	-	5'	31097318	31095016
EVM0000951	GWHBAOS00000076	31095016	31105279	-	3'	31105107	31105279
EVM0039288	GWHBAOS00000172	571545	576192	-	5'	571760	571545
EVM0038946	GWHBAOS00000076	7491874	7493799	+	5'	7492024	7491874
EVM0038946	GWHBAOS00000076	7491874	7493799	+	3'	7493584	7493799
EVM0002750	GWHBAOS00000365	8915964	8919803	+	5'	8915981	8915964
EVM0000685	GWHBAOS00000085	29331742	29335413	+	5'	29332310	29331742
EVM0000685	GWHBAOS00000085	29331742	29335413	+	3'	29335189	29335413
EVM0011189	GWHBAOS00000424	25614054	25632914	-	5'	25614199	25614054
EVM0011189	GWHBAOS00000424	25614054	25632914	-	3'	25632681	25632914
EVM0021220	GWHBAOS00000365	2843149	2847132	-	5'	2844335	2843149
EVM0021220	GWHBAOS00000365	2843149	2847132	-	3'	2846653	2847132
EVM0014849	GWHBAOS00000158	18663908	18665414	+	3'	18665280	18665414
EVM0037405	GWHBAOS00000054	135693	142847	+	5'	135846	135693
EVM0037405	GWHBAOS00000054	135693	142847	+	3'	142384	142847
EVM0040133	GWHBAOS00000424	14248931	14255652	+	5'	14249332	14248931
EVM0040133	GWHBAOS00000424	14248931	14255652	+	3'	14254621	14255652
EVM0036154	GWHBAOS00000163	3734420	3741246	-	3'	3741212	3741246
EVM0025026	GWHBAOS00000085	9556227	9558096	+	5'	9556682	9556227
EVM0025026	GWHBAOS00000085	9556227	9558096	+	3'	9557800	9558096
EVM0007740	GWHBAOS00000128	16168771	16169628	-	5'	16168872	16168771
EVM0007740	GWHBAOS00000128	16168771	16169628	-	3'	16169586	16169628
EVM0021895	GWHBAOS00000163	4384171	4389923	-	5'	4385490	4384171
EVM0007749	GWHBAOS00000085	23064745	23080745	-	5'	23065227	23064745
EVM0007749	GWHBAOS00000085	23064745	23080745	-	3'	23080462	23080745
EVM0029618	GWHBAOS00000274	26693074	26694288	+	5'	26693083	26693074
EVM0026179	GWHBAOS00000076	40194920	40197827	-	5'	40195147	40194920
EVM0026179	GWHBAOS00000076	40194920	40197827	-	3'	40197632	40197827
EVM0010505	GWHBAOS00000425	8675853	8679577	+	5'	8677109	8675853
EVM0010505	GWHBAOS00000425	8675853	8679577	+	3'	8679254	8679577
EVM0019621	GWHBAOS00000224	19187765	19191535	+	5'	19187776	19187765
EVM0019355	GWHBAOS00000085	21570680	21574895	-	5'	21570879	21570680
EVM0019355	GWHBAOS00000085	21570680	21574895	-	3'	21574850	21574895
EVM0025253	GWHBAOS00000425	181390	186072	-	5'	181700	181390
EVM0025253	GWHBAOS00000425	181390	186072	-	3'	185938	186072
EVM0021368	GWHBAOS00000076	37093859	37102450	+	5'	37094287	37093859
EVM0021368	GWHBAOS00000076	37093859	37102450	+	3'	37102169	37102450
EVM0041458	GWHBAOS00000365	3536972	3540048	+	5'	3537200	3536972
EVM0041458	GWHBAOS00000365	3536972	3540048	+	3'	3539972	3540048
EVM0005366	GWHBAOS00000425	14343780	14350137	-	5'	14344680	14343780
EVM0005366	GWHBAOS00000425	14343780	14350137	-	3'	14349696	14350137
EVM0013972	GWHBAOS00000128	13014620	13019427	-	3'	13018846	13019427
EVM0025076	GWHBAOS00000340	95208	99328	+	5'	95244	95208
EVM0025076	GWHBAOS00000340	95208	99328	+	3'	99218	99328
EVM0005160	GWHBAOS00000335	15323687	15331324	+	5'	15323800	15323687
EVM0005160	GWHBAOS00000335	15323687	15331324	+	3'	15331012	15331324
EVM0031007	GWHBAOS00000224	21092973	21096072	-	5'	21093062	21092973
EVM0040970	GWHBAOS00000425	8503944	8505579	+	5'	8504288	8503944
EVM0040970	GWHBAOS00000425	8503944	8505579	+	3'	8505240	8505579
EVM0004977	GWHBAOS00000076	45002794	45008198	-	5'	45003177	45002794
EVM0004977	GWHBAOS00000076	45002794	45008198	-	3'	45007914	45008198
EVM0013502	GWHBAOS00000381	10176138	10179401	+	3'	10178647	10179401
EVM0018444	GWHBAOS00000424	2064550	2071164	+	5'	2065322	2064550
EVM0022867	GWHBAOS00000076	32412960	32417167	+	5'	32413213	32412960
EVM0022867	GWHBAOS00000076	32412960	32417167	+	3'	32416886	32417167
EVM0012217	GWHBAOS00000335	17757721	17762800	+	5'	17759042	17757721
EVM0012217	GWHBAOS00000335	17757721	17762800	+	3'	17762542	17762800
EVM0021517	GWHBAOS00000163	17655490	17657935	+	5'	17655597	17655490
EVM0021517	GWHBAOS00000163	17655490	17657935	+	3'	17657783	17657935
EVM0028937	GWHBAOS00000163	25311661	25313917	-	5'	25311901	25311661
EVM0028937	GWHBAOS00000163	25311661	25313917	-	3'	25313845	25313917
EVM0024506	GWHBAOS00000076	2977786	3007350	+	5'	3004768	2977786
EVM0024506	GWHBAOS00000076	2977786	3007350	+	3'	3007065	3007350
EVM0010697	GWHBAOS00000386	25426992	25440412	+	5'	25427534	25426992
EVM0010697	GWHBAOS00000386	25426992	25440412	+	3'	25439830	25440412
EVM0005518	GWHBAOS00000076	45024910	45027848	+	5'	45025016	45024910
EVM0005518	GWHBAOS00000076	45024910	45027848	+	3'	45027744	45027848
EVM0035166	GWHBAOS00000163	20522177	20580782	+	5'	20576364	20522177
EVM0035166	GWHBAOS00000163	20522177	20580782	+	3'	20580129	20580782
EVM0021666	GWHBAOS00000365	19895354	19896437	-	5'	19895535	19895354
EVM0018331	GWHBAOS00000425	23237040	23239861	+	5'	23237175	23237040
EVM0018331	GWHBAOS00000425	23237040	23239861	+	3'	23239435	23239861
EVM0016226	GWHBAOS00000099	20814403	20816997	+	5'	20814508	20814403
EVM0016226	GWHBAOS00000099	20814403	20816997	+	3'	20816781	20816997
EVM0004018	GWHBAOS00000356	133815	143574	-	5'	134194	133815
EVM0004018	GWHBAOS00000356	133815	143574	-	3'	142839	143574
EVM0040648	GWHBAOS00000335	5951718	5953855	-	5'	5951866	5951718
EVM0040648	GWHBAOS00000335	5951718	5953855	-	3'	5953205	5953855
EVM0001536	GWHBAOS00000076	22734074	22744738	-	3'	22744688	22744738
EVM0001767	GWHBAOS00000076	36724305	36925582	-	5'	36920809	36724305
EVM0001767	GWHBAOS00000076	36724305	36925582	-	3'	36925302	36925582
EVM0006496	GWHBAOS00000128	25519435	25525405	+	5'	25520850	25519435
EVM0006496	GWHBAOS00000128	25519435	25525405	+	3'	25525031	25525405
EVM0026109	GWHBAOS00000425	316218	318381	-	5'	316537	316218
EVM0026109	GWHBAOS00000425	316218	318381	-	3'	318325	318381
EVM0030171	GWHBAOS00000099	16048528	16051822	+	5'	16048584	16048528
EVM0030171	GWHBAOS00000099	16048528	16051822	+	3'	16051282	16051822
EVM0019167	GWHBAOS00000335	4268192	4270444	+	5'	4269121	4268192
EVM0019167	GWHBAOS00000335	4268192	4270444	+	3'	4270149	4270444
EVM0004380	GWHBAOS00000172	2620555	2624469	-	5'	2620772	2620555
EVM0004380	GWHBAOS00000172	2620555	2624469	-	3'	2624399	2624469
EVM0023054	GWHBAOS00000274	22065555	22067592	-	5'	22065716	22065555
EVM0023054	GWHBAOS00000274	22065555	22067592	-	3'	22067483	22067592
EVM0024278	GWHBAOS00000356	6100330	6101730	-	5'	6100802	6100330
EVM0024278	GWHBAOS00000356	6100330	6101730	-	3'	6101682	6101730
EVM0028619	GWHBAOS00000172	4055909	4059337	+	5'	4056305	4055909
EVM0028619	GWHBAOS00000172	4055909	4059337	+	3'	4059325	4059337
EVM0040193	GWHBAOS00000224	16979387	16981406	-	5'	16979522	16979387
EVM0040193	GWHBAOS00000224	16979387	16981406	-	3'	16981378	16981406
EVM0026908	GWHBAOS00000425	9036898	9059255	+	5'	9048367	9036898
EVM0026908	GWHBAOS00000425	9036898	9059255	+	3'	9049347	9059255
EVM0015203	GWHBAOS00000274	1610830	1612362	+	5'	1611553	1610830
EVM0015203	GWHBAOS00000274	1610830	1612362	+	3'	1612140	1612362
EVM0024113	GWHBAOS00000365	19481055	19485594	+	5'	19481056	19481055
EVM0024113	GWHBAOS00000365	19481055	19485594	+	3'	19485583	19485594
EVM0037807	GWHBAOS00000224	1782683	1784506	+	5'	1783262	1782683
EVM0037807	GWHBAOS00000224	1782683	1784506	+	3'	1784275	1784506
EVM0027778	GWHBAOS00000352	27143563	27145693	-	5'	27143697	27143563
EVM0001187	GWHBAOS00000381	17262059	17268310	-	3'	17268303	17268310
EVM0006990	GWHBAOS00000365	4198369	4199861	+	5'	4198447	4198369
EVM0006990	GWHBAOS00000365	4198369	4199861	+	3'	4199718	4199861
EVM0008598	GWHBAOS00000425	8064193	8085378	+	5'	8080824	8064193
EVM0008598	GWHBAOS00000425	8064193	8085378	+	3'	8085274	8085378
EVM0011587	GWHBAOS00000172	19929884	19934399	-	5'	19930164	19929884
EVM0011587	GWHBAOS00000172	19929884	19934399	-	3'	19933856	19934399
EVM0028347	GWHBAOS00000076	35071843	35078679	+	5'	35072309	35071843
EVM0028347	GWHBAOS00000076	35071843	35078679	+	3'	35078403	35078679
EVM0009811	GWHBAOS00000128	18680072	18687710	-	3'	18687612	18687710
EVM0024707	GWHBAOS00000386	32122872	32124741	+	5'	32123207	32122872
EVM0024707	GWHBAOS00000386	32122872	32124741	+	3'	32124387	32124741
EVM0030697	GWHBAOS00000274	11627765	11630455	+	3'	11630421	11630455
EVM0033943	GWHBAOS00000076	45115894	45119604	-	5'	45116279	45115894
EVM0033943	GWHBAOS00000076	45115894	45119604	-	3'	45119551	45119604
EVM0036900	GWHBAOS00000163	20026191	20028685	+	5'	20026359	20026191
EVM0036900	GWHBAOS00000163	20026191	20028685	+	3'	20028047	20028685
EVM0010649	GWHBAOS00000352	1349224	1364349	-	5'	1349610	1349224
EVM0010649	GWHBAOS00000352	1349224	1364349	-	3'	1364194	1364349
EVM0038871	GWHBAOS00000163	23742228	23744855	+	3'	23744854	23744855
EVM0008291	GWHBAOS00000163	19989873	19991480	-	5'	19990064	19989873
EVM0008291	GWHBAOS00000163	19989873	19991480	-	3'	19991187	19991480
EVM0021936	GWHBAOS00000425	24049400	24057163	-	5'	24049738	24049400
EVM0021936	GWHBAOS00000425	24049400	24057163	-	3'	24057072	24057163
EVM0006638	GWHBAOS00000381	30957016	30959537	-	5'	30957017	30957016
EVM0014450	GWHBAOS00000085	29130353	29134928	-	5'	29130668	29130353
EVM0014450	GWHBAOS00000085	29130353	29134928	-	3'	29134892	29134928
EVM0024441	GWHBAOS00000224	6359042	6362528	-	5'	6359286	6359042
EVM0029105	GWHBAOS00000206	44127	49956	-	5'	44302	44127
EVM0008247	GWHBAOS00000274	22998630	22999859	-	3'	22999746	22999859
EVM0027145	GWHBAOS00000224	3860008	3867773	-	5'	3860313	3860008
EVM0027145	GWHBAOS00000224	3860008	3867773	-	3'	3867649	3867773
EVM0010548	GWHBAOS00000335	15920765	15923000	-	5'	15920870	15920765
EVM0010548	GWHBAOS00000335	15920765	15923000	-	3'	15922891	15923000
EVM0042034	GWHBAOS00000425	23627057	23629345	-	5'	23627277	23627057
EVM0042034	GWHBAOS00000425	23627057	23629345	-	3'	23629209	23629345
EVM0030051	GWHBAOS00000099	10491778	10496744	+	5'	10493467	10491778
EVM0030051	GWHBAOS00000099	10491778	10496744	+	3'	10496469	10496744
EVM0040167	GWHBAOS00000224	27324154	27332141	+	3'	27331801	27332141
EVM0006312	GWHBAOS00000224	7359796	7363689	+	5'	7361585	7359796
EVM0006312	GWHBAOS00000224	7359796	7363689	+	3'	7362019	7363689
EVM0034898	GWHBAOS00000099	3170233	3175272	+	5'	3170490	3170233
EVM0034898	GWHBAOS00000099	3170233	3175272	+	3'	3175018	3175272
EVM0011155	GWHBAOS00000158	36746853	36751047	+	5'	36748631	36746853
EVM0011155	GWHBAOS00000158	36746853	36751047	+	3'	36750779	36751047
EVM0019808	GWHBAOS00000128	24934042	24938649	+	5'	24934637	24934042
EVM0019808	GWHBAOS00000128	24934042	24938649	+	3'	24938132	24938649
EVM0035021	GWHBAOS00000158	22547246	22549783	-	3'	22549770	22549783
EVM0042060	GWHBAOS00000158	37270495	37274619	+	5'	37271394	37270495
EVM0042060	GWHBAOS00000158	37270495	37274619	+	3'	37274271	37274619
EVM0024706	GWHBAOS00000425	7462927	7472695	-	5'	7463043	7462927
EVM0024706	GWHBAOS00000425	7462927	7472695	-	3'	7467428	7472695
EVM0022055	GWHBAOS00000163	28499793	28505029	-	5'	28500067	28499793
EVM0022055	GWHBAOS00000163	28499793	28505029	-	3'	28503146	28505029
EVM0012658	GWHBAOS00000172	7004476	7005735	-	5'	7004694	7004476
EVM0012658	GWHBAOS00000172	7004476	7005735	-	3'	7005094	7005735
EVM0010888	GWHBAOS00000224	14917574	14921121	-	3'	14920309	14921121
EVM0024571	GWHBAOS00000425	27080359	27087150	+	5'	27081201	27080359
EVM0024571	GWHBAOS00000425	27080359	27087150	+	3'	27086789	27087150
EVM0022592	GWHBAOS00000076	44776714	44779957	+	5'	44776797	44776714
EVM0022592	GWHBAOS00000076	44776714	44779957	+	3'	44779726	44779957
EVM0028371	GWHBAOS00000365	118571	122608	+	5'	118842	118571
EVM0028371	GWHBAOS00000365	118571	122608	+	3'	119987	122608
EVM0002551	GWHBAOS00000352	24128900	24134869	-	3'	24134818	24134869
EVM0001033	GWHBAOS00000172	21182905	21188567	+	5'	21182946	21182905
EVM0001033	GWHBAOS00000172	21182905	21188567	+	3'	21188471	21188567
EVM0016988	GWHBAOS00000352	22312940	22317376	+	5'	22313229	22312940
EVM0016988	GWHBAOS00000352	22312940	22317376	+	3'	22316953	22317376
EVM0010109	GWHBAOS00000163	29029493	29031247	-	3'	29031223	29031247
EVM0013136	GWHBAOS00000128	21274986	21277263	+	3'	21276933	21277263
EVM0006635	GWHBAOS00000224	30019771	30022862	+	5'	30019906	30019771
EVM0006635	GWHBAOS00000224	30019771	30022862	+	3'	30022607	30022862
EVM0003882	GWHBAOS00000076	41186461	41192331	-	5'	41187299	41186461
EVM0003882	GWHBAOS00000076	41186461	41192331	-	3'	41192118	41192331
EVM0034028	GWHBAOS00000381	6519825	6574575	-	5'	6530349	6519825
EVM0034028	GWHBAOS00000381	6519825	6574575	-	3'	6532266	6574575
EVM0017673	GWHBAOS00000099	24470654	24476152	-	5'	24471052	24470654
EVM0007511	GWHBAOS00000085	28378512	28380648	-	5'	28378723	28378512
EVM0007511	GWHBAOS00000085	28378512	28380648	-	3'	28380529	28380648
EVM0009763	GWHBAOS00000099	5418063	5421202	-	5'	5418511	5418063
EVM0005936	GWHBAOS00000381	4597200	4598515	-	5'	4597815	4597200
EVM0026588	GWHBAOS00000425	7411986	7416902	+	5'	7413280	7411986
EVM0026588	GWHBAOS00000425	7411986	7416902	+	3'	7416393	7416902
EVM0017490	GWHBAOS00000184	50627	56969	+	5'	51111	50627
EVM0017490	GWHBAOS00000184	50627	56969	+	3'	56710	56969
EVM0032821	GWHBAOS00000424	1435810	1437786	-	3'	1436835	1437786
EVM0010000	GWHBAOS00000386	21943616	21948954	-	3'	21948868	21948954
EVM0024041	GWHBAOS00000128	709404	712466	-	5'	710319	709404
EVM0024041	GWHBAOS00000128	709404	712466	-	3'	712316	712466
EVM0023277	GWHBAOS00000352	18992886	18999094	-	5'	18993315	18992886
EVM0023277	GWHBAOS00000352	18992886	18999094	-	3'	18998892	18999094
EVM0003161	GWHBAOS00000386	24565243	24568632	+	5'	24566034	24565243
EVM0003161	GWHBAOS00000386	24565243	24568632	+	3'	24568541	24568632
EVM0028225	GWHBAOS00000352	7420705	7423785	-	3'	7423755	7423785
EVM0017588	GWHBAOS00000128	789261	790652	+	3'	790562	790652
EVM0024836	GWHBAOS00000381	27216298	27220549	+	5'	27216339	27216298
EVM0023567	GWHBAOS00000352	14271005	14279756	+	5'	14271248	14271005
EVM0023567	GWHBAOS00000352	14271005	14279756	+	3'	14279592	14279756
EVM0019344	GWHBAOS00000424	21856951	21863570	-	5'	21857232	21856951
EVM0019344	GWHBAOS00000424	21856951	21863570	-	3'	21859942	21863570
EVM0002913	GWHBAOS00000335	21749480	21752211	-	5'	21749729	21749480
EVM0000123	GWHBAOS00000128	22584832	22587418	-	5'	22584980	22584832
EVM0000123	GWHBAOS00000128	22584832	22587418	-	3'	22587135	22587418
EVM0007184	GWHBAOS00000128	7604566	7607560	+	5'	7604871	7604566
EVM0007184	GWHBAOS00000128	7604566	7607560	+	3'	7607234	7607560
EVM0001169	GWHBAOS00000356	8111512	8114554	-	5'	8111730	8111512
EVM0001169	GWHBAOS00000356	8111512	8114554	-	3'	8114359	8114554
EVM0028068	GWHBAOS00000172	24756575	24758700	-	5'	24757134	24756575
EVM0021911	GWHBAOS00000163	17663377	17666648	+	5'	17663450	17663377
EVM0021911	GWHBAOS00000163	17663377	17666648	+	3'	17666469	17666648
EVM0022763	GWHBAOS00000386	3046734	3058846	+	5'	3046903	3046734
EVM0022763	GWHBAOS00000386	3046734	3058846	+	3'	3058499	3058846
EVM0030001	GWHBAOS00000424	20638954	20640641	-	5'	20639618	20638954
EVM0030001	GWHBAOS00000424	20638954	20640641	-	3'	20640610	20640641
EVM0025783	GWHBAOS00000076	41777298	41778574	-	5'	41777606	41777298
EVM0025783	GWHBAOS00000076	41777298	41778574	-	3'	41778456	41778574
EVM0040523	GWHBAOS00000128	9004013	9009130	+	5'	9005153	9004013
EVM0040523	GWHBAOS00000128	9004013	9009130	+	3'	9008916	9009130
EVM0002243	GWHBAOS00000386	33240697	33250313	-	5'	33240756	33240697
EVM0002243	GWHBAOS00000386	33240697	33250313	-	3'	33250307	33250313
EVM0028452	GWHBAOS00000229	8379	13457	+	5'	8419	8379
EVM0020969	GWHBAOS00000128	2250456	2253044	-	5'	2250658	2250456
EVM0020969	GWHBAOS00000128	2250456	2253044	-	3'	2252456	2253044
EVM0027490	GWHBAOS00000224	27431792	27434135	+	5'	27432376	27431792
EVM0027490	GWHBAOS00000224	27431792	27434135	+	3'	27433945	27434135
EVM0012860	GWHBAOS00000381	14606025	14610312	+	5'	14606160	14606025
EVM0012860	GWHBAOS00000381	14606025	14610312	+	3'	14610265	14610312
EVM0040800	GWHBAOS00000076	44889452	44890317	-	5'	44889587	44889452
EVM0040800	GWHBAOS00000076	44889452	44890317	-	3'	44889978	44890317
EVM0015226	GWHBAOS00000335	24114608	24115342	-	5'	24114775	24114608
EVM0015226	GWHBAOS00000335	24114608	24115342	-	3'	24115173	24115342
EVM0019625	GWHBAOS00000386	30270498	30275773	-	3'	30275768	30275773
EVM0014140	GWHBAOS00000425	1208966	1210917	-	5'	1209201	1208966
EVM0014140	GWHBAOS00000425	1208966	1210917	-	3'	1210849	1210917
EVM0006600	GWHBAOS00000128	5596216	5600381	+	5'	5598557	5596216
EVM0006600	GWHBAOS00000128	5596216	5600381	+	3'	5600197	5600381
EVM0015173	GWHBAOS00000365	2932346	2936510	-	5'	2932605	2932346
EVM0015173	GWHBAOS00000365	2932346	2936510	-	3'	2936375	2936510
EVM0032607	GWHBAOS00000224	25362170	25366374	-	5'	25362657	25362170
EVM0032607	GWHBAOS00000224	25362170	25366374	-	3'	25365348	25366374
EVM0027723	GWHBAOS00000128	8476607	8478873	+	5'	8476646	8476607
EVM0027723	GWHBAOS00000128	8476607	8478873	+	3'	8478792	8478873
EVM0007324	GWHBAOS00000352	19832535	19833994	+	5'	19832605	19832535
EVM0024514	GWHBAOS00000076	28223347	28225999	-	5'	28223659	28223347
EVM0024514	GWHBAOS00000076	28223347	28225999	-	3'	28225880	28225999
EVM0042371	GWHBAOS00000076	23607936	23665434	+	5'	23608278	23607936
EVM0042371	GWHBAOS00000076	23607936	23665434	+	3'	23612520	23665434
EVM0016879	GWHBAOS00000128	9035398	9037928	+	5'	9035897	9035398
EVM0016879	GWHBAOS00000128	9035398	9037928	+	3'	9037365	9037928
EVM0027509	GWHBAOS00000365	984301	989691	+	5'	984488	984301
EVM0027509	GWHBAOS00000365	984301	989691	+	3'	989301	989691
EVM0023638	GWHBAOS00000365	3552452	3556539	-	5'	3552976	3552452
EVM0023638	GWHBAOS00000365	3552452	3556539	-	3'	3556489	3556539
EVM0003394	GWHBAOS00000352	5963275	5964813	+	5'	5963516	5963275
EVM0003394	GWHBAOS00000352	5963275	5964813	+	3'	5964549	5964813
EVM0007150	GWHBAOS00000076	21517692	21520482	+	5'	21517812	21517692
EVM0007150	GWHBAOS00000076	21517692	21520482	+	3'	21520177	21520482
EVM0025688	GWHBAOS00000352	13313538	13317129	-	5'	13314603	13313538
EVM0025688	GWHBAOS00000352	13313538	13317129	-	3'	13316576	13317129
EVM0027610	GWHBAOS00000076	5461425	5463147	+	5'	5461432	5461425
EVM0027610	GWHBAOS00000076	5461425	5463147	+	3'	5462968	5463147
EVM0020921	GWHBAOS00000158	2187002	2190671	+	5'	2187102	2187002
EVM0020921	GWHBAOS00000158	2187002	2190671	+	3'	2190257	2190671
EVM0024532	GWHBAOS00000352	813977	817502	+	5'	814072	813977
EVM0024532	GWHBAOS00000352	813977	817502	+	3'	816938	817502
EVM0035919	GWHBAOS00000359	46238	49551	+	5'	46623	46238
EVM0035919	GWHBAOS00000359	46238	49551	+	3'	49368	49551
EVM0001103	GWHBAOS00000365	1998196	2010649	-	5'	1998366	1998196
EVM0001103	GWHBAOS00000365	1998196	2010649	-	3'	2010574	2010649
EVM0001629	GWHBAOS00000085	7990984	7997341	-	5'	7991557	7990984
EVM0001629	GWHBAOS00000085	7990984	7997341	-	3'	7997217	7997341
EVM0020016	GWHBAOS00000076	26242331	26244795	-	5'	26242731	26242331
EVM0020016	GWHBAOS00000076	26242331	26244795	-	3'	26244651	26244795
EVM0008073	GWHBAOS00000318	1206	4274	-	5'	1457	1206
EVM0008073	GWHBAOS00000318	1206	4274	-	3'	4181	4274
EVM0029677	GWHBAOS00000335	18818058	18818972	-	5'	18818255	18818058
EVM0029677	GWHBAOS00000335	18818058	18818972	-	3'	18818851	18818972
EVM0023992	GWHBAOS00000149	36267	45154	-	5'	36685	36267
EVM0023992	GWHBAOS00000149	36267	45154	-	3'	44914	45154
EVM0014218	GWHBAOS00000335	573563	580311	-	3'	580155	580311
EVM0012349	GWHBAOS00000365	638351	643764	-	5'	638603	638351
EVM0012349	GWHBAOS00000365	638351	643764	-	3'	643566	643764
EVM0005493	GWHBAOS00000425	12925383	12930144	+	5'	12925496	12925383
EVM0005493	GWHBAOS00000425	12925383	12930144	+	3'	12929522	12930144
EVM0032140	GWHBAOS00000099	2812185	2813946	-	5'	2812493	2812185
EVM0032140	GWHBAOS00000099	2812185	2813946	-	3'	2813761	2813946
EVM0024596	GWHBAOS00000224	19712491	19717825	+	5'	19712590	19712491
EVM0024596	GWHBAOS00000224	19712491	19717825	+	3'	19717228	19717825
EVM0017899	GWHBAOS00000424	24391402	24395848	+	5'	24392590	24391402
EVM0017899	GWHBAOS00000424	24391402	24395848	+	3'	24395635	24395848
EVM0000049	GWHBAOS00000163	7732386	7735419	-	5'	7734327	7732386
EVM0000049	GWHBAOS00000163	7732386	7735419	-	3'	7735343	7735419
EVM0018758	GWHBAOS00000099	26161304	26169129	+	5'	26161722	26161304
EVM0018758	GWHBAOS00000099	26161304	26169129	+	3'	26168850	26169129
EVM0018527	GWHBAOS00000099	16909661	16911891	-	5'	16910126	16909661
EVM0018527	GWHBAOS00000099	16909661	16911891	-	3'	16911847	16911891
EVM0016608	GWHBAOS00000424	689169	692230	+	5'	689440	689169
EVM0016608	GWHBAOS00000424	689169	692230	+	3'	691869	692230
EVM0040117	GWHBAOS00000099	26258891	26262285	+	5'	26258970	26258891
EVM0040117	GWHBAOS00000099	26258891	26262285	+	3'	26262127	26262285
EVM0038403	GWHBAOS00000425	27679325	27681734	+	5'	27680170	27679325
EVM0038403	GWHBAOS00000425	27679325	27681734	+	3'	27681350	27681734
EVM0007738	GWHBAOS00000076	2168533	2171673	+	5'	2168548	2168533
EVM0022486	GWHBAOS00000085	28832104	28848863	+	5'	28832668	28832104
EVM0022486	GWHBAOS00000085	28832104	28848863	+	3'	28848503	28848863
EVM0034111	GWHBAOS00000224	217122	220205	-	5'	217505	217122
EVM0034111	GWHBAOS00000224	217122	220205	-	3'	219233	220205
EVM0006513	GWHBAOS00000224	25374132	25376880	-	5'	25374386	25374132
EVM0006513	GWHBAOS00000224	25374132	25376880	-	3'	25376789	25376880
EVM0040389	GWHBAOS00000352	22063204	22067405	+	5'	22066530	22063204
EVM0040389	GWHBAOS00000352	22063204	22067405	+	3'	22067093	22067405
EVM0031471	GWHBAOS00000158	21894838	21896906	+	3'	21896903	21896906
EVM0016529	GWHBAOS00000128	2044944	2046969	-	5'	2045129	2044944
EVM0016529	GWHBAOS00000128	2044944	2046969	-	3'	2046774	2046969
EVM0004731	GWHBAOS00000274	2626938	2632948	+	5'	2627550	2626938
EVM0004731	GWHBAOS00000274	2626938	2632948	+	3'	2632762	2632948
EVM0022707	GWHBAOS00000099	2529200	2534986	-	5'	2530348	2529200
EVM0022707	GWHBAOS00000099	2529200	2534986	-	3'	2534710	2534986
EVM0015813	GWHBAOS00000224	13593388	13597560	+	5'	13594043	13593388
EVM0015813	GWHBAOS00000224	13593388	13597560	+	3'	13597386	13597560
EVM0036484	GWHBAOS00000099	4397082	4403766	-	5'	4398228	4397082
EVM0036484	GWHBAOS00000099	4397082	4403766	-	3'	4403144	4403766
EVM0005017	GWHBAOS00000224	8530703	8540982	-	5'	8531076	8530703
EVM0005017	GWHBAOS00000224	8530703	8540982	-	3'	8540689	8540982
EVM0035102	GWHBAOS00000365	5965941	5972939	+	5'	5966089	5965941
EVM0035102	GWHBAOS00000365	5965941	5972939	+	3'	5972648	5972939
EVM0030312	GWHBAOS00000172	26089307	26092586	+	3'	26092555	26092586
EVM0037854	GWHBAOS00000163	25149073	25152864	-	3'	25152839	25152864
EVM0028852	GWHBAOS00000425	7106578	7110006	+	5'	7106720	7106578
EVM0028852	GWHBAOS00000425	7106578	7110006	+	3'	7109749	7110006
EVM0004491	GWHBAOS00000099	18323739	18328613	+	5'	18323837	18323739
EVM0004491	GWHBAOS00000099	18323739	18328613	+	3'	18328392	18328613
EVM0004996	GWHBAOS00000076	30377104	30381562	-	5'	30377478	30377104
EVM0004996	GWHBAOS00000076	30377104	30381562	-	3'	30381191	30381562
EVM0008755	GWHBAOS00000365	22307897	22310091	+	5'	22308030	22307897
EVM0008755	GWHBAOS00000365	22307897	22310091	+	3'	22309964	22310091
EVM0031191	GWHBAOS00000172	6299135	6301738	+	5'	6299243	6299135
EVM0031191	GWHBAOS00000172	6299135	6301738	+	3'	6301506	6301738
EVM0038622	GWHBAOS00000425	505621	509375	+	3'	509173	509375
EVM0016187	GWHBAOS00000274	4660492	4665525	+	3'	4664983	4665525
EVM0036506	GWHBAOS00000274	17371906	17390246	-	5'	17372168	17371906
EVM0019697	GWHBAOS00000076	27218801	27223348	-	5'	27219123	27218801
EVM0019697	GWHBAOS00000076	27218801	27223348	-	3'	27220517	27223348
EVM0020116	GWHBAOS00000365	1577293	1584791	+	5'	1577443	1577293
EVM0020116	GWHBAOS00000365	1577293	1584791	+	3'	1584534	1584791
EVM0039541	GWHBAOS00000274	6275194	6278551	+	5'	6275439	6275194
EVM0039541	GWHBAOS00000274	6275194	6278551	+	3'	6278104	6278551
EVM0039323	GWHBAOS00000099	24172058	24174925	+	5'	24172109	24172058
EVM0039323	GWHBAOS00000099	24172058	24174925	+	3'	24174629	24174925
EVM0007991	GWHBAOS00000352	24289654	24292719	-	5'	24289837	24289654
EVM0007991	GWHBAOS00000352	24289654	24292719	-	3'	24292556	24292719
EVM0008628	GWHBAOS00000076	4439712	4446074	+	5'	4439763	4439712
EVM0008628	GWHBAOS00000076	4439712	4446074	+	3'	4445923	4446074
EVM0021868	GWHBAOS00000386	31725430	31733281	+	5'	31725652	31725430
EVM0021868	GWHBAOS00000386	31725430	31733281	+	3'	31732682	31733281
EVM0027525	GWHBAOS00000365	5780374	5785517	-	5'	5780441	5780374
EVM0027525	GWHBAOS00000365	5780374	5785517	-	3'	5785516	5785517
EVM0041515	GWHBAOS00000328	36338	42899	+	5'	37800	36338
EVM0018731	GWHBAOS00000417	19797	27713	-	5'	19935	19797
EVM0018731	GWHBAOS00000417	19797	27713	-	3'	24453	27713
EVM0018552	GWHBAOS00000352	17591162	17596401	-	5'	17591585	17591162
EVM0018552	GWHBAOS00000352	17591162	17596401	-	3'	17595719	17596401
EVM0031299	GWHBAOS00000172	21045726	21050131	-	5'	21045844	21045726
EVM0031299	GWHBAOS00000172	21045726	21050131	-	3'	21050089	21050131
EVM0005566	GWHBAOS00000304	15927	28433	+	5'	27073	15927
EVM0032559	GWHBAOS00000425	23950606	23953762	+	5'	23952142	23950606
EVM0032559	GWHBAOS00000425	23950606	23953762	+	3'	23953462	23953762
EVM0027616	GWHBAOS00000158	1008870	1033443	+	3'	1033441	1033443
EVM0010180	GWHBAOS00000243	12901	32787	+	3'	32458	32787
EVM0036260	GWHBAOS00000163	28222487	28224216	-	5'	28222528	28222487
EVM0042097	GWHBAOS00000036	30758	34680	-	5'	31336	30758
EVM0042097	GWHBAOS00000036	30758	34680	-	3'	34385	34680
EVM0018774	GWHBAOS00000352	19916224	19918413	-	5'	19916550	19916224
EVM0018774	GWHBAOS00000352	19916224	19918413	-	3'	19918038	19918413
EVM0027903	GWHBAOS00000308	32036	33368	-	5'	32214	32036
EVM0027903	GWHBAOS00000308	32036	33368	-	3'	33340	33368
EVM0013579	GWHBAOS00000085	20948835	20951793	+	3'	20951446	20951793
EVM0010566	GWHBAOS00000424	3008946	3012549	-	5'	3009414	3008946
EVM0010566	GWHBAOS00000424	3008946	3012549	-	3'	3012278	3012549
EVM0014054	GWHBAOS00000099	16070756	16074208	+	5'	16071018	16070756
EVM0014054	GWHBAOS00000099	16070756	16074208	+	3'	16073803	16074208
EVM0014535	GWHBAOS00000381	29315797	29318494	-	3'	29318468	29318494
EVM0041611	GWHBAOS00000076	34000887	34003210	+	5'	34000996	34000887
EVM0027472	GWHBAOS00000099	2561863	2564541	-	5'	2562859	2561863
EVM0027472	GWHBAOS00000099	2561863	2564541	-	3'	2563387	2564541
EVM0014957	GWHBAOS00000172	18739015	18742898	-	5'	18739028	18739015
EVM0014957	GWHBAOS00000172	18739015	18742898	-	3'	18742870	18742898
EVM0022442	GWHBAOS00000224	21107399	21109657	+	5'	21108125	21107399
EVM0022442	GWHBAOS00000224	21107399	21109657	+	3'	21109284	21109657
EVM0004218	GWHBAOS00000274	239825	244862	+	3'	244859	244862
EVM0020553	GWHBAOS00000163	1553372	1556472	-	5'	1553465	1553372
EVM0020553	GWHBAOS00000163	1553372	1556472	-	3'	1556428	1556472
EVM0027765	GWHBAOS00000352	8030821	8034930	+	5'	8030920	8030821
EVM0027765	GWHBAOS00000352	8030821	8034930	+	3'	8034854	8034930
EVM0011023	GWHBAOS00000099	3764615	3771069	+	5'	3764912	3764615
EVM0011023	GWHBAOS00000099	3764615	3771069	+	3'	3770676	3771069
EVM0017652	GWHBAOS00000224	19420254	19423150	+	5'	19420887	19420254
EVM0017652	GWHBAOS00000224	19420254	19423150	+	3'	19422815	19423150
EVM0040611	GWHBAOS00000128	8428071	8431942	-	5'	8430059	8428071
EVM0038553	GWHBAOS00000128	1920992	1922550	-	5'	1921111	1920992
EVM0038553	GWHBAOS00000128	1920992	1922550	-	3'	1922187	1922550
EVM0006200	GWHBAOS00000076	41202090	41205826	+	5'	41202157	41202090
EVM0006200	GWHBAOS00000076	41202090	41205826	+	3'	41205512	41205826
EVM0024681	GWHBAOS00000099	5039913	5051142	-	5'	5040391	5039913
EVM0024681	GWHBAOS00000099	5039913	5051142	-	3'	5051036	5051142
EVM0032941	GWHBAOS00000139	14998	18318	-	5'	15210	14998
EVM0032941	GWHBAOS00000139	14998	18318	-	3'	17868	18318
EVM0013024	GWHBAOS00000425	13764988	13767623	+	5'	13765152	13764988
EVM0013024	GWHBAOS00000425	13764988	13767623	+	3'	13767141	13767623
EVM0035145	GWHBAOS00000076	34986824	34995877	+	5'	34987054	34986824
EVM0035145	GWHBAOS00000076	34986824	34995877	+	3'	34995692	34995877
EVM0002702	GWHBAOS00000381	5738258	5749152	-	5'	5746358	5738258
EVM0034578	GWHBAOS00000356	6460404	6465631	-	3'	6465624	6465631
EVM0027691	GWHBAOS00000381	15108131	15115968	-	3'	15115954	15115968
EVM0024946	GWHBAOS00000381	25538067	25572582	-	5'	25570233	25538067
EVM0034640	GWHBAOS00000163	20606793	20608265	-	5'	20606803	20606793
EVM0008613	GWHBAOS00000128	25039557	25043144	-	5'	25040247	25039557
EVM0008613	GWHBAOS00000128	25039557	25043144	-	3'	25042744	25043144
EVM0023608	GWHBAOS00000076	45096146	45100379	+	5'	45096803	45096146
EVM0023608	GWHBAOS00000076	45096146	45100379	+	3'	45100175	45100379
EVM0024190	GWHBAOS00000099	23276154	23276995	-	5'	23276294	23276154
EVM0028353	GWHBAOS00000172	28638247	28639219	-	5'	28638488	28638247
EVM0028353	GWHBAOS00000172	28638247	28639219	-	3'	28639069	28639219
EVM0024219	GWHBAOS00000352	8028145	8030599	-	5'	8028316	8028145
EVM0024219	GWHBAOS00000352	8028145	8030599	-	3'	8030162	8030599
EVM0027807	GWHBAOS00000425	10941721	10948991	-	3'	10948715	10948991
EVM0008010	GWHBAOS00000386	30553580	30557981	+	5'	30557328	30553580
EVM0008010	GWHBAOS00000386	30553580	30557981	+	3'	30557732	30557981
EVM0005306	GWHBAOS00000163	7643442	7652956	+	3'	7652836	7652956
EVM0037322	GWHBAOS00000085	477960	482167	-	5'	478216	477960
EVM0037322	GWHBAOS00000085	477960	482167	-	3'	480777	482167
EVM0016981	GWHBAOS00000224	17089391	17092782	-	5'	17089641	17089391
EVM0016981	GWHBAOS00000224	17089391	17092782	-	3'	17092512	17092782
EVM0011583	GWHBAOS00000099	3427903	3507307	+	5'	3428141	3427903
EVM0011583	GWHBAOS00000099	3427903	3507307	+	3'	3431275	3507307
EVM0018060	GWHBAOS00000085	25642121	25648050	+	5'	25642293	25642121
EVM0018060	GWHBAOS00000085	25642121	25648050	+	3'	25647626	25648050
EVM0013720	GWHBAOS00000099	22703952	22708040	+	5'	22704172	22703952
EVM0011056	GWHBAOS00000424	24248946	24252047	+	5'	24249046	24248946
EVM0011056	GWHBAOS00000424	24248946	24252047	+	3'	24251912	24252047
EVM0020077	GWHBAOS00000158	10166075	10273736	+	5'	10229827	10166075
EVM0020077	GWHBAOS00000158	10166075	10273736	+	3'	10239674	10273736
EVM0019925	GWHBAOS00000352	18925690	18932316	-	5'	18925982	18925690
EVM0019925	GWHBAOS00000352	18925690	18932316	-	3'	18931880	18932316
EVM0031448	GWHBAOS00000085	28827851	28829648	+	5'	28828200	28827851
EVM0031448	GWHBAOS00000085	28827851	28829648	+	3'	28829367	28829648
EVM0029553	GWHBAOS00000424	21953622	21958402	-	5'	21953917	21953622
EVM0029553	GWHBAOS00000424	21953622	21958402	-	3'	21957716	21958402
EVM0001447	GWHBAOS00000076	30413132	30415925	-	5'	30413287	30413132
EVM0001447	GWHBAOS00000076	30413132	30415925	-	3'	30415718	30415925
EVM0010669	GWHBAOS00000352	18243864	18247457	-	5'	18244039	18243864
EVM0010669	GWHBAOS00000352	18243864	18247457	-	3'	18247349	18247457
EVM0023391	GWHBAOS00000425	859808	863500	+	5'	860556	859808
EVM0023391	GWHBAOS00000425	859808	863500	+	3'	863169	863500
EVM0031816	GWHBAOS00000076	41418628	41420950	+	5'	41419221	41418628
EVM0031816	GWHBAOS00000076	41418628	41420950	+	3'	41420778	41420950
EVM0017841	GWHBAOS00000076	44856630	44859749	-	5'	44857041	44856630
EVM0017841	GWHBAOS00000076	44856630	44859749	-	3'	44859378	44859749
EVM0005181	GWHBAOS00000099	25111959	25115416	-	5'	25112098	25111959
EVM0005181	GWHBAOS00000099	25111959	25115416	-	3'	25115192	25115416
EVM0004003	GWHBAOS00000224	17279145	17281977	+	3'	17281747	17281977
EVM0004967	GWHBAOS00000164	40323	42363	-	5'	40603	40323
EVM0004967	GWHBAOS00000164	40323	42363	-	3'	41124	42363
EVM0026131	GWHBAOS00000224	20094593	20096967	+	5'	20095091	20094593
EVM0026131	GWHBAOS00000224	20094593	20096967	+	3'	20096663	20096967
EVM0011136	GWHBAOS00000425	8036343	8040424	+	5'	8036746	8036343
EVM0011136	GWHBAOS00000425	8036343	8040424	+	3'	8040351	8040424
EVM0038086	GWHBAOS00000128	6821728	6823531	-	5'	6822036	6821728
EVM0038086	GWHBAOS00000128	6821728	6823531	-	3'	6823499	6823531
EVM0020222	GWHBAOS00000172	26723495	26729200	-	3'	26729197	26729200
EVM0034564	GWHBAOS00000352	88087	91135	+	5'	88814	88087
EVM0034564	GWHBAOS00000352	88087	91135	+	3'	90923	91135
EVM0027067	GWHBAOS00000163	15563680	15598132	-	5'	15595565	15563680
EVM0027067	GWHBAOS00000163	15563680	15598132	-	3'	15598112	15598132
EVM0017727	GWHBAOS00000076	38861655	38866695	+	5'	38861738	38861655
EVM0017727	GWHBAOS00000076	38861655	38866695	+	3'	38865275	38866695
EVM0011818	GWHBAOS00000274	7116136	7119919	-	5'	7117598	7116136
EVM0011818	GWHBAOS00000274	7116136	7119919	-	3'	7119570	7119919
EVM0002671	GWHBAOS00000356	18517432	18552981	-	5'	18518068	18517432
EVM0002671	GWHBAOS00000356	18517432	18552981	-	3'	18552665	18552981
EVM0029055	GWHBAOS00000158	35471936	35474000	-	5'	35473054	35471936
EVM0029055	GWHBAOS00000158	35471936	35474000	-	3'	35473749	35474000
EVM0029655	GWHBAOS00000224	15627892	15629597	+	3'	15629433	15629597
EVM0041416	GWHBAOS00000224	19959109	19964399	+	5'	19960071	19959109
EVM0041416	GWHBAOS00000224	19959109	19964399	+	3'	19964291	19964399
EVM0029718	GWHBAOS00000425	12561889	12568302	-	5'	12562151	12561889
EVM0029718	GWHBAOS00000425	12561889	12568302	-	3'	12568064	12568302
EVM0035415	GWHBAOS00000128	3275257	3279285	-	5'	3275473	3275257
EVM0035415	GWHBAOS00000128	3275257	3279285	-	3'	3279031	3279285
EVM0010474	GWHBAOS00000424	7878028	7880845	+	5'	7878213	7878028
EVM0010474	GWHBAOS00000424	7878028	7880845	+	3'	7880680	7880845
EVM0012263	GWHBAOS00000224	23121228	23169320	-	5'	23121485	23121228
EVM0012263	GWHBAOS00000224	23121228	23169320	-	3'	23123426	23169320
EVM0038852	GWHBAOS00000365	3264255	3268526	-	5'	3264509	3264255
EVM0038852	GWHBAOS00000365	3264255	3268526	-	3'	3268445	3268526
EVM0001104	GWHBAOS00000128	4310225	4315267	+	5'	4311235	4310225
EVM0001104	GWHBAOS00000128	4310225	4315267	+	3'	4314901	4315267
EVM0003299	GWHBAOS00000099	295740	297887	+	5'	295832	295740
EVM0032427	GWHBAOS00000163	20199329	20202955	-	5'	20199727	20199329
EVM0032886	GWHBAOS00000163	22138930	22141483	-	5'	22138934	22138930
EVM0021419	GWHBAOS00000425	3320668	3337235	-	5'	3320763	3320668
EVM0021419	GWHBAOS00000425	3320668	3337235	-	3'	3337166	3337235
EVM0023294	GWHBAOS00000128	9714673	9715591	+	3'	9715402	9715591
EVM0001774	GWHBAOS00000114	22200	32674	-	3'	24083	32674
EVM0041576	GWHBAOS00000099	17091209	17093217	+	5'	17091682	17091209
EVM0041576	GWHBAOS00000099	17091209	17093217	+	3'	17092839	17093217
EVM0008756	GWHBAOS00000076	19409947	19415087	+	5'	19410098	19409947
EVM0008756	GWHBAOS00000076	19409947	19415087	+	3'	19414699	19415087
EVM0024510	GWHBAOS00000172	5180942	5188629	+	5'	5181201	5180942
EVM0024510	GWHBAOS00000172	5180942	5188629	+	3'	5188417	5188629
EVM0041554	GWHBAOS00000085	5375338	5377417	-	5'	5375529	5375338
EVM0041554	GWHBAOS00000085	5375338	5377417	-	3'	5377323	5377417
EVM0012612	GWHBAOS00000274	9174883	9180121	-	3'	9180110	9180121
EVM0037734	GWHBAOS00000163	23215927	23226959	-	3'	23226949	23226959
EVM0013370	GWHBAOS00000224	16235351	16238668	+	5'	16235580	16235351
EVM0013370	GWHBAOS00000224	16235351	16238668	+	3'	16238302	16238668
EVM0014013	GWHBAOS00000163	10131714	10238044	+	3'	10137780	10238044
EVM0000741	GWHBAOS00000386	25827345	25828934	-	3'	25828927	25828934
EVM0023652	GWHBAOS00000172	26365429	26371874	-	5'	26365431	26365429
EVM0023652	GWHBAOS00000172	26365429	26371874	-	3'	26371804	26371874
EVM0003799	GWHBAOS00000085	12958306	12971917	-	5'	12958667	12958306
EVM0003799	GWHBAOS00000085	12958306	12971917	-	3'	12971589	12971917
EVM0039371	GWHBAOS00000425	21816438	21824960	+	5'	21817331	21816438
EVM0039371	GWHBAOS00000425	21816438	21824960	+	3'	21824743	21824960
EVM0011421	GWHBAOS00000335	2102559	2105519	+	5'	2102862	2102559
EVM0011421	GWHBAOS00000335	2102559	2105519	+	3'	2104854	2105519
EVM0012469	GWHBAOS00000099	7641863	7645438	+	3'	7643035	7645438
EVM0030095	GWHBAOS00000224	20392001	20400410	-	5'	20398065	20392001
EVM0030095	GWHBAOS00000224	20392001	20400410	-	3'	20400299	20400410
EVM0021673	GWHBAOS00000424	20567794	20571367	+	5'	20568530	20567794
EVM0021673	GWHBAOS00000424	20567794	20571367	+	3'	20571028	20571367
EVM0012353	GWHBAOS00000128	2059786	2062124	+	5'	2061029	2059786
EVM0012353	GWHBAOS00000128	2059786	2062124	+	3'	2061946	2062124
EVM0013613	GWHBAOS00000425	27641690	27642963	-	5'	27641836	27641690
EVM0013613	GWHBAOS00000425	27641690	27642963	-	3'	27642859	27642963
EVM0035042	GWHBAOS00000172	8095343	8100459	+	5'	8095386	8095343
EVM0035042	GWHBAOS00000172	8095343	8100459	+	3'	8100445	8100459
EVM0022314	GWHBAOS00000386	27060280	27064263	+	3'	27064259	27064263
EVM0036188	GWHBAOS00000085	7394211	7397673	+	5'	7394223	7394211
EVM0036188	GWHBAOS00000085	7394211	7397673	+	3'	7395825	7397673
EVM0035076	GWHBAOS00000076	38832901	38852065	-	5'	38833001	38832901
EVM0035076	GWHBAOS00000076	38832901	38852065	-	3'	38851952	38852065
EVM0035519	GWHBAOS00000085	3523418	3527165	+	5'	3523951	3523418
EVM0035519	GWHBAOS00000085	3523418	3527165	+	3'	3526692	3527165
EVM0015922	GWHBAOS00000425	8621561	8624098	-	5'	8622174	8621561
EVM0015922	GWHBAOS00000425	8621561	8624098	-	3'	8623216	8624098
EVM0007436	GWHBAOS00000099	21204419	21206814	-	3'	21206799	21206814
EVM0003246	GWHBAOS00000099	6808972	6810930	-	5'	6809108	6808972
EVM0003246	GWHBAOS00000099	6808972	6810930	-	3'	6810859	6810930
EVM0027038	GWHBAOS00000172	25924805	25929273	+	5'	25925966	25924805
EVM0027038	GWHBAOS00000172	25924805	25929273	+	3'	25927265	25929273
EVM0032051	GWHBAOS00000224	27357715	27358737	+	3'	27358529	27358737
EVM0016706	GWHBAOS00000424	1496213	1502126	+	5'	1496513	1496213
EVM0016706	GWHBAOS00000424	1496213	1502126	+	3'	1501161	1502126
EVM0026251	GWHBAOS00000114	53610	57565	-	3'	56070	57565
EVM0006688	GWHBAOS00000224	19504282	19507168	-	5'	19504872	19504282
EVM0006688	GWHBAOS00000224	19504282	19507168	-	3'	19506902	19507168
EVM0030262	GWHBAOS00000163	24631156	24633144	-	5'	24631172	24631156
EVM0030262	GWHBAOS00000163	24631156	24633144	-	3'	24633027	24633144
EVM0008174	GWHBAOS00000163	25216407	25222691	-	5'	25216745	25216407
EVM0008174	GWHBAOS00000163	25216407	25222691	-	3'	25222666	25222691
EVM0024064	GWHBAOS00000163	892740	899553	-	5'	892754	892740
EVM0029884	GWHBAOS00000425	4933177	4935893	-	5'	4933934	4933177
EVM0029884	GWHBAOS00000425	4933177	4935893	-	3'	4935827	4935893
EVM0027730	GWHBAOS00000099	23710000	23712951	+	5'	23710146	23710000
EVM0027730	GWHBAOS00000099	23710000	23712951	+	3'	23712689	23712951
EVM0037478	GWHBAOS00000128	763297	770545	+	5'	763476	763297
EVM0037478	GWHBAOS00000128	763297	770545	+	3'	770181	770545
EVM0017715	GWHBAOS00000425	2038290	2041059	+	5'	2038384	2038290
EVM0023531	GWHBAOS00000163	22609696	22613247	-	5'	22609907	22609696
EVM0023531	GWHBAOS00000163	22609696	22613247	-	3'	22613051	22613247
EVM0014478	GWHBAOS00000352	20368147	20374307	+	5'	20368518	20368147
EVM0010042	GWHBAOS00000356	3539385	3540609	-	5'	3539598	3539385
EVM0010042	GWHBAOS00000356	3539385	3540609	-	3'	3540541	3540609
EVM0020413	GWHBAOS00000424	3924948	3929254	-	5'	3925311	3924948
EVM0020413	GWHBAOS00000424	3924948	3929254	-	3'	3929176	3929254
EVM0028609	GWHBAOS00000381	4663066	4665491	+	5'	4663222	4663066
EVM0028609	GWHBAOS00000381	4663066	4665491	+	3'	4665296	4665491
EVM0028642	GWHBAOS00000128	5131627	5133512	-	5'	5132211	5131627
EVM0028642	GWHBAOS00000128	5131627	5133512	-	3'	5133472	5133512
EVM0037190	GWHBAOS00000424	3816373	3819549	-	3'	3819415	3819549
EVM0007450	GWHBAOS00000335	24394932	24398207	+	5'	24394972	24394932
EVM0007450	GWHBAOS00000335	24394932	24398207	+	3'	24397861	24398207
EVM0036533	GWHBAOS00000356	15022590	15025302	+	5'	15022783	15022590
EVM0036533	GWHBAOS00000356	15022590	15025302	+	3'	15025190	15025302
EVM0031660	GWHBAOS00000076	32819448	32826631	+	5'	32819762	32819448
EVM0031660	GWHBAOS00000076	32819448	32826631	+	3'	32826127	32826631
EVM0004408	GWHBAOS00000172	27909189	27911822	-	3'	27911820	27911822
EVM0008452	GWHBAOS00000076	40140208	40141780	+	3'	40141473	40141780
EVM0026379	GWHBAOS00000085	14173938	14176577	+	5'	14174003	14173938
EVM0026379	GWHBAOS00000085	14173938	14176577	+	3'	14176281	14176577
EVM0006798	GWHBAOS00000424	52362	54656	+	5'	52452	52362
EVM0006798	GWHBAOS00000424	52362	54656	+	3'	54378	54656
EVM0012749	GWHBAOS00000274	8535933	8539779	+	5'	8535953	8535933
EVM0012749	GWHBAOS00000274	8535933	8539779	+	3'	8539775	8539779
EVM0016430	GWHBAOS00000365	2892787	2895852	+	5'	2892935	2892787
EVM0016430	GWHBAOS00000365	2892787	2895852	+	3'	2895592	2895852
EVM0022205	GWHBAOS00000386	23396459	23397715	-	5'	23396702	23396459
EVM0022205	GWHBAOS00000386	23396459	23397715	-	3'	23397287	23397715
EVM0012708	GWHBAOS00000274	6881463	6891181	+	3'	6885188	6891181
EVM0039111	GWHBAOS00000172	5739681	5743929	+	5'	5739842	5739681
EVM0011094	GWHBAOS00000274	9050444	9052719	+	5'	9051022	9050444
EVM0011094	GWHBAOS00000274	9050444	9052719	+	3'	9052607	9052719
EVM0031589	GWHBAOS00000076	43760387	43763832	-	5'	43760693	43760387
EVM0024381	GWHBAOS00000352	4803077	4810814	+	5'	4803347	4803077
EVM0024381	GWHBAOS00000352	4803077	4810814	+	3'	4810619	4810814
EVM0010560	GWHBAOS00000099	22148022	22165729	+	5'	22148080	22148022
EVM0010560	GWHBAOS00000099	22148022	22165729	+	3'	22165584	22165729
EVM0038258	GWHBAOS00000274	12755880	12758169	+	5'	12755999	12755880
EVM0038258	GWHBAOS00000274	12755880	12758169	+	3'	12757971	12758169
EVM0001529	GWHBAOS00000365	5671511	5675738	-	5'	5671684	5671511
EVM0001529	GWHBAOS00000365	5671511	5675738	-	3'	5675453	5675738
EVM0009089	GWHBAOS00000158	10922304	10986362	+	3'	10929213	10986362
EVM0015216	GWHBAOS00000172	28728352	28736686	+	5'	28728373	28728352
EVM0015216	GWHBAOS00000172	28728352	28736686	+	3'	28736672	28736686
EVM0012843	GWHBAOS00000352	3795692	3797731	+	5'	3795753	3795692
EVM0037848	GWHBAOS00000128	1775989	1776974	+	3'	1776682	1776974
EVM0000138	GWHBAOS00000158	29874870	29878873	-	5'	29876929	29874870
EVM0000138	GWHBAOS00000158	29874870	29878873	-	3'	29878794	29878873
EVM0036994	GWHBAOS00000424	4245732	4249200	+	5'	4245774	4245732
EVM0036994	GWHBAOS00000424	4245732	4249200	+	3'	4248629	4249200
EVM0036182	GWHBAOS00000424	8925011	8929872	-	5'	8925316	8925011
EVM0007657	GWHBAOS00000381	29561060	29578767	-	3'	29578746	29578767
EVM0017415	GWHBAOS00000425	13201051	13213903	+	5'	13201114	13201051
EVM0017415	GWHBAOS00000425	13201051	13213903	+	3'	13213728	13213903
EVM0002906	GWHBAOS00000335	18501688	18505216	-	5'	18501943	18501688
EVM0002906	GWHBAOS00000335	18501688	18505216	-	3'	18504948	18505216
EVM0023364	GWHBAOS00000149	54904	75917	+	5'	74217	54904
EVM0023364	GWHBAOS00000149	54904	75917	+	3'	75717	75917
EVM0031167	GWHBAOS00000158	24094837	24099557	-	5'	24094951	24094837
EVM0031167	GWHBAOS00000158	24094837	24099557	-	3'	24099525	24099557
EVM0039505	GWHBAOS00000085	28340425	28383695	-	5'	28340583	28340425
EVM0039505	GWHBAOS00000085	28340425	28383695	-	3'	28346041	28383695
EVM0007594	GWHBAOS00000274	14133123	14142569	-	5'	14133606	14133123
EVM0007594	GWHBAOS00000274	14133123	14142569	-	3'	14142349	14142569
EVM0032211	GWHBAOS00000099	4846869	4853980	+	5'	4846913	4846869
EVM0032211	GWHBAOS00000099	4846869	4853980	+	3'	4853761	4853980
EVM0005455	GWHBAOS00000424	2581698	2586244	-	5'	2582163	2581698
EVM0005455	GWHBAOS00000424	2581698	2586244	-	3'	2586112	2586244
EVM0040960	GWHBAOS00000365	2173504	2174538	+	5'	2173955	2173504
EVM0040960	GWHBAOS00000365	2173504	2174538	+	3'	2174317	2174538
EVM0029489	GWHBAOS00000099	17541442	17544006	+	5'	17541496	17541442
EVM0029489	GWHBAOS00000099	17541442	17544006	+	3'	17543608	17544006
EVM0035550	GWHBAOS00000352	23775028	23781959	-	5'	23775176	23775028
EVM0035550	GWHBAOS00000352	23775028	23781959	-	3'	23781688	23781959
EVM0038774	GWHBAOS00000352	1038213	1044047	+	5'	1039175	1038213
EVM0038774	GWHBAOS00000352	1038213	1044047	+	3'	1043685	1044047
EVM0011345	GWHBAOS00000365	5522152	5525497	-	5'	5522520	5522152
EVM0011345	GWHBAOS00000365	5522152	5525497	-	3'	5525493	5525497
EVM0012953	GWHBAOS00000424	5686937	5689716	-	5'	5687079	5686937
EVM0012953	GWHBAOS00000424	5686937	5689716	-	3'	5688818	5689716
EVM0040461	GWHBAOS00000425	4383670	4385782	-	3'	4385704	4385782
EVM0039258	GWHBAOS00000076	44953387	44957765	+	5'	44954079	44953387
EVM0039258	GWHBAOS00000076	44953387	44957765	+	3'	44957504	44957765
EVM0011206	GWHBAOS00000274	21714933	21721590	+	3'	21721317	21721590
EVM0012791	GWHBAOS00000352	4451422	4456641	-	5'	4452244	4451422
EVM0012791	GWHBAOS00000352	4451422	4456641	-	3'	4456565	4456641
EVM0040210	GWHBAOS00000365	8988392	8995662	-	3'	8992794	8995662
EVM0039006	GWHBAOS00000172	9456483	9459078	-	3'	9459064	9459078
EVM0036427	GWHBAOS00000076	34392995	34399241	+	5'	34393215	34392995
EVM0036427	GWHBAOS00000076	34392995	34399241	+	3'	34398945	34399241
EVM0008426	GWHBAOS00000274	176098	178316	-	5'	176549	176098
EVM0008426	GWHBAOS00000274	176098	178316	-	3'	177727	178316
EVM0017579	GWHBAOS00000131	41456	46294	+	5'	42426	41456
EVM0017579	GWHBAOS00000131	41456	46294	+	3'	45865	46294
EVM0015371	GWHBAOS00000381	9442155	9444516	+	5'	9442190	9442155
EVM0001364	GWHBAOS00000352	20105629	20108853	+	5'	20105935	20105629
EVM0001364	GWHBAOS00000352	20105629	20108853	+	3'	20108643	20108853
EVM0037097	GWHBAOS00000128	4459249	4461308	+	5'	4459578	4459249
EVM0037097	GWHBAOS00000128	4459249	4461308	+	3'	4461094	4461308
EVM0025568	GWHBAOS00000352	5457572	5460673	+	5'	5458260	5457572
EVM0025568	GWHBAOS00000352	5457572	5460673	+	3'	5460572	5460673
EVM0032711	GWHBAOS00000128	20955429	20959637	-	5'	20955558	20955429
EVM0032711	GWHBAOS00000128	20955429	20959637	-	3'	20958514	20959637
EVM0036024	GWHBAOS00000163	22312195	22333294	+	3'	22316628	22333294
EVM0009195	GWHBAOS00000128	1832591	1835655	-	5'	1832821	1832591
EVM0009195	GWHBAOS00000128	1832591	1835655	-	3'	1835547	1835655
EVM0008362	GWHBAOS00000076	17313410	17316476	-	5'	17313594	17313410
EVM0008362	GWHBAOS00000076	17313410	17316476	-	3'	17316373	17316476
EVM0020365	GWHBAOS00000425	481188	482432	+	5'	481281	481188
EVM0020365	GWHBAOS00000425	481188	482432	+	3'	481964	482432
EVM0012765	GWHBAOS00000386	30979369	30981428	-	5'	30979547	30979369
EVM0012765	GWHBAOS00000386	30979369	30981428	-	3'	30981213	30981428
EVM0033643	GWHBAOS00000224	2683530	2693263	-	5'	2683774	2683530
EVM0033643	GWHBAOS00000224	2683530	2693263	-	3'	2692420	2693263
EVM0013780	GWHBAOS00000076	26786576	26788826	+	5'	26786746	26786576
EVM0013780	GWHBAOS00000076	26786576	26788826	+	3'	26788727	26788826
EVM0032100	GWHBAOS00000076	30133186	30137519	+	5'	30133519	30133186
EVM0032100	GWHBAOS00000076	30133186	30137519	+	3'	30136475	30137519
EVM0030613	GWHBAOS00000274	3088668	3096036	-	5'	3088721	3088668
EVM0030613	GWHBAOS00000274	3088668	3096036	-	3'	3096032	3096036
EVM0000077	GWHBAOS00000128	3764531	3766820	+	5'	3765739	3764531
EVM0000077	GWHBAOS00000128	3764531	3766820	+	3'	3766610	3766820
EVM0004034	GWHBAOS00000424	10834724	10842307	+	5'	10834821	10834724
EVM0004034	GWHBAOS00000424	10834724	10842307	+	3'	10841962	10842307
EVM0042617	GWHBAOS00000172	26619204	26623879	+	5'	26619209	26619204
EVM0033783	GWHBAOS00000424	23768167	23771129	-	5'	23768530	23768167
EVM0033783	GWHBAOS00000424	23768167	23771129	-	3'	23770365	23771129
EVM0015875	GWHBAOS00000163	5788901	5794785	-	3'	5794774	5794785
EVM0021973	GWHBAOS00000076	3161410	3167447	+	5'	3161653	3161410
EVM0021973	GWHBAOS00000076	3161410	3167447	+	3'	3167206	3167447
EVM0027323	GWHBAOS00000303	6200	12857	-	5'	6616	6200
EVM0027323	GWHBAOS00000303	6200	12857	-	3'	12822	12857
EVM0013680	GWHBAOS00000076	42881463	42884002	-	5'	42881587	42881463
EVM0013680	GWHBAOS00000076	42881463	42884002	-	3'	42883968	42884002
EVM0002880	GWHBAOS00000085	4879871	4881981	+	5'	4880009	4879871
EVM0013093	GWHBAOS00000274	2452600	2478625	+	5'	2472816	2452600
EVM0013093	GWHBAOS00000274	2452600	2478625	+	3'	2478345	2478625
EVM0040189	GWHBAOS00000076	43683000	43688011	+	5'	43683324	43683000
EVM0040189	GWHBAOS00000076	43683000	43688011	+	3'	43687776	43688011
EVM0013644	GWHBAOS00000178	20786	23012	+	5'	20999	20786
EVM0013644	GWHBAOS00000178	20786	23012	+	3'	22678	23012
EVM0035074	GWHBAOS00000224	27065403	27072331	-	5'	27065820	27065403
EVM0035074	GWHBAOS00000224	27065403	27072331	-	3'	27072052	27072331
EVM0028761	GWHBAOS00000425	24058147	24059534	+	5'	24058245	24058147
EVM0028761	GWHBAOS00000425	24058147	24059534	+	3'	24058964	24059534
EVM0008166	GWHBAOS00000099	957559	965638	-	5'	958096	957559
EVM0034947	GWHBAOS00000425	4087274	4090791	+	5'	4088056	4087274
EVM0034947	GWHBAOS00000425	4087274	4090791	+	3'	4090527	4090791
EVM0023326	GWHBAOS00000224	20326016	20340105	+	5'	20326344	20326016
EVM0023326	GWHBAOS00000224	20326016	20340105	+	3'	20340020	20340105
EVM0018691	GWHBAOS00000224	5423441	5426402	+	5'	5423561	5423441
EVM0006321	GWHBAOS00000085	5357747	5359484	+	5'	5357848	5357747
EVM0006321	GWHBAOS00000085	5357747	5359484	+	3'	5359300	5359484
EVM0040489	GWHBAOS00000381	7376735	7379977	+	5'	7376902	7376735
EVM0009668	GWHBAOS00000076	35347190	35351089	-	5'	35347561	35347190
EVM0009668	GWHBAOS00000076	35347190	35351089	-	3'	35350823	35351089
EVM0017651	GWHBAOS00000085	518353	521693	+	5'	518963	518353
EVM0017651	GWHBAOS00000085	518353	521693	+	3'	521475	521693
EVM0011691	GWHBAOS00000381	8760343	8905689	+	5'	8760519	8760343
EVM0011691	GWHBAOS00000381	8760343	8905689	+	3'	8762683	8905689
EVM0003916	GWHBAOS00000356	5680074	5682950	-	3'	5682949	5682950
EVM0023794	GWHBAOS00000158	24284562	24288853	-	5'	24285131	24284562
EVM0041102	GWHBAOS00000158	35739271	35744253	-	5'	35739280	35739271
EVM0041102	GWHBAOS00000158	35739271	35744253	-	3'	35744244	35744253
EVM0015751	GWHBAOS00000356	8897522	8901556	+	3'	8901510	8901556
EVM0030730	GWHBAOS00000224	19879935	19885575	+	5'	19880265	19879935
EVM0030730	GWHBAOS00000224	19879935	19885575	+	3'	19885356	19885575
EVM0022404	GWHBAOS00000224	4986488	4988548	+	5'	4986597	4986488
EVM0032996	GWHBAOS00000274	18430626	18434298	-	5'	18430686	18430626
EVM0032996	GWHBAOS00000274	18430626	18434298	-	3'	18434297	18434298
EVM0031577	GWHBAOS00000172	19072652	19083645	-	5'	19079535	19072652
EVM0031577	GWHBAOS00000172	19072652	19083645	-	3'	19081021	19083645
EVM0031029	GWHBAOS00000172	16114121	16115388	+	5'	16114194	16114121
EVM0031029	GWHBAOS00000172	16114121	16115388	+	3'	16114659	16115388
EVM0034838	GWHBAOS00000365	25459849	25463924	-	5'	25460758	25459849
EVM0026813	GWHBAOS00000224	23614288	23616729	-	5'	23615593	23614288
EVM0026813	GWHBAOS00000224	23614288	23616729	-	3'	23616555	23616729
EVM0003949	GWHBAOS00000424	22205949	22208857	-	5'	22206242	22205949
EVM0003949	GWHBAOS00000424	22205949	22208857	-	3'	22208328	22208857
EVM0017538	GWHBAOS00000099	22456704	22460748	-	5'	22457019	22456704
EVM0017538	GWHBAOS00000099	22456704	22460748	-	3'	22460330	22460748
EVM0006656	GWHBAOS00000381	9215955	9220499	+	3'	9220496	9220499
EVM0039149	GWHBAOS00000356	13053523	13056264	-	5'	13054367	13053523
EVM0030669	GWHBAOS00000300	48275	52294	-	5'	49687	48275
EVM0030669	GWHBAOS00000300	48275	52294	-	3'	52188	52294
EVM0025802	GWHBAOS00000085	1156966	1161123	-	5'	1157207	1156966
EVM0025802	GWHBAOS00000085	1156966	1161123	-	3'	1161091	1161123
EVM0009584	GWHBAOS00000076	27905640	27910526	-	5'	27906086	27905640
EVM0009584	GWHBAOS00000076	27905640	27910526	-	3'	27910290	27910526
EVM0023312	GWHBAOS00000356	454505	458367	+	3'	457953	458367
EVM0015068	GWHBAOS00000381	31195341	31197462	-	5'	31195673	31195341
EVM0015068	GWHBAOS00000381	31195341	31197462	-	3'	31197441	31197462
EVM0035569	GWHBAOS00000352	23851845	23876640	+	5'	23871950	23851845
EVM0035569	GWHBAOS00000352	23851845	23876640	+	3'	23876344	23876640
EVM0023498	GWHBAOS00000073	75337	78916	+	5'	76745	75337
EVM0023498	GWHBAOS00000073	75337	78916	+	3'	78644	78916
EVM0024198	GWHBAOS00000386	16822820	16827598	-	5'	16823120	16822820
EVM0024198	GWHBAOS00000386	16822820	16827598	-	3'	16825038	16827598
EVM0030279	GWHBAOS00000107	82039	87204	-	5'	82358	82039
EVM0030279	GWHBAOS00000107	82039	87204	-	3'	87075	87204
EVM0015937	GWHBAOS00000425	8843132	8846040	-	5'	8843664	8843132
EVM0015937	GWHBAOS00000425	8843132	8846040	-	3'	8845158	8846040
EVM0017499	GWHBAOS00000356	5056445	5063495	-	5'	5057296	5056445
EVM0017499	GWHBAOS00000356	5056445	5063495	-	3'	5063401	5063495
EVM0041858	GWHBAOS00000356	5824344	5827880	+	5'	5824365	5824344
EVM0041858	GWHBAOS00000356	5824344	5827880	+	3'	5827600	5827880
EVM0022829	GWHBAOS00000386	30960182	30961092	-	5'	30960187	30960182
EVM0022829	GWHBAOS00000386	30960182	30961092	-	3'	30961026	30961092
EVM0002467	GWHBAOS00000352	23024937	23032358	+	5'	23025002	23024937
EVM0005839	GWHBAOS00000424	8893209	8895855	-	5'	8893396	8893209
EVM0005839	GWHBAOS00000424	8893209	8895855	-	3'	8895356	8895855
EVM0004562	GWHBAOS00000335	4398903	4408541	-	5'	4404883	4398903
EVM0004562	GWHBAOS00000335	4398903	4408541	-	3'	4408442	4408541
EVM0001790	GWHBAOS00000274	13782559	13786776	+	3'	13786770	13786776
EVM0028233	GWHBAOS00000425	4280143	4284035	+	3'	4283882	4284035
EVM0015533	GWHBAOS00000076	44982755	44988912	+	3'	44988594	44988912
EVM0015723	GWHBAOS00000085	27379577	27384255	-	5'	27379795	27379577
EVM0015723	GWHBAOS00000085	27379577	27384255	-	3'	27384130	27384255
EVM0017751	GWHBAOS00000085	13664613	13672286	+	3'	13672138	13672286
EVM0010706	GWHBAOS00000381	30683629	30687718	+	5'	30683807	30683629
EVM0010706	GWHBAOS00000381	30683629	30687718	+	3'	30685750	30687718
EVM0005947	GWHBAOS00000335	23309315	23317075	+	5'	23309394	23309315
EVM0005947	GWHBAOS00000335	23309315	23317075	+	3'	23316790	23317075
EVM0028626	GWHBAOS00000425	27007549	27009822	+	5'	27007624	27007549
EVM0028626	GWHBAOS00000425	27007549	27009822	+	3'	27008674	27009822
EVM0031634	GWHBAOS00000352	20681887	20685694	-	5'	20682036	20681887
EVM0031634	GWHBAOS00000352	20681887	20685694	-	3'	20685253	20685694
EVM0000423	GWHBAOS00000365	19962196	19964689	-	5'	19962360	19962196
EVM0000423	GWHBAOS00000365	19962196	19964689	-	3'	19964675	19964689
EVM0015062	GWHBAOS00000381	28899539	28913897	+	5'	28899706	28899539
EVM0039880	GWHBAOS00000085	7226029	7228496	+	5'	7226909	7226029
EVM0039880	GWHBAOS00000085	7226029	7228496	+	3'	7227715	7228496
EVM0032236	GWHBAOS00000352	22096504	22099782	+	3'	22099563	22099782
EVM0000878	GWHBAOS00000224	14167397	14171571	+	5'	14167479	14167397
EVM0000878	GWHBAOS00000224	14167397	14171571	+	3'	14171352	14171571
EVM0033060	GWHBAOS00000356	20899457	20900367	-	5'	20899748	20899457
EVM0033060	GWHBAOS00000356	20899457	20900367	-	3'	20900325	20900367
EVM0024857	GWHBAOS00000172	10595571	10597801	+	5'	10595584	10595571
EVM0024857	GWHBAOS00000172	10595571	10597801	+	3'	10597789	10597801
EVM0036439	GWHBAOS00000386	31185896	31190710	-	3'	31190588	31190710
EVM0016622	GWHBAOS00000224	19849161	19851117	-	5'	19849398	19849161
EVM0012926	GWHBAOS00000352	1970040	1974369	+	5'	1973417	1970040
EVM0012926	GWHBAOS00000352	1970040	1974369	+	3'	1974276	1974369
EVM0024331	GWHBAOS00000158	18177178	18214410	+	5'	18177892	18177178
EVM0024331	GWHBAOS00000158	18177178	18214410	+	3'	18179993	18214410
EVM0030629	GWHBAOS00000335	20915934	20918278	+	5'	20916179	20915934
EVM0030629	GWHBAOS00000335	20915934	20918278	+	3'	20918063	20918278
EVM0020048	GWHBAOS00000085	29159788	29163132	+	5'	29160112	29159788
EVM0001736	GWHBAOS00000085	20258451	20282242	+	5'	20259426	20258451
EVM0001736	GWHBAOS00000085	20258451	20282242	+	3'	20282180	20282242
EVM0027239	GWHBAOS00000128	7983356	7985678	-	5'	7983640	7983356
EVM0027239	GWHBAOS00000128	7983356	7985678	-	3'	7985139	7985678
EVM0029143	GWHBAOS00000274	4685747	4690823	+	5'	4685756	4685747
EVM0029143	GWHBAOS00000274	4685747	4690823	+	3'	4690797	4690823
EVM0034719	GWHBAOS00000274	9466060	9491017	-	5'	9488347	9466060
EVM0002695	GWHBAOS00000099	6553452	6556931	+	5'	6554553	6553452
EVM0002695	GWHBAOS00000099	6553452	6556931	+	3'	6556769	6556931
EVM0023399	GWHBAOS00000085	1462342	1465666	+	5'	1462516	1462342
EVM0023399	GWHBAOS00000085	1462342	1465666	+	3'	1465409	1465666
EVM0025358	GWHBAOS00000425	9253701	9258467	-	5'	9253853	9253701
EVM0025358	GWHBAOS00000425	9253701	9258467	-	3'	9258215	9258467
EVM0029966	GWHBAOS00000352	739431	741070	+	5'	739639	739431
EVM0029966	GWHBAOS00000352	739431	741070	+	3'	740568	741070
EVM0026667	GWHBAOS00000099	14971990	14973265	-	5'	14972324	14971990
EVM0038447	GWHBAOS00000085	11793072	11803308	-	5'	11793935	11793072
EVM0038447	GWHBAOS00000085	11793072	11803308	-	3'	11802936	11803308
EVM0006536	GWHBAOS00000022	4825	7247	+	5'	5293	4825
EVM0006536	GWHBAOS00000022	4825	7247	+	3'	7058	7247
EVM0007489	GWHBAOS00000425	4521984	4523604	-	5'	4522161	4521984
EVM0007489	GWHBAOS00000425	4521984	4523604	-	3'	4523352	4523604
EVM0006743	GWHBAOS00000386	29250997	29254647	+	5'	29251091	29250997
EVM0006743	GWHBAOS00000386	29250997	29254647	+	3'	29254616	29254647
EVM0023197	GWHBAOS00000425	8507885	8510617	-	5'	8509032	8507885
EVM0023197	GWHBAOS00000425	8507885	8510617	-	3'	8510592	8510617
EVM0027367	GWHBAOS00000099	18306800	18313955	-	5'	18307500	18306800
EVM0036146	GWHBAOS00000076	42714926	42717065	-	5'	42715186	42714926
EVM0036146	GWHBAOS00000076	42714926	42717065	-	3'	42716984	42717065
EVM0034156	GWHBAOS00000076	33592203	33594328	+	5'	33592223	33592203
EVM0010293	GWHBAOS00000425	4499695	4504973	+	5'	4500044	4499695
EVM0010293	GWHBAOS00000425	4499695	4504973	+	3'	4503716	4504973
EVM0014880	GWHBAOS00000163	28179053	28186630	-	3'	28186549	28186630
EVM0028123	GWHBAOS00000424	2714559	2721814	+	5'	2714800	2714559
EVM0028123	GWHBAOS00000424	2714559	2721814	+	3'	2721435	2721814
EVM0001154	GWHBAOS00000248	23496	26599	-	3'	26213	26599
EVM0015537	GWHBAOS00000158	12137276	12144091	+	5'	12137435	12137276
EVM0015537	GWHBAOS00000158	12137276	12144091	+	3'	12143831	12144091
EVM0016275	GWHBAOS00000365	7010296	7012628	+	5'	7010695	7010296
EVM0016275	GWHBAOS00000365	7010296	7012628	+	3'	7012419	7012628
EVM0016254	GWHBAOS00000424	14071463	14076045	+	5'	14072106	14071463
EVM0016254	GWHBAOS00000424	14071463	14076045	+	3'	14075667	14076045
EVM0015136	GWHBAOS00000224	29042740	29044484	+	5'	29042815	29042740
EVM0005989	GWHBAOS00000274	2640006	2641965	-	5'	2640158	2640006
EVM0005989	GWHBAOS00000274	2640006	2641965	-	3'	2641887	2641965
EVM0022309	GWHBAOS00000128	7128679	7133340	+	5'	7128796	7128679
EVM0022309	GWHBAOS00000128	7128679	7133340	+	3'	7131694	7133340
EVM0016452	GWHBAOS00000352	22628647	22630824	-	5'	22628841	22628647
EVM0016452	GWHBAOS00000352	22628647	22630824	-	3'	22630651	22630824
EVM0013898	GWHBAOS00000424	7243600	7250060	-	5'	7243851	7243600
EVM0013898	GWHBAOS00000424	7243600	7250060	-	3'	7249598	7250060
EVM0020856	GWHBAOS00000352	115720	119418	+	5'	115821	115720
EVM0020856	GWHBAOS00000352	115720	119418	+	3'	118991	119418
EVM0017199	GWHBAOS00000386	26113593	26115327	-	5'	26113691	26113593
EVM0017199	GWHBAOS00000386	26113593	26115327	-	3'	26115304	26115327
EVM0026241	GWHBAOS00000085	27671684	27675688	+	5'	27672211	27671684
EVM0035372	GWHBAOS00000335	20699257	20701856	+	5'	20699316	20699257
EVM0035372	GWHBAOS00000335	20699257	20701856	+	3'	20701332	20701856
EVM0006713	GWHBAOS00000352	2259018	2260343	-	5'	2259193	2259018
EVM0006713	GWHBAOS00000352	2259018	2260343	-	3'	2260327	2260343
EVM0020780	GWHBAOS00000224	26397996	26402374	-	5'	26398618	26397996
EVM0020780	GWHBAOS00000224	26397996	26402374	-	3'	26401821	26402374
EVM0024342	GWHBAOS00000335	24469091	24472577	+	5'	24469200	24469091
EVM0024342	GWHBAOS00000335	24469091	24472577	+	3'	24472345	24472577
EVM0019003	GWHBAOS00000076	26621284	26625745	-	5'	26622559	26621284
EVM0019003	GWHBAOS00000076	26621284	26625745	-	3'	26625678	26625745
EVM0026540	GWHBAOS00000424	5901150	5904589	+	5'	5901286	5901150
EVM0026540	GWHBAOS00000424	5901150	5904589	+	3'	5904312	5904589
EVM0030738	GWHBAOS00000158	12845047	12847461	-	5'	12845588	12845047
EVM0030738	GWHBAOS00000158	12845047	12847461	-	3'	12847410	12847461
EVM0027912	GWHBAOS00000335	24035183	24038662	+	5'	24035696	24035183
EVM0027912	GWHBAOS00000335	24035183	24038662	+	3'	24038504	24038662
EVM0033472	GWHBAOS00000335	1100839	1115919	+	5'	1109254	1100839
EVM0033472	GWHBAOS00000335	1100839	1115919	+	3'	1115682	1115919
EVM0019123	GWHBAOS00000425	816114	819729	+	5'	816275	816114
EVM0019123	GWHBAOS00000425	816114	819729	+	3'	818924	819729
EVM0025640	GWHBAOS00000274	9200891	9205270	+	5'	9200996	9200891
EVM0036464	GWHBAOS00000076	42793659	42795364	+	5'	42794374	42793659
EVM0036464	GWHBAOS00000076	42793659	42795364	+	3'	42795077	42795364
EVM0028967	GWHBAOS00000352	14661165	14667958	-	5'	14661754	14661165
EVM0028967	GWHBAOS00000352	14661165	14667958	-	3'	14667637	14667958
EVM0002723	GWHBAOS00000076	20105740	20109510	-	5'	20106138	20105740
EVM0002723	GWHBAOS00000076	20105740	20109510	-	3'	20109249	20109510
EVM0022069	GWHBAOS00000076	40262420	40264004	-	5'	40262719	40262420
EVM0022069	GWHBAOS00000076	40262420	40264004	-	3'	40263896	40264004
EVM0039445	GWHBAOS00000274	23748939	23751541	+	3'	23751094	23751541
EVM0011275	GWHBAOS00000172	2898250	2902642	+	5'	2898365	2898250
EVM0011275	GWHBAOS00000172	2898250	2902642	+	3'	2899606	2902642
EVM0029286	GWHBAOS00000424	5660083	5666231	+	5'	5660249	5660083
EVM0038834	GWHBAOS00000425	8497856	8498822	+	5'	8498094	8497856
EVM0038834	GWHBAOS00000425	8497856	8498822	+	3'	8498528	8498822
EVM0033647	GWHBAOS00000386	31387269	31389386	-	5'	31387414	31387269
EVM0033647	GWHBAOS00000386	31387269	31389386	-	3'	31389309	31389386
EVM0037927	GWHBAOS00000163	2760263	2768318	-	3'	2768308	2768318
EVM0034786	GWHBAOS00000386	15150843	15175372	+	5'	15151277	15150843
EVM0016382	GWHBAOS00000172	8378208	8385938	-	5'	8383269	8378208
EVM0016382	GWHBAOS00000172	8378208	8385938	-	3'	8385851	8385938
EVM0019365	GWHBAOS00000274	1658848	1663376	+	5'	1662369	1658848
EVM0019365	GWHBAOS00000274	1658848	1663376	+	3'	1663203	1663376
EVM0012267	GWHBAOS00000224	19905880	19912919	+	5'	19906125	19905880
EVM0012267	GWHBAOS00000224	19905880	19912919	+	3'	19912614	19912919
EVM0019631	GWHBAOS00000128	2774199	2776269	-	5'	2774453	2774199
EVM0019631	GWHBAOS00000128	2774199	2776269	-	3'	2776108	2776269
EVM0015400	GWHBAOS00000365	21043699	21047727	-	5'	21043973	21043699
EVM0015400	GWHBAOS00000365	21043699	21047727	-	3'	21047118	21047727
EVM0034031	GWHBAOS00000099	25479282	25482370	+	3'	25482166	25482370
EVM0033687	GWHBAOS00000335	14777328	14781446	+	3'	14781254	14781446
EVM0013866	GWHBAOS00000425	21299424	21303091	-	5'	21299653	21299424
EVM0013866	GWHBAOS00000425	21299424	21303091	-	3'	21302907	21303091
EVM0020915	GWHBAOS00000425	9020244	9023836	+	5'	9020527	9020244
EVM0020915	GWHBAOS00000425	9020244	9023836	+	3'	9023593	9023836
EVM0032467	GWHBAOS00000128	21464465	21470865	+	5'	21464512	21464465
EVM0032467	GWHBAOS00000128	21464465	21470865	+	3'	21470497	21470865
EVM0035167	GWHBAOS00000076	33536407	33538791	+	5'	33536484	33536407
EVM0035167	GWHBAOS00000076	33536407	33538791	+	3'	33538768	33538791
EVM0040474	GWHBAOS00000224	13637504	13640505	+	5'	13638338	13637504
EVM0040474	GWHBAOS00000224	13637504	13640505	+	3'	13640247	13640505
EVM0032325	GWHBAOS00000274	3918958	3921873	+	5'	3919283	3918958
EVM0032325	GWHBAOS00000274	3918958	3921873	+	3'	3921497	3921873
EVM0008889	GWHBAOS00000335	25459950	25463754	+	5'	25460003	25459950
EVM0008889	GWHBAOS00000335	25459950	25463754	+	3'	25463495	25463754
EVM0034870	GWHBAOS00000381	6933789	6936998	-	3'	6936567	6936998
EVM0011772	GWHBAOS00000158	19193686	19196575	-	5'	19194385	19193686
EVM0011772	GWHBAOS00000158	19193686	19196575	-	3'	19196495	19196575
EVM0025486	GWHBAOS00000020	38807	44440	+	5'	38862	38807
EVM0025486	GWHBAOS00000020	38807	44440	+	3'	44194	44440
EVM0008427	GWHBAOS00000335	25083033	25085406	-	5'	25083334	25083033
EVM0008427	GWHBAOS00000335	25083033	25085406	-	3'	25085060	25085406
EVM0009378	GWHBAOS00000386	30720748	30729275	+	5'	30720827	30720748
EVM0009378	GWHBAOS00000386	30720748	30729275	+	3'	30728429	30729275
EVM0010685	GWHBAOS00000158	8749904	8752046	-	5'	8749932	8749904
EVM0014146	GWHBAOS00000224	20027059	20029196	-	5'	20027317	20027059
EVM0014146	GWHBAOS00000224	20027059	20029196	-	3'	20029102	20029196
EVM0000627	GWHBAOS00000365	25204766	25208610	-	5'	25204991	25204766
EVM0000627	GWHBAOS00000365	25204766	25208610	-	3'	25208349	25208610
EVM0022340	GWHBAOS00000099	26139029	26144394	+	5'	26139104	26139029
EVM0037120	GWHBAOS00000386	24995321	25007061	+	5'	25001797	24995321
EVM0019277	GWHBAOS00000099	7146159	7148067	-	5'	7146543	7146159
EVM0000404	GWHBAOS00000099	8685913	8690036	+	5'	8686458	8685913
EVM0000404	GWHBAOS00000099	8685913	8690036	+	3'	8689695	8690036
EVM0005497	GWHBAOS00000386	30650189	30653729	-	5'	30650214	30650189
EVM0026507	GWHBAOS00000099	10025339	10186632	-	5'	10182434	10025339
EVM0026507	GWHBAOS00000099	10025339	10186632	-	3'	10186511	10186632
EVM0040022	GWHBAOS00000112	26093	31177	-	5'	26395	26093
EVM0040022	GWHBAOS00000112	26093	31177	-	3'	31080	31177
EVM0028282	GWHBAOS00000381	26778929	26782639	+	3'	26782601	26782639
EVM0039795	GWHBAOS00000128	16128839	16139673	+	3'	16139345	16139673
EVM0000841	GWHBAOS00000356	802426	806583	+	5'	802455	802426
EVM0010936	GWHBAOS00000424	2697609	2702828	+	5'	2698320	2697609
EVM0028651	GWHBAOS00000425	8158388	8162290	-	5'	8158690	8158388
EVM0028651	GWHBAOS00000425	8158388	8162290	-	3'	8162174	8162290
EVM0011796	GWHBAOS00000356	1978659	1982761	+	5'	1978715	1978659
EVM0011796	GWHBAOS00000356	1978659	1982761	+	3'	1982723	1982761
EVM0034322	GWHBAOS00000424	9124760	9127455	+	3'	9127182	9127455
EVM0005526	GWHBAOS00000352	26362444	26370316	-	5'	26362590	26362444
EVM0005126	GWHBAOS00000076	41754216	41756347	+	5'	41754283	41754216
EVM0005126	GWHBAOS00000076	41754216	41756347	+	3'	41756104	41756347
EVM0002883	GWHBAOS00000365	3291354	3293752	+	3'	3293630	3293752
EVM0035244	GWHBAOS00000054	120838	122677	-	5'	121031	120838
EVM0035244	GWHBAOS00000054	120838	122677	-	3'	122167	122677
EVM0037438	GWHBAOS00000365	2163285	2166606	+	5'	2163496	2163285
EVM0037438	GWHBAOS00000365	2163285	2166606	+	3'	2166277	2166606
EVM0024483	GWHBAOS00000128	7830654	7837072	+	5'	7831634	7830654
EVM0024483	GWHBAOS00000128	7830654	7837072	+	3'	7836635	7837072
EVM0017292	GWHBAOS00000158	7029193	7037277	-	5'	7032417	7029193
EVM0017292	GWHBAOS00000158	7029193	7037277	-	3'	7036898	7037277
EVM0042395	GWHBAOS00000386	11625862	11626691	+	5'	11625988	11625862
EVM0042395	GWHBAOS00000386	11625862	11626691	+	3'	11626523	11626691
EVM0001484	GWHBAOS00000172	24867415	24868517	+	5'	24867736	24867415
EVM0001484	GWHBAOS00000172	24867415	24868517	+	3'	24868374	24868517
EVM0003152	GWHBAOS00000085	6661742	6663343	+	5'	6661786	6661742
EVM0003152	GWHBAOS00000085	6661742	6663343	+	3'	6663219	6663343
EVM0025086	GWHBAOS00000352	4810974	4815074	-	5'	4811276	4810974
EVM0025086	GWHBAOS00000352	4810974	4815074	-	3'	4814858	4815074
EVM0039806	GWHBAOS00000424	23780465	23782545	+	5'	23780515	23780465
EVM0039806	GWHBAOS00000424	23780465	23782545	+	3'	23781600	23782545
EVM0028313	GWHBAOS00000224	24392589	24395067	+	3'	24394834	24395067
EVM0000411	GWHBAOS00000077	91215	97645	+	5'	91462	91215
EVM0000411	GWHBAOS00000077	91215	97645	+	3'	97278	97645
EVM0010762	GWHBAOS00000274	1064110	1086665	-	5'	1064294	1064110
EVM0010762	GWHBAOS00000274	1064110	1086665	-	3'	1086653	1086665
EVM0007064	GWHBAOS00000076	33671942	33674393	+	5'	33672467	33671942
EVM0007064	GWHBAOS00000076	33671942	33674393	+	3'	33674202	33674393
EVM0017830	GWHBAOS00000424	11646216	11649768	+	5'	11647020	11646216
EVM0017830	GWHBAOS00000424	11646216	11649768	+	3'	11648681	11649768
EVM0034184	GWHBAOS00000381	31709842	31714883	+	5'	31709868	31709842
EVM0034184	GWHBAOS00000381	31709842	31714883	+	3'	31714689	31714883
EVM0012882	GWHBAOS00000352	26628912	26635647	-	5'	26631571	26628912
EVM0012882	GWHBAOS00000352	26628912	26635647	-	3'	26634035	26635647
EVM0032866	GWHBAOS00000352	9961379	9962641	-	5'	9961598	9961379
EVM0032866	GWHBAOS00000352	9961379	9962641	-	3'	9962331	9962641
EVM0030580	GWHBAOS00000356	778823	785927	+	5'	779353	778823
EVM0030580	GWHBAOS00000356	778823	785927	+	3'	785718	785927
EVM0024292	GWHBAOS00000352	1334619	1337493	-	5'	1334826	1334619
EVM0031412	GWHBAOS00000356	8316458	8326399	+	5'	8316483	8316458
EVM0001076	GWHBAOS00000128	1547510	1556523	-	5'	1547708	1547510
EVM0001076	GWHBAOS00000128	1547510	1556523	-	3'	1556433	1556523
EVM0016015	GWHBAOS00000381	4579280	4585212	+	5'	4579982	4579280
EVM0016015	GWHBAOS00000381	4579280	4585212	+	3'	4584868	4585212
EVM0009122	GWHBAOS00000224	25419743	25426709	+	5'	25419923	25419743
EVM0009122	GWHBAOS00000224	25419743	25426709	+	3'	25426571	25426709
EVM0038796	GWHBAOS00000224	5246886	5250046	+	5'	5246966	5246886
EVM0038796	GWHBAOS00000224	5246886	5250046	+	3'	5249706	5250046
EVM0009409	GWHBAOS00000158	2170313	2173798	-	5'	2170515	2170313
EVM0009409	GWHBAOS00000158	2170313	2173798	-	3'	2173710	2173798
EVM0040001	GWHBAOS00000172	1248513	1255891	-	5'	1248869	1248513
EVM0040001	GWHBAOS00000172	1248513	1255891	-	3'	1255821	1255891
EVM0005330	GWHBAOS00000172	21987108	21989323	-	5'	21987116	21987108
EVM0006484	GWHBAOS00000224	18535484	18541779	-	5'	18535696	18535484
EVM0006484	GWHBAOS00000224	18535484	18541779	-	3'	18541081	18541779
EVM0004340	GWHBAOS00000172	18961629	18971219	-	5'	18961810	18961629
EVM0004340	GWHBAOS00000172	18961629	18971219	-	3'	18970711	18971219
EVM0038620	GWHBAOS00000128	2449728	2453309	+	5'	2450808	2449728
EVM0038620	GWHBAOS00000128	2449728	2453309	+	3'	2453149	2453309
EVM0028721	GWHBAOS00000099	24582382	24588122	-	5'	24582575	24582382
EVM0000494	GWHBAOS00000352	393745	395689	-	5'	394012	393745
EVM0000494	GWHBAOS00000352	393745	395689	-	3'	395479	395689
EVM0002827	GWHBAOS00000386	32506137	32509401	+	3'	32509225	32509401
EVM0009669	GWHBAOS00000076	25089875	25092202	+	5'	25089892	25089875
EVM0009669	GWHBAOS00000076	25089875	25092202	+	3'	25091973	25092202
EVM0000648	GWHBAOS00000172	6738603	6741426	+	3'	6741195	6741426
EVM0003996	GWHBAOS00000085	366697	379088	-	5'	367038	366697
EVM0003996	GWHBAOS00000085	366697	379088	-	3'	376734	379088
EVM0036018	GWHBAOS00000352	4366808	4368979	+	3'	4368681	4368979
EVM0031940	GWHBAOS00000158	14540021	14544102	+	5'	14540032	14540021
EVM0037043	GWHBAOS00000386	25410612	25413146	+	3'	25412807	25413146
EVM0038758	GWHBAOS00000425	2034803	2037607	+	3'	2036431	2037607
EVM0026016	GWHBAOS00000381	2908889	2912741	+	3'	2912727	2912741
EVM0032358	GWHBAOS00000224	12252618	12258499	+	5'	12252840	12252618
EVM0032358	GWHBAOS00000224	12252618	12258499	+	3'	12258022	12258499
EVM0008719	GWHBAOS00000224	19993622	19994847	-	5'	19993883	19993622
EVM0008719	GWHBAOS00000224	19993622	19994847	-	3'	19994559	19994847
EVM0006255	GWHBAOS00000352	98771	102368	-	5'	99226	98771
EVM0006255	GWHBAOS00000352	98771	102368	-	3'	102214	102368
EVM0006247	GWHBAOS00000356	5836328	5839886	+	5'	5836398	5836328
EVM0008340	GWHBAOS00000335	25463716	25473405	-	5'	25463925	25463716
EVM0008340	GWHBAOS00000335	25463716	25473405	-	3'	25472876	25473405
EVM0029030	GWHBAOS00000365	5584475	5587300	+	5'	5584607	5584475
EVM0029030	GWHBAOS00000365	5584475	5587300	+	3'	5587089	5587300
EVM0026071	GWHBAOS00000425	22802693	22808547	+	5'	22803184	22802693
EVM0026071	GWHBAOS00000425	22802693	22808547	+	3'	22807636	22808547
EVM0031915	GWHBAOS00000224	3868271	3873694	+	5'	3868328	3868271
EVM0031915	GWHBAOS00000224	3868271	3873694	+	3'	3873480	3873694
EVM0007579	GWHBAOS00000099	1108640	1109701	-	5'	1108807	1108640
EVM0007579	GWHBAOS00000099	1108640	1109701	-	3'	1109594	1109701
EVM0042132	GWHBAOS00000163	18842602	18846175	-	5'	18842608	18842602
EVM0042132	GWHBAOS00000163	18842602	18846175	-	3'	18846155	18846175
EVM0030576	GWHBAOS00000224	27827259	27828953	+	5'	27827338	27827259
EVM0030576	GWHBAOS00000224	27827259	27828953	+	3'	27828766	27828953
EVM0034285	GWHBAOS00000386	25413204	25415168	-	5'	25413209	25413204
EVM0012510	GWHBAOS00000128	10814074	10815673	+	3'	10815509	10815673
EVM0037224	GWHBAOS00000335	19030059	19031663	-	5'	19030343	19030059
EVM0037224	GWHBAOS00000335	19030059	19031663	-	3'	19031604	19031663
EVM0029242	GWHBAOS00000076	28444214	28446487	-	5'	28444401	28444214
EVM0029242	GWHBAOS00000076	28444214	28446487	-	3'	28446079	28446487
EVM0008397	GWHBAOS00000085	3864659	3868813	+	5'	3864774	3864659
EVM0008397	GWHBAOS00000085	3864659	3868813	+	3'	3868475	3868813
EVM0026729	GWHBAOS00000274	3357302	3361432	-	5'	3357303	3357302
EVM0026729	GWHBAOS00000274	3357302	3361432	-	3'	3360559	3361432
EVM0031149	GWHBAOS00000076	33609258	33613001	+	5'	33609675	33609258
EVM0031149	GWHBAOS00000076	33609258	33613001	+	3'	33612799	33613001
EVM0021312	GWHBAOS00000424	9975354	9980431	+	5'	9975409	9975354
EVM0021312	GWHBAOS00000424	9975354	9980431	+	3'	9980326	9980431
EVM0007600	GWHBAOS00000076	34440235	34447015	+	5'	34440639	34440235
EVM0007600	GWHBAOS00000076	34440235	34447015	+	3'	34446726	34447015
EVM0026782	GWHBAOS00000381	29059790	29067079	+	5'	29059821	29059790
EVM0026249	GWHBAOS00000076	44669356	44674077	-	5'	44669666	44669356
EVM0026249	GWHBAOS00000076	44669356	44674077	-	3'	44673990	44674077
EVM0028568	GWHBAOS00000356	10469159	10471812	-	5'	10469298	10469159
EVM0028568	GWHBAOS00000356	10469159	10471812	-	3'	10471702	10471812
EVM0009422	GWHBAOS00000163	19431880	19451312	-	5'	19432173	19431880
EVM0009422	GWHBAOS00000163	19431880	19451312	-	3'	19433822	19451312
EVM0022669	GWHBAOS00000076	43994767	43997803	+	5'	43994960	43994767
EVM0022669	GWHBAOS00000076	43994767	43997803	+	3'	43997318	43997803
EVM0014934	GWHBAOS00000224	21097288	21100945	-	5'	21097507	21097288
EVM0014934	GWHBAOS00000224	21097288	21100945	-	3'	21100944	21100945
EVM0022606	GWHBAOS00000163	1376336	1383877	+	5'	1376354	1376336
EVM0022606	GWHBAOS00000163	1376336	1383877	+	3'	1383666	1383877
EVM0005449	GWHBAOS00000128	3075110	3078566	-	5'	3075346	3075110
EVM0005449	GWHBAOS00000128	3075110	3078566	-	3'	3078447	3078566
EVM0017798	GWHBAOS00000128	7194047	7199314	-	5'	7194243	7194047
EVM0017798	GWHBAOS00000128	7194047	7199314	-	3'	7199065	7199314
EVM0011320	GWHBAOS00000356	14971768	14973842	-	5'	14971896	14971768
EVM0011320	GWHBAOS00000356	14971768	14973842	-	3'	14973826	14973842
EVM0011346	GWHBAOS00000099	22105754	22107824	-	5'	22106114	22105754
EVM0011346	GWHBAOS00000099	22105754	22107824	-	3'	22107442	22107824
EVM0024872	GWHBAOS00000335	25571571	25575651	+	5'	25571752	25571571
EVM0024872	GWHBAOS00000335	25571571	25575651	+	3'	25575351	25575651
EVM0018683	GWHBAOS00000076	36560078	36561711	-	5'	36560683	36560078
EVM0018683	GWHBAOS00000076	36560078	36561711	-	3'	36561431	36561711
EVM0038626	GWHBAOS00000172	26834906	26838665	+	3'	26837708	26838665
EVM0041608	GWHBAOS00000158	10063171	10069974	-	5'	10063352	10063171
EVM0041608	GWHBAOS00000158	10063171	10069974	-	3'	10069391	10069974
EVM0037507	GWHBAOS00000247	26539	32222	-	5'	26712	26539
EVM0037507	GWHBAOS00000247	26539	32222	-	3'	32094	32222
EVM0022806	GWHBAOS00000076	24471736	24474029	+	5'	24471823	24471736
EVM0022806	GWHBAOS00000076	24471736	24474029	+	3'	24473979	24474029
EVM0040896	GWHBAOS00000076	41571504	41573441	+	5'	41571654	41571504
EVM0040896	GWHBAOS00000076	41571504	41573441	+	3'	41573171	41573441
EVM0041148	GWHBAOS00000356	17429654	17433771	-	5'	17429787	17429654
EVM0041148	GWHBAOS00000356	17429654	17433771	-	3'	17433328	17433771
EVM0013558	GWHBAOS00000424	14371819	14380363	-	5'	14371962	14371819
EVM0013558	GWHBAOS00000424	14371819	14380363	-	3'	14379673	14380363
EVM0031593	GWHBAOS00000352	5271684	5276948	+	5'	5272342	5271684
EVM0031593	GWHBAOS00000352	5271684	5276948	+	3'	5276720	5276948
EVM0026810	GWHBAOS00000381	18727770	18731807	+	3'	18731784	18731807
EVM0035130	GWHBAOS00000274	20956230	20958151	+	5'	20956318	20956230
EVM0035130	GWHBAOS00000274	20956230	20958151	+	3'	20957964	20958151
EVM0029164	GWHBAOS00000424	17638699	17642845	+	5'	17639262	17638699
EVM0029164	GWHBAOS00000424	17638699	17642845	+	3'	17642479	17642845
EVM0027871	GWHBAOS00000224	22710696	22715044	-	5'	22712278	22710696
EVM0027871	GWHBAOS00000224	22710696	22715044	-	3'	22714800	22715044
EVM0010881	GWHBAOS00000076	45015911	45022753	-	5'	45016271	45015911
EVM0010881	GWHBAOS00000076	45015911	45022753	-	3'	45022145	45022753
EVM0019604	GWHBAOS00000158	9632773	9634310	+	5'	9632842	9632773
EVM0019604	GWHBAOS00000158	9632773	9634310	+	3'	9634105	9634310
EVM0022970	GWHBAOS00000381	8084509	8095049	-	3'	8095048	8095049
EVM0023190	GWHBAOS00000076	30053346	30055793	-	5'	30053704	30053346
EVM0023190	GWHBAOS00000076	30053346	30055793	-	3'	30055650	30055793
EVM0024993	GWHBAOS00000425	15542193	15544641	-	5'	15542493	15542193
EVM0024993	GWHBAOS00000425	15542193	15544641	-	3'	15543885	15544641
EVM0012364	GWHBAOS00000076	3250594	3260250	+	5'	3251033	3250594
EVM0006645	GWHBAOS00000381	3920159	3923583	-	3'	3923580	3923583
EVM0031814	GWHBAOS00000365	4733348	4735477	-	5'	4733514	4733348
EVM0031814	GWHBAOS00000365	4733348	4735477	-	3'	4735448	4735477
EVM0013349	GWHBAOS00000128	6473438	6477399	-	5'	6473622	6473438
EVM0013349	GWHBAOS00000128	6473438	6477399	-	3'	6477100	6477399
EVM0023807	GWHBAOS00000076	32185221	32187658	+	3'	32187422	32187658
EVM0005218	GWHBAOS00000128	24375118	24379550	-	3'	24379518	24379550
EVM0032690	GWHBAOS00000128	630001	634590	-	5'	630199	630001
EVM0032690	GWHBAOS00000128	630001	634590	-	3'	634517	634590
EVM0033039	GWHBAOS00000335	4461156	4522062	-	5'	4461311	4461156
EVM0033039	GWHBAOS00000335	4461156	4522062	-	3'	4462660	4522062
EVM0009336	GWHBAOS00000158	13452231	13453936	-	5'	13452261	13452231
EVM0009336	GWHBAOS00000158	13452231	13453936	-	3'	13453913	13453936
EVM0037923	GWHBAOS00000335	5474005	5487143	+	5'	5474952	5474005
EVM0037923	GWHBAOS00000335	5474005	5487143	+	3'	5486790	5487143
EVM0021064	GWHBAOS00000425	3444718	3447771	-	5'	3444943	3444718
EVM0021064	GWHBAOS00000425	3444718	3447771	-	3'	3447304	3447771
EVM0020824	GWHBAOS00000352	26593159	26596155	-	5'	26593556	26593159
EVM0020824	GWHBAOS00000352	26593159	26596155	-	3'	26596135	26596155
EVM0006973	GWHBAOS00000128	8350544	8357097	-	5'	8350789	8350544
EVM0006973	GWHBAOS00000128	8350544	8357097	-	3'	8356590	8357097
EVM0009850	GWHBAOS00000335	324596	327311	-	5'	324703	324596
EVM0009850	GWHBAOS00000335	324596	327311	-	3'	327205	327311
EVM0005131	GWHBAOS00000099	25018555	25021705	+	5'	25019489	25018555
EVM0005131	GWHBAOS00000099	25018555	25021705	+	3'	25020388	25021705
EVM0015396	GWHBAOS00000076	36257904	36261134	+	5'	36258256	36257904
EVM0015396	GWHBAOS00000076	36257904	36261134	+	3'	36260539	36261134
EVM0034890	GWHBAOS00000425	24866110	24867020	+	5'	24866121	24866110
EVM0001996	GWHBAOS00000099	4025258	4135645	-	5'	4087024	4025258
EVM0001996	GWHBAOS00000099	4025258	4135645	-	3'	4088152	4135645
EVM0003839	GWHBAOS00000352	21946215	21950578	-	5'	21946731	21946215
EVM0036842	GWHBAOS00000424	8702418	8708999	+	5'	8702713	8702418
EVM0036842	GWHBAOS00000424	8702418	8708999	+	3'	8708798	8708999
EVM0029940	GWHBAOS00000356	6324002	6334074	-	5'	6324024	6324002
EVM0010514	GWHBAOS00000128	2742750	2744605	+	5'	2743354	2742750
EVM0010514	GWHBAOS00000128	2742750	2744605	+	3'	2744156	2744605
EVM0016139	GWHBAOS00000234	9789	13721	-	3'	13510	13721
EVM0009532	GWHBAOS00000128	3992965	3994952	+	5'	3993091	3992965
EVM0009532	GWHBAOS00000128	3992965	3994952	+	3'	3994830	3994952
EVM0022805	GWHBAOS00000224	19832998	19838500	+	5'	19833678	19832998
EVM0022805	GWHBAOS00000224	19832998	19838500	+	3'	19838119	19838500
EVM0016998	GWHBAOS00000224	22101131	22103427	-	5'	22101273	22101131
EVM0016998	GWHBAOS00000224	22101131	22103427	-	3'	22103380	22103427
EVM0019587	GWHBAOS00000352	4302601	4304390	-	5'	4302796	4302601
EVM0019587	GWHBAOS00000352	4302601	4304390	-	3'	4304298	4304390
EVM0038379	GWHBAOS00000128	94132	97653	-	5'	94614	94132
EVM0038379	GWHBAOS00000128	94132	97653	-	3'	97450	97653
EVM0022531	GWHBAOS00000128	8560890	8563104	+	5'	8560930	8560890
EVM0009724	GWHBAOS00000352	11866081	11868711	-	5'	11866358	11866081
EVM0009724	GWHBAOS00000352	11866081	11868711	-	3'	11868607	11868711
EVM0021381	GWHBAOS00000076	31400120	31402670	-	5'	31400387	31400120
EVM0021381	GWHBAOS00000076	31400120	31402670	-	3'	31402601	31402670
EVM0041713	GWHBAOS00000274	6785877	6788275	+	5'	6785992	6785877
EVM0041713	GWHBAOS00000274	6785877	6788275	+	3'	6788119	6788275
EVM0029935	GWHBAOS00000163	18963620	18985917	-	5'	18963898	18963620
EVM0029935	GWHBAOS00000163	18963620	18985917	-	3'	18985909	18985917
EVM0011656	GWHBAOS00000158	3809853	3813480	+	5'	3809865	3809853
EVM0004233	GWHBAOS00000365	1559928	1563075	-	5'	1560121	1559928
EVM0004233	GWHBAOS00000365	1559928	1563075	-	3'	1563002	1563075
EVM0037982	GWHBAOS00000158	34760223	34766165	-	5'	34760245	34760223
EVM0037982	GWHBAOS00000158	34760223	34766165	-	3'	34766162	34766165
EVM0008455	GWHBAOS00000069	82225	85993	+	5'	82324	82225
EVM0008455	GWHBAOS00000069	82225	85993	+	3'	85874	85993
EVM0001870	GWHBAOS00000076	9622273	9625889	+	5'	9622350	9622273
EVM0001870	GWHBAOS00000076	9622273	9625889	+	3'	9625444	9625889
EVM0036529	GWHBAOS00000356	2106354	2108567	+	5'	2106398	2106354
EVM0036529	GWHBAOS00000356	2106354	2108567	+	3'	2108566	2108567
EVM0028857	GWHBAOS00000158	5053730	5054789	+	5'	5054057	5053730
EVM0028857	GWHBAOS00000158	5053730	5054789	+	3'	5054479	5054789
EVM0042176	GWHBAOS00000424	744367	747288	-	5'	744714	744367
EVM0042176	GWHBAOS00000424	744367	747288	-	3'	746985	747288
EVM0004723	GWHBAOS00000163	16312178	16319979	+	5'	16313007	16312178
EVM0004723	GWHBAOS00000163	16312178	16319979	+	3'	16319748	16319979
EVM0026290	GWHBAOS00000085	28851531	28854683	+	5'	28851911	28851531
EVM0026290	GWHBAOS00000085	28851531	28854683	+	3'	28853233	28854683
EVM0030306	GWHBAOS00000425	21584677	21591612	+	5'	21584789	21584677
EVM0030306	GWHBAOS00000425	21584677	21591612	+	3'	21591378	21591612
EVM0010013	GWHBAOS00000128	3515938	3517176	-	5'	3516106	3515938
EVM0010013	GWHBAOS00000128	3515938	3517176	-	3'	3517154	3517176
EVM0023902	GWHBAOS00000085	11769931	11779535	-	5'	11770065	11769931
EVM0023902	GWHBAOS00000085	11769931	11779535	-	3'	11779476	11779535
EVM0039570	GWHBAOS00000224	2039849	2044205	+	5'	2040071	2039849
EVM0039570	GWHBAOS00000224	2039849	2044205	+	3'	2042665	2044205
EVM0013344	GWHBAOS00000224	26763092	26801619	-	5'	26799881	26763092
EVM0013344	GWHBAOS00000224	26763092	26801619	-	3'	26801512	26801619
EVM0013942	GWHBAOS00000076	15245373	15248831	+	5'	15245531	15245373
EVM0013942	GWHBAOS00000076	15245373	15248831	+	3'	15247021	15248831
EVM0023799	GWHBAOS00000425	1004739	1007381	+	3'	1006154	1007381
EVM0035876	GWHBAOS00000128	3762059	3764177	-	5'	3762596	3762059
EVM0035876	GWHBAOS00000128	3762059	3764177	-	3'	3763504	3764177
EVM0002459	GWHBAOS00000076	2315264	2318725	-	5'	2315504	2315264
EVM0002459	GWHBAOS00000076	2315264	2318725	-	3'	2318703	2318725
EVM0041197	GWHBAOS00000424	16316889	16321499	-	5'	16317053	16316889
EVM0033729	GWHBAOS00000352	242175	249316	-	5'	242548	242175
EVM0033729	GWHBAOS00000352	242175	249316	-	3'	248926	249316
EVM0037829	GWHBAOS00000128	1506706	1510274	+	5'	1506899	1506706
EVM0037829	GWHBAOS00000128	1506706	1510274	+	3'	1509579	1510274
EVM0021668	GWHBAOS00000386	33300926	33309335	+	5'	33303275	33300926
EVM0021668	GWHBAOS00000386	33300926	33309335	+	3'	33309033	33309335
EVM0029072	GWHBAOS00000425	17317951	17324051	-	5'	17318246	17317951
EVM0029072	GWHBAOS00000425	17317951	17324051	-	3'	17323945	17324051
EVM0039529	GWHBAOS00000172	5642051	5644837	+	3'	5644822	5644837
EVM0019295	GWHBAOS00000424	18672676	18675808	+	5'	18672754	18672676
EVM0019295	GWHBAOS00000424	18672676	18675808	+	3'	18675468	18675808
EVM0014930	GWHBAOS00000128	9593818	9597913	-	5'	9594434	9593818
EVM0014930	GWHBAOS00000128	9593818	9597913	-	3'	9597669	9597913
EVM0036453	GWHBAOS00000071	49362	59465	+	3'	59350	59465
EVM0031323	GWHBAOS00000158	11125307	11128774	-	5'	11125311	11125307
EVM0000204	GWHBAOS00000172	28191220	28194265	-	5'	28193238	28191220
EVM0009863	GWHBAOS00000099	26225724	26227543	-	5'	26225975	26225724
EVM0009863	GWHBAOS00000099	26225724	26227543	-	3'	26227439	26227543
EVM0006415	GWHBAOS00000164	14250	18298	-	5'	14607	14250
EVM0006415	GWHBAOS00000164	14250	18298	-	3'	17156	18298
EVM0002052	GWHBAOS00000425	2647723	2650148	+	3'	2649809	2650148
EVM0009547	GWHBAOS00000274	12501337	12503703	-	5'	12502311	12501337
EVM0009547	GWHBAOS00000274	12501337	12503703	-	3'	12503678	12503703
EVM0007435	GWHBAOS00000076	469163	471308	+	5'	469273	469163
EVM0007435	GWHBAOS00000076	469163	471308	+	3'	469527	471308
EVM0020043	GWHBAOS00000252	31137	56359	+	5'	39278	31137
EVM0020043	GWHBAOS00000252	31137	56359	+	3'	56064	56359
EVM0017809	GWHBAOS00000163	25591674	25595904	-	3'	25595844	25595904
EVM0002265	GWHBAOS00000163	1720955	1724390	-	3'	1724341	1724390
EVM0000333	GWHBAOS00000372	42942	45248	-	5'	43105	42942
EVM0000333	GWHBAOS00000372	42942	45248	-	3'	45244	45248
EVM0012830	GWHBAOS00000076	8330929	8333289	-	5'	8331126	8330929
EVM0012830	GWHBAOS00000076	8330929	8333289	-	3'	8333275	8333289
EVM0041315	GWHBAOS00000425	3392318	3395690	-	5'	3392483	3392318
EVM0025188	GWHBAOS00000172	14342722	14348943	+	5'	14343160	14342722
EVM0025188	GWHBAOS00000172	14342722	14348943	+	3'	14348730	14348943
EVM0014378	GWHBAOS00000425	445766	447891	+	5'	445862	445766
EVM0014378	GWHBAOS00000425	445766	447891	+	3'	447680	447891
EVM0039316	GWHBAOS00000424	22792762	22797930	-	5'	22792967	22792762
EVM0039316	GWHBAOS00000424	22792762	22797930	-	3'	22796124	22797930
EVM0007313	GWHBAOS00000356	14035570	14043647	-	5'	14035778	14035570
EVM0007313	GWHBAOS00000356	14035570	14043647	-	3'	14043545	14043647
EVM0026655	GWHBAOS00000163	6240089	6247687	+	3'	6247533	6247687
EVM0017633	GWHBAOS00000335	1068473	1073005	-	5'	1069003	1068473
EVM0017633	GWHBAOS00000335	1068473	1073005	-	3'	1072692	1073005
EVM0001633	GWHBAOS00000085	4313783	4315828	-	5'	4314063	4313783
EVM0001633	GWHBAOS00000085	4313783	4315828	-	3'	4314440	4315828
EVM0041670	GWHBAOS00000099	21865799	21868481	+	5'	21865873	21865799
EVM0041670	GWHBAOS00000099	21865799	21868481	+	3'	21868136	21868481
EVM0018021	GWHBAOS00000085	11756532	11761132	-	5'	11756654	11756532
EVM0039058	GWHBAOS00000163	8591044	8597555	-	5'	8591082	8591044
EVM0039058	GWHBAOS00000163	8591044	8597555	-	3'	8597544	8597555
[truncated: 27,030 more rows]
