# Supplementary material for: Integrated Multi-Omics Reveals DAM-Mediated Phytohormone Regulatory Networks Driving Bud Dormancy in ‘Mixue’ Pears
Source: Plants (Basel). 2025 Jul 14;14(14):2172. doi: 10.3390/plants14142172 (PMC12301059; doi:10.3390/plants14142172)
Supplement: Supplementary file 1 [file plants-14-02172-s001.zip › Supplementary table S6.xlsx]

## Sheet: Sheet1
Supplementary table S6 The alternative splicing events identified in the full-length transcriptome.
Chromsome	Event start	Event end	Strand	Event Type	GeneID
GWHBAOS00000001	33355	33090	-	Intron retention	EVM0034063
GWHBAOS00000005	54168	54164	-	Alternative 5' splice site	EVM0001314
GWHBAOS00000005	57654	57017	-	Alternative 5' splice site	EVM0001314
GWHBAOS00000009	68858	68758	-	Exon skipping	EVM0039812
GWHBAOS00000010	28995	28991	-	Alternative 5' splice site	EVM0001641
GWHBAOS00000011	24982	25076	+	Intron retention	EVM0012516
GWHBAOS00000011	24982	25212	+	Intron retention	EVM0012516
GWHBAOS00000011	25076	25212	+	Alternative 3' splice site	EVM0012516
GWHBAOS00000012	69017	69564	+	Intron retention	EVM0024167
GWHBAOS00000012	69564	69662	+	Exon skipping	EVM0024167
GWHBAOS00000012	71786	71859	+	Alternative 5' splice site	EVM0024167
GWHBAOS00000012	71859	71877	+	Alternative 5' splice site	EVM0024167
GWHBAOS00000012	71859	72213	+	Intron retention	EVM0024167
GWHBAOS00000012	72353	72429	+	Intron retention	EVM0024167
GWHBAOS00000013	85881	85915	+	Alternative 3' splice site	EVM0028931
GWHBAOS00000013	87505	87925	+	Intron retention	EVM0028931
GWHBAOS00000015	56360	56356	-	Alternative 5' splice site	EVM0036521
GWHBAOS00000018	31630	31789	+	Intron retention	EVM0026750
GWHBAOS00000018	34586	34590	+	Alternative 5' splice site	EVM0016250
GWHBAOS00000018	36228	36358	+	Alternative 3' splice site	EVM0016250
GWHBAOS00000019	61887	62108	+	Intron retention	EVM0030096
GWHBAOS00000020	102750	102572	-	Intron retention	EVM0001522
GWHBAOS00000020	103165	102802	-	Intron retention	EVM0001522
GWHBAOS00000020	104678	104764	+	Intron retention	EVM0015956
GWHBAOS00000020	20776	20772	-	Alternative 5' splice site	EVM0027952
GWHBAOS00000020	21119	21115	-	Alternative 5' splice site	EVM0027952
GWHBAOS00000020	55448	54816	-	Intron retention	EVM0002073
GWHBAOS00000020	65475	65331	-	Exon skipping	EVM0022976
GWHBAOS00000020	68861	69230	+	Intron retention	EVM0032987
GWHBAOS00000020	68861	69275	+	Intron retention	EVM0032987
GWHBAOS00000020	69230	69275	+	Alternative 3' splice site	EVM0032987
GWHBAOS00000020	72403	72022	-	Intron retention	EVM0020118
GWHBAOS00000020	72423	72403	-	Alternative 5' splice site	EVM0020118
GWHBAOS00000020	72500	72489	-	Alternative 3' splice site	EVM0020118
GWHBAOS00000020	72717	71254	-	Intron retention	EVM0020118
GWHBAOS00000020	72717	72022	-	Intron retention	EVM0020118
GWHBAOS00000020	72717	72500	-	Intron retention	EVM0020118
GWHBAOS00000020	78455	78319	-	Intron retention	EVM0011709
GWHBAOS00000022	24738	24632	-	Intron retention	EVM0037875
GWHBAOS00000023	58409	58492	+	Exon skipping	EVM0040296
GWHBAOS00000023	58492	58624	+	Intron retention	EVM0040296
GWHBAOS00000023	59362	59656	+	Intron retention	EVM0040296
GWHBAOS00000023	59362	59674	+	Intron retention	EVM0040296
GWHBAOS00000023	59656	59674	+	Alternative 3' splice site	EVM0040296
GWHBAOS00000023	60066	60150	+	Intron retention	EVM0040296
GWHBAOS00000023	60261	60539	+	Intron retention	EVM0040296
GWHBAOS00000023	60539	60569	+	Alternative 3' splice site	EVM0040296
GWHBAOS00000025	26456	26749	+	Intron retention	EVM0013577
GWHBAOS00000025	26456	26801	+	Alternative 5' splice site	EVM0013577
GWHBAOS00000025	26749	26801	+	Exon skipping	EVM0013577
GWHBAOS00000025	26749	26944	+	Exon skipping	EVM0013577
GWHBAOS00000025	26906	26944	+	Exon skipping	EVM0013577
GWHBAOS00000026	2186	2628	+	Intron retention	EVM0011335
GWHBAOS00000027	38060	38058	-	Alternative 3' splice site	EVM0029187
GWHBAOS00000033	23986	23982	-	Alternative 5' splice site	EVM0004119
GWHBAOS00000033	24763	24733	-	Alternative 3' splice site	EVM0004119
GWHBAOS00000033	24786	24763	-	Alternative 3' splice site	EVM0004119
GWHBAOS00000033	25199	25173	-	Exon skipping	EVM0004119
GWHBAOS00000033	26234	26480	+	Intron retention	EVM0003594
GWHBAOS00000033	26349	26480	+	Alternative 3' splice site	EVM0003594
GWHBAOS00000035	16797	16704	-	Exon skipping	EVM0020224
GWHBAOS00000036	25404	24570	-	Intron retention	EVM0026237
GWHBAOS00000036	31206	31127	-	Intron retention	EVM0042097
GWHBAOS00000038	69229	69110	-	Intron retention	EVM0032541
GWHBAOS00000039	36257	36260	+	Alternative 3' splice site	EVM0035854
GWHBAOS00000039	36998	37015	+	Alternative 5' splice site	EVM0035854
GWHBAOS00000039	37238	37405	+	Intron retention	EVM0035854
GWHBAOS00000042	50121	50019	-	Intron retention	EVM0008363
GWHBAOS00000042	50779	50680	-	Intron retention	EVM0008363
GWHBAOS00000042	53003	52990	-	Alternative 3' splice site	EVM0008363
GWHBAOS00000042	6435	6357	-	Exon skipping	EVM0025842
GWHBAOS00000042	6452	6357	-	Exon skipping	EVM0025842
GWHBAOS00000042	6452	6435	-	Alternative 3' splice site	EVM0025842
GWHBAOS00000042	8665	9309	+	Intron retention	EVM0018343
GWHBAOS00000044	13958	13955	-	Alternative 5' splice site	EVM0041748
GWHBAOS00000044	7662	7494	-	Intron retention	EVM0021153
GWHBAOS00000044	7805	7494	-	Intron retention	EVM0021153
GWHBAOS00000044	7805	7662	-	Alternative 5' splice site	EVM0021153
GWHBAOS00000046	55732	55911	+	Intron retention	EVM0006030
GWHBAOS00000046	58989	59127	+	Intron retention	EVM0006030
GWHBAOS00000047	50850	50805	-	Alternative 3' splice site	ONT.198
GWHBAOS00000048	49910	50039	+	Intron retention	EVM0004905
GWHBAOS00000048	5891	5906	+	Alternative 3' splice site	EVM0019784
GWHBAOS00000052	28973	29002	+	Alternative 3' splice site	EVM0040761
GWHBAOS00000052	31766	31859	+	Intron retention	EVM0040761
GWHBAOS00000053	21378	21832	+	Intron retention	EVM0041917
GWHBAOS00000054	10454	10431	-	Alternative 3' splice site	EVM0033804
GWHBAOS00000054	10496	10431	-	Alternative 3' splice site	EVM0033804
GWHBAOS00000054	10496	10454	-	Alternative 3' splice site	EVM0033804
GWHBAOS00000054	10503	10454	-	Alternative 3' splice site	EVM0033804
GWHBAOS00000054	10503	10496	-	Alternative 3' splice site	EVM0033804
GWHBAOS00000054	10506	10454	-	Alternative 3' splice site	EVM0033804
GWHBAOS00000054	10506	10496	-	Alternative 3' splice site	EVM0033804
GWHBAOS00000054	10507	10431	-	Alternative 3' splice site	EVM0033804
GWHBAOS00000054	10507	10454	-	Alternative 3' splice site	EVM0033804
GWHBAOS00000054	10507	10496	-	Alternative 3' splice site	EVM0033804
GWHBAOS00000054	10507	10503	-	Alternative 3' splice site	EVM0033804
GWHBAOS00000054	10507	10506	-	Alternative 3' splice site	EVM0033804
GWHBAOS00000054	10508	10431	-	Alternative 3' splice site	EVM0033804
GWHBAOS00000054	10508	10454	-	Alternative 3' splice site	EVM0033804
GWHBAOS00000054	10508	10496	-	Alternative 3' splice site	EVM0033804
GWHBAOS00000054	10508	10507	-	Alternative 3' splice site	EVM0033804
GWHBAOS00000054	10949	10431	-	Intron retention	EVM0033804
GWHBAOS00000054	10949	10454	-	Intron retention	EVM0033804
GWHBAOS00000054	10949	10496	-	Intron retention	EVM0033804
GWHBAOS00000054	10949	10503	-	Intron retention	EVM0033804
GWHBAOS00000054	10949	10506	-	Intron retention	EVM0033804
GWHBAOS00000054	10949	10507	-	Intron retention	EVM0033804
GWHBAOS00000054	10949	10508	-	Intron retention	EVM0033804
GWHBAOS00000054	10949	9349	-	Intron retention	EVM0033804
GWHBAOS00000054	121997	121982	-	Alternative 3' splice site	EVM0035244
GWHBAOS00000054	67099	67159	+	Exon skipping	EVM0012737
GWHBAOS00000054	7466	7386	-	Intron retention	EVM0033804
GWHBAOS00000054	8402	8175	-	Intron retention	EVM0033804
GWHBAOS00000058	18056	18059	+	Alternative 3' splice site	EVM0004403
GWHBAOS00000060	13294	13166	-	Intron retention	EVM0006632
GWHBAOS00000060	14193	14102	-	Intron retention	EVM0006632
GWHBAOS00000060	14327	14102	-	Intron retention	EVM0006632
GWHBAOS00000060	14327	14193	-	Alternative 5' splice site	EVM0006632
GWHBAOS00000062	36588	36514	-	Exon skipping	EVM0042613
GWHBAOS00000062	36619	36588	-	Alternative 3' splice site	EVM0042613
GWHBAOS00000062	36649	36588	-	Alternative 3' splice site	EVM0042613
GWHBAOS00000062	36649	36619	-	Alternative 3' splice site	EVM0042613
GWHBAOS00000069	85501	85552	+	Alternative 5' splice site	EVM0008455
GWHBAOS00000069	85501	85689	+	Intron retention	EVM0008455
GWHBAOS00000069	85552	85689	+	Intron retention	EVM0008455
GWHBAOS00000071	105060	105078	+	Alternative 5' splice site	EVM0021189
GWHBAOS00000071	12022	12123	+	Intron retention	ONT.264
GWHBAOS00000071	12022	12183	+	Alternative 5' splice site	ONT.264
GWHBAOS00000071	12123	12183	+	Exon skipping	ONT.264
GWHBAOS00000071	23759	23876	+	Alternative 5' splice site	EVM0014160
GWHBAOS00000071	39330	39333	+	Alternative 3' splice site	EVM0037391
GWHBAOS00000071	39701	39703	+	Alternative 5' splice site	EVM0037391
GWHBAOS00000071	40392	40876	+	Intron retention	EVM0037391
GWHBAOS00000071	42946	42940	-	Alternative 3' splice site	EVM0016462
GWHBAOS00000071	43260	43252	-	Alternative 5' splice site	EVM0016462
GWHBAOS00000071	58495	58706	+	Intron retention	EVM0036453
GWHBAOS00000071	8369	9318	+	Intron retention	ONT.264
GWHBAOS00000073	18480	18408	-	Exon skipping	EVM0001766
GWHBAOS00000076	10062078	10062055	-	Alternative 3' splice site	EVM0030020
GWHBAOS00000076	10062081	10062055	-	Alternative 3' splice site	EVM0030020
GWHBAOS00000076	10063392	10063279	-	Intron retention	EVM0030020
GWHBAOS00000076	10083731	10083559	-	Intron retention	EVM0013782
GWHBAOS00000076	1015786	1015792	+	Alternative 5' splice site	EVM0001334
GWHBAOS00000076	1016215	1016218	+	Alternative 3' splice site	EVM0001334
GWHBAOS00000076	10233504	10233483	-	Alternative 3' splice site	EVM0030112
GWHBAOS00000076	10233602	10233504	-	Intron retention	EVM0030112
GWHBAOS00000076	10235691	10235620	-	Intron retention	EVM0030112
GWHBAOS00000076	1054248	1054351	+	Intron retention	EVM0032704
GWHBAOS00000076	1068575	1068587	+	Alternative 3' splice site	EVM0021917
GWHBAOS00000076	1068575	1068708	+	Exon skipping	EVM0021917
GWHBAOS00000076	107942	108150	+	Intron retention	EVM0004280
GWHBAOS00000076	1079951	1080093	+	Intron retention	EVM0031740
GWHBAOS00000076	1098417	1098282	-	Alternative 3' splice site	EVM0019421
GWHBAOS00000076	11135924	11136016	+	Intron retention	EVM0033970
GWHBAOS00000076	1127481	1127534	+	Exon skipping	EVM0018410
GWHBAOS00000076	1128350	1128428	+	Alternative 5' splice site	EVM0018410
GWHBAOS00000076	1128350	1128995	+	Intron retention	EVM0018410
GWHBAOS00000076	1128428	1128995	+	Intron retention	EVM0018410
GWHBAOS00000076	1129173	1129182	+	Alternative 3' splice site	EVM0018410
GWHBAOS00000076	1129177	1129182	+	Alternative 3' splice site	EVM0018410
GWHBAOS00000076	1146880	1146870	-	Alternative 3' splice site	EVM0032841
GWHBAOS00000076	1160933	1159178	-	Intron retention	EVM0011266
GWHBAOS00000076	1161694	1161683	-	Alternative 3' splice site	EVM0011266
GWHBAOS00000076	1169703	1169692	-	Alternative 3' splice site	EVM0009099
GWHBAOS00000076	13246496	13246479	-	Alternative 5' splice site	EVM0012820
GWHBAOS00000076	1330124	1330437	+	Intron retention	EVM0025290
GWHBAOS00000076	1331374	1331451	+	Exon skipping	EVM0025290
GWHBAOS00000076	13634758	13634746	-	Alternative 5' splice site	EVM0026184
GWHBAOS00000076	13635936	13635932	-	Alternative 5' splice site	EVM0026184
GWHBAOS00000076	13637021	13636974	-	Exon skipping	EVM0026184
GWHBAOS00000076	13637144	13637021	-	Intron retention	EVM0026184
GWHBAOS00000076	13637236	13636974	-	Exon skipping	EVM0026184
GWHBAOS00000076	13637236	13637144	-	Exon skipping	EVM0026184
GWHBAOS00000076	13637444	13637021	-	Intron retention	EVM0026184
GWHBAOS00000076	13637444	13637236	-	Intron retention	EVM0026184
GWHBAOS00000076	13638312	13638282	-	Alternative 5' splice site	EVM0026184
GWHBAOS00000076	1377376	1377477	+	Alternative 5' splice site	EVM0036825
GWHBAOS00000076	1377376	1377780	+	Alternative 5' splice site	EVM0036825
GWHBAOS00000076	1377477	1377780	+	Alternative 5' splice site	EVM0036825
GWHBAOS00000076	1377714	1377780	+	Exon skipping	EVM0036825
GWHBAOS00000076	1377717	1377780	+	Exon skipping	EVM0036825
GWHBAOS00000076	13815375	13815289	-	Intron retention	ONT.2181
GWHBAOS00000076	13893197	13893075	-	Intron retention	EVM0040166
GWHBAOS00000076	1394955	1395046	+	Intron retention	EVM0029127
GWHBAOS00000076	1415832	1415719	-	Intron retention	EVM0015545
GWHBAOS00000076	1416696	1416618	-	Alternative 3' splice site	EVM0015545
GWHBAOS00000076	14275662	14275633	-	Alternative 3' splice site	EVM0023193
GWHBAOS00000076	14336605	14336692	+	Intron retention	EVM0019427
GWHBAOS00000076	14337149	14337159	+	Alternative 5' splice site	EVM0019427
GWHBAOS00000076	14338487	14338491	+	Alternative 5' splice site	EVM0019427
GWHBAOS00000076	14375971	14375967	-	Alternative 5' splice site	EVM0008937
GWHBAOS00000076	14379023	14378308	-	Alternative 3' splice site	EVM0008937
GWHBAOS00000076	14379134	14378308	-	Intron retention	EVM0008937
GWHBAOS00000076	14379134	14379023	-	Intron retention	EVM0008937
GWHBAOS00000076	14380339	14380336	-	Alternative 3' splice site	EVM0008937
GWHBAOS00000076	14387464	14387338	-	Exon skipping	EVM0039832
GWHBAOS00000076	14402539	14402621	+	Intron retention	EVM0038453
GWHBAOS00000076	1450899	1450936	+	Alternative 3' splice site	EVM0019114
GWHBAOS00000076	14547616	14547732	+	Alternative 5' splice site	EVM0000050
GWHBAOS00000076	1457860	1457849	-	Alternative 3' splice site	EVM0019609
GWHBAOS00000076	145816	145736	-	Intron retention	EVM0032383
GWHBAOS00000076	14592910	14593923	+	Intron retention	EVM0013004
GWHBAOS00000076	14605601	14605682	+	Intron retention	EVM0028725
GWHBAOS00000076	14794302	14795667	+	Intron retention	EVM0020990
GWHBAOS00000076	14794302	14796090	+	Intron retention	EVM0020990
GWHBAOS00000076	14794939	14795156	+	Exon skipping	EVM0020990
GWHBAOS00000076	14795156	14795163	+	Alternative 5' splice site	EVM0020990
GWHBAOS00000076	14795156	14795165	+	Alternative 5' splice site	EVM0020990
GWHBAOS00000076	14795667	14795767	+	Alternative 3' splice site	EVM0020990
GWHBAOS00000076	14795691	14795767	+	Intron retention	EVM0020990
GWHBAOS00000076	14795691	14796090	+	Intron retention	EVM0020990
GWHBAOS00000076	14796010	14796090	+	Intron retention	EVM0020990
GWHBAOS00000076	14796376	14796474	+	Intron retention	EVM0020990
GWHBAOS00000076	14796376	14796543	+	Intron retention	EVM0020990
GWHBAOS00000076	14796474	14796543	+	Alternative 3' splice site	EVM0020990
GWHBAOS00000076	14817364	14817366	+	Alternative 5' splice site	EVM0015070
GWHBAOS00000076	14819001	14819008	+	Alternative 3' splice site	EVM0015070
GWHBAOS00000076	14820893	14820897	+	Alternative 5' splice site	EVM0015070
GWHBAOS00000076	14821410	14821415	+	Alternative 5' splice site	EVM0015070
GWHBAOS00000076	14821415	14821836	+	Intron retention	EVM0015070
GWHBAOS00000076	14821415	14821897	+	Intron retention	EVM0015070
GWHBAOS00000076	14821836	14821897	+	Alternative 3' splice site	EVM0015070
GWHBAOS00000076	14821836	14821961	+	Alternative 3' splice site	EVM0015070
GWHBAOS00000076	1482591	1482205	-	Intron retention	EVM0017594
GWHBAOS00000076	1483099	1482205	-	Intron retention	EVM0017594
GWHBAOS00000076	1483099	1482964	-	Intron retention	EVM0017594
GWHBAOS00000076	1484136	1483962	-	Intron retention	EVM0017594
GWHBAOS00000076	1484497	1484479	-	Alternative 3' splice site	EVM0017594
GWHBAOS00000076	1500632	1499431	-	Intron retention	EVM0006984
GWHBAOS00000076	1501253	1501249	-	Alternative 3' splice site	EVM0006984
GWHBAOS00000076	1505457	1505509	+	Alternative 3' splice site	EVM0028126
GWHBAOS00000076	15056465	15056566	+	Intron retention	EVM0027057
GWHBAOS00000076	15056465	15056577	+	Intron retention	EVM0027057
GWHBAOS00000076	15056566	15056577	+	Alternative 3' splice site	EVM0027057
GWHBAOS00000076	15146090	15146950	+	Intron retention	EVM0004180
GWHBAOS00000076	15147666	15147677	+	Alternative 5' splice site	EVM0004180
GWHBAOS00000076	15147666	15147781	+	Intron retention	EVM0004180
GWHBAOS00000076	15147677	15147781	+	Intron retention	EVM0004180
GWHBAOS00000076	15148021	15148029	+	Alternative 3' splice site	EVM0004180
GWHBAOS00000076	15148832	15148951	+	Intron retention	EVM0004180
GWHBAOS00000076	15164624	15164570	-	Exon skipping	EVM0039992
GWHBAOS00000076	15190780	15190682	-	Alternative 3' splice site	EVM0008672
GWHBAOS00000076	15235063	15235027	-	Alternative 5' splice site	EVM0032807
GWHBAOS00000076	15235233	15235027	-	Alternative 5' splice site	EVM0032807
GWHBAOS00000076	15235233	15235063	-	Alternative 5' splice site	EVM0032807
GWHBAOS00000076	15259252	15259351	+	Intron retention	EVM0028586
GWHBAOS00000076	15362052	15362154	+	Alternative 3' splice site	EVM0005116
GWHBAOS00000076	15420131	15420244	+	Alternative 5' splice site	EVM0042536
GWHBAOS00000076	15420131	15420331	+	Intron retention	EVM0042536
GWHBAOS00000076	15420244	15420331	+	Intron retention	EVM0042536
GWHBAOS00000076	15420501	15421185	+	Intron retention	EVM0042536
GWHBAOS00000076	15423461	15423804	+	Exon skipping	EVM0042536
GWHBAOS00000076	15424444	15424545	+	Alternative 5' splice site	EVM0042536
GWHBAOS00000076	15427276	15427273	-	Alternative 3' splice site	EVM0033502
GWHBAOS00000076	15496074	15496159	+	Exon skipping	EVM0023250
GWHBAOS00000076	15500710	15500779	+	Alternative 3' splice site	EVM0023250
GWHBAOS00000076	1560206	1560291	+	Alternative 3' splice site	EVM0014532
GWHBAOS00000076	15654844	15654715	-	Intron retention	EVM0013335
GWHBAOS00000076	15654896	15654844	-	Alternative 5' splice site	EVM0013335
GWHBAOS00000076	15656435	15656001	-	Exon skipping	EVM0013335
GWHBAOS00000076	15656548	15656001	-	Alternative 5' splice site	EVM0013335
GWHBAOS00000076	15656548	15656435	-	Intron retention	EVM0013335
GWHBAOS00000076	15656557	15656001	-	Alternative 5' splice site	EVM0013335
GWHBAOS00000076	15656557	15656435	-	Intron retention	EVM0013335
GWHBAOS00000076	15656557	15656548	-	Alternative 5' splice site	EVM0013335
GWHBAOS00000076	15657413	15656001	-	Mutually exclusive exon	EVM0013335
GWHBAOS00000076	15657413	15657336	-	Alternative 3' splice site	EVM0013335
GWHBAOS00000076	15658268	15656435	-	Intron retention	EVM0013335
GWHBAOS00000076	15658268	15657413	-	Intron retention	EVM0013335
GWHBAOS00000076	15658268	15658165	-	Alternative 5' splice site	EVM0013335
GWHBAOS00000076	15680532	15680637	+	Intron retention	ONT.659+EVM0006388|EVM0006388|EVM0006388+ONT.659
GWHBAOS00000076	15680575	15680671	+	Intron retention	EVM0006388|EVM0006388+ONT.659
GWHBAOS00000076	15680715	15680719	+	Alternative 5' splice site	EVM0006388
GWHBAOS00000076	15681278	15681300	+	Alternative 3' splice site	EVM0006388
GWHBAOS00000076	15687536	15686816	-	Intron retention	EVM0021934
GWHBAOS00000076	15689137	15689133	-	Alternative 5' splice site	EVM0021934
GWHBAOS00000076	15695345	15694927	-	Intron retention	EVM0034173
GWHBAOS00000076	15696078	15694927	-	Intron retention	EVM0034173
GWHBAOS00000076	15696078	15695502	-	Intron retention	EVM0034173
GWHBAOS00000076	15710390	15710542	+	Alternative 5' splice site	EVM0000058
GWHBAOS00000076	15921720	15921580	-	Intron retention	EVM0000343
GWHBAOS00000076	15921837	15921580	-	Intron retention	EVM0000343
GWHBAOS00000076	15921837	15921753	-	Intron retention	EVM0000343
GWHBAOS00000076	15923485	15923303	-	Alternative 3' splice site	EVM0000343
GWHBAOS00000076	15923488	15923303	-	Alternative 3' splice site	EVM0000343
GWHBAOS00000076	15923488	15923485	-	Alternative 3' splice site	EVM0000343
GWHBAOS00000076	1606614	1607153	+	Intron retention	EVM0001894
GWHBAOS00000076	1607549	1607563	+	Alternative 3' splice site	EVM0001894
GWHBAOS00000076	1608463	1610978	+	Exon skipping	EVM0001894
GWHBAOS00000076	1610548	1610562	+	Alternative 3' splice site	EVM0001894
GWHBAOS00000076	1612021	1612408	+	Exon skipping	EVM0001894
GWHBAOS00000076	1612408	1612565	+	Intron retention	EVM0001894
GWHBAOS00000076	16124546	16124618	+	Alternative 5' splice site	EVM0041088
GWHBAOS00000076	16125504	16125619	+	Intron retention	EVM0041088
GWHBAOS00000076	16126476	16126583	+	Intron retention	EVM0041088
GWHBAOS00000076	16284781	16285750	+	Intron retention	EVM0017392
GWHBAOS00000076	16286585	16286705	+	Exon skipping	EVM0017392
GWHBAOS00000076	16346941	16347159	+	Intron retention	EVM0023548
GWHBAOS00000076	16425756	16425132	-	Intron retention	EVM0036793
GWHBAOS00000076	16425935	16425918	-	Alternative 3' splice site	EVM0036793
GWHBAOS00000076	1674736	1674758	+	Alternative 3' splice site	EVM0023199
GWHBAOS00000076	16887251	16887277	+	Alternative 3' splice site	EVM0011027
GWHBAOS00000076	16887251	16887654	+	Mutually exclusive exon	EVM0011027
GWHBAOS00000076	16887251	16887655	+	Mutually exclusive exon	EVM0011027
GWHBAOS00000076	16887251	16887656	+	Mutually exclusive exon	EVM0011027
GWHBAOS00000076	16939515	16939601	+	Intron retention	EVM0004578
GWHBAOS00000076	16939515	16940407	+	Intron retention	EVM0004578
GWHBAOS00000076	16939664	16940407	+	Intron retention	EVM0004578
GWHBAOS00000076	1699659	1699088	-	Alternative 3' splice site	EVM0038614
GWHBAOS00000076	1700275	1700271	-	Alternative 3' splice site	EVM0038614
GWHBAOS00000076	1700281	1700271	-	Alternative 3' splice site	EVM0038614
GWHBAOS00000076	17004238	17004539	+	Alternative 3' splice site	EVM0016327
GWHBAOS00000076	1700542	1700507	-	Alternative 3' splice site	EVM0038614
GWHBAOS00000076	1700967	1700507	-	Intron retention	EVM0038614
GWHBAOS00000076	1700967	1700542	-	Intron retention	EVM0038614
GWHBAOS00000076	1701096	1700967	-	Exon skipping	EVM0038614
GWHBAOS00000076	17014850	17013485	-	Intron retention	EVM0036943
GWHBAOS00000076	17015159	17014850	-	Exon skipping	EVM0036943
GWHBAOS00000076	17041990	17041920	-	Exon skipping	EVM0001030
GWHBAOS00000076	17043435	17042747	-	Intron retention	EVM0001030
GWHBAOS00000076	17044742	17044361	-	Intron retention	EVM0001030
GWHBAOS00000076	1718007	1717062	-	Exon skipping	EVM0003556
GWHBAOS00000076	17279585	17279514	-	Exon skipping	EVM0008878
GWHBAOS00000076	17281264	17280949	-	Exon skipping	EVM0008878
GWHBAOS00000076	17314335	17314142	-	Intron retention	EVM0008362
GWHBAOS00000076	17314390	17314142	-	Alternative 3' splice site	EVM0008362
GWHBAOS00000076	17314390	17314335	-	Exon skipping	EVM0008362
GWHBAOS00000076	17314864	17314142	-	Intron retention	EVM0008362
GWHBAOS00000076	17314864	17314335	-	Alternative 5' splice site	EVM0008362
GWHBAOS00000076	17314864	17314390	-	Intron retention	EVM0008362
GWHBAOS00000076	17314897	17314335	-	Mutually exclusive exon	EVM0008362
GWHBAOS00000076	17401630	17401843	+	Intron retention	EVM0029042
GWHBAOS00000076	17409134	17408440	-	Intron retention	EVM0013457
GWHBAOS00000076	17409685	17408440	-	Alternative 3' splice site	EVM0013457
GWHBAOS00000076	17409685	17409127	-	Exon skipping	EVM0013457
GWHBAOS00000076	17409685	17409134	-	Exon skipping	EVM0013457
GWHBAOS00000076	17411421	17408440	-	Intron retention	EVM0013457
GWHBAOS00000076	17411421	17409685	-	Intron retention	EVM0013457
GWHBAOS00000076	17411878	17409685	-	Intron retention	EVM0013457
GWHBAOS00000076	17411878	17411491	-	Intron retention	EVM0013457
GWHBAOS00000076	17436273	17436298	+	Alternative 5' splice site	EVM0041972
GWHBAOS00000076	1747887	1747889	+	Alternative 3' splice site	EVM0022501
GWHBAOS00000076	1751279	1751360	+	Intron retention	EVM0022501
GWHBAOS00000076	17548378	17548296	-	Intron retention	EVM0020252
GWHBAOS00000076	1754901	1755009	+	Intron retention	EVM0022501
GWHBAOS00000076	17549125	17549121	-	Alternative 5' splice site	EVM0020252
GWHBAOS00000076	17591370	17591725	+	Intron retention	EVM0033734
GWHBAOS00000076	17592036	17592568	+	Intron retention	EVM0033734
GWHBAOS00000076	17592036	17592930	+	Intron retention	EVM0033734
GWHBAOS00000076	17592781	17592930	+	Intron retention	EVM0033734
GWHBAOS00000076	17644278	17643985	-	Intron retention	EVM0038029
GWHBAOS00000076	17674507	17674590	+	Alternative 3' splice site	EVM0026978
GWHBAOS00000076	17735354	17735337	-	Alternative 3' splice site	EVM0001849
GWHBAOS00000076	1804904	1805699	+	Intron retention	EVM0031670
GWHBAOS00000076	18089029	18089129	+	Intron retention	EVM0012103
GWHBAOS00000076	1813571	1814064	+	Intron retention	EVM0008691
GWHBAOS00000076	18142556	18142090	-	Intron retention	ONT.2271
GWHBAOS00000076	1815210	1815216	+	Alternative 5' splice site	EVM0008691
GWHBAOS00000076	18327137	18327046	-	Alternative 3' splice site	EVM0009524
GWHBAOS00000076	18328047	18327886	-	Exon skipping	EVM0009524
GWHBAOS00000076	18330615	18330610	-	Alternative 3' splice site	EVM0009524
GWHBAOS00000076	18393172	18393169	-	Alternative 3' splice site	EVM0024027
GWHBAOS00000076	18394008	18393921	-	Intron retention	EVM0024027
GWHBAOS00000076	18414949	18415231	+	Intron retention	EVM0018752
GWHBAOS00000076	18418283	18418290	+	Alternative 3' splice site	EVM0018752
GWHBAOS00000076	18441102	18440994	-	Alternative 3' splice site	EVM0007855
GWHBAOS00000076	18441102	18440999	-	Alternative 3' splice site	EVM0007855
GWHBAOS00000076	18441211	18440758	-	Intron retention	EVM0007855
GWHBAOS00000076	18441211	18440994	-	Intron retention	EVM0007855
GWHBAOS00000076	18441211	18441102	-	Intron retention	EVM0007855
GWHBAOS00000076	18448652	18448685	+	Alternative 3' splice site	EVM0035115
GWHBAOS00000076	18455725	18455721	-	Alternative 5' splice site	EVM0026275
GWHBAOS00000076	18458219	18458216	-	Alternative 3' splice site	EVM0026275
GWHBAOS00000076	18459362	18459356	-	Alternative 3' splice site	EVM0026275
GWHBAOS00000076	18460188	18458462	-	Intron retention	EVM0026275
GWHBAOS00000076	18460188	18459356	-	Intron retention	EVM0026275
GWHBAOS00000076	18460188	18459362	-	Intron retention	EVM0026275
GWHBAOS00000076	18492479	18492962	+	Intron retention	EVM0031278
GWHBAOS00000076	18492940	18492962	+	Alternative 3' splice site	EVM0031278
GWHBAOS00000076	18505052	18504996	-	Exon skipping	EVM0002520
GWHBAOS00000076	1858321	1858742	+	Intron retention	EVM0028468
GWHBAOS00000076	1864052	1863991	-	Exon skipping	EVM0033942
GWHBAOS00000076	1865818	1863825	-	Intron retention	EVM0033942
GWHBAOS00000076	1866222	1863825	-	Intron retention	EVM0033942
GWHBAOS00000076	1866222	1866099	-	Intron retention	EVM0033942
GWHBAOS00000076	1866229	1863825	-	Intron retention	EVM0033942
GWHBAOS00000076	1866229	1866099	-	Intron retention	EVM0033942
GWHBAOS00000076	1866229	1866222	-	Alternative 5' splice site	EVM0033942
GWHBAOS00000076	1867044	1863825	-	Intron retention	EVM0033942
GWHBAOS00000076	1867044	1866099	-	Intron retention	EVM0033942
GWHBAOS00000076	1867044	1866222	-	Alternative 5' splice site	EVM0033942
GWHBAOS00000076	1867044	1866229	-	Alternative 5' splice site	EVM0033942
GWHBAOS00000076	18683222	18683271	+	Alternative 5' splice site	EVM0031063
GWHBAOS00000076	18872801	18872732	-	Exon skipping	ONT.2286
GWHBAOS00000076	18872837	18872732	-	Exon skipping	ONT.2286
GWHBAOS00000076	18875253	18875248	-	Alternative 5' splice site	ONT.2286
GWHBAOS00000076	18875458	18875434	-	Exon skipping	ONT.2286
GWHBAOS00000076	19143401	19143476	+	Intron retention	EVM0008082
GWHBAOS00000076	19225499	19225523	+	Alternative 5' splice site	EVM0042548
GWHBAOS00000076	19225523	19225601	+	Intron retention	EVM0042548
GWHBAOS00000076	19261206	19261588	+	Intron retention	EVM0004453
GWHBAOS00000076	19261347	19261535	+	Intron retention	EVM0004453
GWHBAOS00000076	19261349	19261535	+	Intron retention	EVM0004453
GWHBAOS00000076	19262046	19262057	+	Alternative 5' splice site	EVM0004453
GWHBAOS00000076	19262057	19262620	+	Intron retention	EVM0004453
GWHBAOS00000076	19262057	19262952	+	Intron retention	EVM0004453
GWHBAOS00000076	19262620	19262791	+	Exon skipping	EVM0004453
GWHBAOS00000076	19323879	19323836	-	Alternative 3' splice site	EVM0013486
GWHBAOS00000076	19380671	19380676	+	Alternative 3' splice site	EVM0023279
GWHBAOS00000076	19386340	19386529	+	Intron retention	EVM0023279
GWHBAOS00000076	19386340	19386533	+	Intron retention	EVM0023279
GWHBAOS00000076	19386340	19386594	+	Intron retention	EVM0023279
GWHBAOS00000076	19386340	19386892	+	Alternative 5' splice site	EVM0023279
GWHBAOS00000076	19386340	19387049	+	Intron retention	EVM0023279
GWHBAOS00000076	19386529	19386594	+	Alternative 3' splice site	EVM0023279
GWHBAOS00000076	19386533	19386594	+	Alternative 3' splice site	EVM0023279
GWHBAOS00000076	19386594	19386892	+	Exon skipping	EVM0023279
GWHBAOS00000076	19386892	19387049	+	Intron retention	EVM0023279
GWHBAOS00000076	19387531	19387549	+	Alternative 3' splice site	EVM0023279
GWHBAOS00000076	19412635	19412641	+	Alternative 3' splice site	EVM0008756
GWHBAOS00000076	19626691	19626591	-	Intron retention	ONT.2297
GWHBAOS00000076	19724656	19724914	+	Exon skipping	EVM0022509
GWHBAOS00000076	19724914	19725911	+	Intron retention	EVM0022509
GWHBAOS00000076	19772150	19772243	+	Intron retention	EVM0001566
GWHBAOS00000076	19772150	19772769	+	Intron retention	EVM0001566
GWHBAOS00000076	19772439	19772769	+	Intron retention	EVM0001566
GWHBAOS00000076	1978639	1978551	-	Intron retention	EVM0026938
GWHBAOS00000076	19854327	19854436	+	Intron retention	EVM0014374
GWHBAOS00000076	1988829	1988813	-	Alternative 3' splice site	EVM0022317
GWHBAOS00000076	1991640	1991629	-	Alternative 3' splice site	EVM0022317
GWHBAOS00000076	19993086	19992957	-	Intron retention	ONT.2305
GWHBAOS00000076	20010325	20010481	+	Exon skipping	EVM0032249
GWHBAOS00000076	20037945	20037744	-	Intron retention	EVM0041807
GWHBAOS00000076	20107179	20107176	-	Alternative 3' splice site	EVM0002723
GWHBAOS00000076	20107450	20107350	-	Intron retention	EVM0002723
GWHBAOS00000076	20107616	20107350	-	Intron retention	EVM0002723
GWHBAOS00000076	20107616	20107523	-	Intron retention	EVM0002723
GWHBAOS00000076	20126267	20126046	-	Alternative 3' splice site	EVM0007014
GWHBAOS00000076	20126388	20126046	-	Intron retention	EVM0007014
GWHBAOS00000076	20142250	20142531	+	Intron retention	EVM0037437
GWHBAOS00000076	2038510	2038421	-	Intron retention	EVM0012170
GWHBAOS00000076	20528314	20528328	+	Alternative 3' splice site	EVM0010254
GWHBAOS00000076	20546153	20546207	+	Exon skipping	EVM0033165
GWHBAOS00000076	20549914	20550092	+	Alternative 3' splice site	EVM0033165
GWHBAOS00000076	20554380	20554264	-	Intron retention	EVM0035259
GWHBAOS00000076	20554602	20554586	-	Alternative 3' splice site	EVM0035259
GWHBAOS00000076	20564455	20564540	+	Alternative 3' splice site	EVM0006239
GWHBAOS00000076	20728371	20728620	+	Intron retention	EVM0038817
GWHBAOS00000076	20728620	20728675	+	Alternative 3' splice site	EVM0038817
GWHBAOS00000076	20728620	20728682	+	Alternative 3' splice site	EVM0038817
GWHBAOS00000076	20728675	20728682	+	Alternative 3' splice site	EVM0038817
GWHBAOS00000076	21131809	21131696	-	Intron retention	EVM0031958
GWHBAOS00000076	21131938	21131696	-	Alternative 3' splice site	EVM0031958
GWHBAOS00000076	21131938	21131809	-	Exon skipping	EVM0031958
GWHBAOS00000076	21132038	21131696	-	Intron retention	EVM0031958
GWHBAOS00000076	21132038	21131938	-	Intron retention	EVM0031958
GWHBAOS00000076	21132644	21132444	-	Intron retention	EVM0031958
GWHBAOS00000076	21188338	21188193	-	Intron retention	EVM0034822
GWHBAOS00000076	21193390	21193286	-	Intron retention	EVM0024053
GWHBAOS00000076	21193390	21193290	-	Intron retention	EVM0024053
GWHBAOS00000076	21194346	21194292	-	Alternative 3' splice site	EVM0024053
GWHBAOS00000076	21195761	21195744	-	Alternative 3' splice site	EVM0024053
GWHBAOS00000076	21196229	21196217	-	Alternative 5' splice site	EVM0024053
GWHBAOS00000076	2120809	2120723	-	Intron retention	EVM0027934
GWHBAOS00000076	21318735	21318654	-	Intron retention	EVM0013638
GWHBAOS00000076	21349019	21349071	+	Intron retention	EVM0011507
GWHBAOS00000076	21349410	21349462	+	Exon skipping	EVM0011507
GWHBAOS00000076	21350170	21350286	+	Intron retention	EVM0011507
GWHBAOS00000076	21350170	21350346	+	Alternative 5' splice site	EVM0011507
GWHBAOS00000076	21350170	21350481	+	Intron retention	EVM0011507
GWHBAOS00000076	21350170	21350635	+	Alternative 5' splice site	EVM0011507
GWHBAOS00000076	21350170	21350826	+	Intron retention	EVM0011507
GWHBAOS00000076	21350170	21351443	+	Intron retention	EVM0011507
GWHBAOS00000076	21350170	21351933	+	Intron retention	EVM0011507
GWHBAOS00000076	21350170	21352187	+	Intron retention	EVM0011507
GWHBAOS00000076	21350286	21350346	+	Exon skipping	EVM0011507
GWHBAOS00000076	21350286	21350635	+	Mutually exclusive exon|Exon skipping	EVM0011507
GWHBAOS00000076	21350346	21350481	+	Intron retention	EVM0011507
GWHBAOS00000076	21350346	21350826	+	Intron retention	EVM0011507
GWHBAOS00000076	21350481	21350635	+	Exon skipping	EVM0011507
GWHBAOS00000076	21350635	21350826	+	Intron retention	EVM0011507
GWHBAOS00000076	21350919	21350939	+	Alternative 5' splice site	EVM0011507
GWHBAOS00000076	21350939	21351443	+	Intron retention	EVM0011507
GWHBAOS00000076	21351344	21351348	+	Alternative 5' splice site	EVM0011507
GWHBAOS00000076	21351507	21351933	+	Intron retention	EVM0011507
GWHBAOS00000076	21351507	21352684	+	Intron retention	EVM0011507
GWHBAOS00000076	2135194	2135283	+	Intron retention	EVM0035332
GWHBAOS00000076	21352127	21352187	+	Intron retention	EVM0011507
GWHBAOS00000076	21352127	21352664	+	Intron retention	EVM0011507
GWHBAOS00000076	21352547	21352684	+	Intron retention	EVM0011507
GWHBAOS00000076	21353526	21353541	+	Alternative 3' splice site	EVM0011507
GWHBAOS00000076	21353738	21353819	+	Exon skipping	EVM0011507
GWHBAOS00000076	21400714	21400295	-	Intron retention	ONT.2337
GWHBAOS00000076	21432446	21432542	+	Intron retention	EVM0015152
GWHBAOS00000076	21511531	21511337	-	Exon skipping	EVM0015954
GWHBAOS00000076	21511531	21511404	-	Alternative 3' splice site	EVM0015954
GWHBAOS00000076	21518748	21519010	+	Intron retention	EVM0007150
GWHBAOS00000076	21519298	21519311	+	Alternative 3' splice site	EVM0007150
GWHBAOS00000076	21519298	21519312	+	Alternative 3' splice site	EVM0007150
GWHBAOS00000076	21522708	21522644	-	Intron retention	EVM0011886
GWHBAOS00000076	2178109	2178120	+	Alternative 3' splice site	EVM0019531
GWHBAOS00000076	21793668	21793672	+	Alternative 5' splice site	EVM0018607
GWHBAOS00000076	2180905	2180921	+	Alternative 3' splice site	EVM0019531
GWHBAOS00000076	21820747	21820701	-	Alternative 3' splice site	EVM0023383
GWHBAOS00000076	21821295	21821290	-	Alternative 3' splice site	EVM0023383
GWHBAOS00000076	21887599	21887672	+	Intron retention	EVM0017884
GWHBAOS00000076	21891178	21891577	+	Intron retention	EVM0017884
GWHBAOS00000076	2190511	2190599	+	Intron retention	EVM0029826
GWHBAOS00000076	21942841	21942707	-	Alternative 5' splice site	EVM0008421
GWHBAOS00000076	21942891	21942707	-	Exon skipping	EVM0008421
GWHBAOS00000076	21942891	21942841	-	Exon skipping	EVM0008421
GWHBAOS00000076	21960065	21960048	-	Alternative 3' splice site	EVM0014937
GWHBAOS00000076	22064566	22064527	-	Alternative 5' splice site	EVM0037488
GWHBAOS00000076	22088997	22088776	-	Intron retention	EVM0010135
GWHBAOS00000076	22092895	22092887	-	Alternative 3' splice site	EVM0010135
GWHBAOS00000076	22214812	22215548	+	Intron retention	EVM0035260
GWHBAOS00000076	22215646	22216236	+	Intron retention	EVM0035260
GWHBAOS00000076	22221843	22221852	+	Alternative 5' splice site	EVM0029150
GWHBAOS00000076	22279021	22279346	+	Exon skipping	ONT.813
GWHBAOS00000076	22279021	22279364	+	Exon skipping	ONT.813
GWHBAOS00000076	22279021	22279648	+	Alternative 3' splice site	ONT.813
GWHBAOS00000076	22279139	22279245	+	Intron retention	ONT.813
GWHBAOS00000076	22279139	22279648	+	Intron retention	ONT.813
GWHBAOS00000076	22279346	22279364	+	Alternative 5' splice site	ONT.813
GWHBAOS00000076	22279364	22279648	+	Intron retention	ONT.813
GWHBAOS00000076	22337648	22337534	-	Intron retention	EVM0001101
GWHBAOS00000076	22408509	22408632	+	Intron retention	EVM0023231
GWHBAOS00000076	22517192	22518487	+	Intron retention	EVM0024697
GWHBAOS00000076	22518639	22518756	+	Intron retention	EVM0024697
GWHBAOS00000076	22522808	22523390	+	Intron retention	EVM0019985
GWHBAOS00000076	22559550	22559878	+	Intron retention	EVM0026559
GWHBAOS00000076	22559710	22559878	+	Intron retention	EVM0026559
GWHBAOS00000076	22704207	22704286	+	Intron retention	EVM0040403
GWHBAOS00000076	22973270	22973361	+	Intron retention	EVM0038613
GWHBAOS00000076	22981011	22981008	-	Alternative 3' splice site	EVM0040346
GWHBAOS00000076	22981252	22981008	-	Intron retention	EVM0040346
GWHBAOS00000076	22981252	22981011	-	Intron retention	EVM0040346
GWHBAOS00000076	23034731	23034894	+	Intron retention	EVM0035759
GWHBAOS00000076	2316416	2316404	-	Alternative 3' splice site	EVM0002459
GWHBAOS00000076	23177659	23176706	-	Intron retention	EVM0018844
GWHBAOS00000076	23219926	23219586	-	Alternative 3' splice site	EVM0039223
GWHBAOS00000076	23219926	23219829	-	Exon skipping	EVM0039223
GWHBAOS00000076	2334348	2334271	-	Intron retention	EVM0007153
GWHBAOS00000076	2334484	2334271	-	Alternative 3' splice site	EVM0007153
GWHBAOS00000076	2334484	2334348	-	Exon skipping	EVM0007153
GWHBAOS00000076	23357332	23357201	-	Exon skipping	EVM0031316
GWHBAOS00000076	23357965	23357820	-	Intron retention	EVM0031316
GWHBAOS00000076	23358015	23357201	-	Exon skipping	EVM0031316
GWHBAOS00000076	23358015	23357710	-	Exon skipping	EVM0031316
GWHBAOS00000076	23359222	23359149	-	Alternative 5' splice site	EVM0031316
GWHBAOS00000076	23411586	23411572	-	Alternative 3' splice site	EVM0019523
GWHBAOS00000076	23494517	23494589	+	Exon skipping	EVM0012042|ONT.847
GWHBAOS00000076	23512554	23513161	+	Intron retention	EVM0019703
GWHBAOS00000076	23512993	23513049	+	Exon skipping	EVM0019703
GWHBAOS00000076	23610808	23610993	+	Alternative 3' splice site	EVM0042371
GWHBAOS00000076	23927862	23927898	+	Exon skipping	EVM0001561
GWHBAOS00000076	2394207	2395544	+	Intron retention	EVM0031505
GWHBAOS00000076	2394207	2395718	+	Intron retention	EVM0031505
GWHBAOS00000076	2394207	2395729	+	Intron retention	EVM0031505
GWHBAOS00000076	2395544	2395642	+	Exon skipping	EVM0031505
GWHBAOS00000076	2395718	2395729	+	Alternative 3' splice site	EVM0031505
GWHBAOS00000076	23972649	23972638	-	Alternative 3' splice site	EVM0013748
GWHBAOS00000076	24171271	24171152	-	Alternative 3' splice site	ONT.2414
GWHBAOS00000076	24171271	24171242	-	Alternative 3' splice site	ONT.2414
GWHBAOS00000076	24171300	24171152	-	Alternative 3' splice site	ONT.2414
GWHBAOS00000076	24171300	24171271	-	Alternative 3' splice site	ONT.2414
GWHBAOS00000076	24193476	24193193	-	Alternative 5' splice site	ONT.2416
GWHBAOS00000076	24193532	24193193	-	Exon skipping	ONT.2416
GWHBAOS00000076	24193532	24193476	-	Exon skipping	ONT.2416
GWHBAOS00000076	24203444	24202942	-	Alternative 3' splice site	EVM0020412
GWHBAOS00000076	24239948	24239914	-	Alternative 3' splice site	EVM0037961
GWHBAOS00000076	24245247	24245331	+	Alternative 5' splice site	EVM0037212
GWHBAOS00000076	24246558	24246705	+	Intron retention	EVM0037212
GWHBAOS00000076	24261955	24262256	+	Alternative 5' splice site	EVM0015616
GWHBAOS00000076	24262080	24262256	+	Exon skipping	EVM0015616
GWHBAOS00000076	2432374	2432452	+	Intron retention	EVM0017682
GWHBAOS00000076	24617779	24616686	-	Alternative 3' splice site	EVM0015159
GWHBAOS00000076	24651615	24651865	+	Alternative 5' splice site	EVM0011389
GWHBAOS00000076	24651615	24651956	+	Intron retention	EVM0011389
GWHBAOS00000076	24651865	24651956	+	Intron retention	EVM0011389
GWHBAOS00000076	24652023	24652034	+	Alternative 5' splice site	EVM0011389
GWHBAOS00000076	24660554	24660663	+	Intron retention	ONT.883
GWHBAOS00000076	24681118	24681236	+	Intron retention	EVM0013888
GWHBAOS00000076	24723026	24723087	+	Exon skipping	EVM0031845
GWHBAOS00000076	24723537	24723640	+	Alternative 3' splice site	EVM0031845
GWHBAOS00000076	24738292	24738389	+	Intron retention	EVM0002256
GWHBAOS00000076	24738773	24740582	+	Alternative 5' splice site	EVM0002256
GWHBAOS00000076	24738773	24740777	+	Intron retention	EVM0002256
GWHBAOS00000076	24740582	24740777	+	Intron retention	EVM0002256
GWHBAOS00000076	2474682	2472609	-	Intron retention	EVM0036771
GWHBAOS00000076	24792017	24792065	+	Intron retention	EVM0042507
GWHBAOS00000076	24842587	24843390	+	Intron retention	ONT.895
GWHBAOS00000076	24842587	24843412	+	Intron retention	ONT.895
GWHBAOS00000076	24843390	24843412	+	Alternative 3' splice site	ONT.895
GWHBAOS00000076	2491024	2491028	+	Alternative 5' splice site	EVM0013209
GWHBAOS00000076	25090951	25091078	+	Intron retention	EVM0009669
GWHBAOS00000076	25090970	25091078	+	Intron retention	EVM0009669
GWHBAOS00000076	2512875	2510792	-	Intron retention	EVM0030764
GWHBAOS00000076	2512875	2512664	-	Intron retention	EVM0030764
GWHBAOS00000076	2517037	2517026	-	Alternative 5' splice site	ONT.1976
GWHBAOS00000076	25235177	25235215	+	Alternative 3' splice site	EVM0018553
GWHBAOS00000076	25424464	25424135	-	Alternative 3' splice site	EVM0003276
GWHBAOS00000076	25669443	25669140	-	Intron retention	EVM0011225
GWHBAOS00000076	25741805	25741678	-	Intron retention	ONT.2461
GWHBAOS00000076	25873863	25873995	+	Exon skipping	ONT.926
GWHBAOS00000076	25873863	25874204	+	Alternative 3' splice site	ONT.926
GWHBAOS00000076	25873995	25874204	+	Intron retention	ONT.926
GWHBAOS00000076	25874710	25874715	+	Alternative 3' splice site	ONT.926
GWHBAOS00000076	25876085	25876111	+	Alternative 3' splice site	ONT.926
GWHBAOS00000076	25876111	25876160	+	Exon skipping	ONT.926
GWHBAOS00000076	25877160	25877239	+	Alternative 3' splice site	ONT.926
GWHBAOS00000076	25877299	25877323	+	Alternative 5' splice site	ONT.926
GWHBAOS00000076	25877299	25877440	+	Intron retention	ONT.926
GWHBAOS00000076	25877323	25877440	+	Intron retention	ONT.926
GWHBAOS00000076	25881750	25881882	+	Alternative 3' splice site	EVM0011764
GWHBAOS00000076	26004772	26004679	-	Alternative 3' splice site	EVM0023483
GWHBAOS00000076	26129481	26129637	+	Intron retention	EVM0004948
GWHBAOS00000076	26141836	26141968	+	Alternative 3' splice site	EVM0020253
GWHBAOS00000076	26198244	26197566	-	Exon skipping	ONT.2471
GWHBAOS00000076	26208216	26207952	-	Intron retention	EVM0021505
GWHBAOS00000076	26208690	26207952	-	Intron retention	EVM0021505
GWHBAOS00000076	26208690	26208478	-	Intron retention	EVM0021505
GWHBAOS00000076	26244039	26243139	-	Intron retention	EVM0020016
GWHBAOS00000076	26244425	26243139	-	Intron retention	EVM0020016
GWHBAOS00000076	26244425	26244141	-	Intron retention	EVM0020016
GWHBAOS00000076	26250773	26250680	-	Alternative 3' splice site	EVM0033409
GWHBAOS00000076	26273404	26273697	+	Intron retention	EVM0014124
GWHBAOS00000076	26273404	26273868	+	Intron retention	EVM0014124
GWHBAOS00000076	26273769	26273868	+	Intron retention	EVM0014124
GWHBAOS00000076	26274530	26274725	+	Intron retention	EVM0014124
GWHBAOS00000076	26275009	26275013	+	Alternative 5' splice site	EVM0014124
GWHBAOS00000076	26314927	26315008	+	Intron retention	EVM0007326
GWHBAOS00000076	26416378	26416348	-	Alternative 5' splice site	EVM0016487
GWHBAOS00000076	2643176	2643326	+	Intron retention	EVM0019847
GWHBAOS00000076	26464588	26464704	+	Intron retention	EVM0031055
GWHBAOS00000076	26466065	26466074	+	Alternative 3' splice site	EVM0031055
GWHBAOS00000076	26504083	26504119	+	Alternative 5' splice site	EVM0009659
GWHBAOS00000076	2653851	2654083	+	Intron retention	EVM0019847
GWHBAOS00000076	26581096	26581087	-	Alternative 5' splice site	EVM0016821
GWHBAOS00000076	26582279	26581172	-	Intron retention	EVM0016821
GWHBAOS00000076	26584385	26584216	-	Intron retention	EVM0042092
GWHBAOS00000076	26584517	26584216	-	Intron retention	EVM0042092|EVM0016821+EVM0042092
GWHBAOS00000076	26584517	26584385	-	Alternative 5' splice site	EVM0042092
GWHBAOS00000076	26585489	26585475	-	Alternative 3' splice site	EVM0042092
GWHBAOS00000076	26588355	26588144	-	Intron retention	EVM0031536
GWHBAOS00000076	26588381	26588144	-	Intron retention	EVM0031536
GWHBAOS00000076	26588381	26588355	-	Alternative 5' splice site	EVM0031536
GWHBAOS00000076	26619042	26619130	+	Exon skipping	EVM0003759
GWHBAOS00000076	26619042	26619134	+	Exon skipping	EVM0003759
GWHBAOS00000076	26619042	26619159	+	Exon skipping	EVM0003759
GWHBAOS00000076	26619130	26619159	+	Alternative 5' splice site	EVM0003759
GWHBAOS00000076	26639848	26639787	-	Exon skipping	EVM0013683
GWHBAOS00000076	26650133	26650100	-	Alternative 3' splice site	EVM0039606
GWHBAOS00000076	26650148	26650100	-	Alternative 3' splice site	EVM0039606
GWHBAOS00000076	26650148	26650133	-	Alternative 3' splice site	EVM0039606
GWHBAOS00000076	26650288	26650100	-	Intron retention	EVM0039606
GWHBAOS00000076	26650288	26650148	-	Intron retention	EVM0039606
GWHBAOS00000076	26651525	26651520	-	Alternative 3' splice site	EVM0039606
GWHBAOS00000076	26788303	26788492	+	Intron retention	EVM0013780
GWHBAOS00000076	26856719	26856855	+	Intron retention	EVM0006900
GWHBAOS00000076	26865394	26865421	+	Alternative 3' splice site	EVM0000288
GWHBAOS00000076	26958964	26958534	-	Intron retention	EVM0042495
GWHBAOS00000076	26958964	26958761	-	Intron retention	EVM0042495
GWHBAOS00000076	27033716	27033926	+	Intron retention	EVM0012021
GWHBAOS00000076	27080584	27080387	-	Exon skipping	EVM0018916
GWHBAOS00000076	27080952	27080263	-	Intron retention	EVM0018916
GWHBAOS00000076	27083692	27083811	+	Alternative 5' splice site	EVM0030703
GWHBAOS00000076	27084031	27084102	+	Intron retention	EVM0030703
GWHBAOS00000076	27088263	27088344	+	Intron retention	EVM0003254
GWHBAOS00000076	27091853	27091864	+	Alternative 5' splice site	EVM0027885
GWHBAOS00000076	27093518	27093632	+	Intron retention	EVM0027885
GWHBAOS00000076	27097242	27097434	+	Alternative 3' splice site	EVM0037102
GWHBAOS00000076	27113040	27113716	+	Intron retention	EVM0017045
GWHBAOS00000076	2711805	2711815	+	Alternative 3' splice site	EVM0028216
GWHBAOS00000076	27122806	27122717	-	Intron retention	EVM0033142
GWHBAOS00000076	27122973	27122888	-	Intron retention	EVM0033142
GWHBAOS00000076	27123396	27123177	-	Intron retention	EVM0033142
GWHBAOS00000076	27136425	27136386	-	Alternative 5' splice site	EVM0002522
GWHBAOS00000076	27145988	27146177	+	Intron retention	EVM0024057
GWHBAOS00000076	27152792	27152713	-	Alternative 3' splice site	EVM0036265
GWHBAOS00000076	27152925	27152907	-	Alternative 5' splice site	EVM0036265
GWHBAOS00000076	27180900	27180002	-	Intron retention	EVM0019790
GWHBAOS00000076	27193052	27193064	+	Alternative 3' splice site	EVM0034110
GWHBAOS00000076	27193305	27193515	+	Alternative 3' splice site	EVM0034110
GWHBAOS00000076	2719665	2719655	-	Alternative 3' splice site	EVM0036828
GWHBAOS00000076	2719821	2719660	-	Intron retention	EVM0036828
GWHBAOS00000076	27213427	27213481	+	Exon skipping	EVM0002068
GWHBAOS00000076	27214142	27214162	+	Alternative 5' splice site	EVM0002068
GWHBAOS00000076	27214162	27214278	+	Intron retention	EVM0002068
GWHBAOS00000076	27222599	27222471	-	Exon skipping	EVM0019697
GWHBAOS00000076	27246131	27246138	+	Alternative 3' splice site	EVM0021007
GWHBAOS00000076	27247078	27247186	+	Intron retention	EVM0021007
GWHBAOS00000076	27247186	27247237	+	Alternative 3' splice site	EVM0021007
GWHBAOS00000076	2725452	2725549	+	Alternative 3' splice site	EVM0036812
GWHBAOS00000076	27262997	27262963	-	Alternative 5' splice site	EVM0014606
GWHBAOS00000076	2735066	2735238	+	Exon skipping	EVM0017268
GWHBAOS00000076	27351125	27351028	-	Intron retention	EVM0022724
GWHBAOS00000076	2736398	2736492	+	Alternative 5' splice site	EVM0017268
GWHBAOS00000076	27380580	27381460	+	Alternative 3' splice site	EVM0014781
GWHBAOS00000076	27380599	27381477	+	Intron retention	EVM0014781
GWHBAOS00000076	27381471	27381477	+	Alternative 3' splice site	EVM0014781
GWHBAOS00000076	27381608	27381612	+	Alternative 5' splice site	EVM0014781
GWHBAOS00000076	27381756	27381760	+	Alternative 5' splice site	EVM0014781
GWHBAOS00000076	27381756	27381762	+	Alternative 5' splice site	EVM0014781
GWHBAOS00000076	27382234	27382827	+	Intron retention	EVM0014781
GWHBAOS00000076	27382323	27382550	+	Exon skipping	EVM0014781
GWHBAOS00000076	27388651	27388656	+	Alternative 3' splice site	EVM0033464
GWHBAOS00000076	27388721	27388868	+	Alternative 5' splice site	EVM0033464
GWHBAOS00000076	27389017	27389095	+	Intron retention	EVM0033464
GWHBAOS00000076	27410323	27410398	+	Intron retention	EVM0029390
GWHBAOS00000076	27435209	27436421	+	Intron retention	EVM0005093
GWHBAOS00000076	27437177	27437265	+	Intron retention	EVM0020053
GWHBAOS00000076	2761491	2761408	-	Exon skipping	EVM0038938
GWHBAOS00000076	27742971	27742966	-	Alternative 5' splice site	EVM0014392
GWHBAOS00000076	2774482	2774372	-	Exon skipping	EVM0002024
GWHBAOS00000076	27753087	27752981	-	Intron retention	EVM0009633
GWHBAOS00000076	27753594	27753141	-	Intron retention	EVM0009633
GWHBAOS00000076	27753594	27753321	-	Intron retention	EVM0009633
GWHBAOS00000076	2775768	2774372	-	Exon skipping	EVM0002024
GWHBAOS00000076	2775768	2775685	-	Exon skipping	EVM0002024
GWHBAOS00000076	27802940	27803068	+	Intron retention	EVM0038017
GWHBAOS00000076	27807998	27807914	-	Alternative 3' splice site	EVM0000354
GWHBAOS00000076	27808188	27807914	-	Intron retention	EVM0000354
GWHBAOS00000076	27808188	27807998	-	Intron retention	EVM0000354
GWHBAOS00000076	27808272	27808267	-	Alternative 3' splice site	EVM0000354
GWHBAOS00000076	27808764	27808676	-	Intron retention	EVM0000354
GWHBAOS00000076	27808776	27808676	-	Intron retention	EVM0000354
GWHBAOS00000076	27808776	27808764	-	Alternative 5' splice site	EVM0000354
GWHBAOS00000076	27811139	27811128	-	Alternative 5' splice site	EVM0001914
GWHBAOS00000076	27826820	27827215	+	Intron retention	EVM0029748
GWHBAOS00000076	27827993	27828307	+	Intron retention	EVM0029748
GWHBAOS00000076	27866332	27866415	+	Alternative 3' splice site	EVM0037780
GWHBAOS00000076	27868386	27869224	+	Exon skipping	EVM0004352
GWHBAOS00000076	27868386	27869252	+	Exon skipping	EVM0004352
GWHBAOS00000076	27869224	27869252	+	Alternative 5' splice site	EVM0004352
GWHBAOS00000076	27875429	27875894	+	Intron retention	EVM0018747
GWHBAOS00000076	27885268	27885375	+	Exon skipping	EVM0009328
GWHBAOS00000076	27885268	27885730	+	Alternative 3' splice site	EVM0009328
GWHBAOS00000076	27885315	27885733	+	Intron retention	EVM0009328
GWHBAOS00000076	27906591	27906529	-	Exon skipping	EVM0009584
GWHBAOS00000076	27906591	27906535	-	Exon skipping	EVM0009584
GWHBAOS00000076	27906596	27906529	-	Exon skipping	EVM0009584
GWHBAOS00000076	27906596	27906535	-	Mutually exclusive exon	EVM0009584
GWHBAOS00000076	27906601	27906529	-	Mutually exclusive exon	EVM0009584
GWHBAOS00000076	27906601	27906535	-	Exon skipping	EVM0009584
GWHBAOS00000076	27906601	27906591	-	Alternative 3' splice site	EVM0009584
GWHBAOS00000076	27906671	27906401	-	Intron retention	EVM0009584
GWHBAOS00000076	27906699	27906435	-	Alternative 3' splice site	EVM0009584
GWHBAOS00000076	27907158	27906435	-	Intron retention	EVM0009584
GWHBAOS00000076	27907165	27906401	-	Intron retention	EVM0009584
GWHBAOS00000076	27907165	27906435	-	Intron retention	EVM0009584
GWHBAOS00000076	27907165	27906699	-	Intron retention	EVM0009584
GWHBAOS00000076	27907905	27907902	-	Alternative 3' splice site	EVM0009584
GWHBAOS00000076	27931400	27931361	-	Alternative 5' splice site	EVM0037669
GWHBAOS00000076	27931401	27931361	-	Alternative 5' splice site	EVM0037669
GWHBAOS00000076	27972263	27972434	+	Intron retention	EVM0011487
GWHBAOS00000076	28144136	28144619	+	Intron retention	EVM0014333
GWHBAOS00000076	28146742	28146614	-	Intron retention	EVM0002910
GWHBAOS00000076	28147101	28147092	-	Alternative 5' splice site	EVM0002910
GWHBAOS00000076	28189011	28188999	-	Alternative 3' splice site	EVM0009395
GWHBAOS00000076	28189018	28188999	-	Alternative 3' splice site	EVM0009395
GWHBAOS00000076	2820085	2821420	+	Intron retention	EVM0028198
GWHBAOS00000076	28209445	28209301	-	Intron retention	EVM0041895
GWHBAOS00000076	2821981	2822063	+	Exon skipping	EVM0028198
GWHBAOS00000076	28224900	28223964	-	Intron retention	EVM0024514
GWHBAOS00000076	28228481	28228699	+	Intron retention	EVM0041766
GWHBAOS00000076	28238390	28238455	+	Intron retention	EVM0019788
GWHBAOS00000076	28294845	28294973	+	Intron retention	EVM0035651
GWHBAOS00000076	28295050	28295055	+	Alternative 5' splice site	EVM0035651
GWHBAOS00000076	28296643	28296910	+	Intron retention	EVM0035651
GWHBAOS00000076	28296998	28297253	+	Intron retention	EVM0035651
GWHBAOS00000076	28297685	28298300	+	Intron retention	EVM0035651
GWHBAOS00000076	28299641	28299645	+	Alternative 5' splice site	EVM0035651
GWHBAOS00000076	28309256	28309253	-	Alternative 3' splice site	EVM0010338
GWHBAOS00000076	28325651	28325330	-	Intron retention	EVM0012888
GWHBAOS00000076	2833323	2833277	-	Alternative 3' splice site	EVM0003959
GWHBAOS00000076	28348174	28348168	-	Alternative 3' splice site	EVM0039844
GWHBAOS00000076	28350202	28350130	-	Intron retention	EVM0039844
GWHBAOS00000076	28358032	28358118	+	Intron retention	EVM0003887
GWHBAOS00000076	28359102	28359514	+	Intron retention	EVM0003887
GWHBAOS00000076	28367218	28366904	-	Intron retention	EVM0029847
GWHBAOS00000076	28388089	28388171	+	Intron retention	EVM0003709
GWHBAOS00000076	2842357	2842452	+	Intron retention	EVM0019533
GWHBAOS00000076	2842357	2842490	+	Intron retention	EVM0019533
GWHBAOS00000076	2842357	2842560	+	Alternative 5' splice site	EVM0019533
GWHBAOS00000076	2842452	2842490	+	Alternative 3' splice site	EVM0019533
GWHBAOS00000076	2842452	2842560	+	Exon skipping|Mutually exclusive exon	EVM0019533
GWHBAOS00000076	2842452	2842607	+	Mutually exclusive exon|Exon skipping	EVM0019533
GWHBAOS00000076	2842490	2842560	+	Exon skipping	EVM0019533
GWHBAOS00000076	2842490	2842607	+	Exon skipping	EVM0019533
GWHBAOS00000076	2842490	2843548	+	Alternative 3' splice site	EVM0019533
GWHBAOS00000076	2842560	2842607	+	Alternative 5' splice site	EVM0019533
GWHBAOS00000076	2842560	2843548	+	Intron retention	EVM0019533
GWHBAOS00000076	2842607	2843548	+	Intron retention	EVM0019533
GWHBAOS00000076	2843548	2843553	+	Alternative 3' splice site	EVM0019533
GWHBAOS00000076	28445381	28445295	-	Alternative 3' splice site	EVM0029242
GWHBAOS00000076	28460550	28460563	+	Alternative 3' splice site	EVM0003296
GWHBAOS00000076	28526405	28526400	-	Alternative 5' splice site	EVM0017730
GWHBAOS00000076	28545581	28545380	-	Intron retention	EVM0036668
GWHBAOS00000076	28613296	28613209	-	Exon skipping	EVM0010849
GWHBAOS00000076	28614355	28614294	-	Exon skipping	EVM0010849
GWHBAOS00000076	28695887	28695865	-	Exon skipping	EVM0002675
GWHBAOS00000076	28743292	28743331	+	Alternative 3' splice site	EVM0007432
GWHBAOS00000076	28743292	28743354	+	Exon skipping	EVM0007432
GWHBAOS00000076	28743292	28743745	+	Exon skipping	EVM0007432
GWHBAOS00000076	28743292	28745052	+	Exon skipping	EVM0007432
GWHBAOS00000076	28743331	28743354	+	Exon skipping	EVM0007432
GWHBAOS00000076	28743331	28743745	+	Exon skipping	EVM0007432
GWHBAOS00000076	28743331	28745052	+	Exon skipping	EVM0007432
GWHBAOS00000076	28743714	28743745	+	Exon skipping	EVM0007432
GWHBAOS00000076	28743714	28743897	+	Exon skipping	EVM0007432
GWHBAOS00000076	28743714	28745052	+	Exon skipping	EVM0007432
GWHBAOS00000076	28743829	28743835	+	Alternative 3' splice site	EVM0007432
GWHBAOS00000076	28743829	28745052	+	Exon skipping	EVM0007432
GWHBAOS00000076	28745028	28745052	+	Exon skipping	EVM0007432
GWHBAOS00000076	28745028	28745394	+	Alternative 3' splice site	EVM0007432
GWHBAOS00000076	28812417	28812659	+	Intron retention	EVM0030938
GWHBAOS00000076	28816397	28816332	-	Alternative 3' splice site	EVM0011605
GWHBAOS00000076	28840730	28840747	+	Alternative 3' splice site	EVM0027130
GWHBAOS00000076	28919372	28919442	+	Alternative 3' splice site	EVM0031983
GWHBAOS00000076	29034612	29034543	-	Intron retention	EVM0024099
GWHBAOS00000076	29039521	29039626	+	Intron retention	EVM0012513
GWHBAOS00000076	29039626	29039696	+	Alternative 3' splice site	EVM0012513
GWHBAOS00000076	29040288	29040412	+	Intron retention	EVM0012513
GWHBAOS00000076	29137372	29138416	+	Intron retention	EVM0003060
GWHBAOS00000076	29138470	29138571	+	Intron retention	EVM0003060
GWHBAOS00000076	29199421	29199303	-	Intron retention	EVM0017413
GWHBAOS00000076	29244493	29244552	+	Alternative 3' splice site	EVM0036615
GWHBAOS00000076	29248323	29248489	+	Intron retention	EVM0012710
GWHBAOS00000076	29328963	29329049	+	Intron retention	EVM0018359
GWHBAOS00000076	29391989	29392875	+	Intron retention	EVM0035200
GWHBAOS00000076	29453828	29453859	+	Exon skipping	EVM0023919
GWHBAOS00000076	29455458	29455494	+	Alternative 3' splice site	EVM0023919
GWHBAOS00000076	29459273	29459775	+	Intron retention	EVM0023919
GWHBAOS00000076	29537238	29537241	+	Alternative 5' splice site	EVM0019111
GWHBAOS00000076	29537388	29537392	+	Alternative 5' splice site	EVM0019111
GWHBAOS00000076	29538540	29538637	+	Intron retention	EVM0019111
GWHBAOS00000076	29593676	29593647	-	Alternative 3' splice site	EVM0040741
GWHBAOS00000076	29602102	29602188	+	Intron retention	EVM0002743
GWHBAOS00000076	29602182	29602188	+	Alternative 3' splice site	EVM0002743
GWHBAOS00000076	29613183	29613665	+	Intron retention	EVM0021223
GWHBAOS00000076	29626515	29626506	-	Alternative 3' splice site	EVM0001667
GWHBAOS00000076	29632496	29632306	-	Exon skipping	EVM0001667
GWHBAOS00000076	29650250	29651103	+	Intron retention	EVM0010364
GWHBAOS00000076	29698863	29698871	+	Alternative 5' splice site	EVM0002059
GWHBAOS00000076	29698965	29698978	+	Alternative 3' splice site	EVM0002059
GWHBAOS00000076	29699479	29699480	+	Alternative 5' splice site	EVM0002059
GWHBAOS00000076	29699479	29699487	+	Alternative 5' splice site	EVM0002059
GWHBAOS00000076	29699654	29699671	+	Alternative 5' splice site	EVM0002059
GWHBAOS00000076	29699873	29700095	+	Intron retention	EVM0002059
GWHBAOS00000076	29699873	29700113	+	Intron retention	EVM0002059
GWHBAOS00000076	29699873	29700134	+	Alternative 5' splice site	EVM0002059
GWHBAOS00000076	29700095	29700113	+	Alternative 3' splice site	EVM0002059
GWHBAOS00000076	29700095	29700134	+	Exon skipping	EVM0002059
GWHBAOS00000076	29700113	29700134	+	Exon skipping	EVM0002059
GWHBAOS00000076	29700387	29700391	+	Alternative 5' splice site	EVM0002059
GWHBAOS00000076	29701015	29701070	+	Alternative 3' splice site	EVM0002059
GWHBAOS00000076	29811280	29811407	+	Intron retention	EVM0016878
GWHBAOS00000076	29811280	29811883	+	Intron retention	EVM0016878
GWHBAOS00000076	29811525	29811883	+	Intron retention	EVM0016878
GWHBAOS00000076	29812406	29812431	+	Alternative 3' splice site	EVM0016878
GWHBAOS00000076	29816003	29815925	-	Alternative 5' splice site	EVM0031530
GWHBAOS00000076	29916983	29917400	+	Intron retention	EVM0010914
GWHBAOS00000076	29950683	29950672	-	Alternative 3' splice site	EVM0033858
GWHBAOS00000076	30009080	30009221	+	Intron retention	EVM0005994
GWHBAOS00000076	30012785	30012652	-	Intron retention	EVM0014676
GWHBAOS00000076	30013042	30012850	-	Intron retention	EVM0014676
GWHBAOS00000076	30036759	30036998	+	Intron retention	EVM0028587
GWHBAOS00000076	30036759	30037679	+	Intron retention	EVM0028587
GWHBAOS00000076	30036759	30038242	+	Intron retention	EVM0028587
GWHBAOS00000076	30036857	30037058	+	Exon skipping	EVM0028587
GWHBAOS00000076	30036998	30037058	+	Exon skipping	EVM0028587
GWHBAOS00000076	30036998	30037679	+	Alternative 3' splice site	EVM0028587
GWHBAOS00000076	30037058	30037679	+	Intron retention	EVM0028587
GWHBAOS00000076	30074266	30074385	+	Intron retention	EVM0035322
GWHBAOS00000076	30075676	30076052	+	Intron retention	EVM0035322
GWHBAOS00000076	30076148	30076551	+	Intron retention	EVM0035322
GWHBAOS00000076	30099848	30099817	-	Alternative 3' splice site	EVM0023535
GWHBAOS00000076	30100651	30100481	-	Intron retention	EVM0023535
GWHBAOS00000076	30101295	30101291	-	Alternative 3' splice site	EVM0023535
GWHBAOS00000076	30101494	30101490	-	Alternative 3' splice site	EVM0023535
GWHBAOS00000076	30130360	30130364	+	Alternative 5' splice site	EVM0029735
GWHBAOS00000076	30130494	30130505	+	Alternative 3' splice site	EVM0029735
GWHBAOS00000076	30130593	30130761	+	Intron retention	EVM0029735
GWHBAOS00000076	30130593	30131069	+	Intron retention	EVM0029735
GWHBAOS00000076	30130821	30131069	+	Intron retention	EVM0029735
GWHBAOS00000076	30130898	30130909	+	Alternative 3' splice site	EVM0029735
GWHBAOS00000076	30130898	30130984	+	Exon skipping	EVM0029735
GWHBAOS00000076	30131293	30131297	+	Alternative 5' splice site	EVM0029735
GWHBAOS00000076	30131293	30131431	+	Intron retention	EVM0029735
GWHBAOS00000076	30131293	30131581	+	Intron retention	EVM0029735
GWHBAOS00000076	30131486	30131581	+	Intron retention	EVM0029735
GWHBAOS00000076	30142363	30142653	+	Intron retention	EVM0027996
GWHBAOS00000076	30143533	30143620	+	Intron retention	EVM0027996
GWHBAOS00000076	30145257	30145146	-	Intron retention	EVM0027846
GWHBAOS00000076	30146288	30145604	-	Intron retention	EVM0027846
GWHBAOS00000076	30146288	30145988	-	Intron retention	EVM0027846
GWHBAOS00000076	30148704	30148548	-	Intron retention	EVM0037017
GWHBAOS00000076	30148704	30148647	-	Alternative 5' splice site	EVM0037017
GWHBAOS00000076	30149086	30149018	-	Exon skipping	EVM0037017
GWHBAOS00000076	30149201	30149086	-	Intron retention	EVM0037017
GWHBAOS00000076	30151032	30150959	-	Alternative 3' splice site	EVM0037017
GWHBAOS00000076	30200790	30201622	+	Intron retention	EVM0008824
GWHBAOS00000076	30210010	30210232	+	Intron retention	EVM0035083
GWHBAOS00000076	30214990	30215010	+	Alternative 3' splice site	EVM0016420
GWHBAOS00000076	30217821	30217718	-	Intron retention	EVM0025975
GWHBAOS00000076	30224769	30224741	-	Alternative 3' splice site	EVM0031084
GWHBAOS00000076	30228359	30228458	+	Exon skipping	EVM0017610
GWHBAOS00000076	30230202	30230210	+	Alternative 5' splice site	EVM0017610
GWHBAOS00000076	30341783	30341798	+	Alternative 3' splice site	EVM0038933
GWHBAOS00000076	30343374	30343282	-	Intron retention	EVM0007758
GWHBAOS00000076	30405097	30405492	+	Intron retention	EVM0000939
GWHBAOS00000076	30405911	30406199	+	Alternative 5' splice site	EVM0000939
GWHBAOS00000076	30412100	30412488	+	Intron retention	EVM0017379
GWHBAOS00000076	30432462	30432444	-	Alternative 5' splice site	EVM0006065
GWHBAOS00000076	30434296	30434292	-	Alternative 3' splice site	EVM0006065
GWHBAOS00000076	30434311	30434218	-	Mutually exclusive exon	EVM0006065
GWHBAOS00000076	30434311	30434292	-	Alternative 3' splice site	EVM0006065
GWHBAOS00000076	30434311	30434296	-	Alternative 3' splice site	EVM0006065
GWHBAOS00000076	30588875	30588528	-	Intron retention	EVM0009384
GWHBAOS00000076	30611342	30611511	+	Intron retention	EVM0027989
GWHBAOS00000076	30628885	30628784	-	Intron retention	EVM0007423
GWHBAOS00000076	30629048	30628956	-	Intron retention	EVM0007423
GWHBAOS00000076	30681639	30681536	-	Intron retention	EVM0021662
GWHBAOS00000076	30681893	30681887	-	Alternative 3' splice site	EVM0021662
GWHBAOS00000076	30683038	30682951	-	Intron retention	EVM0021662
GWHBAOS00000076	30684040	30684029	-	Alternative 3' splice site	EVM0021662
GWHBAOS00000076	30734370	30734400	+	Alternative 3' splice site	EVM0019426
GWHBAOS00000076	30734370	30734406	+	Alternative 3' splice site	EVM0019426
GWHBAOS00000076	30734898	30734955	+	Alternative 5' splice site	EVM0019426
GWHBAOS00000076	30735621	30735625	+	Alternative 5' splice site	EVM0019426
GWHBAOS00000076	30738507	30738465	-	Alternative 5' splice site	EVM0032133
GWHBAOS00000076	30742262	30742266	+	Alternative 5' splice site	EVM0024142
GWHBAOS00000076	30743068	30743278	+	Intron retention	EVM0024142
GWHBAOS00000076	30744100	30744631	+	Intron retention	EVM0024142
GWHBAOS00000076	30744100	30744870	+	Intron retention	EVM0024142
GWHBAOS00000076	30744751	30744870	+	Intron retention	EVM0024142
GWHBAOS00000076	30814732	30814779	+	Alternative 3' splice site	EVM0023418
GWHBAOS00000076	30825196	30825103	-	Intron retention	EVM0041632
GWHBAOS00000076	30825804	30825797	-	Alternative 5' splice site	EVM0041632
GWHBAOS00000076	30942930	30942952	+	Alternative 3' splice site	EVM0030525
GWHBAOS00000076	30960384	30960577	+	Alternative 3' splice site	EVM0018135
GWHBAOS00000076	30960656	30961172	+	Intron retention	EVM0018135
GWHBAOS00000076	31002125	31001061	-	Intron retention	EVM0039611
GWHBAOS00000076	31002139	31001061	-	Intron retention	EVM0039611
GWHBAOS00000076	31002139	31002125	-	Alternative 5' splice site	EVM0039611
GWHBAOS00000076	31007890	31007563	-	Intron retention	EVM0025331
GWHBAOS00000076	31053005	31052984	-	Alternative 3' splice site	EVM0034021
GWHBAOS00000076	31053742	31052984	-	Intron retention	EVM0034021
GWHBAOS00000076	31053742	31053005	-	Intron retention	EVM0034021
GWHBAOS00000076	31068980	31068960	-	Alternative 3' splice site	EVM0018248
GWHBAOS00000076	31073291	31073277	-	Alternative 3' splice site	ONT.2704+EVM0018248
GWHBAOS00000076	31073297	31073291	-	Alternative 3' splice site	EVM0018248
GWHBAOS00000076	31195227	31195230	+	Alternative 3' splice site	EVM0003377
GWHBAOS00000076	31195583	31196011	+	Exon skipping	EVM0003377
GWHBAOS00000076	31195583	31196097	+	Alternative 3' splice site	EVM0003377
GWHBAOS00000076	31195749	31195864	+	Intron retention	EVM0003377
GWHBAOS00000076	31195749	31196097	+	Intron retention	EVM0003377
GWHBAOS00000076	31195749	31196473	+	Intron retention	EVM0003377
GWHBAOS00000076	31196011	31196097	+	Intron retention	EVM0003377
GWHBAOS00000076	31196011	31196473	+	Intron retention	EVM0003377
GWHBAOS00000076	31196382	31196473	+	Intron retention	EVM0003377
GWHBAOS00000076	3121503	3121390	-	Intron retention	EVM0036698
GWHBAOS00000076	31310520	31310435	-	Intron retention	EVM0034695
GWHBAOS00000076	31334549	31334539	-	Alternative 3' splice site	EVM0035750
GWHBAOS00000076	31341807	31341728	-	Intron retention	EVM0006619
GWHBAOS00000076	31341841	31341728	-	Intron retention	EVM0006619
GWHBAOS00000076	31341841	31341807	-	Alternative 5' splice site	EVM0006619
GWHBAOS00000076	31345624	31345747	+	Exon skipping	EVM0032105
GWHBAOS00000076	31350612	31350733	+	Intron retention	EVM0014713
GWHBAOS00000076	31400581	31400476	-	Intron retention	EVM0021381
GWHBAOS00000076	31401026	31401019	-	Alternative 3' splice site	EVM0021381
GWHBAOS00000076	31401112	31401094	-	Alternative 5' splice site	EVM0021381
GWHBAOS00000076	31401319	31401211	-	Intron retention	EVM0021381
GWHBAOS00000076	31402428	31401660	-	Intron retention	EVM0021381
GWHBAOS00000076	31410650	31410654	+	Alternative 5' splice site	EVM0001273
GWHBAOS00000076	31412271	31412732	+	Intron retention	EVM0001273
GWHBAOS00000076	31425898	31424250	-	Alternative 3' splice site	EVM0024313
GWHBAOS00000076	31428367	31428372	+	Alternative 3' splice site	EVM0030453
GWHBAOS00000076	31428754	31428765	+	Alternative 3' splice site	EVM0030453
GWHBAOS00000076	31429043	31429152	+	Intron retention	EVM0030453
GWHBAOS00000076	31429043	31429777	+	Intron retention	EVM0030453
GWHBAOS00000076	31429284	31429777	+	Intron retention	EVM0030453
GWHBAOS00000076	3145874	3145283	-	Intron retention	EVM0039141
GWHBAOS00000076	3147693	3147674	-	Alternative 3' splice site	EVM0039141
GWHBAOS00000076	31504012	31503355	-	Intron retention	EVM0003401
GWHBAOS00000076	31504012	31503750	-	Alternative 5' splice site	EVM0003401
GWHBAOS00000076	31532756	31532465	-	Intron retention	EVM0018562
GWHBAOS00000076	3155272	3155213	-	Alternative 3' splice site	EVM0035952
GWHBAOS00000076	3161457	3161543	+	Intron retention	EVM0021973
GWHBAOS00000076	31620143	31620176	+	Alternative 3' splice site	EVM0013371
GWHBAOS00000076	31649389	31649330	-	Alternative 3' splice site	ONT.2736
GWHBAOS00000076	31650027	31649330	-	Intron retention	ONT.2736
GWHBAOS00000076	31650027	31649389	-	Intron retention	ONT.2736
GWHBAOS00000076	31650039	31650027	-	Alternative 5' splice site	ONT.2736
GWHBAOS00000076	31650365	31650329	-	Exon skipping	ONT.2736
GWHBAOS00000076	3165235	3165341	+	Intron retention	EVM0021973
GWHBAOS00000076	31655784	31655772	-	Alternative 5' splice site	ONT.2736
GWHBAOS00000076	31656622	31656714	+	Exon skipping	EVM0031568
GWHBAOS00000076	31657526	31657547	+	Alternative 3' splice site	EVM0031568
GWHBAOS00000076	31659099	31659178	+	Intron retention	EVM0031568
GWHBAOS00000076	31659099	31659891	+	Intron retention	EVM0031568
GWHBAOS00000076	31659280	31659377	+	Intron retention	EVM0031568
GWHBAOS00000076	31659280	31659396	+	Intron retention	EVM0031568
GWHBAOS00000076	31659280	31659891	+	Intron retention	EVM0031568
GWHBAOS00000076	31659377	31659396	+	Alternative 3' splice site	EVM0031568
GWHBAOS00000076	31659511	31659891	+	Intron retention	EVM0031568
GWHBAOS00000076	31659645	31659685	+	Exon skipping	EVM0031568
GWHBAOS00000076	31659645	31659728	+	Exon skipping	EVM0031568
GWHBAOS00000076	31659685	31659728	+	Alternative 5' splice site	EVM0031568
GWHBAOS00000076	31679078	31678317	-	Intron retention	EVM0015923
GWHBAOS00000076	31681059	31681403	+	Intron retention	EVM0013893
GWHBAOS00000076	31705281	31705216	-	Exon skipping	EVM0012839
GWHBAOS00000076	31705517	31705489	-	Alternative 3' splice site	EVM0012839
GWHBAOS00000076	31811875	31811818	-	Exon skipping	EVM0011721
GWHBAOS00000076	31862468	31862617	+	Intron retention	EVM0036365
GWHBAOS00000076	3188139	3188000	-	Intron retention	EVM0014529
GWHBAOS00000076	3188840	3188763	-	Intron retention	EVM0014529
GWHBAOS00000076	31916125	31916248	+	Intron retention	EVM0035340
GWHBAOS00000076	31917113	31917457	+	Intron retention	EVM0035340
GWHBAOS00000076	31954630	31954452	-	Alternative 3' splice site	EVM0033011
GWHBAOS00000076	31955128	31955122	-	Alternative 5' splice site	EVM0033011
GWHBAOS00000076	31963967	32000281	+	Mutually exclusive exon	EVM0037198
GWHBAOS00000076	31999332	31999482	+	Intron retention	EVM0003771
GWHBAOS00000076	32000110	32000199	+	Intron retention	EVM0003771
GWHBAOS00000076	32000541	32000633	+	Intron retention	EVM0003771|EVM0003771+EVM0037198
GWHBAOS00000076	32040851	32040968	+	Intron retention	EVM0016212
GWHBAOS00000076	32078653	32078775	+	Intron retention	EVM0022522
GWHBAOS00000076	32190542	32190534	-	Alternative 5' splice site	EVM0019458
GWHBAOS00000076	32194681	32194691	+	Alternative 3' splice site	EVM0000617
GWHBAOS00000076	32194788	32195228	+	Intron retention	EVM0000617
GWHBAOS00000076	32206576	32206570	-	Alternative 3' splice site	EVM0018571
GWHBAOS00000076	32207037	32206829	-	Intron retention	EVM0018571
GWHBAOS00000076	32208781	32208944	+	Intron retention	EVM0008199
GWHBAOS00000076	32332719	32332742	+	Exon skipping	EVM0016205
GWHBAOS00000076	32332719	32332840	+	Alternative 3' splice site	EVM0016205
GWHBAOS00000076	32332903	32333144	+	Intron retention	EVM0016205
GWHBAOS00000076	32439447	32439217	-	Intron retention	EVM0023580
GWHBAOS00000076	32474830	32474834	+	Alternative 5' splice site	EVM0015536
GWHBAOS00000076	32599966	32599761	-	Intron retention	EVM0020444
GWHBAOS00000076	32625074	32624652	-	Intron retention	EVM0021042
GWHBAOS00000076	32626898	32626833	-	Intron retention	EVM0021042
GWHBAOS00000076	32668155	32667556	-	Intron retention	EVM0014828
GWHBAOS00000076	32668415	32668408	-	Alternative 5' splice site	EVM0014828
GWHBAOS00000076	32668415	32668411	-	Alternative 5' splice site	EVM0014828
GWHBAOS00000076	32669728	32669692	-	Alternative 3' splice site	EVM0014828
GWHBAOS00000076	32669731	32669692	-	Alternative 3' splice site	EVM0014828
GWHBAOS00000076	32669841	32669692	-	Intron retention	EVM0014828
GWHBAOS00000076	32669841	32669728	-	Intron retention	EVM0014828
GWHBAOS00000076	32669841	32669731	-	Intron retention	EVM0014828
GWHBAOS00000076	32814248	32814340	+	Intron retention	EVM0012180
GWHBAOS00000076	32822469	32822472	+	Alternative 3' splice site	EVM0031660
GWHBAOS00000076	32822852	32822931	+	Intron retention	EVM0031660
GWHBAOS00000076	32830093	32830229	+	Alternative 3' splice site	EVM0011923
GWHBAOS00000076	32895121	32896323	+	Alternative 5' splice site	EVM0007694
GWHBAOS00000076	32895308	32895530	+	Alternative 3' splice site	EVM0007694
GWHBAOS00000076	32895308	32896323	+	Exon skipping	EVM0007694
GWHBAOS00000076	32946082	32946205	+	Intron retention	ONT.1277
GWHBAOS00000076	32946205	32946212	+	Alternative 3' splice site	ONT.1277
GWHBAOS00000076	32946205	32946328	+	Mutually exclusive exon	ONT.1277
GWHBAOS00000076	32946263	32946448	+	Intron retention	ONT.1277
GWHBAOS00000076	32946263	32946487	+	Intron retention	ONT.1277
GWHBAOS00000076	32946328	32946448	+	Intron retention	ONT.1277
GWHBAOS00000076	32946328	32946487	+	Intron retention	ONT.1277
GWHBAOS00000076	32946448	32946477	+	Alternative 3' splice site	ONT.1277
GWHBAOS00000076	32946448	32946487	+	Alternative 3' splice site	ONT.1277
GWHBAOS00000076	32946477	32946487	+	Alternative 3' splice site	ONT.1277
GWHBAOS00000076	32946661	32946664	+	Alternative 3' splice site	ONT.1277
GWHBAOS00000076	33021337	33021441	+	Intron retention	EVM0035698
GWHBAOS00000076	33113696	33113940	+	Intron retention	EVM0030918
GWHBAOS00000076	33116789	33116899	+	Intron retention	EVM0021318
GWHBAOS00000076	33184722	33184631	-	Intron retention	EVM0001290
GWHBAOS00000076	33288857	33291078	+	Alternative 5' splice site	EVM0028927
GWHBAOS00000076	3339830	3339765	-	Exon skipping	EVM0015995
GWHBAOS00000076	3339842	3339830	-	Alternative 3' splice site	EVM0015995
GWHBAOS00000076	33457630	33457639	+	Alternative 3' splice site	EVM0033644
GWHBAOS00000076	33494077	33494086	+	Alternative 3' splice site	EVM0003547
GWHBAOS00000076	33533836	33534035	+	Intron retention	EVM0019002
GWHBAOS00000076	33537436	33537728	+	Exon skipping	EVM0035167
GWHBAOS00000076	33537487	33537582	+	Intron retention	EVM0035167
GWHBAOS00000076	33538357	33538488	+	Alternative 3' splice site	EVM0035167
GWHBAOS00000076	33576989	33577551	+	Intron retention	EVM0040209
GWHBAOS00000076	33576989	33577564	+	Intron retention	EVM0040209
GWHBAOS00000076	33576989	33577861	+	Intron retention	EVM0040209
GWHBAOS00000076	33577551	33577564	+	Alternative 3' splice site	EVM0040209
GWHBAOS00000076	33577678	33577861	+	Intron retention	EVM0040209
GWHBAOS00000076	33578047	33578068	+	Alternative 3' splice site	EVM0040209
GWHBAOS00000076	33579292	33579569	+	Intron retention	EVM0040209
GWHBAOS00000076	33579292	33580182	+	Intron retention	EVM0040209
GWHBAOS00000076	33579648	33580182	+	Intron retention	EVM0040209
GWHBAOS00000076	33580247	33580777	+	Intron retention	EVM0040209
GWHBAOS00000076	33594990	33595233	+	Intron retention	EVM0009476
GWHBAOS00000076	33594990	33595549	+	Intron retention	EVM0009476
GWHBAOS00000076	33594990	33595562	+	Intron retention	EVM0009476
GWHBAOS00000076	33595233	33595314	+	Exon skipping	EVM0009476
GWHBAOS00000076	33595233	33595549	+	Alternative 3' splice site	EVM0009476
GWHBAOS00000076	33595233	33595562	+	Alternative 3' splice site	EVM0009476
GWHBAOS00000076	33595314	33595562	+	Intron retention	EVM0009476
GWHBAOS00000076	33595549	33595562	+	Alternative 3' splice site	EVM0009476
GWHBAOS00000076	33596272	33596274	+	Alternative 5' splice site	EVM0009476
GWHBAOS00000076	33596272	33596722	+	Intron retention	EVM0009476
GWHBAOS00000076	33596519	33596625	+	Exon skipping	EVM0009476
GWHBAOS00000076	33601987	33602135	+	Intron retention	EVM0028683
GWHBAOS00000076	33609662	33609682	+	Alternative 3' splice site	EVM0031149
GWHBAOS00000076	33625957	33625555	-	Intron retention	EVM0001687
GWHBAOS00000076	33638462	33638442	-	Alternative 5' splice site	EVM0003810
GWHBAOS00000076	33639059	33638573	-	Intron retention	EVM0003810
GWHBAOS00000076	33639551	33639437	-	Alternative 5' splice site	EVM0003810
GWHBAOS00000076	33639551	33639546	-	Alternative 5' splice site	EVM0003810
GWHBAOS00000076	33650321	33650317	-	Alternative 5' splice site	EVM0036669
GWHBAOS00000076	33651206	33650862	-	Intron retention	EVM0036669
GWHBAOS00000076	33657066	33657150	+	Intron retention	EVM0007185
GWHBAOS00000076	3365823	3365887	+	Intron retention	EVM0003010
GWHBAOS00000076	3365980	3365982	+	Alternative 5' splice site	EVM0003010
GWHBAOS00000076	33661691	33661613	-	Intron retention	EVM0033831
GWHBAOS00000076	33669689	33669828	+	Exon skipping	EVM0022567
GWHBAOS00000076	33672440	33672474	+	Exon skipping	EVM0007064
GWHBAOS00000076	33673411	33673923	+	Intron retention	EVM0007064
GWHBAOS00000076	33726868	33726884	+	Alternative 5' splice site	ONT.1325
GWHBAOS00000076	3374099	3374898	+	Intron retention	EVM0041099
GWHBAOS00000076	33754678	33754689	+	Alternative 3' splice site	ONT.1328
GWHBAOS00000076	33754925	33755482	+	Intron retention	ONT.1328
GWHBAOS00000076	33755482	33755573	+	Exon skipping	ONT.1328
GWHBAOS00000076	33755573	33755601	+	Alternative 5' splice site	ONT.1328
GWHBAOS00000076	33758943	33759173	+	Exon skipping	ONT.1328
GWHBAOS00000076	33848728	33848626	-	Intron retention	EVM0014402
GWHBAOS00000076	33870626	33871335	+	Intron retention	EVM0032612
GWHBAOS00000076	33871064	33871335	+	Intron retention	EVM0032612
GWHBAOS00000076	33874657	33875185	+	Intron retention	EVM0007701
GWHBAOS00000076	33875459	33875561	+	Intron retention	EVM0007701
GWHBAOS00000076	33875561	33875569	+	Alternative 3' splice site	EVM0007701
GWHBAOS00000076	33879401	33879512	+	Intron retention	EVM0031911
GWHBAOS00000076	33883700	33883459	-	Intron retention	EVM0033553
GWHBAOS00000076	33886053	33885862	-	Alternative 5' splice site	EVM0033553
GWHBAOS00000076	33889101	33889010	-	Intron retention	EVM0013437
GWHBAOS00000076	3393014	3393094	+	Intron retention	EVM0019551
GWHBAOS00000076	33961416	33961788	+	Intron retention	EVM0036826
GWHBAOS00000076	33961699	33961788	+	Intron retention	EVM0036826
GWHBAOS00000076	3398803	3398839	+	Exon skipping	EVM0031459
GWHBAOS00000076	33998181	33997774	-	Intron retention	ONT.2860
GWHBAOS00000076	33998185	33997774	-	Intron retention	ONT.2860
GWHBAOS00000076	33999361	33999357	-	Alternative 5' splice site	ONT.2860
GWHBAOS00000076	34022455	34023182	+	Exon skipping	EVM0012418
GWHBAOS00000076	34023693	34023744	+	Alternative 5' splice site	EVM0012418
GWHBAOS00000076	34024698	34024703	+	Alternative 5' splice site	EVM0012418
GWHBAOS00000076	34026210	34026284	+	Alternative 3' splice site	EVM0012418
GWHBAOS00000076	34026210	34026291	+	Alternative 3' splice site	EVM0012418
GWHBAOS00000076	34026444	34026879	+	Intron retention	EVM0012418
GWHBAOS00000076	34037819	34037644	-	Intron retention	EVM0023698
GWHBAOS00000076	34038077	34037978	-	Intron retention	EVM0023698
GWHBAOS00000076	34038109	34037644	-	Intron retention	EVM0023698
GWHBAOS00000076	34038109	34037978	-	Intron retention	EVM0023698
GWHBAOS00000076	34038109	34038077	-	Alternative 5' splice site	EVM0023698
GWHBAOS00000076	34046829	34046824	-	Alternative 3' splice site	EVM0008474
GWHBAOS00000076	34047191	34046829	-	Alternative 3' splice site	EVM0008474
GWHBAOS00000076	34047273	34046824	-	Intron retention	EVM0008474
GWHBAOS00000076	34047273	34046829	-	Intron retention	EVM0008474
GWHBAOS00000076	34047986	34047975	-	Alternative 3' splice site	EVM0008474
GWHBAOS00000076	34056302	34056306	+	Alternative 5' splice site	EVM0040932
GWHBAOS00000076	34062339	34062564	+	Intron retention	EVM0018458
GWHBAOS00000076	34081318	34081481	+	Intron retention	EVM0023260
GWHBAOS00000076	34081481	34081550	+	Alternative 3' splice site	EVM0023260
GWHBAOS00000076	34082799	34083115	+	Intron retention	EVM0023260
GWHBAOS00000076	34085208	34085120	-	Intron retention	EVM0038652
GWHBAOS00000076	34085960	34085489	-	Intron retention	EVM0038652
GWHBAOS00000076	34086061	34086036	-	Alternative 3' splice site	EVM0038652
GWHBAOS00000076	34109358	34109393	+	Alternative 3' splice site	EVM0033023
GWHBAOS00000076	34156476	34156469	-	Alternative 3' splice site	EVM0038116
GWHBAOS00000076	34264095	34264116	+	Alternative 5' splice site	EVM0004360
GWHBAOS00000076	34264095	34264421	+	Intron retention	EVM0004360
GWHBAOS00000076	34264095	34264442	+	Intron retention	EVM0004360
GWHBAOS00000076	34264116	34264421	+	Intron retention	EVM0004360
GWHBAOS00000076	34264418	34264442	+	Alternative 3' splice site	EVM0004360
GWHBAOS00000076	34264421	34264442	+	Alternative 3' splice site	EVM0004360
GWHBAOS00000076	34265742	34266137	+	Intron retention	EVM0004360
GWHBAOS00000076	34274827	34274788	-	Alternative 5' splice site	EVM0017192
GWHBAOS00000076	34276843	34276897	+	Alternative 3' splice site	EVM0008074
GWHBAOS00000076	34278713	34278906	+	Intron retention	EVM0008074
GWHBAOS00000076	34280858	34280867	+	Alternative 3' splice site	EVM0008074
GWHBAOS00000076	34281553	34281574	+	Alternative 5' splice site	EVM0008074
GWHBAOS00000076	34285092	34285066	-	Alternative 3' splice site	EVM0023898
GWHBAOS00000076	34299701	34299588	-	Intron retention	EVM0004600
GWHBAOS00000076	34303079	34302989	-	Intron retention	EVM0004055
GWHBAOS00000076	34303561	34302989	-	Intron retention	EVM0004055
GWHBAOS00000076	34303561	34303186	-	Intron retention	EVM0004055
GWHBAOS00000076	34304121	34304117	-	Alternative 3' splice site	EVM0004055
GWHBAOS00000076	34321858	34321923	+	Alternative 5' splice site	EVM0037204
GWHBAOS00000076	34322191	34322194	+	Alternative 3' splice site	EVM0037204
GWHBAOS00000076	34322194	34322272	+	Exon skipping	EVM0037204
GWHBAOS00000076	34322272	34322463	+	Intron retention	EVM0037204
GWHBAOS00000076	34341030	34341129	+	Alternative 5' splice site	EVM0037279
GWHBAOS00000076	34341557	34341654	+	Intron retention	EVM0037279
GWHBAOS00000076	34347367	34347042	-	Intron retention	EVM0008164
GWHBAOS00000076	34351089	34351309	+	Intron retention	EVM0012795
GWHBAOS00000076	34369588	34369396	-	Intron retention	EVM0003895
GWHBAOS00000076	34381827	34381728	-	Intron retention	EVM0040272
GWHBAOS00000076	34388181	34387827	-	Intron retention	EVM0039809
GWHBAOS00000076	34388181	34388072	-	Intron retention	EVM0039809
GWHBAOS00000076	34389442	34387827	-	Intron retention	EVM0039809
GWHBAOS00000076	34389681	34389657	-	Alternative 3' splice site	EVM0039809
GWHBAOS00000076	34389742	34389681	-	Intron retention	EVM0039809
GWHBAOS00000076	34394661	34394787	+	Exon skipping	EVM0036427
GWHBAOS00000076	34394661	34395611	+	Exon skipping|Mutually exclusive exon	EVM0036427
GWHBAOS00000076	34395396	34395611	+	Exon skipping	EVM0036427
GWHBAOS00000076	34398363	34398486	+	Intron retention	EVM0036427
GWHBAOS00000076	34418831	34418918	+	Alternative 3' splice site	EVM0024284
GWHBAOS00000076	34420534	34420540	+	Alternative 3' splice site	EVM0024284
GWHBAOS00000076	34460373	34461236	+	Intron retention	EVM0039957
GWHBAOS00000076	34461228	34461236	+	Alternative 3' splice site	EVM0039957
GWHBAOS00000076	34587381	34587386	+	Alternative 3' splice site	EVM0036515
GWHBAOS00000076	34629002	34629027	+	Alternative 5' splice site	EVM0027445
GWHBAOS00000076	34642131	34641897	-	Intron retention	EVM0026287
GWHBAOS00000076	34643712	34642419	-	Intron retention	EVM0026287
GWHBAOS00000076	34644300	34644191	-	Intron retention	EVM0026287
GWHBAOS00000076	34644631	34644394	-	Intron retention	EVM0026287
GWHBAOS00000076	34651736	34651651	-	Intron retention	EVM0006283
GWHBAOS00000076	3468899	3468821	-	Intron retention	EVM0041986
GWHBAOS00000076	3472547	3472421	-	Intron retention	EVM0000946
GWHBAOS00000076	3472547	3472439	-	Intron retention	EVM0000946
GWHBAOS00000076	3472769	3472665	-	Alternative 3' splice site	EVM0000946
GWHBAOS00000076	3472991	3472421	-	Intron retention	EVM0000946
GWHBAOS00000076	3472991	3472665	-	Intron retention	EVM0000946
GWHBAOS00000076	3472991	3472769	-	Intron retention	EVM0000946
GWHBAOS00000076	3473167	3473097	-	Intron retention	EVM0000946
GWHBAOS00000076	3474251	3472439	-	Intron retention	EVM0000946
GWHBAOS00000076	3474251	3472530	-	Intron retention	EVM0000946
GWHBAOS00000076	3474251	3472665	-	Intron retention	EVM0000946
GWHBAOS00000076	3474251	3472769	-	Intron retention	EVM0000946
GWHBAOS00000076	3474251	3473097	-	Intron retention	EVM0000946
GWHBAOS00000076	3474251	3473226	-	Intron retention	EVM0000946
GWHBAOS00000076	34994094	34994456	+	Intron retention	EVM0035145
GWHBAOS00000076	35002763	35001965	-	Intron retention	EVM0000604
GWHBAOS00000076	35018978	35019190	+	Alternative 3' splice site	EVM0021441
GWHBAOS00000076	3507623	3509678	+	Intron retention	EVM0001747
GWHBAOS00000076	3509678	3509694	+	Alternative 3' splice site	EVM0001747
GWHBAOS00000076	35228329	35228332	+	Alternative 3' splice site	EVM0042080
GWHBAOS00000076	35237565	35237549	-	Alternative 3' splice site	EVM0010461
GWHBAOS00000076	35237567	35237549	-	Alternative 3' splice site	EVM0010461
GWHBAOS00000076	35237647	35237549	-	Alternative 3' splice site	EVM0010461
GWHBAOS00000076	35237647	35237565	-	Alternative 3' splice site	EVM0010461
GWHBAOS00000076	3528467	3528780	+	Intron retention	EVM0036919
GWHBAOS00000076	35330005	35329987	-	Alternative 3' splice site	EVM0026095
GWHBAOS00000076	35330085	35329987	-	Alternative 3' splice site	EVM0026095
GWHBAOS00000076	35330085	35330003	-	Alternative 3' splice site	EVM0026095
GWHBAOS00000076	35343887	35343874	-	Alternative 5' splice site	EVM0014623
GWHBAOS00000076	35378992	35378633	-	Intron retention	EVM0028291
GWHBAOS00000076	35381890	35381864	-	Alternative 3' splice site	EVM0028291
GWHBAOS00000076	35411413	35411357	-	Alternative 3' splice site	EVM0039581
GWHBAOS00000076	35411442	35411357	-	Alternative 3' splice site	EVM0039581
GWHBAOS00000076	35411442	35411413	-	Alternative 3' splice site	EVM0039581
GWHBAOS00000076	35418076	35418192	+	Intron retention	EVM0034863
GWHBAOS00000076	35418076	35418753	+	Intron retention	EVM0034863
GWHBAOS00000076	35418656	35418753	+	Intron retention	EVM0034863
GWHBAOS00000076	35429823	35429763	-	Exon skipping	ONT.2922
GWHBAOS00000076	35442711	35442467	-	Intron retention	EVM0015872
GWHBAOS00000076	35443195	35442967	-	Alternative 3' splice site	EVM0015872
GWHBAOS00000076	35456667	35456767	+	Intron retention	EVM0015836
GWHBAOS00000076	35478316	35478321	+	Alternative 5' splice site	EVM0016323
GWHBAOS00000076	35497369	35497566	+	Intron retention	EVM0007642
GWHBAOS00000076	35714978	35714990	+	Alternative 5' splice site	EVM0011256
GWHBAOS00000076	35715712	35716024	+	Intron retention	EVM0011256
GWHBAOS00000076	35724657	35724610	-	Alternative 5' splice site	EVM0020537
GWHBAOS00000076	35724725	35724610	-	Exon skipping	EVM0020537
GWHBAOS00000076	35724725	35724657	-	Exon skipping	EVM0020537
GWHBAOS00000076	35742151	35742219	+	Intron retention	EVM0001656
GWHBAOS00000076	35742635	35742713	+	Intron retention	EVM0001656
GWHBAOS00000076	35742713	35742721	+	Alternative 3' splice site	EVM0001656
GWHBAOS00000076	35750381	35750621	+	Intron retention	EVM0021800
GWHBAOS00000076	35755508	35755685	+	Intron retention	EVM0031017
GWHBAOS00000076	35816322	35816422	+	Intron retention	EVM0027705
GWHBAOS00000076	35824559	35825101	+	Intron retention	EVM0008842
GWHBAOS00000076	35847905	35847935	+	Alternative 5' splice site	EVM0001924
GWHBAOS00000076	35847905	35848034	+	Intron retention	EVM0001924
GWHBAOS00000076	35884605	35884609	+	Alternative 3' splice site	EVM0034037
GWHBAOS00000076	35884877	35884910	+	Alternative 3' splice site	EVM0034037
GWHBAOS00000076	35894042	35893893	-	Intron retention	EVM0022879
GWHBAOS00000076	35897555	35897467	-	Alternative 3' splice site	EVM0021378
GWHBAOS00000076	35898052	35897966	-	Intron retention	EVM0021378
GWHBAOS00000076	35929816	35930006	+	Intron retention	EVM0001471
GWHBAOS00000076	35959600	35959886	+	Intron retention	EVM0007777
GWHBAOS00000076	35966821	35966872	+	Alternative 3' splice site	EVM0007777
GWHBAOS00000076	35975852	35975892	+	Alternative 5' splice site	EVM0032145
GWHBAOS00000076	35976009	35976420	+	Alternative 3' splice site	EVM0032145
GWHBAOS00000076	35977156	35977159	+	Alternative 3' splice site	EVM0032145
GWHBAOS00000076	35993842	35993764	-	Exon skipping	EVM0034691
GWHBAOS00000076	36024943	36024863	-	Intron retention	EVM0004807
GWHBAOS00000076	36025351	36024863	-	Intron retention	EVM0004807
GWHBAOS00000076	36025351	36025006	-	Intron retention	EVM0004807
GWHBAOS00000076	36025439	36025351	-	Exon skipping	EVM0004807
GWHBAOS00000076	36027374	36027462	+	Intron retention	EVM0001444
GWHBAOS00000076	36150756	36150307	-	Intron retention	ONT.2955
GWHBAOS00000076	36150799	36150756	-	Alternative 5' splice site	ONT.2955
GWHBAOS00000076	36150814	36150307	-	Intron retention	ONT.2955
GWHBAOS00000076	36150814	36150756	-	Alternative 5' splice site	ONT.2955
GWHBAOS00000076	36150814	36150799	-	Alternative 5' splice site	ONT.2955
GWHBAOS00000076	36196799	36196809	+	Alternative 3' splice site	EVM0011823
GWHBAOS00000076	36198084	36198173	+	Exon skipping	EVM0011823
GWHBAOS00000076	36267003	36266623	-	Intron retention	EVM0037010
GWHBAOS00000076	36269241	36268946	-	Intron retention	EVM0037010
GWHBAOS00000076	36276138	36276023	-	Intron retention	EVM0012439
GWHBAOS00000076	36467830	36467918	+	Intron retention	EVM0012367
GWHBAOS00000076	36477796	36477904	+	Intron retention	EVM0009756
GWHBAOS00000076	36492925	36492747	-	Exon skipping	EVM0020431
GWHBAOS00000076	36493544	36492747	-	Exon skipping	EVM0020431
GWHBAOS00000076	36493544	36493487	-	Exon skipping	EVM0020431
GWHBAOS00000076	36501763	36501675	-	Intron retention	EVM0004331
GWHBAOS00000076	36560656	36560389	-	Intron retention	EVM0018683
GWHBAOS00000076	36586344	36586265	-	Alternative 3' splice site	EVM0042191
GWHBAOS00000076	36599008	36598902	-	Intron retention	EVM0024941
GWHBAOS00000076	36602341	36602251	-	Intron retention	EVM0022869
GWHBAOS00000076	36610150	36610238	+	Intron retention	EVM0037096
GWHBAOS00000076	36610360	36610389	+	Alternative 5' splice site	EVM0037096
GWHBAOS00000076	36633207	36633102	-	Intron retention	EVM0040890
GWHBAOS00000076	36727081	36727072	-	Alternative 3' splice site	EVM0016118
GWHBAOS00000076	36815715	36815980	+	Intron retention	EVM0000944
GWHBAOS00000076	36816231	36816249	+	Alternative 3' splice site	EVM0000944
GWHBAOS00000076	36816364	36816367	+	Alternative 5' splice site	EVM0000944
GWHBAOS00000076	36816661	36816759	+	Intron retention	EVM0000944
GWHBAOS00000076	3681976	3681930	-	Exon skipping	ONT.2020
GWHBAOS00000076	3682794	3682179	-	Intron retention	ONT.2020
GWHBAOS00000076	3682794	3682788	-	Alternative 5' splice site	ONT.2020
GWHBAOS00000076	3683411	3682871	-	Alternative 3' splice site	ONT.2020
GWHBAOS00000076	3683561	3682179	-	Intron retention	ONT.2020
GWHBAOS00000076	3683561	3682871	-	Intron retention	ONT.2020
GWHBAOS00000076	3683561	3683411	-	Intron retention	ONT.2020
GWHBAOS00000076	3683628	3683561	-	Exon skipping	ONT.2020
GWHBAOS00000076	3683663	3683561	-	Exon skipping	ONT.2020
GWHBAOS00000076	3683663	3683628	-	Alternative 3' splice site	ONT.2020
GWHBAOS00000076	3684258	3682871	-	Intron retention	ONT.2020
GWHBAOS00000076	3684258	3683561	-	Alternative 5' splice site	ONT.2020
GWHBAOS00000076	3684258	3683628	-	Intron retention	ONT.2020
GWHBAOS00000076	3684258	3683663	-	Intron retention	ONT.2020
GWHBAOS00000076	3684320	3682794	-	Mutually exclusive exon	ONT.2020
GWHBAOS00000076	3684320	3683628	-	Alternative 3' splice site	ONT.2020
GWHBAOS00000076	3684320	3683663	-	Alternative 3' splice site	ONT.2020
GWHBAOS00000076	3684320	3684258	-	Exon skipping	ONT.2020
GWHBAOS00000076	3685299	3685294	-	Alternative 5' splice site	ONT.2020
GWHBAOS00000076	36921905	36921802	-	Intron retention	EVM0001767
GWHBAOS00000076	37019969	37019892	-	Exon skipping	EVM0013755
GWHBAOS00000076	37099753	37099780	+	Alternative 3' splice site	EVM0021368
GWHBAOS00000076	37135416	37135420	+	Alternative 5' splice site	EVM0005221
GWHBAOS00000076	37136090	37136866	+	Intron retention	EVM0005221
GWHBAOS00000076	37191568	37191646	+	Alternative 3' splice site	EVM0017732
GWHBAOS00000076	37191568	37191686	+	Exon skipping	EVM0017732
GWHBAOS00000076	37198768	37198805	+	Alternative 3' splice site	EVM0016219
GWHBAOS00000076	37198805	37199015	+	Exon skipping	EVM0014964|EVM0014964+EVM0016219
GWHBAOS00000076	37198805	37199022	+	Exon skipping	EVM0014964
GWHBAOS00000076	37199015	37199022	+	Alternative 5' splice site	EVM0014964
GWHBAOS00000076	37210232	37209715	-	Exon skipping	EVM0031208
GWHBAOS00000076	37210235	37209715	-	Exon skipping	EVM0031208
GWHBAOS00000076	37210266	37210235	-	Alternative 3' splice site	EVM0031208
GWHBAOS00000076	37210299	37209715	-	Exon skipping	EVM0031208
GWHBAOS00000076	37210299	37210232	-	Alternative 3' splice site	EVM0031208
GWHBAOS00000076	37210299	37210235	-	Alternative 3' splice site	EVM0031208
GWHBAOS00000076	37210299	37210266	-	Alternative 3' splice site	EVM0031208
GWHBAOS00000076	37213119	37213123	+	Alternative 3' splice site	EVM0038979
GWHBAOS00000076	37213217	37213433	+	Intron retention	EVM0038979
GWHBAOS00000076	37213217	37213610	+	Intron retention	EVM0038979
GWHBAOS00000076	37213492	37213586	+	Intron retention	EVM0038979
GWHBAOS00000076	37213492	37213610	+	Intron retention	EVM0038979
GWHBAOS00000076	37213586	37213610	+	Alternative 3' splice site	EVM0038979
GWHBAOS00000076	37230334	37229798	-	Intron retention	EVM0019093
GWHBAOS00000076	37236051	37236010	-	Alternative 3' splice site	EVM0027539
GWHBAOS00000076	37243156	37243115	-	Alternative 3' splice site	EVM0026829
GWHBAOS00000076	37387974	37388065	+	Intron retention	EVM0003236
GWHBAOS00000076	37514252	37514854	+	Intron retention	ONT.1496
GWHBAOS00000076	37514418	37514484	+	Exon skipping	ONT.1496
GWHBAOS00000076	37514418	37514707	+	Exon skipping	ONT.1496
GWHBAOS00000076	37514484	37514707	+	Alternative 5' splice site	ONT.1496
GWHBAOS00000076	37556773	37556777	+	Alternative 3' splice site	EVM0018576
GWHBAOS00000076	37558675	37559449	+	Intron retention	EVM0018576
GWHBAOS00000076	37561649	37562172	+	Intron retention	EVM0036180
GWHBAOS00000076	3757520	3757819	+	Exon skipping	EVM0008519
GWHBAOS00000076	3757710	3757717	+	Alternative 3' splice site	EVM0008519
GWHBAOS00000076	37617570	37617471	-	Intron retention	EVM0029656
GWHBAOS00000076	37641267	37641509	+	Intron retention	EVM0034436
GWHBAOS00000076	3766474	3766402	-	Alternative 5' splice site	EVM0038850
GWHBAOS00000076	37670186	37670444	+	Intron retention	EVM0031463
GWHBAOS00000076	3767983	3767973	-	Alternative 3' splice site	EVM0038850
GWHBAOS00000076	3768165	3767973	-	Intron retention	EVM0038850
GWHBAOS00000076	3768165	3767983	-	Intron retention	EVM0038850
GWHBAOS00000076	3768223	3767973	-	Intron retention	EVM0038850
GWHBAOS00000076	3768223	3768165	-	Alternative 5' splice site	EVM0038850
GWHBAOS00000076	3768355	3767973	-	Intron retention	EVM0038850
GWHBAOS00000076	3768355	3768266	-	Intron retention	EVM0038850
GWHBAOS00000076	3768450	3767983	-	Alternative 3' splice site	EVM0038850
GWHBAOS00000076	3768450	3768165	-	Exon skipping	EVM0038850
GWHBAOS00000076	37688244	37688204	-	Alternative 3' splice site	EVM0025979
GWHBAOS00000076	37688255	37688204	-	Alternative 3' splice site	EVM0025979
GWHBAOS00000076	37688255	37688244	-	Alternative 3' splice site	EVM0025979
GWHBAOS00000076	37692121	37692345	+	Exon skipping	EVM0001615
GWHBAOS00000076	37706813	37706689	-	Intron retention	EVM0025371
GWHBAOS00000076	37714768	37714666	-	Intron retention	EVM0017994
GWHBAOS00000076	37722478	37722463	-	Alternative 5' splice site	EVM0005156
GWHBAOS00000076	3774152	3774052	-	Intron retention	EVM0038850+EVM0037016|EVM0037016
GWHBAOS00000076	3774224	3774052	-	Intron retention	EVM0037016
GWHBAOS00000076	3774224	3774152	-	Alternative 5' splice site	EVM0038850+EVM0037016|EVM0037016|EVM0037016+EVM0038850
GWHBAOS00000076	3774643	3774052	-	Intron retention	EVM0037016
GWHBAOS00000076	3774643	3774343	-	Intron retention	EVM0037016|EVM0037016+EVM0038850|EVM0038850+EVM0037016
GWHBAOS00000076	3774731	3774727	-	Alternative 3' splice site	EVM0038850+EVM0037016
GWHBAOS00000076	37780247	37780271	+	Alternative 5' splice site	EVM0015316
GWHBAOS00000076	37786890	37787111	+	Exon skipping	EVM0030356
GWHBAOS00000076	37787358	37787367	+	Alternative 5' splice site	EVM0030356
GWHBAOS00000076	37787358	37787842	+	Intron retention	EVM0030356
GWHBAOS00000076	37796819	37796914	+	Alternative 3' splice site	EVM0001990
GWHBAOS00000076	37797116	37797216	+	Intron retention	EVM0001990
GWHBAOS00000076	37809963	37809969	+	Alternative 3' splice site	EVM0000281
GWHBAOS00000076	37831124	37831235	+	Intron retention	EVM0030289
GWHBAOS00000076	37834804	37834145	-	Intron retention	EVM0021625
GWHBAOS00000076	37840502	37840498	-	Alternative 5' splice site	EVM0003655
GWHBAOS00000076	37843317	37842836	-	Intron retention	EVM0003655
GWHBAOS00000076	37843495	37842836	-	Intron retention	EVM0003655
GWHBAOS00000076	37843495	37843317	-	Alternative 5' splice site	EVM0003655
GWHBAOS00000076	37843559	37842836	-	Alternative 3' splice site	EVM0003655
GWHBAOS00000076	37843559	37843317	-	Exon skipping	EVM0003655
GWHBAOS00000076	37843559	37843495	-	Exon skipping	EVM0003655
GWHBAOS00000076	37843948	37842836	-	Intron retention	EVM0003655
GWHBAOS00000076	37843948	37843317	-	Alternative 5' splice site	EVM0003655
GWHBAOS00000076	37843948	37843559	-	Intron retention	EVM0003655
GWHBAOS00000076	37844393	37844390	-	Alternative 3' splice site	EVM0003655
GWHBAOS00000076	37852541	37852296	-	Intron retention	EVM0009347
GWHBAOS00000076	37920420	37920429	+	Alternative 5' splice site	EVM0002866
GWHBAOS00000076	37957622	37957719	+	Intron retention	EVM0002351
GWHBAOS00000076	37984284	37984319	+	Alternative 3' splice site	EVM0010009
GWHBAOS00000076	37984285	37984319	+	Alternative 3' splice site	EVM0010009
GWHBAOS00000076	37984287	37984319	+	Alternative 3' splice site	EVM0010009
GWHBAOS00000076	37984289	37984319	+	Alternative 3' splice site	EVM0010009
GWHBAOS00000076	37984290	37984319	+	Alternative 3' splice site	EVM0010009
GWHBAOS00000076	37984291	37984319	+	Alternative 3' splice site	EVM0010009
GWHBAOS00000076	37985694	37986160	+	Intron retention	EVM0010009
GWHBAOS00000076	37985888	37985906	+	Alternative 5' splice site	EVM0010009
GWHBAOS00000076	37986700	37986818	+	Exon skipping	EVM0010009
GWHBAOS00000076	38000124	38000119	-	Alternative 3' splice site	EVM0033155
GWHBAOS00000076	38000465	38000334	-	Intron retention	EVM0033155
GWHBAOS00000076	38000476	38000334	-	Intron retention	EVM0033155
GWHBAOS00000076	38000476	38000465	-	Alternative 5' splice site	EVM0033155
GWHBAOS00000076	38001115	38000334	-	Intron retention	EVM0033155
GWHBAOS00000076	38001115	38000541	-	Intron retention	EVM0033155
GWHBAOS00000076	38002317	38002233	-	Intron retention	EVM0033155
GWHBAOS00000076	38029633	38029845	+	Intron retention	EVM0011917
GWHBAOS00000076	38030069	38030190	+	Intron retention	EVM0011917
GWHBAOS00000076	38062297	38062324	+	Alternative 3' splice site	EVM0024918
GWHBAOS00000076	38101446	38101420	-	Alternative 3' splice site	EVM0016574
GWHBAOS00000076	38153101	38153094	-	Alternative 3' splice site	EVM0004669
GWHBAOS00000076	38153384	38153327	-	Exon skipping	EVM0004669
GWHBAOS00000076	38154985	38154701	-	Intron retention	EVM0004669
GWHBAOS00000076	38510545	38510678	+	Intron retention	EVM0013513
GWHBAOS00000076	38722311	38722197	-	Exon skipping	EVM0022085
GWHBAOS00000076	38722589	38721854	-	Intron retention	EVM0022085
GWHBAOS00000076	38722589	38722036	-	Intron retention	EVM0022085
GWHBAOS00000076	38722967	38722880	-	Intron retention	EVM0022085
GWHBAOS00000076	38741934	38740850	-	Exon skipping	EVM0020917
GWHBAOS00000076	38742036	38741934	-	Intron retention	EVM0020917
GWHBAOS00000076	38872237	38872338	+	Intron retention	EVM0028593
GWHBAOS00000076	38872338	38872406	+	Alternative 3' splice site	EVM0028593
GWHBAOS00000076	38872980	38873236	+	Intron retention	EVM0028593
GWHBAOS00000076	38872980	38873871	+	Intron retention	EVM0028593
GWHBAOS00000076	38873487	38873871	+	Intron retention	EVM0028593
GWHBAOS00000076	38952324	38952331	+	Alternative 5' splice site	EVM0027494
GWHBAOS00000076	38952324	38952436	+	Intron retention	EVM0027494
GWHBAOS00000076	38952331	38952436	+	Intron retention	EVM0027494
GWHBAOS00000076	38955442	38956165	+	Intron retention	EVM0005695
GWHBAOS00000076	38960145	38959619	-	Intron retention	EVM0003764
GWHBAOS00000076	39032564	39032566	+	Alternative 5' splice site	EVM0004887
GWHBAOS00000076	39042503	39042495	-	Alternative 3' splice site	EVM0012968
GWHBAOS00000076	39042503	39042501	-	Alternative 3' splice site	EVM0012968
GWHBAOS00000076	39051382	39051421	+	Alternative 5' splice site	EVM0016135
GWHBAOS00000076	39051382	39051441	+	Alternative 5' splice site	EVM0016135
GWHBAOS00000076	39051421	39051441	+	Alternative 5' splice site	EVM0016135
GWHBAOS00000076	39067029	39067219	+	Alternative 3' splice site	EVM0011468
GWHBAOS00000076	39067660	39067812	+	Intron retention	EVM0011468
GWHBAOS00000076	39088313	39088316	+	Alternative 3' splice site	EVM0014484
GWHBAOS00000076	39167139	39167246	+	Intron retention	EVM0023297
GWHBAOS00000076	39168418	39168655	+	Intron retention	EVM0023297
GWHBAOS00000076	39188447	39188376	-	Intron retention	EVM0017985
GWHBAOS00000076	39191280	39190972	-	Intron retention	EVM0017985
GWHBAOS00000076	39256457	39256781	+	Intron retention	EVM0033940
GWHBAOS00000076	39260799	39260897	+	Intron retention	EVM0033940
GWHBAOS00000076	39261121	39261126	+	Alternative 5' splice site	EVM0033940
GWHBAOS00000076	39297855	39297650	-	Intron retention	EVM0031297
GWHBAOS00000076	39298573	39298561	-	Alternative 5' splice site	EVM0031297
GWHBAOS00000076	39312826	39312364	-	Intron retention	EVM0027217
GWHBAOS00000076	39313896	39314204	+	Intron retention	EVM0015550
GWHBAOS00000076	39315559	39315672	+	Intron retention	EVM0015550
GWHBAOS00000076	39457949	39457952	+	Alternative 5' splice site	EVM0000771
GWHBAOS00000076	39458171	39459033	+	Intron retention	EVM0000771
GWHBAOS00000076	39458171	39460439	+	Intron retention	EVM0000771
GWHBAOS00000076	39459033	39459106	+	Exon skipping	EVM0000771
GWHBAOS00000076	39459033	39460439	+	Alternative 3' splice site	EVM0000771
GWHBAOS00000076	39459106	39460439	+	Intron retention	EVM0000771
GWHBAOS00000076	39500292	39500429	+	Exon skipping	EVM0022153
GWHBAOS00000076	39500812	39500925	+	Intron retention	EVM0022153
GWHBAOS00000076	39517459	39517871	+	Intron retention	EVM0041802
GWHBAOS00000076	39517557	39517701	+	Alternative 3' splice site	EVM0041802
GWHBAOS00000076	39517586	39517592	+	Alternative 5' splice site	EVM0041802
GWHBAOS00000076	39517586	39517616	+	Alternative 5' splice site	EVM0041802
GWHBAOS00000076	39517586	39517701	+	Intron retention	EVM0041802
GWHBAOS00000076	39517586	39517871	+	Intron retention	EVM0041802
GWHBAOS00000076	39517616	39517701	+	Intron retention	EVM0041802
GWHBAOS00000076	39517789	39517871	+	Intron retention	EVM0041802
GWHBAOS00000076	3959345	3959487	+	Exon skipping	EVM0025832
GWHBAOS00000076	3959561	3959564	+	Alternative 3' splice site	EVM0025832
GWHBAOS00000076	3960326	3960330	+	Alternative 5' splice site	EVM0025832
GWHBAOS00000076	3960658	3960805	+	Intron retention	EVM0025832
GWHBAOS00000076	39681540	39681057	-	Intron retention	EVM0013906
GWHBAOS00000076	39709073	39709207	+	Intron retention	EVM0019557
GWHBAOS00000076	39709078	39709207	+	Intron retention	EVM0019557
GWHBAOS00000076	39709322	39709478	+	Intron retention	EVM0019557
GWHBAOS00000076	39711535	39711568	+	Alternative 3' splice site	EVM0019557
GWHBAOS00000076	39839895	39840361	+	Intron retention	EVM0033367
GWHBAOS00000076	39855132	39855319	+	Alternative 5' splice site	EVM0037704
GWHBAOS00000076	39873681	39874010	+	Mutually exclusive exon	EVM0031916
GWHBAOS00000076	39877602	39877616	+	Alternative 5' splice site	EVM0040101
GWHBAOS00000076	39899303	39899448	+	Intron retention	EVM0023484
GWHBAOS00000076	39962897	39963418	+	Intron retention	EVM0031910
GWHBAOS00000076	39963884	39963943	+	Exon skipping	EVM0031910
GWHBAOS00000076	39964122	39964280	+	Intron retention	EVM0031910
GWHBAOS00000076	40006292	40006245	-	Alternative 5' splice site	EVM0019183
GWHBAOS00000076	40015507	40015424	-	Exon skipping	EVM0035216
GWHBAOS00000076	40058515	40058623	+	Exon skipping	EVM0039176
GWHBAOS00000076	40061189	40061040	-	Alternative 3' splice site	EVM0042508
GWHBAOS00000076	40061522	40061189	-	Intron retention	EVM0042508
GWHBAOS00000076	40061904	40061781	-	Intron retention	EVM0042508
GWHBAOS00000076	40186654	40186573	-	Intron retention	EVM0031556
GWHBAOS00000076	40187447	40187062	-	Intron retention	EVM0031556
GWHBAOS00000076	40197084	40197025	-	Alternative 3' splice site	EVM0026179
GWHBAOS00000076	40201002	40200733	-	Intron retention	EVM0025285
GWHBAOS00000076	40201055	40201052	-	Alternative 3' splice site	EVM0025285
GWHBAOS00000076	40203743	40203288	-	Alternative 3' splice site	EVM0025285
GWHBAOS00000076	40221612	40221601	-	Alternative 3' splice site	EVM0009583
GWHBAOS00000076	40221971	40221881	-	Intron retention	EVM0009583
GWHBAOS00000076	40222554	40222550	-	Alternative 5' splice site	EVM0009583
GWHBAOS00000076	40308184	40308933	+	Intron retention	EVM0028172
GWHBAOS00000076	40309024	40309398	+	Intron retention	EVM0028172
GWHBAOS00000076	40321117	40321246	+	Intron retention	EVM0040187
GWHBAOS00000076	40475792	40475826	+	Alternative 3' splice site	EVM0010416
GWHBAOS00000076	40517048	40517047	-	Alternative 5' splice site	EVM0031949
GWHBAOS00000076	40518900	40518904	+	Alternative 5' splice site	EVM0006832
GWHBAOS00000076	40548897	40548873	-	Alternative 3' splice site	EVM0025739
GWHBAOS00000076	40550762	40550776	+	Alternative 3' splice site	EVM0001211
GWHBAOS00000076	40590125	40590403	+	Intron retention	EVM0022779
GWHBAOS00000076	40590839	40590931	+	Exon skipping	EVM0022779
GWHBAOS00000076	40612178	40611919	-	Intron retention	EVM0024208
GWHBAOS00000076	40670529	40670128	-	Exon skipping	EVM0041163
GWHBAOS00000076	40671754	40671703	-	Intron retention	EVM0041163
GWHBAOS00000076	4067595	4067655	+	Exon skipping	EVM0026863
GWHBAOS00000076	4067993	4068029	+	Alternative 5' splice site	EVM0026863
GWHBAOS00000076	40684844	40684827	-	Alternative 3' splice site	EVM0031081
GWHBAOS00000076	40685059	40684827	-	Intron retention	EVM0031081
GWHBAOS00000076	40685059	40684844	-	Intron retention	EVM0031081
GWHBAOS00000076	40687364	40687368	+	Alternative 5' splice site	EVM0034397
GWHBAOS00000076	40687592	40687919	+	Intron retention	EVM0034397
GWHBAOS00000076	40687592	40687951	+	Intron retention	EVM0034397
GWHBAOS00000076	40687919	40687951	+	Alternative 3' splice site	EVM0034397
GWHBAOS00000076	40746481	40746400	-	Intron retention	EVM0036093
GWHBAOS00000076	40748161	40748157	-	Alternative 5' splice site	EVM0036093
GWHBAOS00000076	40803410	40803425	+	Alternative 3' splice site	EVM0004599
GWHBAOS00000076	40864458	40864617	+	Intron retention	EVM0002486
GWHBAOS00000076	40864676	40865134	+	Intron retention	EVM0002486
GWHBAOS00000076	40864768	40864842	+	Exon skipping	EVM0002486
GWHBAOS00000076	40884217	40884227	+	Alternative 3' splice site	EVM0021594
GWHBAOS00000076	40884344	40884552	+	Intron retention	EVM0021594
GWHBAOS00000076	40979180	40978119	-	Intron retention	EVM0011665
GWHBAOS00000076	40980121	40980080	-	Exon skipping	EVM0011665
GWHBAOS00000076	41016527	41016805	+	Intron retention	EVM0024934
GWHBAOS00000076	41017323	41017416	+	Intron retention	EVM0024934
GWHBAOS00000076	41048909	41048795	-	Intron retention	EVM0029168
GWHBAOS00000076	41112585	41112500	-	Intron retention	EVM0022994
GWHBAOS00000076	41113133	41112500	-	Intron retention	EVM0022994
GWHBAOS00000076	41113133	41112670	-	Intron retention	EVM0022994
GWHBAOS00000076	41125463	41125580	+	Intron retention	EVM0013670
GWHBAOS00000076	41130571	41130562	-	Alternative 5' splice site	EVM0020943
GWHBAOS00000076	41130710	41130613	-	Intron retention	EVM0020943
GWHBAOS00000076	41131384	41131332	-	Alternative 3' splice site	EVM0020943
GWHBAOS00000076	41131700	41131384	-	Intron retention	EVM0020943
GWHBAOS00000076	41131746	41131700	-	Exon skipping	EVM0020943
GWHBAOS00000076	41132053	41131332	-	Intron retention	EVM0020943
GWHBAOS00000076	41132053	41131384	-	Intron retention	EVM0020943
GWHBAOS00000076	41132053	41131700	-	Alternative 5' splice site	EVM0020943
GWHBAOS00000076	41132053	41131746	-	Intron retention	EVM0020943
GWHBAOS00000076	41140062	41141624	+	Intron retention	EVM0015266
GWHBAOS00000076	41169655	41169643	-	Alternative 5' splice site	ONT.3159
GWHBAOS00000076	41190110	41190107	-	Alternative 5' splice site	EVM0003882
GWHBAOS00000076	41203652	41204077	+	Intron retention	EVM0006200
GWHBAOS00000076	41203780	41203791	+	Alternative 3' splice site	EVM0006200
GWHBAOS00000076	41204633	41204637	+	Alternative 5' splice site	EVM0006200
GWHBAOS00000076	41209827	41209710	-	Intron retention	EVM0027757
GWHBAOS00000076	41232601	41232013	-	Intron retention	EVM0009164
GWHBAOS00000076	41235638	41235630	-	Alternative 3' splice site	EVM0009164
GWHBAOS00000076	41242902	41242989	+	Intron retention	EVM0018374
GWHBAOS00000076	41248948	41248940	-	Alternative 3' splice site	EVM0033974
GWHBAOS00000076	41249028	41248940	-	Intron retention	EVM0033974
GWHBAOS00000076	41310981	41310951	-	Alternative 3' splice site	ONT.3174
GWHBAOS00000076	41391355	41391387	+	Alternative 3' splice site	EVM0009276
GWHBAOS00000076	41420468	41420675	+	Intron retention	EVM0031816
GWHBAOS00000076	41421838	41421736	-	Intron retention	EVM0004597
GWHBAOS00000076	41422046	41421736	-	Intron retention	EVM0004597
GWHBAOS00000076	41422046	41421959	-	Intron retention	EVM0004597
GWHBAOS00000076	41422494	41422376	-	Exon skipping	EVM0004597
GWHBAOS00000076	41425622	41425229	-	Intron retention	EVM0009151
GWHBAOS00000076	41426092	41426084	-	Alternative 3' splice site	EVM0009151
GWHBAOS00000076	41426398	41426084	-	Intron retention	EVM0009151
GWHBAOS00000076	41426402	41426084	-	Intron retention	EVM0009151
GWHBAOS00000076	41426402	41426398	-	Alternative 5' splice site	EVM0009151
GWHBAOS00000076	41455310	41455348	+	Alternative 3' splice site	EVM0022041
GWHBAOS00000076	41456122	41456528	+	Intron retention	EVM0022041
GWHBAOS00000076	41456268	41456369	+	Intron retention	EVM0022041
GWHBAOS00000076	41492662	41492625	-	Exon skipping	EVM0030893
GWHBAOS00000076	41492734	41492625	-	Alternative 5' splice site	EVM0030893
GWHBAOS00000076	41492734	41492662	-	Intron retention	EVM0030893
GWHBAOS00000076	41495039	41494930	-	Intron retention	EVM0030893
GWHBAOS00000076	41564901	41565010	+	Intron retention	EVM0007357
GWHBAOS00000076	41574760	41574583	-	Intron retention	EVM0034350
GWHBAOS00000076	41581890	41581992	+	Intron retention	EVM0009335
GWHBAOS00000076	41598483	41598400	-	Intron retention	EVM0041375
GWHBAOS00000076	41602096	41602077	-	Alternative 3' splice site	EVM0041375
GWHBAOS00000076	41618014	41617931	-	Intron retention	EVM0001352
GWHBAOS00000076	41618392	41618313	-	Intron retention	EVM0001352
GWHBAOS00000076	41629683	41629732	+	Alternative 3' splice site	EVM0006308
GWHBAOS00000076	41630772	41630986	+	Intron retention	EVM0006308
GWHBAOS00000076	41661872	41661106	-	Intron retention	EVM0003684
GWHBAOS00000076	41675431	41675726	+	Intron retention	EVM0003213
GWHBAOS00000076	41675431	41676144	+	Intron retention	EVM0003213
GWHBAOS00000076	41675804	41676144	+	Intron retention	EVM0003213
GWHBAOS00000076	41675930	41676144	+	Alternative 3' splice site	EVM0003213
GWHBAOS00000076	41676139	41676144	+	Alternative 3' splice site	EVM0003213
GWHBAOS00000076	41677590	41677837	+	Intron retention	EVM0025238
GWHBAOS00000076	41678591	41679303	+	Intron retention	EVM0025238
GWHBAOS00000076	41719228	41718791	-	Intron retention	EVM0031794
GWHBAOS00000076	41719504	41718791	-	Intron retention	EVM0031794
GWHBAOS00000076	41719504	41719399	-	Intron retention	EVM0031794
GWHBAOS00000076	41754499	41754502	+	Alternative 3' splice site	EVM0005126
GWHBAOS00000076	41754499	41755187	+	Alternative 3' splice site	EVM0005126
GWHBAOS00000076	41754502	41754656	+	Exon skipping	EVM0005126
GWHBAOS00000076	41754502	41755187	+	Alternative 3' splice site	EVM0005126
GWHBAOS00000076	41754656	41755187	+	Intron retention	EVM0005126
GWHBAOS00000076	41778097	41778049	-	Intron retention	EVM0025783
GWHBAOS00000076	41823709	41823614	-	Alternative 5' splice site	EVM0027394
GWHBAOS00000076	41834151	41834156	+	Alternative 3' splice site	EVM0011946
GWHBAOS00000076	41835489	41835570	+	Intron retention	EVM0011946
GWHBAOS00000076	41847523	41847541	+	Alternative 3' splice site	EVM0028571
GWHBAOS00000076	41870430	41870406	-	Alternative 3' splice site	EVM0008817
GWHBAOS00000076	41870448	41870406	-	Alternative 3' splice site	EVM0008817
GWHBAOS00000076	41870448	41870430	-	Alternative 3' splice site	EVM0008817
GWHBAOS00000076	41870519	41870406	-	Intron retention	EVM0008817
GWHBAOS00000076	41886462	41886443	-	Alternative 5' splice site	EVM0024276
GWHBAOS00000076	41887388	41887377	-	Alternative 3' splice site	EVM0024276
GWHBAOS00000076	41898363	41898264	-	Alternative 5' splice site	ONT.3212
GWHBAOS00000076	41901676	41902030	+	Intron retention	ONT.1703
GWHBAOS00000076	41902030	41902061	+	Exon skipping	ONT.1703
GWHBAOS00000076	41902205	41902334	+	Alternative 5' splice site	ONT.1703
GWHBAOS00000076	41902205	41902550	+	Intron retention	ONT.1703
GWHBAOS00000076	41902334	41902550	+	Intron retention	ONT.1703
GWHBAOS00000076	41902550	41902559	+	Alternative 3' splice site	ONT.1703
GWHBAOS00000076	41903410	41903498	+	Intron retention	ONT.1703
GWHBAOS00000076	41922000	41922189	+	Intron retention	EVM0033656
GWHBAOS00000076	41922181	41922184	+	Alternative 3' splice site	EVM0033656
GWHBAOS00000076	41924522	41924526	+	Alternative 5' splice site	EVM0033656
GWHBAOS00000076	41973346	41973271	-	Alternative 5' splice site	EVM0013877
GWHBAOS00000076	41974031	41974028	-	Alternative 3' splice site	EVM0013877
GWHBAOS00000076	41976000	41975905	-	Intron retention	EVM0013877
GWHBAOS00000076	42018752	42018320	-	Intron retention	EVM0029958
GWHBAOS00000076	42093903	42093792	-	Intron retention	EVM0003918
GWHBAOS00000076	42094146	42094110	-	Alternative 3' splice site	EVM0003918
GWHBAOS00000076	42094433	42094325	-	Intron retention	EVM0003918
GWHBAOS00000076	42095424	42094325	-	Intron retention	EVM0003918
GWHBAOS00000076	42095424	42095072	-	Intron retention	EVM0003918
GWHBAOS00000076	42095674	42095612	-	Alternative 3' splice site	EVM0003918
GWHBAOS00000076	42096364	42096360	-	Alternative 5' splice site	EVM0003918
GWHBAOS00000076	42099115	42099028	-	Intron retention	EVM0036319
GWHBAOS00000076	42224191	42224051	-	Intron retention	EVM0014975
GWHBAOS00000076	42244725	42245204	+	Intron retention	EVM0007741
GWHBAOS00000076	42245243	42245845	+	Intron retention	EVM0007741
GWHBAOS00000076	42245666	42245752	+	Exon skipping	EVM0007741
GWHBAOS00000076	42245666	42245779	+	Mutually exclusive exon	EVM0007741
GWHBAOS00000076	42245668	42245752	+	Exon skipping	EVM0007741
GWHBAOS00000076	42245668	42245779	+	Exon skipping	EVM0007741
GWHBAOS00000076	42259035	42259094	+	Alternative 3' splice site	EVM0023760
GWHBAOS00000076	42268395	42268406	+	Alternative 5' splice site	EVM0024469
GWHBAOS00000076	42313244	42313399	+	Intron retention	EVM0030704
GWHBAOS00000076	42313844	42313855	+	Alternative 5' splice site	EVM0030704
GWHBAOS00000076	42344331	42344200	-	Intron retention	EVM0005445
GWHBAOS00000076	42344403	42344331	-	Exon skipping	EVM0005445
GWHBAOS00000076	42344403	42344392	-	Alternative 3' splice site	EVM0005445
GWHBAOS00000076	42347599	42347725	+	Intron retention	EVM0025831
GWHBAOS00000076	42347794	42347798	+	Alternative 5' splice site	EVM0025831
GWHBAOS00000076	42347794	42347802	+	Alternative 5' splice site	EVM0025831
GWHBAOS00000076	42347798	42347802	+	Alternative 5' splice site	EVM0025831
GWHBAOS00000076	42347888	42347933	+	Alternative 3' splice site	EVM0025831
GWHBAOS00000076	42360213	42361013	+	Intron retention	EVM0021920
GWHBAOS00000076	42369408	42369405	-	Alternative 5' splice site	EVM0021675
GWHBAOS00000076	42407532	42407446	-	Intron retention	EVM0024741
GWHBAOS00000076	42460246	42460265	+	Alternative 3' splice site	EVM0028952
GWHBAOS00000076	42461598	42461603	+	Alternative 5' splice site	EVM0028952
GWHBAOS00000076	42462843	42463008	+	Intron retention	EVM0028952
GWHBAOS00000076	42517371	42517261	-	Intron retention	EVM0012417
GWHBAOS00000076	42522386	42522318	-	Exon skipping	EVM0020759
GWHBAOS00000076	42561726	42561626	-	Intron retention	EVM0024996
GWHBAOS00000076	4261503	4261929	+	Alternative 5' splice site	ONT.462
GWHBAOS00000076	4261503	4262205	+	Alternative 5' splice site	ONT.462
GWHBAOS00000076	4261635	4262205	+	Exon skipping	ONT.462
GWHBAOS00000076	4261929	4262118	+	Intron retention	ONT.462
GWHBAOS00000076	4261929	4262205	+	Alternative 5' splice site	ONT.462
GWHBAOS00000076	4262118	4262205	+	Exon skipping	ONT.462
GWHBAOS00000076	4262391	4262420	+	Alternative 5' splice site	ONT.462
GWHBAOS00000076	4262391	4263128	+	Intron retention	ONT.462
GWHBAOS00000076	4262420	4263128	+	Intron retention	ONT.462
GWHBAOS00000076	42649868	42649784	-	Intron retention	EVM0016305
GWHBAOS00000076	42715612	42715324	-	Intron retention	EVM0036146
GWHBAOS00000076	42716214	42716130	-	Intron retention	EVM0036146
GWHBAOS00000076	42770379	42770292	-	Intron retention	ONT.3273
GWHBAOS00000076	42837047	42837139	+	Intron retention	EVM0035787
GWHBAOS00000076	42872674	42872680	+	Alternative 5' splice site	EVM0036298
GWHBAOS00000076	42883713	42883339	-	Intron retention	EVM0013680
GWHBAOS00000076	43201167	43201171	+	Alternative 5' splice site	EVM0009535
GWHBAOS00000076	43201963	43202033	+	Exon skipping	EVM0009535
GWHBAOS00000076	43202557	43202561	+	Alternative 5' splice site	EVM0009535
GWHBAOS00000076	43204476	43204517	+	Intron retention	EVM0009535
GWHBAOS00000076	43392479	43392481	+	Alternative 3' splice site	EVM0018559
GWHBAOS00000076	43393869	43394193	+	Intron retention	EVM0018559
GWHBAOS00000076	43393869	43394259	+	Intron retention	EVM0018559
GWHBAOS00000076	43394193	43394259	+	Alternative 3' splice site	EVM0018559
GWHBAOS00000076	43395904	43395817	-	Intron retention	EVM0000920
GWHBAOS00000076	43396787	43396660	-	Exon skipping	EVM0000920
GWHBAOS00000076	43396823	43396660	-	Exon skipping	EVM0000920
GWHBAOS00000076	43396823	43396787	-	Alternative 3' splice site	EVM0000920
GWHBAOS00000076	43413226	43413217	-	Alternative 5' splice site	EVM0028754
GWHBAOS00000076	43609433	43609890	+	Exon skipping	EVM0010854
GWHBAOS00000076	43610599	43610630	+	Alternative 5' splice site	EVM0010854
GWHBAOS00000076	43610630	43610717	+	Intron retention	EVM0010854
GWHBAOS00000076	43645147	43645219	+	Alternative 5' splice site	ONT.1780+EVM0007813
GWHBAOS00000076	43645565	43646080	+	Intron retention	ONT.1780
GWHBAOS00000076	43645735	43645772	+	Exon skipping	ONT.1780|EVM0007813+ONT.1780|ONT.1780+EVM0007813
GWHBAOS00000076	43646124	43646364	+	Intron retention	ONT.1780
GWHBAOS00000076	43647272	43648811	+	Alternative 3' splice site	EVM0007813
GWHBAOS00000076	43663387	43663149	-	Intron retention	EVM0038898
GWHBAOS00000076	43672513	43672391	-	Intron retention	EVM0019804
GWHBAOS00000076	43683724	43683809	+	Exon skipping	EVM0040189
GWHBAOS00000076	43707471	43707551	+	Exon skipping	EVM0009813
GWHBAOS00000076	43724667	43724583	-	Intron retention	EVM0023109
GWHBAOS00000076	43725598	43725531	-	Intron retention	EVM0023109
GWHBAOS00000076	43743839	43743896	+	Exon skipping	EVM0016601
GWHBAOS00000076	43789176	43789219	+	Alternative 3' splice site	EVM0039498
GWHBAOS00000076	43789684	43789823	+	Intron retention	EVM0039498
GWHBAOS00000076	43789684	43790010	+	Intron retention	EVM0039498
GWHBAOS00000076	43789684	43790506	+	Intron retention	EVM0039498
GWHBAOS00000076	43789684	43790523	+	Intron retention	EVM0039498
GWHBAOS00000076	43789861	43790523	+	Intron retention	EVM0039498
GWHBAOS00000076	43790010	43790506	+	Alternative 3' splice site	EVM0039498
GWHBAOS00000076	43790117	43790523	+	Intron retention	EVM0039498
GWHBAOS00000076	43790889	43790901	+	Alternative 5' splice site	EVM0039498
GWHBAOS00000076	4385265	4385303	+	Alternative 5' splice site	EVM0032430
GWHBAOS00000076	4385385	4385407	+	Alternative 3' splice site	EVM0032430
GWHBAOS00000076	43914419	43914238	-	Intron retention	EVM0024128
GWHBAOS00000076	43915505	43915466	-	Intron retention	EVM0024128
GWHBAOS00000076	43947356	43947340	-	Alternative 3' splice site	EVM0020729
GWHBAOS00000076	43983345	43983262	-	Alternative 3' splice site	EVM0002218
GWHBAOS00000076	43988342	43988207	-	Intron retention	EVM0009362
GWHBAOS00000076	43998346	43998266	-	Intron retention	EVM0010273
GWHBAOS00000076	44004773	44004766	-	Alternative 3' splice site	EVM0038360
GWHBAOS00000076	44099334	44099337	+	Alternative 3' splice site	EVM0001406
GWHBAOS00000076	44100115	44100118	+	Alternative 3' splice site	EVM0001406
GWHBAOS00000076	44100257	44100791	+	Intron retention	EVM0001406
GWHBAOS00000076	44100791	44100809	+	Alternative 3' splice site	EVM0001406
GWHBAOS00000076	44100938	44101008	+	Intron retention	EVM0001406
GWHBAOS00000076	44100938	44101011	+	Intron retention	EVM0001406
GWHBAOS00000076	44101008	44101011	+	Alternative 3' splice site	EVM0001406
GWHBAOS00000076	44103859	44103864	+	Alternative 3' splice site	EVM0033822
GWHBAOS00000076	44207469	44207387	-	Intron retention	EVM0019805
GWHBAOS00000076	44208262	44207769	-	Intron retention	EVM0019805
GWHBAOS00000076	44212361	44212372	+	Alternative 5' splice site	EVM0038494
GWHBAOS00000076	44287686	44287402	-	Intron retention	EVM0038889
GWHBAOS00000076	44329417	44329354	-	Alternative 5' splice site	EVM0007543
GWHBAOS00000076	44340992	44341009	+	Alternative 5' splice site	EVM0039935
GWHBAOS00000076	4436643	4436735	+	Intron retention	EVM0008090
GWHBAOS00000076	44376792	44376917	+	Exon skipping	EVM0016316
GWHBAOS00000076	44376792	44376937	+	Exon skipping	EVM0016316
GWHBAOS00000076	44376792	44377174	+	Alternative 3' splice site	EVM0016316
GWHBAOS00000076	44376792	44377493	+	Exon skipping	EVM0016316
GWHBAOS00000076	44376917	44377174	+	Intron retention	EVM0016316
GWHBAOS00000076	44376937	44377174	+	Intron retention	EVM0016316
GWHBAOS00000076	44377174	44377493	+	Exon skipping	EVM0016316
GWHBAOS00000076	44377778	44378574	+	Intron retention	EVM0016316
GWHBAOS00000076	44378307	44378574	+	Alternative 3' splice site	EVM0016316
GWHBAOS00000076	44383866	44384498	+	Alternative 3' splice site	EVM0014649
GWHBAOS00000076	44384670	44384811	+	Intron retention	EVM0014649
GWHBAOS00000076	44388651	44388812	+	Intron retention	EVM0042497
GWHBAOS00000076	44411152	44411155	+	Alternative 3' splice site	EVM0018055
GWHBAOS00000076	44424479	44425367	+	Alternative 3' splice site	EVM0030391
GWHBAOS00000076	4447216	4447084	-	Exon skipping	ONT.2032
GWHBAOS00000076	44531095	44531101	+	Alternative 5' splice site	EVM0000968
GWHBAOS00000076	44531479	44531491	+	Alternative 3' splice site	EVM0000968
GWHBAOS00000076	44555856	44555766	-	Intron retention	EVM0008260
GWHBAOS00000076	44558292	44558017	-	Intron retention	EVM0007105
GWHBAOS00000076	44594812	44594837	+	Alternative 3' splice site	EVM0019041
GWHBAOS00000076	44596179	44596246	+	Alternative 5' splice site	EVM0033284
GWHBAOS00000076	44596659	44596832	+	Exon skipping	EVM0033284
GWHBAOS00000076	44599298	44599231	-	Exon skipping	EVM0010581
GWHBAOS00000076	44600550	44600412	-	Intron retention	EVM0010581
GWHBAOS00000076	44600761	44600758	-	Alternative 3' splice site	EVM0010581
GWHBAOS00000076	44601189	44601174	-	Alternative 3' splice site	EVM0010581
GWHBAOS00000076	44632177	44632044	-	Intron retention	EVM0016162
GWHBAOS00000076	44671980	44671957	-	Alternative 3' splice site	EVM0026249
GWHBAOS00000076	44715709	44715438	-	Intron retention	EVM0037362
GWHBAOS00000076	44729568	44729556	-	Alternative 3' splice site	EVM0024663
GWHBAOS00000076	44732752	44732825	+	Intron retention	EVM0005172
GWHBAOS00000076	44778253	44778640	+	Intron retention	EVM0022592
GWHBAOS00000076	44803001	44803082	+	Intron retention	EVM0004054
GWHBAOS00000076	44857275	44857120	-	Intron retention	EVM0017841
GWHBAOS00000076	44857928	44857826	-	Intron retention	EVM0017841
GWHBAOS00000076	44858397	44857826	-	Intron retention	EVM0017841
GWHBAOS00000076	44858397	44857989	-	Intron retention	EVM0017841
GWHBAOS00000076	44859420	44859388	-	Alternative 3' splice site	EVM0017841
GWHBAOS00000076	44869852	44869951	+	Intron retention	EVM0015602
GWHBAOS00000076	44873058	44873224	+	Intron retention	EVM0015602
GWHBAOS00000076	44883907	44883820	-	Intron retention	EVM0040021
GWHBAOS00000076	44929641	44929842	+	Intron retention	EVM0006073
GWHBAOS00000076	44929641	44930049	+	Intron retention	EVM0006073
GWHBAOS00000076	44929641	44930454	+	Intron retention	EVM0006073
GWHBAOS00000076	44929915	44930049	+	Intron retention	EVM0006073
GWHBAOS00000076	44929915	44930454	+	Intron retention	EVM0006073
GWHBAOS00000076	44930224	44930317	+	Intron retention	EVM0006073
GWHBAOS00000076	44930224	44930368	+	Alternative 5' splice site	EVM0006073
GWHBAOS00000076	44930224	44930454	+	Intron retention	EVM0006073
GWHBAOS00000076	44930224	44930458	+	Intron retention	EVM0006073
GWHBAOS00000076	44930317	44930368	+	Exon skipping	EVM0006073
GWHBAOS00000076	44930368	44930454	+	Intron retention	EVM0006073
GWHBAOS00000076	44930454	44930458	+	Alternative 3' splice site	EVM0006073
GWHBAOS00000076	44930677	44930679	+	Alternative 3' splice site	EVM0006073
GWHBAOS00000076	44930837	44930881	+	Alternative 3' splice site	EVM0006073
GWHBAOS00000076	44955502	44955984	+	Intron retention	EVM0039258
GWHBAOS00000076	44956625	44956883	+	Intron retention	EVM0039258
GWHBAOS00000076	44983356	44983555	+	Intron retention	EVM0015533
GWHBAOS00000076	44983442	44983533	+	Intron retention	EVM0015533
GWHBAOS00000076	44984275	44984277	+	Alternative 3' splice site	EVM0015533
GWHBAOS00000076	44984275	44984280	+	Alternative 3' splice site	EVM0015533
GWHBAOS00000076	44984277	44984280	+	Alternative 3' splice site	EVM0015533
GWHBAOS00000076	44984280	44984283	+	Alternative 3' splice site	EVM0015533
GWHBAOS00000076	44985396	44985589	+	Intron retention	EVM0015533
GWHBAOS00000076	44987642	44987652	+	Alternative 3' splice site	EVM0015533
GWHBAOS00000076	44988446	44988529	+	Intron retention	EVM0015533
GWHBAOS00000076	45001546	45001504	-	Exon skipping	EVM0026018
GWHBAOS00000076	45001727	45001717	-	Alternative 5' splice site	EVM0026018
GWHBAOS00000076	45004138	45004056	-	Intron retention	EVM0004977
GWHBAOS00000076	45004521	45004482	-	Alternative 3' splice site	EVM0004977
GWHBAOS00000076	45013775	45013720	-	Alternative 3' splice site	EVM0002476
GWHBAOS00000076	45014223	45014101	-	Intron retention	EVM0002476
GWHBAOS00000076	45015340	45015200	-	Intron retention	EVM0002476
GWHBAOS00000076	45015454	45015418	-	Alternative 3' splice site	EVM0002476
GWHBAOS00000076	45020174	45020100	-	Intron retention	EVM0010881
GWHBAOS00000076	45025370	45025457	+	Intron retention	EVM0005518
GWHBAOS00000076	45025370	45025833	+	Intron retention	EVM0005518
GWHBAOS00000076	45025503	45025833	+	Intron retention	EVM0005518
GWHBAOS00000076	45059561	45059639	+	Intron retention	EVM0017722
GWHBAOS00000076	45067121	45066716	-	Intron retention	EVM0014644
GWHBAOS00000076	45068337	45067821	-	Intron retention	EVM0014644
GWHBAOS00000076	45068580	45067821	-	Intron retention	EVM0014644
GWHBAOS00000076	45069159	45069018	-	Intron retention	EVM0014644
GWHBAOS00000076	45069328	45069018	-	Intron retention	EVM0014644
GWHBAOS00000076	45069328	45069159	-	Alternative 5' splice site	EVM0014644
GWHBAOS00000076	45069592	45069463	-	Intron retention	EVM0014644
GWHBAOS00000076	45090692	45090731	+	Alternative 3' splice site	EVM0025400
GWHBAOS00000076	45092543	45092622	+	Intron retention	EVM0025400
GWHBAOS00000076	45093116	45093246	+	Intron retention	EVM0025400
GWHBAOS00000076	45093924	45094008	+	Intron retention	EVM0025400
GWHBAOS00000076	45097997	45098036	+	Alternative 3' splice site	EVM0023608
GWHBAOS00000076	45099141	45099350	+	Intron retention	EVM0023608
GWHBAOS00000076	45103869	45103816	-	Alternative 3' splice site	EVM0036848
GWHBAOS00000076	45105099	45104054	-	Intron retention	EVM0036848
GWHBAOS00000076	45117221	45116928	-	Intron retention	EVM0033943
GWHBAOS00000076	45117360	45117221	-	Exon skipping	EVM0033943
GWHBAOS00000076	45117626	45116928	-	Intron retention	EVM0033943
GWHBAOS00000076	45117626	45117360	-	Intron retention	EVM0033943
GWHBAOS00000076	45118657	45118638	-	Alternative 3' splice site	EVM0033943
GWHBAOS00000076	45131397	45131405	+	Alternative 3' splice site	EVM0035949
GWHBAOS00000076	45136173	45136179	+	Alternative 3' splice site	EVM0001115
GWHBAOS00000076	45136229	45136495	+	Intron retention	EVM0001115
GWHBAOS00000076	45144111	45143992	-	Intron retention	EVM0041316
GWHBAOS00000076	45145375	45145371	-	Alternative 5' splice site	EVM0041316
GWHBAOS00000076	45149526	45149428	-	Intron retention	EVM0001330
GWHBAOS00000076	45168896	45168806	-	Intron retention	EVM0037851
GWHBAOS00000076	45171782	45171777	-	Alternative 3' splice site	EVM0037851
GWHBAOS00000076	4525903	4526808	+	Intron retention	EVM0030643
GWHBAOS00000076	453586	453589	+	Alternative 5' splice site	EVM0020717
GWHBAOS00000076	4549984	4549734	-	Alternative 3' splice site	EVM0004015
GWHBAOS00000076	457491	457408	-	Exon skipping	EVM0015041
GWHBAOS00000076	4615727	4615756	+	Alternative 5' splice site	EVM0039953
GWHBAOS00000076	4723464	4723626	+	Intron retention	EVM0019232
GWHBAOS00000076	4729002	4729067	+	Intron retention	EVM0018958
GWHBAOS00000076	4737014	4737115	+	Intron retention	EVM0013192
GWHBAOS00000076	4737346	4737350	+	Alternative 5' splice site	EVM0013192
GWHBAOS00000076	4794587	4794578	-	Alternative 3' splice site	EVM0028481
GWHBAOS00000076	4796105	4796098	-	Alternative 5' splice site	EVM0028481
GWHBAOS00000076	4828346	4828612	+	Intron retention	EVM0014307
GWHBAOS00000076	4830367	4830378	+	Alternative 3' splice site	EVM0014307
GWHBAOS00000076	483552	483642	+	Intron retention	EVM0029399
GWHBAOS00000076	4835710	4835762	+	Exon skipping	ONT.483
GWHBAOS00000076	4906818	4906837	+	Alternative 5' splice site	EVM0004250
GWHBAOS00000076	4954416	4954435	+	Alternative 5' splice site	EVM0004250
GWHBAOS00000076	4965770	4965774	+	Alternative 5' splice site	EVM0004250
GWHBAOS00000076	5088153	5088157	+	Alternative 5' splice site	EVM0031991
GWHBAOS00000076	5089989	5091182	+	Intron retention	EVM0031991
GWHBAOS00000076	5090963	5091119	+	Intron retention	EVM0031991
GWHBAOS00000076	509140	509165	+	Alternative 3' splice site	EVM0025356
GWHBAOS00000076	5197958	5198076	+	Exon skipping	EVM0030385
GWHBAOS00000076	5261698	5261701	+	Alternative 3' splice site	EVM0037274
GWHBAOS00000076	5261861	5263112	+	Intron retention	EVM0037274
GWHBAOS00000076	5271504	5271604	+	Intron retention	EVM0009412
GWHBAOS00000076	5314674	5314657	-	Alternative 5' splice site	EVM0025139
GWHBAOS00000076	5314896	5314420	-	Intron retention	EVM0025139
GWHBAOS00000076	5314896	5314751	-	Intron retention	EVM0025139
GWHBAOS00000076	5314950	5314751	-	Intron retention	EVM0025139
GWHBAOS00000076	5314950	5314896	-	Alternative 5' splice site	EVM0025139
GWHBAOS00000076	5316608	5316604	-	Alternative 5' splice site	EVM0025139
GWHBAOS00000076	5383663	5384119	+	Intron retention	EVM0017166+EVM0031780
GWHBAOS00000076	5383834	5383983	+	Exon skipping	EVM0031780
GWHBAOS00000076	5404188	5404194	+	Alternative 3' splice site	EVM0013572
GWHBAOS00000076	5404972	5405044	+	Alternative 3' splice site	EVM0013572
GWHBAOS00000076	5427979	5428005	+	Alternative 5' splice site	EVM0000848
GWHBAOS00000076	544636	544630	-	Alternative 3' splice site	EVM0003186
GWHBAOS00000076	5489770	5489759	-	Alternative 5' splice site	EVM0004053
GWHBAOS00000076	5489859	5489845	-	Alternative 3' splice site	EVM0004053
GWHBAOS00000076	5511946	5511707	-	Intron retention	EVM0016507
GWHBAOS00000076	5514695	5514593	-	Intron retention	EVM0016507
GWHBAOS00000076	5516903	5516820	-	Intron retention	EVM0016507
GWHBAOS00000076	553412	553712	+	Intron retention	EVM0017671
GWHBAOS00000076	553412	553934	+	Intron retention	EVM0017671
GWHBAOS00000076	553412	554006	+	Alternative 5' splice site	EVM0017671
GWHBAOS00000076	553412	554104	+	Intron retention	EVM0017671
GWHBAOS00000076	553712	553796	+	Exon skipping	EVM0017671
GWHBAOS00000076	553712	554006	+	Exon skipping	EVM0017671
GWHBAOS00000076	553712	554104	+	Alternative 3' splice site	EVM0017671
GWHBAOS00000076	553796	553934	+	Intron retention	EVM0017671
GWHBAOS00000076	553796	554104	+	Intron retention	EVM0017671
GWHBAOS00000076	553934	554104	+	Alternative 3' splice site	EVM0017671
GWHBAOS00000076	554006	554104	+	Intron retention	EVM0017671
GWHBAOS00000076	554848	554852	+	Alternative 5' splice site	EVM0017671
GWHBAOS00000076	554941	554953	+	Alternative 3' splice site	EVM0017671
GWHBAOS00000076	5555836	5554679	-	Intron retention	EVM0001583
GWHBAOS00000076	5556607	5556604	-	Alternative 3' splice site	EVM0001583
GWHBAOS00000076	5556633	5556604	-	Alternative 3' splice site	EVM0001583
GWHBAOS00000076	5556633	5556607	-	Alternative 3' splice site	EVM0001583
GWHBAOS00000076	5556636	5556604	-	Alternative 3' splice site	EVM0001583
GWHBAOS00000076	5556636	5556607	-	Alternative 3' splice site	EVM0001583
GWHBAOS00000076	5556636	5556611	-	Alternative 3' splice site	EVM0001583
GWHBAOS00000076	5556636	5556633	-	Alternative 3' splice site	EVM0001583
GWHBAOS00000076	5564479	5564760	+	Exon skipping	EVM0026238
GWHBAOS00000076	5565046	5566497	+	Intron retention	EVM0026238
GWHBAOS00000076	5568345	5568179	-	Intron retention	EVM0020751
GWHBAOS00000076	5568515	5568497	-	Alternative 3' splice site	EVM0020751
GWHBAOS00000076	5568681	5568497	-	Intron retention	EVM0020751
GWHBAOS00000076	5568681	5568515	-	Intron retention	EVM0020751
GWHBAOS00000076	5577813	5577849	+	Alternative 3' splice site	EVM0029785
GWHBAOS00000076	589602	588618	-	Alternative 3' splice site	EVM0009300
GWHBAOS00000076	6173540	6173501	-	Exon skipping	EVM0036742
GWHBAOS00000076	6173666	6173621	-	Exon skipping	EVM0036742
GWHBAOS00000076	6173673	6173501	-	Exon skipping	EVM0036742
GWHBAOS00000076	6173673	6173621	-	Exon skipping	EVM0036742
GWHBAOS00000076	6207784	6207421	-	Intron retention	EVM0000152
GWHBAOS00000076	6214150	6213667	-	Intron retention	EVM0000152
GWHBAOS00000076	6470737	6470758	+	Alternative 3' splice site	EVM0020005
GWHBAOS00000076	6471142	6471151	+	Alternative 3' splice site	EVM0020005
GWHBAOS00000076	6476356	6476365	+	Alternative 3' splice site	EVM0034082
GWHBAOS00000076	6479917	6479918	+	Alternative 5' splice site	EVM0034082
GWHBAOS00000076	6487482	6487375	-	Intron retention	EVM0042445
GWHBAOS00000076	6487824	6487817	-	Alternative 3' splice site	EVM0042445
GWHBAOS00000076	6519378	6519438	+	Alternative 3' splice site	EVM0032754
GWHBAOS00000076	6561312	6562571	+	Intron retention	EVM0015269
GWHBAOS00000076	6561312	6562921	+	Intron retention	EVM0015269
GWHBAOS00000076	6561312	6563282	+	Intron retention	EVM0015269
GWHBAOS00000076	6561312	6563460	+	Intron retention	EVM0015269
GWHBAOS00000076	6562672	6562921	+	Intron retention	EVM0015269
GWHBAOS00000076	6562672	6563282	+	Intron retention	EVM0015269
GWHBAOS00000076	6562672	6563460	+	Intron retention	EVM0015269
GWHBAOS00000076	6562974	6563100	+	Intron retention	EVM0015269
GWHBAOS00000076	6562974	6563282	+	Intron retention	EVM0015269
GWHBAOS00000076	6563192	6563282	+	Intron retention	EVM0015269
GWHBAOS00000076	6563371	6563460	+	Intron retention	EVM0015269
GWHBAOS00000076	6563371	6563467	+	Intron retention	EVM0015269
GWHBAOS00000076	6563460	6563467	+	Alternative 3' splice site	EVM0015269
GWHBAOS00000076	6563688	6563719	+	Alternative 3' splice site	EVM0015269
GWHBAOS00000076	6566583	6566588	+	Alternative 5' splice site	EVM0032584
GWHBAOS00000076	6588489	6588423	-	Exon skipping	EVM0026279
GWHBAOS00000076	6661460	6661413	-	Exon skipping	EVM0019380
GWHBAOS00000076	6661570	6661262	-	Intron retention	EVM0019380
GWHBAOS00000076	6661637	6661262	-	Intron retention	EVM0019380
GWHBAOS00000076	6661637	6661570	-	Alternative 5' splice site	EVM0019380
GWHBAOS00000076	6663023	6662976	-	Alternative 5' splice site	EVM0019380
GWHBAOS00000076	6672876	6672975	+	Exon skipping	EVM0018186
GWHBAOS00000076	6673483	6673583	+	Intron retention	EVM0018186
GWHBAOS00000076	6673575	6673583	+	Alternative 3' splice site	EVM0018186
GWHBAOS00000076	677326	677493	+	Intron retention	EVM0009121
GWHBAOS00000076	697903	697840	-	Alternative 3' splice site	EVM0021735
GWHBAOS00000076	708024	708105	+	Intron retention	EVM0010436
GWHBAOS00000076	708074	708150	+	Alternative 5' splice site	EVM0010436
GWHBAOS00000076	710778	710950	+	Intron retention	EVM0010436
GWHBAOS00000076	71756	71744	-	Alternative 3' splice site	EVM0035177+ONT.1873|ONT.1873+EVM0035177
[truncated: 19,421 more rows]
