# Supplementary material for: Integrated Multi-Omics Reveals DAM-Mediated Phytohormone Regulatory Networks Driving Bud Dormancy in ‘Mixue’ Pears
Source: Plants (Basel). 2025 Jul 14;14(14):2172. doi: 10.3390/plants14142172 (PMC12301059; doi:10.3390/plants14142172)
Supplement: Supplementary file 1 [file plants-14-02172-s001.zip › Supplementary table S7.xlsx]

## Sheet: Sheet1
Supplementary table S7 The summary of long non-coding RNAs (lncRNAs) identification in 4 different bud developmental stages of 'Mixue' cultivar.
GeneID	CNCI	CPAT	CPC	Pfam
ONT.10003.1	No	Yes	Yes	No
ONT.10013.1	Yes	Yes	Yes	Yes
ONT.10013.2	Yes	Yes	Yes	Yes
ONT.10017.1	Yes	Yes	Yes	Yes
ONT.10018.1	Yes	Yes	Yes	Yes
ONT.10021.3	Yes	Yes	Yes	Yes
ONT.10024.1	No	Yes	Yes	No
ONT.10035.2	No	Yes	Yes	No
ONT.10038.1	No	Yes	Yes	No
ONT.10038.2	No	Yes	Yes	No
ONT.10038.3	No	Yes	Yes	No
ONT.10038.4	No	Yes	Yes	No
ONT.10038.5	No	Yes	Yes	No
ONT.10038.6	Yes	Yes	Yes	Yes
ONT.10051.11	No	No	Yes	No
ONT.10051.13	No	No	Yes	No
ONT.10051.14	Yes	Yes	Yes	No
ONT.10051.17	Yes	Yes	Yes	No
ONT.10051.19	Yes	Yes	Yes	No
ONT.10051.21	Yes	Yes	Yes	No
ONT.10051.24	No	Yes	Yes	No
ONT.10051.27	No	No	Yes	No
ONT.10051.31	No	Yes	Yes	No
ONT.10051.32	Yes	Yes	Yes	No
ONT.10051.35	Yes	Yes	Yes	No
ONT.10051.36	No	Yes	Yes	No
ONT.10051.41	Yes	Yes	Yes	No
ONT.10051.46	No	Yes	Yes	No
ONT.10051.47	Yes	Yes	Yes	Yes
ONT.10051.53	Yes	Yes	Yes	No
ONT.10051.56	No	Yes	Yes	No
ONT.10051.58	No	Yes	Yes	No
ONT.10051.59	No	No	Yes	No
ONT.10051.7	Yes	Yes	Yes	Yes
ONT.10051.9	No	Yes	Yes	No
ONT.10062.1	Yes	Yes	Yes	Yes
ONT.10062.3	Yes	Yes	Yes	Yes
ONT.10069.1	No	Yes	Yes	No
ONT.10070.1	Yes	Yes	Yes	Yes
ONT.10070.3	Yes	Yes	Yes	Yes
ONT.10070.4	Yes	Yes	Yes	Yes
ONT.10080.2	No	Yes	Yes	No
ONT.10080.3	No	Yes	Yes	No
ONT.10085.1	Yes	Yes	Yes	Yes
ONT.10088.1	No	Yes	Yes	No
ONT.10097.2	No	Yes	Yes	No
ONT.10097.3	No	Yes	Yes	No
ONT.10097.4	No	Yes	Yes	No
ONT.10098.1	No	Yes	Yes	No
ONT.10098.3	No	Yes	Yes	No
ONT.10099.1	No	Yes	Yes	No
ONT.10099.2	No	Yes	Yes	No
ONT.10100.2	No	Yes	Yes	No
ONT.10104.1	No	Yes	Yes	No
ONT.10122.1	Yes	Yes	Yes	Yes
ONT.10123.1	Yes	Yes	Yes	Yes
ONT.10134.1	Yes	Yes	Yes	Yes
ONT.10134.2	Yes	Yes	Yes	Yes
ONT.10134.3	Yes	Yes	Yes	Yes
ONT.10134.4	Yes	Yes	Yes	Yes
ONT.10134.5	Yes	Yes	Yes	Yes
ONT.10134.6	Yes	Yes	Yes	Yes
ONT.10134.7	Yes	Yes	Yes	Yes
ONT.10134.8	Yes	Yes	Yes	Yes
ONT.10134.9	Yes	Yes	Yes	Yes
ONT.10143.1	Yes	Yes	Yes	No
ONT.10143.2	Yes	Yes	Yes	Yes
ONT.10143.3	Yes	Yes	Yes	No
ONT.10143.4	Yes	Yes	Yes	No
ONT.10144.1	Yes	Yes	Yes	Yes
ONT.10150.3	Yes	Yes	Yes	Yes
ONT.10150.4	No	Yes	Yes	No
ONT.10157.2	No	Yes	Yes	No
ONT.10157.3	No	Yes	Yes	No
ONT.10172.2	No	Yes	Yes	No
ONT.10172.4	No	Yes	Yes	No
ONT.10172.5	No	Yes	Yes	No
ONT.10172.6	No	Yes	Yes	No
ONT.10172.7	Yes	Yes	Yes	Yes
ONT.10172.8	No	Yes	Yes	No
ONT.10173.1	Yes	Yes	Yes	Yes
ONT.10173.3	Yes	Yes	Yes	Yes
ONT.10191.4	No	Yes	Yes	No
ONT.10191.6	No	Yes	Yes	No
ONT.10192.2	No	Yes	Yes	No
ONT.10192.3	Yes	Yes	Yes	Yes
ONT.10192.4	No	Yes	Yes	No
ONT.10192.6	Yes	Yes	Yes	Yes
ONT.10200.2	No	Yes	Yes	No
ONT.10201.1	Yes	Yes	Yes	Yes
ONT.10201.10	Yes	Yes	Yes	Yes
ONT.10201.11	Yes	Yes	Yes	Yes
ONT.10201.12	Yes	Yes	Yes	Yes
ONT.10201.13	Yes	Yes	Yes	Yes
ONT.10201.2	Yes	Yes	Yes	Yes
ONT.10201.3	Yes	Yes	Yes	Yes
ONT.10201.4	Yes	Yes	Yes	Yes
ONT.10201.5	Yes	Yes	Yes	Yes
ONT.10201.6	Yes	Yes	Yes	Yes
ONT.10201.7	Yes	Yes	Yes	Yes
ONT.10201.8	Yes	Yes	Yes	Yes
ONT.10201.9	Yes	Yes	Yes	Yes
ONT.10208.1	Yes	Yes	Yes	Yes
ONT.10208.2	Yes	Yes	Yes	Yes
ONT.10208.3	Yes	Yes	Yes	Yes
ONT.10208.4	Yes	Yes	Yes	Yes
ONT.10228.1	Yes	Yes	Yes	Yes
ONT.10229.2	No	Yes	Yes	No
ONT.10232.2	Yes	Yes	Yes	Yes
ONT.10232.3	Yes	Yes	Yes	Yes
ONT.10237.11	No	No	Yes	No
ONT.10237.13	Yes	Yes	Yes	Yes
ONT.10237.2	No	No	Yes	No
ONT.10237.3	No	No	Yes	No
ONT.10237.5	No	No	Yes	No
ONT.10237.7	Yes	Yes	Yes	Yes
ONT.10237.9	Yes	Yes	Yes	Yes
ONT.10243.1	Yes	Yes	Yes	Yes
ONT.10243.2	Yes	Yes	Yes	Yes
ONT.1025.2	No	Yes	Yes	No
ONT.1026.2	Yes	Yes	Yes	No
ONT.10268.6	No	No	Yes	No
ONT.10268.7	Yes	Yes	Yes	Yes
ONT.10290.1	No	Yes	Yes	No
ONT.10292.7	No	Yes	Yes	No
ONT.10295.2	Yes	Yes	Yes	Yes
ONT.10324.1	No	Yes	Yes	No
ONT.10346.1	No	Yes	Yes	No
ONT.10375.1	Yes	Yes	Yes	Yes
ONT.10375.10	Yes	Yes	Yes	Yes
ONT.10375.12	Yes	Yes	Yes	Yes
ONT.10375.13	Yes	Yes	Yes	Yes
ONT.10375.14	Yes	Yes	Yes	Yes
ONT.10375.15	Yes	Yes	Yes	Yes
ONT.10375.16	Yes	Yes	Yes	Yes
ONT.10375.2	Yes	Yes	Yes	Yes
ONT.10375.3	Yes	Yes	Yes	Yes
ONT.10375.4	Yes	Yes	Yes	Yes
ONT.10375.5	Yes	Yes	Yes	Yes
ONT.10375.6	Yes	Yes	Yes	Yes
ONT.10375.7	Yes	Yes	Yes	Yes
ONT.10375.8	Yes	Yes	Yes	Yes
ONT.10375.9	Yes	Yes	Yes	Yes
ONT.10382.5	Yes	Yes	Yes	Yes
ONT.10409.3	No	Yes	Yes	No
ONT.10419.1	Yes	Yes	Yes	Yes
ONT.10429.8	Yes	Yes	Yes	Yes
ONT.10458.1	Yes	Yes	Yes	No
ONT.10458.3	Yes	Yes	Yes	No
ONT.10468.1	Yes	Yes	Yes	Yes
ONT.10468.2	Yes	Yes	Yes	Yes
ONT.10468.3	Yes	Yes	Yes	Yes
ONT.10470.1	Yes	Yes	Yes	Yes
ONT.10503.3	No	Yes	Yes	No
ONT.10503.4	No	Yes	Yes	No
ONT.10503.5	No	Yes	Yes	No
ONT.10515.1	No	Yes	Yes	No
ONT.10538.2	Yes	Yes	Yes	Yes
ONT.10553.5	Yes	Yes	Yes	Yes
ONT.10553.6	Yes	Yes	Yes	Yes
ONT.10563.1	Yes	Yes	Yes	Yes
ONT.10563.10	Yes	Yes	Yes	No
ONT.10563.11	Yes	Yes	Yes	No
ONT.10563.12	Yes	Yes	Yes	No
ONT.10563.13	No	Yes	No	No
ONT.10563.14	Yes	Yes	Yes	No
ONT.10563.15	No	No	Yes	No
ONT.10563.16	Yes	Yes	Yes	No
ONT.10563.17	No	No	Yes	No
ONT.10563.18	No	No	Yes	No
ONT.10563.19	Yes	Yes	Yes	No
ONT.10563.2	Yes	Yes	Yes	No
ONT.10563.20	Yes	Yes	Yes	No
ONT.10563.21	Yes	Yes	Yes	No
ONT.10563.22	Yes	Yes	Yes	Yes
ONT.10563.24	Yes	Yes	Yes	No
ONT.10563.25	Yes	Yes	Yes	No
ONT.10563.26	No	Yes	Yes	No
ONT.10563.27	Yes	Yes	Yes	No
ONT.10563.28	Yes	Yes	Yes	Yes
ONT.10563.3	Yes	Yes	Yes	No
ONT.10563.4	No	Yes	No	No
ONT.10563.5	Yes	Yes	Yes	No
ONT.10563.6	No	Yes	Yes	No
ONT.10563.7	Yes	Yes	Yes	Yes
ONT.10563.8	Yes	Yes	Yes	Yes
ONT.10563.9	No	No	Yes	No
ONT.10564.1	Yes	Yes	Yes	Yes
ONT.10569.1	No	Yes	Yes	No
ONT.10569.2	No	Yes	Yes	No
ONT.10569.3	No	Yes	Yes	No
ONT.1057.1	No	Yes	Yes	No
ONT.1057.2	No	Yes	Yes	No
ONT.1057.3	No	Yes	Yes	No
ONT.1057.4	No	Yes	Yes	No
ONT.10575.1	No	Yes	Yes	No
ONT.10579.1	No	Yes	Yes	No
ONT.10579.2	Yes	Yes	Yes	Yes
ONT.10579.3	Yes	Yes	Yes	Yes
ONT.10579.4	Yes	Yes	Yes	Yes
ONT.10581.1	No	Yes	Yes	No
ONT.10585.1	No	Yes	Yes	No
ONT.10585.2	Yes	Yes	Yes	Yes
ONT.10603.1	Yes	Yes	Yes	Yes
ONT.1061.1	Yes	Yes	Yes	Yes
ONT.1061.2	Yes	Yes	Yes	Yes
ONT.1061.3	Yes	Yes	Yes	Yes
ONT.10621.8	No	No	Yes	No
ONT.10628.1	Yes	Yes	Yes	Yes
ONT.10628.10	Yes	Yes	Yes	Yes
ONT.10628.9	Yes	Yes	Yes	Yes
ONT.10636.1	No	Yes	Yes	No
ONT.10636.2	No	Yes	Yes	No
ONT.10636.3	No	Yes	Yes	No
ONT.10636.4	No	Yes	Yes	No
ONT.10636.5	No	Yes	Yes	No
ONT.10646.1	No	Yes	Yes	No
ONT.10671.1	No	Yes	Yes	No
ONT.10671.2	Yes	Yes	Yes	Yes
ONT.10671.3	No	Yes	Yes	No
ONT.10674.1	No	Yes	Yes	No
ONT.10674.2	No	Yes	Yes	No
ONT.10676.1	Yes	Yes	Yes	Yes
ONT.10680.1	Yes	Yes	Yes	Yes
ONT.10680.2	Yes	Yes	Yes	Yes
ONT.10686.1	Yes	Yes	Yes	Yes
ONT.10686.2	No	Yes	Yes	No
ONT.10693.1	No	Yes	Yes	No
ONT.10693.2	No	Yes	Yes	No
ONT.10693.3	No	Yes	Yes	No
ONT.10693.4	Yes	Yes	Yes	No
ONT.10693.5	Yes	Yes	Yes	Yes
ONT.10714.1	Yes	Yes	Yes	No
ONT.10735.7	Yes	Yes	Yes	Yes
ONT.10741.7	Yes	Yes	Yes	Yes
ONT.10741.9	Yes	Yes	Yes	Yes
ONT.1075.1	Yes	Yes	Yes	No
ONT.1075.2	Yes	Yes	Yes	No
ONT.10753.2	Yes	Yes	Yes	Yes
ONT.10755.1	Yes	Yes	Yes	Yes
ONT.10756.1	Yes	Yes	Yes	Yes
ONT.10763.3	Yes	Yes	Yes	Yes
ONT.10783.2	No	No	Yes	No
ONT.10787.1	No	Yes	Yes	No
ONT.10788.1	No	Yes	Yes	No
ONT.10788.10	No	Yes	No	No
ONT.10788.11	No	Yes	Yes	No
ONT.10788.12	No	Yes	Yes	No
ONT.10788.13	No	Yes	Yes	No
ONT.10788.14	No	Yes	Yes	No
ONT.10788.15	No	Yes	Yes	No
ONT.10788.16	No	Yes	Yes	No
ONT.10788.17	No	Yes	Yes	No
ONT.10788.18	No	Yes	Yes	No
ONT.10788.19	No	Yes	Yes	No
ONT.10788.2	No	Yes	Yes	No
ONT.10788.20	No	Yes	Yes	No
ONT.10788.21	No	Yes	Yes	No
ONT.10788.22	No	Yes	Yes	No
ONT.10788.23	No	Yes	Yes	No
ONT.10788.24	No	Yes	Yes	No
ONT.10788.25	No	Yes	Yes	No
ONT.10788.26	No	Yes	Yes	No
ONT.10788.27	No	Yes	Yes	No
ONT.10788.3	No	Yes	Yes	No
ONT.10788.4	No	Yes	Yes	No
ONT.10788.6	No	Yes	Yes	No
ONT.10788.7	No	Yes	Yes	No
ONT.10788.8	No	Yes	Yes	No
ONT.10788.9	No	Yes	Yes	No
ONT.10791.1	No	Yes	Yes	No
ONT.1080.1	Yes	Yes	Yes	Yes
ONT.10805.3	No	Yes	Yes	No
ONT.10810.1	No	Yes	Yes	No
ONT.10811.1	Yes	Yes	Yes	Yes
ONT.10811.2	Yes	Yes	Yes	Yes
ONT.10816.1	No	Yes	Yes	No
ONT.10816.2	No	Yes	Yes	No
ONT.1082.5	Yes	Yes	Yes	Yes
ONT.10824.1	Yes	Yes	Yes	Yes
ONT.10839.1	No	No	Yes	No
ONT.10857.1	Yes	Yes	Yes	Yes
ONT.10857.2	No	Yes	Yes	No
ONT.10857.3	Yes	Yes	Yes	Yes
ONT.10857.4	No	Yes	Yes	No
ONT.10857.5	Yes	Yes	Yes	Yes
ONT.10857.6	Yes	Yes	Yes	Yes
ONT.10857.7	Yes	Yes	Yes	Yes
ONT.10857.8	Yes	Yes	Yes	Yes
ONT.10863.1	No	Yes	Yes	No
ONT.10863.2	Yes	Yes	Yes	Yes
ONT.10863.3	No	Yes	Yes	No
ONT.10863.4	Yes	Yes	Yes	Yes
ONT.10863.5	No	Yes	Yes	No
ONT.10869.4	No	Yes	Yes	No
ONT.1087.1	Yes	Yes	Yes	Yes
ONT.10883.11	No	Yes	Yes	No
ONT.10883.12	No	Yes	Yes	No
ONT.10883.13	No	Yes	Yes	No
ONT.10883.14	No	Yes	Yes	No
ONT.10883.15	No	Yes	Yes	No
ONT.10883.3	No	Yes	Yes	No
ONT.10883.4	No	Yes	Yes	No
ONT.10883.5	No	Yes	Yes	No
ONT.10883.6	No	Yes	Yes	No
ONT.10883.8	No	Yes	Yes	No
ONT.10883.9	No	Yes	Yes	No
ONT.10884.1	No	Yes	Yes	No
ONT.10884.10	No	Yes	Yes	No
ONT.10884.11	No	Yes	Yes	No
ONT.10884.12	No	Yes	Yes	No
ONT.10884.2	No	Yes	Yes	No
ONT.10884.3	No	Yes	Yes	No
ONT.10884.4	No	Yes	Yes	No
ONT.10884.5	No	Yes	Yes	No
ONT.10884.6	No	Yes	Yes	No
ONT.10884.7	No	Yes	Yes	No
ONT.10884.8	No	Yes	Yes	No
ONT.10884.9	No	Yes	Yes	No
ONT.10886.1	No	Yes	Yes	No
ONT.10886.2	No	No	Yes	No
ONT.10887.1	No	Yes	Yes	No
ONT.10889.2	No	Yes	No	No
ONT.10900.1	Yes	Yes	Yes	Yes
ONT.10904.4	Yes	Yes	Yes	Yes
ONT.10904.5	Yes	Yes	Yes	Yes
ONT.10919.1	No	Yes	No	No
ONT.10919.2	No	Yes	No	No
ONT.10949.1	No	Yes	Yes	No
ONT.10949.2	Yes	Yes	Yes	Yes
ONT.10949.3	Yes	Yes	Yes	Yes
ONT.10950.1	Yes	Yes	Yes	Yes
ONT.10950.10	Yes	Yes	Yes	Yes
ONT.10950.11	Yes	Yes	Yes	Yes
ONT.10950.12	Yes	Yes	Yes	Yes
ONT.10950.2	Yes	Yes	Yes	Yes
ONT.10950.3	Yes	Yes	Yes	Yes
ONT.10950.4	Yes	Yes	Yes	Yes
ONT.10950.5	Yes	Yes	Yes	Yes
ONT.10950.6	Yes	Yes	Yes	Yes
ONT.10950.7	Yes	Yes	Yes	Yes
ONT.10950.8	Yes	Yes	Yes	Yes
ONT.10950.9	Yes	Yes	Yes	Yes
ONT.10951.1	Yes	Yes	Yes	Yes
ONT.10952.2	No	Yes	Yes	No
ONT.10954.1	Yes	Yes	Yes	Yes
ONT.10954.10	Yes	Yes	Yes	Yes
ONT.10954.11	Yes	Yes	Yes	Yes
ONT.10954.12	Yes	Yes	Yes	Yes
ONT.10954.2	Yes	Yes	Yes	Yes
ONT.10954.3	Yes	Yes	Yes	Yes
ONT.10954.4	Yes	Yes	Yes	Yes
ONT.10954.5	Yes	Yes	Yes	Yes
ONT.10954.6	Yes	Yes	Yes	Yes
ONT.10954.7	Yes	Yes	Yes	Yes
ONT.10954.8	Yes	Yes	Yes	Yes
ONT.10954.9	Yes	Yes	Yes	Yes
ONT.10989.1	Yes	Yes	Yes	Yes
ONT.10989.2	Yes	Yes	Yes	Yes
ONT.11014.1	No	Yes	Yes	No
ONT.11014.2	No	Yes	Yes	No
ONT.11014.3	No	Yes	Yes	No
ONT.11016.1	Yes	Yes	Yes	No
ONT.11016.2	No	Yes	Yes	No
ONT.11029.1	No	Yes	Yes	No
ONT.11029.2	No	Yes	Yes	No
ONT.11038.1	Yes	Yes	Yes	Yes
ONT.11038.2	Yes	Yes	Yes	Yes
ONT.11038.3	Yes	Yes	Yes	Yes
ONT.11038.4	Yes	Yes	Yes	Yes
ONT.11038.6	Yes	Yes	Yes	Yes
ONT.11040.1	No	Yes	Yes	No
ONT.11040.2	No	Yes	Yes	No
ONT.11040.3	No	Yes	Yes	No
ONT.11040.4	No	Yes	Yes	No
ONT.11041.1	Yes	Yes	Yes	Yes
ONT.11041.2	Yes	Yes	Yes	Yes
ONT.11051.1	Yes	Yes	Yes	Yes
ONT.11059.1	Yes	Yes	Yes	Yes
ONT.11060.1	No	Yes	No	No
ONT.11060.2	No	Yes	Yes	No
ONT.11061.1	No	Yes	Yes	No
ONT.11073.1	Yes	Yes	Yes	Yes
ONT.11103.1	Yes	Yes	Yes	Yes
ONT.11103.2	Yes	Yes	Yes	Yes
ONT.11103.3	Yes	Yes	Yes	Yes
ONT.11103.4	Yes	Yes	Yes	Yes
ONT.11103.5	Yes	Yes	Yes	Yes
ONT.11105.1	Yes	Yes	Yes	No
ONT.11105.10	Yes	Yes	Yes	No
ONT.11105.11	Yes	Yes	Yes	No
ONT.11105.12	Yes	Yes	Yes	No
ONT.11105.13	No	Yes	Yes	No
ONT.11105.14	Yes	Yes	Yes	No
ONT.11105.15	Yes	Yes	Yes	No
ONT.11105.16	Yes	Yes	Yes	No
ONT.11105.17	Yes	Yes	Yes	No
ONT.11105.18	Yes	Yes	Yes	No
ONT.11105.19	Yes	Yes	Yes	No
ONT.11105.2	Yes	Yes	Yes	No
ONT.11105.20	Yes	Yes	Yes	No
ONT.11105.21	Yes	Yes	Yes	No
ONT.11105.22	Yes	Yes	Yes	No
ONT.11105.23	Yes	Yes	Yes	No
ONT.11105.24	No	Yes	Yes	No
ONT.11105.25	No	Yes	Yes	No
ONT.11105.26	No	Yes	Yes	No
ONT.11105.27	No	Yes	Yes	No
ONT.11105.28	Yes	Yes	Yes	No
ONT.11105.29	Yes	Yes	Yes	No
ONT.11105.3	Yes	Yes	Yes	No
ONT.11105.30	Yes	Yes	Yes	Yes
ONT.11105.31	No	Yes	Yes	No
ONT.11105.32	No	Yes	Yes	No
ONT.11105.33	No	Yes	Yes	No
ONT.11105.34	No	Yes	Yes	No
ONT.11105.35	No	Yes	Yes	No
ONT.11105.36	No	Yes	Yes	No
ONT.11105.37	Yes	Yes	Yes	No
ONT.11105.38	Yes	Yes	Yes	No
ONT.11105.39	Yes	Yes	Yes	No
ONT.11105.4	Yes	Yes	Yes	No
ONT.11105.40	Yes	Yes	Yes	No
ONT.11105.41	Yes	Yes	Yes	No
ONT.11105.42	Yes	Yes	Yes	No
ONT.11105.43	No	Yes	Yes	No
ONT.11105.44	Yes	Yes	Yes	No
ONT.11105.45	Yes	Yes	Yes	No
ONT.11105.46	Yes	Yes	Yes	No
ONT.11105.47	Yes	Yes	Yes	No
ONT.11105.48	Yes	Yes	Yes	No
ONT.11105.49	Yes	Yes	Yes	No
ONT.11105.5	Yes	Yes	Yes	No
ONT.11105.50	Yes	Yes	Yes	No
ONT.11105.51	Yes	Yes	Yes	No
ONT.11105.52	No	Yes	Yes	No
ONT.11105.53	No	Yes	Yes	No
ONT.11105.54	Yes	Yes	Yes	Yes
ONT.11105.55	Yes	Yes	Yes	Yes
ONT.11105.56	No	Yes	Yes	No
ONT.11105.57	Yes	Yes	Yes	Yes
ONT.11105.58	No	Yes	Yes	No
ONT.11105.6	Yes	Yes	Yes	Yes
ONT.11105.7	Yes	Yes	Yes	No
ONT.11105.8	Yes	Yes	Yes	No
ONT.11105.9	No	Yes	Yes	No
ONT.11110.1	No	Yes	Yes	No
ONT.11112.1	No	Yes	Yes	No
ONT.11118.1	Yes	Yes	Yes	No
ONT.11118.2	Yes	Yes	Yes	No
ONT.11118.3	Yes	Yes	Yes	No
ONT.11122.1	Yes	Yes	Yes	Yes
ONT.11125.1	Yes	Yes	Yes	Yes
ONT.11129.1	No	Yes	Yes	No
ONT.11129.2	No	Yes	Yes	No
ONT.11139.1	Yes	Yes	Yes	No
ONT.11141.1	Yes	Yes	Yes	Yes
ONT.11154.1	Yes	Yes	Yes	Yes
ONT.11154.2	Yes	Yes	Yes	Yes
ONT.11156.4	Yes	Yes	Yes	Yes
ONT.11160.1	Yes	Yes	Yes	No
ONT.11160.2	Yes	Yes	Yes	No
ONT.11162.1	No	Yes	Yes	No
ONT.11162.2	No	Yes	Yes	No
ONT.11162.4	Yes	Yes	Yes	Yes
ONT.1117.1	No	No	Yes	No
ONT.11176.1	No	Yes	Yes	No
ONT.11176.2	No	Yes	No	No
ONT.11181.1	Yes	Yes	Yes	Yes
ONT.11181.2	Yes	Yes	Yes	Yes
ONT.11181.3	Yes	Yes	Yes	Yes
ONT.11192.2	Yes	Yes	Yes	Yes
ONT.11193.1	Yes	Yes	Yes	Yes
ONT.11198.1	Yes	Yes	Yes	Yes
ONT.11198.10	Yes	Yes	Yes	Yes
ONT.11198.11	Yes	Yes	Yes	Yes
ONT.11198.12	Yes	Yes	Yes	Yes
ONT.11198.13	Yes	Yes	Yes	Yes
ONT.11198.14	Yes	Yes	Yes	Yes
ONT.11198.3	Yes	Yes	Yes	Yes
ONT.11198.4	Yes	Yes	Yes	Yes
ONT.11198.5	Yes	Yes	Yes	Yes
ONT.11198.6	Yes	Yes	Yes	Yes
ONT.11198.7	Yes	Yes	Yes	Yes
ONT.11198.8	Yes	Yes	Yes	Yes
ONT.11198.9	Yes	Yes	Yes	Yes
ONT.11203.1	No	Yes	Yes	No
ONT.11203.10	Yes	Yes	Yes	Yes
ONT.11203.11	Yes	Yes	Yes	Yes
ONT.11203.12	Yes	Yes	Yes	Yes
ONT.11203.13	Yes	Yes	Yes	Yes
ONT.11203.14	Yes	Yes	Yes	Yes
ONT.11203.15	Yes	Yes	Yes	Yes
ONT.11203.16	No	Yes	Yes	No
ONT.11203.17	Yes	Yes	Yes	Yes
ONT.11203.18	No	Yes	Yes	No
ONT.11203.19	Yes	Yes	Yes	Yes
ONT.11203.2	Yes	Yes	Yes	Yes
ONT.11203.3	Yes	Yes	Yes	Yes
ONT.11203.5	No	Yes	Yes	No
ONT.11203.6	No	Yes	Yes	No
ONT.11203.7	Yes	Yes	Yes	Yes
ONT.11203.8	Yes	Yes	Yes	Yes
ONT.11203.9	Yes	Yes	Yes	Yes
ONT.11207.6	No	No	Yes	No
ONT.11219.1	No	Yes	Yes	No
ONT.11219.2	No	Yes	No	No
ONT.11219.3	No	Yes	Yes	No
ONT.11226.1	No	No	Yes	No
ONT.11235.8	Yes	Yes	Yes	Yes
ONT.11244.2	Yes	Yes	Yes	Yes
ONT.11249.1	Yes	Yes	Yes	Yes
ONT.11249.2	No	Yes	Yes	No
ONT.11249.3	Yes	Yes	Yes	Yes
ONT.11249.4	Yes	Yes	Yes	Yes
ONT.11249.5	No	Yes	No	No
ONT.11256.1	Yes	Yes	Yes	Yes
ONT.11256.3	Yes	Yes	Yes	Yes
ONT.11291.3	No	Yes	Yes	No
ONT.11309.1	No	No	Yes	No
ONT.11309.2	Yes	Yes	Yes	Yes
ONT.11309.3	No	No	Yes	No
ONT.11309.4	No	No	Yes	No
ONT.11309.5	No	No	Yes	No
ONT.11310.1	No	Yes	Yes	No
ONT.11310.2	No	Yes	Yes	No
ONT.11310.3	No	Yes	Yes	No
ONT.11310.4	No	Yes	Yes	No
ONT.11310.5	No	Yes	Yes	No
ONT.11310.6	No	Yes	Yes	No
ONT.11310.7	No	Yes	Yes	No
ONT.11310.8	No	Yes	Yes	No
ONT.11310.9	No	Yes	Yes	No
ONT.11311.1	Yes	Yes	Yes	Yes
ONT.11315.1	No	Yes	Yes	No
ONT.11315.2	No	Yes	Yes	No
ONT.11317.1	Yes	Yes	Yes	Yes
ONT.11331.1	Yes	Yes	Yes	Yes
ONT.11335.2	Yes	Yes	Yes	Yes
ONT.11335.9	Yes	Yes	Yes	Yes
ONT.11347.1	No	No	Yes	No
ONT.11347.2	No	No	Yes	No
ONT.11347.4	No	No	Yes	No
ONT.11354.1	Yes	Yes	Yes	Yes
ONT.11355.2	Yes	Yes	Yes	Yes
ONT.11361.1	No	Yes	Yes	No
ONT.11361.3	No	Yes	Yes	No
ONT.11364.1	Yes	Yes	Yes	Yes
ONT.11364.3	No	Yes	Yes	No
ONT.11376.1	No	Yes	Yes	No
ONT.11397.2	No	Yes	Yes	No
ONT.11399.7	No	Yes	Yes	No
ONT.11399.8	Yes	Yes	Yes	Yes
ONT.11411.2	Yes	Yes	Yes	Yes
ONT.11411.3	Yes	Yes	Yes	Yes
ONT.11411.4	Yes	Yes	Yes	Yes
ONT.11411.5	Yes	Yes	Yes	Yes
ONT.11411.8	Yes	Yes	Yes	Yes
ONT.11412.1	Yes	Yes	Yes	Yes
ONT.11412.10	No	Yes	Yes	No
ONT.11412.12	Yes	Yes	Yes	Yes
ONT.11412.6	No	Yes	Yes	No
ONT.11412.7	No	Yes	Yes	No
ONT.11412.8	No	Yes	Yes	No
ONT.11412.9	No	Yes	Yes	No
ONT.11416.1	Yes	Yes	Yes	No
ONT.1144.16	No	No	Yes	No
ONT.1144.17	No	No	Yes	No
ONT.1144.18	No	No	Yes	No
ONT.11444.3	Yes	Yes	Yes	Yes
ONT.11447.1	No	Yes	Yes	No
ONT.11447.4	No	Yes	Yes	No
ONT.11448.2	Yes	Yes	Yes	Yes
ONT.11449.7	No	No	Yes	No
ONT.11451.1	No	Yes	Yes	No
ONT.11451.3	Yes	Yes	Yes	Yes
ONT.11451.4	Yes	Yes	Yes	Yes
ONT.11451.5	No	Yes	Yes	No
ONT.11451.6	No	Yes	Yes	No
ONT.11451.7	Yes	Yes	Yes	Yes
ONT.11469.1	Yes	Yes	Yes	Yes
ONT.11483.1	No	Yes	Yes	No
ONT.11483.2	No	Yes	Yes	No
ONT.11483.3	Yes	Yes	Yes	Yes
ONT.11487.2	No	Yes	Yes	No
ONT.11489.1	Yes	Yes	Yes	Yes
ONT.11492.1	No	No	Yes	No
ONT.11492.2	No	No	Yes	No
ONT.11492.3	No	No	Yes	No
ONT.11492.4	No	No	Yes	No
ONT.11492.5	No	No	Yes	No
ONT.11500.1	Yes	Yes	Yes	Yes
ONT.11500.2	Yes	Yes	Yes	Yes
ONT.11516.1	Yes	Yes	Yes	Yes
ONT.11517.10	No	No	Yes	No
ONT.11517.5	No	Yes	Yes	No
ONT.11517.7	No	Yes	Yes	No
ONT.11517.8	No	No	Yes	No
ONT.11517.9	No	Yes	Yes	No
ONT.11519.2	Yes	Yes	Yes	Yes
ONT.11519.4	No	Yes	Yes	No
ONT.11532.1	Yes	Yes	Yes	Yes
ONT.11532.2	Yes	Yes	Yes	Yes
ONT.11540.1	No	Yes	Yes	No
ONT.11540.3	No	Yes	Yes	No
ONT.11543.1	No	Yes	Yes	No
ONT.11543.2	No	Yes	Yes	No
ONT.11543.3	No	Yes	Yes	No
ONT.11543.5	No	Yes	Yes	No
ONT.11543.6	No	No	Yes	No
ONT.11551.6	No	No	Yes	No
ONT.11552.1	Yes	Yes	Yes	Yes
ONT.11559.1	Yes	Yes	Yes	Yes
ONT.11559.10	Yes	Yes	Yes	Yes
ONT.11559.11	Yes	Yes	Yes	Yes
ONT.11559.12	No	Yes	Yes	No
ONT.11559.13	No	Yes	Yes	No
ONT.11559.14	No	Yes	Yes	No
ONT.11559.15	No	Yes	Yes	No
ONT.11559.16	No	Yes	Yes	No
ONT.11559.17	Yes	Yes	Yes	Yes
ONT.11559.18	No	Yes	Yes	No
ONT.11559.19	Yes	Yes	Yes	Yes
ONT.11559.2	Yes	Yes	Yes	Yes
ONT.11559.20	No	Yes	Yes	No
ONT.11559.21	No	Yes	Yes	No
ONT.11559.22	No	Yes	Yes	No
ONT.11559.23	Yes	Yes	Yes	Yes
ONT.11559.24	No	Yes	Yes	No
ONT.11559.25	No	Yes	Yes	No
ONT.11559.26	Yes	Yes	Yes	Yes
ONT.11559.27	No	Yes	Yes	No
ONT.11559.28	No	Yes	Yes	No
ONT.11559.29	No	Yes	Yes	No
ONT.11559.3	No	Yes	Yes	No
ONT.11559.30	Yes	Yes	Yes	Yes
ONT.11559.31	No	Yes	Yes	No
ONT.11559.32	Yes	Yes	Yes	Yes
ONT.11559.33	No	Yes	Yes	No
ONT.11559.34	No	Yes	Yes	No
ONT.11559.35	Yes	Yes	Yes	Yes
ONT.11559.36	Yes	Yes	Yes	Yes
ONT.11559.37	No	Yes	Yes	No
ONT.11559.38	Yes	Yes	Yes	Yes
ONT.11559.39	No	Yes	Yes	No
ONT.11559.4	No	Yes	Yes	No
ONT.11559.5	Yes	Yes	Yes	Yes
ONT.11559.6	No	Yes	Yes	No
ONT.11559.7	No	Yes	Yes	No
ONT.11559.8	No	Yes	Yes	No
ONT.11559.9	No	Yes	Yes	No
ONT.11562.1	No	Yes	No	No
ONT.11562.2	No	Yes	Yes	No
ONT.11562.3	No	Yes	Yes	No
ONT.11574.1	Yes	Yes	Yes	Yes
ONT.11574.2	No	Yes	Yes	No
ONT.11574.3	Yes	Yes	Yes	Yes
ONT.11574.4	Yes	Yes	Yes	Yes
ONT.11576.1	No	Yes	Yes	No
ONT.11590.2	No	Yes	Yes	No
ONT.11590.3	No	Yes	Yes	No
ONT.11590.4	No	Yes	Yes	No
ONT.11590.5	No	Yes	Yes	No
ONT.11595.1	No	Yes	Yes	No
ONT.11595.2	No	Yes	Yes	No
ONT.11595.3	No	Yes	Yes	No
ONT.11595.4	No	Yes	Yes	No
ONT.11605.1	Yes	Yes	Yes	Yes
ONT.11605.2	Yes	Yes	Yes	Yes
ONT.11606.1	Yes	Yes	Yes	Yes
ONT.11607.1	Yes	Yes	Yes	Yes
ONT.11607.10	Yes	Yes	Yes	Yes
ONT.11607.2	Yes	Yes	Yes	Yes
ONT.11607.3	Yes	Yes	Yes	Yes
ONT.11607.4	Yes	Yes	Yes	Yes
ONT.11607.6	Yes	Yes	Yes	Yes
ONT.11607.7	Yes	Yes	Yes	Yes
ONT.11607.9	Yes	Yes	Yes	Yes
ONT.11615.1	Yes	Yes	Yes	Yes
ONT.11615.10	Yes	Yes	Yes	Yes
ONT.11615.11	Yes	Yes	Yes	Yes
ONT.11615.12	Yes	Yes	Yes	Yes
ONT.11615.13	No	Yes	Yes	No
ONT.11615.2	Yes	Yes	Yes	Yes
ONT.11615.3	Yes	Yes	Yes	Yes
ONT.11615.4	Yes	Yes	Yes	Yes
ONT.11615.5	No	Yes	Yes	No
ONT.11615.6	Yes	Yes	Yes	Yes
ONT.11615.7	Yes	Yes	Yes	Yes
ONT.11615.8	Yes	Yes	Yes	Yes
ONT.11615.9	Yes	Yes	Yes	Yes
ONT.11624.1	Yes	Yes	Yes	No
ONT.11635.1	Yes	Yes	Yes	Yes
ONT.11635.10	Yes	Yes	Yes	Yes
ONT.11635.11	Yes	Yes	Yes	Yes
ONT.11635.2	No	Yes	Yes	No
ONT.11635.3	No	Yes	Yes	No
ONT.11635.4	No	Yes	Yes	No
ONT.11635.6	Yes	Yes	Yes	Yes
ONT.11635.7	No	Yes	Yes	No
ONT.11635.8	No	Yes	Yes	No
ONT.11635.9	Yes	Yes	Yes	Yes
ONT.11636.1	Yes	Yes	Yes	Yes
ONT.11637.1	Yes	Yes	Yes	Yes
ONT.11637.10	No	Yes	Yes	No
ONT.11637.11	Yes	Yes	Yes	Yes
ONT.11637.12	Yes	Yes	Yes	Yes
ONT.11637.2	Yes	Yes	Yes	Yes
ONT.11637.3	Yes	Yes	Yes	Yes
ONT.11637.4	Yes	Yes	Yes	Yes
ONT.11637.5	No	Yes	Yes	No
ONT.11637.6	No	Yes	Yes	No
ONT.11637.7	No	Yes	Yes	No
ONT.11637.8	No	Yes	Yes	No
ONT.11637.9	No	Yes	Yes	No
ONT.11657.1	Yes	Yes	Yes	Yes
ONT.11658.1	Yes	Yes	Yes	Yes
ONT.11658.10	Yes	Yes	Yes	Yes
ONT.11658.11	Yes	Yes	Yes	Yes
ONT.11658.15	Yes	Yes	Yes	Yes
ONT.11658.16	Yes	Yes	Yes	Yes
ONT.11658.2	Yes	Yes	Yes	Yes
ONT.11658.20	Yes	Yes	Yes	Yes
ONT.11658.21	Yes	Yes	Yes	Yes
ONT.11658.3	Yes	Yes	Yes	Yes
ONT.11658.4	Yes	Yes	Yes	Yes
ONT.11658.5	Yes	Yes	Yes	Yes
ONT.11658.6	Yes	Yes	Yes	Yes
ONT.11658.7	Yes	Yes	Yes	Yes
ONT.11658.8	Yes	Yes	Yes	Yes
ONT.11659.1	No	No	Yes	No
ONT.11659.11	Yes	Yes	Yes	Yes
ONT.11659.12	Yes	Yes	Yes	Yes
ONT.11659.13	No	Yes	Yes	No
ONT.11659.15	No	Yes	Yes	No
ONT.11659.16	No	Yes	No	No
ONT.11659.17	No	No	Yes	No
ONT.11659.18	Yes	Yes	Yes	Yes
ONT.11659.19	Yes	Yes	Yes	Yes
ONT.11659.2	No	Yes	No	No
ONT.11659.4	Yes	Yes	Yes	Yes
ONT.11659.6	Yes	Yes	Yes	Yes
ONT.11659.8	Yes	Yes	Yes	Yes
ONT.11659.9	No	Yes	Yes	No
ONT.11661.4	No	Yes	Yes	No
ONT.11684.1	No	Yes	Yes	No
ONT.11710.1	No	Yes	Yes	No
ONT.11728.1	Yes	Yes	Yes	Yes
ONT.11734.1	No	Yes	Yes	No
ONT.11768.1	No	Yes	Yes	No
ONT.11768.2	No	Yes	Yes	No
ONT.1177.2	Yes	Yes	Yes	Yes
ONT.11771.1	Yes	Yes	Yes	Yes
ONT.11771.3	Yes	Yes	Yes	Yes
ONT.11771.4	No	Yes	Yes	No
ONT.11793.1	No	Yes	Yes	No
ONT.11794.1	No	Yes	Yes	No
ONT.11797.1	Yes	Yes	Yes	Yes
ONT.1180.1	Yes	Yes	Yes	Yes
ONT.11800.12	No	No	Yes	No
ONT.11800.3	No	No	Yes	No
ONT.11800.4	No	No	Yes	No
ONT.11800.5	No	No	Yes	No
ONT.11800.8	No	No	Yes	No
ONT.11802.1	No	Yes	Yes	No
ONT.11802.2	No	Yes	Yes	No
ONT.11805.3	Yes	Yes	Yes	Yes
ONT.11812.1	Yes	Yes	Yes	Yes
ONT.11812.2	Yes	Yes	Yes	Yes
ONT.11819.2	No	No	Yes	No
ONT.11824.1	Yes	Yes	Yes	Yes
ONT.11839.1	Yes	Yes	Yes	Yes
ONT.11850.1	Yes	Yes	Yes	Yes
ONT.11866.1	Yes	Yes	Yes	Yes
ONT.11866.2	Yes	Yes	Yes	Yes
ONT.11866.3	Yes	Yes	Yes	Yes
ONT.11866.4	Yes	Yes	Yes	Yes
ONT.11866.5	Yes	Yes	Yes	Yes
ONT.11866.6	Yes	Yes	Yes	Yes
ONT.11866.7	Yes	Yes	Yes	Yes
ONT.11866.8	Yes	Yes	Yes	Yes
ONT.11872.1	Yes	Yes	Yes	Yes
ONT.11881.1	No	Yes	Yes	No
ONT.11887.1	Yes	Yes	Yes	Yes
ONT.11889.1	Yes	Yes	Yes	Yes
ONT.11895.1	No	Yes	Yes	No
ONT.11909.2	No	Yes	No	No
ONT.1191.2	No	Yes	Yes	No
ONT.11916.1	No	Yes	Yes	No
ONT.11916.2	No	Yes	Yes	No
ONT.11923.1	Yes	Yes	Yes	Yes
ONT.11923.10	No	Yes	No	No
ONT.11923.2	No	Yes	No	No
ONT.11923.3	Yes	Yes	Yes	Yes
ONT.11923.4	Yes	Yes	Yes	Yes
ONT.11923.5	Yes	Yes	Yes	Yes
ONT.11923.6	Yes	Yes	Yes	Yes
ONT.11923.7	Yes	Yes	Yes	Yes
ONT.11923.8	Yes	Yes	Yes	Yes
ONT.11923.9	Yes	Yes	Yes	Yes
ONT.11934.3	Yes	Yes	Yes	Yes
ONT.11934.4	Yes	Yes	Yes	Yes
ONT.11954.10	No	Yes	Yes	No
ONT.11954.11	No	No	Yes	No
ONT.12002.1	Yes	Yes	Yes	Yes
ONT.12002.2	Yes	Yes	Yes	Yes
ONT.12002.3	Yes	Yes	Yes	Yes
ONT.12002.4	Yes	Yes	Yes	Yes
ONT.12002.5	Yes	Yes	Yes	Yes
ONT.12002.6	Yes	Yes	Yes	Yes
ONT.12002.7	Yes	Yes	Yes	Yes
ONT.12003.1	No	Yes	Yes	No
ONT.12003.10	No	Yes	Yes	No
ONT.12003.11	Yes	Yes	Yes	Yes
ONT.12003.12	No	Yes	Yes	No
ONT.12003.13	No	Yes	Yes	No
ONT.12003.14	No	Yes	Yes	No
ONT.12003.15	No	Yes	Yes	No
ONT.12003.16	No	Yes	Yes	No
ONT.12003.17	Yes	Yes	Yes	Yes
ONT.12003.18	Yes	Yes	Yes	Yes
ONT.12003.19	Yes	Yes	Yes	Yes
ONT.12003.2	No	Yes	Yes	No
ONT.12003.20	Yes	Yes	Yes	Yes
ONT.12003.21	Yes	Yes	Yes	Yes
ONT.12003.22	Yes	Yes	Yes	Yes
ONT.12003.23	No	Yes	Yes	No
ONT.12003.24	Yes	Yes	Yes	Yes
ONT.12003.25	Yes	Yes	Yes	Yes
ONT.12003.26	Yes	Yes	Yes	Yes
ONT.12003.27	Yes	Yes	Yes	Yes
ONT.12003.28	Yes	Yes	Yes	Yes
ONT.12003.29	Yes	Yes	Yes	Yes
ONT.12003.3	Yes	Yes	Yes	Yes
ONT.12003.30	Yes	Yes	Yes	Yes
ONT.12003.31	Yes	Yes	Yes	Yes
ONT.12003.4	No	Yes	Yes	No
ONT.12003.5	No	Yes	Yes	No
ONT.12003.6	No	Yes	Yes	No
ONT.12003.7	No	Yes	Yes	No
ONT.12003.8	No	Yes	Yes	No
ONT.12003.9	Yes	Yes	Yes	Yes
ONT.12020.1	No	Yes	Yes	No
ONT.12020.2	Yes	Yes	Yes	Yes
ONT.12022.1	No	Yes	Yes	No
ONT.12022.2	No	Yes	Yes	No
ONT.12022.3	No	Yes	Yes	No
ONT.12022.4	No	Yes	Yes	No
ONT.12023.1	Yes	Yes	Yes	Yes
ONT.12044.1	No	Yes	Yes	No
ONT.12044.10	Yes	Yes	Yes	Yes
ONT.12044.11	No	Yes	Yes	No
ONT.12044.12	No	Yes	No	No
ONT.12044.2	Yes	Yes	Yes	Yes
ONT.12044.3	No	Yes	Yes	No
ONT.12044.4	Yes	Yes	Yes	Yes
ONT.12044.6	Yes	Yes	Yes	Yes
ONT.12044.7	No	Yes	Yes	No
ONT.12044.9	No	Yes	No	No
ONT.12048.1	No	Yes	Yes	No
ONT.12048.2	No	Yes	Yes	No
ONT.12048.3	Yes	Yes	Yes	No
ONT.12048.4	No	Yes	Yes	No
ONT.12062.1	No	No	Yes	No
ONT.12068.1	Yes	Yes	Yes	Yes
ONT.12078.1	Yes	Yes	Yes	Yes
ONT.12078.2	Yes	Yes	Yes	Yes
ONT.12095.1	Yes	Yes	Yes	Yes
ONT.12095.2	Yes	Yes	Yes	Yes
ONT.12101.2	No	Yes	Yes	No
ONT.12104.1	Yes	Yes	Yes	Yes
ONT.12113.5	No	Yes	No	No
ONT.12117.1	Yes	Yes	Yes	Yes
ONT.12117.10	No	Yes	Yes	No
ONT.12117.11	Yes	Yes	Yes	Yes
ONT.12117.12	Yes	Yes	Yes	Yes
ONT.12117.13	Yes	Yes	Yes	Yes
ONT.12117.2	Yes	Yes	Yes	Yes
ONT.12117.3	Yes	Yes	Yes	Yes
ONT.12117.4	Yes	Yes	Yes	Yes
ONT.12117.5	No	Yes	Yes	No
ONT.12117.6	Yes	Yes	Yes	Yes
ONT.12117.7	Yes	Yes	Yes	Yes
ONT.12117.8	Yes	Yes	Yes	Yes
ONT.12117.9	Yes	Yes	Yes	Yes
ONT.12126.7	Yes	Yes	Yes	No
ONT.12153.4	Yes	Yes	Yes	Yes
ONT.12157.4	Yes	Yes	Yes	Yes
ONT.12168.7	No	Yes	Yes	No
ONT.12171.1	Yes	Yes	Yes	Yes
ONT.12179.2	No	Yes	Yes	No
ONT.12185.7	No	Yes	No	No
ONT.12189.1	No	No	Yes	No
ONT.12189.2	No	No	Yes	No
ONT.12191.4	No	No	Yes	No
ONT.12191.6	No	Yes	No	No
ONT.12199.1	No	Yes	Yes	No
ONT.12199.2	No	Yes	Yes	No
ONT.12207.1	Yes	Yes	Yes	Yes
ONT.12216.5	Yes	Yes	Yes	No
ONT.12235.1	Yes	Yes	Yes	Yes
ONT.12235.2	No	Yes	Yes	No
ONT.12236.1	Yes	Yes	Yes	Yes
ONT.12240.1	No	Yes	No	No
ONT.12240.2	No	Yes	Yes	No
ONT.12240.3	No	No	Yes	No
ONT.12246.2	Yes	Yes	Yes	Yes
ONT.12270.1	No	Yes	No	No
ONT.12277.1	No	Yes	No	No
ONT.12286.1	No	Yes	Yes	No
ONT.12286.10	No	Yes	Yes	No
ONT.12286.11	No	Yes	Yes	No
ONT.12286.12	No	Yes	Yes	No
ONT.12286.2	No	Yes	Yes	No
ONT.12286.4	No	Yes	Yes	No
ONT.12286.5	No	Yes	Yes	No
ONT.12286.6	No	Yes	Yes	No
ONT.12286.7	No	Yes	Yes	No
ONT.12286.8	No	Yes	Yes	No
ONT.12286.9	No	Yes	Yes	No
ONT.12288.1	No	No	Yes	No
ONT.12289.1	No	Yes	Yes	No
ONT.12289.2	No	Yes	Yes	No
ONT.12301.1	Yes	Yes	Yes	Yes
ONT.12301.2	No	Yes	Yes	No
ONT.12301.3	No	Yes	No	No
ONT.12313.1	Yes	Yes	Yes	Yes
ONT.12313.2	Yes	Yes	Yes	Yes
ONT.12313.3	Yes	Yes	Yes	Yes
ONT.12326.2	Yes	Yes	Yes	Yes
ONT.12336.1	Yes	Yes	Yes	Yes
ONT.12348.2	Yes	Yes	Yes	Yes
ONT.12358.1	No	Yes	Yes	No
ONT.12359.10	Yes	Yes	Yes	Yes
ONT.12359.11	Yes	Yes	Yes	Yes
ONT.12359.12	No	Yes	Yes	No
ONT.12359.13	No	Yes	Yes	No
ONT.12359.14	Yes	Yes	Yes	Yes
ONT.12359.15	No	Yes	Yes	No
ONT.12359.16	No	Yes	Yes	No
ONT.12359.9	Yes	Yes	Yes	Yes
ONT.12361.1	No	Yes	Yes	No
ONT.12377.14	No	No	Yes	No
ONT.12380.1	No	Yes	Yes	No
ONT.12389.5	Yes	Yes	Yes	Yes
ONT.12409.2	No	Yes	Yes	No
ONT.12421.1	Yes	Yes	Yes	Yes
ONT.12421.10	Yes	Yes	Yes	Yes
ONT.12421.11	Yes	Yes	Yes	Yes
ONT.12421.12	Yes	Yes	Yes	Yes
ONT.12421.2	Yes	Yes	Yes	Yes
ONT.12421.3	Yes	Yes	Yes	Yes
ONT.12421.4	Yes	Yes	Yes	Yes
ONT.12421.5	Yes	Yes	Yes	Yes
ONT.12421.6	Yes	Yes	Yes	Yes
ONT.12421.9	Yes	Yes	Yes	Yes
ONT.12436.1	No	Yes	Yes	No
ONT.12445.10	Yes	Yes	Yes	Yes
ONT.12447.1	No	Yes	Yes	No
ONT.12447.2	No	Yes	Yes	No
ONT.12447.3	Yes	Yes	Yes	Yes
ONT.12453.5	No	No	Yes	No
ONT.12455.2	No	Yes	Yes	No
ONT.12458.1	Yes	Yes	Yes	Yes
ONT.12458.2	Yes	Yes	Yes	Yes
ONT.12458.3	Yes	Yes	Yes	Yes
ONT.12458.4	Yes	Yes	Yes	Yes
ONT.12458.5	Yes	Yes	Yes	Yes
ONT.12458.6	Yes	Yes	Yes	Yes
ONT.1246.1	Yes	Yes	Yes	Yes
ONT.12470.5	No	Yes	Yes	No
ONT.12470.6	No	Yes	Yes	No
ONT.12470.8	No	Yes	Yes	No
ONT.12470.9	No	Yes	Yes	No
ONT.12471.1	No	Yes	Yes	No
ONT.12471.2	No	Yes	Yes	No
ONT.12471.3	No	No	Yes	No
ONT.12472.2	No	Yes	Yes	No
ONT.12472.3	No	Yes	Yes	No
ONT.12472.5	No	Yes	Yes	No
ONT.12472.6	No	Yes	Yes	No
ONT.12472.7	No	Yes	Yes	No
ONT.12472.8	No	Yes	Yes	No
ONT.12472.9	No	Yes	Yes	No
ONT.12481.1	Yes	Yes	Yes	No
ONT.12502.1	Yes	Yes	Yes	Yes
ONT.12502.2	Yes	Yes	Yes	Yes
ONT.12502.3	Yes	Yes	Yes	Yes
ONT.12502.4	Yes	Yes	Yes	Yes
ONT.12502.5	Yes	Yes	Yes	Yes
ONT.12502.6	Yes	Yes	Yes	Yes
ONT.12502.7	Yes	Yes	Yes	Yes
ONT.12506.4	No	Yes	Yes	No
ONT.12506.5	No	Yes	Yes	No
ONT.12509.1	Yes	Yes	Yes	No
ONT.12522.1	No	Yes	Yes	No
ONT.12524.1	Yes	Yes	Yes	Yes
ONT.12524.2	Yes	Yes	Yes	Yes
ONT.12524.4	Yes	Yes	Yes	Yes
ONT.12527.2	No	No	Yes	No
ONT.12543.1	Yes	Yes	Yes	Yes
ONT.12543.2	No	Yes	Yes	No
ONT.12543.3	Yes	Yes	Yes	Yes
ONT.12543.4	No	Yes	Yes	No
ONT.12543.5	No	Yes	Yes	No
ONT.12543.6	No	Yes	Yes	No
ONT.12543.7	No	Yes	Yes	No
ONT.12543.8	Yes	Yes	Yes	Yes
ONT.12544.1	No	Yes	No	No
ONT.12566.2	Yes	Yes	Yes	Yes
ONT.12566.3	No	Yes	Yes	No
ONT.12591.11	No	No	Yes	No
ONT.12591.12	No	No	Yes	No
ONT.12591.13	No	No	Yes	No
ONT.12591.14	Yes	Yes	Yes	No
ONT.12591.15	Yes	Yes	Yes	No
ONT.12591.16	Yes	Yes	Yes	No
ONT.12591.17	Yes	Yes	Yes	Yes
ONT.12591.18	No	No	Yes	No
ONT.12591.19	Yes	Yes	Yes	Yes
ONT.12591.7	Yes	Yes	Yes	Yes
ONT.12595.3	No	Yes	No	No
ONT.12598.1	No	Yes	Yes	No
ONT.12601.1	Yes	Yes	Yes	Yes
ONT.12610.1	No	Yes	Yes	No
ONT.12611.1	Yes	Yes	Yes	Yes
ONT.12615.2	No	Yes	Yes	No
ONT.12616.8	No	Yes	No	No
ONT.12645.2	No	Yes	Yes	No
ONT.12645.3	No	Yes	Yes	No
ONT.12645.4	No	Yes	Yes	No
ONT.12645.5	No	Yes	Yes	No
ONT.12645.6	No	Yes	Yes	No
ONT.12645.7	No	Yes	Yes	No
ONT.12645.8	Yes	Yes	Yes	Yes
ONT.12648.1	Yes	Yes	Yes	Yes
ONT.12653.6	Yes	Yes	Yes	Yes
ONT.12654.1	Yes	Yes	Yes	Yes
ONT.12654.2	Yes	Yes	Yes	Yes
ONT.12654.3	Yes	Yes	Yes	Yes
ONT.12654.4	Yes	Yes	Yes	Yes
ONT.12654.5	Yes	Yes	Yes	Yes
ONT.12654.6	Yes	Yes	Yes	Yes
ONT.12654.8	Yes	Yes	Yes	Yes
ONT.12664.1	No	Yes	Yes	No
ONT.12664.2	No	Yes	Yes	No
ONT.12664.3	No	Yes	Yes	No
ONT.12664.5	No	Yes	Yes	No
ONT.12682.1	No	Yes	Yes	No
ONT.12682.2	Yes	Yes	Yes	No
ONT.12682.3	Yes	Yes	Yes	No
ONT.12682.4	Yes	Yes	Yes	No
ONT.12684.1	Yes	Yes	Yes	No
ONT.12684.2	Yes	Yes	Yes	No
ONT.12685.1	No	Yes	Yes	No
ONT.12685.2	No	Yes	Yes	No
ONT.12688.2	No	Yes	Yes	No
ONT.12688.3	Yes	Yes	Yes	Yes
ONT.12688.4	Yes	Yes	Yes	Yes
ONT.12688.5	Yes	Yes	Yes	Yes
ONT.12688.6	Yes	Yes	Yes	Yes
ONT.12724.2	No	No	Yes	No
ONT.12725.1	No	Yes	Yes	No
ONT.12725.2	No	Yes	Yes	No
ONT.12725.3	No	Yes	Yes	No
ONT.12725.4	No	Yes	Yes	No
ONT.12725.5	No	Yes	Yes	No
ONT.12725.6	No	Yes	Yes	No
ONT.12725.7	No	Yes	Yes	No
ONT.12726.6	No	No	Yes	No
ONT.12736.1	No	Yes	Yes	No
ONT.12736.2	No	Yes	Yes	No
ONT.12742.1	No	Yes	Yes	No
ONT.12742.2	No	Yes	Yes	No
ONT.12743.1	No	Yes	Yes	No
ONT.12744.2	Yes	Yes	Yes	No
ONT.12744.3	Yes	Yes	Yes	No
ONT.12744.4	Yes	Yes	Yes	No
ONT.12747.1	No	Yes	Yes	No
ONT.12747.2	No	Yes	Yes	No
ONT.12755.12	Yes	Yes	Yes	No
ONT.1277.1	Yes	Yes	Yes	Yes
ONT.1277.10	Yes	Yes	Yes	Yes
ONT.1277.11	Yes	Yes	Yes	Yes
ONT.1277.12	Yes	Yes	Yes	Yes
ONT.1277.13	Yes	Yes	Yes	Yes
ONT.1277.14	Yes	Yes	Yes	Yes
ONT.1277.15	Yes	Yes	Yes	Yes
ONT.1277.2	Yes	Yes	Yes	Yes
ONT.1277.3	Yes	Yes	Yes	Yes
ONT.1277.4	Yes	Yes	Yes	Yes
ONT.1277.5	Yes	Yes	Yes	Yes
ONT.1277.6	Yes	Yes	Yes	Yes
ONT.1277.7	Yes	Yes	Yes	Yes
ONT.1277.8	Yes	Yes	Yes	Yes
ONT.1277.9	Yes	Yes	Yes	Yes
ONT.12783.1	Yes	Yes	Yes	Yes
ONT.12783.2	Yes	Yes	Yes	Yes
ONT.12783.3	Yes	Yes	Yes	Yes
ONT.12791.1	Yes	Yes	Yes	Yes
ONT.12794.2	Yes	Yes	Yes	Yes
ONT.12794.3	Yes	Yes	Yes	Yes
ONT.12826.1	No	Yes	Yes	No
ONT.12849.1	Yes	Yes	Yes	Yes
ONT.12851.1	Yes	Yes	Yes	No
ONT.12851.2	No	Yes	Yes	No
ONT.12851.3	No	Yes	Yes	No
ONT.12851.4	Yes	Yes	Yes	Yes
ONT.12856.5	Yes	Yes	Yes	Yes
ONT.12869.1	No	Yes	Yes	No
ONT.12869.2	No	Yes	Yes	No
ONT.12869.4	Yes	Yes	Yes	Yes
ONT.12871.5	Yes	Yes	Yes	Yes
ONT.12874.8	No	Yes	Yes	No
ONT.12874.9	No	Yes	Yes	No
ONT.12889.1	No	Yes	Yes	No
ONT.12889.2	No	Yes	Yes	No
ONT.1289.1	Yes	Yes	Yes	Yes
ONT.1289.2	Yes	Yes	Yes	Yes
ONT.1289.3	No	Yes	Yes	No
ONT.1289.5	Yes	Yes	Yes	Yes
ONT.12909.1	Yes	Yes	Yes	Yes
ONT.12916.1	No	Yes	Yes	No
ONT.12922.1	Yes	Yes	Yes	Yes
ONT.12922.2	Yes	Yes	Yes	Yes
ONT.12924.2	Yes	Yes	Yes	Yes
ONT.12973.1	Yes	Yes	Yes	Yes
ONT.12979.4	Yes	Yes	Yes	Yes
ONT.12980.1	No	Yes	Yes	No
ONT.12982.4	No	No	Yes	No
ONT.12982.5	Yes	Yes	Yes	Yes
ONT.12986.2	No	Yes	No	No
ONT.12987.1	No	Yes	Yes	No
ONT.12992.1	Yes	Yes	Yes	Yes
ONT.12992.3	Yes	Yes	Yes	Yes
ONT.12992.5	Yes	Yes	Yes	Yes
ONT.12992.6	Yes	Yes	Yes	Yes
ONT.13004.1	No	No	Yes	No
ONT.13004.2	No	Yes	Yes	No
ONT.13004.3	No	Yes	Yes	No
ONT.13004.4	No	No	Yes	No
ONT.13004.5	No	No	Yes	No
ONT.13004.6	No	No	Yes	No
ONT.13004.7	No	Yes	Yes	No
ONT.13004.8	No	No	Yes	No
ONT.13004.9	No	Yes	Yes	No
ONT.13005.1	Yes	Yes	Yes	Yes
ONT.13005.2	Yes	Yes	Yes	Yes
ONT.13021.1	Yes	Yes	Yes	Yes
ONT.13026.2	No	Yes	Yes	No
ONT.13032.1	No	Yes	Yes	No
ONT.13032.2	Yes	Yes	Yes	No
ONT.13034.1	Yes	Yes	Yes	Yes
ONT.13041.6	No	No	Yes	No
ONT.13045.1	No	Yes	Yes	No
ONT.13049.8	Yes	Yes	Yes	Yes
ONT.13049.9	Yes	Yes	Yes	Yes
ONT.13055.1	Yes	Yes	Yes	Yes
ONT.1310.1	Yes	Yes	Yes	Yes
ONT.13108.1	Yes	Yes	Yes	Yes
ONT.13108.2	Yes	Yes	Yes	Yes
ONT.13116.4	No	No	Yes	No
ONT.13121.1	No	Yes	Yes	No
ONT.13142.1	Yes	Yes	Yes	Yes
ONT.13142.2	No	Yes	Yes	No
ONT.13151.3	Yes	Yes	Yes	Yes
ONT.13152.1	No	Yes	Yes	No
ONT.13202.1	No	Yes	Yes	No
ONT.13202.2	No	Yes	Yes	No
ONT.13202.3	No	Yes	Yes	No
ONT.13202.4	No	Yes	Yes	No
ONT.13202.5	No	Yes	Yes	No
ONT.13202.6	No	Yes	Yes	No
ONT.13204.1	Yes	Yes	Yes	Yes
ONT.13205.2	No	Yes	Yes	No
ONT.13206.1	No	Yes	Yes	No
ONT.13206.2	No	Yes	Yes	No
ONT.13217.6	No	Yes	Yes	No
ONT.13218.3	No	No	Yes	No
ONT.13219.1	No	Yes	Yes	No
ONT.13233.1	No	No	Yes	No
ONT.1324.1	No	Yes	Yes	No
ONT.1325.1	No	Yes	Yes	No
ONT.1325.2	No	Yes	Yes	No
ONT.1325.3	No	Yes	Yes	No
ONT.1326.1	Yes	Yes	Yes	Yes
ONT.1327.1	No	Yes	Yes	No
ONT.13275.9	No	No	Yes	No
ONT.13279.10	Yes	Yes	Yes	Yes
ONT.13279.11	Yes	Yes	Yes	Yes
ONT.13279.12	Yes	Yes	Yes	Yes
ONT.13279.5	Yes	Yes	Yes	Yes
ONT.13279.6	Yes	Yes	Yes	Yes
ONT.13279.7	Yes	Yes	Yes	Yes
ONT.13279.8	Yes	Yes	Yes	Yes
ONT.13279.9	Yes	Yes	Yes	Yes
ONT.1328.1	Yes	Yes	Yes	Yes
ONT.1328.10	No	Yes	Yes	No
ONT.1328.12	Yes	Yes	Yes	Yes
ONT.1328.13	Yes	Yes	Yes	Yes
ONT.1328.14	Yes	Yes	Yes	Yes
ONT.1328.2	Yes	Yes	Yes	Yes
ONT.1328.3	Yes	Yes	Yes	Yes
ONT.1328.4	Yes	Yes	Yes	Yes
ONT.1328.5	Yes	Yes	Yes	Yes
ONT.1328.6	Yes	Yes	Yes	Yes
ONT.1328.7	Yes	Yes	Yes	Yes
ONT.1328.8	Yes	Yes	Yes	Yes
ONT.1328.9	Yes	Yes	Yes	Yes
ONT.13314.1	No	No	Yes	No
ONT.13314.6	No	No	Yes	No
ONT.13314.8	No	No	Yes	No
ONT.13314.9	No	No	Yes	No
ONT.13337.1	No	Yes	Yes	No
ONT.1335.1	Yes	Yes	Yes	Yes
ONT.13351.3	No	No	Yes	No
ONT.13351.4	No	No	Yes	No
ONT.13356.1	No	Yes	Yes	No
ONT.13356.22	Yes	Yes	Yes	Yes
ONT.13356.4	No	Yes	Yes	No
ONT.13363.1	No	Yes	Yes	No
ONT.13385.1	No	Yes	Yes	No
ONT.13393.1	Yes	Yes	Yes	Yes
ONT.13396.10	Yes	Yes	Yes	Yes
ONT.13397.2	No	Yes	Yes	No
ONT.13397.3	Yes	Yes	Yes	Yes
ONT.13401.2	No	No	Yes	No
ONT.13404.3	No	No	Yes	No
ONT.13410.1	Yes	Yes	Yes	Yes
ONT.13413.1	No	Yes	Yes	No
ONT.13418.1	Yes	Yes	Yes	Yes
ONT.13418.2	Yes	Yes	Yes	Yes
ONT.13443.2	No	Yes	Yes	No
ONT.13443.3	Yes	Yes	Yes	Yes
ONT.13443.4	Yes	Yes	Yes	Yes
ONT.13443.5	Yes	Yes	Yes	Yes
ONT.13443.6	Yes	Yes	Yes	Yes
ONT.13449.4	No	Yes	Yes	No
ONT.13451.1	No	Yes	Yes	No
ONT.13451.2	Yes	Yes	Yes	Yes
ONT.13451.3	No	Yes	Yes	No
ONT.13451.4	Yes	Yes	Yes	Yes
ONT.13451.5	Yes	Yes	Yes	Yes
ONT.13460.1	Yes	Yes	Yes	Yes
ONT.13460.2	Yes	Yes	Yes	Yes
ONT.13460.3	Yes	Yes	Yes	Yes
ONT.13461.1	Yes	Yes	Yes	Yes
ONT.13461.2	Yes	Yes	Yes	Yes
ONT.13464.2	Yes	Yes	Yes	Yes
ONT.13465.1	No	Yes	Yes	No
ONT.13466.1	Yes	Yes	Yes	Yes
ONT.13471.1	Yes	Yes	Yes	No
ONT.13471.11	No	Yes	Yes	No
ONT.13471.12	No	Yes	Yes	No
ONT.13471.13	No	Yes	Yes	No
ONT.13471.15	No	Yes	Yes	No
ONT.13471.17	No	Yes	Yes	No
ONT.13471.18	No	Yes	No	No
ONT.13471.19	Yes	Yes	Yes	No
ONT.13471.2	No	Yes	Yes	No
ONT.13471.26	No	Yes	Yes	No
ONT.13471.27	No	Yes	Yes	No
ONT.13471.3	No	Yes	Yes	No
ONT.13471.30	No	Yes	Yes	No
ONT.13471.33	No	Yes	Yes	No
ONT.13471.34	No	Yes	Yes	No
ONT.13471.35	Yes	Yes	Yes	No
ONT.13471.37	No	Yes	Yes	No
ONT.13471.38	No	Yes	Yes	No
ONT.13471.4	Yes	Yes	Yes	No
ONT.13471.43	No	Yes	Yes	No
ONT.13471.45	Yes	Yes	Yes	No
ONT.13471.5	No	Yes	Yes	No
ONT.13472.7	No	Yes	Yes	No
ONT.13473.1	Yes	Yes	Yes	No
ONT.13479.1	Yes	Yes	Yes	Yes
ONT.13496.9	No	Yes	Yes	No
ONT.13502.2	Yes	Yes	Yes	Yes
ONT.13502.3	Yes	Yes	Yes	Yes
ONT.13533.1	Yes	Yes	Yes	Yes
ONT.13536.1	Yes	Yes	Yes	Yes
ONT.13537.2	Yes	Yes	Yes	Yes
ONT.13542.1	No	Yes	Yes	No
ONT.13542.2	No	Yes	Yes	No
ONT.1357.1	Yes	Yes	Yes	Yes
ONT.13570.1	Yes	Yes	Yes	Yes
ONT.13570.3	Yes	Yes	Yes	Yes
ONT.13590.1	No	Yes	Yes	No
ONT.13590.2	No	Yes	Yes	No
ONT.13590.3	No	Yes	Yes	No
ONT.13590.4	No	Yes	Yes	No
ONT.13590.5	No	Yes	Yes	No
ONT.13590.6	Yes	Yes	Yes	Yes
ONT.13590.7	No	Yes	Yes	No
ONT.13595.1	Yes	Yes	Yes	Yes
ONT.13595.2	Yes	Yes	Yes	Yes
ONT.13605.10	Yes	Yes	Yes	Yes
ONT.13605.12	Yes	Yes	Yes	Yes
ONT.13605.18	Yes	Yes	Yes	Yes
ONT.13605.19	Yes	Yes	Yes	Yes
ONT.13605.2	Yes	Yes	Yes	Yes
ONT.13605.20	Yes	Yes	Yes	Yes
ONT.13605.21	No	Yes	No	No
ONT.13605.22	Yes	Yes	Yes	Yes
ONT.13605.25	Yes	Yes	Yes	Yes
ONT.13605.26	Yes	Yes	Yes	Yes
ONT.13605.29	Yes	Yes	Yes	Yes
ONT.13605.32	Yes	Yes	Yes	Yes
ONT.13605.33	No	Yes	Yes	No
ONT.13605.34	Yes	Yes	Yes	Yes
ONT.13605.35	Yes	Yes	Yes	Yes
ONT.13605.37	No	Yes	Yes	No
ONT.13605.4	Yes	Yes	Yes	Yes
ONT.13605.41	Yes	Yes	Yes	Yes
ONT.13605.43	Yes	Yes	Yes	Yes
ONT.13605.44	Yes	Yes	Yes	Yes
ONT.13605.6	Yes	Yes	Yes	Yes
ONT.13605.7	Yes	Yes	Yes	Yes
ONT.13605.8	Yes	Yes	Yes	Yes
ONT.13605.9	No	Yes	No	No
ONT.13606.1	Yes	Yes	Yes	Yes
ONT.13606.10	Yes	Yes	Yes	Yes
ONT.13609.1	Yes	Yes	Yes	Yes
ONT.13609.2	Yes	Yes	Yes	Yes
ONT.1361.2	No	Yes	Yes	No
ONT.1361.3	No	Yes	Yes	No
ONT.13622.4	No	Yes	No	No
ONT.13622.5	No	Yes	No	No
ONT.1363.3	Yes	Yes	Yes	Yes
ONT.1364.9	No	No	Yes	No
ONT.13653.2	No	Yes	Yes	No
ONT.13654.1	No	Yes	Yes	No
ONT.13654.2	No	Yes	Yes	No
ONT.13654.3	No	Yes	Yes	No
ONT.13654.4	No	Yes	Yes	No
ONT.13674.4	No	Yes	Yes	No
ONT.13675.2	Yes	Yes	Yes	Yes
ONT.13675.3	No	No	Yes	No
ONT.13675.4	No	No	Yes	No
ONT.13677.2	No	Yes	Yes	No
ONT.13678.9	Yes	Yes	Yes	No
ONT.13679.1	No	Yes	Yes	No
ONT.13700.2	Yes	Yes	Yes	Yes
ONT.13700.3	Yes	Yes	Yes	Yes
ONT.13704.1	Yes	Yes	Yes	Yes
ONT.13705.1	No	Yes	Yes	No
ONT.13717.1	Yes	Yes	Yes	Yes
ONT.13717.2	Yes	Yes	Yes	Yes
ONT.13720.1	No	Yes	Yes	No
ONT.13730.1	No	Yes	No	No
ONT.13743.6	Yes	Yes	Yes	Yes
ONT.13746.1	Yes	Yes	Yes	Yes
ONT.13746.2	Yes	Yes	Yes	Yes
ONT.13746.3	Yes	Yes	Yes	Yes
ONT.13755.2	Yes	Yes	Yes	Yes
ONT.13760.11	Yes	Yes	Yes	Yes
ONT.13764.3	Yes	Yes	Yes	Yes
ONT.13765.2	No	No	Yes	No
ONT.1378.1	Yes	Yes	Yes	Yes
ONT.13784.1	No	Yes	Yes	No
ONT.13791.1	No	No	Yes	No
ONT.13793.2	No	Yes	Yes	No
ONT.13796.1	No	Yes	Yes	No
ONT.13796.2	No	Yes	Yes	No
ONT.13796.3	No	Yes	Yes	No
ONT.13797.2	Yes	Yes	Yes	No
ONT.13801.1	No	Yes	Yes	No
ONT.13811.1	No	Yes	Yes	No
ONT.1382.2	Yes	Yes	Yes	Yes
ONT.13823.1	No	Yes	Yes	No
ONT.13823.2	No	Yes	Yes	No
ONT.13826.2	Yes	Yes	Yes	Yes
ONT.13837.1	No	Yes	Yes	No
ONT.13837.2	No	Yes	Yes	No
ONT.13837.3	No	Yes	Yes	No
ONT.13841.1	Yes	Yes	Yes	Yes
ONT.13859.1	Yes	Yes	Yes	Yes
ONT.13859.2	Yes	Yes	Yes	Yes
ONT.13868.1	No	Yes	Yes	No
ONT.13870.1	Yes	Yes	Yes	Yes
ONT.13870.2	Yes	Yes	Yes	Yes
ONT.13874.2	Yes	Yes	Yes	No
ONT.13876.1	Yes	Yes	Yes	Yes
ONT.13876.2	Yes	Yes	Yes	Yes
ONT.13876.3	Yes	Yes	Yes	Yes
ONT.13876.4	Yes	Yes	Yes	Yes
ONT.13876.5	Yes	Yes	Yes	Yes
ONT.13876.6	Yes	Yes	Yes	Yes
ONT.13876.7	Yes	Yes	Yes	Yes
ONT.139.1	No	No	Yes	No
ONT.139.2	No	No	Yes	No
ONT.139.3	No	No	Yes	No
ONT.1390.1	Yes	Yes	Yes	Yes
ONT.13901.1	Yes	Yes	Yes	Yes
ONT.13901.2	Yes	Yes	Yes	Yes
ONT.13901.3	Yes	Yes	Yes	Yes
ONT.13907.2	No	Yes	Yes	No
ONT.13920.2	Yes	Yes	Yes	Yes
ONT.13941.5	Yes	Yes	Yes	Yes
ONT.13971.6	Yes	Yes	Yes	Yes
ONT.13989.1	No	Yes	Yes	No
ONT.13989.2	No	Yes	Yes	No
ONT.13989.3	No	Yes	Yes	No
ONT.13989.5	No	Yes	Yes	No
ONT.13998.1	Yes	Yes	Yes	No
ONT.14008.1	No	Yes	Yes	No
ONT.14017.1	Yes	Yes	Yes	Yes
ONT.14030.2	Yes	Yes	Yes	Yes
ONT.1404.3	No	No	Yes	No
ONT.1404.4	Yes	Yes	Yes	Yes
ONT.14051.1	No	No	Yes	No
ONT.14060.1	Yes	Yes	Yes	Yes
ONT.14060.2	Yes	Yes	Yes	Yes
ONT.14062.1	No	Yes	Yes	No
ONT.14062.2	No	Yes	Yes	No
ONT.1407.2	No	Yes	No	No
ONT.14085.2	No	Yes	Yes	No
ONT.14095.2	Yes	Yes	Yes	Yes
ONT.14122.1	No	Yes	Yes	No
ONT.14140.2	Yes	Yes	Yes	Yes
ONT.14140.3	Yes	Yes	Yes	Yes
ONT.14140.4	Yes	Yes	Yes	Yes
ONT.14189.1	Yes	Yes	Yes	Yes
ONT.14189.10	No	Yes	No	No
ONT.14189.11	No	Yes	No	No
ONT.14189.12	No	Yes	Yes	No
ONT.14189.4	Yes	Yes	Yes	Yes
ONT.14189.7	No	Yes	No	No
ONT.14189.8	No	Yes	Yes	No
ONT.14191.2	No	Yes	Yes	No
ONT.14215.1	Yes	Yes	Yes	Yes
ONT.14215.2	Yes	Yes	Yes	Yes
ONT.14215.3	No	Yes	Yes	No
ONT.14215.4	Yes	Yes	Yes	Yes
ONT.14216.1	No	Yes	No	No
ONT.14216.2	No	Yes	No	No
ONT.14221.1	No	Yes	Yes	No
ONT.14284.7	No	No	Yes	No
ONT.14293.2	No	Yes	Yes	No
ONT.14293.3	Yes	Yes	Yes	Yes
ONT.14293.4	No	Yes	Yes	No
ONT.14301.1	Yes	Yes	Yes	No
ONT.14301.2	Yes	Yes	Yes	No
ONT.14318.2	No	Yes	Yes	No
ONT.1432.4	No	No	Yes	No
ONT.14326.1	Yes	Yes	Yes	Yes
ONT.14327.2	No	Yes	Yes	No
ONT.14364.1	Yes	Yes	Yes	Yes
ONT.14369.1	Yes	Yes	Yes	Yes
ONT.14369.2	Yes	Yes	Yes	Yes
ONT.14394.10	No	Yes	Yes	No
ONT.14394.3	No	Yes	Yes	No
ONT.14394.4	No	Yes	Yes	No
ONT.14394.5	No	Yes	Yes	No
ONT.14394.6	No	Yes	Yes	No
ONT.14394.7	No	Yes	Yes	No
ONT.14394.8	Yes	Yes	Yes	No
ONT.14394.9	No	Yes	Yes	No
ONT.14395.14	No	No	Yes	No
ONT.14395.16	No	No	Yes	No
ONT.14395.17	No	No	Yes	No
ONT.14395.18	No	No	Yes	No
ONT.14395.20	No	No	Yes	No
ONT.14395.21	No	No	Yes	No
ONT.14395.22	No	No	Yes	No
ONT.14395.24	Yes	Yes	Yes	Yes
ONT.14395.25	No	Yes	Yes	No
ONT.14396.18	No	Yes	Yes	No
ONT.14396.2	No	Yes	Yes	No
ONT.14396.26	Yes	Yes	Yes	No
ONT.14396.27	Yes	Yes	Yes	No
ONT.14399.1	No	Yes	Yes	No
ONT.14399.2	Yes	Yes	Yes	Yes
ONT.14399.3	Yes	Yes	Yes	Yes
ONT.14399.4	Yes	Yes	Yes	Yes
ONT.14399.5	Yes	Yes	Yes	Yes
ONT.14399.6	Yes	Yes	Yes	Yes
ONT.14421.1	Yes	Yes	Yes	No
ONT.14421.2	Yes	Yes	Yes	No
ONT.14427.1	No	Yes	Yes	No
ONT.14427.10	No	Yes	No	No
ONT.14427.11	No	Yes	No	No
ONT.14427.12	Yes	Yes	Yes	Yes
ONT.14427.13	No	Yes	No	No
ONT.14427.14	No	Yes	No	No
ONT.14427.15	No	Yes	Yes	No
ONT.14427.16	No	Yes	No	No
ONT.14427.17	No	Yes	No	No
ONT.14427.18	Yes	Yes	Yes	Yes
ONT.14427.19	Yes	Yes	Yes	No
ONT.14427.2	No	Yes	Yes	No
ONT.14427.20	Yes	Yes	Yes	Yes
ONT.14427.21	Yes	Yes	Yes	Yes
ONT.14427.22	No	Yes	Yes	No
ONT.14427.23	Yes	Yes	Yes	Yes
ONT.14427.24	Yes	Yes	Yes	Yes
ONT.14427.25	Yes	Yes	Yes	Yes
ONT.14427.26	Yes	Yes	Yes	Yes
ONT.14427.3	No	Yes	Yes	No
ONT.14427.4	No	Yes	No	No
ONT.14427.5	No	Yes	Yes	No
ONT.14427.6	No	Yes	Yes	No
ONT.14427.7	No	Yes	No	No
ONT.14427.8	No	Yes	Yes	No
ONT.14427.9	No	Yes	Yes	No
ONT.14432.1	Yes	Yes	Yes	Yes
ONT.14434.1	Yes	Yes	Yes	Yes
ONT.14437.6	Yes	Yes	Yes	Yes
ONT.14437.7	Yes	Yes	Yes	Yes
ONT.14471.1	Yes	Yes	Yes	Yes
ONT.14497.14	No	Yes	Yes	No
ONT.14499.12	No	Yes	Yes	No
ONT.14502.1	No	Yes	Yes	No
ONT.14505.1	No	Yes	Yes	No
ONT.14505.2	No	Yes	Yes	No
ONT.14512.1	Yes	Yes	Yes	Yes
ONT.14513.1	Yes	Yes	Yes	Yes
ONT.14517.1	No	Yes	Yes	No
ONT.14517.2	No	Yes	Yes	No
ONT.14518.1	Yes	Yes	Yes	Yes
ONT.1452.2	Yes	Yes	Yes	Yes
ONT.14524.1	No	Yes	Yes	No
ONT.14525.1	No	Yes	Yes	No
ONT.14533.1	Yes	Yes	Yes	Yes
ONT.14533.2	Yes	Yes	Yes	Yes
ONT.14533.4	Yes	Yes	Yes	Yes
ONT.14538.12	Yes	Yes	Yes	Yes
ONT.14553.4	No	Yes	Yes	No
ONT.14564.1	No	Yes	Yes	No
ONT.14564.2	No	Yes	Yes	No
ONT.14564.3	No	Yes	Yes	No
ONT.14565.10	Yes	Yes	Yes	Yes
ONT.14565.22	Yes	Yes	Yes	Yes
ONT.14565.24	Yes	Yes	Yes	Yes
ONT.14565.35	No	Yes	Yes	No
ONT.14565.8	Yes	Yes	Yes	Yes
ONT.14565.9	Yes	Yes	Yes	Yes
ONT.14567.17	No	No	Yes	No
ONT.14567.18	No	No	Yes	No
ONT.14567.19	Yes	Yes	Yes	Yes
ONT.14568.1	No	Yes	Yes	No
ONT.14568.10	Yes	Yes	Yes	Yes
ONT.14568.2	Yes	Yes	Yes	No
ONT.14568.5	Yes	Yes	Yes	No
ONT.14568.6	No	Yes	Yes	No
ONT.14568.7	Yes	Yes	Yes	No
ONT.14568.8	Yes	Yes	Yes	No
ONT.14568.9	No	Yes	Yes	No
ONT.14569.1	Yes	Yes	Yes	Yes
ONT.14577.1	No	No	Yes	No
ONT.14577.10	No	No	Yes	No
ONT.14577.11	No	No	Yes	No
ONT.14577.12	No	Yes	Yes	No
ONT.14577.13	No	Yes	Yes	No
ONT.14577.14	No	Yes	Yes	No
ONT.14577.15	No	Yes	Yes	No
ONT.14577.16	No	Yes	Yes	No
ONT.14577.17	No	Yes	Yes	No
ONT.14577.18	No	Yes	Yes	No
ONT.14577.19	No	Yes	Yes	No
ONT.14577.2	No	No	Yes	No
ONT.14577.20	No	Yes	Yes	No
ONT.14577.21	Yes	Yes	Yes	Yes
ONT.14577.22	No	Yes	Yes	No
ONT.14577.23	No	Yes	Yes	No
ONT.14577.24	No	Yes	Yes	No
ONT.14577.25	No	Yes	Yes	No
ONT.14577.26	No	Yes	Yes	No
ONT.14577.27	No	Yes	Yes	No
ONT.14577.28	No	Yes	Yes	No
ONT.14577.29	No	Yes	Yes	No
ONT.14577.3	No	No	Yes	No
ONT.14577.30	No	Yes	Yes	No
ONT.14577.31	No	Yes	Yes	No
ONT.14577.33	No	Yes	Yes	No
ONT.14577.34	No	Yes	Yes	No
ONT.14577.35	No	Yes	Yes	No
ONT.14577.36	No	Yes	Yes	No
ONT.14577.37	No	Yes	Yes	No
ONT.14577.39	No	No	Yes	No
ONT.14577.4	No	No	Yes	No
ONT.14577.40	No	No	Yes	No
ONT.14577.41	No	No	Yes	No
ONT.14577.42	No	Yes	Yes	No
ONT.14577.43	No	Yes	Yes	No
ONT.14577.44	No	Yes	Yes	No
ONT.14577.45	No	Yes	Yes	No
ONT.14577.46	No	Yes	Yes	No
ONT.14577.47	No	Yes	Yes	No
ONT.14577.48	No	Yes	Yes	No
ONT.14577.49	No	Yes	Yes	No
ONT.14577.50	No	Yes	Yes	No
ONT.14577.51	No	Yes	Yes	No
ONT.14577.52	No	Yes	Yes	No
ONT.14577.53	No	Yes	Yes	No
ONT.14577.54	No	Yes	Yes	No
ONT.14577.63	No	No	Yes	No
ONT.14577.64	No	Yes	Yes	No
ONT.14577.65	No	No	Yes	No
ONT.14577.66	No	Yes	Yes	No
ONT.14577.67	No	Yes	Yes	No
ONT.14577.68	No	Yes	Yes	No
ONT.14577.69	No	Yes	Yes	No
ONT.14577.70	No	Yes	Yes	No
ONT.14577.71	No	Yes	Yes	No
ONT.14577.72	No	Yes	Yes	No
ONT.14577.73	No	Yes	Yes	No
ONT.14577.74	No	Yes	Yes	No
ONT.14577.75	No	Yes	Yes	No
ONT.14577.76	No	Yes	Yes	No
ONT.14577.77	Yes	Yes	Yes	Yes
ONT.14577.78	Yes	Yes	Yes	Yes
ONT.14577.79	Yes	Yes	Yes	Yes
ONT.14577.9	No	No	Yes	No
ONT.14594.1	No	Yes	Yes	No
ONT.14598.1	Yes	Yes	Yes	Yes
ONT.14603.1	No	Yes	Yes	No
ONT.14603.2	Yes	Yes	Yes	Yes
ONT.14603.4	No	Yes	Yes	No
ONT.14604.10	Yes	Yes	Yes	Yes
ONT.14606.1	No	Yes	Yes	No
ONT.14606.2	No	Yes	Yes	No
ONT.14606.3	Yes	Yes	Yes	Yes
ONT.14624.1	Yes	Yes	Yes	Yes
ONT.14630.6	Yes	Yes	Yes	Yes
ONT.14631.2	No	Yes	No	No
ONT.14639.1	Yes	Yes	Yes	Yes
ONT.14640.1	No	Yes	Yes	No
ONT.14640.2	No	Yes	Yes	No
ONT.14640.3	No	Yes	Yes	No
ONT.14658.1	No	Yes	Yes	No
ONT.14658.2	No	No	Yes	No
ONT.14658.3	No	No	Yes	No
ONT.14658.4	Yes	Yes	Yes	Yes
ONT.14660.1	No	Yes	Yes	No
ONT.14660.10	Yes	Yes	Yes	Yes
ONT.14660.2	No	Yes	Yes	No
ONT.14660.3	No	Yes	Yes	No
ONT.14660.4	No	Yes	Yes	No
ONT.14660.5	No	Yes	Yes	No
ONT.14660.6	No	Yes	Yes	No
ONT.14660.7	No	Yes	Yes	No
ONT.14660.8	No	Yes	Yes	No
ONT.14660.9	No	Yes	Yes	No
ONT.14663.4	Yes	Yes	Yes	Yes
ONT.14666.2	No	Yes	No	No
ONT.14666.3	No	Yes	No	No
ONT.14666.4	No	Yes	No	No
ONT.14666.5	No	Yes	Yes	No
ONT.14666.6	No	Yes	No	No
ONT.14666.7	No	Yes	No	No
ONT.14666.8	No	Yes	No	No
ONT.14666.9	No	Yes	No	No
ONT.14673.1	Yes	Yes	Yes	Yes
ONT.14678.1	Yes	Yes	Yes	Yes
ONT.14678.2	Yes	Yes	Yes	Yes
ONT.14678.3	Yes	Yes	Yes	Yes
ONT.14679.1	Yes	Yes	Yes	Yes
ONT.14687.1	No	Yes	Yes	No
ONT.14692.1	Yes	Yes	Yes	Yes
ONT.14695.1	Yes	Yes	Yes	Yes
ONT.14698.1	No	Yes	Yes	No
ONT.14698.2	No	Yes	Yes	No
ONT.14698.3	No	Yes	Yes	No
ONT.14698.4	No	Yes	Yes	No
ONT.14708.1	No	Yes	No	No
ONT.14714.1	Yes	Yes	Yes	No
ONT.14721.3	Yes	Yes	Yes	No
ONT.14731.1	Yes	Yes	Yes	Yes
ONT.14737.1	No	Yes	Yes	No
ONT.14763.2	No	Yes	Yes	No
ONT.14770.3	Yes	Yes	Yes	Yes
ONT.1478.1	Yes	Yes	Yes	Yes
ONT.1478.2	Yes	Yes	Yes	Yes
ONT.14781.2	No	Yes	Yes	No
ONT.14805.10	No	Yes	Yes	No
ONT.14805.11	Yes	Yes	Yes	Yes
ONT.14805.5	Yes	Yes	Yes	Yes
ONT.14805.6	Yes	Yes	Yes	No
ONT.14805.7	Yes	Yes	Yes	Yes
ONT.14805.8	Yes	Yes	Yes	Yes
ONT.14805.9	Yes	Yes	Yes	Yes
ONT.14813.11	Yes	Yes	Yes	Yes
ONT.14813.12	No	Yes	Yes	No
ONT.14813.13	No	Yes	Yes	No
ONT.14813.16	No	Yes	Yes	No
ONT.14813.17	No	Yes	Yes	No
ONT.14813.18	Yes	Yes	Yes	Yes
ONT.14813.22	No	Yes	No	No
ONT.14813.3	No	Yes	Yes	No
ONT.14813.4	No	Yes	Yes	No
ONT.14813.6	No	Yes	No	No
ONT.14813.7	No	Yes	Yes	No
ONT.14813.8	No	Yes	Yes	No
ONT.14823.1	No	Yes	Yes	No
ONT.14823.2	No	Yes	Yes	No
ONT.14823.3	No	Yes	Yes	No
ONT.14823.4	Yes	Yes	Yes	No
ONT.14823.5	No	Yes	Yes	No
ONT.14823.6	Yes	Yes	Yes	No
ONT.14823.7	Yes	Yes	Yes	Yes
ONT.14823.8	Yes	Yes	Yes	Yes
ONT.14834.1	Yes	Yes	Yes	Yes
ONT.14855.1	No	Yes	Yes	No
ONT.14856.2	Yes	Yes	Yes	No
ONT.1487.1	Yes	Yes	Yes	Yes
ONT.1487.2	No	No	Yes	No
ONT.14871.1	Yes	Yes	Yes	Yes
ONT.1489.1	No	Yes	Yes	No
ONT.14899.10	Yes	Yes	Yes	Yes
ONT.14899.11	Yes	Yes	Yes	Yes
ONT.14899.12	Yes	Yes	Yes	Yes
ONT.14899.2	Yes	Yes	Yes	Yes
ONT.14899.3	Yes	Yes	Yes	Yes
ONT.14899.4	Yes	Yes	Yes	Yes
ONT.14899.5	No	Yes	Yes	No
ONT.14899.6	Yes	Yes	Yes	Yes
ONT.14899.7	No	Yes	Yes	No
ONT.14899.8	Yes	Yes	Yes	Yes
ONT.14899.9	No	Yes	Yes	No
ONT.14926.7	No	No	Yes	No
ONT.14932.1	Yes	Yes	Yes	Yes
ONT.14936.1	Yes	Yes	Yes	Yes
ONT.14938.1	No	Yes	Yes	No
ONT.1494.2	Yes	Yes	Yes	Yes
ONT.1494.3	Yes	Yes	Yes	Yes
ONT.1494.4	Yes	Yes	Yes	Yes
ONT.1494.5	Yes	Yes	Yes	Yes
ONT.1494.6	Yes	Yes	Yes	Yes
ONT.14940.1	Yes	Yes	Yes	Yes
ONT.14940.2	Yes	Yes	Yes	Yes
ONT.14940.3	Yes	Yes	Yes	Yes
ONT.1496.1	No	No	Yes	No
ONT.1496.2	No	Yes	Yes	No
ONT.1496.4	No	Yes	Yes	No
ONT.1496.5	No	Yes	Yes	No
ONT.14965.1	Yes	Yes	Yes	Yes
ONT.1497.1	No	Yes	Yes	No
ONT.14984.1	Yes	Yes	Yes	Yes
ONT.14984.2	Yes	Yes	Yes	Yes
ONT.14985.1	No	Yes	Yes	No
ONT.14985.2	No	Yes	Yes	No
ONT.14985.3	No	Yes	No	No
ONT.14985.4	Yes	Yes	Yes	Yes
ONT.14985.5	No	Yes	Yes	No
ONT.14985.6	No	Yes	Yes	No
ONT.14985.7	No	Yes	Yes	No
ONT.14985.8	No	Yes	Yes	No
ONT.14985.9	No	Yes	Yes	No
ONT.14986.2	Yes	Yes	Yes	Yes
ONT.14986.3	Yes	Yes	Yes	Yes
ONT.14986.4	Yes	Yes	Yes	Yes
ONT.14998.1	Yes	Yes	Yes	Yes
ONT.14998.2	Yes	Yes	Yes	Yes
ONT.14998.3	Yes	Yes	Yes	Yes
ONT.14999.1	Yes	Yes	Yes	No
ONT.1500.7	No	Yes	Yes	No
ONT.15007.2	Yes	Yes	Yes	Yes
ONT.15007.4	Yes	Yes	Yes	Yes
ONT.15007.5	Yes	Yes	Yes	Yes
ONT.1502.1	Yes	Yes	Yes	Yes
ONT.15027.1	No	Yes	No	No
ONT.15032.1	Yes	Yes	Yes	Yes
ONT.15050.1	No	Yes	Yes	No
ONT.15061.1	Yes	Yes	Yes	Yes
ONT.15061.2	Yes	Yes	Yes	Yes
ONT.15061.3	Yes	Yes	Yes	Yes
ONT.15061.4	Yes	Yes	Yes	Yes
ONT.15061.5	Yes	Yes	Yes	Yes
ONT.15061.6	No	Yes	Yes	No
ONT.15061.7	Yes	Yes	Yes	Yes
ONT.15061.8	Yes	Yes	Yes	Yes
ONT.15061.9	Yes	Yes	Yes	Yes
ONT.15066.1	Yes	Yes	Yes	Yes
ONT.15066.2	Yes	Yes	Yes	Yes
ONT.15066.3	Yes	Yes	Yes	Yes
ONT.15066.4	Yes	Yes	Yes	Yes
ONT.15066.5	No	Yes	Yes	No
ONT.15076.3	Yes	Yes	Yes	Yes
ONT.15089.3	Yes	Yes	Yes	Yes
ONT.15089.5	No	Yes	Yes	No
ONT.15089.6	No	Yes	Yes	No
ONT.15123.1	No	No	Yes	No
ONT.1513.5	No	No	Yes	No
ONT.15140.1	Yes	Yes	Yes	Yes
ONT.15140.2	Yes	Yes	Yes	Yes
ONT.15140.3	Yes	Yes	Yes	Yes
ONT.15140.4	Yes	Yes	Yes	Yes
ONT.15140.5	Yes	Yes	Yes	Yes
ONT.15147.1	Yes	Yes	Yes	Yes
ONT.15147.2	Yes	Yes	Yes	Yes
ONT.15147.3	Yes	Yes	Yes	Yes
ONT.15155.4	Yes	Yes	Yes	Yes
ONT.1517.2	Yes	Yes	Yes	No
ONT.15171.1	Yes	Yes	Yes	No
ONT.15188.1	No	Yes	No	No
ONT.15188.2	No	Yes	Yes	No
ONT.15189.2	Yes	Yes	Yes	Yes
ONT.15190.1	Yes	Yes	Yes	Yes
ONT.15196.1	No	Yes	Yes	No
ONT.15201.3	Yes	Yes	Yes	Yes
ONT.15201.5	Yes	Yes	Yes	Yes
ONT.15201.7	Yes	Yes	Yes	Yes
ONT.15204.1	Yes	Yes	Yes	Yes
ONT.15204.2	Yes	Yes	Yes	Yes
ONT.15204.3	Yes	Yes	Yes	Yes
ONT.15204.4	Yes	Yes	Yes	Yes
ONT.15204.5	Yes	Yes	Yes	Yes
ONT.15204.7	Yes	Yes	Yes	Yes
ONT.15204.8	Yes	Yes	Yes	Yes
ONT.15205.2	Yes	Yes	Yes	Yes
ONT.15222.1	No	No	Yes	No
ONT.15227.1	No	No	Yes	No
ONT.15239.6	No	Yes	Yes	No
ONT.15260.2	Yes	Yes	Yes	Yes
ONT.15260.3	Yes	Yes	Yes	Yes
ONT.15264.3	Yes	Yes	Yes	No
ONT.15267.2	Yes	Yes	Yes	Yes
ONT.15277.2	No	Yes	Yes	No
ONT.1528.18	Yes	Yes	Yes	Yes
ONT.15313.1	No	Yes	Yes	No
ONT.15320.1	Yes	Yes	Yes	Yes
ONT.15320.2	Yes	Yes	Yes	Yes
ONT.15337.1	Yes	Yes	Yes	Yes
ONT.15355.1	Yes	Yes	Yes	Yes
ONT.15365.2	No	No	Yes	No
ONT.15367.1	Yes	Yes	Yes	Yes
ONT.15367.2	Yes	Yes	Yes	Yes
ONT.15368.1	Yes	Yes	Yes	No
ONT.15368.2	Yes	Yes	Yes	No
ONT.15368.3	Yes	Yes	Yes	No
ONT.15368.4	Yes	Yes	Yes	No
ONT.15368.5	Yes	Yes	Yes	No
ONT.15368.6	Yes	Yes	Yes	No
ONT.15377.1	Yes	Yes	Yes	No
ONT.15377.10	Yes	Yes	Yes	No
ONT.15377.11	Yes	Yes	Yes	No
ONT.15377.12	Yes	Yes	Yes	No
ONT.15377.13	Yes	Yes	Yes	No
ONT.15377.2	Yes	Yes	Yes	No
ONT.15377.3	Yes	Yes	Yes	No
ONT.15377.4	Yes	Yes	Yes	No
ONT.15377.5	Yes	Yes	Yes	Yes
ONT.15377.6	Yes	Yes	Yes	No
ONT.15377.7	Yes	Yes	Yes	No
ONT.15377.8	No	Yes	Yes	No
ONT.15377.9	No	Yes	Yes	No
ONT.15383.1	No	Yes	Yes	No
ONT.15383.2	No	Yes	Yes	No
ONT.15384.1	No	Yes	Yes	No
ONT.15387.3	Yes	Yes	Yes	Yes
ONT.154.4	Yes	Yes	Yes	No
ONT.15408.1	No	Yes	Yes	No
ONT.15415.5	No	Yes	Yes	No
ONT.15415.6	No	Yes	Yes	No
ONT.15456.1	Yes	Yes	Yes	Yes
ONT.15456.2	No	Yes	Yes	No
ONT.15456.3	Yes	Yes	Yes	Yes
ONT.15456.4	Yes	Yes	Yes	Yes
ONT.15456.5	Yes	Yes	Yes	Yes
ONT.15456.6	No	Yes	Yes	No
ONT.15465.1	No	No	Yes	No
ONT.15476.3	Yes	Yes	Yes	Yes
ONT.15476.5	Yes	Yes	Yes	Yes
ONT.15476.6	No	Yes	Yes	No
ONT.15476.7	No	Yes	Yes	No
ONT.15479.2	Yes	Yes	Yes	No
ONT.15491.1	No	Yes	Yes	No
ONT.15491.2	Yes	Yes	Yes	Yes
ONT.15491.4	Yes	Yes	Yes	Yes
ONT.15491.5	No	Yes	Yes	No
ONT.15491.6	Yes	Yes	Yes	Yes
ONT.15491.7	Yes	Yes	Yes	Yes
ONT.15495.1	Yes	Yes	Yes	Yes
ONT.15495.2	No	Yes	Yes	No
ONT.15496.1	No	No	Yes	No
ONT.15496.2	No	No	Yes	No
ONT.15496.3	No	No	Yes	No
ONT.15496.5	No	No	Yes	No
ONT.15498.3	Yes	Yes	Yes	Yes
ONT.15505.2	Yes	Yes	Yes	Yes
ONT.15506.1	No	Yes	No	No
ONT.15510.1	Yes	Yes	Yes	Yes
ONT.15511.1	Yes	Yes	Yes	Yes
ONT.15511.3	Yes	Yes	Yes	Yes
ONT.15515.4	No	Yes	Yes	No
ONT.15515.5	No	Yes	Yes	No
ONT.15515.6	No	Yes	Yes	No
ONT.15515.8	No	Yes	Yes	No
ONT.15521.1	Yes	Yes	Yes	Yes
ONT.15534.1	Yes	Yes	Yes	Yes
ONT.15535.1	No	Yes	Yes	No
ONT.15537.1	Yes	Yes	Yes	Yes
ONT.15546.1	Yes	Yes	Yes	Yes
ONT.15548.1	Yes	Yes	Yes	Yes
ONT.15549.1	No	Yes	Yes	No
ONT.15561.1	No	Yes	Yes	No
ONT.15561.2	Yes	Yes	Yes	Yes
ONT.15564.1	No	Yes	Yes	No
ONT.15569.2	Yes	Yes	Yes	Yes
ONT.15570.5	Yes	Yes	Yes	Yes
ONT.15582.1	No	Yes	Yes	No
ONT.15585.1	Yes	Yes	Yes	Yes
ONT.15585.2	Yes	Yes	Yes	Yes
ONT.15585.3	Yes	Yes	Yes	Yes
ONT.15585.4	Yes	Yes	Yes	Yes
ONT.15585.5	Yes	Yes	Yes	Yes
ONT.15595.2	Yes	Yes	Yes	Yes
ONT.15596.1	No	Yes	Yes	No
ONT.1560.1	Yes	Yes	Yes	Yes
ONT.15605.1	Yes	Yes	Yes	Yes
ONT.15613.2	No	No	Yes	No
ONT.15618.1	No	No	Yes	No
ONT.15618.2	No	No	Yes	No
ONT.15618.6	No	No	Yes	No
ONT.15618.7	Yes	Yes	Yes	Yes
ONT.15618.8	No	No	Yes	No
ONT.15618.9	No	No	Yes	No
ONT.15620.2	No	Yes	No	No
ONT.1563.9	Yes	Yes	Yes	Yes
ONT.15648.4	No	Yes	Yes	No
ONT.15661.1	No	Yes	Yes	No
ONT.15668.1	Yes	Yes	Yes	No
ONT.15668.2	Yes	Yes	Yes	No
ONT.15668.3	Yes	Yes	Yes	No
ONT.1568.1	Yes	Yes	Yes	Yes
ONT.15682.1	No	Yes	No	No
ONT.15696.1	Yes	Yes	Yes	Yes
ONT.15703.4	No	No	Yes	No
ONT.15708.1	Yes	Yes	Yes	Yes
ONT.15709.1	Yes	Yes	Yes	No
ONT.15709.3	Yes	Yes	Yes	No
ONT.15709.4	Yes	Yes	Yes	No
ONT.15709.5	Yes	Yes	Yes	No
ONT.15713.1	Yes	Yes	Yes	Yes
ONT.15714.4	Yes	Yes	Yes	Yes
ONT.15732.2	No	Yes	Yes	No
ONT.15732.3	No	Yes	Yes	No
ONT.15738.1	Yes	Yes	Yes	Yes
ONT.15738.2	Yes	Yes	Yes	Yes
ONT.15738.3	Yes	Yes	Yes	Yes
ONT.15738.4	Yes	Yes	Yes	Yes
ONT.15743.1	Yes	Yes	Yes	Yes
ONT.15743.2	No	Yes	Yes	No
ONT.1576.11	No	Yes	Yes	No
ONT.1576.6	Yes	Yes	Yes	Yes
ONT.15764.1	Yes	Yes	Yes	No
ONT.15764.3	No	Yes	Yes	No
ONT.15768.1	Yes	Yes	Yes	No
ONT.15768.2	Yes	Yes	Yes	No
ONT.15768.3	Yes	Yes	Yes	No
ONT.15768.4	Yes	Yes	Yes	No
ONT.15768.5	Yes	Yes	Yes	No
ONT.15768.6	Yes	Yes	Yes	No
ONT.15768.8	Yes	Yes	Yes	No
ONT.15769.1	Yes	Yes	Yes	No
ONT.15769.2	Yes	Yes	Yes	No
ONT.15769.3	Yes	Yes	Yes	No
ONT.15769.4	Yes	Yes	Yes	No
ONT.15769.5	Yes	Yes	Yes	No
ONT.15769.6	Yes	Yes	Yes	No
ONT.15769.7	Yes	Yes	Yes	No
ONT.15771.1	No	No	Yes	No
ONT.15775.1	Yes	Yes	Yes	Yes
ONT.15775.2	Yes	Yes	Yes	Yes
ONT.15775.3	No	Yes	Yes	No
ONT.15775.4	No	Yes	Yes	No
ONT.15791.1	Yes	Yes	Yes	Yes
ONT.15794.5	No	Yes	Yes	No
ONT.15794.6	No	Yes	Yes	No
ONT.15796.1	Yes	Yes	Yes	Yes
ONT.15796.2	Yes	Yes	Yes	Yes
ONT.15796.3	Yes	Yes	Yes	Yes
ONT.15796.4	Yes	Yes	Yes	Yes
ONT.15796.5	Yes	Yes	Yes	Yes
ONT.15796.6	Yes	Yes	Yes	Yes
ONT.15796.7	Yes	Yes	Yes	Yes
ONT.15796.8	Yes	Yes	Yes	Yes
ONT.15801.1	No	Yes	Yes	No
ONT.15801.2	No	Yes	Yes	No
ONT.15804.1	No	Yes	Yes	No
ONT.15804.2	Yes	Yes	Yes	Yes
ONT.15804.3	Yes	Yes	Yes	Yes
ONT.15804.4	Yes	Yes	Yes	Yes
ONT.15804.5	No	Yes	Yes	No
ONT.15822.1	No	Yes	Yes	No
ONT.15822.2	No	Yes	No	No
ONT.15822.3	No	Yes	Yes	No
ONT.15825.2	Yes	Yes	Yes	Yes
ONT.15827.1	Yes	Yes	Yes	Yes
ONT.15827.2	No	Yes	Yes	No
ONT.1585.1	No	Yes	Yes	No
ONT.1585.2	No	Yes	Yes	No
ONT.1585.3	No	Yes	Yes	No
ONT.1585.4	No	Yes	Yes	No
ONT.15855.1	No	Yes	No	No
ONT.15862.3	No	Yes	Yes	No
ONT.15874.1	Yes	Yes	Yes	No
[truncated: 7,367 more rows]
