# Supplementary material for: Integrated Multi-Omics Reveals DAM-Mediated Phytohormone Regulatory Networks Driving Bud Dormancy in ‘Mixue’ Pears
Source: Plants (Basel). 2025 Jul 14;14(14):2172. doi: 10.3390/plants14142172 (PMC12301059; doi:10.3390/plants14142172)
Supplement: Supplementary file 1 [file plants-14-02172-s001.zip › Supplementary table S8.xlsx]

## Sheet: Sheet1
Supplementary table S8 The summary of full-length transcriptome sequencing quality in 4 different bud developmental stages of 'Mixue' cultivar.
TanscriptionID	lncRNA type	S1_1	S1_2	S1_3	S2_1	S2_2	S2_3	S3_1	S3_2	S3_3	S4_1	S4_2	S4_3
ONT.31580.2	anti-sense_lncRNA	0	0	0	0	0	0	0	0	0	0.2448	4.5612	2.5097
ONT.3143.1	anti-sense_lncRNA	0	0	0	0	0	0	0.2546	0	0	0.4895	0	0
ONT.31326.3	anti-sense_lncRNA	33.066	30.8234	41.4765	25.8846	46.2119	33.2766	29.277	18.64	21.4741	45.2824	17.7382	23.842
ONT.12992.5	anti-sense_lncRNA	0.5421	0.8642	0.669	0.5817	0.3001	1.6638	0.2546	0	0	0.4895	0	0
ONT.4039.1	anti-sense_lncRNA	0	15.2677	0.669	0	0.3001	0	8.1466	0.7876	5.2151	0	0	0
ONT.19901.10	anti-sense_lncRNA	0	0	0	0	0	0	0	0	0	0	2.7874	1.2548
ONT.16187.6	anti-sense_lncRNA	0	0	0	0	0	0	0	0	0.3068	0.2448	0	0
ONT.5594.4	anti-sense_lncRNA	0.271	0.2881	0	0	0	0.5546	0.5092	0.7876	0.9203	0.7343	0	0.7529
ONT.10375.9	anti-sense_lncRNA	5.1496	9.5063	5.0173	7.5618	9.3024	5.2688	8.4012	5.2507	4.2948	8.0774	7.0953	10.7917
ONT.16008.7	anti-sense_lncRNA	0	0.5761	2.0069	1.745	1.8005	1.1092	1.7821	1.3127	3.3745	1.2238	1.0136	1.7568
ONT.24041.1	anti-sense_lncRNA	0	0.2881	0	0	0	0	0.7637	0	0.3068	3.182	3.2942	1.7568
ONT.10375.5	anti-sense_lncRNA	6.7758	8.6421	5.3518	6.3985	8.1021	4.7142	3.055	7.0884	4.2948	7.5879	5.3215	9.5368
ONT.8482.1	anti-sense_lncRNA	0	0	0	0	0	0	0	0	0	2.2029	0.2534	2.7607
ONT.12044.4	anti-sense_lncRNA	7.0469	8.6421	8.6967	7.5618	6.3016	6.1007	6.11	3.938	5.5219	6.364	3.801	6.7762
ONT.17878.7	anti-sense_lncRNA	4.3365	1.4403	2.3414	2.6175	3.901	2.2184	2.0367	0.7876	0.9203	0.7343	0	0.7529
ONT.16414.1	anti-sense_lncRNA	0.8131	1.1523	1.0035	0.8725	0.6002	0.8319	3.3096	0.2625	0.9203	0.4895	0.5068	0.5019
ONT.10375.10	anti-sense_lncRNA	2.9814	2.8807	3.0104	0.8725	2.1005	0.8319	1.0183	1.8377	1.2271	1.4686	0.7602	1.7568
ONT.30247.1	anti-sense_lncRNA	0.271	0	0	0	0	0	0.5092	0	0	3.182	1.0136	0.5019
ONT.23762.9	anti-sense_lncRNA	1.8972	2.3046	2.6759	1.4542	2.4006	1.3865	2.2912	1.0501	3.988	1.2238	1.7738	1.2548
ONT.33535.2	anti-sense_lncRNA	0	0.2881	0.669	3.1992	1.8005	1.9411	1.2729	0.7876	0.3068	0	0.2534	0
ONT.19195.1	anti-sense_lncRNA	0	0	0	0	0	0	0	0	0.3068	0	0	0
ONT.28386.1	anti-sense_lncRNA	0	0	0	0	0	0	1.2729	0.5251	0.3068	0	0	0
ONT.29885.1	anti-sense_lncRNA	58.001	46.9553	46.4938	47.9884	55.2143	49.083	52.444	54.0821	59.514	41.1214	50.4271	31.1201
ONT.15491.2	anti-sense_lncRNA	1.0841	1.1523	2.3414	0.8725	1.5004	0.5546	1.0183	0.7876	0.9203	1.4686	0.2534	1.0039
ONT.8830.2	anti-sense_lncRNA	0	0	0	0	0	0	0	0	0	2.2029	0.7602	0.7529
ONT.21817.2	anti-sense_lncRNA	0.5421	0.8642	0.669	0	0.3001	0.2773	0.2546	0	0.3068	0	0.2534	0.251
ONT.18238.11	anti-sense_lncRNA	4.6076	4.8972	6.0208	4.3626	8.1021	4.9915	7.6375	7.351	9.2032	8.5669	10.6429	7.5291
ONT.17878.4	anti-sense_lncRNA	1.8972	2.0165	3.0104	1.745	0.3001	1.6638	0.7637	1.0501	1.2271	0.9791	0	0.251
ONT.12992.3	anti-sense_lncRNA	2.9814	1.4403	3.6794	4.0717	3.0008	2.4957	1.5275	0.7876	1.5339	0.2448	0	0.251
ONT.34163.1	anti-sense_lncRNA	0.8131	0	0	0.2908	0.3001	0.5546	0.7637	0	1.5339	2.4477	2.7874	1.2548
ONT.24537.1	anti-sense_lncRNA	0	0	0	0	0	0	0	0	0	2.6925	1.5204	1.2548
ONT.10375.12	anti-sense_lncRNA	9.2151	12.675	12.3761	15.4145	14.4037	8.0418	10.6925	9.4512	7.6693	6.6088	5.3215	8.282
ONT.463.1	anti-sense_lncRNA	1.3552	1.4403	0	0.8725	0.3001	0.5546	0.5092	0.2625	0.6135	0	0	0
ONT.11574.3	anti-sense_lncRNA	0	0	0	0	0	0	0	0	0.3068	2.2029	2.7874	4.0155
ONT.5806.1	anti-sense_lncRNA	0	0	0	0	0	0	0	0	0.3068	0.4895	1.7738	0
ONT.15902.2	anti-sense_lncRNA	0.271	0	0	0.5817	0	0.5546	2.5458	0.7876	0.9203	0	0	0
ONT.16741.1	anti-sense_lncRNA	2.7103	0	1.338	0.2908	0.9002	0.2773	0.5092	0	0	0.2448	0.5068	0
ONT.16741.9	anti-sense_lncRNA	0	0	0	0	0.3001	0	0	0	0	0	0	0
ONT.10375.16	anti-sense_lncRNA	0	0.2881	0	0.2908	0.6002	0	0.5092	0	0.3068	0	0	0
ONT.16741.2	anti-sense_lncRNA	1.6262	1.4403	1.6724	0.8725	2.1005	1.1092	0.2546	0.5251	0.3068	0.9791	0	0.5019
ONT.11872.1	anti-sense_lncRNA	0	0	0	0	0	0	0	0	0	0	0.2534	0
ONT.16741.8	anti-sense_lncRNA	0.5421	0.5761	0.3345	0.5817	1.2003	2.2184	0.2546	0.2625	0.3068	0	0	0
ONT.10201.4	anti-sense_lncRNA	1.3552	1.1523	1.0035	0.5817	0.9002	0.5546	1.0183	0.7876	1.2271	0	0.5068	0.5019
ONT.12992.6	anti-sense_lncRNA	2.4393	1.7284	2.6759	3.1992	2.1005	1.9411	0.2546	0.5251	0.9203	0.7343	0.5068	0
ONT.17684.4	anti-sense_lncRNA	0	0	0	0	0	0	0	0	0	0	11.6565	3.5136
ONT.25912.2	anti-sense_lncRNA	2.4393	2.3046	2.0069	0.5817	1.5004	1.3865	1.7821	0.5251	2.4542	1.4686	0.5068	0.5019
ONT.914.1	anti-sense_lncRNA	0.8131	1.4403	1.338	0.2908	0.6002	0.5546	3.8187	0.5251	1.2271	1.4686	4.5612	2.5097
ONT.30031.1	anti-sense_lncRNA	0.5421	0.2881	0	0.2908	0	0.2773	0.2546	0	0.9203	0.4895	0	0.251
ONT.2337.3	anti-sense_lncRNA	0.271	0.5761	0.3345	0.2908	0.9002	0.8319	0.5092	0.5251	0.3068	0	0.5068	0
ONT.16254.7	anti-sense_lncRNA	0.271	0	0.3345	0	0	0	0.5092	0.2625	0	0	0.2534	0
ONT.16795.2	anti-sense_lncRNA	0	0	0	0	0	0.2773	0	0	0	0	0	0
ONT.15585.1	anti-sense_lncRNA	0	0	0	0	0	0	0	0	0	0.2448	0.2534	0
ONT.19892.27	anti-sense_lncRNA	0	0	0	0	0	0	0	0	0.3068	0.2448	0	0
ONT.10375.15	anti-sense_lncRNA	0.5421	1.1523	1.6724	0.5817	1.2003	0	1.0183	0.2625	0.9203	0.2448	1.0136	0.251
ONT.14986.2	anti-sense_lncRNA	0.8131	0.5761	0.3345	0.8725	0	1.1092	1.0183	1.0501	2.1474	0.4895	0.5068	1.0039
ONT.5151.4	anti-sense_lncRNA	1.0841	0.8642	0.3345	0.5817	1.2003	0.2773	0.2546	0.5251	0.3068	0.9791	0.7602	0.251
ONT.16741.3	anti-sense_lncRNA	2.1683	0.5761	1.0035	0.8725	0.9002	1.6638	0	0	0	0.7343	0	0.251
ONT.18238.1	anti-sense_lncRNA	2.1683	4.6091	4.6828	1.4542	3.0008	1.9411	4.0733	4.2006	4.2948	4.4059	3.5476	4.7684
ONT.2337.1	anti-sense_lncRNA	1.8972	1.7284	2.6759	0.5817	3.6009	3.0504	2.5458	2.1003	5.5219	1.7134	3.0408	2.2587
ONT.34157.3	anti-sense_lncRNA	2.1683	3.7449	3.0104	3.7809	6.0015	3.8823	0.7637	1.3127	0.6135	1.7134	1.267	1.2548
ONT.438.1	anti-sense_lncRNA	0.271	4.321	0	0.2908	0.3001	0	0	0	0	0	0.2534	0
ONT.14985.4	anti-sense_lncRNA	0	0.2881	0	0.2908	1.2003	1.1092	1.2729	0.2625	0.6135	0.2448	0	0.251
ONT.2337.2	anti-sense_lncRNA	0.271	0	1.0035	0.8725	0.3001	0.8319	0.2546	0	0.6135	0.2448	0	0.251
ONT.19912.1	anti-sense_lncRNA	3.5234	4.033	1.338	1.745	1.8005	1.6638	0	0	0	0	0	0
ONT.29885.4	anti-sense_lncRNA	3.2524	2.0165	5.0173	2.9084	3.901	2.2184	3.5642	4.2006	5.8287	2.4477	2.7874	1.7568
ONT.20225.5	anti-sense_lncRNA	0	0	0	0	0	0.2773	0	0	0	9.3013	2.2806	13.3013
ONT.4775.1	anti-sense_lncRNA	0.271	0.8642	0.3345	1.1634	0.3001	0	0.7637	0.2625	0.3068	11.5042	4.3078	8.7839
ONT.23762.3	anti-sense_lncRNA	1.3552	0.5761	3.3449	2.6175	1.5004	1.9411	1.7821	1.5752	3.6813	1.9582	0.5068	2.2587
ONT.22564.1	anti-sense_lncRNA	0.271	0	0.3345	0	0.3001	0	0	0.2625	0.6135	0.2448	0	0
ONT.8969.1	anti-sense_lncRNA	0	0	1.0035	0	0	0.2773	2.2912	2.3628	3.6813	0	0	0
ONT.25912.1	anti-sense_lncRNA	0	0.8642	0.3345	0.5817	1.2003	0.5546	0.7637	0.5251	0.3068	0.4895	0.2534	0.5019
ONT.7506.2	anti-sense_lncRNA	3.7945	4.6091	5.3518	2.9084	3.3009	3.605	1.0183	1.0501	2.761	0.4895	0.7602	0.7529
ONT.16791.1	anti-sense_lncRNA	1.6262	0.8642	1.0035	1.1634	0.9002	0.5546	1.2729	0.5251	0.6135	0.7343	1.0136	0.251
ONT.11203.3	anti-sense_lncRNA	0.271	1.4403	1.0035	0.2908	0.6002	1.1092	0.7637	0.7876	0.3068	0	0	0.251
ONT.16741.18	anti-sense_lncRNA	0	0	0	0	0	0	0.2546	0	0	0	0	0
ONT.16187.14	anti-sense_lncRNA	2.9814	6.0494	6.0208	4.6534	6.3016	3.8823	5.3462	5.7758	8.8964	4.6506	4.0544	4.0155
ONT.12044.2	anti-sense_lncRNA	0.271	0.2881	0	0	0.3001	0.2773	0	0	0.3068	0.2448	0	0.251
ONT.15951.1	anti-sense_lncRNA	8.402	7.2017	6.6898	6.3985	10.2026	8.8738	8.1466	6.0383	9.2032	13.2176	15.2042	13.0504
ONT.22403.3	anti-sense_lncRNA	0	0	0	0	0	0	0	0.2625	0	2.4477	0.2534	3.0116
ONT.16187.24	anti-sense_lncRNA	1.3552	0.5761	1.338	1.745	1.5004	0.2773	1.0183	0.2625	0.3068	0.2448	0.2534	0.7529
ONT.6622.2	anti-sense_lncRNA	0.8131	0.2881	0.669	0.2908	0.9002	0.2773	0.5092	0.7876	0.6135	0.2448	0.5068	0.251
ONT.16187.22	anti-sense_lncRNA	0.5421	0.5761	0.669	0.5817	0	0.5546	0.2546	0	0	0	0	0
ONT.16254.4	anti-sense_lncRNA	0	0	0	0	0	0	0	0.5251	0	0	0	0
ONT.18428.1	anti-sense_lncRNA	0	0	0	0	0	0	3.3096	1.8377	2.1474	0	0	0
ONT.28182.2	anti-sense_lncRNA	2.7103	2.5926	2.6759	1.1634	2.7007	0.5546	5.8554	7.876	10.4303	4.4059	4.5612	5.5213
ONT.15491.4	anti-sense_lncRNA	0.271	0	0.3345	0.8725	0.9002	0	0.5092	0	0	0	0	0
ONT.10201.2	anti-sense_lncRNA	6.2338	3.1688	4.3483	3.7809	6.9018	5.2688	4.3279	4.4631	4.6016	1.2238	2.0272	3.0116
ONT.29798.13	anti-sense_lncRNA	0	0	0	0	0	0	0	0.2625	0	0	0	0
ONT.6314.1	anti-sense_lncRNA	0	0.2881	0	0.8725	1.2003	0.5546	0.5092	1.3127	0	1.2238	0.5068	0.5019
ONT.24411.1	anti-sense_lncRNA	14.6358	16.4199	16.7244	9.3068	16.5043	12.756	11.2016	7.876	13.1912	5.6297	4.8147	6.2742
ONT.9421.13	anti-sense_lncRNA	3.2524	2.0165	3.0104	3.7809	3.6009	3.605	2.8004	5.5132	7.6693	0.4895	3.2942	3.0116
ONT.427.1	anti-sense_lncRNA	0	0	0	0	0	0	1.7821	2.6253	1.5339	0	0	0
ONT.9421.11	anti-sense_lncRNA	4.0655	2.5926	3.0104	2.9084	4.2011	4.1596	3.055	3.6755	3.988	1.4686	2.0272	2.0078
ONT.3594.4	anti-sense_lncRNA	0.271	1.1523	0.3345	0.5817	0.6002	0	0.2546	0	0.9203	0	0	0
ONT.29773.2	anti-sense_lncRNA	0.8131	0.5761	0	2.0359	1.2003	0.8319	1.2729	1.3127	1.8406	0.2448	0.2534	0
ONT.12979.4	anti-sense_lncRNA	4.3365	2.0165	2.0069	3.1992	3.3009	1.3865	2.2912	0.2625	1.8406	1.2238	0.5068	0.251
ONT.31674.1	anti-sense_lncRNA	2.1683	3.7449	1.338	0.8725	3.0008	1.9411	2.2912	1.8377	1.8406	0.7343	0.2534	1.5058
ONT.24816.1	anti-sense_lncRNA	1.8972	0.8642	2.0069	2.6175	2.4006	2.4957	3.055	4.2006	3.988	2.4477	3.0408	2.0078
ONT.16187.5	anti-sense_lncRNA	2.1683	0.5761	0.669	1.1634	0.9002	1.1092	2.2912	1.8377	3.6813	1.7134	1.0136	1.0039
ONT.5869.5	anti-sense_lncRNA	3.2524	3.7449	3.0104	2.6175	7.5019	4.4369	4.0733	1.8377	5.5219	2.6925	2.0272	2.5097
ONT.11448.2	anti-sense_lncRNA	1.3552	1.1523	2.0069	2.6175	2.7007	1.9411	1.5275	2.6253	0.9203	0	0	0
ONT.17684.5	anti-sense_lncRNA	0	0	0	0	0	0	0	0	0	0	7.3487	3.5136
ONT.15951.4	anti-sense_lncRNA	1.3552	2.0165	2.3414	1.1634	3.0008	2.4957	2.5458	1.0501	3.6813	1.9582	1.267	2.2587
ONT.5806.2	anti-sense_lncRNA	0.271	0.2881	0	0.5817	0	0	0	0.2625	0	3.182	10.3895	0.5019
ONT.31326.1	anti-sense_lncRNA	5.1496	8.0659	5.0173	5.5259	6.9018	3.8823	4.5825	3.938	6.749	8.8117	4.3078	8.282
ONT.11162.4	anti-sense_lncRNA	0.5421	1.1523	1.0035	1.1634	1.8005	0.2773	0.2546	0.5251	0.6135	0.9791	1.5204	1.0039
ONT.9421.21	anti-sense_lncRNA	0	0	0	0	0	0	0	1.0501	0.3068	0	0.2534	0
ONT.27613.3	anti-sense_lncRNA	1.3552	1.1523	0.669	0.5817	0.3001	0.5546	4.0733	4.4631	4.6016	0.2448	2.7874	0.7529
ONT.9429.17	anti-sense_lncRNA	0	0	0	0	0	0	0.2546	0	0.3068	0	0.2534	0
ONT.34157.4	anti-sense_lncRNA	4.3365	4.321	5.3518	2.9084	4.8012	3.0504	4.0733	1.5752	4.6016	0.2448	1.5204	2.0078
ONT.10375.6	anti-sense_lncRNA	10.8413	18.1483	15.3864	17.4503	21.3055	8.8738	10.1833	8.1386	4.6016	9.546	6.3351	12.0465
ONT.22209.1	anti-sense_lncRNA	0	4.033	0.669	0	0	0	4.8371	6.3008	2.761	2.6925	4.8147	6.2742
ONT.9423.1	anti-sense_lncRNA	5.1496	8.0659	7.0242	4.6534	6.6017	5.8234	8.1466	3.938	13.1912	2.6925	4.8147	5.2703
ONT.11203.2	anti-sense_lncRNA	3.5234	7.4898	8.6967	4.6534	4.8012	6.1007	6.6191	4.4631	7.0558	5.8745	1.7738	2.0078
ONT.28790.1	anti-sense_lncRNA	2.9814	2.5926	3.0104	3.1992	3.3009	3.0504	2.5458	0.5251	3.988	2.2029	1.0136	1.0039
ONT.10375.1	anti-sense_lncRNA	8.9441	5.1852	9.3657	6.6893	9.6025	2.2184	6.3646	3.6755	3.3745	2.4477	3.2942	5.7723
ONT.11574.1	anti-sense_lncRNA	0	0	0	0	0	0	0.2546	0	0.6135	6.1192	3.801	7.0271
ONT.2955.8	anti-sense_lncRNA	0.271	1.7284	1.338	0.8725	1.2003	1.3865	2.2912	3.6755	3.6813	0.7343	0.7602	2.2587
ONT.9421.9	anti-sense_lncRNA	5.1496	9.5063	8.3622	9.8885	9.9026	7.2099	4.5825	2.8879	6.1355	2.6925	2.534	4.0155
ONT.16245.1	anti-sense_lncRNA	0.5421	1.4403	0	0.5817	0	0.8319	2.5458	3.1504	2.4542	0.2448	0.5068	0.251
ONT.6280.1	anti-sense_lncRNA	3.2524	2.5926	4.0139	3.1992	4.2011	3.605	3.8187	2.1003	1.8406	1.7134	0.2534	0.251
ONT.9421.12	anti-sense_lncRNA	1.8972	2.5926	1.6724	3.1992	3.0008	1.1092	1.5275	0.2625	2.4542	1.7134	1.0136	0.5019
ONT.12301.1	anti-sense_lncRNA	14.0937	13.8273	10.0346	10.1794	13.8036	12.756	21.3849	14.1769	17.1793	3.4268	5.5749	4.7684
ONT.9429.15	anti-sense_lncRNA	0.8131	0.2881	0	0.2908	0	0	0	0	0	0.2448	0	0
ONT.12992.1	anti-sense_lncRNA	1.3552	0.8642	2.6759	0.8725	1.5004	1.9411	0	0.2625	0.3068	0	0	0
ONT.5202.1	anti-sense_lncRNA	4.3365	4.321	3.6794	4.6534	4.8012	1.9411	2.5458	2.6253	5.2151	2.6925	3.5476	3.0116
ONT.17878.1	anti-sense_lncRNA	2.1683	0.8642	1.338	1.745	0.9002	1.1092	0.7637	1.0501	0.9203	0.7343	0.5068	0.251
ONT.17878.2	anti-sense_lncRNA	2.1683	1.4403	2.3414	1.1634	0.6002	1.1092	0.7637	0	2.761	0.4895	0	0.251
ONT.15951.2	anti-sense_lncRNA	14.6358	16.1319	18.0623	12.5061	17.7046	16.9156	23.9307	10.2388	21.1673	30.5962	17.9916	22.8382
ONT.9091.1	anti-sense_lncRNA	0.5421	0.2881	0	0	0	0	2.5458	2.1003	2.4542	2.2029	3.801	5.2703
ONT.23458.2	anti-sense_lncRNA	0.8131	0.8642	1.338	2.3267	0.9002	1.9411	0.2546	1.0501	1.5339	1.2238	0.2534	0.5019
ONT.26780.1	anti-sense_lncRNA	1.0841	1.1523	0	0.2908	0	0	1.5275	0.5251	0.9203	0	0.2534	0.251
ONT.17878.5	anti-sense_lncRNA	8.131	4.6091	5.6863	6.1076	5.1013	6.1007	2.2912	1.3127	1.5339	0.2448	1.0136	1.7568
ONT.27613.1	anti-sense_lncRNA	0	0	0	0	0	0	0.2546	3.938	3.0677	0.2448	2.2806	1.5058
ONT.11331.1	anti-sense_lncRNA	0	0	0	0	0.3001	0	0	0	0	0	0	0
ONT.9518.1	anti-sense_lncRNA	0.8131	1.1523	2.0069	1.4542	1.2003	1.1092	0.7637	0.7876	0.3068	0.4895	0.2534	0.251
ONT.11103.1	anti-sense_lncRNA	1.8972	1.7284	3.0104	2.9084	2.4006	1.1092	2.2912	1.8377	2.4542	1.9582	1.5204	2.2587
ONT.29885.3	anti-sense_lncRNA	4.3365	3.1688	4.3483	2.6175	3.6009	2.7731	4.0733	2.3628	3.3745	5.8745	3.2942	2.0078
ONT.5594.1	anti-sense_lncRNA	0	0	0	0	0	0	0.2546	0	0.3068	0	0	0
ONT.29885.6	anti-sense_lncRNA	0.8131	0.2881	0.3345	0	1.2003	0.5546	0.7637	0.2625	0	0.7343	0.2534	0.251
ONT.16187.21	anti-sense_lncRNA	2.4393	3.1688	2.6759	2.0359	3.0008	2.7731	2.0367	1.3127	1.5339	0.7343	1.0136	1.5058
ONT.23762.5	anti-sense_lncRNA	15.9909	12.0989	14.0485	15.4145	24.0062	16.9156	10.947	13.6518	12.8845	13.9519	11.1497	12.0465
ONT.18341.2	anti-sense_lncRNA	0	0	0	0	0	0	0	0	0	0.2448	0	0
ONT.21691.2	anti-sense_lncRNA	20.3275	15.2677	14.7175	9.8885	18.9049	15.5291	16.2933	13.1267	18.0996	8.8117	8.8691	11.2936
ONT.21424.2	anti-sense_lncRNA	0	0	0	0	0	0	0	0	0	0	15.711	0.251
ONT.3594.1	anti-sense_lncRNA	7.5889	5.1852	8.6967	4.6534	7.5019	5.2688	3.3096	3.1504	7.9761	3.9163	1.7738	2.7607
ONT.16254.1	anti-sense_lncRNA	0	0	0	0.2908	0	0	0.2546	0.2625	1.2271	0.4895	0	0.251
ONT.16741.17	anti-sense_lncRNA	0.271	1.1523	0	0	0	0	0	0.5251	0.3068	0.9791	0	0.5019
ONT.10375.4	anti-sense_lncRNA	3.7945	4.6091	7.3587	4.3626	7.2019	3.0504	3.5642	3.4129	0.3068	2.9372	1.5204	2.7607
ONT.3359.1	anti-sense_lncRNA	0	0	0	0.2908	0.6002	0	1.0183	0.7876	1.8406	6.1192	5.0681	8.5329
ONT.33155.1	anti-sense_lncRNA	0	0	0	0	0	0	0.2546	0.5251	1.5339	0	0	0
ONT.3359.3	anti-sense_lncRNA	0	0	0	0	0	0	0	0	0.3068	6.8536	6.5885	7.5291
ONT.10375.7	anti-sense_lncRNA	0.5421	0.5761	0.669	0.2908	0	0.2773	0.2546	0.5251	0.3068	0	0	0.7529
ONT.30566.1	anti-sense_lncRNA	0	0	0	0	0	0	0.2546	0	0	0	0	0
ONT.15491.6	anti-sense_lncRNA	7.86	9.2182	10.3691	7.271	9.0023	9.4284	2.2912	1.3127	1.8406	3.182	1.267	2.5097
ONT.21691.1	anti-sense_lncRNA	1.6262	4.321	5.6863	3.4901	3.901	4.1596	2.8004	1.3127	5.2151	1.9582	0.7602	2.0078
ONT.11889.1	anti-sense_lncRNA	0	0	0	0	0	0	0	0	0	0.4895	0	0
ONT.5869.1	anti-sense_lncRNA	14.3647	16.4199	16.0554	13.9603	21.9057	12.756	12.7291	8.1386	13.1912	9.0565	12.1633	10.0388
ONT.19881.2	anti-sense_lncRNA	3.7945	1.7284	3.3449	4.0717	2.4006	4.7142	1.0183	2.1003	0.3068	0.9791	0.5068	0.5019
ONT.25620.1	anti-sense_lncRNA	0	0	0	0	0	0	0	1.3127	0	0	0	0.251
ONT.22052.1	anti-sense_lncRNA	0.5421	0	0	0	0	0	0	0.2625	0	0.2448	0	0.251
ONT.17878.3	anti-sense_lncRNA	1.8972	0.2881	0.669	0.2908	1.2003	1.3865	0.5092	0.7876	0.9203	0.9791	0.5068	0.251
ONT.19892.22	anti-sense_lncRNA	1.0841	0.5761	0.3345	0.2908	1.8005	1.1092	1.0183	0.5251	1.5339	0.7343	1.7738	0.5019
ONT.16741.5	anti-sense_lncRNA	0.5421	0.5761	3.3449	0.8725	0	1.6638	0.2546	0.2625	0	1.4686	0.2534	0
ONT.16187.10	anti-sense_lncRNA	1.8972	0.8642	0.669	1.4542	1.8005	0.8319	0.7637	0	1.2271	0.2448	0.2534	0.251
ONT.3957.2	anti-sense_lncRNA	1.0841	1.1523	1.338	1.1634	1.8005	0.2773	2.5458	4.7256	5.8287	0.2448	1.5204	1.7568
ONT.17684.3	anti-sense_lncRNA	0	0	0	0	0	0	0	0	0	0	2.2806	0.5019
ONT.7776.1	anti-sense_lncRNA	1.0841	0.8642	1.6724	1.745	0.3001	0.8319	0.5092	0	0.9203	0.2448	0.5068	0
ONT.29773.1	anti-sense_lncRNA	0	0	0	0	0	0	0.2546	0	0	0	0	0
ONT.14567.19	anti-sense_lncRNA	0.271	0	0	0	0	0	1.0183	0	0.6135	0	0.2534	0.251
ONT.5869.3	anti-sense_lncRNA	2.9814	4.8972	5.6863	4.3626	7.802	5.2688	6.11	5.5132	5.5219	1.4686	3.2942	1.2548
ONT.26516.1	anti-sense_lncRNA	6.2338	5.7614	6.6898	5.2351	5.1013	4.7142	5.3462	3.1504	4.2948	3.6715	1.7738	2.5097
ONT.10375.8	anti-sense_lncRNA	0	0	0	0	0	0	0	0	0	0.2448	0	0
ONT.15902.4	anti-sense_lncRNA	0.5421	0.8642	0.3345	0.5817	0.9002	1.1092	3.5642	1.3127	1.8406	0	0	0
ONT.3594.2	anti-sense_lncRNA	4.0655	4.6091	5.6863	5.2351	5.7015	5.5461	6.6191	2.3628	7.0558	3.9163	4.0544	4.0155
ONT.16791.2	anti-sense_lncRNA	0.271	1.4403	1.0035	0.8725	0.6002	0.5546	0.5092	0.7876	2.1474	0	0.2534	0.7529
ONT.33023.1	anti-sense_lncRNA	0.8131	0.2881	0	1.4542	0.3001	0	0.7637	1.5752	1.2271	0	1.0136	0.5019
ONT.25200.1	anti-sense_lncRNA	2.7103	3.4568	5.0173	1.745	3.0008	1.6638	3.055	1.3127	2.4542	0.7343	0.5068	0.7529
ONT.23744.1	anti-sense_lncRNA	3.7945	5.4733	6.6898	5.5259	7.802	6.6553	1.5275	1.8377	0.9203	6.364	15.711	7.0271
ONT.15951.3	anti-sense_lncRNA	4.0655	2.0165	3.6794	4.0717	2.1005	3.605	3.8187	2.3628	3.0677	3.9163	6.3351	5.5213
ONT.14986.4	anti-sense_lncRNA	0	0	0	0	0	0	0	0	0	0.4895	0	0
ONT.11574.4	anti-sense_lncRNA	0	0	0	0	0	0	0	0	0.3068	2.4477	1.267	4.0155
ONT.16187.15	anti-sense_lncRNA	1.0841	0	0.3345	0.2908	0	0.2773	0.2546	0	0.3068	0	0.2534	0.251
ONT.15951.6	anti-sense_lncRNA	2.4393	2.3046	1.6724	1.1634	3.0008	2.7731	2.2912	0.5251	2.761	3.9163	2.2806	4.0155
ONT.27613.2	anti-sense_lncRNA	0	0.5761	0	0	0	0	0.2546	0.5251	0.3068	0	0	0
ONT.15877.4	anti-sense_lncRNA	0	0	0	0	0	0	0.5092	1.8377	1.8406	0	0	0
ONT.539.12	anti-sense_lncRNA	0.5421	0	0.3345	0	0.3001	0	0.2546	0	0.6135	0.2448	0	0.5019
ONT.5869.4	anti-sense_lncRNA	15.7199	18.4364	15.3864	16.287	20.1052	12.2014	22.6578	18.9025	19.3267	12.4833	14.1906	10.0388
ONT.15902.5	anti-sense_lncRNA	0.271	0	0.669	0.2908	0.6002	1.1092	0.5092	0.5251	0.6135	0	0	0
ONT.922.1	anti-sense_lncRNA	0.5421	0.2881	0	0	0.3001	0.5546	1.5275	0.5251	1.2271	1.2238	0.2534	1.7568
ONT.11103.3	anti-sense_lncRNA	0	0.2881	0.3345	0	0	0	0	0	0	0	0	0
ONT.10375.3	anti-sense_lncRNA	1.0841	1.1523	0.3345	0.5817	0.9002	0.5546	0.5092	0	0.3068	0.4895	0	0
ONT.31326.2	anti-sense_lncRNA	3.2524	6.3375	4.6828	4.3626	5.4014	5.2688	4.0733	3.4129	1.5339	5.6297	3.0408	4.5174
ONT.16187.23	anti-sense_lncRNA	0	0	0.3345	0	0.3001	0	0.5092	0.2625	0.6135	0.2448	0	0.251
ONT.29492.19	anti-sense_lncRNA	0	0	0.669	0.5817	0.3001	0	1.2729	1.0501	1.8406	0	3.801	2.5097
ONT.10375.14	anti-sense_lncRNA	0.271	0.2881	0.669	0	1.5004	0	0.5092	0.5251	0	0.2448	0	0.7529
ONT.10375.2	anti-sense_lncRNA	1.8972	1.7284	2.0069	1.745	1.5004	1.3865	1.5275	0.7876	0.3068	1.7134	0.7602	3.0116
ONT.10375.13	anti-sense_lncRNA	13.0096	20.741	21.4072	18.6137	26.4068	11.3695	18.5845	15.227	11.6574	13.2176	13.1769	20.0775
ONT.16741.12	anti-sense_lncRNA	0	0	0	0	0	0	0	0	0	0.2448	0	0
ONT.16449.1	anti-sense_lncRNA	0.271	0.2881	0.3345	0	0.3001	0.5546	0.2546	0.7876	0	0.4895	1.0136	1.0039
ONT.3594.3	anti-sense_lncRNA	0.8131	0.2881	1.0035	0.5817	0.6002	0.2773	0.5092	0.5251	1.2271	0.2448	0.7602	0
ONT.16449.2	anti-sense_lncRNA	2.4393	4.6091	2.6759	1.1634	2.4006	2.7731	1.7821	3.1504	2.1474	2.6925	3.2942	4.5174
ONT.5869.2	anti-sense_lncRNA	1.8972	3.1688	2.0069	0.5817	0.9002	1.3865	2.5458	1.8377	2.761	0.2448	0.2534	0.251
ONT.11552.1	anti-sense_lncRNA	0	0	0	0	0	0	0	0	0	1.9582	0.7602	2.5097
ONT.14986.3	anti-sense_lncRNA	0	0	0	0.2908	0	0	0	0	0	0	0	0.251
ONT.23762.4	anti-sense_lncRNA	11.3834	9.7943	8.6967	4.6534	7.2019	5.5461	9.9287	9.9763	22.3944	13.2176	11.1497	15.5601
ONT.25429.2	anti-sense_lncRNA	0.271	0	0	0.2908	0.3001	0	0	0.2625	0	0	0.2534	0
ONT.33167.8	intronic_lncRNA	0	0	0	0	0	0	0.5092	0	0.3068	0.2448	0	0
ONT.24816.2	intronic_lncRNA	0	0	0.3345	0	0	0	1.5275	5.2507	4.6016	3.182	4.0544	5.2703
ONT.20599.2	intronic_lncRNA	6.5048	3.7449	5.3518	4.6534	8.4022	4.1596	5.6008	3.4129	11.6574	11.5042	41.3046	28.3595
ONT.22054.4	intronic_lncRNA	0.5421	0.8642	0	0.5817	0	0.2773	0.2546	0.2625	0	0	0.2534	0.5019
ONT.2538.5	intronic_lncRNA	0.8131	0.5761	0.669	1.4542	0.9002	0.5546	0.5092	1.0501	0.6135	0	0.7602	0.5019
ONT.20666.6	intronic_lncRNA	3.7945	1.4403	1.6724	2.6175	0.6002	1.9411	2.5458	2.6253	1.8406	3.182	2.0272	1.5058
ONT.5761.1	intronic_lncRNA	0	0.2881	0.3345	1.1634	0.3001	1.1092	0	0.5251	0.9203	0.2448	0	0
ONT.17416.1	intronic_lncRNA	4.6076	3.4568	4.3483	2.3267	3.3009	3.605	2.8004	1.5752	3.6813	0.4895	1.5204	5.5213
ONT.20271.7	intronic_lncRNA	12.7385	12.0989	13.714	12.2152	15.9041	13.8653	8.6558	8.6636	12.5777	8.8117	9.6293	7.2781
ONT.16187.32	intronic_lncRNA	0	0	0	0.2908	0.9002	0.2773	0.5092	0.2625	0.3068	0	0.2534	0.251
ONT.5672.10	intronic_lncRNA	0	0	0	0.2908	0.3001	0.8319	1.0183	0.5251	0	0.4895	0.2534	0.5019
ONT.16187.30	intronic_lncRNA	0.271	0	0	0.2908	0.6002	0.2773	0.2546	1.5752	0.6135	0.2448	0.5068	1.0039
ONT.13279.6	intronic_lncRNA	0.5421	0.8642	1.338	0.2908	1.2003	0	0.5092	0.5251	0.3068	0.2448	2.0272	1.0039
ONT.5505.4	intronic_lncRNA	0	0	0	0	0	0	0.2546	0	0.3068	0.2448	0	0
ONT.21817.5	intronic_lncRNA	12.7385	14.6915	13.714	8.4343	15.604	11.0922	13.7475	11.0265	11.0438	9.546	8.8691	9.2858
ONT.3594.6	intronic_lncRNA	0.8131	0.2881	2.0069	0.8725	0.9002	1.1092	0.5092	0.7876	0.3068	0.2448	1.0136	0.251
ONT.6455.2	intronic_lncRNA	0.5421	0.5761	0.3345	0.2908	0	1.3865	0.2546	0.5251	1.2271	0	0	0
ONT.9619.1	intronic_lncRNA	0	0	0	0	0	0.2773	0.7637	0	0.6135	0	0.2534	0.251
ONT.12171.1	intronic_lncRNA	0.8131	0.5761	0	0	0	0.2773	0	0	0.3068	0.2448	0.5068	0
ONT.16187.19	intronic_lncRNA	3.5234	6.0494	2.3414	4.3626	2.7007	3.8823	6.6191	4.4631	6.749	2.6925	3.0408	4.7684
ONT.10201.11	intronic_lncRNA	0.271	0	0.3345	0.2908	0.9002	1.3865	1.5275	0.2625	0	0.4895	0	0.251
ONT.16187.29	intronic_lncRNA	19.7854	18.7245	25.7556	17.4503	25.2065	19.1341	15.2749	11.289	16.8725	4.4059	7.0953	6.0233
ONT.12502.2	intronic_lncRNA	4.8786	6.3375	6.0208	3.7809	4.5012	3.3277	3.8187	2.8879	4.2948	2.2029	3.5476	2.7607
ONT.3232.2	intronic_lncRNA	9.7572	10.3705	7.3587	6.3985	15.604	6.378	37.9328	33.6044	36.8128	16.8891	15.4576	23.842
ONT.17007.9	intronic_lncRNA	0	0.2881	0	0	0	0	0	0	0.3068	0	0	0
ONT.12502.5	intronic_lncRNA	5.1496	4.033	6.0208	4.9443	6.9018	4.1596	4.0733	1.8377	4.6016	1.4686	2.0272	1.0039
ONT.34155.2	intronic_lncRNA	2.9814	2.3046	3.6794	2.6175	4.5012	3.0504	6.6191	3.6755	3.6813	1.7134	3.0408	3.5136
ONT.9768.11	intronic_lncRNA	0	0	0	0	0	0	0.2546	0.5251	0	0	0	0
ONT.2538.3	intronic_lncRNA	5.4207	4.033	3.6794	3.4901	6.6017	7.2099	4.0733	3.1504	3.988	2.9372	2.534	1.7568
ONT.20039.2	intronic_lncRNA	0	0	0	0	0	0	0.5092	2.1003	0	0	0	0
ONT.22149.10	intronic_lncRNA	0	0	0	0	0	0	0	0	0	0	0.2534	0
ONT.13279.9	intronic_lncRNA	0	0.2881	1.0035	0.2908	0.3001	0	0.5092	0	0	0.2448	0.2534	1.0039
ONT.4285.10	intronic_lncRNA	1.0841	1.1523	1.338	1.745	0.6002	1.1092	2.0367	0.7876	2.4542	0.4895	0.2534	0.5019
ONT.16187.41	intronic_lncRNA	0	0	0	0	0.3001	0	0.2546	0	0	0	0.2534	0
ONT.16187.31	intronic_lncRNA	0.8131	0.5761	1.0035	0.8725	0.9002	0.2773	0.5092	0.5251	0.9203	0.4895	0.2534	0.251
ONT.8981.2	intronic_lncRNA	13.2806	10.3705	12.7105	11.6335	8.4022	10.8149	10.6925	11.8141	11.9641	6.1192	5.0681	6.2742
ONT.12068.1	intronic_lncRNA	1.6262	3.1688	5.0173	1.4542	3.6009	3.0504	1.7821	0.5251	2.4542	2.2029	1.267	1.5058
ONT.9619.3	intronic_lncRNA	0.271	0	0	0	0	0.2773	0.5092	0	0.3068	0	0	0.251
ONT.13279.12	intronic_lncRNA	0.5421	0.5761	1.338	0.5817	2.7007	1.3865	2.8004	1.8377	0	0.2448	1.267	1.0039
ONT.12502.7	intronic_lncRNA	2.7103	2.3046	0.3345	2.9084	0.9002	1.1092	1.5275	0.7876	0.9203	1.2238	0.5068	1.0039
ONT.24618.1	intronic_lncRNA	0	0	0	0	0	0	0	0.2625	0	0	0	0
ONT.9768.13	intronic_lncRNA	4.8786	5.4733	2.6759	2.9084	4.2011	3.3277	3.8187	0.7876	4.2948	2.4477	2.2806	1.0039
ONT.25200.3	intronic_lncRNA	0	0	0.3345	0	0	0	0.2546	0	0.3068	0.2448	0.2534	0
ONT.17007.8	intronic_lncRNA	0	0.8642	0.669	0.5817	0.9002	0.2773	0.5092	0.7876	0.6135	0.2448	0.2534	1.2548
ONT.17985.15	intronic_lncRNA	2.9814	5.7614	1.338	1.1634	1.2003	1.3865	1.2729	0.5251	1.5339	435.935	103.135	122.473
ONT.15825.2	intronic_lncRNA	1.8972	1.7284	4.3483	3.7809	2.1005	3.3277	3.5642	1.5752	1.2271	0.2448	0.2534	1.0039
ONT.19832.1	intronic_lncRNA	0	0	0	0	0	0	0	0	0	16.8891	4.0544	3.7645
ONT.9046.3	intronic_lncRNA	0.271	0.2881	0	0	0	0	0.5092	0	0.3068	10.7699	0	1.2548
ONT.25108.1	intronic_lncRNA	0	0	0	0	0	0	0	0	0	2.4477	0.2534	7.0271
ONT.34157.2	intronic_lncRNA	0.271	0.5761	1.338	0.5817	0.3001	0.2773	1.7821	2.6253	1.2271	0.9791	0.5068	0.251
ONT.20666.2	intronic_lncRNA	2.9814	1.7284	2.0069	1.745	2.7007	1.1092	1.0183	1.0501	0.6135	1.7134	1.267	0.7529
ONT.17648.1	intronic_lncRNA	4.8786	4.033	5.3518	2.3267	2.7007	3.3277	8.9104	4.9882	5.8287	0.7343	2.2806	1.7568
ONT.5559.2	intronic_lncRNA	0.8131	0.2881	1.6724	2.6175	0.6002	2.2184	1.7821	0.2625	0.9203	1.2238	0.7602	0
ONT.2538.6	intronic_lncRNA	0.271	0.2881	0	0.2908	0.6002	0	1.0183	0.2625	0	0	0.5068	0
ONT.12502.4	intronic_lncRNA	12.4675	6.3375	10.0346	9.016	12.9033	7.7645	7.3829	7.0884	10.7371	8.0774	6.5885	4.7684
ONT.16369.2	intronic_lncRNA	3.2524	2.8807	5.3518	1.4542	2.4006	1.9411	3.5642	2.3628	5.5219	2.6925	2.7874	5.0194
ONT.16187.28	intronic_lncRNA	0.271	0	0.669	0.2908	0	0	0	0	0	0	0	0
ONT.34054.4	intronic_lncRNA	20.0564	24.7739	21.0727	21.5221	32.1083	21.9071	32.8411	33.0794	32.2112	13.2176	16.2178	12.7994
ONT.12591.7	intronic_lncRNA	2.1683	1.7284	4.6828	1.1634	3.901	0.8319	7.1283	3.1504	6.749	1.2238	1.7738	2.0078
ONT.10201.9	intronic_lncRNA	13.2806	11.5228	7.3587	14.5419	12.9033	8.3192	5.8554	5.7758	9.8167	6.364	4.8147	3.0116
ONT.9395.1	intronic_lncRNA	0	0	0	0	0	0	0.2546	0	0	0.2448	0.5068	1.7568
ONT.20666.10	intronic_lncRNA	9.2151	9.2182	10.7036	8.7252	12.9033	10.5376	7.1283	5.2507	6.1355	5.1402	2.0272	1.2548
ONT.9619.15	intronic_lncRNA	1.3552	1.4403	1.338	2.0359	1.2003	0.8319	0.7637	1.5752	2.4542	0.2448	2.0272	4.2665
ONT.20666.3	intronic_lncRNA	7.5889	7.4898	14.0485	19.4862	23.106	21.0752	13.2383	9.1887	9.51	13.7071	7.6021	6.7762
ONT.10201.12	intronic_lncRNA	0	0	0	0	0.3001	0	0	0	0	0.2448	0	0
ONT.29798.11	intronic_lncRNA	0.8131	0.2881	0.3345	0	0.6002	0.2773	1.7821	1.5752	3.0677	0.9791	1.5204	1.0039
ONT.20271.2	intronic_lncRNA	1.0841	0.5761	1.338	1.4542	1.5004	0.8319	0.2546	0.2625	0.3068	0.2448	3.0408	1.0039
ONT.20271.8	intronic_lncRNA	3.2524	3.4568	3.3449	1.1634	3.3009	2.2184	4.5825	3.1504	6.749	2.9372	4.0544	4.2665
ONT.29798.1	intronic_lncRNA	1.8972	3.4568	3.3449	0.8725	2.4006	2.4957	2.0367	1.8377	2.4542	0.9791	1.5204	1.0039
ONT.9619.13	intronic_lncRNA	0	0	0.3345	0	0	0	0.2546	0	0.3068	0.7343	0	0.5019
ONT.17007.13	intronic_lncRNA	0.271	0	0	0	0	0	0.2546	0	0	0	0.2534	0.251
ONT.17007.20	intronic_lncRNA	1.0841	4.6091	2.0069	1.745	1.5004	1.1092	0.2546	0	1.2271	0	0	0
ONT.10201.6	intronic_lncRNA	0	0	0	0.2908	0.9002	0	0	0.2625	0	0	0	0
ONT.28035.1	intronic_lncRNA	2.1683	2.8807	3.0104	3.4901	2.1005	2.2184	1.0183	0.2625	0.3068	1.2238	0.2534	0
ONT.19842.1	intronic_lncRNA	0.5421	0	0	0	0	0.2773	0	0.2625	0.6135	3.182	7.3487	5.5213
ONT.17007.12	intronic_lncRNA	1.3552	2.3046	1.6724	1.4542	2.4006	0.8319	1.5275	1.0501	1.5339	0.2448	0.5068	1.0039
ONT.17007.14	intronic_lncRNA	12.4675	22.1813	20.7382	19.4862	13.5035	13.0333	16.5479	8.1386	10.4303	3.6715	2.7874	4.2665
ONT.20271.5	intronic_lncRNA	0.5421	0.8642	0.3345	0.8725	0.6002	0.8319	1.0183	0.7876	1.5339	0.2448	1.0136	1.0039
ONT.22048.8	intronic_lncRNA	0.5421	0.2881	0.3345	0.5817	1.5004	0.2773	1.2729	0.5251	2.4542	0.4895	0.2534	1.5058
ONT.9619.12	intronic_lncRNA	0.5421	0.2881	0	0.2908	0.3001	0.5546	0	0.2625	0	0.2448	1.0136	1.5058
ONT.13279.8	intronic_lncRNA	0.271	0.2881	0	0	0.3001	0	0	0.2625	0	0	0.2534	0.251
ONT.21049.3	intronic_lncRNA	0	0	0.3345	0	0	0.5546	1.5275	1.5752	1.5339	1.9582	1.267	1.7568
ONT.16187.34	intronic_lncRNA	0.8131	1.7284	1.338	0.2908	0.9002	0.5546	4.0733	3.6755	3.3745	1.9582	2.0272	2.5097
ONT.361.2	intronic_lncRNA	0.8131	1.7284	0.3345	0.2908	1.5004	0.5546	0.7637	1.3127	0.6135	2.4477	3.5476	5.0194
ONT.9619.10	intronic_lncRNA	1.0841	2.3046	1.338	0.2908	0.3001	0	1.0183	0.2625	0.3068	1.2238	1.0136	1.5058
ONT.20666.4	intronic_lncRNA	0.8131	0.2881	0.669	1.1634	2.7007	1.6638	1.2729	0.5251	1.2271	0.2448	0.2534	0.251
ONT.17985.16	intronic_lncRNA	0.271	0	0.3345	0	0	0	0	0	0	0.9791	0.2534	0.5019
ONT.16187.12	intronic_lncRNA	0	0	0.669	0.2908	0	0	0	0	0	0	0	0
ONT.26555.1	intronic_lncRNA	3.7945	3.4568	5.6863	3.4901	3.901	1.6638	3.8187	4.9882	5.5219	0.4895	5.3215	3.7645
ONT.9619.2	intronic_lncRNA	0	0	0	0.2908	0	0	0	0	0.3068	0.2448	0	0
ONT.19744.18	intronic_lncRNA	0	0	0	0	0	0	0.5092	0	0	0.2448	0	0
ONT.21049.2	intronic_lncRNA	1.6262	1.4403	2.0069	0.2908	1.8005	1.3865	3.055	1.5752	1.8406	1.7134	1.267	1.7568
ONT.8995.1	intronic_lncRNA	0	0	0	0	0	0	2.0367	13.1267	14.4183	0	0.7602	1.0039
ONT.16187.18	intronic_lncRNA	1.0841	1.4403	0.669	1.1634	1.2003	1.1092	3.055	1.0501	1.2271	0	0.7602	0
ONT.9507.1	intronic_lncRNA	1.8972	6.3375	3.6794	3.4901	4.8012	3.8823	3.3096	3.1504	2.1474	1.9582	1.7738	1.5058
ONT.24600.1	intronic_lncRNA	3.7945	3.7449	1.338	5.2351	2.4006	5.5461	7.8921	6.0383	12.8845	2.4477	4.5612	4.2665
ONT.9619.8	intronic_lncRNA	0	0	0	0	0	0	0	0	0	0.7343	0	0
ONT.17007.7	intronic_lncRNA	0	0.2881	0	0	0	0.2773	0	0	0	0	0	0
ONT.16187.26	intronic_lncRNA	10.0282	7.7779	8.3622	5.2351	7.5019	6.1007	4.5825	3.938	5.5219	3.182	3.5476	4.2665
ONT.20271.10	intronic_lncRNA	0.8131	0.2881	0.3345	0.2908	0	0.2773	0	0.5251	0.3068	0.9791	0.5068	1.0039
ONT.9619.16	intronic_lncRNA	0.271	0.5761	1.338	0.5817	0.9002	0.8319	0.7637	0	0.6135	0.2448	0.2534	0.5019
ONT.22048.7	intronic_lncRNA	3.5234	1.4403	4.6828	2.6175	3.901	3.605	7.1283	5.5132	7.3626	1.9582	2.7874	3.7645
ONT.13055.1	intronic_lncRNA	6.2338	5.1852	5.0173	2.3267	3.3009	1.3865	0.7637	0.7876	1.8406	1.2238	0.5068	1.7568
ONT.16187.38	intronic_lncRNA	2.9814	2.3046	3.3449	3.4901	3.6009	3.0504	5.0916	5.2507	14.4183	5.1402	7.0953	4.2665
ONT.4157.54	intronic_lncRNA	2.1683	1.4403	2.3414	0.8725	0.9002	0.5546	1.5275	1.5752	1.2271	3.4268	1.7738	1.7568
ONT.10201.10	intronic_lncRNA	0	0.5761	0	0.2908	0.3001	0.5546	0.2546	0	0	0	0	0
ONT.29798.4	intronic_lncRNA	0	0	0	0.5817	0.3001	0	0.2546	0.2625	0.3068	0.2448	0.2534	0
ONT.361.5	intronic_lncRNA	1.6262	1.7284	2.0069	1.4542	3.3009	2.2184	3.5642	2.8879	4.2948	1.2238	0.7602	1.7568
ONT.13841.1	intronic_lncRNA	1.0841	1.4403	0.669	0.2908	0.6002	0.5546	1.2729	2.8879	1.2271	0.9791	8.8691	1.7568
ONT.20666.9	intronic_lncRNA	2.7103	3.1688	4.0139	2.9084	6.9018	3.8823	4.5825	2.3628	1.2271	2.6925	1.0136	1.2548
ONT.9619.7	intronic_lncRNA	0.5421	0	0.669	0	0.3001	0	0	0	0	0.4895	0	0
ONT.5743.7	intronic_lncRNA	0.5421	0.8642	1.0035	1.4542	1.2003	0.8319	1.7821	0.7876	1.8406	0.7343	1.267	0.7529
ONT.20271.1	intronic_lncRNA	2.4393	2.0165	3.3449	4.0717	3.3009	2.4957	1.7821	1.3127	5.2151	1.7134	2.2806	4.0155
ONT.13279.5	intronic_lncRNA	1.0841	0.2881	0.3345	0.2908	1.2003	0.2773	0.2546	0.7876	0.6135	1.4686	0.5068	0.5019
ONT.20666.11	intronic_lncRNA	0.8131	1.7284	5.3518	2.6175	4.5012	4.1596	6.11	3.938	1.8406	0.2448	0.7602	2.0078
ONT.15881.6	intronic_lncRNA	0.8131	1.7284	1.338	0.2908	1.2003	0.2773	2.8004	0.5251	1.8406	0.4895	0.5068	0.5019
ONT.9948.1	intronic_lncRNA	1.3552	1.7284	1.0035	0.2908	1.5004	0.5546	2.0367	1.5752	0	0.9791	1.5204	0.251
ONT.20271.3	intronic_lncRNA	1.0841	1.1523	0.669	0.8725	1.2003	0.5546	0.7637	0.7876	1.5339	0.2448	1.267	0.5019
ONT.20599.1	intronic_lncRNA	0.271	0.2881	0.3345	0	0.9002	0.2773	0	0.2625	0.6135	2.4477	2.7874	2.5097
ONT.10201.8	intronic_lncRNA	0.271	0.8642	0.3345	0	0.6002	0.8319	0.2546	0.5251	0.9203	0.4895	0.2534	0.251
ONT.22403.5	intronic_lncRNA	0	0	0	0	0	0	0.5092	0.2625	0	2.6925	1.267	4.7684
ONT.16620.1	intronic_lncRNA	1.6262	1.1523	1.6724	2.0359	1.8005	0.5546	2.8004	1.0501	3.988	1.4686	1.5204	1.2548
ONT.16187.40	intronic_lncRNA	3.5234	4.033	5.6863	2.0359	3.0008	3.0504	3.3096	1.5752	2.1474	0.9791	1.5204	1.0039
ONT.9619.14	intronic_lncRNA	0.8131	0.5761	1.338	0	0.6002	0.2773	0	0	0.3068	0	0.7602	0
ONT.9619.11	intronic_lncRNA	0.271	0.2881	1.0035	0	0.9002	0.2773	0.2546	0	0.3068	0.4895	0.2534	0.251
ONT.9437.4	intronic_lncRNA	0.5421	0.5761	0.669	0.8725	0	0.5546	0	0.2625	0.9203	0	0	0
ONT.16718.1	intronic_lncRNA	3.5234	4.321	4.0139	5.5259	4.8012	2.7731	6.3646	3.6755	7.6693	16.6444	14.6974	15.0581
ONT.20666.12	intronic_lncRNA	2.1683	2.0165	0.669	0.5817	0.9002	1.9411	2.2912	0.5251	1.5339	0.9791	0.7602	1.0039
ONT.9619.17	intronic_lncRNA	0	0	0	0	0	0	0	0	0	0.2448	0	0
ONT.21943.2	intronic_lncRNA	0.271	0.5761	0.669	0.2908	0.9002	0.5546	1.2729	1.0501	1.8406	2.9372	1.7738	2.2587
ONT.28035.2	intronic_lncRNA	1.0841	1.7284	2.3414	1.1634	2.1005	1.3865	0.7637	0.5251	0.3068	1.4686	0.5068	0.251
ONT.21461.1	intronic_lncRNA	0	0	0	0	0	0.2773	0	0	0.6135	0	0	0
ONT.9619.9	intronic_lncRNA	0	0	0.3345	0	0.3001	0	0.2546	0.2625	0	0.2448	0	0.251
ONT.16187.33	intronic_lncRNA	0	0	0	0.2908	0	0	0	0	0	0	0	0
ONT.34054.6	intronic_lncRNA	14.3647	14.4035	17.0589	10.4702	17.7046	14.6972	17.057	11.289	13.1912	5.6297	4.5612	5.0194
ONT.17007.16	intronic_lncRNA	0	0.2881	0	0	0	0	0	0	0.3068	0	0	0
ONT.20084.2	intronic_lncRNA	0.271	0	0.669	0	0	0.2773	1.5275	0	0.6135	1.4686	1.0136	0.7529
ONT.2538.4	intronic_lncRNA	32.2529	27.3666	33.1143	22.9763	26.1067	33.8312	27.2403	22.8405	23.6215	22.2741	11.4031	13.0504
ONT.9619.21	intronic_lncRNA	0.271	0.2881	0	0	0	0	0	0	0.6135	0.2448	0	0
ONT.20666.7	intronic_lncRNA	0.5421	0.5761	0.669	0.2908	0.9002	0.5546	1.2729	1.3127	1.8406	0.4895	0.5068	1.7568
ONT.16187.13	intronic_lncRNA	0.271	0	0.3345	0	0.3001	0.5546	0.2546	0	0	0	0	0
ONT.9768.5	intronic_lncRNA	0.8131	0.8642	1.6724	1.4542	0.6002	0.2773	1.7821	0.7876	3.3745	0.9791	1.5204	2.5097
ONT.28326.1	intronic_lncRNA	0	0	0	0	0	0	0.2546	0.2625	0	0	0	0
ONT.17007.4	intronic_lncRNA	0.271	0.8642	1.0035	0.2908	0.6002	0.8319	0.5092	0.2625	0	0.4895	0.2534	0
ONT.32066.20	intronic_lncRNA	0.5421	1.7284	0.3345	0.8725	0.9002	0.8319	2.0367	0.5251	0.9203	0.4895	1.5204	0.7529
ONT.17007.6	intronic_lncRNA	0	0.2881	0	0	0	0	0	0	0	0	0	0
ONT.9619.18	intronic_lncRNA	0.5421	0	0.669	0.5817	0.3001	0.2773	0.2546	0.5251	0.9203	0.9791	0	0.7529
ONT.17007.11	intronic_lncRNA	0	0	0	0.2908	0	0	0	0.5251	0	0	0	0
ONT.17007.5	intronic_lncRNA	0	0	0	0	0	0	0	0	0.3068	0	0	0.251
ONT.24816.3	intronic_lncRNA	0	0	0	0	0	0	0.5092	0.2625	0.9203	0.4895	0.5068	1.5058
ONT.15495.1	intronic_lncRNA	4.0655	4.6091	8.3622	3.7809	2.7007	3.8823	5.8554	6.3008	8.2829	2.4477	3.2942	6.0233
ONT.20666.8	intronic_lncRNA	0	0	0	0	0.3001	0	0.5092	0	0	0	0	0
ONT.9619.5	intronic_lncRNA	0	0	0	0	0	0	0	0	0	0.2448	0	0.251
ONT.4157.45	intronic_lncRNA	1.0841	3.1688	2.3414	0.5817	1.8005	1.6638	3.5642	4.2006	6.749	21.295	8.8691	6.2742
ONT.5559.3	intronic_lncRNA	0	0.2881	0	0	0	0.2773	0	0	0	0	0	0
ONT.26730.1	intronic_lncRNA	0.8131	0.2881	1.0035	0.8725	0	0.5546	1.5275	0.2625	1.2271	1.4686	1.0136	1.5058
ONT.16187.35	intronic_lncRNA	2.4393	3.1688	2.3414	2.3267	4.5012	1.9411	8.1466	6.5634	9.51	5.1402	8.1089	7.5291
ONT.28035.4	intronic_lncRNA	1.0841	0.5761	2.0069	2.0359	4.5012	3.0504	2.5458	1.5752	0.6135	1.7134	2.2806	2.2587
ONT.12502.1	intronic_lncRNA	0.8131	1.7284	1.338	0.5817	1.2003	1.9411	1.7821	3.1504	3.6813	2.4477	1.267	2.7607
ONT.17007.3	intronic_lncRNA	0	0	0	0.2908	0	0	0.7637	0	0	0	0	0.251
ONT.15957.1	intronic_lncRNA	0.5421	0.2881	0.669	0.5817	0	0.8319	3.5642	1.3127	1.8406	0.4895	0.7602	0.5019
ONT.6370.2	intronic_lncRNA	5.6917	7.2017	5.6863	4.6534	6.6017	5.2688	10.6925	10.2388	14.4183	3.9163	3.5476	5.2703
ONT.21049.1	intronic_lncRNA	4.3365	5.1852	3.6794	2.0359	3.0008	3.0504	7.3829	6.3008	7.9761	6.364	3.5476	3.7645
ONT.17007.15	intronic_lncRNA	3.7945	4.033	3.6794	2.0359	1.5004	2.4957	3.3096	1.5752	3.0677	0	1.0136	1.2548
ONT.13279.10	intronic_lncRNA	2.1683	2.0165	4.3483	2.0359	4.5012	3.8823	4.0733	1.8377	3.6813	1.2238	1.5204	2.2587
ONT.22581.1	intronic_lncRNA	4.8786	2.3046	1.338	4.0717	2.7007	3.8823	2.5458	2.3628	4.2948	1.2238	1.5204	1.0039
ONT.16187.39	intronic_lncRNA	1.0841	2.0165	0.669	0.5817	2.1005	1.1092	0.7637	0.7876	0.3068	0.4895	0.2534	1.7568
ONT.12348.2	intronic_lncRNA	0.271	0	0	0	0	0	0	0.2625	0.3068	0	0	0
ONT.10201.13	intronic_lncRNA	0.271	0.2881	0	0	0.3001	0.5546	0.7637	0.2625	0.3068	0.2448	0	0
ONT.3985.2	intronic_lncRNA	2.4393	0.8642	1.338	1.4542	1.2003	0.8319	1.7821	1.0501	1.8406	1.9582	1.0136	1.5058
ONT.13590.6	intronic_lncRNA	0	0	0	0	0	0.5546	0.2546	0.2625	0	0	0	0
ONT.16187.27	intronic_lncRNA	0	0	1.6724	0	0.3001	0	0.7637	0.7876	0.9203	0.2448	0.7602	1.0039
ONT.13279.11	intronic_lncRNA	1.0841	1.1523	0.669	0.8725	1.8005	1.6638	0.7637	1.0501	0.9203	0.4895	0.7602	1.5058
ONT.24600.3	intronic_lncRNA	1.8972	1.7284	2.0069	1.745	2.7007	0.2773	2.0367	1.8377	4.2948	0.2448	1.267	1.7568
ONT.17007.19	intronic_lncRNA	2.9814	3.1688	1.338	1.1634	2.7007	2.4957	2.2912	1.3127	1.2271	1.2238	0.2534	0.251
ONT.9619.4	intronic_lncRNA	0.5421	0	0	0	0.9002	0.5546	0	0	0.3068	0.7343	0.5068	0
ONT.28388.1	intronic_lncRNA	0.5421	0	0.669	0	1.2003	0.2773	0.7637	1.3127	3.3745	1.9582	0.7602	2.2587
ONT.12502.6	intronic_lncRNA	0.271	0.8642	0.669	1.1634	3.3009	0.2773	1.2729	1.5752	2.1474	0.9791	1.5204	0.7529
ONT.28035.3	intronic_lncRNA	2.7103	0.5761	1.0035	1.4542	3.901	0.2773	0.2546	0.2625	0.9203	0.2448	1.0136	0.251
ONT.24600.2	intronic_lncRNA	2.1683	4.033	1.6724	2.9084	3.3009	2.2184	4.0733	4.2006	2.4542	3.9163	4.8147	4.0155
ONT.4583.1	intronic_lncRNA	0.5421	0	0	0.5817	0	0.5546	0	0	0.3068	0	0	0
ONT.361.1	intronic_lncRNA	0	0	0.3345	0.8725	0.3001	1.1092	1.0183	1.3127	3.6813	0.4895	1.0136	0
ONT.9619.20	intronic_lncRNA	1.3552	0.8642	1.0035	1.4542	1.2003	0	0.2546	0.5251	0	0.2448	0.5068	0.7529
ONT.26555.2	intronic_lncRNA	0.271	0.8642	0.669	0	0.3001	0	0.7637	1.0501	0.6135	0.7343	1.5204	1.0039
ONT.20271.4	intronic_lncRNA	0.5421	1.1523	0.3345	1.1634	0.9002	1.9411	0.5092	1.0501	0.3068	0.7343	0.7602	0.5019
ONT.9619.19	intronic_lncRNA	0	0	0.669	0	0	0.5546	0	0	0.3068	0.2448	0	0
ONT.12502.3	intronic_lncRNA	1.0841	0.2881	0	0.5817	1.5004	0.8319	0.2546	0	2.1474	0.9791	1.0136	0.7529
ONT.13279.7	intronic_lncRNA	0.271	2.5926	2.0069	1.1634	0.3001	1.3865	1.0183	1.0501	0.3068	1.2238	1.0136	2.5097
ONT.9131.4	intronic_lncRNA	0.8131	2.8807	0.3345	0.2908	0	0.2773	1.7821	1.3127	0.6135	0.4895	1.0136	1.0039
ONT.17007.2	intronic_lncRNA	0	0	0	0.2908	0.3001	0	0	0	0	0	0	0
ONT.34054.8	intronic_lncRNA	15.1778	14.1154	16.7244	10.761	10.2026	9.983	15.2749	11.289	11.9641	3.182	3.801	3.5136
ONT.29798.3	intronic_lncRNA	2.9814	2.5926	4.0139	2.3267	3.3009	4.4369	5.6008	5.7758	8.5896	5.3849	3.801	8.031
ONT.17007.21	intronic_lncRNA	1.8972	1.7284	2.0069	0.5817	1.2003	1.3865	0.5092	0.2625	1.8406	0.2448	0.2534	0
ONT.29749.1	intronic_lncRNA	0	0.2881	0	0	0.3001	0	0	0.5251	0	0	0.2534	0
ONT.16187.11	intronic_lncRNA	0	0	0	0	0.3001	0	0.5092	0	0	0	0	0
ONT.8402.1	intronic_lncRNA	4.8786	5.1852	7.6932	7.271	7.5019	6.1007	14.002	12.0766	13.1912	1.2238	2.7874	4.5174
ONT.3594.5	intronic_lncRNA	0.271	0	0.3345	0.2908	0	0	0	0.2625	0	0	0.2534	0
ONT.10201.5	intronic_lncRNA	0.271	0.2881	1.0035	0.2908	0	0.8319	1.0183	0.7876	0	0	1.0136	0.251
ONT.15367.2	intronic_lncRNA	0	0	0	0	0	0	0	0	0	0	0	0
ONT.34054.3	intronic_lncRNA	6.5048	7.7779	4.3483	3.7809	5.1013	5.2688	7.1283	2.6253	5.5219	0.4895	0.5068	0.7529
ONT.20271.9	intronic_lncRNA	1.0841	0.8642	0.3345	1.1634	2.7007	0.2773	2.8004	1.5752	1.5339	0.4895	1.0136	0.7529
ONT.29798.10	intronic_lncRNA	0	0	0	0	0	0	0	0	0	0	0	0
ONT.19534.79	intronic_lncRNA	0.8131	1.1523	0.3345	1.4542	0.9002	1.3865	0.5092	1.5752	2.1474	0.2448	0	0
ONT.16187.37	intronic_lncRNA	2.9814	2.3046	3.3449	2.0359	3.6009	2.2184	2.0367	1.3127	3.0677	2.2029	0.2534	1.2548
ONT.34063.1	intronic_lncRNA	0.5421	0.5761	0.669	1.1634	1.2003	2.4957	0.7637	0.7876	1.2271	1.4686	0.2534	1.5058
ONT.10201.7	intronic_lncRNA	0.5421	2.0165	1.338	0.2908	1.2003	1.3865	1.5275	1.3127	1.2271	1.4686	0.7602	1.0039
ONT.5922.19	intronic_lncRNA	1.3552	0.2881	0.669	0	0	0.2773	0.5092	0.5251	0	1.4686	0.5068	1.0039
ONT.17007.1	intronic_lncRNA	0	0	0	0	0.3001	0	0	0	0	0	0	0
ONT.4285.5	intronic_lncRNA	17.3461	13.8273	17.7279	13.3786	19.205	15.2518	19.3483	18.9025	17.1793	15.6653	12.1633	13.3013
ONT.5559.1	intronic_lncRNA	0	0	0	0.2908	0.3001	0	0	0	0.3068	0.2448	0	0
ONT.16369.1	intronic_lncRNA	0.8131	0	1.0035	0.8725	0.3001	0.2773	0.7637	0	0.3068	1.7134	1.0136	2.0078
ONT.8993.1	intronic_lncRNA	0	0	0	0	0	0	0	2.8879	1.2271	0.7343	0.5068	1.0039
ONT.6370.1	intronic_lncRNA	0.8131	0.5761	0	0.2908	2.1005	0.8319	0	0.2625	0.3068	0.2448	0	0.7529
ONT.22403.4	intronic_lncRNA	0.271	0.2881	0	0	0	0	0.2546	0	0	8.5669	1.7738	10.0388
ONT.28035.5	intronic_lncRNA	0.271	0.5761	0.669	1.1634	1.2003	1.9411	0.7637	1.0501	1.5339	0.4895	1.5204	0.251
ONT.16620.2	intronic_lncRNA	1.3552	0.2881	0.3345	0	0	0.5546	1.2729	0	2.1474	0	0.2534	1.0039
ONT.20084.4	intronic_lncRNA	0.5421	0.2881	0	0	0.3001	0	1.5275	0.7876	1.5339	2.9372	3.801	4.0155
ONT.24619.2	intronic_lncRNA	0	0	0	0	0	0.5546	0.2546	0	0.3068	0.2448	0.2534	0
ONT.20666.5	intronic_lncRNA	5.9627	4.6091	10.3691	10.761	21.3055	15.2518	8.9104	7.351	6.1355	4.1611	2.534	4.7684
ONT.29798.5	intronic_lncRNA	0.271	0	0	0	0	0.2773	0.2546	0	0.6135	0	0.2534	0
ONT.21943.1	intronic_lncRNA	0.271	0.8642	0.669	0	0	0.5546	1.0183	0.7876	1.2271	1.4686	2.2806	3.0116
ONT.11824.1	intronic_lncRNA	0	0	0	0	0.3001	0	0	0	0	0.2448	0.2534	0.251
ONT.4285.13	intronic_lncRNA	0	0	0.669	0.5817	0	0	0.2546	0	0	0.2448	0.2534	0.251
ONT.16187.16	intronic_lncRNA	0.271	2.3046	0.669	0.8725	2.4006	0.2773	3.8187	3.6755	4.6016	3.4268	3.801	7.2781
ONT.12653.6	intronic_lncRNA	0	0	0.3345	0.5817	1.8005	0.2773	1.5275	1.3127	0	0.2448	0.2534	0
ONT.17007.10	intronic_lncRNA	0	0.2881	0	0	0	0	0	0	0	0	0	0
ONT.1716.1	intronic_lncRNA	1.6262	1.1523	0.669	1.1634	6.0015	1.9411	4.8371	8.9262	5.5219	14.4414	3.801	14.8072
ONT.26555.3	intronic_lncRNA	3.2524	3.1688	4.0139	2.9084	3.0008	2.4957	3.3096	1.5752	2.761	0.4895	1.7738	1.5058
ONT.9619.22	intronic_lncRNA	0.271	0.2881	0	0	0	0	0	0.2625	0	0.2448	0.2534	0
ONT.9619.6	intronic_lncRNA	1.6262	0.2881	0.3345	0	0.6002	0.5546	1.2729	1.3127	0.6135	1.4686	3.0408	2.5097
ONT.19072.1	lincRNA	#N/A	#N/A	#N/A	#N/A	#N/A	#N/A	#N/A	#N/A	#N/A	#N/A	#N/A	#N/A
ONT.926.13	lincRNA	13.5516	10.0824	24.4176	14.2511	35.7092	11.3695	5.3462	3.4129	9.2032	3.4268	5.5749	6.2742
ONT.19089.1	lincRNA	4.0655	4.321	3.3449	3.1992	5.1013	4.9915	0.7637	0.7876	2.761	2.2029	1.0136	1.0039
ONT.31729.1	lincRNA	0	0	0	0	0	0	0	0	0	0.9791	1.0136	5.2703
ONT.28909.3	lincRNA	0.5421	0	0	0	0.3001	0	0.2546	0.2625	0.3068	0.9791	0.2534	1.0039
ONT.10563.22	lincRNA	0.8131	0.8642	1.0035	0.8725	1.2003	1.1092	0.7637	0	0.6135	0.7343	0	0.7529
ONT.11192.2	lincRNA	0	0	0	0	0	0	2.8004	3.938	6.4422	0	0	0
ONT.14899.11	lincRNA	0	0	0	0	0	0	0	0	0	0	0	0
ONT.12849.1	lincRNA	2.1683	3.1688	4.3483	2.0359	3.6009	3.3277	4.5825	1.5752	2.1474	1.4686	2.0272	2.7607
ONT.11658.7	lincRNA	15.4489	16.4199	10.7036	13.9603	17.7046	12.2014	6.6191	8.4011	11.6574	15.4205	16.4712	13.8033
ONT.6482.14	lincRNA	0	0	0.669	0	0.3001	0	0	0	0	0	0	0
ONT.8992.2	lincRNA	4.6076	5.4733	4.0139	6.9801	6.9018	3.8823	18.8391	13.6518	13.498	3.6715	4.3078	4.5174
ONT.24475.2	lincRNA	0	0	0.3345	0.2908	0.3001	0	0.5092	0.5251	0.3068	0	0	0
ONT.32841.3	lincRNA	2.1683	2.5926	0.669	1.1634	2.7007	1.9411	1.0183	0.7876	0.6135	0.9791	1.267	0.7529
ONT.11559.5	lincRNA	0.5421	1.1523	0.3345	0.8725	2.1005	0.2773	1.7821	0.5251	1.5339	3.4268	1.7738	3.5136
ONT.28728.2	lincRNA	2.9814	3.4568	2.6759	3.1992	3.0008	2.7731	2.2912	0.7876	1.5339	1.7134	1.5204	0.251
ONT.14823.8	lincRNA	1.3552	0.8642	1.338	0.2908	1.5004	1.9411	1.7821	0.7876	0.6135	0.7343	0.2534	1.5058
ONT.21288.1	lincRNA	0	0	0	0	0	0	0	0	0	2.6925	0.2534	1.2548
ONT.1780.1	lincRNA	8.402	6.9137	4.6828	5.5259	7.5019	5.8234	2.0367	2.1003	1.8406	6.6088	2.534	1.7568
ONT.15140.2	lincRNA	0	0	0.3345	0	0	0	0.2546	0	0	44.3034	37.5036	42.9157
ONT.2132.2	lincRNA	1.8972	2.0165	3.0104	3.7809	5.4014	2.4957	1.0183	0	1.2271	1.4686	0.5068	0.7529
ONT.12003.11	lincRNA	1.6262	0.5761	2.3414	2.3267	1.5004	1.6638	2.0367	1.3127	3.988	2.4477	0.7602	1.7568
ONT.11559.19	lincRNA	0.8131	0.2881	1.6724	1.4542	1.5004	0.5546	0.2546	0	0.3068	2.4477	1.5204	2.0078
ONT.16618.2	lincRNA	0	0	0	0	0	0	0	0	0	2.4477	0.5068	2.7607
ONT.27862.20	lincRNA	0	0	0.3345	0.2908	0.6002	0.5546	1.7821	0.5251	0.9203	0.4895	0	0
ONT.17604.3	lincRNA	0	0	0	0	0	0	0	0	0	0.2448	0	1.2548
ONT.14940.2	lincRNA	1.0841	1.1523	1.338	0.2908	1.8005	1.6638	1.0183	0.5251	0.3068	0.9791	1.0136	2.0078
ONT.28588.1	lincRNA	0	0	0	0	0	0	0	0	0	0.2448	0.2534	0
ONT.21011.2	lincRNA	5.1496	7.2017	8.6967	8.1435	11.1029	6.9326	9.165	4.4631	4.9084	3.9163	5.8283	6.5252
ONT.15713.1	lincRNA	8.131	14.1154	10.7036	20.0679	17.4045	10.5376	3.5642	4.7256	2.761	8.0774	3.5476	4.2665
ONT.28312.3	lincRNA	2.1683	1.1523	1.6724	1.4542	2.7007	1.1092	2.0367	1.0501	1.8406	2.9372	2.534	2.5097
ONT.34118.1	lincRNA	0.8131	0	0.669	0.8725	0.6002	0.5546	0	0	0.3068	0.9791	0.5068	0.251
ONT.10680.2	lincRNA	10.5703	11.5228	14.383	6.1076	13.8036	9.1511	6.8737	6.8259	2.4542	9.3013	6.0817	8.7839
ONT.21734.2	lincRNA	0	0	0	0	0	0.2773	0	0.2625	0.3068	5.6297	0.5068	5.7723
ONT.16802.3	lincRNA	0.271	0	0.3345	0	0	0	0.5092	0.2625	0	1.4686	0	0.251
ONT.15147.1	lincRNA	3.2524	0.2881	0	1.1634	2.7007	1.9411	3.8187	3.1504	2.1474	1.2238	1.5204	1.0039
ONT.5812.2	lincRNA	0	0	0	0	0.3001	0.2773	0.5092	0.2625	0	1.2238	2.0272	1.5058
ONT.34145.7	lincRNA	6.5048	5.1852	6.0208	6.9801	9.6025	4.4369	6.3646	5.5132	7.6693	6.6088	5.5749	5.7723
ONT.23154.13	lincRNA	1.0841	1.4403	1.0035	2.0359	3.901	2.2184	3.5642	1.5752	2.4542	1.2238	1.267	1.5058
ONT.22024.1	lincRNA	0.8131	1.1523	0	0.8725	0	0.2773	0.2546	0.2625	2.1474	0	0	0
ONT.26046.4	lincRNA	1.8972	3.7449	0.669	3.7809	1.2003	1.3865	0.5092	0.2625	0	0.2448	0.2534	0
ONT.11615.2	lincRNA	3.5234	2.8807	3.3449	3.7809	3.901	4.1596	6.3646	2.6253	5.2151	4.1611	4.3078	3.2626
ONT.17725.6	lincRNA	0	0.2881	0	0	0	0	0.2546	0.5251	0.3068	0.4895	0	0.251
ONT.6280.17	lincRNA	0.271	0	0	0.2908	0	0.2773	0.2546	0.2625	0.6135	0	0	0
ONT.17707.1	lincRNA	642.619	634.04	545.55	517.111	590.852	565.148	620.927	519.031	703.124	602.624	443.201	499.679
ONT.14660.10	lincRNA	4.0655	4.6091	1.6724	3.1992	6.6017	5.2688	2.0367	2.8879	3.0677	0.9791	2.534	0.7529
ONT.16823.12	lincRNA	0	0	0	0	0	0.2773	0	0	0	0	0	0
ONT.32793.1	lincRNA	0	0	0	0	0.3001	0	2.8004	1.5752	1.5339	0	0	0
ONT.21167.15	lincRNA	4.6076	4.6091	3.0104	5.2351	9.3024	2.7731	0.2546	1.3127	0.3068	0.7343	0.7602	0.251
ONT.4825.3	lincRNA	0.5421	1.7284	4.0139	1.1634	2.1005	1.6638	0.7637	0.5251	1.2271	0.4895	1.5204	0.251
ONT.30738.4	lincRNA	0.8131	1.1523	1.338	1.745	1.8005	3.0504	0.2546	0	0.3068	0.4895	0.5068	0.5019
ONT.20754.29	lincRNA	1.0841	0.2881	0.669	0.5817	0.3001	0.2773	0	0	0.6135	0	0	0
ONT.16823.11	lincRNA	6.5048	5.7614	12.7105	8.4343	16.2042	11.0922	8.9104	8.4011	10.1235	10.5251	5.5749	6.7762
ONT.17614.1	lincRNA	0.8131	0.8642	0.669	1.1634	0.3001	0.8319	1.0183	1.8377	3.3745	2.6925	3.5476	2.7607
ONT.22437.1	lincRNA	0	0	0	0	0	0.2773	0	0	0.3068	0.4895	0.2534	0.7529
ONT.22682.2	lincRNA	4.8786	4.6091	7.6932	5.8168	5.4014	6.1007	2.5458	2.6253	2.4542	0.9791	0.7602	1.5058
ONT.20754.30	lincRNA	0	1.4403	0	0.5817	0	0	0.2546	0.2625	0.6135	0.2448	0	0
ONT.13746.1	lincRNA	0	0	1.338	0.8725	0.6002	1.3865	1.0183	1.0501	0.9203	0	1.0136	0
ONT.18150.12	lincRNA	2.9814	0.5761	1.0035	2.0359	1.8005	2.2184	1.2729	1.0501	0.9203	0.2448	0.5068	0.7529
ONT.28662.15	lincRNA	1.8972	2.8807	2.6759	1.1634	5.1013	2.2184	2.2912	2.1003	4.2948	0.4895	0.5068	0.7529
ONT.24226.3	lincRNA	5.1496	9.5063	4.3483	4.9443	9.0023	4.9915	6.6191	6.5634	5.8287	2.9372	2.2806	2.5097
ONT.13393.1	lincRNA	3.2524	2.3046	4.0139	6.3985	5.4014	3.8823	14.2566	11.0265	16.8725	9.0565	10.8963	7.0271
ONT.2020.37	lincRNA	0.271	0.5761	0.669	0	0.3001	1.1092	0.2546	0	0	0	0.2534	0.251
ONT.8838.4	lincRNA	0	0	0.3345	0	0.3001	0.5546	0	0.5251	0	0	0.2534	0
ONT.7560.10	lincRNA	14.6358	13.5392	10.0346	12.2152	12.9033	12.2014	7.1283	8.1386	5.5219	12.4833	5.8283	8.7839
ONT.21167.28	lincRNA	0.271	1.1523	1.6724	3.4901	3.901	3.8823	3.055	0.5251	1.2271	0.4895	1.0136	1.2548
ONT.18156.16	lincRNA	0	0	0	0	0.3001	0	0.2546	0	0.3068	0	0	0
ONT.12654.4	lincRNA	1.8972	1.1523	1.0035	0.5817	1.5004	0	2.0367	1.3127	1.5339	0.4895	2.0272	1.2548
ONT.27168.2	lincRNA	0	0	0	0	0	0	0	0	0	0	6.5885	0
ONT.23086.1	lincRNA	1.6262	0.8642	1.0035	1.1634	2.1005	0.8319	1.0183	1.3127	3.0677	0.2448	0.5068	0.5019
ONT.21167.12	lincRNA	9.7572	8.0659	15.052	2.9084	8.7022	3.605	0.5092	0.7876	1.2271	3.4268	2.2806	2.0078
ONT.14399.3	lincRNA	1.3552	0.2881	0.3345	0.5817	1.2003	0.2773	0.5092	0.2625	2.761	0.7343	0.2534	0.251
ONT.6886.4	lincRNA	7.0469	4.033	3.3449	2.9084	5.4014	6.9326	4.3279	2.6253	2.4542	1.9582	1.267	0.5019
ONT.6546.1	lincRNA	0	0	0	0	0	0	0	0	0	0	0	0
ONT.17505.1	lincRNA	0	1.7284	1.338	0	2.4006	0.5546	2.2912	4.9882	4.2948	1.7134	4.8147	8.031
ONT.6218.2	lincRNA	0.5421	0.2881	1.6724	0.5817	1.2003	1.1092	4.5825	3.6755	6.4422	2.9372	0.5068	2.2587
ONT.9419.5	lincRNA	20.5985	22.4694	18.7313	15.7053	11.1029	15.5291	15.0204	14.9645	17.7928	15.4205	15.4576	14.0543
ONT.30768.1	lincRNA	0	1.4403	1.0035	1.745	0.9002	1.3865	0	1.5752	0.3068	0.2448	0	0
ONT.27685.1	lincRNA	0	0	0	0	0	0	0	0.2625	0	4.1611	4.3078	1.7568
ONT.18845.6	lincRNA	0.5421	0	0.669	0.8725	0	0	0.2546	0	0.6135	0.2448	0.2534	0
ONT.12236.1	lincRNA	1.8972	2.5926	2.3414	0.5817	1.2003	1.1092	1.2729	0.5251	0.6135	0.7343	1.267	0.251
ONT.33807.1	lincRNA	0	0	0	0	0	0	0	0.2625	0	0	4.8147	0.5019
ONT.5247.2	lincRNA	0.5421	0	0.3345	0.2908	0	0.2773	0	0	0.3068	31.0858	15.711	19.5756
ONT.11203.15	lincRNA	0.5421	0.8642	0.3345	0.8725	0.9002	0	0.2546	0.2625	1.2271	1.2238	1.7738	1.5058
ONT.19897.5	lincRNA	0	0	0	0	0	0	0.2546	0.7876	0	0	2.7874	0.7529
ONT.32288.4	lincRNA	0.271	1.1523	1.338	1.1634	0.9002	0.5546	1.2729	0.5251	0.9203	4.1611	1.5204	3.0116
ONT.32375.1	lincRNA	6.2338	4.321	6.3553	3.1992	8.1021	5.5461	5.3462	5.2507	7.3626	1.4686	2.534	4.0155
ONT.31218.1	lincRNA	0	0	0	0.2908	0	0	5.8554	0	0	0	0.2534	0
ONT.24429.2	lincRNA	2.7103	2.5926	1.338	0.8725	0.9002	0.8319	3.5642	3.1504	1.5339	9.0565	2.7874	5.5213
ONT.2955.3	lincRNA	0	0	0	0	0	0	0	0	0	0	0	0
ONT.31964.3	lincRNA	2.7103	1.4403	2.0069	2.0359	3.3009	1.6638	2.5458	1.0501	3.0677	0.4895	0.7602	1.0039
ONT.813.2	lincRNA	0.5421	0.5761	2.6759	2.6175	2.1005	3.0504	0.7637	0	1.2271	0.4895	1.267	1.0039
ONT.31036.28	lincRNA	0	0	0	0	0	0	0	0	0	0.2448	0	0
ONT.14823.7	lincRNA	0	0	0	0.2908	0	0	0	0	0.3068	0.2448	0.2534	0
ONT.21486.4	lincRNA	0	0	0	0	0	0	0.2546	0	0.3068	0	0	0
ONT.8939.4	lincRNA	2.4393	2.3046	3.3449	2.3267	3.0008	2.2184	2.8004	2.3628	5.2151	2.9372	3.0408	6.7762
ONT.25383.9	lincRNA	0	0	0.3345	0	0.9002	0.5546	0.2546	0	0.3068	0	0	0
ONT.2347.5	lincRNA	4.3365	4.033	3.6794	1.4542	2.4006	1.9411	1.7821	1.5752	1.2271	0	0.5068	0.251
ONT.26678.4	lincRNA	2.4393	4.6091	5.6863	3.4901	5.7015	6.1007	3.3096	4.2006	4.2948	3.6715	3.5476	2.7607
ONT.24704.5	lincRNA	0.5421	0.5761	1.0035	0.2908	0.3001	1.9411	0.7637	0.2625	0.3068	0.2448	0.5068	0
ONT.6426.1	lincRNA	1.0841	2.8807	3.6794	2.0359	0.9002	1.3865	3.3096	2.3628	2.1474	0.9791	0.7602	0.7529
ONT.5799.1	lincRNA	2.9814	1.7284	3.3449	3.4901	6.9018	3.0504	1.0183	1.3127	1.2271	3.182	0.7602	0.7529
ONT.20522.5	lincRNA	17.6171	14.4035	12.3761	16.287	23.7061	17.7475	12.4745	9.4512	15.6454	12.9728	11.4031	12.2975
ONT.21047.3	lincRNA	21.9537	20.741	25.4211	15.9961	22.5058	17.7475	21.8941	8.4011	15.3387	7.5879	11.9099	8.031
ONT.15140.5	lincRNA	0	0	0	0	0	0	0	0	0	0.9791	0.5068	0
ONT.12117.2	lincRNA	9.4861	10.9466	12.7105	10.1794	15.0039	11.3695	6.8737	5.2507	8.2829	5.6297	4.3078	5.5213
ONT.26858.2	lincRNA	1.0841	1.7284	2.6759	2.0359	1.8005	1.6638	2.0367	2.6253	2.1474	2.2029	3.2942	4.0155
ONT.7560.4	lincRNA	0	0.5761	1.0035	0.2908	1.2003	0	0	1.3127	0.3068	0	0	0.7529
ONT.20754.8	lincRNA	5.4207	6.0494	5.6863	6.1076	7.802	4.1596	2.8004	2.3628	2.761	3.182	4.0544	3.5136
ONT.20037.3	lincRNA	0	0	0	0	0	0	0	0	0	0.4895	0	1.0039
ONT.17770.11	lincRNA	3.5234	2.5926	2.6759	3.7809	4.2011	4.1596	4.0733	4.9882	5.2151	2.9372	2.534	4.0155
ONT.6546.7	lincRNA	0	0.5761	1.0035	0.5817	0.6002	0.8319	0.7637	0.7876	0.3068	0.7343	0.5068	0.5019
ONT.28837.4	lincRNA	0	0.2881	0	0.2908	0.6002	0.5546	0.2546	0	0.9203	0.4895	0.2534	0.7529
ONT.20664.2	lincRNA	0.271	0	0	0	0	0	0.2546	0	0	0	0.2534	0
ONT.25383.3	lincRNA	11.1123	11.2347	18.0623	14.2511	22.2057	11.9241	2.8004	3.6755	3.3745	5.1402	6.5885	7.2781
ONT.15537.1	lincRNA	0	0.2881	0.3345	0	0.3001	0	0.5092	0.5251	0	0	0.2534	0.7529
ONT.2271.1	lincRNA	12.7385	9.2182	12.0416	8.1435	13.2034	7.2099	7.3829	7.0884	9.2032	2.2029	3.801	3.7645
ONT.20753.14	lincRNA	1.3552	0.2881	1.6724	0.5817	2.1005	2.2184	0.7637	0.2625	0.9203	0.9791	0.5068	0.5019
ONT.14369.1	lincRNA	2.1683	0.8642	2.0069	0.2908	0.9002	0.8319	2.0367	2.6253	4.9084	0.2448	1.267	0
ONT.29123.2	lincRNA	0.271	0	0	0	0.3001	0.2773	0.7637	1.0501	1.5339	0	0	0
ONT.11923.6	lincRNA	19.7854	21.6052	15.7209	11.9244	13.5035	16.0837	19.0937	16.5397	17.1793	23.9875	18.245	31.3711
ONT.2020.16	lincRNA	8.6731	7.4898	11.3726	7.8526	11.4029	9.983	4.5825	2.6253	3.3745	3.9163	1.5204	3.2626
ONT.31340.2	lincRNA	0	0.2881	0	0	0	0	0	0	0	0	0	0
ONT.1277.9	lincRNA	0	0.2881	0.3345	0.2908	0.6002	0	0.2546	0.5251	0	0.2448	0	0.251
ONT.18845.3	lincRNA	0	0	0	0.2908	0	0.2773	0.2546	0	0	0	0.5068	0.251
ONT.17725.5	lincRNA	3.5234	6.0494	1.6724	3.1992	3.6009	3.8823	2.5458	1.0501	1.8406	6.1192	2.7874	2.5097
ONT.24226.2	lincRNA	1.3552	0.8642	1.6724	0.5817	1.8005	2.7731	1.2729	1.8377	0.6135	0.4895	0.5068	0.5019
ONT.25.2	lincRNA	29.2715	29.6711	40.473	22.9763	32.4084	27.7305	53.7169	39.1177	51.5379	23.9875	27.6209	37.8963
ONT.9203.1	lincRNA	2.7103	2.3046	2.3414	2.0359	2.1005	1.6638	2.8004	3.938	3.0677	0.9791	2.0272	2.2587
ONT.20754.35	lincRNA	0.8131	1.7284	1.6724	1.1634	2.7007	1.3865	2.0367	1.5752	3.988	1.7134	1.5204	1.0039
ONT.19866.1	lincRNA	0.5421	0.8642	0.669	0.2908	0.3001	0.5546	0.5092	0	1.2271	0.4895	1.0136	1.2548
ONT.25434.1	lincRNA	0	0	0	0	0	0	3.055	8.9262	9.51	0	1.0136	0.251
ONT.29572.1	lincRNA	0	0	0	0	0	0	0	0	0	0	0	0
ONT.2860.2	lincRNA	0	0.5761	0	0	0	0	0	0	0	0.2448	0.2534	0
ONT.26732.2	lincRNA	0.271	0.2881	0	0.2908	0	0	0	0	0.3068	0	1.7738	0.5019
ONT.3182.3	lincRNA	0	0	0	0	0	0	0.7637	0	0	0	0	0
ONT.7533.1	lincRNA	0	0	0	0	0	0	0	0	0	0	2.7874	0.5019
ONT.30204.2	lincRNA	9.7572	3.4568	7.3587	5.8168	8.7022	6.9326	5.8554	4.7256	8.2829	0.2448	2.0272	0.7529
ONT.12458.3	lincRNA	0.8131	0.8642	0	0.8725	1.2003	0.5546	0.2546	0.5251	0.3068	0.7343	1.0136	0.5019
ONT.26772.3	lincRNA	10.2992	8.354	13.045	6.1076	17.4045	7.4872	9.4195	2.1003	7.0558	1.2238	2.2806	2.2587
ONT.31562.4	lincRNA	0.271	0	1.338	0.2908	0.3001	0	0.7637	0.5251	1.5339	1.2238	0.7602	1.0039
ONT.24590.3	lincRNA	4.8786	2.0165	3.6794	2.9084	5.1013	3.605	4.3279	4.7256	6.4422	3.9163	6.5885	8.031
ONT.17881.6	lincRNA	1.3552	2.5926	0.3345	1.1634	0.9002	1.9411	3.3096	3.938	6.4422	3.182	2.7874	2.5097
ONT.4830.4	lincRNA	0	0	0	0	0	0	0	0	0	0	0.5068	0.251
ONT.20754.34	lincRNA	0.5421	0	0	0	0	0	0	0	0.3068	0	0.2534	0
ONT.29492.12	lincRNA	7.5889	9.5063	6.6898	7.8526	9.3024	7.4872	8.4012	7.0884	7.3626	3.182	5.0681	3.7645
ONT.3890.7	lincRNA	0	0	0	0.5817	0	0	0.2546	0	0	0	0	0
ONT.4788.5	lincRNA	1.3552	4.6091	8.6967	0	0.3001	0	0	0.7876	0.6135	0.2448	2.534	2.2587
ONT.32122.9	lincRNA	0	0	0	0	0	0	0	0	0	0	0	0
ONT.20037.5	lincRNA	0	0	0	0	0	0	0	0	0	0.7343	0.5068	0.5019
ONT.29704.1	lincRNA	1.0841	1.4403	1.338	0.5817	0.9002	1.9411	1.5275	0.5251	0.9203	0.2448	0.5068	0
ONT.31340.1	lincRNA	0	0	0	0	0	0	0	0	0	0	0	0
ONT.6454.9	lincRNA	0.8131	1.1523	1.0035	0.5817	0.3001	1.3865	2.2912	0.2625	2.1474	0.2448	0.5068	0.251
ONT.8150.5	lincRNA	0	0	0	0	0	0	0	0	0	0	0	0
ONT.21167.2	lincRNA	8.6731	4.8972	9.7001	9.5977	10.2026	8.3192	2.2912	2.3628	1.5339	2.9372	2.0272	5.0194
ONT.12458.5	lincRNA	0.5421	0.5761	2.0069	0.5817	2.1005	0.8319	0.5092	1.5752	0.3068	1.4686	1.267	0.7529
ONT.23154.9	lincRNA	2.1683	2.5926	1.6724	0.2908	1.2003	1.6638	0	0.5251	1.2271	1.2238	1.0136	3.5136
ONT.16327.1	lincRNA	11.9254	12.675	15.3864	12.7969	14.4037	11.3695	21.1303	17.8524	15.9522	11.2594	13.6837	14.5562
ONT.18155.3	lincRNA	0.5421	0	0.669	0.5817	0	0.2773	0.5092	0	0	1.2238	3.801	4.0155
ONT.3828.1	lincRNA	2.4393	2.3046	1.0035	1.4542	3.901	0.8319	4.8371	2.8879	3.6813	2.6925	5.8283	4.0155
ONT.10950.10	lincRNA	2.4393	0.8642	2.0069	1.1634	3.6009	1.3865	0.5092	0.2625	1.8406	0.7343	1.7738	1.5058
ONT.21704.1	lincRNA	0	0	0	0	0	0	0	0	0	0.4895	0	0.251
ONT.20989.2	lincRNA	0	0.2881	0.3345	0	0	0	0	0	0.3068	0	0	0.251
ONT.4959.2	lincRNA	9.2151	10.0824	8.6967	9.5977	9.3024	5.2688	9.6741	8.4011	10.4303	5.8745	8.3623	6.5252
ONT.25442.1	lincRNA	0	0.5761	0	1.1634	0	0	0	0	0.3068	0	0	1.2548
ONT.31413.4	lincRNA	5.4207	7.4898	8.3622	11.3427	6.6017	8.8738	7.3829	4.7256	11.6574	10.0356	3.801	6.5252
ONT.20349.1	lincRNA	3.5234	0.2881	2.3414	0.2908	1.2003	1.3865	3.055	1.5752	3.988	0	0	0.251
ONT.4825.6	lincRNA	9.2151	12.675	11.3726	10.1794	19.205	11.6468	3.5642	2.6253	4.6016	6.364	3.801	3.0116
ONT.2020.21	lincRNA	4.6076	4.6091	6.3553	1.1634	1.5004	2.4957	8.1466	5.2507	8.5896	8.0774	7.3487	8.7839
ONT.11615.6	lincRNA	0.271	1.4403	1.338	1.1634	1.8005	0.8319	2.0367	2.3628	1.8406	2.4477	1.0136	2.2587
ONT.19175.8	lincRNA	0	0.5761	0.669	0	0.3001	0.2773	0.2546	0	0.3068	0.2448	0	0
ONT.15521.1	lincRNA	0.271	0.8642	0	0	0.9002	1.6638	3.055	0.7876	1.5339	0	1.267	0.5019
ONT.29492.11	lincRNA	3.5234	1.4403	3.3449	2.6175	3.0008	2.7731	0.5092	1.3127	0	0.4895	0	0.251
ONT.3696.3	lincRNA	7.86	6.6256	5.0173	6.9801	4.2011	4.9915	6.6191	4.4631	8.5896	6.1192	3.5476	6.7762
ONT.26997.4	lincRNA	9.2151	9.7943	12.3761	7.271	13.2034	10.2603	11.7108	8.4011	12.5777	6.364	10.3895	8.031
ONT.25239.2	lincRNA	2.1683	1.4403	2.0069	0.2908	0.6002	1.6638	2.5458	2.8879	5.5219	0	1.267	2.2587
ONT.4593.1	lincRNA	4.6076	2.5926	5.3518	1.745	7.2019	2.7731	6.8737	5.7758	7.6693	0.4895	0.5068	0.251
ONT.7011.4	lincRNA	0	0	0	0	0	0	0	0	0	0	0	0
ONT.25579.1	lincRNA	0	0	0	0	0	0	0	0	0	0.2448	0	0.251
ONT.20522.3	lincRNA	19.7854	17.5722	18.3968	14.5419	18.6048	15.8064	9.9287	2.8879	7.9761	8.3222	4.3078	5.5213
ONT.9068.9	lincRNA	4.3365	4.8972	5.0173	3.4901	3.901	3.8823	1.0183	1.3127	0.9203	0.7343	1.267	1.7568
ONT.847.6	lincRNA	0	0	0	0	0	0	0	0	0	0	0	0
ONT.562.10	lincRNA	1.0841	2.0165	2.0069	0.5817	0.9002	0.8319	0.5092	0.5251	1.8406	2.6925	1.7738	1.7568
ONT.29448.1	lincRNA	0.5421	0	0	0.2908	0	0.2773	0.2546	0.2625	0.3068	2.9372	1.0136	3.0116
ONT.22944.1	lincRNA	1.3552	1.4403	1.0035	0.5817	0.3001	0	1.0183	1.3127	1.5339	0.4895	1.5204	1.7568
ONT.755.6	lincRNA	0	0	0	0	0	0	0	0	0	0	0	0
ONT.27887.13	lincRNA	0	0.8642	1.0035	0	0	0	0	0.2625	0	0	0	0.251
ONT.14427.12	lincRNA	0	0	0	0	0	0	0	0	0	0	0	0
ONT.28142.2	lincRNA	0.271	0	0.669	0.2908	0.3001	0.2773	0.2546	0.7876	1.2271	0.2448	0.7602	0
ONT.1277.10	lincRNA	2.7103	0.5761	1.0035	1.4542	2.4006	1.9411	0.7637	0	0.6135	0.7343	0.7602	0.5019
ONT.22807.2	lincRNA	0	0	0	0	0	0	0	0	0	0	0	0
ONT.2184.10	lincRNA	0	0	0	0	0	0	0	0	0	0	0	0
ONT.22602.12	lincRNA	0	0	0	0	0	0	0	0	0	0	0	0
ONT.19705.1	lincRNA	0.271	0.5761	0	0.5817	0.9002	0.8319	0.7637	0.5251	1.8406	0.4895	1.0136	0.251
ONT.2286.4	lincRNA	4.8786	5.1852	8.3622	5.2351	5.7015	3.605	4.3279	3.938	7.9761	2.9372	6.8419	4.5174
ONT.6255.12	lincRNA	2.7103	1.4403	1.338	0.8725	1.5004	0.8319	3.3096	0.7876	2.761	0.4895	1.5204	0.7529
ONT.20754.24	lincRNA	0.271	0.8642	0.3345	0.2908	0.6002	0.8319	0	0	0.3068	0.2448	0	0
ONT.23142.2	lincRNA	1.6262	1.1523	2.3414	1.4542	2.1005	1.3865	2.5458	3.938	2.761	6.8536	6.0817	2.5097
ONT.17355.1	lincRNA	10.2992	16.4199	13.3795	5.2351	11.4029	11.6468	17.8208	13.9143	17.7928	11.2594	13.6837	19.3246
ONT.20754.3	lincRNA	3.7945	2.8807	5.3518	4.3626	3.6009	4.4369	3.3096	2.3628	4.2948	2.9372	2.2806	4.2665
ONT.32122.2	lincRNA	0	0	0	0	0	0	0	0	0	0	0	0
ONT.2461.1	lincRNA	10.0282	8.0659	6.6898	3.4901	4.2011	6.1007	7.1283	8.1386	13.1912	0.9791	4.5612	4.7684
ONT.9618.5	lincRNA	0.271	0	0	0.5817	0.3001	1.1092	0	0	0	1.9582	0.5068	0.7529
ONT.27681.1	lincRNA	0	0	0.3345	0.2908	0	0	0	0	0.6135	0	0.5068	1.5058
ONT.13606.10	lincRNA	0	0	0	0	0	0.2773	0	0	0	0	0	0
ONT.3418.1	lincRNA	1.6262	1.7284	1.0035	1.4542	0.3001	1.3865	1.7821	2.1003	1.2271	1.2238	1.0136	1.2548
ONT.10243.1	lincRNA	0.271	0	0.3345	0.2908	0	0.2773	0.7637	1.0501	0	0.2448	0.2534	0
ONT.19052.4	lincRNA	4.8786	5.7614	4.6828	2.0359	4.8012	4.4369	3.3096	4.4631	7.3626	3.6715	4.0544	4.5174
ONT.18150.16	lincRNA	0.5421	1.4403	1.0035	1.745	0.6002	1.6638	1.0183	0.7876	0.9203	1.9582	2.534	2.2587
ONT.28396.11	lincRNA	0	0	0	0	0	0	0	0	0	0	0	0
ONT.17628.3	lincRNA	5.9627	4.321	11.0381	7.8526	9.6025	5.8234	4.3279	2.6253	3.988	3.9163	6.3351	4.5174
ONT.18238.6	lincRNA	7.86	7.4898	7.6932	4.3626	7.2019	5.5461	7.3829	9.4512	9.2032	8.3222	7.0953	8.031
ONT.28396.7	lincRNA	0	0	0	0	0.3001	0.2773	0	0	0	0	0	0
ONT.5247.3	lincRNA	0.271	0	0	0	0	0.2773	0.5092	0.2625	0.3068	42.8347	10.8963	23.5911
ONT.32802.3	lincRNA	0	0	0	0	0.3001	0	0	0	0	0	0	0.251
ONT.13460.1	lincRNA	5.9627	8.354	8.6967	4.0717	11.1029	5.2688	6.11	6.0383	3.3745	12.728	7.8555	8.031
ONT.22979.13	lincRNA	7.3179	5.4733	4.3483	4.6534	8.4022	4.9915	8.4012	5.7758	10.1235	3.9163	4.5612	5.5213
ONT.14427.20	lincRNA	0	0	0	0	0	0	0	0	0	0	0	0
ONT.2020.36	lincRNA	0.8131	1.7284	0.669	1.4542	2.4006	1.3865	0.7637	0.7876	0.9203	0.4895	1.0136	0.7529
ONT.27359.1	lincRNA	0.8131	1.7284	0.669	0.5817	0.3001	0.2773	0.5092	0.2625	0.3068	0.4895	0.2534	0
ONT.6496.1	lincRNA	0	0	0	0	0	0	0	0	0	1.7134	0	0
ONT.10824.1	lincRNA	22.2247	25.3501	25.0866	12.5061	17.1044	14.1426	17.8208	11.8141	12.5777	3.4268	5.8283	5.2703
ONT.15796.2	lincRNA	0	0	0	0	0	0	0	0	0	0	0	0
ONT.29462.3	lincRNA	9.4861	10.9466	13.3795	10.761	15.3039	9.983	4.5825	4.2006	3.3745	1.4686	1.0136	1.2548
ONT.25554.2	lincRNA	0.271	0.2881	0.3345	0	0	0.8319	0.2546	0	0	0	0	0.5019
ONT.16872.4	lincRNA	0	0	0	0	0	0	0	0	0	1.2238	0	0
ONT.3980.3	lincRNA	10.5703	10.0824	15.052	7.8526	11.703	8.8738	12.22	7.876	9.8167	12.4833	8.6157	8.7839
ONT.198.3	lincRNA	0.271	0	0.3345	0.5817	0	0.2773	1.2729	2.3628	1.5339	1.9582	4.0544	2.5097
ONT.19545.15	lincRNA	0.8131	2.8807	0.669	0.2908	0.6002	0.8319	0.7637	1.0501	0	0.7343	0.5068	0.251
ONT.31964.5	lincRNA	2.9814	4.033	4.3483	2.3267	3.0008	5.5461	3.3096	3.4129	5.5219	2.2029	2.0272	3.0116
ONT.9861.2	lincRNA	0.271	0.2881	0.3345	0	0.9002	0	0	0	0	0	0	0
ONT.17282.13	lincRNA	0	0	0	0	0	0	0	0	0	0	0	0
ONT.24655.2	lincRNA	1.0841	0.8642	0.3345	0.2908	0	0	0.2546	0	0.6135	0	0.5068	0.5019
ONT.29653.1	lincRNA	1.0841	1.1523	0.669	0.2908	1.8005	0.8319	1.0183	0.2625	2.761	5.8745	4.8147	3.7645
ONT.31606.1	lincRNA	10.2992	7.2017	15.052	6.9801	8.7022	10.8149	18.3299	19.165	11.9641	9.0565	9.3759	6.2742
ONT.13536.1	lincRNA	5.4207	7.2017	5.0173	4.0717	4.8012	3.3277	6.3646	10.2388	7.9761	0.9791	2.2806	10.0388
ONT.21821.1	lincRNA	1.6262	3.1688	4.0139	1.745	3.3009	2.2184	7.1283	4.9882	7.3626	5.6297	6.0817	7.0271
ONT.12421.10	lincRNA	0.8131	0.8642	1.0035	0	1.5004	0.5546	0.2546	1.3127	1.5339	0.4895	0.7602	1.5058
ONT.18845.1	lincRNA	7.5889	4.8972	6.6898	4.6534	6.9018	4.9915	8.1466	10.7639	14.4183	6.364	16.4712	7.78
ONT.2271.2	lincRNA	27.6453	24.1978	19.4003	16.5778	25.2065	18.0248	25.9674	22.8405	24.8486	12.728	15.711	16.8149
ONT.813.7	lincRNA	2.1683	2.3046	2.6759	1.4542	0.6002	3.3277	1.0183	0.2625	0	0.4895	0.2534	0.251
ONT.29892.1	lincRNA	220.079	185.804	192.331	136.985	225.658	141.148	150.458	103.964	172.1	79.795	85.9035	89.3449
ONT.11605.2	lincRNA	1.8972	0.8642	1.6724	1.745	2.7007	1.9411	1.2729	0.5251	1.2271	0.4895	0.7602	1.0039
ONT.20522.4	lincRNA	17.6171	13.5392	22.0762	11.6335	21.3055	16.9156	10.1833	6.3008	9.2032	10.5251	5.8283	4.5174
ONT.2402.2	lincRNA	0	0	0	0	0	0	0	0	0	0	0	0
ONT.2020.22	lincRNA	2.9814	3.4568	4.3483	1.1634	1.8005	4.9915	1.2729	0.7876	2.1474	3.9163	1.7738	2.7607
ONT.20522.1	lincRNA	28.1874	22.1813	26.759	12.5061	27.6071	16.9156	28.2586	13.3893	33.745	15.91	12.9235	17.5678
ONT.3890.5	lincRNA	0	0	0	0	0	0	0	0	0	0	0	0
ONT.25328.2	lincRNA	0	0	0	0	0.3001	0	0	0.2625	0	0	0.7602	0
ONT.13605.8	lincRNA	0	0	0	0	0	0	0	0	0	0	0	0
ONT.18099.1	lincRNA	0	0	0	0	0	0.2773	0	0	0	0	0	0.251
ONT.19545.6	lincRNA	0	0	0	0.2908	0.3001	0.2773	0	0	0	0	0	0
ONT.29885.8	lincRNA	0.5421	1.1523	1.0035	0.8725	0.9002	0.5546	2.2912	0.7876	2.4542	0.7343	2.2806	0.7529
ONT.28142.3	lincRNA	3.2524	2.3046	4.3483	1.745	3.6009	5.5461	4.8371	3.938	4.2948	0.9791	2.0272	1.2548
ONT.9620.6	lincRNA	0.8131	0.2881	1.0035	1.1634	0.9002	0.8319	0	0.2625	0	1.2238	1.7738	0.5019
ONT.17282.5	lincRNA	0.271	1.7284	0.669	0.5817	0.3001	0.8319	0.2546	0	0.9203	1.4686	1.0136	0.7529
ONT.27887.1	lincRNA	1.8972	3.7449	4.3483	2.6175	3.0008	3.0504	2.5458	0.5251	2.4542	3.182	3.0408	1.2548
ONT.6691.1	lincRNA	0.8131	0.2881	0	0	0.3001	0.8319	0	0.2625	0.3068	0	0.2534	0
ONT.20802.2	lincRNA	0	0	0	0	0	0	0	0	0	0	1.0136	1.0039
ONT.23971.1	lincRNA	0	0	0	0	0	0	0.2546	0.2625	0	0	0	0
ONT.15585.2	lincRNA	0	0	0	0	0	0	0	0.2625	0.3068	0.2448	0	0.5019
ONT.20801.1	lincRNA	0	0	0	0	0	0	0	0	0	0.2448	0	0
ONT.20037.2	lincRNA	0	0	0	0	0	0	0	0	0	0	0	0
ONT.27793.7	lincRNA	13.0096	12.0989	11.3726	8.4343	9.9026	6.9326	19.3483	11.8141	15.0319	23.4979	14.1906	19.8265
ONT.11812.2	lincRNA	0	0	0	0	0	0	0	0	0	0	3.2942	0
ONT.7289.28	lincRNA	1.6262	0.8642	0.3345	0.2908	1.2003	0.8319	1.5275	0.5251	2.4542	0	2.2806	0.7529
ONT.6482.4	lincRNA	1.8972	1.4403	1.338	0.8725	3.0008	1.9411	1.0183	1.0501	0.3068	0	0.2534	0
ONT.18476.2	lincRNA	0	0	0	0	0	0	0	0	0	6.6088	5.5749	13.8033
ONT.17720.2	lincRNA	0.5421	1.1523	1.6724	0.8725	1.2003	0.8319	0.5092	0.2625	0	0.2448	2.0272	0
ONT.17628.2	lincRNA	25.7481	29.9592	27.0935	28.5022	42.0108	29.117	47.3523	36.2298	40.8008	58.7448	69.9391	57.9738
ONT.21920.7	lincRNA	0.5421	0.2881	0.3345	0	0	0.2773	0.2546	0.2625	0	0.2448	1.0136	0.251
ONT.15089.3	lincRNA	0.271	0.8642	0.669	1.1634	0.3001	0.5546	0.5092	0.7876	0.3068	0.2448	0.2534	0
ONT.20664.4	lincRNA	2.4393	2.8807	2.0069	3.1992	2.4006	2.7731	4.0733	1.8377	2.1474	1.2238	0.7602	2.0078
ONT.22239.3	lincRNA	3.2524	1.4403	2.3414	4.6534	5.4014	4.4369	1.2729	0.7876	1.2271	0.2448	0.2534	0.5019
ONT.23892.1	lincRNA	0.5421	0	1.6724	0.2908	1.8005	0.5546	0.2546	0.2625	0.6135	0.2448	0.5068	0.7529
ONT.2286.15	lincRNA	4.3365	3.4568	5.3518	1.745	3.3009	2.7731	1.5275	3.4129	2.761	2.6925	2.2806	2.0078
ONT.29647.3	lincRNA	0	0	0	0	0	0.2773	0	0	0	0	0	0
ONT.5279.28	lincRNA	0.271	0.2881	0.669	0.8725	0.3001	0.2773	1.5275	0	0.9203	0.2448	0	0.5019
ONT.31251.7	lincRNA	2.4393	2.0165	3.6794	0.8725	3.3009	1.9411	4.5825	1.0501	5.5219	2.2029	2.534	1.7568
ONT.24521.1	lincRNA	0	0	0	0	0	0	0	0	0.6135	0.2448	0.2534	0.5019
ONT.22768.3	lincRNA	0	1.7284	0	0	0	0	0.5092	0	0	0	0	0
ONT.4866.10	lincRNA	138.227	128.191	157.209	49.4426	72.3187	71.822	73.8289	76.135	72.3984	68.0461	76.2742	85.3294
ONT.10134.3	lincRNA	0	0	0	0	0	0	0.5092	0	0	0	0	0
ONT.29747.2	lincRNA	0	0	0	0	0	0	0	0	0	0	0	0
ONT.26809.2	lincRNA	2.7103	1.4403	1.6724	0.5817	3.6009	0.8319	3.8187	2.3628	3.0677	1.4686	1.0136	3.2626
ONT.6546.3	lincRNA	2.7103	2.5926	4.3483	0.8725	5.4014	3.605	2.5458	2.3628	4.2948	3.182	2.7874	3.2626
ONT.20754.23	lincRNA	0.271	0	0.669	0.2908	0	0.2773	0.2546	0	0	0	0	0.251
ONT.570.1	lincRNA	0.5421	0.5761	1.6724	0.5817	0.6002	1.1092	1.5275	0.5251	0.6135	0.4895	0.2534	1.0039
ONT.17179.7	lincRNA	0	0	0	0	0	0	0.5092	0	0.3068	0	0.2534	1.0039
ONT.33780.3	lincRNA	0.8131	0.2881	0	0	0.3001	0	0.5092	2.8879	3.6813	6.1192	19.0052	13.5523
ONT.11812.1	lincRNA	0	0	0	0	0	0	0	0	0	0	5.8283	0
ONT.23381.5	lincRNA	0.271	0.8642	1.338	0	0.9002	0.5546	2.2912	0.7876	1.2271	0.9791	0.5068	0.251
ONT.7702.1	lincRNA	0	0	0	0	0	0	0	0	0	0	0	0
ONT.14899.4	lincRNA	0	0	0	0	0	0	0.2546	0	0.3068	0	0.2534	0.251
ONT.19409.16	lincRNA	#N/A	#N/A	#N/A	#N/A	#N/A	#N/A	#N/A	#N/A	#N/A	#N/A	#N/A	#N/A
ONT.23955.1	lincRNA	0.8131	0.5761	0.669	1.1634	0.9002	0	1.0183	1.3127	0.9203	0.4895	0.2534	0.5019
ONT.15061.9	lincRNA	0	0	0	0	0	0	0	0	0	0	0	0
ONT.5915.1	lincRNA	1.8972	2.0165	2.0069	2.0359	1.2003	1.6638	0.5092	0.2625	0	0	0	0
ONT.7217.1	lincRNA	0	0	0	0	0	0	0	0	0	0	0	0
ONT.18529.1	lincRNA	0.8131	0	0.3345	0.2908	0.9002	0	1.5275	0.7876	0	0.2448	0	0
ONT.27563.22	lincRNA	0.5421	0.8642	2.3414	1.1634	2.4006	1.3865	0.2546	0.5251	0.3068	1.4686	0.7602	0.7529
ONT.19545.3	lincRNA	0	0	0	0.2908	0	0	0	0	0	0	0	0
ONT.3618.9	lincRNA	3.7945	1.4403	1.6724	1.745	3.3009	1.3865	1.7821	0.5251	0.9203	1.2238	0.7602	0.251
ONT.16618.1	lincRNA	0	0	0	0	0	0	0.5092	0	0.3068	8.8117	0.2534	7.2781
ONT.17986.1	lincRNA	0	0	0.3345	0	0	0	0	0	0	0	0	0
ONT.8814.1	lincRNA	0.271	0	0	0	0	0	0	0.7876	0.3068	0	0	0
ONT.9710.1	lincRNA	0.271	0.5761	1.0035	0.8725	0.6002	0.8319	1.0183	0.2625	0.6135	0.4895	1.0136	0.5019
ONT.29572.2	lincRNA	0	0	0	0	0	0	0	0	0	0	0	0
ONT.14673.1	lincRNA	0	0	0	0	0	0	0	0	0	0	0	0
ONT.15189.2	lincRNA	0	4.321	0.3345	0	0	0	0.2546	0.7876	0	0.2448	0	0
ONT.851.6	lincRNA	0.271	0.2881	0.3345	0.2908	0.9002	0.5546	0	0.2625	0	0	0.7602	0
ONT.25383.11	lincRNA	1.3552	0.2881	0	0.8725	0.9002	1.9411	0.5092	0.5251	0	0.2448	0.7602	0.251
ONT.28592.2	lincRNA	0.271	0.8642	0.3345	0.5817	0.6002	0.5546	0	0.5251	0.6135	0	0.2534	0.5019
ONT.18845.13	lincRNA	#N/A	#N/A	#N/A	#N/A	#N/A	#N/A	#N/A	#N/A	#N/A	#N/A	#N/A	#N/A
ONT.14871.1	lincRNA	0	0	0	0	0	0	11.4562	15.7521	27.3028	0	0	0
ONT.15204.1	lincRNA	0.271	0	0	0.2908	0.6002	0.2773	0.5092	0	0.6135	0.2448	0.2534	0.7529
ONT.27488.2	lincRNA	2.9814	2.0165	2.6759	1.745	3.3009	1.9411	3.055	1.8377	3.0677	0.2448	1.7738	1.0039
ONT.22668.4	lincRNA	0	0	0	0	0.6002	0	0	0	0	0	0	0
ONT.21167.23	lincRNA	0	0	0	0	0	0	0	0	0.3068	0	0	0
ONT.30694.8	lincRNA	0	0	0	0	0	0	0	0	0	0	0	0
ONT.6255.13	lincRNA	0.271	1.7284	1.0035	0	1.5004	1.9411	2.2912	1.8377	1.2271	0.7343	1.0136	1.5058
ONT.7051.1	lincRNA	5.1496	4.6091	3.3449	2.3267	6.0015	2.4957	4.5825	2.1003	3.3745	2.4477	3.2942	1.5058
ONT.20639.9	lincRNA	1.0841	0.2881	1.338	0.5817	0.9002	2.2184	1.2729	0.7876	3.0677	0.4895	1.7738	0.251
ONT.34394.28	lincRNA	1.8972	0.8642	0.669	1.745	0.6002	1.6638	0.7637	0.2625	0.3068	0	0	0.5019
ONT.14899.8	lincRNA	0.271	0.2881	0	0.2908	0	0.8319	0	0	0	0.2448	0	0
ONT.27359.4	lincRNA	0.8131	0	0	0	0.3001	0	0	0.2625	0.3068	0.7343	1.0136	0.5019
ONT.17355.3	lincRNA	0	0	0	0	0.3001	0	0	0	0	0	0	0
ONT.3362.1	lincRNA	0	0	0	0	0	0	0.2546	0	0	2.6925	2.0272	1.7568
ONT.22979.7	lincRNA	15.9909	17.8603	23.4142	16.8686	19.205	21.9071	17.5662	16.2771	23.008	15.6653	14.1906	15.0581
ONT.16823.5	lincRNA	0.8131	1.4403	2.6759	0	0.9002	0.2773	2.5458	0.7876	1.5339	1.2238	2.2806	1.7568
ONT.22285.2	lincRNA	0	1.1523	0.3345	0.8725	1.5004	1.3865	8.4012	3.6755	5.2151	1.4686	0.5068	2.0078
ONT.4557.1	lincRNA	0.8131	0.2881	1.6724	0.8725	1.5004	1.1092	3.3096	1.8377	2.761	0.7343	2.534	1.5058
ONT.562.12	lincRNA	3.2524	2.0165	1.6724	1.745	2.4006	1.9411	3.055	1.3127	0.9203	1.9582	1.267	1.0039
ONT.4703.5	lincRNA	4.3365	3.1688	2.6759	1.4542	2.7007	1.9411	2.5458	3.938	3.988	2.4477	3.5476	3.0116
ONT.8660.2	lincRNA	1.8972	0.5761	0	0.5817	0.6002	1.1092	0	3.1504	0.9203	1.9582	1.7738	0.7529
ONT.14215.1	lincRNA	0.8131	0.8642	0.669	0.2908	1.2003	1.3865	0.7637	0.7876	0.6135	0.4895	0	0.251
ONT.19561.9	lincRNA	1.0841	2.0165	0.669	0.8725	0.9002	0.8319	1.2729	0.5251	0.3068	0.9791	1.0136	0.5019
ONT.18220.6	lincRNA	0.8131	2.0165	0.669	0.2908	0	0.2773	0.5092	0.5251	2.761	0.4895	1.267	0.5019
ONT.12003.18	lincRNA	0	0	0	0	0	0.2773	0	0.5251	0.3068	0.4895	0.2534	0
ONT.32472.12	lincRNA	0	0.2881	0	0	0	0.2773	0.2546	0	0.3068	0	0	0
ONT.13605.20	lincRNA	0	0	0	0	0	0	0	0	0	0	0	0
ONT.5279.26	lincRNA	0.5421	0.2881	0	0	0.3001	0.5546	0	0.2625	0	0.2448	0	0
ONT.29867.1	lincRNA	0	0	0	0	0.6002	0	0.2546	0.2625	0.6135	3.182	1.0136	2.0078
ONT.27794.1	lincRNA	3.5234	3.4568	2.6759	4.9443	6.6017	3.0504	4.5825	6.0383	8.8964	2.9372	3.801	4.0155
ONT.22285.1	lincRNA	1.8972	0.2881	1.6724	6.3985	9.3024	2.4957	7.6375	3.938	9.8167	0.4895	1.267	1.5058
ONT.25273.4	lincRNA	0	0	0	0	0	0	0	0	0	1.9582	1.0136	3.7645
ONT.16802.1	lincRNA	3.7945	1.4403	2.6759	0.5817	0.6002	2.4957	1.7821	0.7876	0	1.7134	0.5068	0.5019
ONT.34395.2	lincRNA	0	0	0	0	0	0	0	0	0	0	0	0
ONT.1277.3	lincRNA	0	0	0	0	0	0	0	0	0	0.2448	0	0.251
ONT.7644.2	lincRNA	3.7945	2.5926	1.0035	1.745	3.3009	2.4957	11.7108	17.3273	19.9402	6.364	20.5256	23.0891
ONT.11866.3	lincRNA	0	0	0	0	0	0	0	0	0	0	0	0
ONT.28662.1	lincRNA	0.8131	2.3046	0.669	1.1634	2.4006	0.8319	1.5275	0.5251	1.2271	0.7343	1.267	0.251
ONT.562.5	lincRNA	1.8972	1.1523	2.0069	2.3267	3.6009	1.9411	2.8004	2.1003	2.761	1.9582	0.7602	1.0039
ONT.9710.3	lincRNA	0	0.2881	0	0	0	0	0	0	0.6135	0	0	0
ONT.15204.8	lincRNA	0.271	0.2881	0	0.2908	0	0	0.2546	0.5251	0.9203	0.7343	0.5068	0
ONT.32375.3	lincRNA	0.271	0.2881	0.3345	0	0.3001	0.8319	0.7637	0.2625	0.3068	0	0	0
ONT.12003.30	lincRNA	0	0	0	0	0	0	0.2546	0.2625	0	0.4895	0	0
ONT.16823.3	lincRNA	1.6262	5.1852	6.0208	3.7809	5.4014	4.9915	4.5825	1.8377	7.0558	3.4268	3.2942	3.7645
ONT.34394.27	lincRNA	2.1683	1.4403	0.669	2.6175	0.9002	1.6638	2.0367	1.0501	1.5339	1.4686	0.7602	0.7529
ONT.9620.7	lincRNA	0.8131	0.8642	0	0	0.6002	0	0.2546	0	1.2271	0.7343	1.267	0
ONT.5430.1	lincRNA	0	0	0	0	0	0	0	0	0	0	0	0
ONT.3598.3	lincRNA	2.1683	4.8972	1.338	3.1992	3.0008	1.3865	7.1283	9.4512	2.1474	2.9372	3.801	3.0116
ONT.15066.1	lincRNA	10.8413	10.6586	7.6932	7.5618	10.2026	8.0418	6.6191	3.938	9.8167	2.4477	4.3078	4.2665
ONT.1328.4	lincRNA	1.8972	1.1523	0.669	3.7809	3.901	3.605	6.6191	4.4631	7.0558	7.8326	6.0817	7.0271
ONT.14692.1	lincRNA	0	0	0	0	0	0	0.5092	2.6253	3.0677	0	0.2534	0
ONT.19704.1	lincRNA	0	0.2881	0.3345	0.2908	0.3001	0	0.2546	0.5251	0.3068	0.9791	0	0
ONT.20852.7	lincRNA	6.2338	6.3375	8.3622	4.0717	5.7015	7.7645	4.0733	3.6755	6.1355	7.0983	8.8691	6.7762
ONT.20351.2	lincRNA	1.0841	1.4403	1.338	0.2908	1.5004	0	2.0367	2.8879	2.761	1.7134	0.5068	1.5058
ONT.14965.1	lincRNA	0	0	0	0	0	0	0.2546	1.8377	0.3068	0	0	0
ONT.4866.7	lincRNA	0.8131	0.8642	2.6759	0.8725	0.9002	1.3865	2.2912	2.6253	1.5339	1.4686	2.2806	0.7529
ONT.25632.14	lincRNA	47.9728	47.8195	39.8041	34.9006	49.5128	31.0582	43.279	27.5661	50.9243	44.5481	31.9287	31.6221
ONT.26615.2	lincRNA	0	0	1.0035	0.2908	0.3001	0.5546	1.2729	3.6755	0.9203	0.2448	0.5068	0
ONT.5824.1	lincRNA	3.2524	2.3046	2.3414	1.4542	2.1005	2.7731	3.3096	2.3628	3.3745	1.2238	0.7602	0.7529
ONT.20754.4	lincRNA	2.1683	1.4403	1.0035	1.1634	1.8005	3.0504	2.2912	0.7876	2.4542	1.4686	1.0136	1.0039
ONT.12783.3	lincRNA	0.271	0	0	0	0	0	0.2546	0.2625	0	0	0	0
ONT.8693.2	lincRNA	0.8131	0.2881	1.0035	0	0.9002	0.5546	1.2729	0.5251	0.6135	0.4895	0.2534	0
ONT.1328.5	lincRNA	0	0	0	0	0	0	0	0	0	0	0	0
ONT.2286.6	lincRNA	9.4861	6.0494	6.0208	6.3985	8.7022	6.9326	2.2912	0.7876	1.5339	2.6925	1.5204	2.0078
ONT.11469.1	lincRNA	0	0	0	0	0	0	0	0	0	0	0	0
ONT.29918.1	lincRNA	2.1683	1.1523	1.6724	2.0359	1.2003	1.1092	0.7637	0.2625	1.2271	3.182	2.2806	1.5058
ONT.9816.1	lincRNA	10.5703	10.6586	19.4003	11.0519	15.604	13.588	11.7108	6.3008	15.9522	7.8326	8.1089	6.2742
ONT.21502.26	lincRNA	0	0	0	0	0	0	0	0	0	0	0	0
ONT.28837.3	lincRNA	0.271	1.4403	2.0069	2.3267	1.8005	0.8319	0.5092	1.0501	1.5339	0.9791	0.7602	1.5058
ONT.25582.6	lincRNA	1.0841	0.8642	1.338	0.5817	0.9002	1.3865	1.0183	1.0501	3.6813	0.2448	0.7602	1.2548
ONT.16800.1	lincRNA	0.271	0.5761	1.0035	0	0.6002	0	2.2912	1.0501	2.1474	0.4895	0	0.5019
ONT.34145.2	lincRNA	0	0	0	0.2908	0	0	0.2546	0.2625	0	0.7343	0	0
ONT.5922.27	lincRNA	0	0	0	0	0.9002	0	0	0	0	0	0	0.251
ONT.562.8	lincRNA	1.3552	0.5761	0	1.4542	0.3001	0.8319	0	0	0.6135	0	0	0
ONT.18582.1	lincRNA	0	0	0	0	0	0	0.5092	2.1003	2.761	0	0	0.251
ONT.23688.2	lincRNA	0	0	0	0.2908	0	0	0	0.2625	0.3068	0	0.2534	0.251
ONT.13595.2	lincRNA	0	0.2881	0	0.2908	0.3001	0.2773	0.5092	0.7876	0	0.2448	0	0
ONT.31841.1	lincRNA	0	0	0	0	0	0	0.5092	2.6253	3.0677	0	0	0.251
ONT.24972.7	lincRNA	0	0.2881	0	0	0	0	0.7637	0.5251	0	0.4895	0	0.251
ONT.26644.9	lincRNA	0.8131	2.3046	1.338	0.5817	0.3001	1.9411	2.0367	1.5752	2.4542	3.9163	2.2806	2.2587
ONT.8861.3	lincRNA	0.271	0	0.3345	0	0	0	0	0	0.3068	0	0	0.251
ONT.21693.1	lincRNA	0	0.2881	0.669	0	0.6002	0	0.7637	0.5251	0.3068	0.2448	0	0
ONT.4866.8	lincRNA	4.3365	6.3375	4.3483	0.8725	1.8005	3.3277	5.8554	6.0383	5.8287	1.7134	2.534	2.2587
ONT.12851.4	lincRNA	1.6262	3.1688	1.0035	2.3267	0.9002	1.1092	1.7821	1.8377	3.3745	2.2029	1.0136	1.2548
ONT.18150.1	lincRNA	4.0655	4.033	4.0139	2.3267	4.5012	3.0504	1.0183	6.0383	3.988	5.6297	3.801	3.7645
ONT.32288.1	lincRNA	0.8131	0.8642	0.669	0.5817	0.3001	0.5546	1.0183	0.5251	0.3068	1.9582	0.5068	1.2548
ONT.5668.14	lincRNA	1.0841	0.5761	2.3414	1.1634	2.1005	1.1092	0.7637	0.2625	0.3068	2.4477	1.267	1.5058
ONT.15901.1	lincRNA	0.5421	0.5761	1.6724	0	1.2003	0	0.2546	0.5251	0.3068	0.9791	0.5068	1.0039
ONT.22945.2	lincRNA	2.4393	2.8807	2.3414	2.0359	3.3009	1.6638	1.5275	1.5752	2.761	1.7134	0.5068	0.251
ONT.4825.2	lincRNA	10.5703	5.7614	14.383	6.3985	5.4014	8.0418	4.8371	2.6253	1.8406	2.6925	1.5204	1.2548
ONT.26694.1	lincRNA	0.271	0	0.3345	0	0	0	0.2546	0.2625	0.3068	1.4686	0.2534	5.5213
ONT.33780.4	lincRNA	0	0	0	0	0	0.2773	0	0	0	1.2238	3.0408	3.0116
ONT.13876.4	lincRNA	0.271	0.2881	0.669	0.5817	0.9002	0.2773	1.7821	1.8377	2.761	0.2448	0.5068	0.5019
ONT.21142.1	lincRNA	2.7103	0.8642	1.338	2.6175	0.9002	1.3865	1.0183	2.3628	1.5339	0.9791	0.5068	1.5058
ONT.29451.2	lincRNA	118.441	138.273	125.767	77.0723	131.134	60.7298	276.222	177.211	303.399	80.2846	153.562	161.624
ONT.5570.3	lincRNA	0	0	0	0	0	0	0	0	0	0	0	0
ONT.3890.3	lincRNA	0.5421	0.2881	0	0.8725	0.6002	0	0.5092	0.2625	0	0	0.2534	0.251
ONT.29062.2	lincRNA	1.8972	1.7284	0	0.8725	0.9002	0.8319	2.0367	3.1504	2.1474	2.6925	5.3215	3.2626
ONT.9566.1	lincRNA	1.0841	0	0.3345	0.5817	0.9002	1.6638	1.7821	2.1003	0.9203	0.9791	2.2806	2.2587
ONT.5668.5	lincRNA	12.1965	7.2017	9.0312	9.5977	11.703	7.7645	5.8554	3.6755	3.6813	1.4686	2.534	2.0078
ONT.20662.2	lincRNA	1.0841	0.5761	2.0069	0.5817	1.8005	1.6638	0.2546	1.0501	2.1474	1.7134	0.7602	1.5058
ONT.17012.2	lincRNA	2.7103	1.7284	4.6828	3.7809	3.6009	2.4957	3.055	1.0501	3.3745	0.4895	1.0136	1.2548
ONT.2020.6	lincRNA	0	0	0	0	0	0	0	0	0.3068	0	0	0
ONT.25847.1	lincRNA	0	0	0	0	0	0	0	0	0	0	0	0
ONT.31965.4	lincRNA	0.271	0.2881	0.3345	1.4542	1.8005	1.1092	2.0367	1.5752	1.8406	0.7343	2.0272	0.251
ONT.10857.7	lincRNA	8.131	10.3705	13.714	8.7252	21.3055	9.1511	16.2933	12.8642	11.3506	0.2448	0.2534	0.5019
ONT.20664.5	lincRNA	0.271	0	0	0	0	0	0.2546	0.2625	0	0	0	0.251
ONT.23722.4	lincRNA	0.271	0	0	0.2908	0.3001	0.5546	0	0.5251	0.3068	1.4686	1.0136	0.5019
ONT.9578.1	lincRNA	0	0	0.3345	1.1634	1.5004	0.8319	3.3096	1.3127	2.761	3.9163	1.7738	3.2626
ONT.20754.25	lincRNA	0.271	0	0	0	0.3001	0.2773	0.5092	0	0	0	0.2534	0
ONT.28686.2	lincRNA	2.9814	3.1688	2.3414	2.6175	3.901	3.8823	2.5458	1.5752	0.6135	0.4895	0	0.5019
ONT.20368.1	lincRNA	0	0	0	0	0	0	0.2546	0	0	3.182	0.2534	0
ONT.9146.3	lincRNA	3.2524	1.7284	5.3518	3.4901	6.6017	4.4369	3.3096	3.6755	5.5219	7.0983	6.5885	3.0116
ONT.9419.1	lincRNA	1.0841	0.5761	0.3345	0.2908	1.2003	1.9411	0.7637	0.5251	0.3068	0.4895	1.5204	0.7529
ONT.5135.12	lincRNA	0.271	0	0.3345	0	0.3001	0.2773	0	0.5251	0	0	0.2534	0.251
ONT.26143.2	lincRNA	2.4393	1.7284	2.6759	1.745	1.8005	1.6638	4.5825	3.1504	3.6813	1.2238	2.2806	1.7568
ONT.20754.18	lincRNA	3.2524	3.4568	3.0104	2.3267	2.1005	0.8319	1.0183	0.5251	0.3068	0.2448	0.2534	0.5019
ONT.18100.9	lincRNA	0	0	0	0	0	0	0	0	0	0	0	0
ONT.27804.1	lincRNA	0.271	0.5761	0	0.5817	0.6002	0.5546	1.0183	1.5752	0	0.2448	0.5068	0.5019
ONT.31877.2	lincRNA	1.0841	0.2881	1.338	1.1634	2.7007	0.2773	2.5458	7.876	6.1355	0.2448	1.5204	0.7529
ONT.8943.1	lincRNA	5.4207	8.0659	7.3587	5.5259	7.2019	4.9915	6.8737	4.2006	8.8964	5.3849	5.3215	4.2665
ONT.24324.1	lincRNA	1.3552	1.1523	1.0035	0.5817	0.9002	0.2773	1.0183	0.2625	0.6135	0.7343	1.0136	0
ONT.7959.1	lincRNA	2.4393	2.8807	2.6759	1.1634	2.1005	1.1092	2.0367	2.1003	2.4542	1.2238	0.7602	0.7529
ONT.16701.1	lincRNA	0	2.5926	0.669	0.2908	0	0	0	0.5251	0.3068	0.4895	0.2534	0.7529
ONT.28944.1	lincRNA	0	0	0	0	0	0	0	0	0	0	0	0.7529
ONT.33000.31	lincRNA	1.3552	1.4403	1.338	3.1992	2.4006	1.3865	0.5092	1.0501	0.6135	0	0.7602	1.5058
ONT.29685.11	lincRNA	0	0	0	0	0.6002	0	0.2546	0.2625	0	0	0.5068	0
ONT.25275.7	lincRNA	1.8972	3.1688	4.6828	1.745	3.0008	2.4957	2.2912	2.6253	4.6016	2.9372	3.5476	3.0116
ONT.26861.1	lincRNA	0.271	0	0.3345	0	0.3001	0.5546	0.5092	0	0	0	0	0
ONT.24958.10	lincRNA	0.5421	0.2881	0.3345	0.2908	0	0	0.2546	0	0	0	0.2534	0.7529
ONT.3519.5	lincRNA	1.3552	0.2881	0	0.5817	0.3001	0	1.7821	0.2625	1.2271	0	0.7602	0.5019
ONT.27376.3	lincRNA	0.271	0	0.669	0	0	0	0.7637	0	0.3068	0	0	0.7529
ONT.21927.3	lincRNA	0.271	0.5761	1.6724	0.2908	0.3001	0	0	0.7876	0.6135	0.2448	0.5068	1.5058
ONT.21658.5	lincRNA	0	0.2881	0	0.2908	0	0	0.2546	0.2625	0.3068	0.7343	0	0
ONT.4225.9	lincRNA	2.7103	3.4568	4.3483	2.6175	4.2011	5.8234	4.5825	1.5752	5.5219	1.7134	1.5204	1.0039
ONT.2286.7	lincRNA	1.0841	0.8642	1.0035	0.2908	2.1005	1.1092	0.5092	1.3127	1.2271	0.4895	0.7602	0.251
ONT.2150.3	lincRNA	0.271	0.5761	0.669	0.2908	0.6002	0.5546	0	0	0	0	0	0
ONT.32942.1	lincRNA	0.8131	0	0	0.2908	0.9002	0.8319	0.2546	0.2625	0.3068	1.2238	0.2534	0.5019
ONT.10949.2	lincRNA	3.5234	3.4568	6.6898	4.9443	3.901	4.4369	1.7821	2.1003	3.0677	2.9372	2.0272	1.7568
ONT.24463.2	lincRNA	0	0	0	0.2908	0	0	0	0.2625	0.3068	0.2448	0	0
ONT.11658.5	lincRNA	5.6917	5.4733	6.0208	5.2351	5.4014	6.9326	2.0367	1.5752	2.761	4.8954	1.267	2.0078
ONT.4732.7	lincRNA	14.6358	8.9301	8.6967	6.6893	9.0023	6.378	19.3483	10.5014	12.8845	4.4059	7.3487	3.5136
ONT.14533.2	lincRNA	0	0	0	0	0	0	0.5092	0.7876	0	0	0	0.251
ONT.6876.3	lincRNA	28.4584	23.9097	28.4315	10.4702	24.0062	21.6298	21.8941	14.9645	21.1673	13.4623	13.4303	14.5562
ONT.26678.12	lincRNA	0	0	0.669	0	0	0	0.2546	0	0.3068	0	0	0.5019
ONT.14639.1	lincRNA	0.271	0	0.3345	0.2908	0.9002	1.1092	0	0.2625	0.6135	0	0	0
ONT.18196.1	lincRNA	0	0	0	0	0	0	0	0	0	4.1611	2.534	1.7568
ONT.29492.17	lincRNA	1.6262	1.1523	0.669	0.8725	1.5004	1.1092	2.0367	0.5251	0.9203	0	0.2534	0
ONT.23903.3	lincRNA	0	0	0	0	0.3001	0	0	0.2625	0	0	0	0
ONT.22619.2	lincRNA	1.0841	2.0165	1.0035	0.5817	0.3001	2.2184	1.0183	0.2625	0.6135	0	0.5068	1.2548
ONT.29647.2	lincRNA	0	0	0	0	0	0	0	0	0	0.2448	0	0
ONT.11923.9	lincRNA	5.6917	4.6091	4.3483	5.8168	5.1013	2.7731	3.3096	4.9882	7.3626	10.0356	6.8419	9.2858
ONT.22131.3	lincRNA	0	0	0	0	0	0	0	0	0	1.7134	0.2534	0.5019
ONT.16115.2	lincRNA	0.271	0	0	0.2908	0.3001	0	0	0	0.6135	0.2448	0.7602	0.5019
ONT.20789.2	lincRNA	1.0841	1.1523	0.3345	1.4542	0.9002	0.8319	2.0367	1.8377	0.9203	1.2238	3.0408	0.7529
ONT.20664.7	lincRNA	0.271	0.2881	0.3345	0.2908	0	0	0.5092	0	0.3068	0.7343	0.2534	0.251
ONT.11451.4	lincRNA	0	0	0	0	0	0	0	0	0	0	0	0
ONT.28320.1	lincRNA	0.271	0	0	0	0	0	0	0	0.3068	0	0	0
ONT.18306.1	lincRNA	0.5421	0.8642	0.3345	0.2908	1.5004	0.8319	5.6008	10.5014	8.8964	1.2238	4.3078	4.2665
ONT.22841.3	lincRNA	20.3275	13.8273	18.7313	15.4145	16.5043	15.2518	20.6212	15.227	9.51	9.546	7.3487	9.5368
ONT.7560.21	lincRNA	0	0	0	0	0	0	0	0	0	0	0	0
ONT.23980.7	lincRNA	0.8131	1.7284	0	0.2908	0.3001	1.1092	0.5092	0.2625	0.9203	1.9582	1.0136	1.5058
ONT.22587.10	lincRNA	0	0	0	0	0	0	0	0	0	0.2448	0	0.5019
ONT.6482.11	lincRNA	0.271	0	0	0	0	0.5546	0.2546	0	0	0	0	0
ONT.21920.6	lincRNA	0.271	1.1523	0.669	0.2908	0.9002	1.3865	0	0.5251	1.2271	1.7134	0.5068	0.7529
ONT.2878.5	lincRNA	1.0841	1.4403	0	0.5817	0.6002	0.5546	1.0183	1.5752	1.5339	5.1402	2.7874	3.0116
ONT.24161.1	lincRNA	0	0.5761	0.3345	0.2908	0	0	0.5092	1.8377	3.988	0	2.534	2.5097
ONT.26326.2	lincRNA	2.4393	3.4568	1.338	0.5817	0.6002	1.3865	2.8004	3.6755	3.0677	11.749	8.8691	5.2703
ONT.19704.3	lincRNA	2.7103	1.4403	0.3345	1.1634	4.2011	2.2184	3.8187	3.1504	2.761	0.7343	1.267	1.5058
ONT.15534.1	lincRNA	0	0.8642	0.3345	0.2908	0	0	0.5092	0.2625	0.3068	0.4895	0	0
ONT.15190.1	lincRNA	1.6262	0.5761	1.0035	0.2908	0.3001	0	0.7637	0.2625	0	0	0	0
ONT.7013.1	lincRNA	0.271	0	0.3345	0	0	0	0	0	0.3068	0	0.2534	0
ONT.17038.4	lincRNA	0	0	0	0	0	0	0	0	0	0	0	0
ONT.9068.3	lincRNA	4.3365	1.4403	4.6828	4.0717	5.4014	3.0504	1.7821	0.7876	1.8406	0.7343	0	2.2587
ONT.25487.2	lincRNA	10.0282	7.4898	14.0485	10.1794	7.5019	9.4284	10.1833	6.0383	6.749	0.2448	0.7602	1.2548
ONT.23663.2	lincRNA	0	0	0	0	0	0	0	0	0	0.9791	0.2534	0.251
ONT.27206.3	lincRNA	0	0	0	0	0	0	0	0	0	0	0	0
ONT.20737.1	lincRNA	0	0	0	0	0	0	0.2546	0	0	0	0	0
ONT.13859.2	lincRNA	0	0.2881	0	0	0.3001	0.2773	0.7637	0.7876	2.1474	0	0	0
ONT.6313.2	lincRNA	0	0	0	0	0	0	0	0	0	0	0	0
ONT.6546.2	lincRNA	3.2524	0.8642	1.338	0.5817	0.6002	0.5546	1.7821	1.0501	1.8406	3.182	4.3078	3.5136
ONT.1378.1	lincRNA	0	0	0	0	0	0	0	0	0	0	0	0
ONT.30628.1	lincRNA	0	0	0	0	0	0	0	0	0	0	0	0
ONT.19897.4	lincRNA	0	0	0	0	0	0	0.2546	0	0	0	0.5068	0
ONT.11615.12	lincRNA	2.4393	1.4403	1.0035	0.2908	2.1005	1.9411	3.3096	4.2006	3.0677	2.9372	1.0136	3.2626
ONT.9367.1	lincRNA	0.8131	2.0165	0.669	1.1634	0.9002	1.3865	1.2729	0.7876	2.1474	0	0	0.5019
ONT.31198.1	lincRNA	35.2343	43.4984	36.7937	37.2274	36.3094	39.1	20.3666	19.9526	17.1793	9.3013	10.1361	5.2703
ONT.2471.1	lincRNA	20.5985	18.1483	24.7521	18.6137	21.6056	17.4702	11.2016	8.6636	11.6574	14.4414	9.8827	9.7878
ONT.20037.7	lincRNA	0	0	0	0	0	0.2773	0	0	0	0	0	0
ONT.13034.1	lincRNA	0	0	0	0	0	0	0	0	0	0	0	0
ONT.12688.6	lincRNA	0	0	0	0	0	0	0	0	0	2.6925	4.0544	2.7607
ONT.31460.1	lincRNA	0	0	0	0	0	0	0	0	0.3068	0	0	0
ONT.2465.3	lincRNA	6.7758	8.0659	9.0312	8.7252	12.6033	8.3192	5.3462	3.938	4.2948	9.546	3.801	8.282
ONT.31157.1	lincRNA	16.533	21.029	8.3622	6.6893	15.604	8.3192	36.9145	50.1441	41.7211	72.4519	77.0344	86.0823
ONT.3577.4	lincRNA	0	0	0.3345	0	0.3001	0.5546	1.2729	0.5251	0.3068	0.7343	1.0136	0.251
ONT.15320.2	lincRNA	0.271	0	0	0.2908	0.6002	0.2773	1.2729	0.5251	1.2271	0.7343	1.0136	0.5019
ONT.8702.1	lincRNA	0	0	0	0	0	0	0	0	0	1.2238	0.2534	4.2665
ONT.17282.9	lincRNA	0	0	0	0	0	0	0	0	0	0	0	0
ONT.21460.1	lincRNA	5.6917	6.9137	5.6863	2.6175	3.3009	3.605	2.2912	0.5251	3.0677	2.2029	2.534	3.2626
ONT.15076.3	lincRNA	0	0	0	0	0	0	0.2546	0	0.6135	1.4686	0	0.251
ONT.28662.26	lincRNA	0	0	0.669	0	0.3001	0.2773	0.2546	0	0.3068	0	0.2534	0
ONT.16823.4	lincRNA	2.4393	1.4403	2.6759	1.1634	1.8005	1.3865	1.0183	0.2625	3.3745	2.4477	1.0136	1.7568
ONT.29451.1	lincRNA	14.6358	14.4035	18.7313	8.7252	20.4053	12.2014	43.279	21.0028	32.2112	11.749	21.7926	19.8265
ONT.11615.3	lincRNA	0.5421	0.8642	1.338	0	1.5004	0	1.0183	1.3127	0.6135	0.9791	1.5204	1.0039
ONT.6481.5	lincRNA	2.4393	0.2881	3.3449	1.745	0.6002	0.5546	0.5092	0.2625	0.9203	1.2238	1.0136	0.7529
ONT.11203.14	lincRNA	0.271	0.8642	0	0.2908	0	0.5546	0	0.2625	0	0.7343	0.5068	1.5058
ONT.20753.7	lincRNA	43.6363	36.8728	60.5423	38.3907	69.0178	52.4107	47.8615	37.805	38.0399	40.6318	24.0733	32.124
ONT.6454.17	lincRNA	5.9627	7.2017	6.3553	5.5259	5.4014	4.4369	4.0733	3.938	7.3626	4.4059	5.5749	4.5174
ONT.5594.5	lincRNA	0.5421	0.5761	0.3345	0.5817	0	0.2773	0.5092	0	0.3068	0.4895	0	0.251
ONT.28662.31	lincRNA	1.8972	1.4403	1.0035	1.1634	1.8005	0.8319	3.055	0.5251	2.1474	1.2238	1.5204	2.0078
ONT.13443.5	lincRNA	0	0	0.3345	0.2908	0.6002	0.2773	0.2546	0.2625	0	0.7343	0.7602	0.251
ONT.2402.1	lincRNA	0	0	0	0	0	0	0	0	0	0	0	0
ONT.11041.1	lincRNA	1.0841	0.5761	1.6724	1.4542	0.9002	0.2773	0.5092	0.2625	0.9203	0.7343	0.2534	0.5019
ONT.17881.1	lincRNA	11.6544	13.2512	8.3622	8.7252	10.5027	5.8234	25.7128	20.7402	19.6335	15.1757	16.978	20.8304
ONT.10954.11	lincRNA	6.2338	8.0659	7.0242	7.271	6.0015	7.2099	10.6925	9.9763	8.8964	6.6088	8.1089	6.0233
ONT.24348.3	lincRNA	0	0	0	0	0	0.2773	0	0	0	0.4895	0	0.251
ONT.32697.1	lincRNA	0	0	0	0	0	0	0.5092	0.5251	1.5339	0	0.2534	0
ONT.12003.26	lincRNA	13.8227	14.6915	9.3657	12.7969	10.8028	9.983	8.6558	6.5634	7.0558	8.8117	6.3351	8.031
ONT.19959.3	lincRNA	0	0	0	0	0	0	1.7821	2.3628	5.8287	0	0	0
ONT.8939.2	lincRNA	132.264	155.269	112.722	74.7455	123.332	102.326	248.472	258.597	296.649	356.875	296.988	423.384
ONT.24226.1	lincRNA	6.7758	4.6091	5.3518	3.1992	8.4022	3.0504	9.6741	8.6636	12.8845	1.7134	3.2942	3.5136
ONT.6482.13	lincRNA	7.0469	6.0494	8.0277	4.3626	8.7022	8.0418	4.3279	2.3628	5.2151	0.4895	0.5068	0
ONT.19052.3	lincRNA	3.7945	0.2881	0	1.1634	2.1005	0.5546	0.5092	1.3127	2.761	1.2238	1.0136	1.7568
ONT.27861.3	lincRNA	2.9814	2.8807	1.338	1.4542	2.4006	2.4957	1.2729	2.8879	2.1474	0.9791	2.534	2.2587
ONT.4786.2	lincRNA	1.3552	1.1523	0.669	1.1634	0.9002	0.5546	0	0.5251	0	0.2448	0.5068	0
ONT.18155.1	lincRNA	0.8131	1.4403	0.669	0.2908	0.9002	0.2773	2.8004	2.1003	1.2271	0.7343	7.6021	8.031
ONT.21920.9	lincRNA	0.8131	0	0.3345	0.2908	0	0.2773	0.2546	0	0.6135	0	0.5068	0.5019
ONT.31198.2	lincRNA	20.0564	24.7739	29.7694	22.6854	18.3047	20.7979	12.4745	13.9143	7.9761	5.3849	6.0817	3.2626
ONT.5534.1	lincRNA	0	0	0	0	0	0	0	0	0	2.9372	0.7602	0.251
ONT.22682.1	lincRNA	8.9441	14.9796	10.7036	8.1435	9.6025	9.983	7.3829	4.4631	5.8287	5.6297	3.801	5.5213
ONT.3616.2	lincRNA	2.9814	4.8972	3.3449	2.9084	2.4006	0.8319	2.5458	1.8377	2.4542	0.9791	1.0136	0.7529
ONT.23966.2	lincRNA	5.9627	6.0494	7.0242	6.9801	6.6017	6.9326	4.3279	6.3008	9.8167	5.8745	6.3351	3.2626
ONT.813.3	lincRNA	12.7385	12.675	14.383	19.4862	12.6033	16.0837	8.1466	3.1504	4.2948	5.6297	3.5476	3.0116
ONT.14399.5	lincRNA	0	0	0.669	0	0	0	0.2546	0	0	0	0	0
ONT.25143.2	lincRNA	0.5421	0.5761	0.669	0	0.6002	0.2773	0.2546	0.2625	0.3068	0	0.2534	0.251
ONT.11615.4	lincRNA	7.3179	9.7943	6.3553	7.8526	5.4014	6.1007	8.1466	7.351	10.1235	11.2594	9.6293	9.7878
ONT.11203.19	lincRNA	2.1683	1.1523	3.3449	2.6175	3.901	1.9411	2.8004	1.3127	1.8406	2.4477	1.0136	2.5097
ONT.13605.10	lincRNA	0	0	0.3345	0	0	0	0	0	0.3068	0	0	0
ONT.4860.3	lincRNA	1.0841	0.2881	1.0035	0.8725	0.9002	0.5546	0.5092	1.0501	1.2271	0.4895	1.0136	1.5058
ONT.15510.1	lincRNA	1.0841	1.1523	1.0035	0	2.1005	0.2773	0.7637	0.2625	0.6135	0.2448	0.2534	0.251
ONT.17881.8	lincRNA	7.0469	8.9301	9.0312	7.271	9.0023	7.4872	9.165	10.7639	14.4183	7.3431	8.1089	9.0349
ONT.20237.1	lincRNA	0	0	0	0	0	0	0	0	0	1.9582	0.2534	3.0116
ONT.18253.2	lincRNA	0.5421	1.1523	0	0	0	0	0.2546	0	0.3068	0.4895	1.0136	1.7568
ONT.30694.9	lincRNA	4.8786	2.8807	2.3414	2.0359	3.3009	3.3277	6.6191	6.0383	5.8287	1.9582	2.0272	4.0155
ONT.17012.6	lincRNA	0.8131	2.5926	1.338	2.3267	4.2011	2.2184	0.5092	0.2625	2.4542	1.4686	2.0272	1.0039
ONT.20164.2	lincRNA	3.7945	4.6091	4.6828	2.9084	2.4006	4.9915	2.8004	2.3628	4.6016	0.7343	2.7874	1.5058
ONT.10070.3	lincRNA	0.5421	0	0.3345	0	0	0	0	0.2625	0	0	0	0
ONT.33169.1	lincRNA	3.7945	2.8807	2.3414	0.5817	6.6017	3.3277	5.3462	4.9882	7.0558	2.2029	6.3351	2.7607
ONT.20522.15	lincRNA	0.8131	0.8642	1.6724	0.2908	1.2003	0.8319	0.7637	0.2625	0.6135	0.9791	0.2534	0.251
ONT.4566.2	lincRNA	0	0	0.3345	0	0	0	2.0367	7.351	8.2829	0	0	0
ONT.14140.4	lincRNA	0.271	0	0.3345	0	0	0	0	0.2625	0	0.9791	0	0.251
ONT.9201.2	lincRNA	0.8131	0.5761	2.6759	0	0.9002	0	0.2546	3.6755	0.9203	3.6715	3.2942	2.7607
ONT.19561.13	lincRNA	0.5421	0.8642	1.6724	0	0.6002	1.9411	0.7637	1.0501	0.6135	2.4477	0.2534	0.251
ONT.23945.1	lincRNA	0.271	1.1523	0.3345	1.1634	1.2003	0.5546	0.2546	0.2625	0.3068	0.2448	0	0.7529
ONT.11309.2	lincRNA	0.271	0.8642	1.6724	0.8725	2.1005	1.6638	4.5825	5.5132	3.6813	3.182	0.7602	2.2587
ONT.30898.2	lincRNA	0.5421	0	0.3345	0.5817	0	0	0.2546	0.5251	0	0.4895	0	0
ONT.19434.6	lincRNA	0	0	0	0	0	0	0.2546	0	0.3068	0	0	0
ONT.11041.2	lincRNA	0.271	0.2881	0.669	0	0.3001	0.8319	1.0183	0.2625	0	0	0.2534	0.251
ONT.8685.1	lincRNA	62.6086	65.3917	80.9461	65.1479	84.6218	74.8724	70.0102	71.6719	59.8207	42.1004	52.9612	51.9505
ONT.15585.3	lincRNA	0	0	0	0	0	0	0	0	0	0.4895	0	0.251
ONT.18150.15	lincRNA	0	0	0.3345	0	0.6002	0.2773	0.2546	0	0.3068	0.2448	0	0.251
ONT.32169.3	lincRNA	2.4393	1.1523	2.3414	1.1634	1.5004	1.9411	2.8004	1.5752	3.0677	0.9791	1.7738	0.5019
ONT.10470.1	lincRNA	15.9909	14.1154	11.0381	8.7252	10.2026	12.4787	34.8778	41.4805	44.4821	7.8326	54.735	19.0736
ONT.26798.1	lincRNA	0.8131	2.3046	0.669	0.5817	1.5004	0.8319	1.2729	0.2625	1.2271	1.9582	0.7602	1.0039
ONT.15140.1	lincRNA	0	0	0	0	0	0	0	0	0	5.1402	6.5885	8.5329
ONT.20522.13	lincRNA	2.1683	3.4568	1.6724	2.0359	3.6009	2.7731	2.2912	2.3628	3.6813	1.2238	0.5068	1.7568
ONT.33242.1	lincRNA	5.9627	6.3375	7.6932	5.8168	8.1021	5.2688	6.11	2.8879	10.1235	1.7134	1.267	4.2665
ONT.11615.9	lincRNA	1.6262	0	1.6724	0.5817	0.6002	0.8319	0.2546	1.3127	0.6135	0.2448	0.5068	0.5019
ONT.5375.2	lincRNA	0.5421	0.5761	2.0069	0.8725	1.5004	2.2184	1.0183	1.3127	1.2271	1.7134	0.5068	1.5058
ONT.2955.11	lincRNA	0	0	0	0	0	0	0	0	0	0	0	0
ONT.6366.5	lincRNA	0.271	0.2881	1.6724	0.2908	1.2003	1.1092	0.2546	0	1.2271	0.7343	0.5068	0
ONT.26731.1	lincRNA	2.7103	2.0165	3.6794	3.1992	2.1005	2.2184	3.055	2.3628	0.9203	1.9582	1.5204	1.5058
ONT.26678.1	lincRNA	1.3552	1.7284	0.669	1.1634	1.2003	1.9411	3.055	3.4129	3.0677	0.9791	2.0272	2.7607
ONT.2020.30	lincRNA	0.5421	1.7284	1.6724	0.5817	0.9002	0.5546	4.0733	3.6755	2.1474	5.8745	8.1089	2.5097
ONT.29683.3	lincRNA	0	0	0	0	0	0	0	0	0	0	0	0
ONT.9068.14	lincRNA	0	0	0	0	0	0	0	0	0	0.2448	0	0
ONT.16106.1	lincRNA	0	0	0	0	0	0	0	0	0	0	0	0
ONT.20754.2	lincRNA	2.7103	2.8807	3.0104	1.4542	3.0008	3.0504	1.7821	1.5752	2.1474	3.9163	4.0544	2.5097
ONT.9068.17	lincRNA	4.6076	2.0165	2.0069	2.3267	1.8005	2.4957	0.7637	0.5251	2.1474	0.7343	2.0272	0.7529
ONT.21486.3	lincRNA	4.6076	3.4568	4.6828	6.1076	3.3009	4.9915	2.8004	2.6253	2.1474	4.1611	3.2942	3.2626
ONT.17770.10	lincRNA	8.6731	5.7614	2.6759	6.1076	6.9018	8.3192	1.2729	1.0501	2.1474	3.4268	1.5204	2.2587
ONT.4703.7	lincRNA	0.5421	2.3046	0	0.2908	0	0.8319	0.7637	0.5251	0.9203	0.9791	1.0136	0
ONT.31444.4	lincRNA	0	0	0	0.2908	0	0.2773	0	0.7876	0	0	0	0.251
ONT.26021.1	lincRNA	0.8131	0.8642	1.0035	1.4542	0.9002	0.5546	1.7821	0.7876	3.0677	0.4895	0.7602	1.2548
ONT.5932.5	lincRNA	6.2338	6.6256	8.3622	7.5618	14.7038	10.2603	2.8004	1.8377	1.8406	0	0	0
ONT.20351.1	lincRNA	27.1033	32.8399	30.4384	19.1954	27.9072	22.1844	63.1364	57.7576	65.9562	39.1632	44.5989	54.4602
ONT.11637.2	lincRNA	0	0	0	0	0	0	0	0	0	0	0	0
ONT.12566.2	lincRNA	0.271	0.5761	0	0	0	0.2773	0.5092	0	0.3068	0	0	0
ONT.7289.26	lincRNA	1.8972	3.1688	2.6759	2.3267	2.7007	1.6638	2.8004	0.5251	0.6135	2.2029	2.534	2.5097
ONT.25301.1	lincRNA	4.6076	4.6091	3.0104	1.1634	2.4006	1.1092	0.2546	0	0.3068	0	0.2534	0
ONT.2150.4	lincRNA	1.3552	1.1523	1.6724	0	3.0008	1.1092	2.0367	0.5251	1.5339	0.2448	0.5068	1.2548
ONT.17109.3	lincRNA	0.5421	0.2881	1.338	0.2908	0	0.2773	0.2546	0.2625	0.6135	0	0	0
ONT.25275.10	lincRNA	5.1496	3.4568	2.3414	4.6534	3.3009	3.605	5.0916	4.9882	5.8287	2.6925	3.5476	1.7568
ONT.24362.2	lincRNA	3.7945	12.9631	3.3449	1.4542	3.6009	3.8823	26.4766	11.5515	25.4622	0.2448	0.5068	0.7529
ONT.19409.14	lincRNA	0.5421	0	0.3345	0.5817	0	0	0.2546	0.2625	0.6135	0	0	0.251
ONT.12458.1	lincRNA	0	0	0	0.2908	0	0.2773	0.5092	0.5251	0	0	0	0.251
ONT.25820.1	lincRNA	0.271	0	0.3345	0.2908	0.6002	0	1.0183	0.5251	2.761	0.2448	0	0.251
ONT.10989.2	lincRNA	0.271	0	0	0.2908	0.3001	0.2773	1.7821	1.3127	0.3068	1.9582	1.7738	2.2587
ONT.2020.33	lincRNA	5.9627	3.1688	9.3657	5.5259	10.5027	6.1007	2.8004	0.7876	4.6016	2.9372	0	1.2548
ONT.19901.16	lincRNA	0	0	0	0	0	0	0	0	0	2.9372	3.5476	2.5097
ONT.31116.3	lincRNA	0.8131	0.2881	0.669	0.8725	0.3001	0	1.0183	0.2625	0.3068	1.4686	1.267	1.2548
ONT.13108.2	lincRNA	2.4393	1.1523	3.3449	0.8725	0.9002	0.5546	0.5092	0	1.8406	0.4895	0.5068	0.251
ONT.2130.2	lincRNA	0.5421	0.2881	1.6724	1.1634	2.1005	0	0	0.5251	0.9203	0	0	0
ONT.10950.6	lincRNA	3.7945	1.4403	0.669	1.4542	2.4006	1.6638	1.7821	0.2625	2.761	1.4686	3.5476	2.5097
ONT.27861.2	lincRNA	0.8131	1.4403	2.0069	1.1634	1.5004	2.4957	0.2546	1.5752	1.8406	0.4895	1.267	1.0039
ONT.21167.18	lincRNA	2.9814	2.5926	2.6759	8.4343	10.2026	7.2099	1.7821	1.8377	1.8406	1.7134	1.7738	2.7607
ONT.12117.8	lincRNA	16.262	15.2677	19.4003	16.5778	18.3047	17.4702	4.8371	4.2006	3.988	2.9372	2.0272	3.2626
ONT.4787.7	lincRNA	0	0	1.6724	0	0.3001	0	0.5092	0.2625	0	0	0	0.251
ONT.21142.2	lincRNA	3.5234	3.1688	3.3449	5.2351	7.5019	4.4369	4.8371	5.2507	9.2032	1.2238	1.7738	1.5058
ONT.14399.4	lincRNA	1.8972	1.4403	2.3414	1.1634	3.6009	3.0504	2.5458	1.3127	0.6135	0.4895	1.0136	0.5019
ONT.5775.1	lincRNA	0.271	0.2881	0.3345	0.2908	0	0	0	0	0.3068	0	0	0.251
ONT.33667.2	lincRNA	0	0	0	0	0	0	0	0	0	0	0	0.251
ONT.27844.1	lincRNA	0	0	0	0	0	0	0	0.5251	0	1.2238	1.0136	2.5097
ONT.9226.2	lincRNA	1.6262	1.4403	1.6724	2.3267	4.8012	4.1596	6.3646	5.5132	7.9761	1.2238	2.534	2.5097
ONT.6154.1	lincRNA	0	0.5761	0	0.2908	0	0	2.2912	1.5752	0	0.7343	0	1.0039
ONT.15804.3	lincRNA	0	0	0	0	0	0	0	0	0	0	0	0
ONT.11866.5	lincRNA	0	0	0	0	0	0	0	0	0	0	0	0
ONT.22239.1	lincRNA	0.5421	0.8642	1.338	0	1.5004	0.8319	0.5092	0.2625	0	0	0	0
ONT.9068.11	lincRNA	6.7758	4.8972	6.6898	3.4901	5.7015	4.1596	2.2912	1.0501	1.2271	3.6715	0.7602	0.7529
ONT.4988.3	lincRNA	1.3552	1.1523	0.3345	1.4542	1.5004	1.3865	0.5092	2.1003	3.988	3.6715	1.7738	2.7607
ONT.5392.8	lincRNA	4.3365	3.4568	5.6863	2.0359	3.0008	6.378	5.3462	4.4631	5.2151	0.9791	2.534	4.0155
ONT.26568.6	lincRNA	0.271	0.2881	0	0	0.3001	0	0.5092	0	0.3068	0	0.2534	0
ONT.30729.2	lincRNA	0	0	0.669	0	0.3001	0.5546	0.5092	0.5251	0.6135	0.4895	0.5068	1.2548
ONT.16871.8	lincRNA	0	0	0.3345	0.2908	0.3001	0	0.2546	0	0	0	0.2534	0
ONT.8650.1	lincRNA	0	0	0	0	0	0	0	0	0	1.4686	0.5068	4.0155
ONT.9551.7	lincRNA	0	0	0	0	0	0	0	0	0	0	0.5068	0
ONT.3696.1	lincRNA	36.5894	48.3956	39.4696	31.9923	36.3094	27.7305	48.1161	43.8433	51.8446	60.4582	42.3182	44.1705
ONT.6218.12	lincRNA	7.3179	7.4898	11.3726	8.1435	7.802	7.2099	2.8004	1.3127	2.761	7.8326	4.3078	6.7762
ONT.22602.16	lincRNA	4.8786	4.033	4.0139	3.1992	3.901	3.0504	4.0733	2.1003	0.6135	2.9372	1.0136	2.0078
ONT.21862.1	lincRNA	8.6731	8.354	9.3657	4.3626	10.8028	7.7645	4.0733	4.9882	4.6016	4.8954	5.8283	2.5097
ONT.12783.2	lincRNA	0	0	0	0	0	0	0	0.2625	0	0	0	0
ONT.12002.3	lincRNA	5.4207	5.7614	5.0173	4.9443	4.8012	5.5461	4.5825	4.4631	5.2151	8.3222	3.5476	5.0194
ONT.13151.3	lincRNA	0.271	0.2881	0	0	0	0	0	0	0.3068	0.2448	0	0.251
ONT.10468.3	lincRNA	4.6076	5.7614	3.0104	2.3267	2.7007	1.9411	5.0916	4.4631	3.6813	1.7134	4.0544	5.0194
ONT.12003.19	lincRNA	0.8131	0.2881	0.3345	1.1634	0	0.8319	0.5092	0.7876	0.9203	0	0	0
ONT.20754.31	lincRNA	0	0	0	0	0	0	0	0	0	0	0	0
ONT.13460.3	lincRNA	0	1.7284	0	0	0	0.5546	0.2546	0.7876	0	0.4895	0	0
ONT.6228.1	lincRNA	2.1683	1.4403	2.6759	1.1634	3.0008	3.605	5.8554	1.8377	6.1355	1.2238	1.0136	1.2548
ONT.31964.2	lincRNA	13.0096	10.9466	15.052	9.8885	10.5027	9.7057	5.0916	7.876	15.0319	3.182	6.3351	5.5213
ONT.19175.7	lincRNA	4.3365	3.1688	2.6759	1.4542	3.6009	4.1596	1.7821	1.5752	4.9084	2.4477	0.7602	4.5174
ONT.20664.6	lincRNA	1.3552	2.5926	1.338	2.0359	1.8005	4.4369	1.0183	1.0501	2.1474	1.4686	2.2806	3.7645
ONT.13876.7	lincRNA	0	0.5761	0.3345	0.2908	0	0	0.7637	0.2625	0.3068	0.2448	0.2534	0
ONT.19897.3	lincRNA	0.271	0.2881	0.3345	0	0	0.2773	0.7637	4.2006	2.761	0.4895	8.1089	3.2626
ONT.23347.3	lincRNA	1.8972	1.7284	1.6724	0.8725	0.6002	1.6638	1.7821	1.8377	5.8287	0.2448	0	1.5058
ONT.14899.2	lincRNA	0.5421	0	0.3345	0.2908	0.9002	0.5546	0	0.2625	0.9203	0.4895	0	0.251
ONT.5604.1	lincRNA	1.6262	3.1688	1.6724	0.2908	2.7007	0.5546	6.3646	4.2006	6.1355	1.9582	2.0272	4.0155
ONT.29062.1	lincRNA	0	0	0	0	0	0	0	1.0501	0.9203	0.2448	0.2534	0
ONT.20562.1	lincRNA	0.271	0.5761	0	0.2908	0.3001	0.5546	0	0	0.6135	3.6715	2.0272	2.5097
ONT.855.1	lincRNA	5.4207	4.321	2.6759	4.6534	4.8012	6.1007	5.8554	4.2006	7.0558	3.9163	6.5885	5.0194
ONT.6622.6	lincRNA	3.2524	4.8972	4.0139	4.0717	3.0008	3.3277	2.8004	4.2006	3.6813	0.7343	1.267	3.7645
ONT.20754.5	lincRNA	0	0	0	0	0	0	0	0	0	0	0	0
ONT.28179.3	lincRNA	0.271	2.3046	2.6759	1.1634	0.9002	1.6638	1.0183	0.5251	0.9203	0	0	0
ONT.31271.1	lincRNA	2.4393	4.6091	3.6794	0.2908	1.8005	0.8319	7.1283	9.7138	11.9641	1.9582	4.8147	2.7607
ONT.6454.27	lincRNA	0.5421	0.2881	0.3345	0	1.8005	1.1092	1.0183	1.3127	4.2948	0.7343	1.0136	0.7529
ONT.7003.1	lincRNA	6.2338	4.8972	6.3553	3.1992	10.2026	4.4369	8.1466	6.8259	5.5219	5.8745	6.3351	7.2781
ONT.5922.25	lincRNA	13.2806	12.9631	10.3691	12.7969	17.1044	13.3106	3.055	2.3628	1.8406	10.5251	5.8283	3.2626
ONT.13410.1	lincRNA	0	0	0	0	0	0	0	0	0.3068	0	1.5204	0.5019
ONT.17725.2	lincRNA	0.271	1.1523	2.3414	0.8725	0.9002	0.8319	0.7637	0.2625	0.9203	0.9791	0	0.251
ONT.18100.8	lincRNA	0	0	0	0	0	0	0	0	0	0.7343	0	0
ONT.19847.4	lincRNA	0	0.5761	0	0	0	0.5546	0	0	0	0.2448	0	0.251
ONT.12421.4	lincRNA	2.1683	0.8642	4.0139	0.8725	2.1005	1.1092	3.055	2.1003	2.4542	1.4686	1.0136	0.5019
ONT.21336.1	lincRNA	0	0	0	0	0	0	0.5092	0.5251	0	2.2029	2.2806	3.0116
ONT.9419.2	lincRNA	5.4207	4.6091	7.0242	3.7809	6.0015	7.7645	2.2912	1.5752	4.9084	3.182	0.7602	3.0116
ONT.8524.2	lincRNA	1.3552	1.4403	1.338	0.8725	3.0008	1.3865	1.7821	1.0501	1.2271	2.2029	2.534	3.0116
ONT.33866.4	lincRNA	0	0	0	0	0	0	0.2546	0	0.9203	0	0.7602	0.251
ONT.9620.4	lincRNA	0.8131	0.2881	0.3345	0.2908	0.9002	0	0.2546	1.0501	0.9203	0.2448	0.7602	1.2548
ONT.11249.3	lincRNA	1.8972	1.1523	0.669	0.2908	1.5004	0.5546	1.2729	0.5251	2.4542	0.4895	0.7602	0.7529
ONT.20789.1	lincRNA	0	0.2881	0.669	0.2908	0	0	0.2546	0	0	0.2448	0.2534	0
ONT.19649.4	lincRNA	0	0	0	0	0	0	0	0	0	0	0	0
ONT.12117.6	lincRNA	0	0.2881	0	0.2908	0	1.1092	0	0	0.3068	0	0.5068	0
ONT.21816.1	lincRNA	5.6917	7.2017	7.0242	3.1992	6.6017	4.9915	12.9837	7.351	8.5896	9.0565	7.3487	7.0271
ONT.17614.3	lincRNA	0	0	0	0	0	0	1.0183	0.2625	0.3068	0.4895	1.0136	0.7529
ONT.10950.12	lincRNA	2.1683	1.7284	1.6724	1.4542	2.4006	1.6638	0.2546	0.2625	0.3068	0	0	1.0039
ONT.9774.2	lincRNA	45.8045	41.77	49.1697	37.809	49.2127	36.8816	93.9409	82.4359	65.3427	39.6527	47.6397	49.4409
ONT.10954.6	lincRNA	1.8972	4.033	3.3449	6.1076	7.802	4.4369	3.8187	2.8879	4.2948	2.4477	2.2806	2.5097
ONT.26678.8	lincRNA	1.0841	0.2881	1.0035	0.2908	1.8005	0.8319	0.2546	0.5251	0	0.7343	0.5068	0.5019
ONT.27206.1	lincRNA	0	0	0.3345	0	0.9002	0	0	0	0.9203	0.7343	0	0
ONT.17282.7	lincRNA	1.3552	2.5926	1.0035	1.1634	2.1005	1.3865	3.3096	2.1003	1.8406	2.6925	0.7602	1.0039
ONT.31337.1	lincRNA	0.5421	0.5761	1.338	0.2908	1.2003	0.8319	3.8187	1.8377	4.2948	0	0.7602	0
ONT.29668.1	lincRNA	0	0	0	0	0	0	0	0	0	0	0	0
ONT.14813.11	lincRNA	4.6076	1.7284	2.0069	6.6893	4.8012	3.605	3.055	4.2006	3.3745	2.4477	4.3078	5.5213
ONT.27796.8	lincRNA	0	0	0	0	0	0	0.2546	0	0	0	0	0
ONT.16041.1	lincRNA	0.5421	0	1.0035	0.2908	0.3001	0	0	0.7876	0.9203	0.7343	0	0.251
ONT.24492.2	lincRNA	0	0.2881	0	0	0	0	0	0	0	0	8.3623	1.7568
ONT.27399.2	lincRNA	12.4675	15.2677	20.7382	14.8328	27.007	21.0752	15.0204	8.4011	27.3028	12.4833	14.9508	11.5446
ONT.9551.9	lincRNA	0	0	0	0	0	0	0	3.4129	1.8406	0.7343	2.7874	2.2587
ONT.23879.1	lincRNA	22.4957	23.6217	16.0554	19.777	22.8059	15.8064	19.0937	8.9262	17.1793	8.5669	8.6157	5.7723
ONT.19370.2	lincRNA	2.9814	1.7284	1.338	0.2908	2.4006	2.2184	6.3646	6.0383	5.5219	1.4686	3.2942	3.2626
ONT.16589.9	lincRNA	2.4393	42.0581	1.6724	0	0	0	98.0142	22.0529	149.092	0.2448	0	1.7568
ONT.9591.3	lincRNA	0.5421	0	0.669	0.2908	0.6002	0	1.2729	0.5251	2.4542	0	0.5068	0.5019
ONT.19049.1	lincRNA	0.5421	0.5761	0	0	0	0	0	0	0	3.182	0.7602	1.7568
ONT.7388.2	lincRNA	0	0.5761	0.3345	0.5817	0	0.5546	0.5092	0.2625	0.3068	0.2448	0	0
ONT.2347.3	lincRNA	0.271	0.5761	1.0035	0.2908	0.3001	0.2773	0	0.5251	0.3068	0	0	0
ONT.17881.13	lincRNA	2.1683	2.0165	1.6724	1.1634	1.2003	2.2184	1.0183	0	0	0	0	0
ONT.21167.38	lincRNA	8.9441	9.7943	8.3622	8.4343	14.1036	8.5965	5.0916	2.3628	1.8406	2.9372	2.7874	3.2626
ONT.33621.4	lincRNA	0	0	0	0	0	0	0	0	0	0.9791	0	1.7568
ONT.15140.3	lincRNA	0	0	0	0	0	0.5546	0.2546	0	0	17.6234	19.0052	16.062
ONT.3418.3	lincRNA	12.1965	14.4035	12.3761	18.6137	17.1044	16.6383	17.3116	8.9262	20.8606	12.728	8.8691	7.78
ONT.11658.3	lincRNA	0.271	0.2881	0.3345	0.8725	1.2003	0.5546	1.2729	1.5752	0.6135	0.4895	0.5068	0
ONT.13609.1	lincRNA	0	0	0	0	0	0	0	0	0	0	0	0
ONT.26997.7	lincRNA	2.4393	2.0165	3.0104	1.745	3.0008	2.7731	4.0733	2.6253	3.0677	2.4477	2.0272	3.5136
ONT.14399.6	lincRNA	0.5421	0.5761	0.669	2.0359	1.5004	1.3865	2.0367	2.3628	0.3068	0.2448	2.534	0.7529
ONT.22197.4	lincRNA	0	0	0.3345	0.5817	0	0	0.2546	0.5251	0	0	8.6157	3.2626
ONT.11483.3	lincRNA	0.271	0.8642	0.669	0	0	0.8319	0.5092	0.7876	0.3068	0.2448	0.7602	0.7529
ONT.217.39	lincRNA	0.271	0.2881	0.3345	0	0.3001	0.2773	1.0183	0.2625	0.3068	0	0.2534	1.0039
ONT.34099.2	lincRNA	1.3552	0.8642	1.0035	2.3267	0.9002	1.1092	3.3096	1.8377	7.0558	1.2238	2.7874	1.7568
ONT.20594.10	lincRNA	0	0	0.3345	0	0	0	0	0	0	0	0	0
ONT.32009.4	lincRNA	0.5421	0	0	0.2908	0.3001	0	0.5092	0.5251	0.9203	0	0	0
ONT.32408.1	lincRNA	0.8131	0.2881	1.6724	0.5817	0.3001	0.8319	1.0183	0.5251	0.6135	0	0	0
ONT.12973.1	lincRNA	0	0	0	0	0	0	0	0	0.6135	0	0.2534	0.251
ONT.7052.4	lincRNA	2.7103	2.8807	3.3449	2.3267	3.901	2.4957	0.7637	2.8879	2.4542	0.2448	1.5204	1.0039
ONT.23381.4	lincRNA	0.5421	0	0	0.2908	0	0.2773	0	0.2625	0	0	0.2534	0.251
ONT.18372.3	lincRNA	1.3552	0.5761	1.0035	0.5817	0.9002	0	0.2546	1.5752	0.9203	0.4895	1.5204	0.251
ONT.18151.23	lincRNA	4.8786	4.321	4.3483	2.6175	6.0015	3.605	1.7821	2.3628	5.2151	2.2029	3.0408	3.0116
ONT.23979.1	lincRNA	4.3365	3.4568	4.6828	3.4901	4.8012	5.2688	4.5825	2.6253	2.761	3.4268	4.0544	2.5097
ONT.25240.1	lincRNA	19.5144	18.1483	18.3968	20.9404	19.8051	19.1341	16.2933	17.8524	18.0996	13.4623	12.9235	12.7994
ONT.14658.4	lincRNA	1.0841	1.4403	2.0069	0.5817	1.5004	1.3865	0.2546	0.2625	0.6135	1.2238	0	0.7529
ONT.25143.4	lincRNA	11.6544	9.2182	9.7001	4.0717	6.6017	5.8234	18.5845	17.3273	24.2351	7.3431	8.8691	11.2936
ONT.33747.15	lincRNA	0.271	0	0	0	0	0	0	0	0	0	0	0
ONT.17881.7	lincRNA	5.4207	2.8807	3.6794	2.3267	4.2011	5.8234	8.1466	4.9882	5.2151	0.7343	1.7738	1.7568
ONT.27701.2	lincRNA	2.1683	2.0165	2.0069	1.4542	3.6009	2.2184	1.0183	1.0501	0.6135	1.9582	1.267	1.5058
ONT.10693.5	lincRNA	2.9814	1.1523	3.0104	3.1992	3.901	2.4957	2.0367	2.8879	2.4542	0.7343	1.5204	0.251
ONT.15804.2	lincRNA	0.271	0.2881	0.3345	0	0.3001	0.2773	0.2546	0.2625	0.3068	0.7343	0.2534	0
ONT.21927.1	lincRNA	2.9814	2.8807	6.0208	3.4901	3.6009	3.0504	9.9287	11.0265	13.498	2.4477	5.8283	6.0233
ONT.17628.7	lincRNA	0.5421	1.4403	0.669	0.5817	3.0008	0.5546	1.7821	3.1504	1.5339	2.2029	6.3351	3.5136
ONT.14369.2	lincRNA	0.271	0	1.0035	1.1634	1.2003	0.2773	0.5092	0.7876	1.5339	0.7343	0.7602	0
ONT.33801.1	lincRNA	0.271	0.5761	0	0.5817	0	0	0	0.2625	0	1.9582	1.7738	2.0078
ONT.24958.11	lincRNA	0.271	0.2881	0.669	0	0	0	0	0	0	0.2448	0	0.7529
ONT.4988.2	lincRNA	0.8131	1.1523	0	0.2908	0.9002	0	2.0367	2.8879	2.1474	3.182	1.7738	4.0155
ONT.29995.5	lincRNA	2.1683	2.0165	1.338	3.7809	3.901	3.0504	4.8371	3.6755	6.749	0.7343	2.7874	1.2548
ONT.1780.6	lincRNA	2.4393	2.8807	3.0104	1.745	3.901	3.3277	2.5458	0.7876	1.5339	1.9582	0.5068	0.7529
ONT.6218.15	lincRNA	2.4393	1.1523	3.6794	0	1.5004	1.3865	2.5458	3.6755	4.9084	1.7134	2.2806	3.5136
ONT.22587.13	lincRNA	0.271	0	0	0	0	0	0	0	0	0	0	0
ONT.19545.1	lincRNA	2.4393	0.5761	1.338	1.4542	0	1.6638	1.0183	1.8377	1.8406	1.4686	0.7602	1.5058
ONT.14577.78	lincRNA	3.5234	0.5761	1.0035	0.2908	4.5012	0	1.5275	1.5752	4.6016	0.9791	1.7738	1.5058
ONT.29172.2	lincRNA	0	0	0	0.2908	0	0	0.2546	0.5251	0.3068	0.2448	0.2534	0.7529
ONT.462.10	lincRNA	8.131	6.6256	7.6932	5.5259	8.7022	5.5461	10.947	8.6636	10.7371	8.3222	9.6293	10.2897
ONT.11866.2	lincRNA	0	0	0	0	0	0	0	0	0	0	0	0
ONT.33973.18	lincRNA	0.5421	1.1523	0.3345	0	1.2003	0	0.2546	0.2625	0.3068	2.9372	0.7602	1.7568
ONT.22967.3	lincRNA	5.1496	5.7614	6.0208	5.8168	4.8012	8.0418	5.8554	4.7256	4.2948	5.3849	1.267	2.7607
ONT.15738.3	lincRNA	0	0	0	0	0	0	0	0.5251	0.3068	4.1611	3.2942	3.5136
ONT.761.3	lincRNA	0.271	0	0.3345	0	0	0	0	0	0	4.1611	2.534	6.7762
ONT.26568.20	lincRNA	7.0469	3.7449	4.0139	1.745	3.6009	3.0504	6.3646	6.3008	13.498	4.8954	8.8691	8.7839
ONT.250.1	lincRNA	0.5421	0	0.3345	0.2908	0	0.2773	0.5092	0.5251	0.9203	0.4895	3.5476	2.2587
ONT.12421.11	lincRNA	4.3365	5.7614	4.3483	2.9084	4.8012	4.1596	2.5458	1.8377	2.1474	3.182	2.2806	2.2587
ONT.2347.4	lincRNA	0.5421	0.8642	0.3345	0.2908	0.9002	0.8319	0.5092	0.2625	0	0	0.2534	0
ONT.2020.19	lincRNA	38.4867	36.0086	41.142	26.7572	49.2127	38.2681	15.0204	14.1769	21.1673	14.931	16.7246	12.5484
ONT.21486.1	lincRNA	284.042	329.839	328.802	276.006	359.193	321.674	151.731	146.494	144.183	354.427	305.857	305.931
ONT.24475.3	lincRNA	2.1683	3.1688	2.0069	1.745	4.5012	1.6638	3.055	5.2507	6.1355	3.182	3.0408	2.7607
ONT.20037.1	lincRNA	0	0	0	0	0	0	0	0	0	0	0.2534	0.251
ONT.28110.2	lincRNA	7.86	7.4898	10.3691	8.1435	8.4022	7.7645	8.9104	6.5634	7.3626	1.9582	3.2942	2.2587
ONT.16327.3	lincRNA	14.6358	15.8438	16.7244	8.1435	12.9033	11.3695	19.3483	15.4895	15.3387	11.749	10.6429	19.0736
ONT.6218.1	lincRNA	0	0.2881	0	0	0	0	0	0	0	0	0.2534	0
ONT.5162.6	lincRNA	0	0	0	0	0	0	0	0	0	0	0	0
ONT.11412.1	lincRNA	0.271	0	0	0	0	0.2773	1.0183	0	0.9203	0	0.2534	0.251
ONT.34145.1	lincRNA	3.2524	2.3046	3.6794	2.9084	5.1013	0.8319	3.3096	1.8377	1.2271	1.9582	1.5204	2.2587
ONT.6977.2	lincRNA	0	0	0	0	0	0	0	0	0	0	1.7738	0.251
ONT.20925.1	lincRNA	0	0	0	0	0	0	0	0	0	0	5.8283	0
ONT.28129.1	lincRNA	1.8972	1.7284	1.0035	0.5817	0.9002	1.3865	2.0367	4.2006	2.4542	2.9372	2.534	4.0155
ONT.11866.4	lincRNA	0	0	0	0	0	0	0	0	0	0	0	0
ONT.12524.1	lincRNA	11.6544	15.2677	14.0485	11.9244	12.3032	8.3192	5.6008	9.1887	7.9761	0	1.5204	1.0039
ONT.32394.2	lincRNA	0.5421	0.2881	0.3345	0.2908	0	0.2773	0	0	0	0.2448	0	0.251
ONT.10143.2	lincRNA	0.5421	0.2881	1.0035	1.1634	0.3001	0.5546	1.2729	1.5752	1.5339	0.9791	0.5068	1.0039
ONT.17355.2	lincRNA	1.0841	1.4403	1.338	0.8725	1.2003	1.6638	2.0367	1.3127	2.1474	0.9791	2.534	1.0039
ONT.14813.18	lincRNA	2.9814	2.5926	1.338	1.1634	1.8005	1.6638	3.5642	1.8377	2.4542	0.7343	2.7874	3.5136
ONT.13005.2	lincRNA	0	0.2881	0	0	0	0	0	0	0.9203	2.4477	3.801	4.7684
ONT.1328.14	lincRNA	0	0	0	0	0	0	0	0	0	0	0	0
ONT.2370.4	lincRNA	7.0469	7.7779	8.3622	6.1076	6.3016	4.9915	4.0733	0.7876	1.5339	8.8117	9.6293	8.7839
ONT.22851.2	lincRNA	0	0	0	0	0	0	0	0	0	0	0	0
ONT.19975.1	lincRNA	0	0	0	0	0	0	0	0	0	0	0	0
ONT.5659.1	lincRNA	0	0	0	0	0	0	0.2546	0	0.3068	9.546	13.6837	9.5368
ONT.11559.17	lincRNA	8.402	6.9137	7.3587	7.271	13.2034	7.7645	6.6191	2.8879	7.3626	6.8536	9.8827	6.0233
ONT.10468.2	lincRNA	1.3552	1.7284	1.6724	0.5817	0.6002	0.5546	3.3096	3.4129	3.3745	0.7343	1.0136	1.2548
ONT.18100.5	lincRNA	0	0	0	0	0	0	0	0	0	0	0	0
ONT.19648.7	lincRNA	74.8051	66.2559	87.3013	60.4944	97.5252	85.6873	78.9206	63.0083	38.3466	136.092	69.4323	77.5494
ONT.28396.12	lincRNA	0	0	0	0	0	0	0	0	0	0	0	0
ONT.25273.3	lincRNA	0	0	0	0	0	0	0	0	0	2.2029	0.7602	2.2587
ONT.5887.2	lincRNA	7.86	7.4898	6.3553	5.2351	6.9018	6.6553	7.8921	8.9262	8.2829	20.8054	14.444	16.062
ONT.28165.5	lincRNA	0	0.8642	0.669	1.745	2.7007	0.8319	1.0183	0.2625	1.8406	0.4895	1.0136	0.5019
ONT.7560.16	lincRNA	6.7758	7.2017	9.0312	5.8168	9.6025	12.2014	6.8737	5.7758	3.988	8.5669	6.0817	6.2742
ONT.6481.8	lincRNA	2.4393	1.4403	2.0069	0.8725	0.6002	1.9411	1.0183	0.7876	0.6135	0.2448	0.5068	0.5019
ONT.21167.7	lincRNA	5.1496	4.321	5.6863	1.745	3.0008	4.9915	0	0	1.5339	4.1611	3.0408	2.7607
ONT.33931.35	lincRNA	26.5612	18.7245	29.1004	22.9763	32.4084	28.2851	15.5295	7.0884	6.749	15.91	7.6021	6.2742
ONT.20754.27	lincRNA	3.5234	4.321	3.3449	3.7809	3.901	3.3277	1.5275	0.5251	0	0.9791	1.5204	0.5019
ONT.414.4	lincRNA	0	0	0	0	0	0	0	0.5251	0	0	0	0
ONT.18151.24	lincRNA	0.271	0	0.3345	0.2908	0.9002	0	0	0	0	0	0.7602	0.251
ONT.19415.1	lincRNA	0.8131	0	0.3345	0.5817	0	0.2773	1.7821	1.0501	2.761	0.2448	0.7602	0.251
ONT.6010.3	lincRNA	2.1683	2.0165	2.6759	1.745	1.8005	2.2184	3.5642	2.6253	2.1474	0.7343	0.5068	1.7568
ONT.20522.14	lincRNA	4.3365	4.6091	3.6794	4.6534	7.5019	2.2184	4.3279	2.8879	6.1355	2.2029	1.7738	1.7568
ONT.28396.8	lincRNA	0	0	0	0	0	0	0	0	0	0	0	0
ONT.31965.2	lincRNA	0.271	0.2881	0.669	0.8725	2.7007	1.6638	2.0367	2.3628	2.761	0.7343	1.7738	1.2548
ONT.8641.1	lincRNA	0.271	1.1523	2.3414	1.4542	2.4006	2.4957	2.5458	2.3628	1.8406	0	0.7602	0.7529
ONT.31737.1	lincRNA	1.8972	1.7284	1.6724	1.745	3.6009	1.1092	2.5458	3.6755	2.1474	0.2448	0.5068	0
ONT.21920.8	lincRNA	1.0841	0.2881	1.0035	1.4542	2.4006	0.8319	1.0183	1.0501	1.5339	1.4686	1.267	1.7568
ONT.14432.1	lincRNA	0.271	0.5761	0	0.5817	0.3001	0	0.5092	0.7876	0.6135	0.4895	0.2534	0.251
ONT.34394.13	lincRNA	0.271	0	0.669	0	0	0.5546	0	0.5251	0.9203	1.4686	0.5068	0.7529
ONT.23154.6	lincRNA	2.4393	0.5761	0.3345	0.2908	1.5004	0	1.0183	0	0.9203	0.2448	0.7602	1.7568
ONT.7950.3	lincRNA	0.271	0	0	0	0	0.2773	0	0	0.3068	0	0.2534	0
ONT.6546.4	lincRNA	8.402	14.1154	9.7001	6.1076	9.0023	7.2099	4.5825	7.6135	9.8167	11.749	12.6701	9.7878
ONT.19378.1	lincRNA	0	0.2881	0.3345	0	0	0.2773	0.2546	0	0.3068	0.4895	0.2534	0.7529
ONT.483.6	lincRNA	0	0	0	0	0	0	0	0	0	0	0	0
ONT.4787.5	lincRNA	0.271	2.0165	2.6759	0	0.9002	0.5546	0.2546	1.0501	0.3068	0.7343	1.5204	2.2587
ONT.9620.1	lincRNA	1.3552	1.4403	2.0069	2.6175	1.2003	0.8319	0.7637	1.5752	0.9203	3.182	1.5204	2.7607
ONT.13605.32	lincRNA	0	0	0	0	0	0	0	0	0	0	0	0
ONT.4732.13	lincRNA	0.5421	0.5761	1.0035	0.2908	0	0.8319	3.055	1.3127	2.1474	0.2448	0.2534	0.251
ONT.10070.4	lincRNA	0.271	0	0	0	0	0	0	0	0.3068	0.2448	0.7602	0
ONT.22580.1	lincRNA	4.3365	3.4568	4.3483	4.3626	5.7015	5.8234	2.8004	3.1504	1.5339	0.9791	0.7602	1.5058
ONT.20754.28	lincRNA	1.6262	0.5761	2.0069	0.5817	0.3001	0.5546	0.2546	0.2625	0.3068	0	0	0
ONT.27664.3	lincRNA	0	0	0	0	0	0	0	0	0	0.2448	0	0
ONT.23775.2	lincRNA	0	0	0	0	0	0	0	0.2625	0.6135	3.4268	4.5612	5.0194
ONT.12326.2	lincRNA	1.8972	0.5761	0.3345	3.1992	2.4006	2.2184	15.7841	18.9025	21.1673	1.4686	13.6837	6.2742
ONT.5621.1	lincRNA	0	0	0	0	0	0	0	0	0	0	0	0
ONT.4251.1	lincRNA	2.9814	0.8642	1.338	0.2908	0.6002	0.5546	1.2729	3.4129	0.9203	1.9582	2.534	2.5097
ONT.22742.8	lincRNA	0	0	0	0	0.9002	0	0.2546	0.2625	0	1.2238	0.2534	0
ONT.20522.6	lincRNA	3.2524	2.3046	4.0139	2.9084	2.7007	2.2184	4.0733	2.1003	3.3745	2.2029	0.7602	2.7607
ONT.2464.1	lincRNA	2.7103	1.1523	2.3414	2.6175	2.1005	3.0504	2.5458	1.5752	1.5339	1.7134	1.0136	1.7568
ONT.9419.9	lincRNA	6.7758	7.2017	5.6863	2.6175	5.1013	5.2688	5.0916	6.3008	7.9761	3.6715	4.8147	4.5174
ONT.27887.8	lincRNA	1.0841	0.2881	1.0035	0.8725	1.2003	0.2773	1.5275	0.7876	2.761	0.2448	0.2534	1.5058
ONT.23980.5	lincRNA	27.9164	26.7904	21.4072	27.3388	25.5066	22.4617	12.9837	11.289	14.1116	15.6653	14.1906	10.5407
ONT.25284.2	lincRNA	2.4393	4.033	2.6759	2.9084	3.901	2.7731	3.055	3.1504	1.8406	4.4059	5.0681	3.5136
ONT.7560.12	lincRNA	0.5421	0.2881	0.669	0.5817	0.6002	0.8319	1.0183	0	1.2271	1.2238	1.0136	0.7529
ONT.25143.1	lincRNA	5.4207	6.6256	5.3518	4.0717	5.7015	7.2099	4.0733	1.5752	1.2271	2.9372	4.5612	3.5136
ONT.14215.2	lincRNA	2.9814	1.1523	3.0104	0.8725	2.7007	1.3865	2.8004	2.8879	3.0677	0.4895	0.7602	1.2548
ONT.20018.1	lincRNA	0	0	0	0.2908	0	0	0	0.2625	0	0	0.2534	0.5019
ONT.2223.1	lincRNA	0.8131	2.5926	2.3414	1.4542	1.5004	0.8319	1.0183	1.3127	0.9203	0.7343	0.5068	0.5019
ONT.33000.23	lincRNA	0.271	0.8642	1.0035	0.5817	0.6002	0.8319	0.2546	0.2625	0.9203	0.4895	0.5068	0
ONT.17591.1	lincRNA	0.271	0	1.0035	0	0	0.5546	1.0183	2.1003	0.9203	1.7134	1.7738	1.2548
ONT.29172.1	lincRNA	0	0	0	0	0	0	0	0	0	0	0	0.251
ONT.32172.1	lincRNA	0.271	0	0.669	0	0	0	0.2546	0	0.6135	0.2448	0	0.251
ONT.15204.5	lincRNA	0.271	0.8642	0.3345	0.8725	0.9002	0.2773	1.2729	0.2625	0.9203	0.7343	0.2534	0.251
ONT.31365.5	lincRNA	0.8131	1.1523	0.3345	0	1.2003	0.5546	0.2546	0	0	0	0	0
ONT.11203.13	lincRNA	0.271	0.2881	0.669	0.2908	0.6002	0.2773	0.5092	1.3127	0.6135	0.4895	0	0.5019
ONT.23980.2	lincRNA	0	0.2881	0.3345	0	0	0.8319	0	0	0.6135	0.7343	0.2534	0.5019
ONT.9423.9	lincRNA	0	0	0	0	0	1.1092	0	0	0.3068	0	0	0
ONT.9861.1	lincRNA	1.6262	2.0165	4.0139	1.1634	2.1005	0.8319	1.0183	0.2625	0.3068	0	0.2534	0
ONT.6454.4	lincRNA	0.271	0.2881	0.3345	0.2908	0.6002	0.8319	0.7637	0.2625	0	0.9791	0.5068	0.7529
ONT.4888.5	lincRNA	0.271	0.2881	0	0	0	0.5546	0	0	0.9203	2.2029	1.0136	1.0039
ONT.22849.1	lincRNA	0.271	0.5761	0	0	0.3001	0	0	0	0	0	0.2534	0
ONT.19732.3	lincRNA	0	0	0.669	0.5817	0.3001	0.5546	1.7821	0.7876	0	0.2448	0	0
ONT.21692.2	lincRNA	2.4393	1.7284	1.6724	0.8725	2.4006	2.2184	2.2912	2.3628	3.0677	0.4895	1.0136	0.7529
ONT.19452.3	lincRNA	0.8131	2.3046	1.0035	1.4542	1.2003	0.5546	1.0183	1.0501	1.8406	0	0.5068	0.5019
ONT.25354.1	lincRNA	1.3552	2.3046	3.3449	1.4542	1.2003	1.3865	2.5458	3.938	2.1474	1.9582	3.2942	2.7607
ONT.13920.2	lincRNA	0	0	0	0	0	0	0.2546	0.2625	0	3.182	1.0136	2.0078
ONT.2388.1	lincRNA	2.9814	4.033	3.0104	1.4542	3.3009	2.4957	9.6741	6.5634	8.8964	47.7301	59.2962	69.2674
ONT.33667.1	lincRNA	0	0	0	0	0	0	0	0.2625	0.3068	0	0.2534	0
ONT.17012.3	lincRNA	0.8131	0.2881	0.3345	0.5817	0.3001	0.8319	1.2729	0.5251	0.3068	0	0.2534	0
ONT.8968.1	lincRNA	0.5421	0.8642	1.0035	0	1.5004	0.8319	1.7821	0.7876	0.9203	0	0.7602	0
ONT.5176.8	lincRNA	1.6262	3.1688	2.6759	8.7252	8.1021	5.2688	4.5825	6.3008	3.988	0.2448	2.0272	2.0078
ONT.32288.2	lincRNA	0	0	0.3345	0.2908	0	0.2773	0	0	0	0	0	0
ONT.11615.7	lincRNA	0.8131	1.4403	1.338	2.0359	2.1005	2.7731	4.0733	0	2.4542	1.7134	0.7602	0.7529
ONT.5664.1	lincRNA	0.271	0	0	0.2908	0	0.2773	1.5275	3.1504	6.749	0.2448	0.7602	1.0039
ONT.26678.11	lincRNA	0.271	0.2881	0.3345	0.2908	1.2003	0.2773	0.7637	0	0.6135	0.2448	0.7602	0
ONT.27685.8	lincRNA	0	0	0	0	0	0	0	0	0	0.4895	2.2806	1.0039
ONT.29654.2	lincRNA	0	0	0	1.1634	0	0	0	0	0	1.4686	0.7602	0.5019
ONT.15796.1	lincRNA	0	0	0	0	0	0	0	0	0	0	0	0
ONT.23154.1	lincRNA	2.4393	4.321	2.3414	4.6534	4.8012	6.1007	3.055	3.1504	7.0558	7.0983	10.8963	9.5368
ONT.29654.4	lincRNA	0.5421	0.2881	0	0.2908	1.8005	1.3865	0.5092	1.0501	0.9203	3.182	3.5476	4.7684
ONT.17282.3	lincRNA	1.0841	1.4403	1.338	1.745	0.6002	2.2184	0.7637	0.7876	0.9203	1.2238	0.2534	0.251
ONT.19591.2	lincRNA	0	0	0	0	0	0	0	0	0	0	0.2534	0
ONT.6358.1	lincRNA	0	0	0	0	0	0	0	0.2625	0	0.7343	0	1.2548
ONT.26678.3	lincRNA	4.0655	2.8807	3.0104	2.0359	2.1005	4.9915	2.0367	1.5752	3.988	2.9372	3.801	3.2626
ONT.17881.4	lincRNA	8.9441	9.7943	10.7036	4.6534	9.3024	8.5965	10.6925	9.7138	6.1355	8.0774	10.3895	6.2742
ONT.15585.4	lincRNA	0	0	0	0	0	0	0	0.2625	0	0.4895	0	0.251
ONT.25582.5	lincRNA	1.8972	0.2881	0.669	0.5817	0.9002	0.5546	2.8004	1.5752	3.6813	1.4686	2.7874	2.5097
ONT.6496.2	lincRNA	0	0	0	0	0	0	0	0.2625	0.3068	1.4686	2.7874	4.0155
ONT.9068.19	lincRNA	8.131	7.2017	4.0139	7.5618	9.9026	5.2688	1.7821	1.3127	3.0677	0.9791	0.2534	0.251
ONT.11559.10	lincRNA	2.7103	2.0165	2.6759	2.3267	4.2011	3.3277	1.7821	1.3127	3.6813	2.2029	1.5204	1.5058
ONT.28948.2	lincRNA	0	0	0.3345	0.2908	0	0.2773	0.5092	0.2625	0.3068	0	0	0.7529
ONT.24958.1	lincRNA	2.4393	1.4403	1.0035	0.2908	0.6002	0.5546	0.7637	0.7876	0.6135	4.1611	1.5204	1.7568
ONT.21502.28	lincRNA	0	0	0	0	0	0	0	0	0	0	0	0
ONT.13901.3	lincRNA	18.9723	15.5557	19.0658	18.032	25.2065	19.6887	13.2383	6.3008	10.1235	2.6925	3.0408	1.7568
ONT.19175.6	lincRNA	0.8131	0.5761	1.6724	2.3267	1.2003	1.9411	0.5092	0.2625	0	0.9791	0.5068	0.7529
ONT.27862.16	lincRNA	1.0841	0.5761	1.6724	0.8725	0.6002	1.1092	3.5642	2.3628	0.6135	0	0.2534	0.251
ONT.20522.17	lincRNA	5.1496	7.2017	6.6898	2.9084	7.802	6.378	4.8371	1.8377	2.761	4.6506	1.0136	3.2626
ONT.5099.3	lincRNA	7.86	6.3375	12.3761	7.5618	14.4037	9.7057	2.2912	2.3628	2.1474	2.2029	3.2942	3.0116
ONT.20852.2	lincRNA	2.7103	1.4403	1.6724	1.1634	2.1005	0.8319	1.7821	0.7876	3.3745	1.9582	3.0408	3.0116
ONT.20070.1	lincRNA	0	0	0	0	0	0	0	0.2625	0	0	1.5204	0
ONT.12003.20	lincRNA	2.1683	4.6091	3.0104	3.7809	2.7007	1.6638	2.0367	1.3127	1.5339	1.7134	0.7602	1.2548
ONT.9024.1	lincRNA	0	0	1.6724	0	0	0.2773	0.5092	1.0501	0.6135	0.2448	0.5068	0.7529
ONT.28662.3	lincRNA	0.5421	0.2881	1.338	0.2908	1.8005	0.5546	1.0183	0.7876	0.9203	0.2448	0.5068	1.2548
ONT.20754.33	lincRNA	0	0	0	0	0	0	0	0	0	0	0	0
ONT.5659.2	lincRNA	0	0	0	0	0	0	0	0.2625	0.3068	34.7573	85.1433	23.5911
ONT.6454.19	lincRNA	0.271	0.2881	0.669	1.745	2.1005	0.5546	2.5458	2.1003	1.5339	1.4686	2.2806	1.0039
ONT.27685.5	lincRNA	0	0	0	0	0	0	0	0	0	0.9791	3.801	0.251
ONT.13021.1	lincRNA	0	0	0	0	0	0	0	0	0	1.2238	0.7602	1.7568
ONT.22484.1	lincRNA	23.0378	22.7575	32.7798	13.3786	26.7069	20.7979	56.5173	46.4686	60.1275	17.1339	30.1549	35.3866
ONT.23980.8	lincRNA	4.0655	4.033	4.6828	4.0717	5.1013	2.4957	3.3096	2.1003	0.6135	2.4477	1.7738	2.5097
ONT.22028.1	lincRNA	0	0	1.0035	0.2908	0	0.5546	0.2546	0	0.3068	0.4895	0	0
ONT.32169.10	lincRNA	0	0	0	0	0	0	0.2546	0	0	0	0	0
ONT.20473.2	lincRNA	11.9254	12.9631	14.383	10.4702	14.1036	9.4284	1.0183	0.5251	1.2271	8.0774	2.534	3.0116
ONT.15061.1	lincRNA	0	0	0	0	0	0	0	0	0	0	0.2534	0
ONT.11797.1	lincRNA	4.3365	1.4403	4.0139	4.3626	4.5012	4.9915	7.1283	4.4631	4.2948	2.4477	2.534	4.0155
ONT.21486.5	lincRNA	0.5421	0.5761	0.669	0.2908	0.3001	0.5546	0	0.2625	0	0.7343	0	0
ONT.9068.6	lincRNA	2.1683	2.3046	3.0104	1.745	6.3016	2.7731	4.3279	2.1003	3.6813	1.4686	1.267	0.5019
ONT.28223.1	lincRNA	1.3552	1.7284	3.3449	2.0359	1.2003	0.5546	1.5275	3.4129	1.2271	0.7343	0.7602	1.0039
ONT.14678.3	lincRNA	0.271	0	0	0	0.3001	0	0.2546	0.7876	1.5339	0.9791	0.7602	1.5058
ONT.26003.1	lincRNA	0.8131	0	0	0	0.3001	0.8319	0	0	0	0.2448	0.5068	0.251
ONT.14533.4	lincRNA	0.271	0	0	0.2908	0	0.2773	0.2546	0	0.3068	0.2448	0	0
ONT.7051.4	lincRNA	18.9723	29.095	22.0762	19.777	34.2088	20.5206	15.7841	20.2152	19.9402	26.9247	37.5036	30.1163
ONT.19591.8	lincRNA	0.5421	0.5761	1.0035	0.5817	1.8005	0.5546	0.2546	0.5251	0.3068	0.4895	0.7602	0.5019
ONT.10134.1	lincRNA	0	0	0	0	0	0	0	0	0	0	0	0
ONT.26568.3	lincRNA	0.8131	0	0.3345	0.2908	0	0.2773	0.5092	0.7876	0.3068	0.2448	0	0.7529
ONT.18100.13	lincRNA	4.8786	6.6256	4.6828	3.4901	6.0015	2.4957	12.4745	15.7521	13.8048	15.4205	19.0052	18.3207
ONT.7011.2	lincRNA	0	0	0	0	0	0	0	0	0	0	0	0
ONT.2956.1	lincRNA	0	0	0	0	0	0	0	0	0	0	0	0
ONT.5275.3	lincRNA	1.0841	0.2881	4.0139	0.5817	0	0.5546	0.5092	0.5251	0	0.2448	0.5068	0
ONT.10538.2	lincRNA	32.2529	32.5518	28.097	17.4503	30.908	29.6716	39.9694	38.8551	46.016	36.4707	35.223	38.1473
ONT.10954.12	lincRNA	1.6262	0.8642	1.6724	2.6175	1.2003	3.0504	1.2729	1.0501	0.6135	0.4895	0.5068	0.251
ONT.27566.1	lincRNA	0.271	0	0	0	0.9002	0.5546	3.055	4.4631	6.1355	0.7343	2.2806	2.2587
ONT.26920.1	lincRNA	3.5234	2.8807	3.0104	1.4542	3.3009	4.4369	2.0367	1.5752	1.5339	0.2448	0	0
ONT.5708.5	lincRNA	4.8786	6.3375	2.6759	2.9084	3.901	3.3277	2.0367	2.1003	3.3745	1.9582	1.267	2.5097
ONT.26678.9	lincRNA	4.8786	7.7779	2.0069	3.1992	6.3016	6.378	3.055	4.4631	3.6813	3.182	5.0681	6.2742
ONT.4098.2	lincRNA	0	0	0	0	0	0	3.055	7.0884	8.2829	0	0	0
ONT.6691.6	lincRNA	1.0841	0	0	0	0	0	0	0	0	0	0	0
ONT.32122.1	lincRNA	0	0	0	0	0	0	0	0	0	0	0	0
ONT.50.1	lincRNA	1.0841	0.5761	1.6724	0.2908	0	0.8319	1.2729	2.6253	3.0677	2.9372	3.801	4.2665
ONT.21977.1	lincRNA	0	0	0.3345	0.2908	0	0	1.2729	0.7876	2.761	0	0	0.251
ONT.17841.2	lincRNA	0.271	0.8642	0.3345	0.8725	1.2003	0.5546	2.0367	1.8377	1.2271	1.9582	1.267	2.2587
ONT.34187.1	lincRNA	0	0	0	0	0	0	0	0	0	0.4895	0	0
ONT.3946.3	lincRNA	1.3552	0.5761	1.6724	0	0	0.2773	4.3279	0.7876	1.2271	0	0	0
ONT.2384.1	lincRNA	2.7103	2.8807	2.6759	0.8725	2.4006	2.7731	4.0733	3.1504	3.0677	13.4623	5.8283	12.0465
ONT.6366.4	lincRNA	1.0841	0.8642	0.669	2.0359	1.5004	0.5546	1.5275	0.2625	0.3068	0.2448	0.2534	0.251
ONT.18389.1	lincRNA	0	0	0	0	0	0	0	0	0	0	0	0
ONT.11154.2	lincRNA	0	0	0	0	0.6002	0	0.2546	2.3628	1.2271	0.2448	0.5068	0.251
ONT.12002.1	lincRNA	8.131	9.5063	11.0381	5.8168	8.1021	9.983	14.002	9.7138	11.6574	24.2322	12.9235	13.3013
ONT.25143.3	lincRNA	23.3088	16.9961	13.3795	7.5618	16.5043	12.4787	19.0937	25.7284	26.3825	12.9728	18.7518	15.0581
ONT.9421.18	lincRNA	7.5889	6.3375	4.6828	4.0717	6.9018	6.1007	7.6375	6.8259	11.9641	7.0983	7.0953	10.2897
ONT.13901.1	lincRNA	4.8786	2.0165	2.6759	3.4901	4.2011	1.3865	3.8187	3.938	8.2829	0.4895	0.5068	0
ONT.1328.1	lincRNA	0	0	0	0.5817	0.3001	0.2773	1.0183	0	0.3068	3.182	1.5204	1.2548
ONT.4098.4	lincRNA	0	0	0	0	0	0	0.5092	2.1003	0.9203	0	0	0
ONT.8907.3	lincRNA	0.271	0.5761	0	0.2908	0.3001	1.1092	1.5275	0.2625	1.2271	0.4895	0	0.5019
ONT.28987.1	lincRNA	0.271	0	0	0	0	0	0.2546	0.7876	1.5339	0	0	0.251
ONT.28662.30	lincRNA	3.5234	1.7284	2.6759	2.3267	3.3009	1.9411	6.11	3.938	7.9761	0.7343	3.0408	2.2587
ONT.16823.6	lincRNA	0	0	0	0	0	0	0	0	0	0	0	0
ONT.16413.1	lincRNA	0.271	0.2881	0.669	0	0.6002	0.2773	0	0.7876	0.6135	1.4686	0.7602	0.251
ONT.4955.3	lincRNA	0.271	0	1.0035	0.2908	1.2003	0.5546	1.2729	1.0501	0.6135	0.9791	0	0
ONT.13605.25	lincRNA	0	0	0	0	0.3001	0	0	0	0	0	0	0
ONT.7289.25	lincRNA	4.3365	4.033	5.3518	6.3985	5.4014	5.5461	4.5825	3.938	3.6813	5.8745	4.0544	6.7762
ONT.6876.4	lincRNA	0.271	0	0	0.5817	0.6002	0.5546	0	0.2625	0.3068	0	0.2534	0.251
ONT.535.1	lincRNA	0.271	1.7284	0	0	0	0	0.7637	1.3127	1.2271	3.4268	7.8555	6.7762
ONT.22602.10	lincRNA	10.5703	7.2017	9.7001	5.5259	11.703	5.8234	21.6395	11.0265	11.3506	7.0983	5.5749	4.0155
ONT.15561.2	lincRNA	2.4393	3.7449	2.0069	1.1634	1.8005	2.2184	5.6008	4.7256	5.8287	1.7134	1.0136	0.7529
ONT.2807.2	lincRNA	0.271	0.2881	0	0	0	0.2773	0.5092	0.7876	0.6135	0.4895	1.0136	0.7529
ONT.19650.3	lincRNA	12.1965	10.9466	9.0312	9.8885	10.2026	11.0922	18.0754	16.2771	17.1793	8.0774	11.9099	9.7878
ONT.26772.2	lincRNA	0.271	0.2881	0.669	0.5817	0.9002	1.3865	2.0367	1.0501	2.761	0.4895	0.5068	1.2548
ONT.21167.5	lincRNA	1.0841	0.8642	1.338	3.7809	4.2011	2.4957	1.5275	1.0501	0.3068	0.4895	0	0.5019
ONT.9068.10	lincRNA	6.2338	1.7284	4.3483	6.1076	3.901	3.8823	2.5458	0.7876	3.3745	0.4895	0.7602	0.5019
ONT.28165.15	lincRNA	0.5421	0.5761	0.3345	0.5817	0.9002	0.2773	0.5092	0.2625	0	0.4895	0.2534	0.5019
ONT.15791.1	lincRNA	2.4393	3.1688	5.6863	3.7809	3.901	2.4957	2.0367	3.4129	4.6016	0.4895	0.5068	1.0039
ONT.16971.1	lincRNA	0	0	0	0.2908	0.3001	0	0	0.7876	0.3068	0	0	0
ONT.26678.6	lincRNA	1.3552	1.4403	0.669	0.8725	1.5004	1.1092	1.0183	0.2625	0.3068	0.4895	0.2534	0.7529
ONT.17725.4	lincRNA	0.5421	1.1523	0	2.3267	0.3001	0.2773	0.7637	1.3127	1.2271	1.4686	1.267	0.251
ONT.12543.3	lincRNA	0	0	0	0	0	0	0	0	0	0	0	0
ONT.419.2	lincRNA	0.5421	1.1523	0.3345	0.8725	2.4006	0.5546	0.2546	0	0.3068	0.4895	0.2534	0
ONT.11038.6	lincRNA	5.6917	6.0494	5.3518	5.2351	3.901	7.7645	6.6191	3.1504	7.6693	2.2029	2.534	2.0078
ONT.7289.6	lincRNA	0.8131	0.8642	1.338	1.745	0.6002	0.2773	1.2729	0.7876	1.8406	0.2448	0.7602	0
ONT.462.4	lincRNA	8.9441	9.2182	9.7001	7.8526	13.8036	7.7645	5.8554	6.5634	7.9761	9.3013	14.1906	11.5446
ONT.23980.1	lincRNA	8.131	5.7614	8.0277	5.5259	11.1029	7.4872	6.11	6.5634	7.0558	5.3849	4.0544	5.0194
ONT.9545.8	lincRNA	0.271	0	0.3345	0	0.6002	0.2773	1.2729	0.5251	0.6135	0	0.2534	0.251
ONT.2094.1	lincRNA	5.1496	5.1852	6.3553	6.1076	5.7015	5.8234	6.8737	3.938	1.8406	3.6715	1.267	1.2548
ONT.16449.3	lincRNA	2.4393	1.4403	1.338	2.0359	1.8005	1.1092	0.7637	0.7876	0.9203	2.4477	0.7602	3.5136
ONT.5887.3	lincRNA	0.5421	0.8642	0.669	0.8725	0	0.5546	1.7821	0.5251	0.6135	0.2448	0	0
ONT.6482.6	lincRNA	7.86	5.7614	5.3518	6.1076	9.3024	6.378	2.8004	2.3628	2.1474	2.9372	2.534	3.5136
ONT.24348.1	lincRNA	0.271	1.1523	0.669	0.2908	0.3001	0.8319	0.2546	0.2625	0.6135	2.2029	1.267	0.5019
ONT.21167.1	lincRNA	7.0469	5.4733	6.3553	5.2351	5.1013	9.7057	0.7637	1.3127	2.761	5.1402	2.534	3.0116
ONT.21142.3	lincRNA	2.9814	1.4403	1.0035	3.4901	3.6009	1.1092	1.7821	3.938	4.6016	0.9791	1.7738	1.7568
ONT.19591.3	lincRNA	2.9814	3.7449	3.6794	1.1634	4.8012	4.1596	4.0733	2.6253	4.6016	2.6925	2.534	2.2587
ONT.18082.20	lincRNA	14.0937	12.9631	13.045	6.6893	12.0031	10.5376	10.947	6.0383	6.749	4.8954	4.3078	5.5213
ONT.13700.2	lincRNA	7.0469	6.6256	5.3518	2.9084	6.0015	4.7142	7.1283	3.6755	3.3745	1.2238	2.7874	2.2587
ONT.4822.1	lincRNA	0	0	0	0	0	0	0.5092	0.5251	3.6813	0	0	0
ONT.5821.1	lincRNA	0.271	1.1523	2.0069	0.5817	0.9002	0.8319	2.0367	0.5251	0.6135	0.7343	1.267	0.7529
ONT.17282.6	lincRNA	0	0	0	0	0	0	0	0	0	0	0	0
ONT.25383.8	lincRNA	15.7199	14.4035	22.4107	19.1954	27.307	19.4114	7.6375	6.0383	11.9641	10.0356	10.1361	9.5368
ONT.7560.15	lincRNA	0	0	0	0.2908	0.3001	0	0	0	0	0	0	0
ONT.11658.4	lincRNA	0.5421	0	0.3345	0.5817	2.7007	1.3865	0.7637	2.6253	2.4542	2.9372	3.0408	1.2548
ONT.30694.7	lincRNA	1.0841	1.7284	1.0035	0.8725	0.9002	1.3865	3.3096	4.9882	3.3745	0.2448	1.5204	1.0039
ONT.1328.8	lincRNA	0	0	0	0	0	0	0	0.2625	0	0	0	0.251
ONT.18948.4	lincRNA	0.271	0	0	0	0	0	0.2546	0.5251	0	0	0	0
ONT.11335.2	lincRNA	0	0.2881	0.3345	0	0.3001	0	0	0	0	0	0	0
ONT.22197.2	lincRNA	0	0	0.3345	0.2908	0.3001	0.2773	0.2546	0.2625	0.9203	1.9582	145.707	79.8081
ONT.2411.2	lincRNA	8.402	15.8438	11.3726	12.7969	14.1036	9.7057	11.2016	13.9143	13.498	7.5879	5.0681	6.0233
ONT.17556.2	lincRNA	0	0	0	0	0	0	0	0	0	0	0	0
ONT.16823.10	lincRNA	0.8131	1.7284	1.0035	0.2908	0.3001	0.8319	1.7821	0.5251	0	2.2029	1.5204	0.7529
ONT.12313.2	lincRNA	0	0	0	0	0	0	0.5092	0	0	0	0	0.251
ONT.10753.2	lincRNA	0	0	0	0	0	0	6.6191	16.0146	25.7689	0	0	0
ONT.23980.11	lincRNA	2.4393	2.0165	4.6828	2.3267	5.7015	4.7142	1.0183	0.7876	3.6813	1.7134	1.7738	2.0078
ONT.20041.1	lincRNA	0	0	0.669	0.2908	0.3001	0	1.0183	0.2625	0.6135	5.1402	2.534	1.2548
ONT.16457.3	lincRNA	6.7758	6.0494	5.3518	3.4901	5.4014	5.5461	12.7291	12.3391	12.8845	4.8954	6.5885	3.5136
ONT.32288.3	lincRNA	0	0	0	0	0	0	0	0	0	0	0	0
ONT.33047.1	lincRNA	1.6262	1.4403	1.6724	1.4542	3.6009	1.6638	1.5275	1.0501	0.9203	2.2029	9.3759	6.2742
ONT.22110.4	lincRNA	0.8131	4.321	2.6759	2.9084	3.0008	3.8823	3.5642	1.3127	2.4542	1.7134	0.7602	3.2626
ONT.12654.1	lincRNA	7.3179	6.6256	9.7001	3.1992	10.2026	5.2688	10.6925	9.7138	7.6693	6.364	3.5476	3.7645
ONT.18404.5	lincRNA	0	0	0.3345	0.2908	0	0.2773	0.2546	0	0.3068	0	0	0
ONT.27533.3	lincRNA	0	0	0	0	0	0	0	0	0	0	0	0
ONT.9068.7	lincRNA	0	0	0	0.5817	0.3001	0.2773	0	0	0	0	0	0
ONT.10122.1	lincRNA	0	0	0	0	0	0	0.2546	0.2625	0	0	0.2534	0.251
ONT.10295.2	lincRNA	0.5421	0	0	0.5817	0.9002	0	3.055	0.7876	1.2271	0.9791	0.5068	0.251
ONT.25652.1	lincRNA	0	0	0	0	0	0	0	0	0	3.9163	3.0408	11.2936
ONT.12688.4	lincRNA	0	0	0	0	0	0	0	0	0	3.9163	7.8555	5.2703
ONT.11198.5	lincRNA	0	0	0	0	0	0	0	0	0	0	0	0
ONT.23762.11	lincRNA	2.9814	2.5926	3.0104	2.6175	2.4006	1.3865	6.11	4.2006	2.761	2.2029	2.2806	2.7607
ONT.32109.1	lincRNA	0	0	0	0.2908	0	0.2773	0.5092	0.7876	0	0	0	0
ONT.2095.1	lincRNA	2.1683	2.8807	1.338	1.4542	2.1005	1.1092	1.0183	2.1003	1.8406	3.9163	6.3351	9.2858
ONT.5219.3	lincRNA	0	0	1.0035	0.2908	0	0	0.7637	0	1.2271	0.7343	0.2534	0.5019
ONT.17282.14	lincRNA	0	0	0	0	0	0	0	0	0	0	0	0
ONT.1328.2	lincRNA	0	0	0	0.5817	1.2003	0.8319	0.7637	1.3127	0.9203	6.364	8.6157	8.031
ONT.25302.8	lincRNA	3.7945	3.7449	8.6967	5.5259	8.4022	4.9915	8.4012	4.7256	4.9084	4.1611	4.3078	3.5136
ONT.17843.1	lincRNA	3.2524	4.6091	5.3518	2.3267	4.5012	4.9915	5.3462	6.5634	10.7371	5.8745	7.3487	6.0233
ONT.7560.9	lincRNA	6.7758	6.3375	7.6932	5.5259	7.5019	7.7645	10.947	10.5014	11.0438	3.9163	4.5612	2.7607
ONT.2020.12	lincRNA	0	0	0	0.2908	0	0	0	0.2625	0	12.4833	8.3623	11.2936
ONT.2878.10	lincRNA	0	0	0	0	0	0	0	0	0	0	0	0.251
ONT.327.8	lincRNA	0	0.2881	0	0	0	0	0	0	0	0	0	0
ONT.11923.5	lincRNA	8.131	12.675	11.0381	8.7252	11.4029	11.6468	7.6375	8.6636	6.749	16.1548	10.3895	12.5484
ONT.2963.1	lincRNA	0	0	0	0	0	0	0	0	0	0	0	0
ONT.12924.2	lincRNA	0	0.2881	0	0.2908	0	0	0.2546	0	0	1.2238	2.0272	2.5097
ONT.9620.9	lincRNA	0.5421	0.2881	0	0.5817	0	0.2773	0.2546	0.2625	0.6135	0.7343	0	0.251
ONT.16457.1	lincRNA	0.8131	0.8642	3.0104	1.745	2.1005	2.4957	1.0183	1.3127	1.2271	0.2448	0	0.5019
ONT.11073.1	lincRNA	1.8972	2.3046	1.0035	1.4542	2.1005	1.6638	0.2546	1.3127	0.9203	1.4686	0.2534	0.5019
ONT.32177.1	lincRNA	12.7385	9.5063	5.6863	3.7809	12.3032	5.2688	15.0204	16.5397	27.9163	0.2448	3.0408	2.5097
ONT.33495.1	lincRNA	0.5421	0	0.3345	0	0.6002	0.2773	0.7637	0.5251	1.2271	0.2448	2.2806	0
ONT.33931.27	lincRNA	3.7945	4.033	6.6898	5.2351	3.0008	4.1596	0.7637	0.7876	1.5339	4.8954	3.5476	4.0155
ONT.19975.5	lincRNA	0	0	0	0	0	0	0	0	0	0.2448	0.2534	0
ONT.9779.1	lincRNA	3.2524	4.6091	5.6863	4.0717	3.3009	5.2688	6.11	6.3008	5.8287	3.9163	1.7738	4.0155
ONT.7914.2	lincRNA	3.2524	1.7284	3.0104	4.9443	1.8005	2.4957	0.7637	1.5752	2.4542	1.9582	0.7602	1.0039
ONT.23145.2	lincRNA	0.271	0.2881	0.669	0.2908	0.6002	0	0.5092	0	0.6135	0.4895	0.2534	0.5019
ONT.19974.11	lincRNA	0.5421	0.8642	0.669	0.8725	0.3001	1.1092	1.5275	0	2.4542	0.2448	0	1.5058
ONT.6546.5	lincRNA	2.1683	2.5926	2.6759	0.5817	1.2003	1.6638	1.5275	1.0501	0.6135	4.4059	4.5612	2.7607
ONT.19545.9	lincRNA	0.271	2.3046	0.669	0.8725	2.1005	0.8319	1.5275	2.6253	2.1474	1.2238	1.5204	1.5058
ONT.18151.1	lincRNA	0.8131	0.8642	2.0069	0.5817	2.7007	0.8319	0.5092	0.7876	0.9203	0.2448	0	0.251
ONT.4157.2	lincRNA	0.8131	0.5761	0.669	0.2908	0	0.2773	2.0367	1.3127	0.6135	5.1402	2.7874	3.0116
ONT.33047.2	lincRNA	1.8972	3.1688	2.3414	2.3267	5.1013	1.6638	2.0367	1.8377	4.6016	3.4268	10.8963	7.0271
ONT.4787.2	lincRNA	1.3552	2.3046	5.0173	0.2908	2.1005	0	1.0183	1.5752	1.5339	1.9582	5.0681	4.5174
ONT.22979.3	lincRNA	11.6544	8.0659	5.3518	8.1435	13.8036	7.2099	7.6375	7.6135	15.0319	9.0565	16.978	7.78
ONT.21920.1	lincRNA	1.3552	0.2881	1.338	0.8725	0	0.8319	0.5092	0	0	0.4895	0.2534	0.7529
ONT.10904.5	lincRNA	0	0	1.0035	0.2908	0.9002	0.2773	1.0183	0.2625	0.3068	0	0	0
ONT.2955.10	lincRNA	0.271	0	0.3345	0	0	0	0.2546	0	0.3068	0	0	0.251
ONT.4926.2	lincRNA	0.8131	0.5761	3.0104	2.0359	0.6002	0.5546	0.5092	0.7876	0	0.4895	1.267	1.5058
ONT.33953.1	lincRNA	0	0	0	0	0	0	0	0	0	12.2385	0	0.251
ONT.16425.1	lincRNA	0.8131	3.7449	2.0069	2.0359	0.3001	0	1.2729	0.5251	0.9203	1.9582	1.7738	1.5058
ONT.30063.1	lincRNA	22.4957	21.8932	17.0589	15.7053	25.5066	11.6468	38.6965	50.4066	63.8088	45.2824	58.7894	73.5339
ONT.18150.7	lincRNA	1.3552	1.1523	0.3345	0	0.3001	0.5546	0.7637	1.0501	0.6135	0.7343	1.5204	0.7529
ONT.20729.4	lincRNA	0.271	0.5761	0.3345	1.1634	0.9002	0	0.7637	0.5251	1.2271	0.4895	0.2534	0.251
ONT.11657.1	lincRNA	0	0	0	0	0	0	0	0	0	0	0.5068	0
ONT.2286.5	lincRNA	2.7103	0.8642	0	1.4542	1.8005	2.4957	2.0367	1.3127	2.4542	0.7343	1.5204	0.251
ONT.5708.1	lincRNA	23.5799	30.5353	22.7452	22.6854	36.6094	22.739	39.2057	32.2918	42.3347	27.1695	32.1821	32.124
ONT.28662.27	lincRNA	3.7945	2.3046	1.6724	2.9084	1.5004	1.6638	6.3646	3.938	4.9084	1.4686	1.0136	1.0039
ONT.11038.3	lincRNA	0	0	0	0	0	0	0	0	0	0	0	0
ONT.16788.8	lincRNA	3.5234	5.1852	2.6759	2.0359	2.4006	3.0504	2.0367	1.5752	2.761	3.4268	2.2806	1.5058
ONT.29492.6	lincRNA	0.5421	0.2881	0.669	0.2908	0	0	0	0	0.3068	0	0.2534	0
ONT.20989.1	lincRNA	4.8786	5.1852	2.0069	3.1992	3.901	1.3865	2.0367	2.8879	4.9084	2.2029	1.5204	1.7568
ONT.16563.1	lincRNA	1.3552	0.8642	2.0069	0.8725	2.1005	1.1092	1.2729	0.7876	0.9203	0.2448	2.0272	0
ONT.25582.2	lincRNA	1.6262	0.8642	0.3345	0.5817	1.2003	0.5546	0.7637	0.7876	0.3068	0.7343	0.2534	0.7529
ONT.31734.1	lincRNA	0	0	0	0	0	0	0.2546	0.7876	0	3.4268	4.3078	1.0039
ONT.28396.3	lincRNA	0.271	0	0	0	0	0	0.2546	0	0	0	0	0.251
ONT.22427.1	lincRNA	0	0	0.3345	0.5817	0.3001	0	0.7637	0.2625	0.3068	0	0	0.251
ONT.21502.55	lincRNA	0	0	0	0	0	0	0	0	0	0	0	0
ONT.9146.4	lincRNA	1.0841	0.5761	0.669	0.8725	1.5004	0.8319	1.5275	1.0501	0.3068	0.4895	0.7602	1.0039
ONT.27858.1	lincRNA	0	0.2881	0.3345	0	0	0	0	0	0	0.7343	0.7602	2.5097
ONT.18318.2	lincRNA	2.1683	2.0165	2.3414	1.1634	3.3009	3.8823	0.7637	0.2625	1.8406	1.4686	1.7738	2.0078
ONT.8468.5	lincRNA	0	0	0	0	0	0	0	0	0	0	0	0
ONT.12359.14	lincRNA	0	0	0	0.5817	1.2003	1.1092	0.5092	0	0	0	0.5068	0
ONT.19892.20	lincRNA	8.402	5.4733	8.0277	7.5618	8.1021	5.8234	11.2016	4.9882	11.6574	10.5251	10.3895	14.5562
ONT.32956.7	lincRNA	0.5421	1.1523	1.338	0.2908	0.6002	0.8319	1.0183	1.5752	1.2271	0.9791	0.5068	0.5019
ONT.33776.4	lincRNA	1.3552	0.2881	4.6828	1.4542	2.4006	3.605	7.1283	7.6135	7.9761	7.0983	7.8555	4.7684
ONT.20560.1	lincRNA	0	0	0.3345	0	0	0	0	0.2625	0.3068	0.2448	0	0
ONT.32849.2	lincRNA	0	0	0	0	0.9002	0	0	0.5251	0.6135	0	0	0
ONT.23599.2	lincRNA	1.0841	1.4403	0.669	0.2908	0.6002	0.2773	1.2729	2.1003	1.2271	0.7343	1.0136	0.7529
ONT.813.1	lincRNA	4.0655	5.4733	4.6828	7.5618	6.0015	8.0418	3.055	2.3628	1.5339	3.182	3.801	1.0039
ONT.16823.2	lincRNA	1.3552	2.0165	0.669	0.2908	1.2003	0.2773	1.5275	4.9882	3.3745	2.6925	3.2942	4.2665
ONT.12117.11	lincRNA	0	0.8642	0	0.2908	0.6002	0.2773	0.5092	0.2625	0	0	0.2534	0
ONT.10811.1	lincRNA	3.2524	3.4568	4.6828	3.1992	6.6017	3.3277	8.1466	4.9882	8.5896	6.1192	6.8419	7.78
ONT.27563.21	lincRNA	0	0.5761	0	0.5817	0.6002	0.5546	0.2546	0.2625	0	0.7343	0	0
ONT.26858.3	lincRNA	0.271	0	0	0	0	0.8319	1.2729	1.5752	0.3068	0.7343	1.267	1.2548
ONT.27887.2	lincRNA	0.271	0	0	0	0.6002	0	0.2546	0.7876	0.3068	0.4895	0	0
ONT.26997.5	lincRNA	8.6731	8.9301	7.6932	7.271	7.802	7.2099	10.6925	8.1386	15.9522	5.8745	8.6157	5.2703
ONT.29572.3	lincRNA	0	0	0	0	0	0.2773	0	0	0	0	0	0
ONT.9618.3	lincRNA	3.2524	1.1523	2.3414	2.0359	3.6009	4.1596	0.5092	0	0.6135	1.4686	1.267	0
ONT.1277.8	lincRNA	3.7945	3.7449	4.6828	5.5259	6.9018	4.1596	1.7821	1.3127	1.2271	1.4686	2.534	0.7529
ONT.26323.1	lincRNA	0	0	0	0	0	0	0	0	0	0.7343	2.0272	0.251
ONT.28662.25	lincRNA	0.8131	1.7284	0.669	0.5817	0.3001	0.5546	1.2729	0.5251	2.4542	0.4895	0.2534	0
ONT.15738.1	lincRNA	0	0	0	0	0	0	0.2546	0.2625	0.3068	5.3849	5.5749	13.0504
ONT.1310.1	lincRNA	6.5048	5.1852	3.6794	2.3267	3.6009	3.3277	4.8371	2.3628	4.6016	2.4477	0.5068	3.2626
ONT.4808.3	lincRNA	0	0	0	0	0	0	0.2546	0	0	0	0	0
ONT.29572.4	lincRNA	0	0	0	0	0	0	0	0	0	0	0	0.251
ONT.18220.5	lincRNA	1.8972	1.1523	1.338	1.4542	3.0008	1.1092	2.2912	2.8879	2.1474	2.2029	3.2942	2.0078
ONT.17282.4	lincRNA	0.8131	0	0	0	0.6002	0	0.2546	0.5251	0	0	0	0
ONT.947.1	lincRNA	0.8131	2.0165	1.6724	1.4542	0.3001	0.8319	9.9287	8.1386	15.0319	8.8117	14.6974	10.5407
ONT.9551.2	lincRNA	0	0	1.0035	0	0.3001	0	1.0183	2.8879	3.6813	3.182	5.0681	3.5136
ONT.4787.8	lincRNA	1.3552	2.0165	3.0104	0	0.6002	0	0.7637	1.5752	0.6135	0.4895	0.7602	1.0039
ONT.29666.1	lincRNA	0	0	0	0	0	0	0	0	0	0	10.6429	3.2626
ONT.12458.2	lincRNA	0.5421	1.7284	0.669	0.5817	1.2003	1.9411	0.7637	1.0501	0.9203	0.9791	0.2534	0.251
ONT.12909.1	lincRNA	2.4393	2.0165	2.3414	1.4542	2.1005	0.5546	1.5275	2.1003	3.988	1.4686	1.5204	2.7607
ONT.7560.11	lincRNA	0	0	0	0	0	0.2773	0	0	0	0.2448	0	0
ONT.14940.1	lincRNA	0.271	1.1523	0.669	2.3267	2.7007	1.9411	0.2546	0	1.5339	0.4895	0.7602	0.251
ONT.20522.18	lincRNA	0	0.5761	0	0	0	0.2773	0	0	0.6135	0.2448	0	0
ONT.4624.2	lincRNA	1.3552	1.1523	0.3345	0.5817	1.8005	0.2773	3.3096	1.3127	2.1474	0.9791	0.2534	0
ONT.22979.5	lincRNA	3.2524	2.5926	2.0069	1.1634	1.2003	1.3865	3.8187	3.938	7.0558	3.4268	4.5612	5.0194
ONT.17881.18	lincRNA	1.3552	1.1523	1.0035	0.8725	0.6002	1.1092	1.0183	0.5251	0.6135	0	0	0.5019
ONT.29172.3	lincRNA	0	0	0	0	0	0	0	0	0	0	0	0
ONT.19901.15	lincRNA	0	0	0	0	0	0	0	0	0	2.6925	2.2806	5.5213
ONT.29473.1	lincRNA	1.0841	2.3046	1.338	1.4542	2.1005	2.7731	1.0183	1.0501	0.9203	0.4895	3.0408	4.5174
ONT.17282.2	lincRNA	6.2338	6.3375	3.6794	3.7809	5.1013	3.0504	3.055	3.1504	3.3745	2.9372	2.2806	2.2587
ONT.7729.2	lincRNA	55.8328	68.2724	119.747	70.0921	115.53	83.7461	52.444	34.392	42.3347	31.5753	23.5665	23.842
ONT.2286.2	lincRNA	0	0	0.3345	0	0	0.2773	0	0.5251	0.6135	0	0.2534	0.251
ONT.9719.1	lincRNA	0	0	0	0	0	0	0	0	0	0	0.2534	0
ONT.16088.3	lincRNA	0	0	0	0	0	0	0.5092	1.5752	2.4542	0	0	0
ONT.7011.6	lincRNA	0.8131	0	1.0035	0.2908	0	0.8319	0.2546	0.5251	0	0.2448	0	0.251
ONT.3830.1	lincRNA	0.5421	0	0.669	0.2908	0	0	0	0	0.6135	0.4895	0.5068	0.7529
ONT.25383.1	lincRNA	36.3184	18.4364	38.4661	42.1716	68.4177	42.705	16.8024	11.289	22.3944	19.3368	18.245	17.3168
ONT.15796.5	lincRNA	0	0	0	0	0	0	0	0	0	0	0	0
ONT.18150.4	lincRNA	0.8131	0.8642	1.6724	0.8725	2.7007	1.9411	1.0183	1.8377	0.6135	1.4686	1.5204	2.0078
ONT.17985.5	lincRNA	0.5421	0.5761	0	0	0	0.2773	2.5458	2.3628	1.5339	1.9582	5.3215	6.7762
ONT.1478.1	lincRNA	0.8131	0.8642	2.0069	0.5817	0.3001	0.8319	0.7637	0.2625	1.5339	0.2448	2.2806	0.7529
ONT.7560.7	lincRNA	0	0.2881	0	0	0	0.2773	0	0.2625	0	0.2448	0	0
ONT.12002.6	lincRNA	0.5421	0.2881	0.669	0	0.6002	0.2773	0.5092	0.5251	0.9203	0.2448	1.0136	0.251
ONT.33944.1	lincRNA	1.8972	0.2881	1.0035	1.745	0.6002	0.2773	0.2546	0.7876	0.3068	0.7343	0	0.251
ONT.20754.6	lincRNA	1.6262	1.4403	2.3414	1.4542	2.1005	1.9411	1.2729	0.7876	2.1474	2.6925	3.0408	1.0039
ONT.6482.10	lincRNA	0.5421	0.2881	0.3345	0.2908	0.9002	0	0.2546	0	0.6135	0	0	0
ONT.5570.9	lincRNA	0	0	0	0.2908	0	0	0	0	0	0	0	0
ONT.20852.6	lincRNA	2.1683	3.4568	1.0035	0.8725	0.9002	1.1092	2.2912	1.3127	3.0677	1.7134	1.7738	2.2587
ONT.32169.14	lincRNA	0.271	0.2881	0.3345	0	0	0.2773	0	0	1.2271	0	0	0.251
ONT.9618.7	lincRNA	0.8131	0	1.0035	0	0	0	0	0	0	0.4895	0.5068	0
ONT.33169.5	lincRNA	0	0	0	0.2908	0	0	0	0	0	0.2448	0	0.251
ONT.21011.3	lincRNA	1.8972	2.3046	1.338	3.1992	1.5004	1.3865	2.2912	2.3628	7.3626	1.2238	2.7874	3.7645
ONT.2807.4	lincRNA	0	0	0	0	0	0	0	0.2625	0.3068	0	0	0
ONT.31395.1	lincRNA	0.5421	0.5761	2.0069	1.4542	1.2003	2.2184	1.5275	2.1003	1.8406	0.7343	0.2534	0.251
ONT.21021.1	lincRNA	0	0.5761	0.669	0.5817	1.8005	0.8319	3.5642	4.2006	9.51	13.7071	18.7518	19.0736
ONT.8889.11	lincRNA	4.8786	1.4403	5.6863	2.0359	4.5012	3.0504	6.6191	2.3628	3.3745	0.7343	0	0
ONT.26238.9	lincRNA	1.6262	2.5926	2.3414	3.4901	3.3009	3.605	2.5458	4.4631	4.2948	2.2029	1.7738	2.2587
ONT.14606.3	lincRNA	1.8972	2.8807	4.3483	4.0717	4.8012	3.0504	6.11	5.2507	4.9084	17.6234	6.3351	9.0349
ONT.10173.1	lincRNA	0	0	0	0	0	0.2773	0.7637	1.0501	0.9203	0	0	0
ONT.7289.10	lincRNA	1.6262	0.2881	2.6759	2.0359	1.2003	2.2184	0.7637	0.5251	1.2271	1.4686	0.2534	0.7529
ONT.3280.2	lincRNA	0.271	0	0	0	0	0.2773	0	0.2625	0.3068	0	0	0
ONT.33429.1	lincRNA	11.3834	8.354	9.0312	4.9443	9.6025	6.9326	9.6741	6.8259	15.9522	2.4477	4.3078	4.0155
ONT.25383.10	lincRNA	4.0655	1.1523	6.0208	4.0717	4.8012	4.4369	2.2912	1.0501	2.1474	1.4686	2.2806	2.7607
ONT.28396.1	lincRNA	0	0	0	0	0	0	0	0	0	0	0	0
ONT.28396.14	lincRNA	0	0	0	0	0	0	0	0	0	0	0	0
ONT.12524.4	lincRNA	2.7103	3.4568	5.0173	2.3267	5.7015	2.7731	1.0183	2.1003	4.2948	0	0.2534	0.251
ONT.8028.3	lincRNA	1.0841	1.7284	1.338	2.3267	1.2003	2.7731	1.0183	0.2625	0.6135	1.2238	0.7602	0.7529
ONT.11559.26	lincRNA	1.3552	1.7284	2.3414	0.5817	1.2003	1.1092	2.2912	0.5251	1.2271	4.4059	0.7602	3.2626
ONT.4559.1	lincRNA	0.271	0.5761	0.3345	0	0.3001	0	0.2546	0	0.3068	0	0	0
ONT.19650.1	lincRNA	8.6731	8.6421	4.6828	6.6893	5.4014	6.1007	6.8737	11.5515	12.2709	9.546	8.8691	7.78
ONT.2286.1	lincRNA	0.5421	0	0.3345	0	0.3001	0	0.5092	0.7876	0	0.4895	0	0.251
ONT.4788.6	lincRNA	0	0.5761	1.0035	0	0	0	0	0	0	0	0	0.5019
ONT.21011.4	lincRNA	0.5421	0.2881	0.3345	1.1634	0.3001	0.5546	0.2546	0	0.9203	0	0	0.7529
ONT.29685.9	lincRNA	0	0	0	0	0	0	0	0	0	0	0	0
ONT.11923.7	lincRNA	28.7295	29.6711	18.7313	16.287	17.4045	19.966	18.0754	23.3656	26.996	47.7301	34.4628	47.6841
ONT.4163.2	lincRNA	0.271	0.2881	1.6724	2.0359	0.3001	0.2773	0.7637	1.3127	0.6135	0.4895	1.0136	0.251
ONT.27080.2	lincRNA	7.0469	7.2017	7.0242	8.1435	8.1021	9.983	5.3462	2.8879	5.8287	1.4686	1.267	1.5058
ONT.2955.6	lincRNA	1.6262	3.4568	1.338	0.5817	1.8005	2.7731	2.0367	0.5251	1.8406	0.9791	0.7602	0.7529
ONT.3465.1	lincRNA	3.7945	2.8807	4.0139	2.9084	7.2019	3.605	5.3462	2.1003	5.2151	6.8536	3.2942	19.3246
ONT.26909.2	lincRNA	0	0	0	0	0	0	0.2546	0.2625	0	1.9582	0	2.5097
ONT.12003.21	lincRNA	0.8131	1.1523	3.0104	0.8725	0.9002	0.8319	2.5458	2.3628	3.3745	0.7343	1.0136	0.7529
ONT.5279.27	lincRNA	2.1683	2.0165	3.0104	0.2908	0.9002	1.9411	1.5275	0.5251	1.2271	0.2448	1.0136	0.251
ONT.11198.4	lincRNA	5.9627	3.1688	2.0069	1.4542	3.6009	1.3865	2.0367	1.8377	0.9203	1.2238	0.5068	0.7529
ONT.5160.1	lincRNA	0	0	0	0	0	0	0	0	0	1.7134	0.5068	0.5019
ONT.3696.2	lincRNA	3.5234	2.3046	1.6724	2.6175	1.8005	0.5546	1.7821	1.5752	3.6813	5.8745	1.267	3.2626
ONT.5788.6	lincRNA	0.8131	1.1523	1.6724	0.5817	1.5004	0.2773	0.2546	0.2625	0.3068	0	0.5068	0.5019
ONT.11559.11	lincRNA	1.6262	1.1523	2.3414	1.745	2.1005	1.9411	0.5092	2.1003	1.5339	2.4477	1.0136	2.7607
ONT.29654.1	lincRNA	0.271	0	0	0	0.3001	0	0.2546	0	0	1.4686	2.2806	0.251
ONT.15204.7	lincRNA	0.271	0.2881	0.3345	0.2908	0	0	0.5092	0.7876	0.9203	0.7343	0.2534	1.0039
ONT.11256.3	lincRNA	1.0841	0.2881	1.338	0	0.6002	0.8319	0.5092	1.5752	0.6135	1.2238	1.0136	2.0078
ONT.16818.7	lincRNA	1.8972	1.4403	3.6794	0.5817	0.6002	0.2773	1.2729	1.3127	1.2271	0.7343	1.5204	1.0039
ONT.26588.3	lincRNA	0	0	0	0	0	0	1.0183	4.4631	7.6693	0	0	0
ONT.12359.11	lincRNA	3.2524	1.7284	3.6794	6.9801	4.2011	3.0504	1.2729	2.3628	1.2271	1.9582	1.267	0.5019
ONT.2704.9	lincRNA	0	0	0	0	0	0.2773	0	0	0	0	0.5068	0.251
ONT.27757.9	lincRNA	0	0	0	0	0	0	0	0	0	4.8954	2.534	7.0271
ONT.33780.1	lincRNA	3.5234	5.1852	3.6794	2.0359	0.6002	1.1092	3.3096	1.0501	2.4542	0.2448	0.5068	0
ONT.2286.9	lincRNA	5.1496	5.1852	6.0208	5.5259	3.6009	4.4369	2.2912	0.7876	1.8406	1.4686	2.0272	1.0039
ONT.17012.4	lincRNA	0	0	0	0	0	0	0	0	0	0.2448	0	0
ONT.8455.2	lincRNA	3.2524	5.4733	4.0139	2.6175	7.2019	3.3277	2.2912	0.7876	2.4542	1.4686	0	1.0039
ONT.19892.13	lincRNA	10.0282	5.7614	7.0242	6.6893	14.4037	10.8149	18.0754	9.4512	34.0518	46.7511	58.7894	62.9932
ONT.25582.1	lincRNA	2.9814	0.2881	1.338	1.1634	1.5004	1.1092	0.5092	0	1.5339	0.7343	1.267	0.5019
ONT.12336.1	lincRNA	0.271	0.2881	0	0.2908	0.3001	0	0	0	0	0.9791	0.2534	0.5019
ONT.641.5	lincRNA	0	0	0	0	0	0.2773	0	0	0	0	0.2534	0.251
ONT.8889.5	lincRNA	1.3552	1.4403	0.669	1.1634	0.9002	2.2184	6.3646	2.8879	3.6813	2.4477	1.5204	4.0155
ONT.198.4	lincRNA	0	0	0.3345	0.8725	0.6002	0.5546	0.7637	0.7876	1.2271	2.2029	1.267	1.0039
ONT.8524.1	lincRNA	1.0841	0.8642	1.0035	0.8725	0.6002	0.2773	3.055	2.6253	4.6016	1.2238	2.2806	3.7645
ONT.32347.5	lincRNA	3.2524	1.7284	1.0035	2.0359	2.1005	3.0504	1.0183	1.5752	1.5339	2.2029	0.7602	1.0039
ONT.24299.1	lincRNA	0.5421	0.8642	0	0.8725	0.6002	0.2773	0.5092	0.7876	0.9203	0.2448	0.7602	0.251
ONT.28442.1	lincRNA	0	0	0.3345	0	0	0	0.2546	0	0	0.2448	0	0
ONT.27887.10	lincRNA	1.0841	0.8642	3.0104	0.8725	0.9002	1.1092	0.7637	0.2625	0	0.4895	0.2534	0.7529
ONT.17154.3	lincRNA	0	0	0	0	0	0	0	0.2625	0	0.2448	0	0
ONT.7289.13	lincRNA	0.5421	0.2881	1.0035	2.6175	2.1005	1.6638	0.5092	0.5251	0.6135	0.9791	0.7602	0.251
ONT.31108.2	lincRNA	0	0	0.3345	0.5817	0.9002	0	1.5275	0.5251	0.9203	0.9791	0.5068	0
ONT.6440.1	lincRNA	6.5048	8.354	10.7036	6.1076	6.6017	5.8234	6.3646	5.2507	3.0677	4.1611	3.0408	5.2703
ONT.33113.2	lincRNA	0.271	0	0.3345	0.2908	2.1005	0.2773	3.8187	4.9882	2.761	0	3.5476	1.2548
ONT.31138.4	lincRNA	1.6262	1.7284	1.6724	1.745	3.3009	1.3865	2.2912	0.2625	0.9203	0.9791	1.0136	0.7529
ONT.3335.2	lincRNA	0	0	0	0	0	0	2.8004	1.5752	2.4542	0	0	0
ONT.18151.21	lincRNA	1.6262	1.1523	0.669	0.2908	1.2003	0.8319	0.7637	0.5251	0	0.7343	0.7602	0.7529
ONT.22989.2	lincRNA	0.5421	0.2881	0	0.5817	0.3001	0.5546	0.2546	0.5251	0.9203	1.2238	0.5068	0
ONT.9068.21	lincRNA	2.4393	2.0165	3.3449	3.1992	2.7007	4.4369	2.5458	1.0501	0.9203	1.4686	0.2534	0.5019
ONT.26858.4	lincRNA	5.9627	5.7614	5.0173	3.4901	5.7015	4.9915	7.6375	7.351	13.1912	6.1192	9.1225	9.5368
ONT.7011.1	lincRNA	0	0	0	0	0	0	0	0	0	0	0	0
ONT.12421.3	lincRNA	7.0469	5.4733	5.0173	3.1992	3.6009	4.7142	3.5642	1.3127	3.3745	3.6715	3.2942	3.0116
ONT.5030.1	lincRNA	0	0	0	0	0	0	0	0	0	0	9.1225	2.7607
ONT.9205.6	lincRNA	0	0.2881	0	0.2908	0	0	0.2546	0	0	0	0	0
ONT.19704.11	lincRNA	0.271	0	0.3345	0	0.3001	0.2773	1.0183	1.8377	2.1474	1.4686	2.0272	2.2587
ONT.6454.12	lincRNA	0.271	0.5761	1.0035	0.2908	0.3001	0.5546	0.7637	0	0	0	0	0
ONT.34055.2	lincRNA	0	0	0	0	0	0	0	0	0	1.4686	3.801	1.0039
ONT.31365.2	lincRNA	1.8972	1.7284	1.338	2.6175	0.6002	3.8823	0.7637	1.0501	1.8406	0.4895	0	0.251
ONT.11203.17	lincRNA	0.271	0.2881	0.669	0	0.6002	0	0.5092	0	0.3068	0.7343	0.7602	1.5058
ONT.20754.21	lincRNA	0.271	0.2881	0.669	0	0	0	0	0	0.6135	0.2448	0	0.251
ONT.11203.7	lincRNA	1.8972	2.8807	3.0104	1.1634	2.7007	1.1092	2.0367	2.1003	1.2271	3.182	1.5204	3.5136
ONT.16913.33	lincRNA	4.0655	2.8807	4.3483	2.9084	6.0015	1.9411	3.055	1.5752	2.761	1.2238	0.7602	2.7607
ONT.18082.17	lincRNA	2.9814	1.7284	2.3414	1.4542	2.4006	1.9411	3.055	0.7876	1.5339	0.7343	0.2534	0.251
ONT.25636.1	lincRNA	0	0	0	0	0	0	0	0	0	1.2238	0	0
ONT.22979.9	lincRNA	23.0378	33.7041	42.48	22.3946	31.2081	29.949	7.1283	7.876	7.3626	10.2803	9.1225	8.7839
ONT.22592.1	lincRNA	0	0	0.3345	0	0.3001	0	0	0	0.6135	0	0	0
ONT.17282.19	lincRNA	5.4207	7.7779	5.3518	5.2351	3.3009	4.7142	4.8371	5.2507	5.5219	4.4059	3.5476	2.2587
ONT.27887.9	lincRNA	1.3552	0.2881	1.6724	0	0.6002	0.5546	1.2729	0.7876	0	0.4895	0	0.5019
ONT.30065.2	lincRNA	0	0	0	0	0	0.2773	0.2546	0	0.3068	0	1.267	1.7568
ONT.24590.2	lincRNA	1.0841	2.8807	1.6724	1.745	2.4006	1.1092	3.055	4.7256	3.0677	2.9372	10.8963	6.2742
ONT.25275.11	lincRNA	2.7103	2.5926	2.6759	0.8725	2.7007	1.6638	1.2729	1.3127	3.0677	3.182	2.0272	1.7568
ONT.28634.4	lincRNA	0	0	0	0	0	0	0	0	0	0	0	0
ONT.1277.14	lincRNA	1.8972	0.8642	2.0069	2.6175	1.8005	2.4957	0.5092	0	0.3068	1.2238	2.2806	1.5058
ONT.30738.10	lincRNA	1.3552	1.1523	0.3345	1.1634	1.5004	3.3277	0.7637	1.0501	1.5339	0.2448	0.5068	0.251
ONT.11451.3	lincRNA	0	0	0	0	0	0	0	0	0	0	0	0
ONT.24143.1	lincRNA	0	0	0	0	0	0	0.2546	0.2625	0	3.182	1.267	7.5291
ONT.17179.4	lincRNA	0.5421	0	0	0	0	0	0	0.5251	0	0.2448	1.267	0.251
ONT.14140.3	lincRNA	0	0	0	0	0	0	0	0	0	0	0	0.251
ONT.7536.3	lincRNA	1.3552	0.8642	3.3449	0.8725	0.6002	0.8319	4.0733	1.3127	1.2271	6.8536	2.0272	3.5136
ONT.23966.4	lincRNA	1.0841	1.7284	0.669	2.3267	0.6002	1.3865	1.0183	1.5752	1.5339	0.7343	0.7602	1.0039
ONT.4135.5	lincRNA	3.2524	1.1523	2.3414	3.4901	2.7007	3.605	11.4562	2.8879	7.9761	1.4686	2.0272	2.7607
ONT.20393.1	lincRNA	0.8131	1.7284	1.0035	1.745	1.2003	2.4957	0.2546	0.7876	0.6135	0	0.2534	0
ONT.3192.1	lincRNA	0.8131	0.2881	0.669	0	1.2003	0.2773	1.0183	0.2625	1.8406	0.2448	0.2534	0.5019
ONT.20753.15	lincRNA	8.402	9.5063	7.0242	7.5618	13.2034	8.5965	11.4562	7.0884	7.6693	7.8326	5.8283	7.0271
ONT.25240.2	lincRNA	0.271	0.8642	0.669	0.5817	0	1.1092	0.2546	0.2625	0.3068	1.4686	0.2534	0.251
ONT.13595.1	lincRNA	0.8131	1.1523	0.3345	0.5817	2.1005	0.5546	1.5275	0.2625	0.3068	0.9791	0.2534	0.251
ONT.1710.1	lincRNA	0	0	0.669	0	0	0	0.2546	0.7876	0.3068	0	0.7602	0
ONT.6875.1	lincRNA	6.5048	8.9301	14.0485	9.016	9.0023	9.983	15.7841	12.3391	15.9522	7.3431	7.8555	6.5252
ONT.26504.2	lincRNA	0	0	0	0.2908	0	0	0.2546	0	0.9203	0.4895	1.5204	2.5097
ONT.21822.1	lincRNA	5.1496	9.2182	8.0277	4.6534	6.3016	5.5461	6.3646	3.938	3.3745	2.4477	2.534	2.5097
ONT.32122.7	lincRNA	0	0	0	0	0	0	0	0	0	0	0	0
ONT.19699.1	lincRNA	0	0	0	0	0	0	0	0	0	0	0	0
ONT.11771.1	lincRNA	0	0	0	0	0	0	5.0916	14.7019	21.4741	0.9791	20.5256	2.2587
ONT.1733.16	lincRNA	0	0	0	0	0	0	0	0	0	0	0	0
ONT.15505.2	lincRNA	27.6453	26.7904	27.428	23.2671	27.007	21.6298	43.0244	46.7312	39.8805	29.3724	26.6073	25.0969
ONT.9068.22	lincRNA	4.8786	4.033	4.0139	0.5817	3.3009	2.4957	0.7637	0	1.2271	0.9791	1.0136	0
ONT.23136.1	lincRNA	2.7103	1.1523	2.6759	2.6175	6.9018	6.378	3.8187	1.3127	1.5339	0.9791	0	0.5019
ONT.27861.4	lincRNA	1.3552	1.1523	2.6759	0.5817	3.3009	1.6638	0.2546	0.2625	0.9203	0	0.5068	0.5019
ONT.26588.2	lincRNA	0	0	0	0	0	0	0.7637	2.3628	4.6016	0	0	0
ONT.22110.3	lincRNA	0	0.2881	0	0	0.6002	0.5546	1.5275	1.5752	0.6135	1.9582	1.267	1.5058
ONT.13142.1	lincRNA	0.5421	0	1.338	0.5817	0.9002	1.1092	0.5092	0.2625	0.9203	0.2448	0	0.5019
ONT.15911.5	lincRNA	0.8131	0.2881	3.0104	0	0.9002	0.5546	0.2546	0.5251	0	0	0.2534	0.251
ONT.3835.1	lincRNA	0	0	0	0	0	0	0	0	0	0	0	0
ONT.23722.9	lincRNA	0.271	0.2881	0	0	0	0	0.2546	0.2625	0	0.2448	0	0
ONT.10563.7	lincRNA	1.0841	1.1523	0.3345	0.5817	3.0008	0.8319	0	0.7876	1.5339	1.2238	0.7602	0.251
ONT.11866.1	lincRNA	0	0	0	0	0	0	0	0	0	0	0	0
ONT.27598.3	lincRNA	3.5234	2.3046	3.3449	2.3267	4.5012	3.0504	5.6008	4.9882	8.2829	0.4895	2.0272	1.2548
ONT.29654.6	lincRNA	0.271	1.7284	0.3345	1.745	0.9002	1.3865	0	0	0.6135	1.9582	1.267	0.251
ONT.18248.1	lincRNA	0.8131	1.4403	0.3345	1.1634	0.6002	0.5546	0.2546	1.5752	1.2271	1.7134	3.0408	3.7645
ONT.21167.19	lincRNA	1.3552	3.1688	1.0035	0.2908	0.3001	0.5546	0	0.2625	0.9203	0.4895	0.2534	0.251
ONT.19901.13	lincRNA	0	0	0	0	0	0	0	0	0	10.7699	6.5885	13.8033
ONT.30709.4	lincRNA	0	0	0	0.2908	0.3001	0	0.5092	0.2625	0	0.2448	0	0.5019
ONT.10954.7	lincRNA	1.3552	1.7284	3.0104	3.7809	1.8005	2.7731	2.0367	0.7876	1.2271	2.4477	1.267	2.0078
ONT.28179.2	lincRNA	2.1683	0.8642	2.6759	0.8725	1.8005	1.1092	0.5092	0	0	0.4895	0.2534	0.7529
ONT.3919.2	lincRNA	1.6262	0.2881	1.0035	0.2908	0.6002	0.2773	0.5092	0.7876	1.8406	0.7343	0.5068	0.5019
ONT.25273.2	lincRNA	0	0	0	0	0	0	0	0	0	16.3996	12.1633	22.0853
ONT.5375.4	lincRNA	7.3179	6.6256	6.0208	7.5618	8.4022	7.2099	7.6375	8.4011	14.4183	11.9937	9.3759	11.0426
ONT.5604.3	lincRNA	1.0841	2.0165	1.6724	0.2908	0.9002	0.8319	5.3462	3.938	3.3745	1.7134	1.7738	0.7529
ONT.2878.7	lincRNA	0.5421	1.1523	0.3345	0	0	0	0.2546	0.2625	0.6135	1.2238	0.7602	1.2548
ONT.9068.18	lincRNA	7.86	5.1852	4.3483	3.7809	7.2019	7.2099	2.0367	1.0501	1.8406	1.9582	2.2806	1.2548
ONT.3835.2	lincRNA	2.4393	0.8642	3.0104	1.4542	1.8005	1.6638	1.7821	1.3127	1.2271	1.9582	2.7874	3.0116
ONT.11105.54	lincRNA	3.5234	5.7614	1.6724	1.1634	4.8012	4.4369	0.7637	2.6253	1.8406	3.9163	4.0544	5.7723
ONT.28312.4	lincRNA	6.5048	2.5926	3.3449	3.7809	4.8012	3.8823	8.9104	5.5132	5.2151	1.2238	3.801	2.2587
ONT.22989.4	lincRNA	0.271	0.5761	0	0	0	0	0.2546	0.2625	0	0.2448	0.2534	0.251
ONT.26143.1	lincRNA	1.6262	0.5761	1.338	0.2908	1.8005	0.8319	2.5458	1.0501	4.9084	0	0.7602	0.251
ONT.29668.3	lincRNA	0	0	0	0	0	0	0	0	0	0	0	0
ONT.12794.2	lincRNA	0	0	0	0	0	0	1.2729	3.6755	3.6813	8.3222	12.6701	12.7994
ONT.33931.26	lincRNA	45.2625	37.449	55.525	43.0441	55.2143	52.4107	20.3666	18.1149	20.8606	25.7008	16.978	11.0426
ONT.19282.1	lincRNA	0	0	0	0	0	0	0.7637	1.8377	1.5339	0	0	0
ONT.9919.1	lincRNA	0.5421	0.2881	0.669	0.2908	0.6002	0.8319	2.2912	0.7876	2.4542	1.4686	3.0408	1.5058
ONT.33621.1	lincRNA	0	0	0	0	0	0	0	0	0	4.8954	0.7602	5.2703
ONT.16626.8	lincRNA	1.6262	2.8807	4.0139	2.9084	3.3009	1.3865	3.8187	1.3127	2.1474	3.182	0.5068	1.5058
ONT.17725.3	lincRNA	3.7945	6.3375	3.6794	4.0717	4.8012	4.1596	3.8187	2.1003	3.6813	4.8954	4.0544	3.7645
ONT.23976.1	lincRNA	0.5421	0.2881	0.669	0	0.3001	0	0	0.2625	0.3068	0.7343	0.2534	1.0039
ONT.23898.1	lincRNA	0	0	1.0035	0	0.6002	0.2773	0.2546	0.5251	0.6135	0	0.2534	0.7529
ONT.3619.4	lincRNA	3.2524	3.1688	2.6759	2.9084	3.6009	3.605	2.0367	1.3127	2.4542	0.7343	2.2806	1.5058
ONT.27925.4	lincRNA	1.8972	1.7284	1.0035	0.5817	1.8005	0.8319	1.7821	2.1003	2.4542	2.4477	2.2806	0.7529
ONT.6550.11	lincRNA	0	0.2881	0	0	0	0	0	0	0	0	0	0
ONT.19401.1	lincRNA	0.271	0.2881	0	0	0	0	0.2546	0.2625	0	0.2448	0.5068	0.251
ONT.33621.2	lincRNA	0	0	0	0	0	0	0	0	0	1.7134	1.0136	2.5097
ONT.25520.1	lincRNA	10.0282	5.7614	7.3587	3.7809	6.0015	4.1596	6.3646	5.7758	6.4422	1.4686	2.7874	2.7607
ONT.26678.2	lincRNA	2.7103	3.7449	2.0069	1.745	3.6009	2.2184	3.055	4.2006	7.0558	4.1611	6.0817	3.5136
ONT.5430.4	lincRNA	0.271	0	0	0	0	0	0	0	0	0	0.7602	0
ONT.483.2	lincRNA	0	0	0	0	0	0	0	0.2625	0.6135	0	0.2534	0
ONT.24362.1	lincRNA	0.5421	8.6421	1.0035	0.5817	1.8005	1.9411	7.6375	3.938	10.1235	0	0	1.5058
ONT.25383.5	lincRNA	1.0841	0.8642	1.0035	1.4542	1.5004	0.8319	0.2546	0	0.3068	0.2448	0	0.251
ONT.21386.1	lincRNA	0.8131	0	0	0.2908	0.6002	0.5546	3.5642	3.6755	3.988	0.9791	2.0272	1.0039
ONT.19098.16	lincRNA	0.271	0.5761	0.3345	0.5817	0.3001	0.2773	1.5275	1.3127	0.6135	1.2238	0.2534	0.5019
ONT.11923.3	lincRNA	162.891	163.047	144.833	148.619	210.654	184.963	273.421	208.715	276.709	191.9	219.193	209.559
ONT.25.1	lincRNA	2.1683	2.8807	2.6759	1.745	1.8005	2.4957	4.5825	5.5132	7.0558	2.9372	2.2806	3.7645
ONT.7051.9	lincRNA	2.4393	2.3046	2.3414	1.1634	2.1005	3.605	3.3096	1.5752	1.8406	0	0.7602	0
ONT.32276.1	lincRNA	0	0	0	0	0	0	0	0	0	0	3.801	0
ONT.14679.1	lincRNA	0	0	0	0	0	0	0	0	0	0.2448	3.2942	4.2665
ONT.16800.2	lincRNA	0	0	0	0	0	0	0	0	0	0	0	0
ONT.17179.5	lincRNA	0.8131	0.8642	0.3345	0	0	0.5546	0.2546	0.5251	1.5339	0.9791	1.267	1.0039
ONT.13461.1	lincRNA	1.0841	0.8642	2.6759	1.745	2.7007	1.9411	2.0367	0.5251	1.8406	0.4895	0.7602	0.251
ONT.2041.1	lincRNA	10.5703	8.354	9.3657	6.6893	12.0031	9.7057	3.8187	1.3127	0.9203	2.4477	1.7738	1.7568
ONT.9068.2	lincRNA	4.0655	2.3046	2.3414	3.4901	5.4014	4.1596	2.5458	1.0501	3.0677	1.2238	1.5204	1.0039
ONT.15605.1	lincRNA	0	0	0	0	0	0	0	0	0	0.9791	0.7602	4.0155
ONT.34242.2	lincRNA	4.3365	6.0494	2.6759	4.3626	2.4006	4.7142	3.3096	3.1504	2.4542	2.2029	1.0136	2.0078
ONT.11105.55	lincRNA	23.3088	14.6915	17.0589	20.0679	26.1067	21.3525	19.0937	18.3774	20.5538	9.3013	11.1497	11.5446
ONT.359.1	lincRNA	4.8786	5.7614	1.0035	3.1992	4.5012	1.6638	4.5825	3.938	7.6693	8.3222	10.6429	11.5446
ONT.6550.16	lincRNA	1.0841	2.0165	3.0104	0.8725	2.1005	1.3865	1.0183	1.3127	1.5339	7.0983	2.7874	5.5213
ONT.20522.16	lincRNA	24.664	29.9592	25.7556	15.1236	31.2081	18.0248	28.0041	14.1769	18.7132	21.295	14.9508	15.5601
ONT.19409.17	lincRNA	0.8131	0	0	0.2908	0	0	0.7637	0.2625	0.3068	0	0.5068	0
ONT.14427.18	lincRNA	0	0	0	0	0	0	0	0	0	0	0	0
ONT.32191.3	lincRNA	0	0	1.0035	0	0.3001	0	0	0.2625	0	0.7343	0	0.251
ONT.20422.1	lincRNA	0.8131	0.8642	1.0035	0.2908	0.9002	0.2773	0.5092	0	0.3068	2.6925	1.5204	1.0039
ONT.10900.1	lincRNA	1.0841	2.3046	2.6759	3.7809	2.1005	1.1092	4.3279	4.2006	2.1474	1.7134	1.5204	4.2665
ONT.20643.2	lincRNA	0.271	0	0	0	0	0	0	0.5251	0.6135	0.2448	3.801	1.0039
ONT.5099.1	lincRNA	3.7945	4.033	3.3449	2.3267	2.7007	1.3865	4.0733	1.8377	3.988	2.4477	2.7874	1.7568
ONT.13570.3	lincRNA	0.8131	0.2881	0	0	0	0.2773	2.2912	0	0.9203	0.2448	0.2534	0.251
ONT.12002.4	lincRNA	1.0841	1.1523	3.0104	0.8725	2.4006	2.4957	1.2729	1.0501	0	0.9791	0.7602	1.5058
ONT.23154.3	lincRNA	14.6358	12.387	14.383	13.9603	12.9033	13.8653	4.5825	0.2625	3.3745	8.8117	5.0681	4.0155
ONT.32838.2	lincRNA	0	0	0	0	0	0	0	0	0	0	0	0
ONT.20422.2	lincRNA	0.271	0.5761	0	0.2908	0.3001	0	0.7637	0.2625	0	1.4686	2.7874	0.7529
ONT.27552.1	lincRNA	1.0841	3.4568	0.669	2.6175	2.7007	2.7731	3.055	2.8879	4.6016	1.7134	2.2806	3.2626
ONT.18948.1	lincRNA	0	0.2881	0	0	0.3001	0	0.2546	0.5251	0.3068	0	0	0.251
ONT.17707.3	lincRNA	51.4962	48.9717	51.1766	42.7533	59.4153	48.2511	42.7698	33.0794	51.2311	45.772	28.8879	44.9234
ONT.10134.4	lincRNA	0	0	0	0	0	0	0	0	0	0	0	0
ONT.7560.6	lincRNA	4.0655	3.7449	3.3449	5.5259	3.6009	2.4957	5.0916	2.8879	2.761	2.6925	1.5204	1.2548
ONT.2521.1	lincRNA	10.2992	9.5063	9.3657	6.1076	8.1021	6.6553	6.3646	5.5132	2.4542	4.8954	6.3351	5.2703
ONT.27361.3	lincRNA	0	0	0	0.2908	0	0	0	0	0	0	0	0
ONT.8939.3	lincRNA	1.6262	2.3046	1.338	1.1634	1.8005	0.2773	9.165	10.2388	11.3506	6.8536	6.0817	11.5446
ONT.11559.36	lincRNA	0.8131	0.2881	0	0.2908	1.5004	0.2773	0.2546	0	0.3068	0.4895	0.2534	0.5019
ONT.4808.1	lincRNA	0	0	0	0	0.3001	0	0	0	0	0	0	0
ONT.11635.10	lincRNA	2.4393	3.7449	4.6828	4.0717	4.8012	3.3277	2.5458	4.4631	2.1474	4.4059	3.2942	2.7607
ONT.17282.16	lincRNA	0	0	0	0	0	0	0	0	0	0	0	0
ONT.8150.7	lincRNA	0	0	0	0	0	0	0	0	0	0	0	0
ONT.20662.6	lincRNA	2.1683	3.7449	2.0069	3.7809	3.901	3.0504	4.3279	3.1504	3.0677	1.2238	1.267	0.5019
ONT.31365.1	lincRNA	1.3552	1.4403	1.0035	1.4542	2.7007	3.0504	1.5275	0	0.9203	0	0	0.5019
ONT.7560.22	lincRNA	0	0	0	0	0	0	0	0	0	0	0	0
ONT.10857.5	lincRNA	11.6544	14.1154	16.7244	15.1236	22.5058	13.3106	14.002	9.7138	13.8048	0	0.2534	0.251
ONT.24958.9	lincRNA	0.271	1.1523	0.669	0.2908	0.3001	0.8319	0	0.2625	0.3068	2.2029	0.2534	0.5019
ONT.813.8	lincRNA	0	0.2881	0	0	0.3001	0.2773	0	0	0.3068	0	0	0
ONT.10208.2	lincRNA	3.2524	4.8972	2.0069	2.0359	4.8012	3.0504	2.5458	1.5752	2.761	0	0.2534	0.251
ONT.28797.1	lincRNA	1.3552	1.4403	0.669	2.6175	1.8005	0.8319	2.8004	2.1003	1.5339	0.9791	0.5068	1.5058
ONT.20138.1	lincRNA	1.8972	1.4403	4.3483	1.745	3.901	3.605	4.0733	2.6253	4.2948	4.8954	4.0544	4.0155
ONT.27862.18	lincRNA	4.6076	4.033	0.669	2.3267	2.7007	3.0504	4.5825	5.7758	7.9761	4.8954	7.3487	4.2665
ONT.12591.17	lincRNA	0.8131	0.8642	3.3449	0.5817	4.2011	2.7731	4.8371	2.3628	1.8406	0.2448	0.7602	0.7529
ONT.22851.3	lincRNA	0	0	0	0	0	0	0	0	0	0	0	0
ONT.5302.1	lincRNA	0	0	0	0	0	0	0.7637	0.2625	0.3068	0.9791	6.0817	2.0078
ONT.19545.4	lincRNA	0.271	0.5761	1.0035	0.2908	0.3001	0.2773	0.2546	0	0.6135	0.2448	0	0.251
ONT.809.2	lincRNA	0.271	0	0	0	0	0	0	0	0.3068	0	0	0
ONT.10070.1	lincRNA	0	0	0	0	0	0	0	0	0	0	0	0
ONT.27887.4	lincRNA	2.4393	2.5926	2.0069	2.6175	2.1005	2.4957	2.2912	1.3127	0.6135	2.9372	2.7874	1.5058
ONT.23578.2	lincRNA	1.8972	2.3046	0.3345	1.4542	1.5004	1.3865	4.0733	3.938	5.2151	0.2448	2.0272	1.5058
ONT.20753.13	lincRNA	1.0841	0.5761	0.3345	1.1634	0.9002	0.8319	0.2546	0.5251	0.3068	0.2448	0	0.251
ONT.23801.1	lincRNA	0	0	0	0	0	0	0	0	0	0.4895	0.2534	0
ONT.23458.4	lincRNA	0	0	0	0.2908	0	0	0	0	0	0	0	0
ONT.12688.5	lincRNA	0	0	0	0	0	0	0	0	0	1.2238	2.2806	1.5058
ONT.15456.4	lincRNA	0	3.7449	0.3345	0	0	0	7.3829	1.0501	8.2829	0	0	0
ONT.2370.1	lincRNA	0.271	0	0	0.2908	0	0.2773	0.7637	0.5251	0.6135	1.9582	3.0408	1.7568
ONT.29649.4	lincRNA	0.5421	0.2881	0.3345	0	0.6002	0	0.5092	0	0	0	0	0
ONT.33047.3	lincRNA	1.3552	2.3046	1.6724	2.0359	1.8005	2.7731	1.0183	2.3628	3.988	1.7134	5.3215	4.5174
ONT.5775.4	lincRNA	0	0	0	0	0	0	0	0	0	0	0	0
ONT.28972.4	lincRNA	0	0	0	0	0	0	0	0	0	0.7343	0.2534	0.251
ONT.8927.1	lincRNA	0	0	0	0	0	0.5546	0.7637	0.5251	0.6135	1.7134	0.5068	0.7529
ONT.29685.6	lincRNA	0	0	0	0	0	0	0	0	0	0	0	0
ONT.562.11	lincRNA	0.8131	0.8642	1.6724	0.8725	0	0.8319	0.5092	1.5752	0.9203	0.7343	0	0.5019
ONT.6691.4	lincRNA	0.271	0	0	0.2908	1.2003	0	2.0367	0.2625	0.6135	0.7343	0.2534	1.2548
ONT.24324.2	lincRNA	2.4393	2.8807	1.338	1.4542	2.1005	1.1092	2.0367	0.7876	2.1474	0.2448	0.7602	0.251
ONT.24958.4	lincRNA	0.271	0	0.3345	0.2908	0	0	0	0	0	0	0	0
ONT.2347.1	lincRNA	13.8227	12.675	12.7105	5.5259	6.6017	7.2099	7.6375	5.5132	7.9761	1.2238	1.0136	1.0039
ONT.21167.4	lincRNA	0.5421	1.1523	1.6724	0.2908	2.4006	1.1092	0.2546	0.2625	0.6135	0	0	0
ONT.8636.1	lincRNA	0	0.2881	0	0	0.3001	0	1.5275	0	0.6135	0.2448	0.2534	0.251
ONT.26997.6	lincRNA	1.6262	0.5761	1.338	1.1634	2.7007	1.3865	1.2729	0.5251	2.1474	0.9791	0.7602	1.0039
ONT.18858.11	lincRNA	0	0	0	0	0	0	2.5458	1.8377	3.6813	8.3222	13.1769	11.0426
ONT.25706.1	lincRNA	0.8131	0.2881	0	1.1634	0.3001	0.5546	1.7821	3.1504	4.2948	0.4895	1.5204	0.5019
ONT.23722.7	lincRNA	0	0	0	0	0.3001	0.2773	0	0.2625	0.3068	0.4895	0	0
ONT.24704.2	lincRNA	2.7103	3.1688	2.0069	4.0717	4.2011	3.605	1.5275	1.3127	1.8406	0.7343	1.267	0
ONT.33473.3	lincRNA	1.6262	3.1688	1.6724	2.6175	2.7007	1.6638	3.3096	2.3628	3.3745	0.4895	0.7602	1.5058
ONT.2020.5	lincRNA	0	0	0	0	0	0	0	0	0	0.2448	0.2534	0
ONT.34047.1	lincRNA	3.5234	2.5926	4.0139	5.5259	4.5012	1.9411	1.5275	2.8879	3.3745	1.7134	3.0408	2.0078
ONT.26992.1	lincRNA	0	0	0	0	0	0	0	0	0	0	0	0
ONT.5570.8	lincRNA	0.271	0	0.3345	0	0	0.2773	0.2546	0	0.3068	0	0	0
ONT.6482.8	lincRNA	6.2338	7.4898	6.0208	13.9603	13.8036	7.7645	3.8187	1.8377	4.2948	5.8745	3.801	2.5097
ONT.13859.1	lincRNA	5.4207	4.6091	3.0104	4.0717	5.7015	5.5461	13.2383	8.9262	12.5777	2.6925	4.8147	7.0271
ONT.23142.3	lincRNA	2.1683	2.0165	0.3345	0.8725	0	0.5546	0.7637	1.8377	2.1474	3.9163	4.8147	2.5097
ONT.34292.1	lincRNA	0	0	0	0	0	0	0	0	0	0	4.8147	1.2548
ONT.7400.2	lincRNA	0.271	0	0	0.2908	0.3001	0	0	0.5251	0	0.2448	0	0.5019
ONT.17504.2	lincRNA	617.684	1289.69	3416.79	96.5584	1056.57	191.895	935.336	1600.94	1210.83	1585.86	1756.59	2689.63
ONT.26929.1	lincRNA	0.271	0	0	0.2908	0	0	3.8187	5.7758	10.1235	0.9791	6.0817	0.5019
ONT.23722.3	lincRNA	3.2524	3.1688	1.6724	2.3267	3.3009	4.1596	2.5458	1.3127	3.0677	4.4059	7.0953	7.0271
ONT.17351.7	lincRNA	0.5421	1.4403	0	1.1634	0.9002	1.3865	1.7821	1.8377	1.8406	0.7343	0.5068	0.7529
ONT.18150.2	lincRNA	2.1683	4.033	3.6794	3.7809	3.3009	2.7731	1.2729	0.7876	0.9203	2.9372	1.0136	2.2587
ONT.10585.2	lincRNA	0	0.2881	0.669	0.2908	0.6002	0	0.2546	0.2625	1.2271	0.4895	0	0.5019
ONT.14215.4	lincRNA	0.271	0.8642	0.669	0.2908	0.6002	0.8319	1.2729	1.8377	0.9203	0.7343	2.0272	0.7529
ONT.32288.8	lincRNA	0.271	0	0.3345	0	0	0.8319	0.2546	0	1.2271	0.4895	0.2534	1.0039
ONT.31337.2	lincRNA	1.3552	0	0	0	0.3001	0.2773	0.2546	0.2625	1.8406	0.4895	0	0
ONT.30521.1	lincRNA	0	0	0	0	0	0	0	0	0	0	2.0272	0.5019
ONT.21822.3	lincRNA	7.5889	12.387	10.7036	9.3068	15.0039	7.7645	13.2383	8.1386	5.5219	1.7134	2.2806	1.0039
ONT.5922.24	lincRNA	10.5703	12.675	12.7105	11.9244	15.0039	10.8149	6.3646	6.3008	3.6813	11.9937	4.5612	4.0155
ONT.739.1	lincRNA	0.271	0.2881	0.3345	0.8725	0.6002	0.8319	2.8004	7.351	6.1355	1.2238	3.2942	3.5136
ONT.25368.1	lincRNA	0	0.2881	0.669	0.2908	0.3001	0	1.5275	0.2625	0	0.2448	0	0.251
ONT.20639.7	lincRNA	2.4393	3.4568	3.0104	2.9084	4.2011	4.1596	4.5825	4.2006	3.0677	0.7343	1.5204	2.5097
ONT.22939.1	lincRNA	0	0	0	0	0	0	0	0	0	5.1402	3.0408	7.0271
ONT.31949.1	lincRNA	0	0	0	0	0	0	0	0	0	0	0	0
ONT.2020.4	lincRNA	0	0	0	0	0	0	0	0	0	0	0	0
ONT.1780.5	lincRNA	4.0655	3.7449	3.3449	4.3626	6.6017	10.5376	0.7637	0	1.5339	1.7134	0	1.7568
ONT.26858.1	lincRNA	2.1683	4.321	2.6759	4.0717	5.7015	4.4369	4.8371	5.5132	3.0677	7.3431	8.1089	7.2781
ONT.23722.1	lincRNA	0.271	0	0.3345	0	0.3001	0	0.2546	0	0.3068	0.2448	0.5068	0.251
ONT.22034.1	lincRNA	0	0.2881	0.3345	0	0.3001	0.2773	0.7637	0.2625	1.2271	0.7343	0.5068	0.251
ONT.14518.1	lincRNA	0.8131	0.8642	2.0069	0.5817	0.3001	0.2773	0.7637	1.0501	1.5339	0.9791	1.0136	1.5058
ONT.34145.5	lincRNA	1.8972	2.3046	1.6724	2.0359	3.3009	1.6638	0.5092	0.2625	1.5339	1.7134	1.7738	1.2548
ONT.462.8	lincRNA	2.1683	3.1688	1.0035	3.1992	2.1005	0.8319	0.5092	1.3127	2.1474	3.4268	2.534	2.2587
ONT.24873.1	lincRNA	0	0	0	0	0	0	0.5092	5.7758	3.988	0.4895	0.7602	1.2548
ONT.11559.23	lincRNA	2.9814	2.5926	3.0104	2.0359	5.7015	2.2184	1.2729	0.5251	1.2271	1.7134	1.7738	2.2587
ONT.27640.20	lincRNA	2.9814	1.7284	0.3345	0.5817	0	0.5546	1.5275	1.0501	1.8406	1.4686	1.0136	0.7529
ONT.31710.4	lincRNA	0.271	0.2881	0	0.2908	0.3001	0.2773	0.2546	0	0.3068	0	0.5068	0
ONT.9756.2	lincRNA	0	0	0	0.2908	0.3001	0	0	0	0	0	0	0
ONT.6535.1	lincRNA	10.5703	9.7943	10.7036	13.9603	9.9026	9.4284	6.6191	6.3008	5.5219	6.364	6.5885	3.0116
ONT.21167.14	lincRNA	2.1683	1.4403	2.0069	5.8168	8.4022	3.3277	2.5458	1.0501	3.6813	6.364	6.8419	3.7645
ONT.31099.1	lincRNA	3.2524	5.7614	5.3518	2.9084	3.901	4.7142	2.5458	2.1003	3.0677	11.5042	5.5749	6.7762
ONT.15804.4	lincRNA	0.5421	1.4403	1.6724	0.2908	0.3001	0.5546	0.5092	1.8377	1.5339	0.4895	1.5204	0.5019
ONT.29032.2	lincRNA	0	0	0	0	0	0	0	0.2625	0	0	0	0
ONT.18150.10	lincRNA	11.9254	10.9466	11.3726	8.4343	10.8028	10.5376	4.8371	3.4129	8.5896	8.3222	8.8691	6.2742
ONT.31540.1	lincRNA	0.271	0.2881	0.3345	2.6175	3.0008	3.3277	24.6945	28.0912	24.2351	4.4059	9.6293	6.2742
ONT.26574.1	lincRNA	2.7103	2.8807	1.6724	0.5817	3.6009	3.3277	3.3096	1.0501	3.988	2.6925	3.2942	1.5058
ONT.14399.2	lincRNA	1.6262	1.4403	1.338	0.2908	2.7007	1.1092	2.2912	1.5752	4.9084	1.7134	1.0136	1.5058
ONT.9160.1	lincRNA	2.1683	1.4403	2.6759	2.3267	4.8012	2.2184	1.0183	1.0501	0.3068	0.4895	0.2534	0.251
ONT.7950.2	lincRNA	1.0841	0.5761	2.0069	1.745	1.5004	1.3865	3.3096	2.8879	0.9203	1.4686	1.5204	1.0039
ONT.21920.10	lincRNA	1.0841	0.2881	1.6724	2.0359	0.6002	1.1092	0	0.2625	0.9203	0.7343	1.267	1.2548
ONT.6130.1	lincRNA	0	0.2881	0	0.2908	0	0.2773	0.2546	0.2625	0.9203	0	6.5885	0.7529
ONT.9368.3	lincRNA	0	0.5761	0.669	0	0.6002	0	1.0183	2.1003	1.2271	0.2448	1.0136	0.251
ONT.6519.2	lincRNA	0	0	0	0	0	0.2773	0	0	0.3068	0	0	0
ONT.28425.2	lincRNA	5.6917	5.4733	6.0208	4.6534	6.3016	9.4284	1.5275	1.3127	1.2271	0.2448	0	0.7529
ONT.10951.1	lincRNA	3.5234	4.6091	1.6724	3.1992	3.0008	3.0504	2.5458	4.4631	4.2948	3.4268	2.7874	3.7645
ONT.16887.1	lincRNA	0	0	0	0	0	0	0	0	0	1.4686	0.5068	3.0116
ONT.12794.3	lincRNA	0	0.2881	0	0	0	0	1.2729	4.9882	3.0677	0.2448	0	0.251
ONT.32169.12	lincRNA	0.271	1.1523	0	0	0.3001	0.5546	0.5092	0	0.3068	0.7343	0.2534	0
ONT.9887.1	lincRNA	0.271	0.5761	0.669	0	0.3001	0.2773	0.2546	0.2625	0	2.9372	1.5204	1.2548
ONT.34145.6	lincRNA	2.4393	2.0165	4.0139	2.6175	4.8012	5.5461	4.8371	4.9882	5.2151	3.4268	1.5204	3.5136
ONT.25240.3	lincRNA	0.5421	0.8642	1.0035	1.1634	1.5004	1.1092	2.8004	1.8377	4.6016	1.4686	1.0136	0.7529
ONT.19052.1	lincRNA	3.5234	2.0165	1.6724	1.1634	3.901	1.3865	3.3096	1.0501	6.4422	0.2448	1.267	0.5019
ONT.18159.3	lincRNA	9.2151	10.3705	9.7001	6.9801	14.1036	8.3192	7.8921	8.9262	9.2032	4.8954	11.4031	9.5368
ONT.19545.17	lincRNA	0	0.2881	0	0	0	0.5546	0	0.2625	0	0	0	0
ONT.15775.1	lincRNA	0	0	0	0	0	0	0	0	0	5.1402	64.1109	20.0775
ONT.26678.10	lincRNA	1.3552	0	0.669	0.8725	0.3001	0.5546	0	0.2625	0.3068	0.7343	0	0.251
ONT.6426.2	lincRNA	0.5421	1.4403	0.3345	0.2908	0.6002	0.2773	0.2546	0.2625	0.6135	0.4895	0	1.2548
ONT.12421.12	lincRNA	0.271	0.2881	0.669	0	1.5004	0	0.7637	0	0.3068	0.2448	0.7602	1.7568
ONT.755.3	lincRNA	0	0	0	0	0	0	0	0	0	0	0	0
ONT.2471.3	lincRNA	6.2338	3.7449	10.3691	9.5977	11.703	7.7645	3.8187	6.5634	4.6016	5.8745	3.2942	3.2626
ONT.2810.8	lincRNA	1.6262	2.0165	3.6794	4.0717	1.8005	5.2688	3.055	3.6755	0.6135	3.6715	1.5204	2.5097
ONT.27685.2	lincRNA	0	0	0	0	0	0	0	0	0	2.6925	6.5885	1.0039
ONT.4806.14	lincRNA	0.8131	0.2881	1.6724	1.745	1.5004	0.2773	0.2546	0.2625	1.5339	0.7343	0.5068	0.7529
ONT.1289.2	lincRNA	2.9814	2.0165	2.0069	1.4542	0.9002	1.3865	1.7821	0.2625	2.1474	1.7134	1.7738	2.0078
ONT.25583.1	lincRNA	0	0	0	0	0	0	0	0	0	2.2029	0	0.7529
ONT.8134.3	lincRNA	0.271	0.5761	0	0	0	0	0	0	0	0	0	0
ONT.628.5	lincRNA	6.2338	6.6256	5.3518	3.1992	5.7015	4.7142	7.8921	4.4631	6.4422	8.0774	7.6021	6.5252
ONT.34145.4	lincRNA	4.6076	3.4568	6.0208	3.7809	4.2011	7.7645	4.3279	3.6755	4.2948	4.4059	2.7874	2.0078
ONT.33000.9	lincRNA	8.6731	4.8972	7.3587	4.6534	9.9026	4.1596	7.8921	3.4129	10.1235	1.7134	2.0272	0.7529
ONT.6482.3	lincRNA	8.402	8.0659	5.3518	7.271	6.6017	4.7142	3.3096	1.3127	4.6016	2.4477	2.7874	1.0039
ONT.10123.1	lincRNA	0.271	0	1.338	0.5817	0.3001	0	0	0	0.6135	0	0	0.251
ONT.9193.1	lincRNA	0	0	0	0	0	0	0	0	0	0.2448	0.2534	0
ONT.19897.2	lincRNA	0.5421	0.5761	0	0	0	0	0	1.5752	1.8406	1.9582	7.0953	2.7607
ONT.18845.5	lincRNA	0.271	1.4403	0.3345	0.5817	0.6002	0.8319	0.5092	0.7876	1.2271	1.2238	1.0136	1.2548
ONT.13460.2	lincRNA	0.8131	2.0165	2.6759	1.745	3.0008	1.9411	0.5092	0.5251	0.3068	1.7134	2.0272	1.5058
ONT.21167.32	lincRNA	3.7945	3.4568	2.6759	2.6175	3.3009	6.9326	0.7637	0.5251	0.9203	0.9791	2.0272	0.251
ONT.5610.1	lincRNA	0.8131	0.8642	0	0	0.3001	0	0.7637	2.3628	1.5339	0.2448	1.0136	0.5019
ONT.16028.1	lincRNA	1.8972	1.7284	0.3345	1.1634	1.8005	1.3865	3.055	2.1003	3.6813	5.1402	5.3215	8.5329
ONT.6481.13	lincRNA	0.271	0.8642	1.6724	0.5817	0	0.8319	0	0.2625	0.6135	0.2448	0	0
ONT.2185.9	lincRNA	0.271	0.2881	0	0.5817	0	0.5546	0.2546	0.5251	0.9203	0.4895	0.5068	0
ONT.5922.29	lincRNA	0.5421	0	0	0	0.9002	0.2773	0	0.2625	0.3068	0.9791	0.7602	0.251
ONT.33495.2	lincRNA	0.271	0	0	0.5817	0.9002	0.5546	1.5275	0.7876	1.5339	0	1.267	0.7529
ONT.8939.6	lincRNA	1.3552	2.8807	0.669	0.5817	1.5004	1.6638	7.1283	6.5634	9.8167	11.5042	10.1361	20.5794
ONT.28942.1	lincRNA	0.5421	0.2881	1.0035	0.5817	0.3001	0	1.0183	0.2625	1.2271	0.4895	0.2534	0.251
ONT.5708.4	lincRNA	2.1683	2.0165	3.0104	3.7809	3.6009	3.605	2.8004	3.4129	4.2948	1.9582	2.2806	1.0039
ONT.15511.3	lincRNA	1.3552	0.8642	1.338	0.5817	2.1005	1.6638	2.0367	2.1003	2.4542	0.4895	1.5204	1.5058
ONT.5668.2	lincRNA	0.5421	0.5761	1.338	0	1.2003	0.5546	0.5092	0.2625	1.2271	0.4895	0	1.0039
ONT.6482.1	lincRNA	5.9627	6.6256	5.3518	5.2351	7.802	6.6553	5.3462	3.1504	4.6016	4.6506	4.0544	4.0155
ONT.435.2	lincRNA	0.5421	3.1688	1.338	0	0.9002	0	5.3462	0.7876	12.5777	2.2029	0.5068	7.2781
ONT.12207.1	lincRNA	2.1683	2.0165	3.6794	1.745	1.8005	1.9411	1.0183	0	0.6135	0.4895	0.2534	0.251
ONT.15548.1	lincRNA	0	0	0	0	0	0	0.2546	0	0	0	5.5749	1.0039
ONT.17282.8	lincRNA	0	0	0	0	0	0	0	0	0	0	0	0
ONT.3919.1	lincRNA	2.4393	1.4403	1.6724	2.6175	1.2003	0.8319	3.8187	4.4631	2.761	1.2238	1.0136	0.5019
ONT.27078.3	lincRNA	0	0	0	0	0	0	0.7637	1.5752	0.6135	18.113	7.3487	19.5756
ONT.16113.5	lincRNA	0	0.2881	0	0	0	0	0.7637	0.5251	0.3068	0.7343	0.7602	0.251
ONT.27839.2	lincRNA	4.8786	5.7614	5.0173	3.7809	4.2011	4.4369	6.3646	2.8879	6.1355	5.6297	3.0408	5.7723
ONT.11411.8	lincRNA	2.4393	2.8807	1.6724	1.745	2.4006	2.4957	2.2912	1.5752	1.5339	3.9163	2.2806	2.0078
ONT.3979.3	lincRNA	4.8786	6.0494	3.3449	4.3626	7.802	3.8823	2.2912	3.1504	6.4422	1.4686	3.2942	1.2548
ONT.2807.3	lincRNA	0	0	0	0.2908	0	0	0	0.2625	0.6135	0	1.267	0.251
ONT.17770.4	lincRNA	2.1683	2.5926	1.338	2.3267	2.1005	1.6638	2.8004	2.3628	7.0558	3.6715	3.2942	3.7645
ONT.28815.10	lincRNA	0	0	0	0	0.3001	0	0.7637	0.2625	0	0	0	0
ONT.20091.1	lincRNA	0.8131	0.8642	1.0035	0.5817	2.1005	0.5546	4.3279	4.9882	5.5219	2.4477	8.6157	2.7607
ONT.5570.17	lincRNA	1.3552	0.2881	1.0035	2.0359	3.6009	1.3865	1.5275	0.2625	1.5339	0.2448	1.5204	0.7529
ONT.1087.1	lincRNA	0	0	0	0	0	0	0	0	0.3068	0.7343	4.8147	2.7607
ONT.16270.4	lincRNA	0	0	0	0	0.6002	0	0.2546	0.5251	1.2271	0	0.5068	1.7568
ONT.19650.2	lincRNA	11.1123	9.5063	6.3553	5.8168	9.9026	5.5461	8.1466	11.5515	14.7251	5.1402	8.1089	8.031
ONT.11122.1	lincRNA	0	0	0	0	0	0.2773	1.2729	2.1003	2.761	0	0	0
ONT.28761.6	lincRNA	0.5421	0.8642	2.0069	2.6175	1.2003	1.3865	1.2729	1.8377	1.8406	1.2238	0.5068	1.2548
ONT.7644.1	lincRNA	20.3275	18.4364	17.3934	16.8686	31.8082	23.5709	82.9939	88.4742	98.4741	35.4916	105.162	111.43
ONT.29850.1	lincRNA	0.271	1.7284	1.0035	0	1.5004	0.5546	0.7637	0.2625	0.9203	0.7343	1.0136	2.5097
ONT.5279.11	lincRNA	0.271	0	0	0.2908	0	0	0	0.2625	0	0.2448	0	0
ONT.34407.3	lincRNA	1.3552	0.2881	0	0.8725	1.2003	0.2773	0.7637	0	0.6135	0.2448	0	0
ONT.20522.7	lincRNA	0.271	0.2881	1.6724	0.5817	1.8005	0.5546	1.0183	0.2625	0.6135	0.9791	0.5068	1.0039
ONT.11203.8	lincRNA	6.5048	6.0494	6.0208	4.0717	6.3016	3.3277	4.0733	3.938	3.988	3.6715	4.8147	2.7607
ONT.19901.11	lincRNA	0	0	0	0	0	0	0.7637	1.5752	3.3745	0.4895	8.3623	2.2587
ONT.5788.1	lincRNA	9.4861	8.354	17.3934	8.4343	19.8051	10.5376	9.4195	5.2507	5.8287	4.1611	5.3215	6.0233
ONT.3618.8	lincRNA	13.2806	12.9631	8.0277	6.1076	9.3024	8.8738	10.6925	8.4011	7.3626	4.1611	4.3078	4.5174
ONT.7803.2	lincRNA	1.0841	2.8807	1.338	2.6175	1.2003	1.9411	3.055	5.2507	3.6813	2.4477	6.3351	4.7684
ONT.17770.3	lincRNA	7.5889	8.0659	4.6828	9.3068	11.1029	13.0333	4.0733	3.1504	5.5219	8.5669	6.0817	5.0194
ONT.11615.1	lincRNA	5.4207	7.7779	3.3449	7.8526	8.7022	7.4872	7.6375	5.5132	4.9084	4.4059	3.801	6.0233
ONT.14805.7	lincRNA	1.8972	1.1523	0.669	0	1.2003	1.3865	4.3279	3.938	2.1474	1.4686	3.2942	1.2548
ONT.29641.1	lincRNA	0.5421	0	0	0	0	0.2773	0	0.2625	0.9203	0.2448	0.2534	0
ONT.19124.2	lincRNA	0.271	0	0.3345	0	0.9002	0.5546	0.2546	0	0.3068	0	0	0
ONT.6088.1	lincRNA	1.8972	1.1523	2.0069	1.745	2.7007	1.6638	4.8371	4.2006	5.5219	4.6506	4.8147	2.2587
ONT.9226.1	lincRNA	11.1123	12.675	9.0312	7.271	6.9018	8.5965	12.4745	8.1386	12.5777	4.6506	5.0681	4.5174
ONT.5875.1	lincRNA	7.3179	8.354	8.3622	5.8168	9.3024	5.5461	11.2016	8.9262	9.2032	6.8536	6.3351	7.78
ONT.3980.2	lincRNA	1.3552	1.7284	1.338	2.6175	3.3009	1.3865	2.8004	2.1003	2.761	3.6715	1.5204	2.0078
ONT.16911.3	lincRNA	0	0	0	0	0	0	2.8004	3.938	9.2032	0	0	0
ONT.32472.11	lincRNA	0.5421	0	0	0.2908	0.6002	0.8319	0.5092	1.0501	0.9203	0.7343	0.2534	0.251
ONT.3573.2	lincRNA	8.6731	6.9137	12.3761	5.8168	12.9033	8.5965	3.055	2.8879	3.988	12.4833	7.0953	6.2742
ONT.25239.1	lincRNA	4.3365	3.7449	3.6794	0.8725	3.901	3.3277	3.8187	6.3008	3.988	2.9372	3.2942	5.0194
ONT.26809.1	lincRNA	3.5234	2.8807	4.3483	2.3267	6.3016	3.3277	6.11	7.351	8.8964	6.8536	5.8283	4.0155
ONT.13746.3	lincRNA	0	0.8642	0.669	0.8725	2.1005	0.2773	1.7821	0.2625	0.3068	0	0	0
ONT.6454.30	lincRNA	0	0.2881	0	0	0.3001	0.2773	0.2546	0.2625	2.1474	0.2448	0	0.251
ONT.20753.10	lincRNA	1.8972	2.5926	2.6759	2.6175	4.5012	2.4957	5.8554	4.4631	3.0677	3.4268	2.534	3.7645
ONT.33960.2	lincRNA	0	0	0	0	0.6002	0	0.2546	0	0.3068	0.4895	0.2534	0
ONT.25284.1	lincRNA	0.5421	0.5761	1.338	0.2908	1.5004	0.5546	2.0367	0.7876	2.1474	1.4686	0.2534	1.7568
ONT.23142.4	lincRNA	0	0.5761	0.669	0.2908	0	0	1.0183	1.3127	0.3068	0.2448	1.5204	0
ONT.1390.1	lincRNA	0	0	0	0	0	0	0.7637	1.8377	1.2271	0	0	0.251
ONT.11317.1	lincRNA	0	0	0	0.2908	0.3001	0	2.5458	2.3628	1.2271	0.4895	0.2534	0.251
ONT.2955.5	lincRNA	0.271	0.5761	0.3345	0.5817	0	0.2773	0.5092	0.2625	0.6135	0.2448	0	0
ONT.28686.4	lincRNA	1.3552	1.7284	0.3345	0.5817	0.9002	1.1092	1.0183	1.0501	1.2271	0.4895	0	0.251
ONT.31413.2	lincRNA	1.0841	0.8642	0.3345	0.5817	0.3001	0	1.5275	1.5752	1.2271	0.4895	1.7738	1.2548
ONT.29451.3	lincRNA	114.918	132.8	112.722	75.3272	134.135	61.839	282.077	196.901	306.466	86.4038	155.843	154.597
ONT.20402.2	lincRNA	8.402	11.5228	3.6794	0.8725	3.6009	2.7731	17.3116	7.6135	19.9402	10.0356	8.3623	12.7994
ONT.27642.1	lincRNA	0.8131	0.2881	2.6759	0.5817	2.7007	2.2184	1.0183	1.5752	0.9203	0.4895	0.5068	0
ONT.2860.5	lincRNA	0	0	0.3345	0.2908	0	0	0	0	0	0.2448	0.2534	0.251
ONT.2273.2	lincRNA	0.5421	0.2881	0.3345	0	0.6002	0	0.7637	1.8377	2.1474	1.2238	1.5204	0.7529
ONT.27757.8	lincRNA	0	0	0	0	0	0	0	0	0	1.4686	0.7602	0.251
ONT.20752.3	lincRNA	4.8786	2.5926	6.0208	4.6534	8.7022	7.7645	5.6008	2.6253	5.2151	2.6925	2.534	2.2587
ONT.23892.3	lincRNA	2.7103	1.7284	5.3518	2.3267	3.6009	6.9326	1.7821	0.7876	1.5339	0.7343	0.7602	0.251
ONT.10954.3	lincRNA	3.5234	8.0659	5.3518	5.5259	5.1013	5.2688	2.2912	0.7876	0.9203	0.7343	0.2534	0.7529
ONT.12117.1	lincRNA	10.5703	8.6421	10.0346	3.7809	6.6017	5.8234	5.3462	3.938	4.2948	6.1192	4.3078	3.0116
ONT.18100.4	lincRNA	0	0.2881	0	0	0.6002	0.2773	0.5092	0.2625	0.3068	0.2448	0.7602	0
ONT.5392.6	lincRNA	4.6076	6.3375	5.0173	2.3267	6.0015	3.3277	4.3279	3.4129	10.1235	2.9372	2.534	5.0194
ONT.25328.4	lincRNA	0.271	0	0	0	0	0	0	0.5251	0	0.9791	0.5068	0.251
ONT.23722.6	lincRNA	0.5421	0.5761	0	1.1634	0.9002	2.2184	1.2729	0.7876	0.3068	1.7134	0.5068	2.0078
ONT.9068.13	lincRNA	7.86	7.2017	9.3657	9.8885	13.8036	14.1426	3.055	0.7876	3.0677	2.6925	3.0408	3.7645
ONT.4648.1	lincRNA	0.5421	0.2881	0	0	0	0	2.0367	1.8377	3.3745	0.2448	0.5068	0.251
ONT.10857.8	lincRNA	4.3365	2.3046	5.0173	3.1992	4.8012	3.3277	4.5825	3.1504	2.1474	0	0.2534	0
ONT.15911.2	lincRNA	1.3552	0.8642	1.6724	0.8725	1.8005	0.5546	2.8004	1.8377	3.3745	0.7343	1.0136	0.251
[truncated: 2,501 more rows]
