# Supplementary material for: Integrated Multi-Omics Reveals DAM-Mediated Phytohormone Regulatory Networks Driving Bud Dormancy in ‘Mixue’ Pears
Source: Plants (Basel). 2025 Jul 14;14(14):2172. doi: 10.3390/plants14142172 (PMC12301059; doi:10.3390/plants14142172)
Supplement: Supplementary file 1 [file plants-14-02172-s001.zip › Supplementary table S9.xlsx]

## Sheet: Sheet1
Supplementary table S9 The regulatory prediction of lncRNAs identified from full-length transcriptomes
lncRNA ID	regulation type	Target Gene ID
ONT.19912.1	Cis-regulation	DAM1;DAM2;DAM3;EVM0003862;EVM0028773;EVM0003082;EVM0029699;EVM0037788;EVM0018894;EVM0022498;ONT.20659;EVM0023632;EVM0007981;EVM0011372;EVM0018044
ONT.20662.7	Cis-regulation	DAM1;DAM2;DAM3;EVM0021117;EVM0025509;ONT.20663;EVM0023632;EVM0007981;EVM0016478;EVM0031093;EVM0033567;EVM0032873;EVM0019666
ONT.483.1	Cis-regulation	DAM4-1;DAM4-2;ONT.481;EVM0013192;ONT.2050;EVM0028481;EVM0041676;ONT.480;EVM0040905;EVM0014307;EVM0015260;EVM0021691;EVM0003924;ONT.2049;ONT.486;EVM0005119;ONT.2051;EVM0035289
ONT.483.2	Cis-regulation	DAM4-1;DAM4-2;ONT.2050;ONT.481;EVM0013192;EVM0041676;ONT.480;EVM0040905;EVM0028481;EVM0003924;ONT.2049;EVM0015260;EVM0014307;EVM0021691;ONT.2051;EVM0035289;ONT.486;EVM0005119
ONT.483.6	Cis-regulation	DAM4-1;DAM4-2;ONT.481;EVM0013192;ONT.2050;EVM0028481;EVM0041676;ONT.480;EVM0040905;EVM0014307;EVM0015260;EVM0021691;ONT.2049;ONT.486;EVM0005119;EVM0035289;ONT.2051
ONT.483.8	Cis-regulation	DAM4-1;DAM4-2;EVM0005119;EVM0028481;ONT.486;EVM0040905;EVM0035289;EVM0041676;ONT.2051;ONT.480;EVM0021691;EVM0015260;ONT.481;EVM0014307;ONT.2049;ONT.2050
ONT.20662.1	Cis-regulation	DAM2;DAM3;EVM0019666;EVM0031093;EVM0016478;EVM0032873;EVM0033567;EVM0025509;EVM0023632;ONT.20663;EVM0007981;EVM0021117
ONT.20662.2	Cis-regulation	DAM2;DAM3;EVM0019666;EVM0032873;EVM0033567;EVM0031093;EVM0016478;ONT.20663;EVM0023632;EVM0007981;EVM0025509;EVM0021117
ONT.20662.3	Cis-regulation	DAM2;DAM3;EVM0021117;EVM0023632;ONT.20663;EVM0007981;EVM0025509;EVM0033567;EVM0032873;EVM0031093;EVM0016478;EVM0019666
ONT.20662.5	Cis-regulation	DAM2;DAM3;EVM0025509;ONT.20663;EVM0023632;EVM0007981;EVM0021117;EVM0019666;EVM0016478;EVM0031093;EVM0033567;EVM0032873
ONT.20662.6	Cis-regulation	DAM1;DAM2;DAM3;EVM0032873;EVM0033567;EVM0031093;EVM0016478;EVM0019666;EVM0021117;EVM0023632;ONT.20663;EVM0007981;EVM0025509
ONT.20662.8	Cis-regulation	DAM2;DAM3;EVM0033567;EVM0032873;EVM0031093;EVM0016478;EVM0019666;EVM0021117;EVM0007981;EVM0023632;ONT.20663;EVM0025509
ONT.20662.9	Cis-regulation	DAM2;DAM3;EVM0021117;EVM0007981;EVM0023632;ONT.20663;EVM0025509;EVM0033567;EVM0032873;EVM0031093;EVM0016478;EVM0019666
ONT.20664.1	Cis-regulation	DAM2;DAM3;EVM0019666;EVM0032873;EVM0033567;EVM0016478;EVM0031093;EVM0023632;ONT.20663;EVM0007981;EVM0025509;EVM0021117
ONT.20664.2	Cis-regulation	DAM1;DAM2;DAM3;EVM0032873;EVM0033567;EVM0016478;EVM0031093;EVM0019666;EVM0021117;EVM0023632;EVM0007981;ONT.20663;EVM0025509
ONT.20664.3	Cis-regulation	DAM1;DAM2;DAM3;EVM0021117;EVM0023632;EVM0007981;ONT.20663;EVM0025509;EVM0032873;EVM0033567;EVM0016478;EVM0031093;EVM0019666
ONT.20664.4	Cis-regulation	DAM2;DAM3;EVM0033567;EVM0032873;EVM0031093;EVM0016478;EVM0019666;EVM0021117;EVM0023632;EVM0007981;ONT.20663;EVM0025509
ONT.20664.5	Cis-regulation	DAM2;DAM3;EVM0033567;EVM0032873;EVM0016478;EVM0031093;EVM0019666;EVM0021117;EVM0023632;ONT.20663;EVM0007981;EVM0025509
ONT.20664.6	Cis-regulation	DAM2;DAM3;EVM0019666;EVM0032873;EVM0033567;EVM0031093;EVM0016478;EVM0023632;EVM0007981;ONT.20663;EVM0025509;EVM0021117
ONT.20664.7	Cis-regulation	DAM2;DAM3;EVM0019666;EVM0032873;EVM0033567;EVM0016478;EVM0031093;EVM0023632;EVM0007981;ONT.20663;EVM0025509;EVM0021117
ONT.20.1	Cis-regulation	EVM0016105;EVM0006850;ONT.23;EVM0026085;EVM0002921
ONT.25.1	Cis-regulation	EVM0006850;ONT.23;EVM0016105;EVM0002921;EVM0026085
ONT.25.2	Cis-regulation	EVM0016105;ONT.23;EVM0006850;EVM0026085;EVM0002921
ONT.25.3	Cis-regulation	EVM0016105;EVM0006850;ONT.23;EVM0026085;EVM0002921
ONT.50.1	Cis-regulation	EVM0034357;EVM0032524;EVM0036521;EVM0027275;EVM0031288;EVM0004975;EVM0006817;EVM0011033;EVM0002615
ONT.51.1	Cis-regulation	EVM0006817;EVM0011033;EVM0002615;EVM0031288;EVM0004975;EVM0034357;EVM0032524;EVM0027275;EVM0036521
ONT.83.2	Cis-regulation	EVM0015956;EVM0009021;ONT.95;EVM0039914;EVM0002073;EVM0032987;EVM0011709;EVM0028286;EVM0006913;EVM0032039;EVM0025486;EVM0025743;EVM0001522;EVM0041520;EVM0022976;EVM0020118;EVM0019062;ONT.82
ONT.89.6	Cis-regulation	EVM0015956;EVM0027952;EVM0022986;EVM0009021;ONT.95;EVM0039914;EVM0019278;EVM0032987;EVM0003671;EVM0011709;EVM0028286;EVM0000598;EVM0032039;EVM0006913;EVM0025486;EVM0001522;EVM0025743;EVM0022976;EVM0041520;EVM0020118;EVM0019062;ONT.82
ONT.194.2	Cis-regulation	ONT.195;EVM0020002;EVM0005331;EVM0034366;EVM0021294;EVM0003092
ONT.198.1	Cis-regulation	EVM0004771;EVM0008319;EVM0037572
ONT.198.3	Cis-regulation	EVM0037572;EVM0004771;EVM0008319
ONT.198.4	Cis-regulation	EVM0037572;EVM0004771;EVM0008319
ONT.217.39	Cis-regulation	ONT.213;EVM0006675;EVM0012737;EVM0037006;EVM0041117;EVM0026474;EVM0021806;EVM0015204;EVM0008299;EVM0015307;ONT.220;EVM0025652
ONT.298.1	Cis-regulation	EVM0004390;EVM0038791;EVM0018194;EVM0009300;EVM0015041;EVM0040157;EVM0020717;EVM0014637;ONT.1881;EVM0020597;EVM0022549;EVM0015150;EVM0007435;EVM0004796;ONT.1882;EVM0007611;ONT.1880;EVM0003186;EVM0024722;EVM0022292;EVM0017671;EVM0033638;EVM0029399;EVM0008055
ONT.298.2	Cis-regulation	EVM0008055;EVM0029399;EVM0017671;EVM0033638;EVM0022292;EVM0003186;EVM0024722;ONT.1880;ONT.1882;EVM0004796;EVM0007611;EVM0007435;EVM0015150;EVM0022549;EVM0020597;ONT.1881;EVM0020717;EVM0014637;EVM0040157;EVM0015041;EVM0004390;EVM0018194;EVM0038791;EVM0009300
ONT.327.8	Cis-regulation	EVM0019044;EVM0041082;EVM0009360;EVM0001468;EVM0001958;EVM0011266;ONT.1909;ONT.320;EVM0028638;EVM0030066;ONT.1912;EVM0032704;EVM0026652;EVM0021251;ONT.325;EVM0040123;ONT.334;EVM0019421;EVM0032841;ONT.333;EVM0001334;ONT.332;ONT.331;EVM0007641;EVM0021917;ONT.335;EVM0009099;EVM0017254;EVM0018410
ONT.359.1	Cis-regulation	ONT.1939;ONT.1940;EVM0005034;EVM0014532;EVM0042512;EVM0031044;EVM0003660;ONT.358;EVM0041570;EVM0006033;EVM0001760;ONT.1937;EVM0023199;EVM0039727;EVM0017410;ONT.1938;EVM0025598;EVM0003556;EVM0001894
ONT.359.1	Trans-regulation	ONT.18376
ONT.361.1	Cis-regulation	ONT.1939;ONT.1940;EVM0005034;EVM0019926;ONT.1943;EVM0003660;EVM0005894;ONT.358;EVM0031044;EVM0001760;EVM0006033;EVM0041570;ONT.1937;EVM0039727;ONT.1938;EVM0017410;EVM0025598;EVM0003556;EVM0016489;EVM0022501;EVM0001894
ONT.361.1	Trans-regulation	EVM0004137;EVM0029721;ONT.18376
ONT.361.2	Cis-regulation	EVM0016489;EVM0022501;EVM0001894;EVM0025598;EVM0039727;EVM0017410;ONT.1938;EVM0003556;ONT.1937;EVM0031044;EVM0003660;ONT.1943;EVM0005894;ONT.358;EVM0001760;EVM0006033;EVM0041570;EVM0019926;ONT.1940;EVM0005034;ONT.1939
ONT.361.5	Cis-regulation	ONT.1937;ONT.1938;EVM0039727;EVM0017410;EVM0025598;EVM0003556;EVM0022501;EVM0016489;EVM0001894;ONT.1939;ONT.1940;EVM0005034;EVM0019926;EVM0003660;ONT.358;ONT.1943;EVM0005894;EVM0031044;EVM0001760;EVM0041570;EVM0006033
ONT.361.5	Trans-regulation	EVM0004137;EVM0029721;ONT.18376
ONT.401.1	Cis-regulation	ONT.1977;EVM0034070;EVM0013556;EVM0015039;EVM0028216;ONT.398;EVM0036828;EVM0019847;EVM0020349;EVM0025142;EVM0038938;EVM0034320;ONT.408;ONT.399;EVM0017268;EVM0015198;EVM0019605;EVM0003102;ONT.1985;EVM0002024;EVM0036812;EVM0027168;EVM0036796;EVM0028958;EVM0032297;EVM0035833
ONT.401.1	Trans-regulation	EVM0038298;EVM0009019
ONT.414.4	Cis-regulation	EVM0019533;EVM0036696;ONT.415;EVM0034959;EVM0028198;ONT.1991;EVM0002408;EVM0009899;EVM0013250;EVM0016435;EVM0003959;EVM0021461;EVM0030838;EVM0013261;EVM0000989;EVM0012234;EVM0020312;EVM0038312;ONT.1993
ONT.414.4	Trans-regulation	EVM0014268
ONT.419.2	Cis-regulation	EVM0021432;ONT.1994;EVM0004183;EVM0036698;EVM0038719;EVM0035952;EVM0036696;EVM0003714;EVM0003221;EVM0032485;EVM0018867;EVM0012091;EVM0024506;EVM0005603;ONT.1993;EVM0001788;EVM0020312;EVM0007047;EVM0039141;EVM0025909;EVM0008342;EVM0030838;ONT.425;EVM0037303
ONT.421.1	Cis-regulation	EVM0008342;ONT.2000;EVM0037303;ONT.425;EVM0021973;EVM0039141;EVM0025909;EVM0007047;EVM0001788;EVM0012091;EVM0018867;EVM0005603;EVM0014529;EVM0005846;EVM0032485;EVM0003221;EVM0003714;EVM0035952;EVM0038719;EVM0004183;EVM0036698;EVM0021432;ONT.1994
ONT.421.2	Cis-regulation	EVM0007047;EVM0001788;EVM0005603;EVM0018867;EVM0012091;EVM0014529;EVM0037303;ONT.425;EVM0008342;ONT.2000;EVM0039141;EVM0025909;EVM0021973;EVM0035952;EVM0038719;EVM0004183;EVM0036698;ONT.1994;EVM0021432;EVM0032485;EVM0005846;EVM0003221;EVM0003714
ONT.421.2	Trans-regulation	ONT.12115
ONT.427.1	Cis-regulation	EVM0024104;EVM0003714;EVM0003221;EVM0005846;ONT.1994;EVM0004183;EVM0036698;EVM0027290;EVM0021973;EVM0025909;EVM0039141;EVM0008342;ONT.2000;EVM0019853;ONT.425;EVM0037303;EVM0014529;EVM0003264;EVM0001788;EVM0007047
ONT.427.1	Trans-regulation	EVM0018867;EVM0033180;EVM0001729
ONT.435.2	Cis-regulation	EVM0041099;EVM0022727;ONT.2015;ONT.436;ONT.439;EVM0039299;EVM0012897;EVM0029914;EVM0041106;ONT.2011;ONT.2009;EVM0011825;EVM0017159;EVM0041986;EVM0031459;EVM0015995;EVM0022387;EVM0036919;EVM0003010;EVM0001747;EVM0019551;EVM0000758;EVM0026693;ONT.437;EVM0000946
ONT.435.3	Cis-regulation	ONT.439;ONT.436;ONT.2015;EVM0022727;EVM0041099;EVM0029914;EVM0012897;EVM0039299;EVM0015995;EVM0031459;EVM0041986;EVM0017159;ONT.2011;EVM0041106;EVM0011825;ONT.2009;EVM0000946;ONT.437;EVM0000758;EVM0001747;EVM0019551;EVM0026693;EVM0003010;EVM0036919;EVM0022387
ONT.435.3	Trans-regulation	ONT.22848
ONT.435.6	Cis-regulation	ONT.439;ONT.2015;ONT.436;EVM0022727;EVM0041099;EVM0029914;EVM0012897;EVM0039299;EVM0041986;EVM0031459;EVM0041106;ONT.2011;EVM0000946;ONT.437;EVM0001747;EVM0026693;EVM0000758;EVM0019551;EVM0003010;ONT.442;EVM0036919
ONT.438.1	Cis-regulation	EVM0001747;EVM0000946;ONT.437;EVM0036919;ONT.442;EVM0026665;EVM0031459;EVM0041986;EVM0041106;ONT.2011;EVM0029914;EVM0039299;EVM0012897;EVM0022727;ONT.443;ONT.439;ONT.2015;ONT.436
ONT.438.1	Trans-regulation	EVM0011453;EVM0007492;EVM0026693
ONT.444.1	Cis-regulation	EVM0029914;EVM0010167;ONT.442;EVM0036919;EVM0038138;EVM0038571;ONT.448;ONT.443;EVM0000991;EVM0026665;EVM0030255
ONT.445.6	Cis-regulation	EVM0030255;EVM0026665;EVM0041090;EVM0000991;ONT.443;ONT.448;EVM0038138;ONT.442;EVM0004142;EVM0010167;EVM0030258;EVM0013609
ONT.447.2	Cis-regulation	EVM0038850;EVM0000991;ONT.448;EVM0030255;EVM0008519;EVM0041090;EVM0036450;EVM0004142;EVM0030258;EVM0013609;EVM0010167;EVM0038138;EVM0038571
ONT.447.2	Trans-regulation	EVM0012987;EVM0040286;EVM0039433
ONT.462.1	Cis-regulation	EVM0007478;EVM0000936;EVM0034239;ONT.2029;EVM0024211;EVM0014266;EVM0036224;EVM0017178;EVM0015574;EVM0040310;EVM0004548;EVM0009136;EVM0026378;EVM0014961;EVM0039940
ONT.462.4	Cis-regulation	EVM0015574;EVM0017178;EVM0036224;EVM0014266;EVM0024211;ONT.2029;EVM0007478;EVM0000936;EVM0034239;EVM0039940;EVM0014961;EVM0004548;EVM0026378;EVM0009136;EVM0040310
ONT.462.8	Cis-regulation	ONT.2029;EVM0000936;EVM0007478;EVM0034239;EVM0017178;EVM0015574;EVM0036224;EVM0014266;EVM0024211;EVM0004548;EVM0026378;EVM0009136;EVM0040310;EVM0039940;EVM0014961
ONT.462.9	Cis-regulation	EVM0039940;EVM0014961;EVM0009136;EVM0004548;EVM0026378;EVM0040310;EVM0015574;EVM0017178;EVM0024211;EVM0014266;EVM0036224;ONT.2029;EVM0007478;EVM0000936;EVM0034239
ONT.462.10	Cis-regulation	EVM0034239;EVM0007478;EVM0000936;ONT.2029;EVM0024211;EVM0036224;EVM0014266;EVM0015574;EVM0017178;EVM0040310;EVM0026378;EVM0004548;EVM0009136;EVM0014961;EVM0039940
ONT.463.1	Cis-regulation	ONT.2030;EVM0007478;EVM0000936;ONT.2029;EVM0024211;EVM0017178;EVM0015574;EVM0040310;EVM0004548;EVM0026378;EVM0009136;EVM0014961;EVM0032430;EVM0039940
ONT.483.6	Trans-regulation	ONT.2050
ONT.505.3	Cis-regulation	EVM0029785;EVM0038239;EVM0012646;EVM0001583;EVM0023113;EVM0020751;EVM0004053;EVM0025953;EVM0000848;EVM0027610;EVM0001262;ONT.2061;EVM0026238;EVM0016507;ONT.2065;EVM0002493
ONT.505.3	Trans-regulation	EVM0018641;EVM0041243;EVM0005542;EVM0006870;EVM0003741;ONT.33110;ONT.32067;ONT.31463;ONT.14996;EVM0014376;EVM0013466;ONT.34157;ONT.29966;ONT.26931;ONT.20292;ONT.17483;EVM0023983;EVM0025991;EVM0023314;EVM0042402;EVM0039073;EVM0013445;EVM0010378;EVM0036412;EVM0029533;EVM0011469;EVM0002409;EVM0035389;EVM0001952;EVM0034338
ONT.527.8	Cis-regulation	ONT.526;ONT.2084;EVM0018504;ONT.2085;EVM0014199;EVM0010266;ONT.2090;EVM0042445;EVM0015269;EVM0034082;EVM0025634;EVM0020115;ONT.530;EVM0029806;ONT.2086;ONT.2088;ONT.2087;EVM0003325;EVM0020005;EVM0014341;EVM0007229;EVM0032584;EVM0025292;EVM0030583;EVM0026279
ONT.534.1	Cis-regulation	EVM0001721
ONT.535.1	Cis-regulation	EVM0008014;EVM0011814;EVM0001721
ONT.539.1	Cis-regulation	EVM0006265;EVM0036929;ONT.2097;EVM0001590;EVM0031561;ONT.540;ONT.538;EVM0040606;EVM0007343;EVM0000358;EVM0025518;EVM0016371;EVM0004837
ONT.539.2	Cis-regulation	EVM0036929;EVM0001590;EVM0031561;ONT.2097;ONT.538;ONT.540;EVM0040606;EVM0007343;EVM0000358;EVM0025518;EVM0016371;EVM0004837
ONT.539.6	Cis-regulation	ONT.538;ONT.540;EVM0040606;EVM0006265;EVM0031561;ONT.2097;EVM0001590;EVM0036929;EVM0025518;EVM0004837;EVM0016371;EVM0007343;EVM0000358
ONT.539.12	Cis-regulation	EVM0037720;EVM0004837;EVM0016371;EVM0000358;EVM0007343;EVM0040606;ONT.540;ONT.538;ONT.2097;EVM0031561;EVM0036929;EVM0006265
ONT.539.12	Trans-regulation	EVM0001590;EVM0028494;EVM0009563;EVM0019196;EVM0000960;EVM0005437;EVM0009497;EVM0018892;EVM0036487;EVM0018326
ONT.553.5	Cis-regulation	EVM0009285;EVM0002698;EVM0024692;EVM0040602;EVM0008349;EVM0020259;ONT.554;EVM0020591;EVM0031822;EVM0009843;EVM0029934;EVM0027335;EVM0015056;ONT.550;EVM0017822;EVM0035526;ONT.2113
ONT.553.5	Trans-regulation	EVM0039539
ONT.562.1	Cis-regulation	EVM0008349;ONT.554;EVM0005002;EVM0002196;EVM0039156;EVM0019694;EVM0034296;EVM0020234;EVM0040602;EVM0001309;EVM0042061;EVM0010515;EVM0039978;ONT.561;EVM0030454;EVM0009843;EVM0004665;ONT.564
ONT.562.2	Cis-regulation	EVM0001309;EVM0040602;EVM0034296;EVM0020234;EVM0019694;EVM0039156;EVM0002196;EVM0005002;ONT.554;EVM0008349;ONT.564;EVM0004665;EVM0030454;EVM0009843;ONT.561;EVM0039978;EVM0010515;EVM0042061
ONT.562.3	Cis-regulation	EVM0042061;EVM0010515;ONT.564;EVM0004665;EVM0009843;EVM0030454;ONT.561;EVM0039978;EVM0005002;ONT.554;EVM0008349;EVM0040602;EVM0001309;EVM0020234;EVM0034296;EVM0039156;EVM0019694;EVM0002196
ONT.562.4	Cis-regulation	EVM0019694;EVM0039156;EVM0002196;EVM0001309;EVM0040602;EVM0034296;EVM0020234;EVM0008349;EVM0005002;ONT.554;EVM0030454;EVM0009843;ONT.561;EVM0039978;ONT.564;EVM0004665;EVM0010515;EVM0042061
ONT.562.5	Cis-regulation	EVM0042061;EVM0010515;ONT.564;EVM0004665;EVM0030454;EVM0009843;EVM0039978;ONT.561;EVM0005002;ONT.554;EVM0008349;EVM0040602;EVM0001309;EVM0034296;EVM0020234;EVM0039156;EVM0019694;EVM0002196
ONT.562.6	Cis-regulation	EVM0039156;EVM0019694;EVM0002196;EVM0040602;EVM0001309;EVM0034296;EVM0020234;EVM0008349;EVM0005002;ONT.554;EVM0009843;EVM0030454;ONT.561;EVM0039978;ONT.564;EVM0004665;EVM0042061;EVM0010515
ONT.562.7	Cis-regulation	EVM0030454;EVM0009843;EVM0039978;ONT.561;ONT.564;EVM0004665;EVM0042061;EVM0010515;EVM0019694;EVM0039156;EVM0002196;EVM0001309;EVM0040602;EVM0034296;EVM0020234;EVM0008349;EVM0005002;ONT.554
ONT.562.8	Cis-regulation	ONT.564;EVM0004665;EVM0030454;EVM0009843;ONT.561;EVM0039978;EVM0010515;EVM0042061;EVM0040602;EVM0001309;EVM0034296;EVM0020234;EVM0039156;EVM0019694;EVM0002196;EVM0005002;ONT.554;EVM0008349
ONT.562.9	Cis-regulation	EVM0039978;ONT.561;EVM0030454;EVM0009843;EVM0004665;ONT.564;EVM0010515;EVM0042061;EVM0002196;EVM0019694;EVM0039156;EVM0034296;EVM0020234;EVM0001309;EVM0040602;EVM0008349;ONT.554;EVM0005002
ONT.562.10	Cis-regulation	EVM0002196;EVM0039156;EVM0019694;EVM0034296;EVM0020234;EVM0040602;EVM0001309;EVM0008349;ONT.554;EVM0005002;EVM0039978;ONT.561;EVM0030454;EVM0009843;EVM0004665;ONT.564;EVM0042061;EVM0010515
ONT.562.11	Cis-regulation	EVM0039156;EVM0019694;EVM0002196;EVM0040602;EVM0001309;EVM0020234;EVM0034296;EVM0008349;EVM0005002;ONT.554;EVM0030454;EVM0009843;ONT.561;EVM0039978;ONT.564;EVM0004665;EVM0010515;EVM0042061
ONT.562.12	Cis-regulation	EVM0005002;ONT.554;EVM0008349;EVM0040602;EVM0001309;EVM0020234;EVM0034296;EVM0039156;EVM0019694;EVM0002196;EVM0010515;EVM0042061;ONT.564;EVM0004665;EVM0030454;EVM0009843;EVM0039978;ONT.561
ONT.562.13	Cis-regulation	ONT.564;EVM0004665;EVM0030454;EVM0009843;ONT.561;EVM0039978;EVM0042061;EVM0010515;EVM0001309;EVM0040602;EVM0034296;EVM0020234;EVM0019694;EVM0039156;EVM0002196;EVM0005002;ONT.554;EVM0008349
ONT.570.1	Cis-regulation	EVM0016495;EVM0034669;EVM0028296;EVM0008086;EVM0031998;ONT.2123;EVM0012830;EVM0037708;EVM0038233;EVM0009833;ONT.2120;EVM0000917;EVM0032771;EVM0004016
ONT.570.2	Cis-regulation	EVM0031998;ONT.2123;EVM0037708;EVM0012830;EVM0034669;EVM0016495;EVM0008086;EVM0028296;EVM0032771;EVM0004016;EVM0038233;EVM0009833;ONT.2120;EVM0000917
ONT.570.3	Cis-regulation	EVM0031998;EVM0037708;ONT.2123;EVM0012830;EVM0034669;EVM0016495;EVM0028296;EVM0008086;EVM0032771;EVM0004016;EVM0038233;ONT.2120;EVM0009833;EVM0000917
ONT.628.2	Cis-regulation	EVM0042478;EVM0013004;EVM0018585;EVM0000050;EVM0013229;EVM0028725
ONT.628.5	Cis-regulation	EVM0042478;EVM0018322;EVM0018585;EVM0000050;EVM0028725;EVM0013229;EVM0013004
ONT.638.1	Cis-regulation	EVM0039992;ONT.642;EVM0010561;EVM0004180;EVM0017083;EVM0027057;ONT.2203;ONT.2198;ONT.637;EVM0014542;EVM0015566;ONT.2205;EVM0008672;ONT.2200;EVM0026377;EVM0036548;EVM0000857
ONT.641.3	Cis-regulation	EVM0014542;ONT.637;ONT.2207;ONT.2203;EVM0013942;EVM0004180;EVM0010561;ONT.642;EVM0039992;EVM0032807;EVM0011803;EVM0000857;EVM0036548;EVM0026377;EVM0006774;ONT.2205;EVM0008672;ONT.2200
ONT.641.4	Cis-regulation	EVM0000857;EVM0036548;EVM0026377;EVM0006774;EVM0008672;ONT.2205;ONT.2200;ONT.2207;ONT.2203;EVM0014542;ONT.637;EVM0013942;EVM0004180;EVM0010561;ONT.642;EVM0039992;EVM0032807;EVM0011803
ONT.641.5	Cis-regulation	EVM0010561;EVM0039992;ONT.642;EVM0032807;EVM0011803;EVM0014542;ONT.637;ONT.2203;ONT.2207;EVM0013942;EVM0004180;ONT.2205;EVM0008672;ONT.2200;EVM0000857;EVM0036548;EVM0026377;EVM0006774
ONT.644.1	Cis-regulation	EVM0013942;EVM0017705;EVM0004180;EVM0033328;ONT.2203;ONT.2207;EVM0032807;EVM0011803;EVM0010561;ONT.642;EVM0039992;EVM0024261;EVM0006774;EVM0001662;EVM0028586;EVM0036548;EVM0000857;EVM0031282;EVM0008672;ONT.2205;EVM0015566
ONT.697.2	Cis-regulation	EVM0016749;EVM0008836;EVM0028027;EVM0034962;ONT.696;EVM0010948;EVM0033734;EVM0034824;EVM0016041;EVM0007298;EVM0026021;EVM0001849;EVM0020071;EVM0038029
ONT.699.1	Cis-regulation	EVM0038029;EVM0020071;EVM0001849;EVM0026021;EVM0016041;EVM0034824;EVM0010948;EVM0011742;ONT.696;EVM0034962;EVM0028027;EVM0026978;EVM0008836;EVM0016749;EVM0011362
ONT.699.1	Trans-regulation	ONT.11029
ONT.733.2	Cis-regulation	ONT.728;ONT.729;EVM0005630;EVM0000575;EVM0007996;EVM0039747;EVM0039182;EVM0020629;EVM0034033;ONT.731;ONT.727;ONT.732;EVM0026387;EVM0004749
ONT.739.1	Cis-regulation	EVM0013486;EVM0032916;EVM0033321;EVM0008249;ONT.2295;EVM0040119;EVM0012793;EVM0023279;EVM0008756;EVM0009152;ONT.2294;EVM0004453
ONT.739.1	Trans-regulation	ONT.15278;ONT.6457
ONT.755.1	Cis-regulation	EVM0001566;EVM0013189;EVM0010090;EVM0038740;ONT.752;EVM0000985;ONT.2302;EVM0028072;EVM0002714;EVM0038454;EVM0029128;EVM0014374;EVM0035704
ONT.755.3	Cis-regulation	EVM0038740;ONT.752;EVM0010090;EVM0001566;EVM0013189;ONT.2302;EVM0000985;EVM0038454;EVM0014374;EVM0029128;EVM0028072;EVM0002714;EVM0035704
ONT.755.4	Cis-regulation	EVM0000985;ONT.2302;EVM0013189;EVM0001566;EVM0038740;EVM0010090;ONT.752;EVM0035704;EVM0002714;EVM0028072;EVM0029128;EVM0014374;EVM0038454
ONT.755.5	Cis-regulation	EVM0001566;EVM0013189;ONT.752;EVM0038740;EVM0010090;EVM0000985;ONT.2302;EVM0028072;EVM0002714;EVM0038454;EVM0029128;EVM0014374;EVM0035704
ONT.755.6	Cis-regulation	EVM0038740;EVM0010090;ONT.752;EVM0013189;EVM0001566;ONT.2302;EVM0000985;EVM0014374;EVM0029128;EVM0038454;EVM0002714;EVM0028072;EVM0035704
ONT.756.6	Cis-regulation	EVM0039456;EVM0000985;EVM0010090;ONT.752;EVM0013189;EVM0035704;EVM0029128;EVM0014374;EVM0028072
ONT.761.1	Cis-regulation	EVM0039456;EVM0020457;EVM0041807;ONT.2307;ONT.2308;ONT.2306;EVM0004199;ONT.758;EVM0029128;EVM0016513;ONT.2313;EVM0032249;ONT.763;EVM0010090;ONT.762;EVM0040097;EVM0029800;EVM0041580;ONT.759;EVM0002723;ONT.2305
ONT.761.2	Cis-regulation	ONT.758;ONT.2307;ONT.2306;ONT.2308;EVM0041807;EVM0004199;EVM0016513;ONT.2313;EVM0029128;EVM0039456;EVM0020457;ONT.2305;EVM0002723;ONT.759;EVM0041580;EVM0029800;EVM0032249;ONT.763;EVM0040097;ONT.762;EVM0010090
ONT.761.3	Cis-regulation	EVM0020457;EVM0039456;EVM0016513;ONT.2313;EVM0029128;ONT.758;ONT.2308;ONT.2307;EVM0004199;ONT.2306;EVM0041807;EVM0040097;ONT.762;EVM0010090;EVM0032249;ONT.763;EVM0002723;ONT.2305;ONT.759;EVM0041580;EVM0029800
ONT.785.1	Cis-regulation	EVM0001418;EVM0003342;EVM0031428;ONT.782;EVM0030917;EVM0029202;EVM0015152;EVM0021002;ONT.2336;EVM0015194;EVM0032730;ONT.783;EVM0033969;ONT.786;EVM0016261
ONT.785.2	Cis-regulation	ONT.782;EVM0030917;EVM0015152;EVM0029202;EVM0021002;ONT.2336;EVM0031428;EVM0001418;EVM0003342;ONT.786;EVM0016261;EVM0015194;EVM0032730;ONT.783;EVM0033969
ONT.785.2	Trans-regulation	ONT.27970
ONT.785.3	Cis-regulation	EVM0031428;EVM0001418;EVM0003342;EVM0021002;EVM0015152;EVM0029202;ONT.2336;ONT.782;EVM0030917;EVM0033969;EVM0015194;ONT.783;EVM0032730;ONT.786;EVM0016261
ONT.785.3	Trans-regulation	ONT.27970
ONT.785.26	Cis-regulation	EVM0001418;EVM0003342;EVM0031428;EVM0030917;ONT.782;ONT.2336;EVM0015152;EVM0021002;EVM0029202;ONT.783;EVM0032730;EVM0015194;EVM0033969;EVM0016261;ONT.786
ONT.785.26	Trans-regulation	ONT.27970
ONT.809.2	Cis-regulation	EVM0036975;EVM0034886;EVM0029676;ONT.804;EVM0020007;ONT.807;EVM0040427;EVM0035260;ONT.808;EVM0041550;EVM0029150;EVM0033184;EVM0010135;EVM0010137;EVM0006715;EVM0019208;ONT.812
ONT.813.1	Cis-regulation	EVM0006715;EVM0027330;EVM0035260;ONT.812;EVM0004281;EVM0033860;ONT.2358;EVM0040427;EVM0001101;EVM0029150;EVM0033184;EVM0034886;EVM0029676;EVM0032420
ONT.813.2	Cis-regulation	EVM0033184;EVM0029150;EVM0032420;EVM0034886;EVM0029676;EVM0035260;ONT.812;EVM0027330;EVM0006715;EVM0001101;EVM0033860;ONT.2358;EVM0040427;EVM0004281
ONT.813.3	Cis-regulation	EVM0033184;EVM0029150;EVM0034886;EVM0029676;EVM0032420;EVM0027330;EVM0006715;EVM0035260;ONT.812;EVM0004281;EVM0001101;ONT.2358;EVM0033860;EVM0040427
ONT.813.4	Cis-regulation	EVM0029150;EVM0033184;EVM0034886;EVM0029676;EVM0032420;EVM0006715;EVM0027330;EVM0035260;ONT.812;EVM0004281;ONT.2358;EVM0033860;EVM0040427;EVM0001101
ONT.813.5	Cis-regulation	ONT.2358;EVM0040427;EVM0033860;EVM0001101;EVM0004281;EVM0035260;ONT.812;EVM0006715;EVM0027330;EVM0032420;EVM0034886;EVM0029676;EVM0029150;EVM0033184
ONT.813.5	Trans-regulation	EVM0004358
ONT.813.7	Cis-regulation	EVM0034886;EVM0029676;EVM0032420;EVM0033184;EVM0029150;EVM0004281;EVM0001101;EVM0040427;ONT.2358;EVM0033860;EVM0027330;EVM0006715;ONT.812;EVM0035260
ONT.813.8	Cis-regulation	EVM0006715;EVM0027330;EVM0035260;ONT.812;EVM0004281;ONT.2358;EVM0040427;EVM0033860;EVM0001101;EVM0029150;EVM0033184;EVM0029676;EVM0034886;EVM0032420
ONT.847.5	Cis-regulation	EVM0006573;EVM0034678;ONT.2392;EVM0019523;EVM0007407;EVM0009474;EVM0026825;EVM0019703;EVM0018333;EVM0035419;EVM0031301;ONT.2391;EVM0005808;EVM0042581
ONT.847.6	Cis-regulation	EVM0007407;EVM0019523;EVM0009474;EVM0034678;ONT.2392;EVM0006573;EVM0026825;ONT.2391;EVM0005808;EVM0019703;EVM0018333;EVM0035419;EVM0031301;EVM0042581
ONT.851.3	Cis-regulation	EVM0039380;EVM0042371;EVM0009474;EVM0000536;EVM0035419;EVM0029675;EVM0014311;EVM0002997;EVM0007407;EVM0007520;EVM0006573;EVM0022850;EVM0023791;EVM0004938;EVM0005808;EVM0023443;EVM0019703
ONT.851.6	Cis-regulation	EVM0009474;EVM0042371;EVM0039380;EVM0035419;EVM0000536;EVM0007520;EVM0006573;EVM0007407;EVM0029675;EVM0014311;EVM0002997;EVM0019703;EVM0023443;EVM0005808;EVM0004938;EVM0023791;EVM0022850
ONT.851.6	Trans-regulation	ONT.21810;ONT.15597
ONT.855.1	Cis-regulation	EVM0001561;EVM0001998;EVM0014481;EVM0029727;EVM0009876;EVM0005161;EVM0041308;EVM0022573;EVM0011240;EVM0013748;EVM0015882;EVM0018927;EVM0023679;EVM0041261;ONT.853;EVM0008885;EVM0011119
ONT.855.2	Cis-regulation	EVM0011240;EVM0041308;EVM0022573;EVM0005161;EVM0009876;EVM0029727;EVM0014481;EVM0001998;EVM0001561;EVM0008885;EVM0011119;EVM0041261;EVM0023679;ONT.853;EVM0015882;EVM0013748;EVM0018927
ONT.880.1	Cis-regulation	EVM0007726;EVM0013888;EVM0011389;EVM0005622;ONT.883;EVM0029899;EVM0011619;EVM0010756;EVM0015159;EVM0031845;EVM0033362;EVM0021445;EVM0019801;EVM0004876;EVM0003130;EVM0008582;EVM0012221
ONT.880.2	Cis-regulation	EVM0005622;EVM0011389;EVM0013888;EVM0007726;EVM0015159;EVM0010756;EVM0029899;ONT.883;EVM0011619;EVM0019801;EVM0031845;EVM0021445;EVM0033362;EVM0012221;EVM0004876;EVM0008582;EVM0003130
ONT.896.1	Cis-regulation	EVM0008230;ONT.895;EVM0004290;ONT.897;EVM0008214;EVM0032059;EVM0003976;EVM0036665;EVM0042507
ONT.914.1	Cis-regulation	EVM0038659;EVM0035220;EVM0009310;EVM0019664;EVM0021340;EVM0024863;EVM0035987;EVM0011988;EVM0029504;EVM0030246;EVM0022467;EVM0005514;EVM0003276;EVM0015497;EVM0025721;EVM0011963;EVM0012331;EVM0001711
ONT.914.1	Trans-regulation	EVM0025172;EVM0011225;EVM0027667;EVM0017029
ONT.922.1	Cis-regulation	EVM0029450;EVM0021776;EVM0029885;EVM0027234;EVM0024805;EVM0015369;EVM0030241;ONT.2462;EVM0020195;EVM0006838;EVM0041617;EVM0029312;EVM0032637;EVM0029331;EVM0008001;EVM0014997;EVM0033228;EVM0004704;EVM0006831;EVM0022865;EVM0013988;EVM0039704;EVM0024512
ONT.922.1	Trans-regulation	EVM0025172;EVM0011225;EVM0027667;EVM0017029
ONT.926.9	Cis-regulation	EVM0008563;EVM0011764;ONT.924;ONT.931;EVM0006003;EVM0034928;EVM0003686;EVM0025465;ONT.930;EVM0028132;EVM0027718;EVM0023519;EVM0004563;EVM0014678;EVM0037110;EVM0026457
ONT.926.9	Trans-regulation	ONT.2464;ONT.21604
ONT.926.13	Cis-regulation	EVM0034928;EVM0006003;EVM0003686;ONT.924;ONT.931;EVM0008563;EVM0011764;EVM0026457;EVM0037110;EVM0014678;EVM0023519;EVM0004563;EVM0025465;EVM0027718;EVM0028132;ONT.930
ONT.926.13	Trans-regulation	ONT.2464;ONT.21604
ONT.947.1	Cis-regulation	EVM0016487;ONT.2481;EVM0009243;EVM0007255;EVM0025338;EVM0014124;EVM0018631;ONT.2479;EVM0020390;EVM0033306;EVM0007326;EVM0022809;ONT.944;EVM0021961
ONT.947.2	Cis-regulation	EVM0007326;EVM0022809;ONT.944;EVM0021961;EVM0020390;EVM0033306;EVM0016487;EVM0007255;EVM0009243;ONT.2481;EVM0025338;EVM0014124;ONT.2479;EVM0018631
ONT.1061.1	Cis-regulation	EVM0028924;EVM0030938;EVM0000303;EVM0031219;EVM0016673;EVM0021930;EVM0002675;ONT.2579;EVM0027918;EVM0017445;EVM0035258;ONT.2581;EVM0033266;EVM0023227;EVM0018362;EVM0041334;EVM0009233;EVM0027130;EVM0011605;ONT.1057;ONT.2583;EVM0026840;EVM0004040
ONT.1061.2	Cis-regulation	EVM0028924;EVM0000303;EVM0030938;EVM0021930;EVM0002675;EVM0031219;EVM0016673;ONT.2579;EVM0027918;EVM0017445;ONT.2581;EVM0033266;EVM0035258;EVM0023227;EVM0041334;EVM0018362;EVM0009233;EVM0027130;EVM0011605;EVM0004040;ONT.1057;ONT.2583;EVM0026840
ONT.1061.3	Cis-regulation	EVM0035258;ONT.2581;EVM0033266;ONT.2579;EVM0017445;EVM0027918;EVM0031219;EVM0016673;EVM0021930;EVM0002675;EVM0028924;EVM0000303;EVM0030938;ONT.1057;EVM0026840;ONT.2583;EVM0004040;EVM0009233;EVM0027130;EVM0011605;EVM0018362;EVM0041334;EVM0023227
ONT.1080.1	Cis-regulation	EVM0006044;EVM0030407;EVM0034535;EVM0012988;EVM0036615;ONT.2602;EVM0031445;EVM0042290;EVM0015230;ONT.2599;EVM0019737;EVM0023130;EVM0018359;EVM0039982;EVM0030761;EVM0009402;EVM0032047;EVM0029141;EVM0031739;EVM0003871;EVM0022358;EVM0012710;EVM0004043;EVM0028386;EVM0014436;EVM0009943;EVM0017413;EVM0018614
ONT.1082.5	Cis-regulation	EVM0018359;EVM0023130;EVM0039982;EVM0009402;EVM0012988;EVM0030407;EVM0034535;EVM0042290;EVM0015230;EVM0036615;EVM0031445;ONT.2602;EVM0019737;EVM0028386;EVM0004043;EVM0014436;EVM0009943;EVM0015963;EVM0017413;EVM0018614;EVM0019479;EVM0031739;EVM0029141;EVM0022358;EVM0003871
ONT.1087.1	Cis-regulation	EVM0018614;EVM0015963;EVM0004043;EVM0028386;EVM0012710;EVM0022923;EVM0022358;EVM0016472;EVM0020446;EVM0035200;EVM0007440;EVM0019479;EVM0031739;EVM0009402;EVM0030761;EVM0039982;EVM0019012;EVM0018359;EVM0011811;EVM0019737;EVM0036615;EVM0007522;EVM0030407;EVM0034535
ONT.1177.2	Cis-regulation	EVM0011653;EVM0027312;EVM0000951;ONT.2703;EVM0025129;ONT.1179;EVM0022334;EVM0039611;ONT.1176;EVM0007552;EVM0029545;ONT.2694;EVM0018248;EVM0025444;EVM0010774;EVM0001973;EVM0020889;EVM0001251;EVM0018135;EVM0027611;EVM0025528;EVM0019304;EVM0029171;EVM0014555;EVM0028825;EVM0016421;EVM0034021;EVM0002402;EVM0028532;EVM0032759;EVM0006785;EVM0025331;ONT.1178
ONT.1177.2	Trans-regulation	EVM0012399;EVM0008848
ONT.1180.1	Cis-regulation	EVM0027611;EVM0025528;EVM0029171;ONT.2713;EVM0019304;EVM0010774;EVM0007118;EVM0018248;EVM0001251;EVM0020889;EVM0000898;EVM0020219;ONT.1178;EVM0006785;EVM0016421;EVM0003643;EVM0034021;EVM0038910;EVM0021238;EVM0018810;EVM0017395;EVM0001167;EVM0032289;ONT.1179;EVM0025129;ONT.2703;EVM0027312;EVM0020646;EVM0037791;EVM0039946;ONT.1183;EVM0000951;EVM0007552;EVM0003377;EVM0022334;EVM0013208
ONT.1246.1	Cis-regulation	EVM0034043;EVM0013640;EVM0022867;EVM0017034;EVM0012619;ONT.1250;EVM0042525;EVM0028969;ONT.2771;EVM0030319;EVM0028360;EVM0023447;EVM0015636;ONT.2770;ONT.1253;EVM0006923;EVM0013891;EVM0030908;ONT.2775;EVM0026424;EVM0015536;EVM0008748;ONT.1247;EVM0023580;EVM0003365;EVM0029743;EVM0026848;EVM0013345;EVM0042098;ONT.1251
ONT.1277.1	Cis-regulation	EVM0015121;EVM0007694;EVM0028592;EVM0021473;EVM0006569;EVM0006809;EVM0021018;EVM0039440;EVM0002598;EVM0026345;EVM0031762;EVM0022192;ONT.1275;ONT.1284;ONT.2795;EVM0000953;EVM0039658;EVM0014080;EVM0015366;EVM0000500;EVM0028254;EVM0017250;EVM0042367;EVM0035698;EVM0039423;EVM0032907;EVM0000646;ONT.2800;EVM0038309;EVM0013828;EVM0009367;EVM0026116;EVM0023477
ONT.1277.1	Trans-regulation	ONT.16534;EVM0000647
ONT.1277.2	Cis-regulation	EVM0042367;EVM0000646;EVM0032907;EVM0039423;EVM0035698;ONT.2800;EVM0013828;EVM0038309;EVM0009367;EVM0026116;EVM0023477;EVM0028592;EVM0007694;EVM0015121;EVM0006809;EVM0021018;EVM0021473;EVM0006569;EVM0039440;EVM0026345;EVM0002598;EVM0031762;EVM0000953;ONT.2795;ONT.1275;EVM0022192;ONT.1284;EVM0014080;EVM0039658;EVM0000500;EVM0028254;EVM0015366;EVM0017250
ONT.1277.2	Trans-regulation	ONT.16534;EVM0000647
ONT.1277.3	Cis-regulation	EVM0039440;EVM0002598;EVM0031762;EVM0026345;EVM0007694;EVM0028592;EVM0015121;EVM0021018;EVM0006809;EVM0006569;EVM0021473;EVM0028254;EVM0000500;EVM0015366;EVM0017250;ONT.2795;EVM0000953;ONT.1284;ONT.1275;EVM0022192;EVM0014080;EVM0039658;EVM0000646;EVM0032907;EVM0039423;EVM0035698;ONT.2800;EVM0042367;EVM0023477;EVM0013828;EVM0038309;EVM0026116;EVM0009367
ONT.1277.3	Trans-regulation	EVM0000647
ONT.1277.4	Cis-regulation	EVM0023477;EVM0009367;EVM0026116;EVM0038309;EVM0013828;ONT.2800;EVM0035698;EVM0039423;EVM0032907;EVM0000646;EVM0042367;EVM0017250;EVM0015366;EVM0000500;EVM0028254;EVM0039658;EVM0014080;ONT.1275;EVM0022192;ONT.1284;EVM0000953;ONT.2795;EVM0026345;EVM0031762;EVM0002598;EVM0039440;EVM0021473;EVM0006569;EVM0006809;EVM0021018;EVM0015121;EVM0007694;EVM0028592
ONT.1277.4	Trans-regulation	ONT.16534;EVM0000647
ONT.1277.5	Cis-regulation	EVM0026345;EVM0002598;EVM0031762;EVM0039440;EVM0021473;EVM0006569;EVM0006809;EVM0021018;EVM0015121;EVM0007694;EVM0028592;EVM0017250;EVM0015366;EVM0000500;EVM0028254;EVM0039658;EVM0014080;ONT.1275;EVM0022192;ONT.1284;EVM0000953;ONT.2795;ONT.2800;EVM0035698;EVM0039423;EVM0032907;EVM0000646;EVM0042367;EVM0023477;EVM0026116;EVM0009367;EVM0038309;EVM0013828
ONT.1277.5	Trans-regulation	ONT.16534;EVM0000647
ONT.1277.6	Cis-regulation	EVM0026345;EVM0031762;EVM0002598;EVM0039440;EVM0006569;EVM0021473;EVM0006809;EVM0021018;EVM0015121;EVM0007694;EVM0028592;EVM0017250;EVM0015366;EVM0000500;EVM0028254;EVM0039658;EVM0014080;ONT.1275;EVM0022192;ONT.1284;ONT.2795;EVM0000953;ONT.2800;EVM0035698;EVM0039423;EVM0032907;EVM0000646;EVM0042367;EVM0023477;EVM0026116;EVM0009367;EVM0038309;EVM0013828
ONT.1277.6	Trans-regulation	ONT.16534;EVM0000647
ONT.1277.7	Cis-regulation	EVM0042367;EVM0032907;EVM0000646;EVM0039423;EVM0035698;ONT.2800;EVM0013828;EVM0038309;EVM0026116;EVM0009367;EVM0023477;EVM0028592;EVM0007694;EVM0015121;EVM0006809;EVM0021018;EVM0006569;EVM0021473;EVM0039440;EVM0026345;EVM0002598;EVM0031762;ONT.2795;EVM0000953;ONT.1275;EVM0022192;ONT.1284;EVM0014080;EVM0039658;EVM0000500;EVM0028254;EVM0015366;EVM0017250
ONT.1277.7	Trans-regulation	ONT.16534;EVM0000647
ONT.1277.8	Cis-regulation	EVM0002598;EVM0031762;EVM0026345;EVM0039440;EVM0006569;EVM0021473;EVM0006809;EVM0021018;EVM0015121;EVM0028592;EVM0007694;EVM0017250;EVM0015366;EVM0000500;EVM0028254;EVM0039658;EVM0014080;ONT.1275;EVM0022192;ONT.1284;ONT.2795;EVM0000953;ONT.2800;EVM0035698;EVM0039423;EVM0000646;EVM0032907;EVM0042367;EVM0023477;EVM0009367;EVM0026116;EVM0038309;EVM0013828
ONT.1277.8	Trans-regulation	ONT.16534
ONT.1277.9	Cis-regulation	EVM0017250;EVM0015366;EVM0028254;EVM0000500;EVM0039658;EVM0014080;ONT.1284;EVM0022192;ONT.1275;ONT.2795;EVM0000953;EVM0031762;EVM0002598;EVM0026345;EVM0039440;EVM0021473;EVM0006569;EVM0021018;EVM0006809;EVM0015121;EVM0007694;EVM0028592;EVM0023477;EVM0009367;EVM0026116;EVM0038309;EVM0013828;ONT.2800;EVM0035698;EVM0039423;EVM0032907;EVM0000646;EVM0042367
ONT.1277.9	Trans-regulation	ONT.16534
ONT.1277.10	Cis-regulation	EVM0021473;EVM0006569;EVM0006809;EVM0021018;EVM0015121;EVM0007694;EVM0028592;EVM0026345;EVM0031762;EVM0002598;EVM0039440;EVM0039658;EVM0014080;ONT.1275;EVM0022192;ONT.1284;ONT.2795;EVM0000953;EVM0017250;EVM0015366;EVM0000500;EVM0028254;EVM0042367;ONT.2800;EVM0035698;EVM0039423;EVM0000646;EVM0032907;EVM0026116;EVM0009367;EVM0038309;EVM0013828;EVM0023477
ONT.1277.11	Cis-regulation	EVM0039440;EVM0026345;EVM0031762;EVM0002598;EVM0015121;EVM0028592;EVM0007694;EVM0021473;EVM0006569;EVM0021018;EVM0006809;EVM0015366;EVM0028254;EVM0000500;EVM0017250;ONT.1284;ONT.1275;EVM0022192;ONT.2795;EVM0000953;EVM0039658;EVM0014080;EVM0039423;EVM0035698;EVM0000646;EVM0032907;ONT.2800;EVM0042367;EVM0023477;EVM0038309;EVM0013828;EVM0026116;EVM0009367
ONT.1277.11	Trans-regulation	ONT.16534
ONT.1277.12	Cis-regulation	EVM0039658;EVM0014080;ONT.1284;ONT.1275;EVM0022192;EVM0000953;ONT.2795;EVM0017250;EVM0015366;EVM0028254;EVM0000500;EVM0021473;EVM0006569;EVM0021018;EVM0006809;EVM0015121;EVM0007694;EVM0028592;EVM0026345;EVM0031762;EVM0002598;EVM0039440;EVM0026116;EVM0009367;EVM0038309;EVM0013828;EVM0023477;EVM0042367;ONT.2800;EVM0039423;EVM0035698;EVM0000646;EVM0032907
ONT.1277.13	Cis-regulation	EVM0017250;EVM0015366;EVM0028254;EVM0000500;EVM0039658;EVM0014080;ONT.1284;ONT.1275;EVM0022192;EVM0000953;ONT.2795;EVM0002598;EVM0031762;EVM0026345;EVM0039440;EVM0021473;EVM0006569;EVM0021018;EVM0006809;EVM0015121;EVM0028592;EVM0007694;EVM0023477;EVM0009367;EVM0026116;EVM0038309;EVM0013828;ONT.2800;EVM0039423;EVM0035698;EVM0032907;EVM0000646;EVM0042367
ONT.1277.13	Trans-regulation	ONT.16534
ONT.1277.14	Cis-regulation	EVM0032907;EVM0000646;EVM0039423;EVM0035698;ONT.2800;EVM0042367;EVM0023477;EVM0013828;EVM0038309;EVM0009367;EVM0026116;EVM0039440;EVM0002598;EVM0026345;EVM0031762;EVM0007694;EVM0028592;EVM0015121;EVM0021018;EVM0006809;EVM0006569;EVM0021473;EVM0028254;EVM0000500;EVM0015366;EVM0017250;EVM0000953;ONT.2795;ONT.1284;EVM0022192;ONT.1275;EVM0014080;EVM0039658
ONT.1277.14	Trans-regulation	ONT.16534
ONT.1277.15	Cis-regulation	EVM0039440;EVM0002598;EVM0031762;EVM0026345;EVM0028592;EVM0007694;EVM0015121;EVM0021018;EVM0006809;EVM0021473;EVM0006569;EVM0028254;EVM0000500;EVM0015366;EVM0017250;ONT.2795;EVM0000953;ONT.1284;EVM0022192;ONT.1275;EVM0014080;EVM0039658;EVM0000646;EVM0032907;EVM0039423;EVM0035698;ONT.2800;EVM0042367;EVM0023477;EVM0013828;EVM0038309;EVM0009367;EVM0026116
ONT.1289.1	Cis-regulation	ONT.2806;EVM0006569;EVM0029654;EVM0032533;ONT.2811;EVM0006809;EVM0001290;EVM0002812;EVM0008206;EVM0031762;ONT.1284;EVM0022192;EVM0000953;EVM0003191;EVM0014080;EVM0028687;EVM0007925;EVM0027378;EVM0021318;ONT.1293;EVM0000853;EVM0010577;EVM0035698;EVM0012772;EVM0017111;EVM0013818;EVM0018975;EVM0021834;EVM0005064;EVM0017590;EVM0030740;EVM0026116;EVM0038191;EVM0030918;EVM0006939;EVM0023477
ONT.1289.2	Cis-regulation	EVM0000953;ONT.1284;EVM0022192;EVM0014080;EVM0007925;EVM0028687;EVM0003191;EVM0027378;EVM0021318;ONT.1293;ONT.2806;EVM0032533;ONT.2811;EVM0006809;EVM0006569;EVM0029654;EVM0002812;EVM0001290;EVM0031762;EVM0008206;EVM0017590;EVM0005064;EVM0021834;EVM0026116;EVM0030740;EVM0038191;EVM0006939;EVM0023477;EVM0030918;EVM0000853;EVM0010577;EVM0017111;EVM0012772;EVM0035698;EVM0013818;EVM0018975
ONT.1289.5	Cis-regulation	EVM0021834;EVM0005064;EVM0017590;EVM0030740;EVM0026116;EVM0038191;EVM0030918;EVM0006939;EVM0023477;EVM0000853;EVM0010577;EVM0012772;EVM0035698;EVM0017111;EVM0013818;EVM0018975;ONT.1284;EVM0022192;EVM0000953;EVM0003191;EVM0014080;EVM0007925;EVM0028687;EVM0027378;ONT.1293;EVM0021318;ONT.2806;EVM0029654;EVM0006569;EVM0032533;ONT.2811;EVM0006809;EVM0001290;EVM0002812;EVM0008206;EVM0031762
ONT.1310.1	Cis-regulation	EVM0014899;ONT.1314;EVM0024026;EVM0012090;EVM0038714;EVM0026146;EVM0028683;EVM0007185;EVM0034143;EVM0034156;EVM0000582;EVM0003810;EVM0035167;EVM0036669;EVM0001687;EVM0037208;EVM0007064;EVM0003547;EVM0040209;EVM0018510;EVM0009201;ONT.2827;EVM0039489;EVM0022567;EVM0009476;EVM0019002;EVM0032072;EVM0035953;EVM0014095;EVM0033831;EVM0001198;EVM0018956;EVM0035575;ONT.2824;ONT.2830;ONT.1317;EVM0024995;EV…
ONT.1310.1	Trans-regulation	ONT.7117;ONT.22079
ONT.1326.1	Cis-regulation	EVM0036483;ONT.1330;EVM0018956;EVM0001777;EVM0033831;EVM0001198;ONT.2830;ONT.1324;ONT.1317;EVM0007271;EVM0021134;ONT.2840;ONT.1325;EVM0021962;EVM0020536;EVM0022567;EVM0004925;EVM0038714;EVM0027784;EVM0034143;EVM0007185;EVM0006101;ONT.1329;EVM0036669;EVM0003810;EVM0007064;ONT.2838;ONT.2836;EVM0014377;ONT.1323;EVM0008947;EVM0000855;ONT.1327
ONT.1328.1	Cis-regulation	EVM0004925;EVM0008912;EVM0038714;EVM0027784;EVM0007185;EVM0034143;ONT.1329;EVM0006101;EVM0007064;ONT.2838;ONT.2844;ONT.2836;EVM0014377;ONT.1323;EVM0008947;EVM0000855;ONT.1327;EVM0009902;EVM0036483;ONT.1330;EVM0001777;EVM0001198;EVM0033831;ONT.1324;EVM0014402;ONT.1317;EVM0007271;ONT.2840;EVM0021134;ONT.1325;EVM0021962;EVM0020536;EVM0022567
ONT.1328.2	Cis-regulation	ONT.1324;EVM0014402;ONT.1317;EVM0009902;EVM0036483;ONT.1330;EVM0001777;EVM0001198;EVM0033831;EVM0020536;EVM0022567;EVM0025595;EVM0007271;ONT.2840;EVM0021134;ONT.1325;EVM0021962;EVM0006101;ONT.1329;EVM0007064;EVM0008912;EVM0004925;EVM0038714;EVM0027784;EVM0034143;EVM0007185;EVM0008947;EVM0000855;ONT.1327;ONT.2838;ONT.2836;ONT.2844;EVM0014377;ONT.1323
ONT.1328.3	Cis-regulation	EVM0038714;EVM0008912;EVM0004925;EVM0027784;EVM0007185;EVM0034143;ONT.1329;EVM0006101;EVM0007064;ONT.2836;ONT.2844;ONT.2838;EVM0014377;ONT.1323;EVM0008947;EVM0000855;ONT.1327;EVM0009902;EVM0036483;EVM0001198;EVM0033831;ONT.1330;EVM0001777;ONT.1324;ONT.1317;EVM0014402;ONT.2840;EVM0021134;ONT.1325;EVM0007271;EVM0021962;EVM0025595;EVM0020536;EVM0022567
ONT.1328.4	Cis-regulation	EVM0014377;ONT.1323;ONT.2836;ONT.2844;ONT.2838;EVM0000855;ONT.1327;EVM0008947;EVM0027784;EVM0007185;EVM0034143;EVM0038714;EVM0004925;EVM0008912;EVM0007064;EVM0006101;ONT.1329;EVM0021962;EVM0021134;ONT.1325;ONT.2840;EVM0007271;EVM0025595;EVM0020536;EVM0022567;EVM0001198;EVM0033831;ONT.1330;EVM0001777;EVM0009902;EVM0036483;ONT.1317;EVM0014402;ONT.1324
ONT.1328.5	Cis-regulation	EVM0027784;EVM0034143;EVM0007185;EVM0008912;EVM0004925;EVM0038714;EVM0007064;ONT.1329;EVM0006101;EVM0014377;ONT.1323;ONT.2838;ONT.2836;ONT.2844;EVM0000855;ONT.1327;EVM0008947;ONT.1330;EVM0001777;EVM0001198;EVM0033831;EVM0009902;EVM0036483;EVM0014402;ONT.1317;ONT.1324;EVM0021962;EVM0007271;EVM0021134;ONT.1325;ONT.2840;EVM0020536;EVM0022567;EVM0025595
ONT.1328.6	Cis-regulation	EVM0000855;ONT.1327;EVM0008947;EVM0014377;ONT.1323;ONT.2838;ONT.2836;ONT.2844;EVM0007064;ONT.1329;EVM0006101;EVM0027784;EVM0034143;EVM0007185;EVM0004925;EVM0008912;EVM0038714;EVM0020536;EVM0022567;EVM0025595;EVM0021962;EVM0007271;EVM0021134;ONT.2840;ONT.1325;EVM0014402;ONT.1317;ONT.1324;ONT.1330;EVM0001777;EVM0001198;EVM0033831;EVM0009902;EVM0036483
ONT.1328.7	Cis-regulation	EVM0036483;EVM0009902;EVM0001777;ONT.1330;EVM0001198;EVM0033831;ONT.1324;EVM0014402;ONT.1317;EVM0007271;ONT.1325;EVM0021134;ONT.2840;EVM0021962;EVM0022567;EVM0020536;EVM0025595;EVM0004925;EVM0008912;EVM0038714;EVM0034143;EVM0007185;EVM0027784;EVM0006101;ONT.1329;EVM0007064;ONT.2838;ONT.2836;ONT.2844;ONT.1323;EVM0014377;EVM0008947;ONT.1327;EVM0000855
ONT.1328.8	Cis-regulation	ONT.1317;EVM0014402;ONT.1324;EVM0033831;EVM0001198;ONT.1330;EVM0001777;EVM0009902;EVM0036483;EVM0025595;EVM0020536;EVM0022567;EVM0021962;ONT.1325;EVM0021134;ONT.2840;EVM0007271;EVM0007064;EVM0006101;ONT.1329;EVM0027784;EVM0034143;EVM0007185;EVM0038714;EVM0004925;EVM0008912;EVM0000855;ONT.1327;EVM0008947;EVM0014377;ONT.1323;ONT.2836;ONT.2844;ONT.2838
ONT.1328.9	Cis-regulation	ONT.1324;EVM0014402;ONT.1317;EVM0009902;EVM0036483;ONT.1330;EVM0001777;EVM0001198;EVM0033831;EVM0020536;EVM0022567;EVM0025595;EVM0007271;EVM0021134;ONT.2840;ONT.1325;EVM0021962;EVM0006101;ONT.1329;EVM0007064;EVM0008912;EVM0004925;EVM0038714;EVM0027784;EVM0007185;EVM0034143;EVM0008947;EVM0000855;ONT.1327;ONT.2838;ONT.2836;ONT.2844;EVM0014377;ONT.1323
ONT.1328.12	Cis-regulation	EVM0001777;ONT.1330;EVM0001198;EVM0033831;EVM0036483;EVM0009902;EVM0014402;ONT.1324;EVM0021962;EVM0007271;EVM0021134;ONT.2840;ONT.1325;EVM0022567;EVM0020536;EVM0025595;EVM0007185;EVM0034143;EVM0027784;EVM0004925;EVM0008912;EVM0038714;EVM0007064;ONT.1329;EVM0006101;ONT.1323;EVM0014377;ONT.2838;ONT.2836;ONT.2844;ONT.1327;EVM0000855;EVM0008947
ONT.1328.13	Cis-regulation	EVM0014402;EVM0007064;EVM0006101;ONT.1329;ONT.1324;EVM0033831;EVM0001198;EVM0001777;EVM0027784;ONT.1330;EVM0038714;EVM0036483;EVM0008912;EVM0004925;EVM0009902;EVM0025595;EVM0022567;ONT.1327;EVM0020536;EVM0000855;EVM0008947;EVM0021962;ONT.1323;EVM0014377;ONT.2836;EVM0021134;ONT.1325;ONT.2844;ONT.2840;ONT.2838;EVM0007271
ONT.1328.14	Cis-regulation	EVM0008947;EVM0025595;EVM0020536;EVM0000855;ONT.1327;EVM0022567;EVM0021134;ONT.2844;ONT.2840;ONT.1325;ONT.2836;ONT.2838;EVM0007271;EVM0021962;EVM0014377;ONT.1323;ONT.1329;EVM0006101;ONT.1324;EVM0007064;EVM0014402;EVM0038714;EVM0004925;EVM0008912;EVM0009902;EVM0036483;EVM0033831;EVM0001198;ONT.1330;EVM0027784;EVM0001777
ONT.1335.1	Cis-regulation	EVM0019097;EVM0008912;EVM0004925;EVM0006422;EVM0027784;ONT.1329;EVM0033553;EVM0015675;ONT.2855;EVM0011750;ONT.2844;EVM0009546;EVM0040784;ONT.2838;EVM0022218;EVM0034853;EVM0014377;EVM0008947;EVM0031911;EVM0000855;ONT.2851;EVM0034721;EVM0036483;EVM0009902;EVM0001235;ONT.1330;EVM0014402;EVM0013437;ONT.2840;EVM0015692;EVM0007271;EVM0021962;EVM0007409;EVM0032612;EVM0007701;EVM0025595;EVM0020536
ONT.1357.1	Cis-regulation	EVM0040709;EVM0024193;EVM0004600;EVM0034186;EVM0017192;EVM0033005;EVM0042458;EVM0022811;EVM0008074;EVM0036087;EVM0027021;EVM0037805;EVM0036329;EVM0020572;EVM0024764;EVM0023931;EVM0004055;EVM0004590;EVM0040293;EVM0023898;EVM0022231;EVM0009839;EVM0004360;EVM0036409;EVM0041785;EVM0038116;ONT.1361
ONT.1363.3	Cis-regulation	EVM0024284;EVM0017192;EVM0037761;EVM0004600;EVM0024764;EVM0020572;EVM0008074;EVM0037204;ONT.2882;EVM0033798;EVM0023898;EVM0027460;EVM0012954;ONT.2885;EVM0040293;EVM0010196;ONT.1361;EVM0039809;EVM0036427;EVM0011634;EVM0040272;EVM0024193;EVM0003923;EVM0023931;EVM0037279;EVM0003895;EVM0037805;EVM0027021;EVM0037313;EVM0017440;EVM0011017;EVM0004055;EVM0012795;EVM0008164;EVM0003582;EVM0004360;EVM0041785
ONT.1363.3	Trans-regulation	EVM0037996;EVM0034878;EVM0035808;EVM0021125;EVM0017471;ONT.13735;EVM0006798;EVM0004301;EVM0008477;EVM0000082;EVM0027331;EVM0023365;EVM0012281;EVM0031105;ONT.4457;ONT.3004;ONT.24933;ONT.22174;EVM0031576;EVM0025945;EVM0030889;EVM0030691;EVM0005694
ONT.1378.1	Cis-regulation	EVM0041262;EVM0028950;EVM0016527;EVM0005532;EVM0015577;EVM0039314;EVM0018965;EVM0035232;EVM0024284;EVM0033798;EVM0036634;EVM0038254;EVM0038594;EVM0008170;EVM0025369;EVM0029559;EVM0039957;ONT.2888;ONT.2891;EVM0021436;EVM0011621;EVM0013354;EVM0036515;EVM0007265;EVM0011405;EVM0007600
ONT.1382.2	Cis-regulation	EVM0025369;EVM0019392;EVM0013354;EVM0026287;EVM0007265;EVM0025569;EVM0005532;EVM0016527;EVM0028950;EVM0018593;EVM0039314;EVM0012692;EVM0003703;EVM0029559;EVM0008170;EVM0006283;ONT.2891;ONT.2888;EVM0029456;EVM0026533;EVM0011405;EVM0036515;EVM0030217;EVM0030967;EVM0024616;EVM0041262;EVM0018965;EVM0018515;EVM0017487;EVM0038594;EVM0038254;EVM0028273
ONT.1390.1	Cis-regulation	EVM0003032;EVM0039592;EVM0017616;EVM0003832;EVM0023520;EVM0000604;EVM0041018;EVM0022278;EVM0007221;EVM0034715;EVM0028656;EVM0035145;EVM0032132;EVM0019893;EVM0014877;EVM0027613;EVM0026401;EVM0004912;EVM0021441;EVM0026391;EVM0020799;EVM0041947
ONT.1390.1	Trans-regulation	EVM0002977
ONT.1404.4	Cis-regulation	EVM0039581;ONT.1406;EVM0025752;ONT.1409;EVM0022238;EVM0004554;ONT.1411;EVM0012107;EVM0028291;EVM0039425;ONT.2922;EVM0039984;ONT.2921;EVM0010461;ONT.1407;EVM0009449;EVM0010205;EVM0033578;EVM0034863;EVM0015784;EVM0009077;EVM0036492;EVM0012651;EVM0026095;EVM0014623;EVM0024962;ONT.1405;EVM0009668
ONT.1404.4	Trans-regulation	EVM0037281
ONT.1452.2	Cis-regulation	EVM0023699;EVM0039839;EVM0002915;EVM0017076;EVM0016025;EVM0005158;EVM0011008;EVM0039800;ONT.2961;ONT.2950;ONT.1454;EVM0041686;EVM0034638;EVM0020568;EVM0008182;EVM0029340;EVM0015396;EVM0021996;EVM0037010;EVM0032273;EVM0014626;ONT.1450;ONT.2959;ONT.2952
ONT.1452.2	Trans-regulation	EVM0036238
ONT.1478.1	Cis-regulation	ONT.1474;EVM0014582;EVM0016219;ONT.2990;EVM0014617;EVM0009754;EVM0026923;ONT.2991;EVM0029020;EVM0016031;EVM0033953;EVM0017732;EVM0007091;EVM0021368;EVM0034236;EVM0005221;EVM0000031;ONT.1480;ONT.1486;EVM0014964;EVM0038979;EVM0035204;EVM0030149;EVM0031208
ONT.1478.1	Trans-regulation	ONT.21041
ONT.1478.2	Cis-regulation	EVM0033953;ONT.2991;EVM0029020;EVM0016031;EVM0007091;EVM0017732;EVM0014582;EVM0016219;ONT.1474;EVM0026923;EVM0009754;EVM0014617;ONT.2990;EVM0031208;EVM0030149;EVM0035204;EVM0038979;EVM0005221;EVM0021368;EVM0034236;EVM0014964;ONT.1486;EVM0000031;ONT.1480
ONT.1487.1	Cis-regulation	EVM0035121;ONT.2999;EVM0038979;EVM0027539;EVM0031208;EVM0019093;EVM0026829;EVM0000031;ONT.1480;EVM0014964;ONT.1486;EVM0016031;EVM0003744;EVM0038550;ONT.3000;EVM0007091;EVM0017732;EVM0014232;EVM0039172;EVM0016219;EVM0038530;EVM0014617
ONT.1494.2	Cis-regulation	EVM0018120;ONT.3005;EVM0012045;EVM0031570;EVM0025929;EVM0003236;EVM0003124;EVM0018986;ONT.1496;EVM0040957;EVM0040568;EVM0041518;ONT.3004;EVM0028035;EVM0030856;ONT.1497;ONT.3006;ONT.1489
ONT.1494.3	Cis-regulation	EVM0003236;EVM0003124;EVM0018986;EVM0018120;ONT.3005;EVM0031570;EVM0012045;EVM0025929;EVM0030856;ONT.1497;ONT.3006;ONT.1489;ONT.1496;EVM0040957;EVM0041518;EVM0040568;ONT.3004;EVM0028035
ONT.1494.4	Cis-regulation	ONT.1497;EVM0030856;ONT.1489;ONT.3006;EVM0040568;EVM0041518;ONT.1496;EVM0040957;EVM0028035;ONT.3004;EVM0003236;EVM0018986;EVM0003124;ONT.3005;EVM0012045;EVM0031570;EVM0018120;EVM0025929
ONT.1494.5	Cis-regulation	ONT.1497;EVM0030856;ONT.1489;ONT.3006;EVM0041518;EVM0040568;ONT.1496;EVM0040957;EVM0028035;ONT.3004;EVM0003236;EVM0018986;EVM0003124;EVM0031570;EVM0012045;ONT.3005;EVM0018120;EVM0025929
ONT.1494.6	Cis-regulation	EVM0030856;ONT.1497;ONT.3006;ONT.1489;ONT.1496;EVM0040957;EVM0041518;EVM0040568;ONT.3004;EVM0028035;EVM0003236;EVM0003124;EVM0018986;EVM0018120;EVM0031570;EVM0012045;ONT.3005;EVM0025929
ONT.1502.1	Cis-regulation	EVM0012075;EVM0022981;ONT.1506;ONT.3009;EVM0013347;EVM0031463;ONT.3017;EVM0006487;EVM0025371;EVM0017994;EVM0004625;EVM0037760;EVM0025979;ONT.3013;EVM0034436;EVM0022245;EVM0024400;ONT.1500;EVM0004089;EVM0031513;EVM0012316;EVM0031047;EVM0007644;EVM0020724;EVM0029059;EVM0037302;EVM0010104;EVM0005156;EVM0029237;EVM0025176;EVM0001615;EVM0001106;EVM0024728
ONT.1528.18	Cis-regulation	EVM0002866;EVM0031933;EVM0034019;EVM0041506;EVM0001168;EVM0021317;EVM0017331;EVM0014463;EVM0006641;EVM0005962;EVM0003613;EVM0012225;EVM0000128;EVM0018285;EVM0004249;EVM0016727;EVM0041389;EVM0005038;EVM0016039;EVM0024918;EVM0026800;EVM0011917;EVM0033155;EVM0002351
ONT.1560.1	Cis-regulation	ONT.3063;EVM0035633;EVM0040876;EVM0020181;EVM0022066;EVM0020867;EVM0025456;EVM0038475;EVM0021380;EVM0011468;EVM0033105;EVM0017985;EVM0014155;EVM0016086;EVM0005956;EVM0004887;EVM0016298;EVM0003406;EVM0012968;EVM0023297;EVM0020781;EVM0016135;EVM0015719
ONT.1563.9	Cis-regulation	EVM0003406;EVM0016298;EVM0016086;EVM0030553;EVM0025896;EVM0015719;EVM0035739;EVM0014484;EVM0020957;EVM0008710;EVM0033105;EVM0028942;EVM0017985;EVM0020867;EVM0020987;EVM0021169;EVM0035633;ONT.3063;EVM0020181;EVM0014155;EVM0033009;EVM0026348;EVM0033940;EVM0024590;EVM0000214
ONT.1568.1	Cis-regulation	EVM0035739;EVM0025896;EVM0030553;EVM0023595;EVM0020957;EVM0003406;EVM0023297;EVM0031297;EVM0034896;EVM0038203;EVM0027010;EVM0015550;EVM0000214;EVM0024590;EVM0033940;EVM0026348;EVM0033009;EVM0014155;EVM0027217;EVM0017985;EVM0028942;EVM0033105;EVM0021169;EVM0020987
ONT.1576.6	Cis-regulation	EVM0024732;ONT.3075;EVM0011534;EVM0001189;EVM0018381;EVM0041283;EVM0037988;EVM0036267;EVM0038920;EVM0033056;EVM0010387;EVM0016093;EVM0007588;EVM0007817;EVM0013717;EVM0028561;EVM0041575;EVM0022153;EVM0023476;EVM0024231;EVM0035768;EVM0039537;ONT.1572;EVM0010518;EVM0000771;EVM0041536;EVM0013836;EVM0011921;EVM0029871;EVM0016710;EVM0003484;EVM0011974;ONT.3078;EVM0014165
ONT.1588.2	Cis-regulation	EVM0033367;EVM0024404;EVM0031916;EVM0007531;ONT.1582;EVM0038441;EVM0009891;EVM0029975;EVM0024221;EVM0031910;EVM0033686;EVM0020558;ONT.3091;EVM0021405;ONT.1585;EVM0007339;EVM0035127;EVM0004973;EVM0017524;EVM0037704;EVM0032963;ONT.3088;EVM0023278;ONT.1590;ONT.3092;EVM0023484
ONT.1588.2	Trans-regulation	ONT.2502;EVM0032113
ONT.1598.1	Cis-regulation	EVM0042508;EVM0040343;EVM0019183;EVM0014352;EVM0025087;EVM0018175;EVM0028357;EVM0036494;EVM0000546;EVM0039176;EVM0006306;ONT.3096;EVM0008452;EVM0008480;EVM0040349;EVM0034447;ONT.1595;EVM0010467;EVM0012832;EVM0035216;EVM0033374;EVM0031556;EVM0004284;EVM0036285;EVM0031574
ONT.1662.5	Cis-regulation	EVM0030845;EVM0033637;ONT.3159;EVM0021858;EVM0033974;EVM0018374;EVM0001320;ONT.3158;EVM0015750;EVM0027757;ONT.3168;EVM0004164;EVM0040707;EVM0039154;EVM0013670;EVM0019055;EVM0001073;EVM0009164;EVM0021100;EVM0015266;ONT.1665;EVM0021829;EVM0002488;EVM0008714;EVM0037067;ONT.1667;EVM0024121;EVM0009856;EVM0033652;EVM0003882;EVM0036055;ONT.1664;ONT.1666;EVM0022994;EVM0020943;EVM0037413
ONT.1662.5	Trans-regulation	EVM0039141;ONT.6835;ONT.33120;EVM0003417;ONT.5101;ONT.30763;EVM0013292;EVM0036940;EVM0012198;EVM0040654;EVM0038127;EVM0042565;EVM0015248;ONT.5812;ONT.30447;ONT.27347;ONT.24510;ONT.22422;ONT.13316;EVM0039186;EVM0018341;EVM0002659;EVM0036154;EVM0023259;EVM0023685
ONT.1710.1	Cis-regulation	EVM0018544;EVM0025710;ONT.1709;EVM0017062;EVM0012357;EVM0040215;EVM0012814;EVM0031658;EVM0003618;EVM0002955;EVM0007391;EVM0003721;EVM0000159;EVM0003918;EVM0016557;ONT.3228;ONT.1715;EVM0003591;EVM0029958;EVM0042182;EVM0039959;EVM0036319;EVM0032864;EVM0031067;EVM0035810;EVM0034203;EVM0014037;EVM0036960;EVM0029169
ONT.1710.1	Trans-regulation	ONT.6017
ONT.1711.1	Cis-regulation	EVM0029169;ONT.1718;EVM0014037;EVM0034203;EVM0031067;EVM0039365;EVM0036319;EVM0032864;EVM0039959;EVM0029958;EVM0042182;EVM0003591;ONT.3228;EVM0016557;ONT.1715;EVM0003918;EVM0000159;EVM0003721;EVM0007391;EVM0002955;EVM0031658;EVM0003618;EVM0040215;EVM0012357;EVM0017062;ONT.1719;EVM0025710
ONT.1711.2	Cis-regulation	EVM0025710;EVM0017062;ONT.1719;EVM0007391;EVM0002955;EVM0003618;EVM0031658;EVM0040215;EVM0012357;EVM0003918;EVM0000159;EVM0003721;EVM0003591;ONT.1715;EVM0016557;ONT.3228;EVM0034203;EVM0031067;EVM0036319;EVM0032864;EVM0039365;EVM0039959;EVM0029958;EVM0042182;EVM0014037;EVM0029169;ONT.1718
ONT.1716.1	Cis-regulation	EVM0005515;EVM0025231;ONT.1718;EVM0035514;ONT.1715;EVM0016557;ONT.3228;EVM0003591;EVM0008323;EVM0036319;EVM0039959;EVM0032864;EVM0039365;EVM0013235;EVM0042182;ONT.1720;EVM0034203;EVM0031067;EVM0007741;EVM0012357;EVM0007391;EVM0031658;EVM0003721;EVM0003918;EVM0012400;EVM0014975;ONT.1719;EVM0017062;EVM0023396;EVM0039391
ONT.1733.14	Cis-regulation	EVM0006352;EVM0034592;EVM0007714;EVM0024469;EVM0040984;ONT.1735;EVM0002782;EVM0038722;EVM0030313;EVM0041473;EVM0007514;EVM0024741;ONT.3240;EVM0003204;EVM0005618;EVM0035595;ONT.3242;EVM0021675;EVM0021081;ONT.1729;EVM0035514;EVM0010705;EVM0027733;EVM0005445;ONT.3246;EVM0037882;EVM0030704;EVM0012751;EVM0018050;EVM0040899;EVM0018555;EVM0033448;EVM0014829;EVM0041223;EVM0023760
ONT.1733.14	Trans-regulation	ONT.24326;ONT.2392;EVM0019207
ONT.1733.16	Cis-regulation	EVM0041223;EVM0023760;EVM0014829;EVM0033448;EVM0018555;EVM0018050;EVM0040899;EVM0012751;EVM0030704;EVM0037882;ONT.3246;EVM0005445;EVM0027733;EVM0035514;EVM0010705;ONT.1729;EVM0021081;EVM0021675;EVM0035595;ONT.3242;EVM0005618;EVM0003204;ONT.3240;EVM0024741;EVM0007514;EVM0041473;EVM0030313;EVM0038722;EVM0002782;ONT.1735;EVM0040984;EVM0024469;EVM0007714;EVM0034592;EVM0006352
ONT.1733.16	Trans-regulation	ONT.2392;EVM0019207
ONT.1779.1	Cis-regulation	EVM0010854;EVM0000763;EVM0012547;EVM0023109;EVM0018646;EVM0003249;EVM0026120;EVM0009813;EVM0007171;EVM0008285;EVM0038898;EVM0007813;EVM0029035;EVM0018535;EVM0036968;EVM0000661;EVM0019804;EVM0036628;EVM0013422;EVM0040189;EVM0011293;EVM0020362
ONT.1779.2	Cis-regulation	EVM0020362;EVM0040189;EVM0011293;EVM0013422;EVM0036628;EVM0019804;EVM0036968;EVM0000661;EVM0029035;EVM0018535;EVM0038898;EVM0007813;EVM0026120;EVM0009813;EVM0008285;EVM0007171;EVM0023109;EVM0018646;EVM0003249;EVM0012547;EVM0010854;EVM0000763
ONT.1780.1	Cis-regulation	EVM0007171;EVM0008285;EVM0009813;EVM0026120;EVM0038898;EVM0012547;EVM0026946;EVM0018646;EVM0003249;EVM0023109;EVM0000763;EVM0010854;EVM0011293;EVM0040189;EVM0026385;EVM0020362;EVM0036628;EVM0013422;EVM0019804;EVM0018535;EVM0029035;EVM0016601;EVM0036968
ONT.1780.1	Trans-regulation	ONT.5048;ONT.19776
ONT.1780.3	Cis-regulation	EVM0019804;EVM0029035;EVM0018535;EVM0036968;EVM0016601;EVM0040189;EVM0011293;EVM0020362;EVM0026385;EVM0036628;EVM0013422;EVM0010854;EVM0000763;EVM0026120;EVM0009813;EVM0007171;EVM0008285;EVM0038898;EVM0012547;EVM0023109;EVM0003249;EVM0018646
ONT.1780.4	Cis-regulation	EVM0010854;EVM0000763;EVM0012547;EVM0023109;EVM0018646;EVM0003249;EVM0009813;EVM0026120;EVM0008285;EVM0007171;EVM0038898;EVM0029035;EVM0018535;EVM0036968;EVM0016601;EVM0019804;EVM0036628;EVM0013422;EVM0040189;EVM0011293;EVM0020362;EVM0026385
ONT.1780.5	Cis-regulation	EVM0019804;EVM0016601;EVM0036968;EVM0018535;EVM0029035;EVM0026385;EVM0020362;EVM0011293;EVM0040189;EVM0013422;EVM0036628;EVM0000763;EVM0010854;EVM0038898;EVM0008285;EVM0007171;EVM0026120;EVM0009813;EVM0018646;EVM0003249;EVM0023109;EVM0012547
ONT.1780.6	Cis-regulation	EVM0036968;EVM0016601;EVM0029035;EVM0018535;EVM0019804;EVM0013422;EVM0036628;EVM0020362;EVM0026385;EVM0040189;EVM0011293;EVM0010854;EVM0000763;EVM0023109;EVM0003249;EVM0018646;EVM0012547;EVM0038898;EVM0026120;EVM0009813;EVM0007171;EVM0008285
ONT.1780.6	Trans-regulation	ONT.21201
ONT.1780.7	Cis-regulation	EVM0026385;EVM0020362;EVM0011293;EVM0040189;EVM0013422;EVM0036628;EVM0019804;EVM0016601;EVM0036968;EVM0018535;EVM0029035;EVM0038898;EVM0007171;EVM0008285;EVM0026120;EVM0009813;EVM0018646;EVM0003249;EVM0023109;EVM0012547;EVM0000763;EVM0010854
ONT.1780.11	Cis-regulation	EVM0038898;EVM0008285;EVM0007171;EVM0026120;EVM0009813;EVM0003249;EVM0018646;EVM0023109;EVM0012547;EVM0000763;EVM0010854;EVM0026385;EVM0020362;EVM0011293;EVM0040189;EVM0013422;EVM0036628;EVM0019804;EVM0016601;EVM0036968;EVM0018535;EVM0029035
ONT.1808.3	Cis-regulation	EVM0019204;EVM0035947;EVM0016947;EVM0021178;EVM0018055;EVM0028869;ONT.1813;EVM0006611;EVM0038243;EVM0037054;EVM0030391;EVM0030712;EVM0007543;EVM0026590;EVM0034073;EVM0020699;EVM0017319;EVM0014649;EVM0018165;EVM0038889;EVM0013451;EVM0038723;ONT.3336;EVM0004568;EVM0005930;EVM0024361;EVM0009919;EVM0042497;EVM0028919;EVM0039935
ONT.1851.11	Cis-regulation	EVM0024560;EVM0015602;EVM0039192;EVM0009557;EVM0015533;EVM0000284;EVM0011443;EVM0040702;EVM0040021;EVM0026018;EVM0032968;EVM0039258;EVM0017646;EVM0010239;EVM0017841;EVM0010703;EVM0015218;EVM0012160;EVM0002476;EVM0040454;EVM0025494;ONT.3371;EVM0010084;EVM0004977;EVM0011856;EVM0018271;EVM0028557;EVM0001239;EVM0040800;EVM0036714;EVM0007679;EVM0010881
ONT.1851.11	Trans-regulation	ONT.24693
ONT.1873.1	Cis-regulation	EVM0012339;EVM0024650;EVM0005831;EVM0023686;EVM0039165;EVM0032383;EVM0004280;ONT.291;EVM0024244;EVM0034177;EVM0024814
ONT.1873.4	Cis-regulation	EVM0024650;EVM0005831;EVM0023686;EVM0012339;EVM0032383;EVM0004280;ONT.291;EVM0034177;EVM0024814;EVM0024244;EVM0039165
ONT.1885.1	Cis-regulation	EVM0020218;ONT.1888;ONT.1881;EVM0038675;EVM0040157;EVM0004390;EVM0038791;EVM0015363;EVM0022480;EVM0015150;EVM0009121;EVM0022549;EVM0025356;EVM0020597;EVM0003186;EVM0024722;EVM0034912;ONT.1882;EVM0004796;EVM0017068;EVM0007611;EVM0008055;EVM0019597;EVM0018855;EVM0033182;EVM0017671
ONT.1887.8	Cis-regulation	ONT.1888;EVM0020218;EVM0038675;EVM0009300;EVM0010436;EVM0040157;EVM0009121;EVM0021735;EVM0015150;EVM0015363;EVM0020597;EVM0022549;EVM0024722;EVM0003186;EVM0004796;EVM0017068;ONT.1882;EVM0034912;EVM0000773;EVM0034738;EVM0018855;EVM0019597;EVM0008055;EVM0017671;EVM0002546;ONT.1890;EVM0033182;ONT.1893;ONT.1894
ONT.1913.10	Cis-regulation	ONT.332;EVM0021917;ONT.335;EVM0040123;ONT.325;ONT.334;EVM0031721;EVM0018410;EVM0009099;EVM0031740;EVM0040289;EVM0011266;EVM0007544;EVM0041082;EVM0009018;ONT.1912;ONT.333;ONT.331;EVM0019421;EVM0000792;ONT.1909;EVM0028638;EVM0001468;EVM0029581;EVM0035943;EVM0001958;EVM0016769;EVM0026652;EVM0021251;EVM0020381;ONT.1918;EVM0032704
ONT.2018.1	Cis-regulation	EVM0010167;EVM0029914;EVM0004142;ONT.442;EVM0038138;EVM0038571;EVM0036919;ONT.448;EVM0000991;EVM0022727;ONT.443;EVM0030255;EVM0026665
ONT.2018.1	Trans-regulation	ONT.32189
ONT.2020.1	Cis-regulation	ONT.448;EVM0038850;EVM0000991;EVM0041090;EVM0030255;EVM0008519;EVM0013609;EVM0030258;EVM0010167;EVM0004142;EVM0036450;EVM0038571;EVM0038138
ONT.2020.1	Trans-regulation	ONT.447
ONT.2020.2	Cis-regulation	EVM0036450;EVM0004142;EVM0030258;EVM0013609;EVM0010167;EVM0038138;EVM0038571;EVM0000991;EVM0038850;ONT.448;EVM0008519;EVM0030255;EVM0041090
ONT.2020.2	Trans-regulation	ONT.447
ONT.2020.3	Cis-regulation	EVM0036450;EVM0004142;EVM0030258;EVM0013609;EVM0010167;EVM0038571;EVM0038138;EVM0038850;EVM0000991;ONT.448;EVM0008519;EVM0030255;EVM0041090
ONT.2020.3	Trans-regulation	ONT.447
ONT.2020.4	Cis-regulation	ONT.448;EVM0000991;EVM0038850;EVM0041090;EVM0008519;EVM0030255;EVM0010167;EVM0013609;EVM0030258;EVM0004142;EVM0036450;EVM0038138;EVM0038571
ONT.2020.4	Trans-regulation	ONT.447
ONT.2020.5	Cis-regulation	EVM0008519;EVM0030255;EVM0041090;EVM0038850;EVM0000991;ONT.448;EVM0038571;EVM0038138;EVM0004142;EVM0036450;EVM0010167;EVM0013609;EVM0030258
ONT.2020.5	Trans-regulation	ONT.447
ONT.2020.6	Cis-regulation	EVM0030258;EVM0013609;EVM0010167;EVM0004142;EVM0036450;EVM0038138;EVM0038571;ONT.448;EVM0000991;EVM0038850;EVM0041090;EVM0030255;EVM0008519
ONT.2020.6	Trans-regulation	ONT.447
ONT.2020.8	Cis-regulation	EVM0030255;EVM0008519;EVM0041090;EVM0038850;EVM0000991;ONT.448;EVM0038571;EVM0038138;EVM0004142;EVM0036450;EVM0030258;EVM0013609;EVM0010167
ONT.2020.8	Trans-regulation	ONT.447
ONT.2020.10	Cis-regulation	EVM0030255;EVM0008519;EVM0041090;EVM0038850;EVM0000991;ONT.448;EVM0038138;EVM0038571;EVM0036450;EVM0004142;EVM0010167;EVM0013609;EVM0030258
ONT.2020.10	Trans-regulation	ONT.447
ONT.2020.11	Cis-regulation	EVM0041090;EVM0008519;EVM0030255;ONT.448;EVM0038850;EVM0000991;EVM0038138;EVM0038571;EVM0010167;EVM0030258;EVM0013609;EVM0036450;EVM0004142
ONT.2020.11	Trans-regulation	ONT.447
ONT.2020.12	Cis-regulation	EVM0041090;EVM0008519;EVM0030255;ONT.448;EVM0000991;EVM0038850;EVM0038571;EVM0038138;EVM0030258;EVM0013609;EVM0010167;EVM0004142;EVM0036450
ONT.2020.12	Trans-regulation	ONT.447
ONT.2020.15	Cis-regulation	EVM0030258;EVM0013609;EVM0010167;EVM0036450;EVM0004142;EVM0038571;EVM0038138;ONT.448;EVM0038850;EVM0000991;EVM0041090;EVM0008519;EVM0030255
ONT.2020.16	Cis-regulation	EVM0030255;EVM0008519;EVM0041090;EVM0038850;EVM0000991;ONT.448;EVM0038138;EVM0038571;EVM0036450;EVM0004142;EVM0013609;EVM0030258;EVM0010167
ONT.2020.17	Cis-regulation	EVM0036450;EVM0004142;EVM0010167;EVM0013609;EVM0030258;EVM0038571;EVM0038138;EVM0038850;EVM0000991;ONT.448;EVM0030255;EVM0008519;EVM0041090
ONT.2020.18	Cis-regulation	EVM0041090;EVM0008519;EVM0030255;ONT.448;EVM0038850;EVM0000991;EVM0038571;EVM0038138;EVM0013609;EVM0030258;EVM0010167;EVM0036450;EVM0004142
ONT.2020.19	Cis-regulation	ONT.448;EVM0000991;EVM0038850;EVM0041090;EVM0030255;EVM0008519;EVM0010167;EVM0030258;EVM0013609;EVM0036450;EVM0004142;EVM0038138;EVM0038571
ONT.2020.20	Cis-regulation	EVM0000991;EVM0038850;ONT.448;EVM0008519;EVM0030255;EVM0041090;EVM0004142;EVM0036450;EVM0013609;EVM0030258;EVM0010167;EVM0038571;EVM0038138
ONT.2020.20	Trans-regulation	ONT.15953
ONT.2020.21	Cis-regulation	EVM0038138;EVM0038571;EVM0010167;EVM0030258;EVM0013609;EVM0004142;EVM0036450;EVM0041090;EVM0008519;EVM0030255;ONT.448;EVM0000991;EVM0038850
ONT.2020.22	Cis-regulation	ONT.448;EVM0000991;EVM0038850;EVM0041090;EVM0008519;EVM0030255;EVM0010167;EVM0013609;EVM0030258;EVM0004142;EVM0036450;EVM0038138;EVM0038571
ONT.2020.23	Cis-regulation	EVM0010167;EVM0013609;EVM0030258;EVM0036450;EVM0004142;EVM0038138;EVM0038571;ONT.448;EVM0038850;EVM0000991;EVM0041090;EVM0008519;EVM0030255
ONT.2020.25	Cis-regulation	EVM0038571;EVM0038138;EVM0036450;EVM0004142;EVM0010167;EVM0030258;EVM0013609;EVM0008519;EVM0030255;EVM0041090;EVM0000991;EVM0038850;ONT.448
ONT.2020.26	Cis-regulation	EVM0030255;EVM0008519;EVM0041090;EVM0038850;EVM0000991;ONT.448;EVM0038138;EVM0038571;EVM0004142;EVM0036450;EVM0030258;EVM0013609;EVM0010167
ONT.2020.27	Cis-regulation	EVM0010167;EVM0013609;EVM0030258;EVM0004142;EVM0036450;EVM0038571;EVM0038138;ONT.448;EVM0038850;EVM0000991;EVM0041090;EVM0008519;EVM0030255
ONT.2020.29	Cis-regulation	EVM0010167;EVM0030258;EVM0013609;EVM0036450;EVM0004142;EVM0038571;EVM0038138;ONT.448;EVM0000991;EVM0038850;EVM0041090;EVM0030255;EVM0008519
ONT.2020.30	Cis-regulation	EVM0038850;EVM0000991;ONT.448;EVM0008519;EVM0030255;EVM0041090;EVM0004142;EVM0036450;EVM0010167;EVM0030258;EVM0013609;EVM0038138;EVM0038571
ONT.2020.30	Trans-regulation	ONT.15953
ONT.2020.31	Cis-regulation	EVM0041090;EVM0030255;EVM0008519;ONT.448;EVM0000991;EVM0038850;EVM0038138;EVM0038571;EVM0010167;EVM0013609;EVM0030258;EVM0036450;EVM0004142
ONT.2020.32	Cis-regulation	EVM0036450;EVM0004142;EVM0030258;EVM0013609;EVM0010167;EVM0038138;EVM0038571;EVM0038850;EVM0000991;ONT.448;EVM0030255;EVM0008519;EVM0041090
ONT.2020.32	Trans-regulation	ONT.15953
ONT.2020.33	Cis-regulation	EVM0013609;EVM0030258;EVM0010167;EVM0036450;EVM0004142;EVM0038571;EVM0038138;ONT.448;EVM0038850;EVM0000991;EVM0041090;EVM0030255;EVM0008519
ONT.2020.34	Cis-regulation	EVM0013609;EVM0030258;EVM0010167;EVM0036450;EVM0004142;EVM0038138;EVM0038571;ONT.448;EVM0000991;EVM0038850;EVM0041090;EVM0008519;EVM0030255
ONT.2020.35	Cis-regulation	EVM0038138;EVM0038571;EVM0004142;EVM0036450;EVM0013609;EVM0030258;EVM0010167;EVM0030255;EVM0008519;EVM0041090;EVM0038850;EVM0000991;ONT.448
ONT.2020.36	Cis-regulation	EVM0038571;EVM0038138;EVM0036450;EVM0004142;EVM0030258;EVM0013609;EVM0010167;EVM0030255;EVM0008519;EVM0041090;EVM0038850;EVM0000991;ONT.448
ONT.2020.37	Cis-regulation	EVM0036450;EVM0004142;EVM0030258;EVM0013609;EVM0010167;EVM0038571;EVM0038138;EVM0000991;EVM0038850;ONT.448;EVM0030255;EVM0008519;EVM0041090
ONT.2032.1	Cis-regulation	EVM0024654;EVM0008628;EVM0011540;EVM0032430;EVM0041967;EVM0034954;EVM0008090;EVM0030643;EVM0007478;EVM0004738;EVM0037312;EVM0034466;ONT.2030;EVM0005457;EVM0008977
ONT.2032.1	Trans-regulation	EVM0042402;ONT.26363;EVM0002409;ONT.3313;EVM0016905;EVM0018345
ONT.2032.2	Cis-regulation	EVM0005457;EVM0008977;EVM0004738;EVM0007478;ONT.2030;EVM0034466;EVM0037312;EVM0034954;EVM0008090;EVM0030643;EVM0032430;EVM0041967;EVM0008628;EVM0011540;EVM0024654
ONT.2032.2	Trans-regulation	ONT.2064;EVM0023983;ONT.3313
ONT.2041.1	Cis-regulation	EVM0028481;EVM0021145;EVM0019568;ONT.2042;EVM0041676;ONT.480;EVM0040905;ONT.2043;ONT.2044;EVM0013192;EVM0018200;EVM0031524;EVM0011650;EVM0037692;EVM0031632;EVM0005119;EVM0004159;EVM0027393;EVM0035289;EVM0032123;ONT.476;EVM0018958;ONT.2037;EVM0019232;EVM0023648
ONT.2054.1	Cis-regulation	EVM0000768;EVM0035628;EVM0022754;ONT.496;EVM0029866;EVM0042578;EVM0021037;EVM0013814;EVM0031991;EVM0031271;EVM0023539;EVM0035108;ONT.2052;EVM0029827;EVM0037274;EVM0030385;EVM0028026;EVM0032191;ONT.490
ONT.2055.1	Cis-regulation	ONT.490;EVM0032191;EVM0038976;EVM0028026;EVM0009412;EVM0030385;EVM0037274;ONT.2052;EVM0035108;EVM0029827;EVM0035885;EVM0023539;EVM0013814;EVM0021037;EVM0042578;ONT.496;EVM0029866;EVM0035628;EVM0000768;EVM0022754
ONT.2064.1	Cis-regulation	EVM0003382;EVM0004053;EVM0020751;EVM0023113;EVM0002493;ONT.2065;EVM0016507;EVM0026238;ONT.2061;EVM0001262;EVM0027610;EVM0000848;EVM0025953;EVM0038239;EVM0029785;EVM0001583;EVM0012646;EVM0018221
ONT.2070.1	Cis-regulation	EVM0037968;EVM0000719;EVM0037834;EVM0042486;EVM0042515;EVM0035190;EVM0035696;EVM0036407;EVM0038431;EVM0031823
ONT.2070.1	Trans-regulation	EVM0011674
ONT.2094.1	Cis-regulation	ONT.2093;EVM0020994;EVM0020121;EVM0032424;EVM0024827;EVM0023267;EVM0008698;EVM0036299
ONT.2095.1	Cis-regulation	EVM0008014;EVM0004837;EVM0011814;EVM0025518
ONT.2096.2	Cis-regulation	EVM0004837;EVM0011814;EVM0025518;ONT.2097
ONT.2096.4	Cis-regulation	EVM0011814;EVM0004837;EVM0025518;ONT.2097
ONT.2108.1	Cis-regulation	ONT.554;EVM0020591;EVM0031822;EVM0008349;EVM0020259;EVM0002698;EVM0024692;EVM0039035;EVM0009285;EVM0017822;EVM0035526;ONT.2113;EVM0027335;ONT.550;EVM0015056;EVM0016294;EVM0029934
ONT.2130.1	Cis-regulation	EVM0008882;EVM0042529;EVM0015096;ONT.2131;ONT.574;ONT.573;ONT.2129
ONT.2130.1	Trans-regulation	ONT.1231
ONT.2130.2	Cis-regulation	ONT.574;EVM0015096;EVM0042529;ONT.2131;ONT.573;ONT.2129
ONT.2130.2	Trans-regulation	ONT.1231
ONT.2132.2	Cis-regulation	EVM0013140;ONT.2134;EVM0017752;EVM0034720;EVM0011328;EVM0013296;EVM0008504;EVM0001485;EVM0023972;EVM0014999;EVM0000344
ONT.2150.2	Cis-regulation	ONT.2154;EVM0013013;EVM0019412;ONT.595;EVM0019327;EVM0001870;EVM0016463;EVM0021407;EVM0019431;EVM0041422;EVM0008557;EVM0005176;EVM0022101;ONT.2147;EVM0011543;EVM0007619;ONT.596;EVM0003986;EVM0019000;ONT.597
ONT.2150.3	Cis-regulation	EVM0041422;EVM0021407;EVM0019431;EVM0001870;EVM0019327;EVM0019412;ONT.595;EVM0016463;ONT.2154;EVM0013013;EVM0003986;ONT.597;EVM0019000;ONT.596;EVM0007619;ONT.2147;EVM0011543;EVM0022101;EVM0005176;EVM0008557
ONT.2150.4	Cis-regulation	EVM0013013;ONT.2154;EVM0016463;ONT.595;EVM0019412;EVM0001870;EVM0019327;EVM0021407;EVM0019431;EVM0041422;EVM0008557;EVM0005176;EVM0022101;ONT.2147;EVM0011543;ONT.596;EVM0007619;EVM0019000;ONT.597;EVM0003986
ONT.2151.1	Cis-regulation	EVM0013013;ONT.2154;EVM0019327;EVM0001870;ONT.595;EVM0019412;EVM0021407;EVM0019431;EVM0008557;EVM0005176;EVM0022101;ONT.596;EVM0011543;ONT.2147;ONT.597;EVM0019000
ONT.2176.1	Cis-regulation	EVM0010413
ONT.2176.1	Trans-regulation	EVM0010986
ONT.2184.10	Cis-regulation	ONT.2181;EVM0040166;EVM0024690;EVM0025983;ONT.619;EVM0001058;EVM0034641
ONT.2184.10	Trans-regulation	ONT.11141
ONT.2185.7	Cis-regulation	EVM0024690;EVM0025983
ONT.2185.9	Cis-regulation	EVM0024690;EVM0025983
ONT.2185.9	Trans-regulation	EVM0022830;EVM0005168;EVM0026231;EVM0020896;EVM0029838;EVM0004327;ONT.18892;EVM0040261
ONT.2222.1	Cis-regulation	EVM0007636;EVM0002339;ONT.663;EVM0018358;EVM0000343;EVM0038423;EVM0019831;EVM0002146;EVM0010107;EVM0017957;EVM0024737
ONT.2223.1	Cis-regulation	EVM0024737;EVM0010107;EVM0017957;EVM0002146;EVM0000343;EVM0038423;EVM0019831;ONT.663;EVM0018358;EVM0002339;EVM0007636
ONT.2223.1	Trans-regulation	ONT.13550
ONT.2230.3	Cis-regulation	EVM0030174;EVM0009686;EVM0007042;ONT.2229;ONT.2227;ONT.2228;EVM0023548;EVM0034456
ONT.2230.6	Cis-regulation	ONT.2228;EVM0023548;EVM0034456;ONT.2227;EVM0007042;ONT.2229;EVM0030174;EVM0009686
ONT.2230.7	Cis-regulation	ONT.2229;EVM0007042;EVM0009686;EVM0030174;EVM0034456;ONT.2228;EVM0023548;ONT.2227
ONT.2231.1	Cis-regulation	EVM0026207;EVM0007042;EVM0033125
ONT.2256.5	Cis-regulation	EVM0020071;EVM0001849;EVM0007298;EVM0016041;EVM0020252;EVM0010948;EVM0033734;EVM0028027;EVM0026978;EVM0008836;EVM0016749
ONT.2256.5	Trans-regulation	ONT.696;EVM0031322;ONT.21797;ONT.14856;EVM0029265;EVM0022738;EVM0031731;EVM0019032;EVM0013737;EVM0003592;EVM0026414;EVM0014936;ONT.5242;ONT.4055;ONT.33120;ONT.28743;ONT.23578;ONT.18100;EVM0038562;EVM0021610;EVM0014658;EVM0030656
ONT.2271.1	Cis-regulation	EVM0014173;ONT.2268;EVM0033403;EVM0012103;EVM0035269;EVM0009948;ONT.2267;EVM0000635;EVM0039139;EVM0011648;EVM0027212;ONT.2272;EVM0001651
ONT.2271.2	Cis-regulation	EVM0033403;EVM0012103;EVM0014173;ONT.2268;EVM0009948;EVM0035269;ONT.2267;EVM0000635;EVM0011648;EVM0027212;EVM0039139;ONT.2272;EVM0001651
ONT.2273.1	Cis-regulation	EVM0009456;EVM0014173;EVM0033403;EVM0013832;EVM0035269;EVM0009948;EVM0027212;EVM0011648;ONT.2272;EVM0001651
ONT.2273.2	Cis-regulation	EVM0009948;EVM0035269;EVM0013832;EVM0033403;EVM0009456;EVM0014173;EVM0001651;ONT.2272;EVM0011648;EVM0027212
ONT.2286.1	Cis-regulation	ONT.729;ONT.728;EVM0000575;EVM0005630;EVM0034033;EVM0020629;EVM0039747;EVM0007996;EVM0039182;EVM0004749;EVM0026387;ONT.727;ONT.731
ONT.2286.2	Cis-regulation	EVM0039182;EVM0007996;EVM0039747;EVM0034033;EVM0020629;ONT.731;EVM0004749;EVM0026387;ONT.727;ONT.729;ONT.728;EVM0005630;EVM0000575
ONT.2286.4	Cis-regulation	EVM0007996;EVM0039182;EVM0039747;EVM0020629;EVM0034033;ONT.731;ONT.727;EVM0026387;EVM0004749;ONT.728;ONT.729;EVM0005630;EVM0000575
ONT.2286.5	Cis-regulation	ONT.729;ONT.728;EVM0005630;EVM0000575;EVM0039747;EVM0007996;EVM0039182;EVM0034033;EVM0020629;ONT.731;EVM0004749;EVM0026387;ONT.727
ONT.2286.6	Cis-regulation	ONT.731;EVM0004749;EVM0026387;ONT.727;EVM0007996;EVM0039182;EVM0039747;EVM0034033;EVM0020629;EVM0005630;EVM0000575;ONT.729;ONT.728
ONT.2286.7	Cis-regulation	EVM0000575;EVM0005630;ONT.729;ONT.728;EVM0026387;EVM0004749;ONT.727;ONT.731;EVM0034033;EVM0020629;EVM0039747;EVM0007996;EVM0039182
ONT.2286.8	Cis-regulation	ONT.729;ONT.728;EVM0005630;EVM0000575;EVM0007996;EVM0039747;EVM0039182;EVM0034033;EVM0020629;ONT.731;EVM0004749;EVM0026387;ONT.727
ONT.2286.9	Cis-regulation	ONT.731;EVM0026387;EVM0004749;ONT.727;EVM0039182;EVM0007996;EVM0039747;EVM0034033;EVM0020629;EVM0005630;EVM0000575;ONT.729;ONT.728
ONT.2286.10	Cis-regulation	ONT.731;EVM0004749;EVM0026387;ONT.727;EVM0039747;EVM0007996;EVM0039182;EVM0034033;EVM0020629;EVM0005630;EVM0000575;ONT.729;ONT.728
ONT.2286.11	Cis-regulation	EVM0005630;EVM0000575;ONT.729;ONT.728;ONT.731;EVM0004749;EVM0026387;ONT.727;EVM0039182;EVM0007996;EVM0039747;EVM0034033;EVM0020629
ONT.2286.12	Cis-regulation	EVM0039747;EVM0007996;EVM0039182;EVM0020629;EVM0034033;ONT.731;ONT.727;EVM0026387;EVM0004749;ONT.728;ONT.729;EVM0005630;EVM0000575
ONT.2286.13	Cis-regulation	ONT.729;ONT.728;EVM0000575;EVM0005630;EVM0034033;EVM0020629;EVM0039182;EVM0007996;EVM0039747;EVM0004749;EVM0026387;ONT.727;ONT.731
ONT.2286.15	Cis-regulation	EVM0005630;EVM0000575;ONT.729;ONT.728;ONT.731;EVM0026387;EVM0004749;ONT.732;ONT.727;EVM0007996;EVM0039182;EVM0039747;EVM0034033;EVM0020629
ONT.2286.15	Trans-regulation	ONT.21201
ONT.2293.1	Cis-regulation	ONT.2294;EVM0012793;EVM0004453;EVM0033856;EVM0031221;EVM0008249;EVM0033321;EVM0013486;EVM0020065;EVM0040119;EVM0042548
ONT.2297.2	Cis-regulation	EVM0033268;EVM0003438;ONT.2299;ONT.745;EVM0027082;EVM0022509;EVM0006501;EVM0002974
ONT.2297.2	Trans-regulation	ONT.23296
ONT.2297.4	Cis-regulation	EVM0027082;EVM0022509;EVM0006501;EVM0002974;ONT.745;ONT.2299;EVM0003438;EVM0033268
ONT.2297.6	Cis-regulation	EVM0002974;EVM0006501;EVM0022509;EVM0027082;ONT.745;EVM0003438;ONT.2299;EVM0033268
ONT.2324.1	Cis-regulation	EVM0027108;EVM0032666;ONT.2326;EVM0010767;EVM0007131;ONT.2323;EVM0023505;EVM0035640;ONT.778
ONT.2324.2	Cis-regulation	EVM0027108;EVM0032666;ONT.2326;EVM0010767;EVM0007131;ONT.2323;EVM0023505;EVM0035640;ONT.778
ONT.2337.1	Cis-regulation	EVM0027759;ONT.2336;EVM0012235;ONT.782;EVM0001418;EVM0016261;EVM0033969;EVM0015152;EVM0029202;EVM0021002;EVM0030917;EVM0003342;ONT.786;EVM0032730;ONT.783;EVM0015194
ONT.2337.1	Trans-regulation	EVM0031428;EVM0041862
ONT.2337.2	Cis-regulation	EVM0001418;EVM0012235;ONT.2336;EVM0027759;ONT.782;EVM0033969;EVM0016261;EVM0003342;EVM0015152;EVM0021002;EVM0029202;EVM0030917;EVM0015194;EVM0032730;ONT.783;ONT.786
ONT.2337.2	Trans-regulation	EVM0031428;EVM0041862
ONT.2337.3	Cis-regulation	EVM0001418;ONT.782;ONT.2336;EVM0012235;EVM0027759;EVM0033969;EVM0016261;EVM0003342;EVM0030917;EVM0029202;EVM0015152;EVM0021002;EVM0015194;ONT.783;EVM0032730;ONT.786
ONT.2337.3	Trans-regulation	ONT.32942
ONT.2347.1	Cis-regulation	ONT.2348;EVM0023383;EVM0014936;EVM0008421;EVM0010019;EVM0025412;EVM0032143;EVM0021552;ONT.2346;EVM0012800;EVM0020227;EVM0017884;EVM0041904;EVM0002280;EVM0010718;EVM0034441;EVM0008963;EVM0025413;EVM0000752;EVM0018607
ONT.2347.2	Cis-regulation	EVM0021552;EVM0032143;ONT.2346;EVM0010019;EVM0025412;EVM0008421;EVM0023383;EVM0014936;ONT.2348;EVM0018607;EVM0034441;EVM0000752;EVM0025413;EVM0008963;EVM0041904;EVM0002280;EVM0010718;EVM0017884;EVM0020227;EVM0012800
ONT.2347.3	Cis-regulation	EVM0014936;EVM0023383;ONT.2348;EVM0008421;EVM0032143;EVM0021552;ONT.2346;EVM0010019;EVM0025412;EVM0012800;EVM0017884;EVM0020227;EVM0034441;EVM0008963;EVM0025413;EVM0000752;EVM0041904;EVM0002280;EVM0010718;EVM0018607
ONT.2347.4	Cis-regulation	EVM0020227;EVM0017884;EVM0012800;EVM0018607;EVM0041904;EVM0010718;EVM0002280;EVM0034441;EVM0000752;EVM0025413;EVM0008963;ONT.2348;EVM0014936;EVM0023383;EVM0010019;EVM0025412;EVM0032143;EVM0021552;ONT.2346;EVM0008421
ONT.2347.5	Cis-regulation	EVM0014936;EVM0023383;ONT.2348;EVM0021552;EVM0032143;ONT.2346;EVM0010019;EVM0025412;EVM0008421;EVM0017884;EVM0020227;EVM0012800;EVM0018607;EVM0034441;EVM0008963;EVM0025413;EVM0000752;EVM0041904;EVM0002280
ONT.2355.2	Cis-regulation	EVM0037377;EVM0019208;ONT.807;EVM0010137;EVM0006387;EVM0028314;EVM0001136;EVM0020007;EVM0010135;EVM0036975;ONT.804;EVM0041550
ONT.2359.2	Cis-regulation	EVM0011518;EVM0033184;EVM0029150;EVM0026495;EVM0004281;EVM0028973;ONT.812;EVM0006715;EVM0028542;EVM0023231;EVM0014856;EVM0034886;EVM0029676;EVM0040427;ONT.2358;EVM0000852;ONT.2363;EVM0035260;EVM0034363
ONT.2359.2	Trans-regulation	EVM0034446;EVM0041233;EVM0013066
ONT.2360.1	Cis-regulation	EVM0035260;ONT.812;EVM0006715;EVM0027330;EVM0040427;ONT.2358;EVM0033860;EVM0001101;EVM0004281;EVM0029150;EVM0033184;EVM0032420;EVM0034886;EVM0029676
ONT.2360.1	Trans-regulation	EVM0018312
ONT.2370.1	Cis-regulation	EVM0030417;EVM0026628;EVM0005384;EVM0032300;EVM0008305;EVM0037934;EVM0018541;EVM0015243;EVM0032699;EVM0001536;EVM0028939;ONT.835;EVM0023330;EVM0015190;EVM0020387;EVM0032353;EVM0040403
ONT.2370.2	Cis-regulation	EVM0026628;EVM0030417;EVM0032300;EVM0005384;EVM0037934;EVM0008305;EVM0001536;EVM0015243;EVM0018541;EVM0032699;EVM0028939;EVM0023330;ONT.835;EVM0032353;EVM0015190;EVM0020387;EVM0040403
ONT.2370.3	Cis-regulation	EVM0032300;EVM0005384;EVM0026628;EVM0030417;EVM0001536;EVM0018541;EVM0032699;EVM0015243;EVM0037934;EVM0008305;EVM0023330;ONT.835;EVM0028939;EVM0040403;EVM0020387;EVM0015190;EVM0032353
ONT.2370.4	Cis-regulation	EVM0037934;EVM0008305;EVM0001536;EVM0015243;EVM0032699;EVM0018541;EVM0026628;EVM0030417;EVM0032300;EVM0005384;EVM0015190;EVM0020387;EVM0032353;EVM0040403;EVM0028939;ONT.835;EVM0023330
ONT.2384.1	Cis-regulation	EVM0010610;EVM0039223;EVM0004818;EVM0042144;EVM0017478;EVM0008883;EVM0033842;EVM0020134;EVM0018844;ONT.843;EVM0012528;EVM0029404;EVM0041453;EVM0000683;EVM0015547;EVM0008098;EVM0035538
ONT.2388.1	Cis-regulation	EVM0042581;EVM0031316;ONT.2391;EVM0034469;EVM0031301;EVM0023692;EVM0018333;EVM0034026;EVM0026825;EVM0019523;EVM0006289;EVM0012042;EVM0034678;ONT.2392
ONT.2402.1	Cis-regulation	EVM0039778;EVM0000690;EVM0015958;EVM0008885;EVM0022761;EVM0011240;EVM0007731;EVM0041261;EVM0022573;ONT.853;EVM0014481;EVM0037502
ONT.2402.2	Cis-regulation	EVM0007731;EVM0041261;ONT.853;EVM0022573;EVM0039778;EVM0000690;EVM0015958;EVM0008885;EVM0022761;EVM0011240;EVM0014481;EVM0037502
ONT.2406.2	Cis-regulation	EVM0001561;EVM0001998;EVM0014481;EVM0029727;EVM0009876;EVM0005161;EVM0041308;EVM0022573;EVM0011240;EVM0013748;EVM0015882;EVM0018927;EVM0041261;EVM0023679;EVM0040902;EVM0008885;EVM0011119
ONT.2411.2	Cis-regulation	EVM0023679;EVM0041878;EVM0040902;EVM0011119;EVM0037353;EVM0011475;EVM0034133;EVM0033265;EVM0013748;EVM0011020;EVM0015882;EVM0018927;EVM0005161;EVM0041308;ONT.860;EVM0009879;ONT.2412;EVM0001998;EVM0036883;EVM0020643;EVM0009876;EVM0029727;EVM0018588
ONT.2416.2	Cis-regulation	EVM0009651;ONT.2414;EVM0031865;EVM0007732;EVM0015616;EVM0016806;EVM0020412;EVM0025304;EVM0002364;EVM0011020;EVM0033265;EVM0037212;EVM0034133;ONT.867;EVM0034442;ONT.862;ONT.860;EVM0028991;EVM0022470;ONT.2413;EVM0036883;EVM0037961;EVM0003581;EVM0030827
ONT.2416.4	Cis-regulation	EVM0009651;EVM0015616;EVM0031865;EVM0007732;ONT.2414;EVM0002364;EVM0025304;EVM0020412;EVM0016806;EVM0011020;EVM0034442;EVM0037212;ONT.867;EVM0034133;EVM0033265;ONT.860;ONT.862;EVM0028991;EVM0022470;ONT.2413;EVM0036883;EVM0003581;EVM0030827;EVM0037961
ONT.2424.5	Cis-regulation	ONT.2421;ONT.2427;EVM0019721;EVM0040076;EVM0027573;ONT.2420;EVM0033599;EVM0005805;EVM0036367;EVM0022806;EVM0007390;ONT.2425;ONT.2426;EVM0037098;EVM0004801
ONT.2424.5	Trans-regulation	ONT.11889
ONT.2444.1	Cis-regulation	ONT.2441;EVM0030246;EVM0035987;EVM0034702;EVM0038764;EVM0012266;EVM0021340;EVM0039969;EVM0000561;EVM0033759;EVM0009310;EVM0015851;EVM0038659;EVM0002259;ONT.2442;EVM0031409;EVM0001711;EVM0018553;EVM0012331;EVM0011963;EVM0015497;EVM0026777;EVM0034526;EVM0010101;EVM0021254;EVM0000402
ONT.2452.1	Cis-regulation	EVM0013988;EVM0035220;EVM0024512;EVM0019664;EVM0039704;EVM0011988;EVM0006831;EVM0024863;EVM0025172;EVM0008001;EVM0029331;EVM0005514;EVM0029312;EVM0006838;EVM0022467;EVM0041617;EVM0033228;EVM0014997;EVM0027234;EVM0029885;EVM0021776;EVM0029450;EVM0015369;EVM0030241;EVM0024805
ONT.2460.1	Cis-regulation	EVM0021776;EVM0029885;EVM0020195;ONT.2462;EVM0015369;EVM0030241;EVM0014678;EVM0032637;EVM0041617;EVM0011225;EVM0008001;EVM0022865;EVM0014997;EVM0004704;EVM0024512
ONT.2461.1	Cis-regulation	EVM0027718;EVM0021776;EVM0029885;ONT.2462;EVM0020195;EVM0011225;EVM0041617;EVM0032637;EVM0014678;EVM0022865;EVM0003686;EVM0024512;EVM0004704
ONT.2461.2	Cis-regulation	EVM0021776;EVM0027718;EVM0029885;EVM0020195;ONT.2462;EVM0011225;EVM0041617;EVM0032637;EVM0014678;EVM0022865;EVM0003686;EVM0024512;EVM0004704
ONT.2464.1	Cis-regulation	EVM0026457;EVM0037110;EVM0014678;EVM0023519;EVM0004563;EVM0025465;EVM0027718;ONT.930;EVM0028132;EVM0034928;EVM0006003;EVM0003686;ONT.924;ONT.931;EVM0008563;EVM0011764
ONT.2464.1	Trans-regulation	ONT.926;EVM0031038;ONT.13606;EVM0020945;EVM0005565;ONT.18157;ONT.8360;ONT.21167;EVM0004132;ONT.9757;ONT.20754;EVM0007659;EVM0026813
ONT.2465.3	Cis-regulation	EVM0026457;EVM0037110;EVM0017675;EVM0004563;EVM0023519;EVM0025465;EVM0028132;ONT.930;EVM0027718;EVM0006003;EVM0034928;EVM0042248;ONT.924;EVM0014588;ONT.931;EVM0008563;EVM0023483;EVM0011764
ONT.2471.1	Cis-regulation	EVM0029584;EVM0006812;ONT.942;EVM0021505;ONT.944;EVM0014124;EVM0032776;EVM0015753;EVM0008920;EVM0033409;EVM0017777;EVM0038929;EVM0030260;EVM0021961;EVM0004983;EVM0004948;EVM0018631;EVM0002961;EVM0020253;EVM0013133;EVM0020016
ONT.2471.2	Cis-regulation	EVM0018631;EVM0004948;EVM0004983;EVM0002961;EVM0020253;EVM0013133;EVM0020016;EVM0008920;EVM0017777;EVM0033409;EVM0015753;EVM0030260;EVM0021961;EVM0038929;EVM0014124;EVM0032776;EVM0029584;ONT.944;EVM0006812;ONT.942;EVM0021505
ONT.2471.3	Cis-regulation	EVM0004983;EVM0004948;EVM0018631;EVM0020253;EVM0013133;EVM0020016;EVM0002961;EVM0015753;EVM0017777;EVM0033409;EVM0008920;EVM0038929;EVM0021961;EVM0030260;EVM0014124;EVM0032776;EVM0029584;ONT.942;EVM0021505;EVM0006812;ONT.944
ONT.2510.2	Cis-regulation	EVM0007280;ONT.2507;ONT.989;EVM0023235;EVM0001093;EVM0038990;EVM0036265;ONT.2502;EVM0019697;EVM0022273;EVM0025867;EVM0024057;ONT.983;ONT.982;EVM0004792;EVM0021007;EVM0004083;ONT.984;EVM0025737;EVM0034110;ONT.2508;EVM0006083;EVM0018417;EVM0032396;EVM0019790;EVM0014606;EVM0028512;EVM0002068
ONT.2521.1	Cis-regulation	EVM0021826;EVM0022151;EVM0017905;EVM0026944;EVM0014295;EVM0038837;EVM0023331;EVM0012748;EVM0027990;EVM0005177;EVM0040955;EVM0019124;EVM0025774;ONT.2519;ONT.999;EVM0015115;ONT.1001;EVM0011243;EVM0029744;EVM0005646;EVM0019527
ONT.2521.1	Trans-regulation	ONT.18389
ONT.2538.3	Cis-regulation	EVM0004352;EVM0038589;EVM0037021;EVM0033629;EVM0004156;EVM0033743;EVM0009584;ONT.1026;EVM0039039;EVM0042437;EVM0011487;EVM0004410;ONT.2540;EVM0028067;EVM0009129;EVM0009328;EVM0008237;EVM0008380;EVM0024345;EVM0041692;EVM0037669;EVM0031792;ONT.1025;EVM0001215;EVM0018747;EVM0014413;EVM0037780
ONT.2538.3	Trans-regulation	ONT.14856;ONT.30731;EVM0027794;EVM0019589;EVM0019859;ONT.15533;EVM0042206;EVM0041312;ONT.28743;ONT.24510;ONT.21797;EVM0030656;ONT.1225;EVM0002133;EVM0014050;EVM0025923;EVM0029701;ONT.23578;EVM0022163;EVM0041712;EVM0022738;EVM0037083;EVM0013737;EVM0003592;EVM0014936;EVM0031731;ONT.7896;ONT.22748;EVM0038562;EVM0029265
ONT.2538.4	Cis-regulation	EVM0037669;EVM0041692;EVM0031792;ONT.1025;EVM0009328;EVM0008237;EVM0008380;EVM0024345;EVM0018747;EVM0014413;EVM0037780;EVM0001215;EVM0037021;EVM0033629;EVM0004156;EVM0033743;EVM0004352;EVM0038589;ONT.2540;EVM0011487;EVM0004410;EVM0028067;EVM0009129;EVM0009584;ONT.1026;EVM0039039;EVM0042437
ONT.2538.4	Trans-regulation	ONT.30731;EVM0014936;ONT.24510;ONT.15533;EVM0015928;EVM0014050;EVM0042206;ONT.21797;ONT.14856;EVM0030656;EVM0027794;EVM0038818;EVM0034919;ONT.26565;ONT.11139;EVM0038330;EVM0032299;EVM0005050;EVM0024794;EVM0037083;EVM0013737;EVM0028182;EVM0003592;EVM0029701;ONT.4055;ONT.34442;ONT.32047;ONT.21763;ONT.12742;EVM0039671
ONT.2538.5	Cis-regulation	EVM0038589;EVM0004352;EVM0004156;EVM0033743;EVM0033629;EVM0037021;EVM0039039;EVM0042437;EVM0009584;ONT.1026;EVM0028067;EVM0009129;EVM0004410;EVM0011487;ONT.2540;EVM0024345;EVM0008237;EVM0009328;EVM0008380;EVM0031792;ONT.1025;EVM0037669;EVM0041692;EVM0001215;EVM0014413;EVM0037780;EVM0018747
ONT.2538.5	Trans-regulation	ONT.14856;ONT.30731;EVM0019859;EVM0027794;ONT.28743;ONT.15533;EVM0019589;ONT.1225;EVM0042206;EVM0041312;ONT.24510;ONT.21797;EVM0030656;EVM0022163;EVM0025923;EVM0038313;EVM0029701;EVM0008900;EVM0024794;EVM0007370;EVM0014050;EVM0010087;ONT.26565;ONT.23578;ONT.11139;EVM0015928;EVM0038330;EVM0032299;EVM0005050;EVM0041712
ONT.2538.6	Cis-regulation	EVM0033743;EVM0004156;EVM0033629;EVM0037021;EVM0038589;EVM0004352;EVM0009129;EVM0028067;EVM0011487;EVM0004410;ONT.2540;EVM0042437;EVM0039039;ONT.1026;EVM0009584;ONT.1025;EVM0031792;EVM0041692;EVM0037669;EVM0024345;EVM0008237;EVM0009328;EVM0008380;EVM0037780;EVM0014413;EVM0018747;EVM0001215
ONT.2538.6	Trans-regulation	ONT.14856;EVM0019589;ONT.30731;ONT.15533;EVM0027794;EVM0019859;ONT.3145;EVM0029701;EVM0022738;EVM0042206;EVM0041312;ONT.28743;ONT.24510;ONT.21797;EVM0015928;EVM0031731;EVM0030656;EVM0009845;EVM0037083;EVM0013737;EVM0014050;EVM0003592;EVM0014936;ONT.1225;EVM0038562;EVM0029265;EVM0038421;EVM0032299;EVM0002133;EVM0015239
ONT.2565.1	Cis-regulation	ONT.1045;EVM0034728;EVM0017730;EVM0017900;EVM0036668;EVM0011777;EVM0024043;EVM0024879;EVM0018281;EVM0003296;EVM0029242;EVM0019171;EVM0037756;EVM0000558;ONT.2563;EVM0034390;EVM0009562
ONT.2604.5	Cis-regulation	EVM0019737;EVM0015230;EVM0042290;EVM0036615;ONT.2602;EVM0031445;EVM0007522;EVM0034535;EVM0009402;EVM0030761;EVM0039982;EVM0018359;EVM0023130;EVM0022358;EVM0016472;EVM0019479;EVM0031739;EVM0018614;EVM0015963;EVM0017413;EVM0009943;EVM0014436;EVM0028386;EVM0004043;EVM0012710
ONT.2639.10	Cis-regulation	EVM0032362;EVM0021761;EVM0027874;EVM0004278;EVM0030824;EVM0002083;ONT.1117;EVM0032138;EVM0020103;EVM0003804;ONT.2637;EVM0010914;ONT.2635;EVM0004033;EVM0016878;EVM0032601;EVM0040753;EVM0024871;EVM0036316;EVM0031530;EVM0033657;EVM0027926;EVM0000264;EVM0001223
ONT.2675.1	Cis-regulation	EVM0006065;ONT.1157;EVM0017379;EVM0003677;ONT.2671;EVM0014597;EVM0040318;EVM0040887;EVM0019670;EVM0027263;EVM0042085;EVM0023369;EVM0032683;EVM0040448;EVM0035720;EVM0030446;EVM0041745;ONT.2668;EVM0039699;EVM0001447;EVM0009273;EVM0036552;EVM0029025;EVM0017973;EVM0023437;EVM0009278;EVM0035674;EVM0022175;EVM0000939
ONT.2704.9	Cis-regulation	EVM0020219;EVM0002402;ONT.1178;EVM0025331;EVM0006785;EVM0016421;EVM0028825;EVM0034021;EVM0025528;EVM0027611;EVM0029171;EVM0014555;EVM0019304;EVM0010774;EVM0001973;EVM0001251;EVM0020889;EVM0007552;ONT.1176;EVM0029545;EVM0013208;EVM0022334;EVM0039611;EVM0017395;EVM0018810;ONT.1179;ONT.2703;EVM0025129;EVM0027312;EVM0011653;ONT.1183;EVM0000951
ONT.2742.2	Cis-regulation	ONT.2736;EVM0014699;EVM0034637;EVM0023408;ONT.1205;EVM0026907;EVM0032830;EVM0034620;EVM0032402;EVM0011721;EVM0015923;ONT.2746;EVM0022636;ONT.2744;EVM0029953;EVM0031568;ONT.2739;ONT.2743;EVM0012839;EVM0038795;EVM0013893
ONT.2786.1	Cis-regulation	EVM0014828;EVM0037452;EVM0031023;EVM0041833;EVM0040854;EVM0021042;ONT.2787;ONT.1266;EVM0012002;EVM0016919;EVM0010973;ONT.1265;EVM0008588;EVM0013321;EVM0019626;EVM0040326;ONT.1267;ONT.1263;EVM0012447;EVM0035606;EVM0039394;ONT.1260;EVM0003043;ONT.2788;EVM0015391
ONT.2807.2	Cis-regulation	EVM0000853;EVM0010577;EVM0012772;EVM0035698;EVM0017111;EVM0013818;ONT.2800;EVM0018975;EVM0021834;EVM0017590;EVM0005064;EVM0030740;EVM0026116;EVM0038191;EVM0030918;EVM0006939;EVM0023477;ONT.2806;EVM0006569;EVM0029654;EVM0032533;ONT.2811;EVM0006809;EVM0001290;EVM0002812;EVM0008206;EVM0031762;ONT.1284;EVM0022192;EVM0000953;EVM0003191;EVM0014080;EVM0028687;EVM0007925;EVM0027378;EVM0021318;ONT.1293
ONT.2807.3	Cis-regulation	EVM0003191;EVM0007925;EVM0028687;EVM0014080;EVM0022192;ONT.1284;EVM0000953;EVM0021318;ONT.1293;EVM0027378;EVM0029654;EVM0006569;ONT.2811;EVM0006809;EVM0032533;ONT.2806;EVM0008206;EVM0031762;EVM0001290;EVM0002812;EVM0030740;EVM0026116;EVM0021834;EVM0017590;EVM0005064;EVM0030918;EVM0023477;EVM0006939;EVM0038191;EVM0010577;EVM0000853;EVM0018975;EVM0013818;ONT.2800;EVM0012772;EVM0035698;EVM0017111
ONT.2807.4	Cis-regulation	EVM0000853;EVM0010577;EVM0017111;EVM0035698;EVM0012772;ONT.2800;EVM0013818;EVM0018975;EVM0017590;EVM0005064;EVM0021834;EVM0026116;EVM0030740;EVM0038191;EVM0006939;EVM0023477;EVM0030918;ONT.2806;EVM0032533;EVM0006809;ONT.2811;EVM0029654;EVM0006569;EVM0002812;EVM0001290;EVM0031762;EVM0008206;EVM0000953;ONT.1284;EVM0022192;EVM0014080;EVM0028687;EVM0007925;EVM0003191;EVM0027378;EVM0021318;ONT.1293
ONT.2807.5	Cis-regulation	ONT.2800;EVM0013818;EVM0018975;EVM0017111;EVM0012772;EVM0035698;EVM0010577;EVM0000853;EVM0006939;EVM0023477;EVM0030918;EVM0038191;EVM0026116;EVM0030740;EVM0005064;EVM0017590;EVM0021834;EVM0031762;EVM0008206;EVM0002812;EVM0001290;EVM0032533;EVM0006809;ONT.2811;EVM0006569;EVM0029654;ONT.2806;ONT.1293;EVM0021318;EVM0027378;EVM0014080;EVM0028687;EVM0007925;EVM0003191;EVM0000953;ONT.1284;EVM0022192
ONT.2810.8	Cis-regulation	EVM0029654;EVM0010577;EVM0032533;ONT.2811;ONT.2806;EVM0000853;EVM0013818;EVM0029515;EVM0008206;EVM0018975;EVM0012772;EVM0001290;EVM0017111;EVM0002812;EVM0003191;EVM0030740;EVM0028687;EVM0007925;EVM0021834;EVM0005064;EVM0017590;EVM0030918;EVM0021318;ONT.1293;EVM0006939;EVM0023477;EVM0038191;EVM0027378
ONT.2810.8	Trans-regulation	EVM0027321;EVM0001477;EVM0011226;EVM0039128;EVM0013677;EVM0020889;EVM0002128
ONT.2860.2	Cis-regulation	EVM0029501;EVM0023260;EVM0001235;ONT.2851;EVM0038652;EVM0027071;EVM0009780;EVM0004859;EVM0007409;EVM0008474;EVM0040932;EVM0041611;EVM0020758;EVM0015675;EVM0015903;EVM0034200;EVM0013532;EVM0023698;EVM0006422;EVM0018619;EVM0019097;EVM0032148;EVM0000923;EVM0006960;EVM0022218;EVM0013825;EVM0009546;EVM0018458;ONT.2855;EVM0011750;EVM0012418;EVM0023088;EVM0036826;EVM0040784
ONT.2860.4	Cis-regulation	EVM0023698;EVM0006422;EVM0034200;EVM0013532;EVM0018619;EVM0019097;EVM0032148;EVM0015675;EVM0020758;EVM0015903;EVM0013825;EVM0006960;EVM0022218;EVM0023088;EVM0036826;EVM0040784;EVM0009546;EVM0011750;EVM0018458;ONT.2855;EVM0012418;EVM0000923;EVM0023260;EVM0001235;ONT.2851;EVM0038652;EVM0029501;EVM0040932;EVM0008474;EVM0041611;EVM0009780;EVM0027071;EVM0004859;EVM0007409
ONT.2860.5	Cis-regulation	EVM0000923;EVM0023088;EVM0040784;EVM0036826;EVM0009546;ONT.2855;EVM0018458;EVM0012418;EVM0011750;EVM0013825;EVM0006960;EVM0022218;EVM0015903;EVM0015675;EVM0020758;EVM0018619;EVM0019097;EVM0032148;EVM0023698;EVM0006422;EVM0034200;EVM0013532;EVM0007409;EVM0004859;EVM0009780;EVM0027071;EVM0041611;EVM0040932;EVM0008474;EVM0029501;ONT.2851;EVM0038652;EVM0023260;EVM0001235
ONT.2860.8	Cis-regulation	EVM0000923;EVM0018458;ONT.2855;EVM0011750;EVM0012418;EVM0009546;EVM0040784;EVM0036826;EVM0023088;EVM0022218;EVM0006960;EVM0013825;EVM0015903;EVM0020758;EVM0015675;EVM0019097;EVM0032148;EVM0018619;EVM0013532;EVM0034200;EVM0023698;EVM0006422;EVM0004859;EVM0007409;EVM0027071;EVM0009780;EVM0041611;EVM0008474;EVM0040932;EVM0029501;EVM0038652;ONT.2851;EVM0001235;EVM0023260
ONT.2860.9	Cis-regulation	EVM0015903;EVM0015675;EVM0020758;EVM0018619;EVM0032148;EVM0019097;EVM0006422;EVM0023698;EVM0013532;EVM0034200;EVM0000923;EVM0023088;EVM0040784;EVM0036826;EVM0009546;EVM0018458;ONT.2855;EVM0011750;EVM0012418;EVM0013825;EVM0006960;EVM0022218;EVM0029501;ONT.2851;EVM0038652;EVM0023260;EVM0001235;EVM0007409;EVM0004859;EVM0009780;EVM0027071;EVM0041611;EVM0040932;EVM0008474
ONT.2869.1	Cis-regulation	EVM0036409;EVM0023088;EVM0018458;EVM0015684;EVM0038116;EVM0004590;EVM0033023;EVM0022231;EVM0009839;EVM0022811;EVM0038604;EVM0036087;EVM0036098;EVM0042458;EVM0038652;EVM0023260;EVM0020572;EVM0036329;EVM0040709;EVM0029501;EVM0034186;EVM0033005
ONT.2878.2	Cis-regulation	EVM0041785;EVM0003582;EVM0004360;EVM0008164;EVM0012795;EVM0004055;EVM0011017;EVM0017440;EVM0037313;EVM0027021;EVM0037805;EVM0037279;EVM0003895;EVM0023931;EVM0024193;EVM0003923;EVM0033005;EVM0040272;EVM0036427;EVM0039809;EVM0040293;EVM0010196;ONT.2885;EVM0012954;EVM0023898;EVM0027460;EVM0037204;EVM0008074;ONT.2882;EVM0024764;EVM0020572;EVM0004600;EVM0037761;EVM0017192;EVM0034072
ONT.2878.2	Trans-regulation	ONT.1361;EVM0006897
ONT.2878.3	Cis-regulation	EVM0020572;EVM0024764;EVM0008074;EVM0037204;ONT.2882;EVM0034072;EVM0017192;EVM0037761;EVM0004600;EVM0039809;EVM0036427;EVM0027460;EVM0023898;EVM0012954;ONT.2885;EVM0010196;EVM0040293;EVM0023931;EVM0003895;EVM0037279;EVM0037805;EVM0027021;EVM0040272;EVM0033005;EVM0003923;EVM0024193;EVM0008164;EVM0004360;EVM0003582;EVM0041785;EVM0017440;EVM0037313;EVM0004055;EVM0011017;EVM0012795
ONT.2878.3	Trans-regulation	ONT.1361
ONT.2878.4	Cis-regulation	EVM0027021;EVM0037805;EVM0037279;EVM0003895;EVM0023931;EVM0024193;EVM0003923;EVM0033005;EVM0040272;EVM0041785;EVM0003582;EVM0004360;EVM0008164;EVM0012795;EVM0004055;EVM0011017;EVM0017440;EVM0037313;EVM0037204;EVM0008074;ONT.2882;EVM0024764;EVM0020572;EVM0004600;EVM0017192;EVM0037761;EVM0034072;EVM0036427;EVM0039809;EVM0040293;EVM0010196;ONT.2885;EVM0012954;EVM0023898;EVM0027460
ONT.2878.4	Trans-regulation	ONT.1361;EVM0006897
ONT.2878.5	Cis-regulation	EVM0037204;ONT.2882;EVM0008074;EVM0024764;EVM0020572;EVM0004600;EVM0037761;EVM0017192;EVM0034072;EVM0036427;EVM0039809;EVM0040293;EVM0010196;ONT.2885;EVM0012954;EVM0023898;EVM0027460;EVM0037805;EVM0027021;EVM0037279;EVM0003895;EVM0023931;EVM0024193;EVM0003923;EVM0033005;EVM0040272;EVM0041785;EVM0003582;EVM0004360;EVM0008164;EVM0012795;EVM0011017;EVM0004055;EVM0037313;EVM0017440
ONT.2878.5	Trans-regulation	ONT.1361;EVM0006897
ONT.2878.6	Cis-regulation	EVM0041785;EVM0003582;EVM0004360;EVM0008164;EVM0012795;EVM0004055;EVM0011017;EVM0017440;EVM0037313;EVM0027021;EVM0037805;EVM0037279;EVM0003895;EVM0023931;EVM0024193;EVM0003923;EVM0033005;EVM0040272;EVM0036427;EVM0039809;EVM0040293;EVM0010196;ONT.2885;EVM0012954;EVM0023898;EVM0027460;EVM0037204;EVM0008074;ONT.2882;EVM0024764;EVM0020572;EVM0004600;EVM0037761;EVM0017192;EVM0034072
ONT.2878.6	Trans-regulation	ONT.1361;EVM0006897
ONT.2878.7	Cis-regulation	EVM0003923;EVM0024193;EVM0040272;EVM0033005;EVM0037805;EVM0027021;EVM0003895;EVM0037279;EVM0023931;EVM0012795;EVM0011017;EVM0004055;EVM0037313;EVM0017440;EVM0041785;EVM0004360;EVM0003582;EVM0008164;EVM0004600;EVM0037761;EVM0017192;EVM0034072;ONT.2882;EVM0037204;EVM0008074;EVM0020572;EVM0024764;EVM0010196;EVM0040293;ONT.2885;EVM0012954;EVM0027460;EVM0023898;EVM0036427;EVM0039809
ONT.2878.7	Trans-regulation	ONT.1361;EVM0006897
ONT.2878.8	Cis-regulation	EVM0008164;EVM0004360;EVM0003582;EVM0041785;EVM0017440;EVM0037313;EVM0011017;EVM0004055;EVM0012795;EVM0023931;EVM0003895;EVM0037279;EVM0037805;EVM0027021;EVM0040272;EVM0033005;EVM0003923;EVM0024193;EVM0039809;EVM0036427;EVM0027460;EVM0023898;EVM0012954;ONT.2885;EVM0010196;EVM0040293;EVM0020572;EVM0024764;EVM0037204;EVM0008074;ONT.2882;EVM0034072;EVM0037761;EVM0017192;EVM0004600
ONT.2878.8	Trans-regulation	ONT.1361;EVM0006897
ONT.2878.9	Cis-regulation	EVM0017440;EVM0037313;EVM0004055;EVM0011017;EVM0012795;EVM0008164;EVM0003582;EVM0004360;EVM0041785;EVM0033005;EVM0040272;EVM0024193;EVM0003923;EVM0023931;EVM0037279;EVM0003895;EVM0027021;EVM0037805;EVM0023898;EVM0027460;EVM0012954;ONT.2885;EVM0040293;EVM0010196;EVM0039809;EVM0036427;EVM0034072;EVM0017192;EVM0037761;EVM0004600;EVM0024764;EVM0020572;EVM0037204;EVM0008074;ONT.2882
ONT.2878.9	Trans-regulation	ONT.1361;EVM0006897;ONT.22079;ONT.7117
ONT.2878.10	Cis-regulation	EVM0008164;EVM0003582;EVM0004360;EVM0041785;EVM0037313;EVM0017440;EVM0004055;EVM0011017;EVM0012795;EVM0023931;EVM0037279;EVM0003895;EVM0027021;EVM0037805;EVM0033005;EVM0040272;EVM0024193;EVM0003923;EVM0039809;EVM0036427;EVM0023898;EVM0027460;EVM0012954;ONT.2885;EVM0040293;EVM0010196;EVM0024764;EVM0020572;EVM0037204;EVM0008074;ONT.2882;EVM0034072;EVM0037761;EVM0017192;EVM0004600
ONT.2878.10	Trans-regulation	ONT.1361;EVM0006897
ONT.2955.2	Cis-regulation	EVM0022229;ONT.1454;ONT.2950;EVM0020568;EVM0034638;EVM0041686;EVM0039839;EVM0023699;EVM0005158;EVM0016025;EVM0002915;ONT.2957;EVM0014626;EVM0011823;EVM0032273;ONT.1450;ONT.1453;ONT.2952;EVM0038579;EVM0012214;EVM0008182;EVM0023129;EVM0029340;EVM0021996
ONT.2955.3	Cis-regulation	EVM0005158;EVM0002915;EVM0016025;EVM0023699;EVM0039839;ONT.2957;EVM0022229;ONT.2950;ONT.1454;EVM0020568;EVM0041686;EVM0034638;EVM0008182;EVM0023129;EVM0021996;EVM0029340;ONT.1450;EVM0011823;EVM0014626;EVM0032273;EVM0012214;ONT.1453;ONT.2952;EVM0038579
ONT.2955.4	Cis-regulation	ONT.2957;EVM0005158;EVM0016025;EVM0002915;EVM0039839;EVM0023699;EVM0020568;EVM0034638;EVM0041686;EVM0022229;ONT.2950;ONT.1454;EVM0021996;EVM0029340;EVM0008182;EVM0023129;EVM0012214;ONT.2952;ONT.1453;EVM0038579;ONT.1450;EVM0014626;EVM0011823;EVM0032273
ONT.2955.5	Cis-regulation	EVM0038579;ONT.1453;ONT.2952;EVM0012214;EVM0032273;EVM0014626;EVM0011823;ONT.1450;EVM0029340;EVM0021996;EVM0023129;EVM0008182;EVM0041686;EVM0034638;EVM0020568;ONT.1454;ONT.2950;EVM0022229;ONT.2957;EVM0039839;EVM0023699;EVM0002915;EVM0016025;EVM0005158
ONT.2955.6	Cis-regulation	EVM0005158;EVM0002915;EVM0016025;EVM0039839;EVM0023699;ONT.2957;EVM0022229;ONT.1454;ONT.2950;EVM0020568;EVM0041686;EVM0034638;EVM0008182;EVM0023129;EVM0021996;EVM0029340;ONT.1450;EVM0014626;EVM0011823;EVM0032273;EVM0012214;ONT.1453;ONT.2952;EVM0038579
ONT.2955.8	Cis-regulation	ONT.2957;EVM0023699;EVM0039839;EVM0005158;EVM0002915;EVM0016025;EVM0020568;EVM0041686;EVM0034638;EVM0022229;ONT.2950;ONT.1454;EVM0029340;EVM0021996;EVM0015396;EVM0008182;EVM0023129;ONT.1453;ONT.2952;ONT.2959;EVM0038579;EVM0012214;EVM0011823;EVM0032273;ONT.1450
ONT.2955.9	Cis-regulation	EVM0032273;EVM0014626;EVM0011823;ONT.1450;EVM0038579;ONT.2952;ONT.1453;EVM0012214;EVM0023129;EVM0008182;EVM0029340;EVM0021996;ONT.2950;ONT.1454;EVM0022229;EVM0034638;EVM0041686;EVM0020568;EVM0039839;EVM0023699;EVM0016025;EVM0002915;EVM0005158;ONT.2957
ONT.2955.10	Cis-regulation	EVM0029340;EVM0021996;EVM0015396;EVM0023129;EVM0008182;EVM0038579;ONT.2959;ONT.2952;ONT.1453;EVM0012214;EVM0032273;EVM0014626;EVM0011823;ONT.1450;ONT.2957;EVM0023699;EVM0039839;EVM0002915;EVM0016025;EVM0005158;EVM0041686;EVM0034638;EVM0020568;ONT.1454;ONT.2950;EVM0022229
ONT.2955.11	Cis-regulation	ONT.1450;EVM0014626;EVM0011823;EVM0032273;EVM0012214;ONT.2952;ONT.1453;ONT.2959;EVM0038579;EVM0008182;EVM0023129;EVM0015396;EVM0021996;EVM0029340;EVM0022229;ONT.1454;ONT.2950;EVM0020568;EVM0041686;EVM0034638;EVM0005158;EVM0016025;EVM0002915;EVM0023699;EVM0039839;ONT.2957
ONT.2956.1	Cis-regulation	EVM0041686;EVM0034638;EVM0020568;ONT.2950;ONT.1454;EVM0022229;ONT.2957;EVM0039800;EVM0016025;EVM0002915;EVM0005158;EVM0039839;EVM0023699;EVM0012214;ONT.2959;EVM0038579;ONT.2952;ONT.1453;ONT.1450;EVM0032273;EVM0014626;EVM0011823;EVM0021996;EVM0015396;EVM0029340;EVM0008182
ONT.2963.1	Cis-regulation	ONT.2961;EVM0041439;EVM0011008;EVM0039800;EVM0006343;EVM0017076;EVM0002915;EVM0007459;EVM0002032;EVM0034861;EVM0014090;ONT.2962;ONT.1454;EVM0009301;EVM0037010;EVM0015396;EVM0004409;ONT.2959
ONT.2975.1	Cis-regulation	EVM0016118;EVM0042000;EVM0035591;EVM0036422;EVM0040890;EVM0041150;EVM0035995;EVM0024885;EVM0037096;ONT.2981;EVM0008165;EVM0007896;EVM0034934;EVM0003641;EVM0011899;EVM0025969;EVM0006041;EVM0018397;EVM0009725;EVM0031677;EVM0027146
ONT.2986.1	Cis-regulation	EVM0041659;EVM0012341;EVM0025095;EVM0029364;EVM0021958;EVM0038877;EVM0021403;ONT.2982;EVM0028242;EVM0007214;EVM0013755;EVM0034313;EVM0040866;EVM0004068;EVM0012833;EVM0021269;EVM0016141;EVM0039564;EVM0023212
ONT.3038.1	Cis-regulation	EVM0019193;EVM0008176;EVM0031241;ONT.3049;EVM0041471;EVM0012711;EVM0040795;EVM0039540;EVM0020302;EVM0018422;EVM0004649;EVM0026059;EVM0028064;EVM0013513;EVM0040115;EVM0023862;EVM0020917;EVM0023755
ONT.3038.1	Trans-regulation	EVM0018539
ONT.3038.2	Cis-regulation	EVM0041471;EVM0040795;EVM0039540;EVM0012711;EVM0008176;EVM0019193;ONT.3049;EVM0031241;EVM0040115;EVM0023755;EVM0023862;EVM0020917;EVM0018422;EVM0004649;EVM0020302;EVM0013513;EVM0026059;EVM0028064
ONT.3038.2	Trans-regulation	EVM0018539
ONT.3038.3	Cis-regulation	ONT.3049;EVM0031241;EVM0008176;EVM0019193;EVM0040795;EVM0039540;EVM0012711;EVM0041471;EVM0013513;EVM0026059;EVM0028064;EVM0018422;EVM0004649;EVM0020302;EVM0023755;EVM0020917;EVM0023862;EVM0040115
ONT.3038.4	Cis-regulation	EVM0008176;EVM0019193;ONT.3049;EVM0031241;EVM0041471;EVM0040795;EVM0039540;EVM0012711;EVM0018422;EVM0004649;EVM0020302;EVM0013513;EVM0026059;EVM0028064;EVM0040115;EVM0023755;EVM0023862;EVM0020917
ONT.3038.4	Trans-regulation	EVM0018539
ONT.3038.6	Cis-regulation	EVM0023755;EVM0023862;EVM0020917;EVM0040115;EVM0013513;EVM0028064;EVM0026059;EVM0004649;EVM0018422;EVM0020302;EVM0039540;EVM0040795;EVM0012711;EVM0041471;ONT.3049;EVM0031241;EVM0019193;EVM0008176
ONT.3038.6	Trans-regulation	EVM0018539
ONT.3048.11	Cis-regulation	EVM0031061;EVM0019193;EVM0006909;EVM0001708;EVM0031241;EVM0002701;ONT.3049;EVM0012711;EVM0028531;EVM0040509;EVM0040795;EVM0041980;EVM0026932;EVM0018422;EVM0010579;EVM0040079;EVM0042498;EVM0023862;EVM0031074;EVM0023755;EVM0020999
ONT.3048.11	Trans-regulation	ONT.20169
ONT.3065.1	Cis-regulation	EVM0003406;EVM0023297;EVM0016086;EVM0016298;EVM0035739;EVM0025896;EVM0015719;EVM0030553;EVM0008710;EVM0020781;EVM0014484;EVM0020957;EVM0028942;EVM0033105;EVM0011468;EVM0017985;EVM0035633;ONT.3063;EVM0020181;EVM0020867;EVM0020987;EVM0021169;EVM0033009;EVM0024590;EVM0000214;EVM0014155
ONT.3131.7	Cis-regulation	ONT.1630;EVM0022779;EVM0034397;EVM0015780;EVM0016665;EVM0009306;EVM0028292;EVM0011478;EVM0025166;EVM0004863;EVM0003930;EVM0002098;EVM0015627;EVM0031081;EVM0027646;EVM0036093;EVM0012763;EVM0007027;ONT.3127;EVM0017216;EVM0024208;EVM0002307;EVM0029260;EVM0002046;EVM0032836;EVM0008463;EVM0041887;EVM0032400;EVM0013686;EVM0030701
ONT.3131.8	Cis-regulation	EVM0002307;EVM0002046;EVM0029260;EVM0024208;EVM0017216;EVM0013686;EVM0032400;EVM0030701;EVM0008463;EVM0032836;EVM0041887;EVM0034397;EVM0028292;EVM0025166;EVM0011478;EVM0015780;EVM0016665;EVM0009306;ONT.1630;EVM0022779;EVM0027646;EVM0031081;EVM0007027;ONT.3127;EVM0036093;EVM0012763;EVM0003930;EVM0004863;EVM0002098;EVM0015627
ONT.3131.9	Cis-regulation	EVM0017216;EVM0024208;EVM0002307;EVM0029260;EVM0002046;EVM0008463;EVM0032836;EVM0041887;EVM0032400;EVM0013686;EVM0030701;EVM0022779;ONT.1630;EVM0034397;EVM0015780;EVM0016665;EVM0009306;EVM0011478;EVM0028292;EVM0025166;EVM0003930;EVM0004863;EVM0015627;EVM0002098;EVM0031081;EVM0027646;EVM0012763;EVM0036093;EVM0007027;ONT.3127
ONT.3143.1	Cis-regulation	EVM0007558;EVM0012216;EVM0009854;ONT.3145;EVM0034247;EVM0034926;EVM0040140;EVM0003002;EVM0016657;EVM0014608;ONT.3144;EVM0037048;EVM0025899;EVM0039428;EVM0031540;EVM0025059;EVM0023819;EVM0001244;ONT.3137;EVM0002486;ONT.1651;EVM0011665;EVM0006113;EVM0029616;EVM0041531;EVM0004599;EVM0030274;EVM0008442;EVM0040183;EVM0014255;EVM0018420;EVM0026422;EVM0034783
ONT.3143.1	Trans-regulation	EVM0021594;EVM0013155;ONT.5489
ONT.3146.1	Cis-regulation	EVM0034926;EVM0029168;EVM0013376;EVM0040601;EVM0002379;EVM0024934;EVM0041531;EVM0029616;ONT.3150;EVM0040140;EVM0008442;ONT.3144;EVM0035120;EVM0021594;EVM0014608;EVM0034783;EVM0039428;EVM0014255;EVM0040183;EVM0027461;EVM0031540;EVM0012216;EVM0023402;EVM0001244;EVM0002486;ONT.3145;EVM0011665;ONT.1651;EVM0001720;EVM0034247
ONT.3182.3	Cis-regulation	EVM0002908;ONT.3176;EVM0003196;EVM0011350;EVM0000888;ONT.1669;EVM0005810;EVM0019231;EVM0004349;EVM0009276;EVM0017580;EVM0002602;EVM0032136;EVM0009151;EVM0029602;EVM0004439;EVM0007273;ONT.1679;EVM0021837;EVM0030893;EVM0036403;EVM0030245;ONT.3177;EVM0016572;EVM0015969;EVM0023351;EVM0007633;EVM0031816;EVM0004597;EVM0022041;EVM0030728
ONT.3192.1	Cis-regulation	EVM0031344;EVM0024357;EVM0019781;EVM0030893;EVM0035682;EVM0030728;EVM0000865;EVM0013949;EVM0003684;EVM0017580;EVM0007357;EVM0015679;EVM0006926;EVM0024170;EVM0001352;EVM0031712;EVM0010892;EVM0006308;EVM0021837;ONT.1679;EVM0040467;EVM0036403;EVM0015969;EVM0006983;ONT.1685;EVM0003196;EVM0040872;ONT.1681;EVM0000888;EVM0019240;EVM0039208;ONT.1689;EVM0002164;EVM0009677;EVM0041375;EVM0009335
ONT.3227.2	Cis-regulation	EVM0003591;ONT.3228;ONT.1715;EVM0031067;EVM0034203;EVM0029958;EVM0042182;EVM0039365;EVM0036319;EVM0032864;EVM0039959;EVM0014037;ONT.1718;EVM0029169;EVM0025710;EVM0017062;EVM0003618;EVM0031658;EVM0002955;EVM0007391;EVM0012357;EVM0040215;EVM0000159;EVM0003918;EVM0003721
ONT.3227.4	Cis-regulation	ONT.1718;EVM0029169;EVM0014037;EVM0029958;EVM0042182;EVM0039365;EVM0036319;EVM0032864;EVM0039959;EVM0031067;EVM0034203;ONT.3228;ONT.1715;EVM0003591;EVM0003721;EVM0000159;EVM0003918;EVM0012357;EVM0040215;EVM0003618;EVM0031658;EVM0002955;EVM0007391;EVM0017062;EVM0025710
ONT.3232.2	Cis-regulation	EVM0003721;EVM0007741;EVM0031658;ONT.1719;EVM0007514;EVM0017062;EVM0023396;EVM0039391;EVM0030313;EVM0025710;ONT.1718;EVM0038722;EVM0039365;EVM0013235;EVM0034203;ONT.1720;EVM0006352;ONT.3228;EVM0024469;EVM0023760;EVM0041223;EVM0014829;EVM0007391;EVM0012400;EVM0014975;EVM0025231;EVM0005515;EVM0032864;EVM0031067;EVM0035514;EVM0016557;ONT.1715;ONT.1729
ONT.3260.1	Cis-regulation	EVM0016305;EVM0023460;EVM0041732;EVM0018072;EVM0019504;EVM0009165;EVM0024996;EVM0029031;EVM0007983;EVM0014390;EVM0024303;EVM0012417;EVM0009436;EVM0020759;EVM0041769;EVM0014470;EVM0004998;EVM0032545;EVM0037289;EVM0015317;EVM0022447;EVM0007936;EVM0006018;EVM0028527;EVM0021054;EVM0040102;EVM0007380;EVM0028671;EVM0020096;EVM0003629;EVM0036660
ONT.3280.2	Cis-regulation	EVM0016538;EVM0032250;ONT.1765;EVM0001604;EVM0016128;EVM0023024;EVM0012404;EVM0022279;EVM0023617;EVM0017274;EVM0041449;EVM0025193;EVM0032474;EVM0014758;EVM0027909;EVM0026149;EVM0021311;EVM0037433;EVM0018440;EVM0011148;EVM0020447;EVM0027475;ONT.1764;EVM0024913;EVM0037521;EVM0037175;EVM0022492
ONT.3335.2	Cis-regulation	EVM0013451;ONT.3336;EVM0038723;EVM0038889;EVM0018165;EVM0014649;EVM0017319;EVM0020699;EVM0028919;EVM0039935;EVM0042497;EVM0024361;EVM0009919;EVM0005930;EVM0004568;EVM0028869;EVM0018055;EVM0021178;EVM0016947;EVM0035947;EVM0019204;EVM0016316;EVM0034073;EVM0026590;EVM0030391;EVM0030712;EVM0007543;EVM0037054;EVM0038243;ONT.1813
ONT.3359.1	Cis-regulation	EVM0040454;EVM0030392;EVM0025494;ONT.3360;EVM0005845;EVM0010084;EVM0010703;ONT.1843;EVM0001239;EVM0003514;EVM0007685;EVM0009913;EVM0040800;EVM0036440;EVM0007679;EVM0010332;EVM0021795;EVM0015979;EVM0011856;EVM0022592;EVM0030442;EVM0024663;EVM0009557;EVM0004054;EVM0020317;EVM0024560;EVM0015602;EVM0005172;EVM0009024;EVM0017841;EVM0017646;EVM0040702;EVM0001423;EVM0040021;EVM0037362
ONT.3359.1	Trans-regulation	EVM0025241;EVM0003514
ONT.3359.3	Cis-regulation	EVM0001423;EVM0040702;EVM0037362;EVM0040021;EVM0005172;EVM0017646;EVM0017841;EVM0009024;EVM0024560;EVM0004054;EVM0020317;EVM0015602;EVM0024663;EVM0009557;EVM0030442;EVM0010332;EVM0021795;EVM0022592;EVM0011856;EVM0015979;EVM0003514;EVM0007685;EVM0001239;EVM0007679;EVM0040800;EVM0036440;EVM0009913;EVM0010703;ONT.1843;EVM0030392;EVM0025494;EVM0040454;EVM0010084;ONT.3360;EVM0005845
ONT.3359.3	Trans-regulation	EVM0025241;EVM0003514;EVM0023518
ONT.3362.1	Cis-regulation	EVM0012160;EVM0040454;EVM0025494;EVM0030392;EVM0025241;ONT.3360;ONT.3371;EVM0010084;ONT.1843;EVM0010703;EVM0015218;EVM0018271;EVM0028557;EVM0001239;EVM0003514;EVM0040800;EVM0036440;EVM0036714;EVM0007679;EVM0010332;EVM0022592;EVM0011856;EVM0030442;EVM0039192;EVM0009557;EVM0006073;EVM0000284;EVM0011443;EVM0020317;EVM0004054;EVM0024560;EVM0015602;EVM0032968;EVM0010239;EVM0017646;EVM0017841;EVM004070…
ONT.3375.2	Cis-regulation	EVM0008046;EVM0040454;EVM0012160;EVM0002476;EVM0010084;ONT.3371;EVM0003070;EVM0010703;EVM0019802;EVM0015218;EVM0001239;EVM0028557;EVM0018271;EVM0010881;EVM0036714;EVM0040800;EVM0004977;EVM0017722;EVM0006073;EVM0009557;EVM0039192;EVM0000116;EVM0011443;EVM0015533;EVM0000284;EVM0024560;EVM0019258;EVM0015602;EVM0032968;EVM0039258;EVM0010239;EVM0005518;EVM0040702;EVM0026018;EVM0040021
ONT.3375.2	Trans-regulation	ONT.3313;ONT.5048;EVM0023983
ONT.3375.3	Cis-regulation	EVM0004977;EVM0017722;EVM0028557;EVM0001239;EVM0018271;EVM0010881;EVM0036714;EVM0040800;EVM0010703;EVM0019802;EVM0015218;EVM0008046;EVM0040454;EVM0012160;EVM0002476;EVM0010084;EVM0003070;ONT.3371;EVM0005518;EVM0040702;EVM0026018;EVM0040021;EVM0039258;EVM0032968;EVM0010239;EVM0024560;EVM0019258;EVM0015602;EVM0006073;EVM0009557;EVM0039192;EVM0000116;EVM0011443;EVM0000284;EVM0015533
ONT.3375.3	Trans-regulation	ONT.3313;ONT.5048;EVM0023983
ONT.3389.1	Cis-regulation	EVM0016753;EVM0025261;EVM0019513;EVM0037851;EVM0001115;EVM0041316;ONT.3386;EVM0028498;EVM0019258;EVM0013816;EVM0041424;EVM0028323;EVM0014644;EVM0010329;ONT.1867;EVM0036848;EVM0017722;EVM0001330;EVM0039194;EVM0040416;EVM0018660;EVM0015118;EVM0009275;EVM0019802;EVM0023608;EVM0036120;EVM0025400;EVM0018651;ONT.3394;EVM0003070;EVM0004386;EVM0030431;EVM0042283;EVM0033943;EVM0008046
ONT.3390.3	Cis-regulation	EVM0040416;EVM0039194;EVM0001330;EVM0017722;EVM0030431;EVM0033943;EVM0042283;EVM0008046;EVM0004386;EVM0025400;EVM0018651;ONT.3394;EVM0003070;EVM0036120;EVM0023608;EVM0035949;EVM0018660;EVM0009275;EVM0015118;EVM0001115;EVM0037851;EVM0019513;EVM0016753;EVM0025261;EVM0036848;EVM0010329;ONT.1867;EVM0014644;EVM0028323;EVM0013816;EVM0041424;EVM0028498;ONT.3386
ONT.3390.7	Cis-regulation	EVM0036120;EVM0023608;EVM0035949;EVM0015118;EVM0018660;EVM0009275;EVM0030431;EVM0042283;EVM0033943;EVM0008046;EVM0004386;EVM0018651;EVM0025400;ONT.3394;EVM0003070;EVM0017722;EVM0040416;EVM0039194;EVM0001330;EVM0028323;EVM0041424;EVM0013816;ONT.3386;EVM0028498;EVM0036848;ONT.1867;EVM0010329;EVM0014644;EVM0016753;EVM0025261;EVM0001115;EVM0037851;EVM0019513
ONT.3402.1	Cis-regulation	EVM0008472;ONT.3400;EVM0038954;EVM0003136;EVM0040687;EVM0000411;EVM0017939;EVM0018402;EVM0018360;EVM0023472
ONT.3404.2	Cis-regulation	EVM0008472;EVM0040687;EVM0003136;EVM0038954;ONT.3400;EVM0018360;EVM0018402;EVM0017939;EVM0000411;EVM0023472
ONT.3404.2	Trans-regulation	ONT.3890
ONT.3418.1	Cis-regulation	EVM0007603;EVM0002823
ONT.3418.2	Cis-regulation	EVM0007603;EVM0002823
ONT.3418.3	Cis-regulation	EVM0007603;EVM0002823
ONT.3443.7	Cis-regulation	EVM0022479;EVM0005500;EVM0015020;EVM0031420;EVM0023734;EVM0021383;EVM0014309;EVM0015048;EVM0012375;EVM0011451;EVM0037322;EVM0036530;EVM0034428;EVM0019553;EVM0038953;EVM0001526;ONT.3450;ONT.3451;ONT.3452;EVM0034246;EVM0011456;EVM0027098;EVM0009528;EVM0039079;EVM0003996;EVM0042330;EVM0036455;EVM0013979;EVM0041928;EVM0041410;EVM0005723;EVM0031098;ONT.3449
ONT.3456.1	Cis-regulation	EVM0011800;EVM0004382;EVM0008067;EVM0042294;EVM0006318;EVM0014309;EVM0034171;ONT.4396;EVM0031470;EVM0036738;EVM0011451;EVM0018404;EVM0037322;EVM0022448;EVM0007606;EVM0026850;EVM0006829;ONT.3464;ONT.3458;ONT.3452;ONT.4398;EVM0003878;EVM0002484;EVM0041293;ONT.3468;EVM0009489;EVM0006307;EVM0039376;EVM0004720;EVM0021179;EVM0021997;EVM0027005;EVM0025567;EVM0042330;ONT.4397;EVM0042619;EVM0020989;EVM001…
ONT.3456.2	Cis-regulation	EVM0021997;EVM0021179;EVM0027005;EVM0004720;EVM0039376;EVM0006307;ONT.3468;EVM0009489;EVM0002484;EVM0041293;EVM0003878;ONT.4398;ONT.3458;ONT.3452;EVM0042619;ONT.4397;EVM0042330;EVM0025567;EVM0023502;EVM0020989;EVM0017651;EVM0042294;EVM0006318;EVM0008067;EVM0004382;EVM0011800;EVM0036738;EVM0011451;EVM0018404;EVM0031470;EVM0034171;ONT.4396;EVM0014309;EVM0037322;EVM0006829;ONT.3464;EVM0026850;EVM000…
ONT.3456.2	Trans-regulation	EVM0037001
ONT.3465.1	Cis-regulation	EVM0029690;EVM0006307;ONT.3468;EVM0009489;EVM0021179;EVM0027005;EVM0004720;ONT.4398;ONT.3458;EVM0002484;EVM0041293;EVM0020989;EVM0020237;EVM0017050;ONT.4397;EVM0042619;EVM0001501;EVM0007647;EVM0032494;EVM0034171;ONT.4396;EVM0018404;EVM0031470;EVM0008067;EVM0026666;EVM0042294;EVM0006318;EVM0011800;EVM0004382;EVM0027141;ONT.3464;EVM0006829;EVM0026850;EVM0007606;EVM0027923;EVM0022448;EVM0041132;EVM0…
ONT.3484.13	Cis-regulation	ONT.4416;ONT.4423;EVM0015205;EVM0004814;EVM0008121;EVM0039282;EVM0029746;EVM0027579;EVM0030742;EVM0027932;EVM0010288;EVM0021336;EVM0000631;EVM0038046;EVM0007566;EVM0002156;EVM0028051;EVM0025754;EVM0000432;ONT.3482;EVM0011661;EVM0015249;ONT.4421;EVM0024326;EVM0037411;EVM0040120;EVM0034030;ONT.3477;EVM0033733;EVM0027250;EVM0005246
ONT.3519.5	Cis-regulation	ONT.3516;EVM0022512;EVM0016927;EVM0014045;EVM0042177;EVM0001610;EVM0025911;EVM0042621;EVM0010816;EVM0020709;EVM0013110;ONT.3522;EVM0025855;EVM0023399;EVM0002733;ONT.4439;EVM0011418;EVM0028618;EVM0035128;EVM0024890;EVM0000456;EVM0013102;EVM0026263;EVM0027528;ONT.3523;EVM0003567;EVM0005724;EVM0010466;ONT.4438;ONT.3525;EVM0017872;EVM0014457
ONT.3545.1	Cis-regulation	EVM0014576;EVM0036603;EVM0024201;EVM0025943;EVM0005307;EVM0038886;EVM0014782;EVM0027566;EVM0010475;EVM0037063;EVM0021104;EVM0024123;EVM0009921;EVM0028009;EVM0013778;EVM0007832;EVM0035458;EVM0022009;EVM0008829;ONT.3547;EVM0016703;EVM0040947;EVM0034794;EVM0040234;EVM0029152;EVM0023836;EVM0001999
ONT.3573.2	Cis-regulation	EVM0021234;EVM0002298;EVM0005558;EVM0026201;EVM0001342;ONT.3568;EVM0008639;EVM0031204;EVM0040658;EVM0001083;EVM0040404;EVM0037331;ONT.4510;EVM0015209;EVM0007984;EVM0018307;EVM0018572
ONT.3577.4	Cis-regulation	EVM0040859;EVM0002298;EVM0007569;EVM0009604;EVM0004138;EVM0005558;EVM0006195;ONT.4520;EVM0008639;EVM0042002;EVM0000594;EVM0039133;EVM0014863;EVM0038577;EVM0029336;EVM0040404;EVM0034482;EVM0032578;EVM0006067;EVM0015209;EVM0025670;EVM0024422;EVM0018572;EVM0012123;EVM0008722
ONT.3577.4	Trans-regulation	ONT.24693
ONT.3594.1	Cis-regulation	EVM0030078;EVM0036637;EVM0033121;EVM0012222;EVM0028995;EVM0039023;EVM0012997;EVM0016193;EVM0030792;EVM0040476;EVM0041472;EVM0004895;EVM0030263;EVM0016051;EVM0023930;EVM0019611
ONT.3594.1	Trans-regulation	ONT.32910;ONT.5048
ONT.3594.2	Cis-regulation	EVM0036637;EVM0030078;EVM0033121;EVM0028995;EVM0012222;EVM0039023;EVM0012997;EVM0016193;EVM0030263;EVM0030792;EVM0004895;EVM0041472;EVM0040476;EVM0023930;EVM0016051;EVM0019611
ONT.3594.2	Trans-regulation	ONT.32910;ONT.5048
ONT.3594.3	Cis-regulation	EVM0012222;EVM0028995;EVM0030078;EVM0036637;EVM0033121;EVM0016051;EVM0023930;EVM0019611;EVM0012997;EVM0016193;EVM0039023;EVM0040476;EVM0041472;EVM0004895;EVM0030792;EVM0030263
ONT.3594.4	Cis-regulation	EVM0012997;EVM0016193;EVM0039023;EVM0030263;EVM0041472;EVM0004895;EVM0040476;EVM0030792;EVM0023930;EVM0016051;EVM0019611;EVM0036637;EVM0030078;EVM0033121;EVM0028995;EVM0012222
ONT.3594.5	Cis-regulation	EVM0033121;EVM0030078;EVM0036637;EVM0012222;EVM0028995;EVM0041472;EVM0040476;EVM0004895;EVM0030792;EVM0030263;EVM0012997;EVM0016193;EVM0039023;EVM0019611;EVM0023930;EVM0016051
ONT.3594.6	Cis-regulation	EVM0012222;EVM0028995;EVM0033121;EVM0030078;EVM0036637;EVM0019611;EVM0016051;EVM0023930;EVM0030792;EVM0040476;EVM0004895;EVM0041472;EVM0030263;EVM0039023;EVM0012997;EVM0016193
ONT.3598.3	Cis-regulation	EVM0022386;EVM0028776;EVM0028302;EVM0031356;EVM0039719;EVM0006054;EVM0035519;EVM0015677;EVM0030535;EVM0004606;EVM0002176;EVM0004840;EVM0030739;EVM0039968;EVM0024852
ONT.3599.1	Cis-regulation	EVM0021000;EVM0030535;EVM0022232;EVM0002176;EVM0017637;EVM0027205;EVM0015294;EVM0026373;EVM0005653;EVM0033050;EVM0022061;EVM0033934;EVM0033385;EVM0036626;EVM0022386;EVM0032008;EVM0031237
ONT.3616.2	Cis-regulation	EVM0002613;EVM0024696;EVM0031329;EVM0018242;EVM0003886;EVM0012458;EVM0032644;EVM0028097;EVM0007761;EVM0011525;EVM0018744;ONT.3615;EVM0017305;EVM0005792;ONT.3614;EVM0031751;EVM0030536;EVM0016491;EVM0023690;EVM0025712;ONT.4560;EVM0003531;EVM0019856;EVM0023577;EVM0023867;ONT.3617
ONT.3616.2	Trans-regulation	ONT.4559;ONT.4562;ONT.32238
ONT.3616.3	Cis-regulation	EVM0023690;EVM0025712;ONT.4560;EVM0003531;EVM0019856;EVM0023577;EVM0023867;ONT.3617;EVM0005792;EVM0017305;ONT.3614;EVM0031751;EVM0030536;EVM0016491;EVM0012458;EVM0028097;EVM0032644;EVM0011525;EVM0007761;EVM0018744;ONT.3615;EVM0002613;EVM0024696;EVM0031329;EVM0018242;EVM0003886
ONT.3616.3	Trans-regulation	ONT.4562;ONT.32238
ONT.3618.8	Cis-regulation	EVM0011525;EVM0007761;EVM0018744;EVM0032644;EVM0012458;EVM0018242;EVM0003886;EVM0031329;EVM0024696;EVM0016456;EVM0002613;EVM0025322;ONT.3617;EVM0023577;EVM0023867;EVM0023690;ONT.4560;EVM0025712;EVM0003531;EVM0016491;EVM0030536;EVM0001936;EVM0031751;ONT.3614;EVM0017305
ONT.3618.9	Cis-regulation	ONT.3617;EVM0025322;ONT.4560;EVM0023690;EVM0025712;EVM0003531;EVM0023577;EVM0023867;EVM0030536;EVM0001936;EVM0016491;EVM0017305;ONT.3614;EVM0031751;EVM0007761;EVM0011525;EVM0018744;EVM0012458;EVM0032644;EVM0031329;EVM0024696;EVM0018242;EVM0003886;EVM0002613;EVM0016456
ONT.3619.3	Cis-regulation	EVM0011525;EVM0007761;EVM0018744;EVM0029520;EVM0010721;EVM0032644;ONT.3624;EVM0031329;EVM0024696;EVM0018242;EVM0003886;EVM0002613;EVM0016456;EVM0025643;ONT.3617;EVM0013384;EVM0025322;ONT.4560;EVM0025712;EVM0003531;EVM0019856;EVM0023577;EVM0030536;EVM0001936;EVM0016491;EVM0019826;EVM0031751
ONT.3619.4	Cis-regulation	EVM0010721;EVM0032644;EVM0011525;EVM0007761;EVM0029520;EVM0018744;EVM0002613;EVM0016456;ONT.3624;EVM0024696;EVM0031329;EVM0018242;EVM0003886;ONT.4560;EVM0025712;EVM0003531;EVM0019856;EVM0023577;EVM0025643;ONT.3617;EVM0013384;EVM0025322;EVM0031751;EVM0030536;EVM0001936;EVM0016491;EVM0019826
ONT.3619.4	Trans-regulation	ONT.4562;ONT.32238
ONT.3673.1	Cis-regulation	EVM0024499;EVM0019091;EVM0008011;EVM0019150;EVM0034258;EVM0016930;EVM0038640;EVM0005530;ONT.4600;EVM0013122;EVM0035325;ONT.4603;EVM0000652;EVM0016591;ONT.3676;EVM0006546;EVM0015008;EVM0004880;EVM0002255;EVM0006508;EVM0008777;EVM0033527;EVM0029724;EVM0032407;ONT.3670;EVM0000886;EVM0032798;EVM0040032;EVM0017099;EVM0040413;ONT.3667;EVM0037133;EVM0038145
ONT.3696.1	Cis-regulation	EVM0006873;EVM0033024;EVM0007036;EVM0041030;EVM0020658;EVM0029156;ONT.3695;EVM0011264;EVM0024545;ONT.4623;EVM0000179;EVM0036824;ONT.3694;ONT.3693;EVM0023925;EVM0015748
ONT.3696.2	Cis-regulation	ONT.3695;EVM0029156;EVM0024545;EVM0011264;EVM0033024;EVM0007036;EVM0006873;EVM0041030;EVM0020658;EVM0015748;EVM0023925;ONT.3693;EVM0000179;ONT.4623;ONT.3694;EVM0036824
ONT.3696.2	Trans-regulation	ONT.21201;ONT.20425
ONT.3696.3	Cis-regulation	ONT.3693;EVM0023925;EVM0015748;EVM0036824;ONT.3694;ONT.4623;EVM0000179;EVM0011264;EVM0024545;EVM0029156;ONT.3695;EVM0020658;EVM0041030;EVM0006873;EVM0007036;EVM0033024
ONT.3696.3	Trans-regulation	ONT.21201;ONT.20425
ONT.3696.4	Cis-regulation	EVM0029156;ONT.3695;EVM0011264;EVM0024545;EVM0006873;EVM0033024;EVM0007036;EVM0041030;EVM0020658;ONT.3693;EVM0015748;EVM0023925;ONT.4623;EVM0000179;EVM0036824;ONT.3694
ONT.3696.5	Cis-regulation	EVM0011264;EVM0024545;EVM0029156;ONT.3695;EVM0020658;EVM0041030;EVM0006873;EVM0007036;EVM0033024;ONT.3693;EVM0023925;EVM0015748;EVM0036824;ONT.3694;ONT.4623;EVM0000179
ONT.3696.5	Trans-regulation	ONT.21201;ONT.20425
ONT.3699.1	Cis-regulation	EVM0021975;EVM0021375;EVM0027834;EVM0002468;EVM0030579;EVM0023489;EVM0010155;EVM0019546;EVM0008280;ONT.4628;EVM0013628;EVM0023999;ONT.4627;EVM0008826;EVM0000221;EVM0010242;EVM0010509;EVM0032503;EVM0033595
ONT.3722.6	Cis-regulation	EVM0001113;ONT.3726;EVM0015439;EVM0024497;EVM0031787;EVM0034453;ONT.3716;EVM0037030;EVM0010346;EVM0024719;EVM0025489;ONT.4646;EVM0028354;EVM0034782;EVM0022272;EVM0018852;ONT.4642;ONT.4640;ONT.4645;ONT.4644;EVM0042174;EVM0033413;EVM0012574;EVM0003152;EVM0038561;EVM0040665
ONT.3742.2	Cis-regulation	EVM0020627;ONT.4671;EVM0040799;EVM0003863;EVM0002899;EVM0027959;EVM0016640;EVM0023917;EVM0004856;EVM0028356;EVM0033164;ONT.4666;EVM0037876;EVM0036781;EVM0000667;EVM0027596;EVM0039880;EVM0007468;EVM0012933
ONT.3742.3	Cis-regulation	EVM0012933;EVM0007468;EVM0027596;EVM0039880;EVM0036781;EVM0037876;EVM0000667;ONT.4666;EVM0033164;EVM0016640;EVM0028356;EVM0004856;EVM0023917;EVM0003863;EVM0027959;EVM0002899;ONT.4671;EVM0020627;EVM0040799
ONT.3742.3	Trans-regulation	EVM0032515
ONT.3748.1	Cis-regulation	EVM0011063;EVM0001699;EVM0018861;EVM0008409;EVM0030571;EVM0039880;EVM0009918;EVM0022035;EVM0002899;EVM0033210;ONT.4672;EVM0034711;EVM0027959;EVM0004820;EVM0020627;ONT.4671;EVM0016926;EVM0040799;EVM0012778;EVM0033164;EVM0036417;EVM0018264;EVM0003156;EVM0020092;EVM0023730
ONT.3748.1	Trans-regulation	ONT.25278;ONT.901
ONT.3755.1	Cis-regulation	EVM0036417;EVM0012778;EVM0020092;EVM0003156;EVM0034711;EVM0035836;ONT.4672;EVM0033210;EVM0022035;EVM0000298;EVM0016926;EVM0012290;EVM0004820;EVM0015000;EVM0008409;EVM0030571;EVM0036188;EVM0009918;EVM0011063;EVM0001699;EVM0009586;EVM0018861;EVM0026113
ONT.3760.1	Cis-regulation	EVM0000740;EVM0023293;ONT.4681;EVM0020307;EVM0032065;EVM0006978;EVM0036639;EVM0040633;EVM0020851;EVM0035262;EVM0005838;EVM0001015;EVM0039947;EVM0032244;EVM0019787
ONT.3760.2	Cis-regulation	EVM0040633;EVM0035262;EVM0020851;EVM0006978;EVM0036639;EVM0032065;ONT.4681;EVM0023293;EVM0000740;EVM0020307;EVM0019787;EVM0032244;EVM0005838;EVM0001015;EVM0039947
ONT.3801.1	Cis-regulation	EVM0016005;EVM0020738;EVM0017915;EVM0024538;EVM0026195;EVM0035679;EVM0018640;EVM0031228;EVM0030872;EVM0016490;EVM0016502;EVM0026632;EVM0007367;EVM0031186;EVM0006153;EVM0025101;EVM0015078;ONT.3792;EVM0016839;EVM0028277
ONT.3801.1	Trans-regulation	ONT.4703;EVM0007901;EVM0031515;EVM0012259;EVM0042338;EVM0036645;ONT.21069;EVM0014073;EVM0007403
ONT.3812.1	Cis-regulation	EVM0017790;EVM0030980;EVM0038087;EVM0014568;EVM0035774;EVM0004621;EVM0029113;EVM0013833;EVM0028298;EVM0013365;EVM0036802;EVM0001825;EVM0010088;EVM0040252;ONT.3808;EVM0010316;EVM0022998
ONT.3820.1	Cis-regulation	EVM0037206;ONT.4726;EVM0013095;EVM0011957;EVM0017648;EVM0025482;ONT.4723;ONT.4724;EVM0028603;EVM0020884
ONT.3820.1	Trans-regulation	EVM0029403;EVM0027741;EVM0037920;ONT.20075;EVM0026315;EVM0012646
ONT.3828.1	Cis-regulation	EVM0021513;ONT.4731;EVM0012490;EVM0032001;EVM0001385;EVM0029703;ONT.4733;EVM0023588;EVM0006740;EVM0019825;ONT.3827;EVM0008139;EVM0005081;EVM0022977;EVM0041484;EVM0028073
ONT.3830.1	Cis-regulation	EVM0019825;EVM0010029;ONT.3833;EVM0032954;EVM0033480;EVM0008139;ONT.3831;EVM0028073;EVM0036791;EVM0009674;ONT.4737;EVM0038048;EVM0038275;EVM0031517;EVM0007402;ONT.4733;EVM0042032;EVM0013697;EVM0023588
ONT.3830.1	Trans-regulation	ONT.27938
ONT.3830.2	Cis-regulation	EVM0031517;ONT.4733;EVM0007402;EVM0042032;EVM0023588;EVM0013697;EVM0009674;ONT.4737;EVM0038048;EVM0038275;EVM0008139;ONT.3831;EVM0028073;EVM0036791;EVM0019825;EVM0010029;ONT.3833;EVM0032954;EVM0033480
ONT.3830.3	Cis-regulation	EVM0038275;EVM0038048;ONT.4737;EVM0009674;EVM0023588;EVM0013697;EVM0042032;EVM0007402;ONT.4733;EVM0031517;EVM0033480;EVM0032954;ONT.3833;EVM0010029;EVM0019825;EVM0036791;EVM0028073;EVM0008139;ONT.3831
ONT.3832.7	Cis-regulation	EVM0005318;EVM0038048;ONT.4737;EVM0038275;EVM0009674;ONT.3834;EVM0013697;EVM0015324;EVM0007402;EVM0031517;EVM0042032;EVM0039837;EVM0017983;EVM0008538;EVM0033480;EVM0032954;EVM0010029;ONT.3833;EVM0036791;ONT.4740;ONT.3831
ONT.3835.1	Cis-regulation	EVM0017983;EVM0033480;ONT.3833;EVM0010029;EVM0008538;EVM0008371;ONT.4740;ONT.3837;EVM0005318;ONT.3834;EVM0015324;EVM0028550;EVM0006180;EVM0022171;EVM0039837;EVM0012043
ONT.3835.2	Cis-regulation	ONT.4740;EVM0017983;EVM0033480;EVM0010029;ONT.3833;EVM0008538;EVM0008371;EVM0015324;EVM0028550;EVM0006180;EVM0022171;EVM0039837;EVM0012043;ONT.3837;EVM0005318;ONT.3834
ONT.3845.1	Cis-regulation	ONT.3846;EVM0009977;EVM0042597;EVM0016466;EVM0035346;ONT.3847;EVM0015714;EVM0034519;EVM0018405;EVM0027293;EVM0001059;EVM0025588;EVM0000134;ONT.3848;ONT.4747
ONT.3890.3	Cis-regulation	EVM0020140;EVM0015288;EVM0001384;EVM0028842;ONT.4789;ONT.3891;EVM0036493;ONT.4785;EVM0038211;EVM0028145
ONT.3890.3	Trans-regulation	ONT.4786
ONT.3890.5	Cis-regulation	ONT.4789;ONT.3891;EVM0036493;EVM0028145;EVM0038211;ONT.4785;EVM0020140;EVM0015288;EVM0028842;EVM0001384
ONT.3890.5	Trans-regulation	ONT.4786
ONT.3890.7	Cis-regulation	ONT.4789;ONT.3891;EVM0028145;EVM0036493;ONT.4785;EVM0038211;EVM0015288;EVM0020140;EVM0028842;EVM0001384
ONT.3890.7	Trans-regulation	ONT.4786
ONT.3890.8	Cis-regulation	EVM0036493;EVM0038211;ONT.4785;EVM0028145;ONT.4789;ONT.3891;EVM0028842;EVM0001384;EVM0015288;EVM0020140
ONT.3890.8	Trans-regulation	ONT.4786
ONT.3908.2	Cis-regulation	ONT.3907;EVM0041276;EVM0011314;EVM0013897;EVM0007183;ONT.3906;EVM0002619;EVM0031275
ONT.3908.2	Trans-regulation	ONT.25468
ONT.3919.1	Cis-regulation	EVM0018412;EVM0026379
ONT.3919.2	Cis-regulation	EVM0026379;EVM0018412
ONT.3919.2	Trans-regulation	ONT.25278
ONT.3921.1	Cis-regulation	ONT.4804;EVM0035623
ONT.3946.2	Cis-regulation	ONT.3948;EVM0018682;ONT.4828;EVM0012659;EVM0010102;EVM0009430;EVM0012767;EVM0020667;EVM0012561
ONT.3946.3	Cis-regulation	EVM0010102;EVM0012659;ONT.4828;EVM0018682;ONT.3948;EVM0012561;EVM0020667;EVM0012767;EVM0009430
ONT.3950.1	Cis-regulation	EVM0009430;ONT.3948;EVM0012767;EVM0018682;EVM0020667;EVM0003628
ONT.3950.1	Trans-regulation	EVM0013959
ONT.3953.1	Cis-regulation	EVM0002117;EVM0007709;EVM0019286;EVM0042124;EVM0023148;EVM0031481;ONT.4832;EVM0026451;ONT.3955;EVM0028966;EVM0008341;EVM0011289;EVM0010241;EVM0015674
ONT.3953.2	Cis-regulation	EVM0019286;EVM0007709;EVM0042124;EVM0002117;EVM0011289;EVM0028966;EVM0026451;ONT.3955;EVM0008341;EVM0023148;ONT.4832;EVM0031481;EVM0015674;EVM0010241
ONT.3957.2	Cis-regulation	ONT.4835;ONT.3958;EVM0029322;EVM0031481;EVM0027437;EVM0026451;EVM0006784;EVM0011289
ONT.3979.1	Cis-regulation	EVM0019952;EVM0036874;ONT.4861;ONT.4856;ONT.4858;EVM0014624;EVM0003433;EVM0027409
ONT.3979.2	Cis-regulation	ONT.4856;EVM0014624;EVM0027409;ONT.4858;EVM0003433;ONT.4861;EVM0019952;EVM0036874
ONT.3979.3	Cis-regulation	ONT.4861;EVM0027409;EVM0014624;ONT.4858;EVM0003433;ONT.4856;EVM0036874;EVM0019952
ONT.3980.1	Cis-regulation	EVM0003453;ONT.4863;EVM0034705;EVM0038928;EVM0019952;EVM0036874;ONT.4856;EVM0003433;EVM0014624;ONT.4858;EVM0027409;ONT.4861
ONT.3980.1	Trans-regulation	ONT.32172;ONT.27969
ONT.3980.2	Cis-regulation	ONT.4863;EVM0003453;EVM0034705;EVM0027409;EVM0014624;ONT.4858;EVM0003433;ONT.4856;ONT.4861;EVM0038928;EVM0036874;EVM0019952
ONT.3980.2	Trans-regulation	ONT.32172;ONT.27969
ONT.3980.3	Cis-regulation	EVM0034705;EVM0003453;ONT.4863;EVM0036874;EVM0019952;EVM0038928;ONT.4861;EVM0027409;EVM0014624;ONT.4858;EVM0003433;ONT.4856
ONT.3980.3	Trans-regulation	ONT.30731;EVM0022639
ONT.3985.2	Cis-regulation	EVM0003271;EVM0030302;EVM0013646;EVM0017606;EVM0015478;EVM0009468;ONT.3984;ONT.3986;EVM0042116;EVM0036370;EVM0036630;EVM0008699;EVM0003922
ONT.4012.7	Cis-regulation	EVM0015704;EVM0010181;ONT.4011;EVM0013174;EVM0031319;EVM0042198;ONT.4906;EVM0041455;EVM0038515;EVM0031919;EVM0022947;ONT.4905;EVM0036019
ONT.4039.1	Cis-regulation	EVM0005593;EVM0003412;EVM0031403;EVM0012072;EVM0022109;ONT.4923;EVM0029445;EVM0008224;EVM0028513;EVM0013704
ONT.4039.1	Trans-regulation	EVM0008360
ONT.4041.5	Cis-regulation	EVM0019478;EVM0013704;ONT.4044;EVM0017129;EVM0022109;EVM0000593;ONT.4923;EVM0014530;EVM0012072;EVM0031403;EVM0011113;EVM0000607;EVM0003412;EVM0008360;EVM0023832;EVM0006509;EVM0008224;EVM0029445;EVM0005593
ONT.4041.5	Trans-regulation	ONT.27936
ONT.4057.5	Cis-regulation	EVM0024426;EVM0005777;EVM0016694;EVM0028115;ONT.4060;EVM0035609;ONT.4055;EVM0024985;EVM0022114;EVM0014790;EVM0026792;EVM0018400;EVM0032689;EVM0006680;EVM0015787;EVM0038056;EVM0003521;EVM0027925;EVM0011741
ONT.4083.2	Cis-regulation	EVM0031869;EVM0025326;EVM0012245;EVM0034488;EVM0008320;EVM0007384;EVM0039617;ONT.4953;EVM0005323;EVM0040537;EVM0001222;EVM0037919;EVM0011725;EVM0041789;EVM0018853;EVM0013337;EVM0012280;EVM0041022;EVM0023903;EVM0025113;EVM0009110;EVM0011067;EVM0037552
ONT.4083.2	Trans-regulation	ONT.33972
ONT.4098.2	Cis-regulation	EVM0028680;EVM0004841;EVM0004643;EVM0034703;ONT.4092;EVM0019383;EVM0001122;EVM0004359;ONT.4100;EVM0022999;ONT.4093;EVM0020554;EVM0004413;EVM0039852;ONT.4104;ONT.4089;EVM0038417;EVM0021810;EVM0025303;EVM0023217;EVM0017750;EVM0034122;EVM0038228;EVM0019638;EVM0032837;EVM0016854;EVM0005798;EVM0022982;EVM0030626;EVM0004440;EVM0026874;EVM0042145;EVM0002221;EVM0009641;EVM0018936;EVM0027858
ONT.4098.3	Cis-regulation	EVM0022999;ONT.4093;ONT.4089;EVM0020554;ONT.4104;EVM0004413;EVM0039852;EVM0001122;EVM0019383;ONT.4100;EVM0004359;ONT.4092;EVM0028680;EVM0034703;EVM0004643;EVM0004841;EVM0002221;EVM0009641;EVM0027858;EVM0018936;EVM0022982;EVM0042145;EVM0030626;EVM0004440;EVM0026874;EVM0017750;EVM0023217;EVM0019638;EVM0005798;EVM0032837;EVM0016854;EVM0034122;EVM0038228;EVM0021810;EVM0038417;EVM0025303
ONT.4098.4	Cis-regulation	EVM0023217;EVM0017750;EVM0034122;EVM0038228;EVM0019638;EVM0005798;EVM0032837;EVM0016854;EVM0021810;EVM0025303;EVM0038417;EVM0002221;EVM0009641;EVM0018936;EVM0027858;EVM0022982;EVM0004440;EVM0030626;EVM0026874;EVM0042145;ONT.4092;EVM0028680;EVM0004841;EVM0034703;EVM0004643;EVM0022999;ONT.4093;EVM0039852;EVM0020554;EVM0004413;ONT.4104;ONT.4089;EVM0019383;EVM0001122;ONT.4100;EVM0004359
ONT.4109.1	Cis-regulation	EVM0004841;EVM0004785;EVM0009782;ONT.4113;EVM0019383;ONT.4107;ONT.4104;ONT.4110;EVM0002141;EVM0021082;EVM0024795;EVM0016854;EVM0036388;EVM0032970;EVM0035755
ONT.4109.1	Trans-regulation	ONT.32189
ONT.4118.3	Cis-regulation	EVM0023515;EVM0001034;EVM0016035;EVM0016803;EVM0017164;ONT.4122;EVM0036555;EVM0003520;EVM0007596;EVM0009606
ONT.4135.5	Cis-regulation	EVM0040680;EVM0010229;EVM0041916;EVM0023743;EVM0018926;EVM0024498;EVM0037924;EVM0041803;EVM0032529;EVM0004997;EVM0027174;EVM0003649;EVM0012388;EVM0021321;ONT.5003;EVM0020155;EVM0009082
ONT.4135.5	Trans-regulation	ONT.23296
ONT.4135.6	Cis-regulation	EVM0009082;EVM0020155;ONT.5003;EVM0012388;EVM0021321;EVM0003649;EVM0027174;EVM0004997;EVM0032529;EVM0041803;EVM0037924;EVM0018926;EVM0023743;EVM0024498;EVM0010229;EVM0041916;EVM0040680
ONT.4141.1	Cis-regulation	EVM0004997;EVM0027174;EVM0030886;EVM0003649;ONT.4146;EVM0021321;ONT.5003;EVM0029771;EVM0018700;ONT.4142;EVM0009082;EVM0035446;EVM0008443;EVM0011290;EVM0040680;EVM0036362;EVM0041916;EVM0033758;EVM0023743;EVM0018926;EVM0024498;EVM0037924;EVM0028280;EVM0041803;EVM0032529
ONT.4143.1	Cis-regulation	EVM0032529;EVM0022173;EVM0028280;EVM0041803;EVM0037924;EVM0018926;EVM0023743;EVM0024498;EVM0033758;EVM0011290;EVM0040680;EVM0036362;EVM0008443;EVM0035446;EVM0018700;ONT.4142;ONT.5003;EVM0029771;EVM0029956;EVM0021321;EVM0030886;ONT.4146;EVM0003649;EVM0035544;EVM0004997
ONT.4143.1	Trans-regulation	ONT.19007
ONT.4157.2	Cis-regulation	EVM0021264;ONT.5018;EVM0028279;EVM0028828;ONT.5024;ONT.5025;EVM0030259;ONT.5020;EVM0021140;EVM0034367;EVM0004774;ONT.4156;ONT.5017;EVM0042600;EVM0035495;EVM0036264;EVM0034571;EVM0005783;EVM0004339;EVM0017979;EVM0034708;EVM0011121;ONT.5019;EVM0010985;ONT.5015;EVM0019904;EVM0041122;EVM0004177;EVM0028156;EVM0021730;EVM0002360;ONT.5026;EVM0026487
ONT.4157.26	Cis-regulation	EVM0004177;EVM0041122;ONT.5026;EVM0026487;EVM0021730;EVM0002360;EVM0028156;ONT.5019;EVM0011121;EVM0034708;ONT.5015;EVM0019904;EVM0010985;EVM0042600;EVM0035495;EVM0036264;EVM0034571;ONT.5017;ONT.4156;EVM0004774;EVM0034367;EVM0017979;EVM0005783;EVM0004339;EVM0028828;EVM0028279;ONT.5018;EVM0021264;EVM0021140;ONT.5020;EVM0030259;ONT.5025;ONT.5024
ONT.4157.34	Cis-regulation	EVM0030259;ONT.5025;ONT.5024;EVM0021140;ONT.5020;ONT.5018;EVM0028279;EVM0021264;EVM0028828;EVM0004339;EVM0005783;EVM0017979;ONT.5017;ONT.4156;EVM0004774;EVM0034367;EVM0035495;EVM0036264;EVM0042600;EVM0034571;ONT.5015;EVM0019904;EVM0010985;EVM0034708;ONT.5019;EVM0011121;EVM0026487;ONT.5026;EVM0028156;EVM0002360;EVM0021730;EVM0004177;EVM0041122
ONT.4157.43	Cis-regulation	EVM0017979;EVM0004339;EVM0005783;EVM0021730;EVM0002360;EVM0028156;ONT.5026;EVM0026487;EVM0035495;EVM0034571;EVM0042600;EVM0036264;EVM0041122;EVM0004177;EVM0034367;ONT.4156;EVM0004774;ONT.5017;EVM0021140;ONT.5015;EVM0019904;EVM0010985;ONT.5024;ONT.5025;EVM0030259;EVM0011121;EVM0028828;EVM0021264;EVM0005691;EVM0034708;EVM0028279
ONT.4157.43	Trans-regulation	ONT.4396
ONT.4157.45	Cis-regulation	EVM0005783;EVM0004339;EVM0017979;EVM0034367;ONT.4156;EVM0004774;ONT.5017;EVM0035495;EVM0042600;EVM0036264;EVM0034571;ONT.5024;EVM0030259;ONT.5025;EVM0021140;EVM0005691;ONT.5018;EVM0028279;EVM0028828;EVM0021730;EVM0028156;EVM0002360;EVM0026487;ONT.5026;EVM0041122;EVM0004177;ONT.5015;EVM0019904;EVM0010985;EVM0034708;EVM0011121;ONT.5019
ONT.4157.45	Trans-regulation	ONT.5020
ONT.4157.54	Cis-regulation	ONT.5024;ONT.5025;EVM0030259;ONT.5020;EVM0021140;EVM0005691;ONT.5018;EVM0028279;EVM0028828;EVM0004339;EVM0005783;EVM0017979;EVM0034367;EVM0004774;ONT.4156;ONT.5017;EVM0035495;EVM0036264;EVM0042600;EVM0034571;EVM0010985;ONT.5015;EVM0019904;EVM0034708;EVM0011121;ONT.5019;EVM0021730;EVM0002360;EVM0028156;ONT.5026;EVM0026487;EVM0041122;EVM0004177
ONT.4163.2	Cis-regulation	EVM0005783;EVM0004339;ONT.5026;EVM0017979;EVM0009455;EVM0004774;EVM0003569;EVM0042600;EVM0035495;EVM0020574;EVM0004177;EVM0010985;EVM0019904;ONT.5024;ONT.5025;EVM0042558;EVM0000142;EVM0035558;EVM0021140;EVM0018253;EVM0034708;EVM0028279;EVM0005691;EVM0038631;EVM0026441;EVM0018789
ONT.4163.6	Cis-regulation	EVM0018253;EVM0005691;EVM0028279;EVM0034708;EVM0038631;EVM0026441;EVM0018789;EVM0019904;EVM0010985;ONT.5024;ONT.5025;EVM0042558;EVM0000142;EVM0021140;EVM0035558;EVM0003569;EVM0004774;EVM0042600;EVM0035495;EVM0020574;EVM0004177;EVM0004339;EVM0005783;ONT.5026;EVM0017979;EVM0009455
ONT.4163.8	Cis-regulation	EVM0038631;EVM0018789;EVM0026441;EVM0018253;EVM0005691;EVM0034708;EVM0028279;EVM0021140;EVM0035558;EVM0019904;EVM0010985;ONT.5024;EVM0000142;EVM0042558;ONT.5025;EVM0035495;EVM0042600;EVM0020574;EVM0004177;EVM0003569;EVM0004774;EVM0009455;EVM0017979;EVM0005783;EVM0004339;ONT.5026
ONT.4208.2	Cis-regulation	ONT.5069;EVM0017895;EVM0005852;EVM0024726;EVM0018805;EVM0005217;EVM0037131;EVM0016539;ONT.4204;EVM0026820;EVM0005338;EVM0016536;EVM0019159;EVM0017090;EVM0028751;EVM0024416;EVM0028255;ONT.5066;EVM0025940;EVM0015251;EVM0019851;EVM0041031;EVM0015637;EVM0026301;EVM0011557;EVM0038183
ONT.4208.2	Trans-regulation	ONT.5048;ONT.3313;EVM0023983
ONT.4209.11	Cis-regulation	EVM0026820;EVM0004428;EVM0037034;EVM0005338;EVM0018805;ONT.4216;EVM0024726;EVM0005217;EVM0037131;ONT.5069;EVM0017895;EVM0036257;EVM0005852;EVM0020212;EVM0041031;EVM0026301;EVM0038183;ONT.5066;EVM0007670;EVM0025940;EVM0015251;EVM0019159;EVM0017090;EVM0024416;ONT.4214;EVM0000006
ONT.4225.9	Cis-regulation	ONT.4228;EVM0041095;ONT.5077;EVM0013055;EVM0033824;EVM0027222;EVM0025382;EVM0039138;ONT.5083;EVM0006197;EVM0000101;ONT.4227;EVM0026015;EVM0023206;EVM0033199;EVM0007237;ONT.5081;EVM0014493;ONT.4226;EVM0022602;EVM0000907;EVM0008225;EVM0034406;EVM0039875
ONT.4235.1	Cis-regulation	ONT.4240;EVM0028363;EVM0034736;ONT.5090;EVM0006040;EVM0038196;EVM0029294;EVM0032596;EVM0004239;EVM0000873;EVM0042392;ONT.4239;EVM0001486;EVM0027030;ONT.4236;EVM0013636;EVM0000300;ONT.5091;EVM0012804;EVM0024815;EVM0004728
ONT.4235.1	Trans-regulation	EVM0000736;EVM0007534;EVM0012467;EVM0035597;EVM0028229;ONT.718;ONT.24302;EVM0006674;EVM0033420;EVM0030905;EVM0025031;EVM0002497;EVM0010533;EVM0020866;EVM0000782;EVM0018816;EVM0041341;EVM0029893;EVM0036424;EVM0029646;EVM0023259;EVM0009180;EVM0035878;EVM0025565;EVM0012277;EVM0041521;EVM0038997;EVM0025170;EVM0022669;EVM0010047
ONT.4251.1	Cis-regulation	ONT.5123;EVM0006124;EVM0026025;EVM0040743;EVM0003502;EVM0018967;EVM0005903;EVM0037902;EVM0023841;EVM0038497;EVM0009421;EVM0020450;ONT.4254;ONT.4252;EVM0032974;EVM0013667;ONT.4250;EVM0019206;EVM0015473;EVM0004635;EVM0041739;ONT.5124;EVM0026324;ONT.4253
ONT.4251.1	Trans-regulation	ONT.22079
ONT.4251.2	Cis-regulation	EVM0019206;EVM0015473;EVM0004635;EVM0041739;ONT.5124;EVM0026324;ONT.4253;ONT.4252;EVM0032974;EVM0013667;ONT.4250;EVM0005903;EVM0037902;EVM0023841;EVM0038497;EVM0020450;EVM0009421;ONT.4254;ONT.5123;EVM0006124;EVM0026025;EVM0040743;EVM0003502;EVM0018967
ONT.4251.2	Trans-regulation	ONT.22079
ONT.4251.3	Cis-regulation	EVM0023841;ONT.4254;EVM0009421;EVM0020450;EVM0038497;EVM0005903;EVM0037902;EVM0003502;EVM0018967;EVM0006124;ONT.5123;EVM0040743;EVM0026025;ONT.4253;EVM0004635;EVM0015473;EVM0041739;EVM0019206;EVM0026324;ONT.5124;EVM0013667;EVM0032974;ONT.4250;ONT.4252
ONT.4275.13	Cis-regulation	EVM0015512;EVM0034892;ONT.5154;EVM0010940;EVM0005802;EVM0006094;EVM0004718;EVM0024585;EVM0010921;EVM0014219;EVM0040576;EVM0035159;EVM0033997;EVM0011794;EVM0005969;EVM0032278;EVM0019718;EVM0010629;EVM0042141;ONT.5152;EVM0035829;ONT.5153;EVM0028661;EVM0036673;EVM0038752
ONT.4285.5	Cis-regulation	ONT.4283;EVM0035159;EVM0007706;EVM0033997;EVM0009508;EVM0011794;ONT.5164;EVM0006096;EVM0007997;EVM0034792;ONT.4284;EVM0034746;EVM0028661;EVM0020885;EVM0014941;EVM0036876;EVM0011719;ONT.5166;EVM0015402;EVM0010166;EVM0014025;EVM0013830;ONT.4281;EVM0027974;EVM0008953;EVM0004718
ONT.4285.10	Cis-regulation	EVM0004718;EVM0027974;ONT.4281;EVM0008953;EVM0010166;EVM0014025;EVM0013830;EVM0015402;ONT.5166;EVM0036876;EVM0011719;EVM0020885;EVM0014941;EVM0028661;EVM0034746;ONT.4284;EVM0034792;ONT.5164;EVM0011794;EVM0007997;EVM0006096;EVM0033997;EVM0009508;EVM0035159;EVM0007706;ONT.4283
ONT.4285.13	Cis-regulation	ONT.4281;EVM0027974;EVM0008953;EVM0004718;EVM0010166;EVM0014025;EVM0013830;ONT.5166;EVM0015402;EVM0036876;EVM0011719;ONT.4284;EVM0034746;EVM0028661;EVM0020885;EVM0014941;ONT.5164;EVM0011794;EVM0006096;EVM0007997;EVM0034792;EVM0035159;EVM0007706;EVM0033997;EVM0009508;ONT.4283
ONT.4296.6	Cis-regulation	EVM0037192;EVM0024952;EVM0005277;ONT.5177;ONT.4294;EVM0007769;EVM0039364;EVM0012600;EVM0014663;EVM0033431;EVM0042118;EVM0039753;EVM0003003;EVM0035860;ONT.5173;EVM0022122;EVM0000747;EVM0039101;EVM0029162;EVM0022521;ONT.5170;EVM0008318;ONT.5172;ONT.4301;ONT.4302;EVM0010739;ONT.4295;EVM0031801;EVM0003847;EVM0035197
ONT.4296.6	Trans-regulation	EVM0034068;EVM0040221
ONT.4296.7	Cis-regulation	ONT.5173;EVM0014663;ONT.4294;ONT.5177;EVM0037192;EVM0024952;EVM0010739;ONT.4295;EVM0008318;ONT.4301;ONT.4302;ONT.4297;EVM0029162;EVM0022122;EVM0035860;EVM0003003;EVM0039753;EVM0042118;EVM0033431;EVM0012600;EVM0039364;EVM0007769;EVM0005277;EVM0035197;EVM0003847;EVM0031801;ONT.5174;ONT.5172;ONT.5170;EVM0022521;EVM0000747;EVM0039101
ONT.4296.7	Trans-regulation	ONT.18292
ONT.4296.8	Cis-regulation	EVM0014663;EVM0033431;EVM0042118;EVM0035860;EVM0039753;EVM0003003;ONT.5173;EVM0024952;EVM0037192;EVM0005277;ONT.4294;ONT.5177;EVM0039364;EVM0012600;EVM0007769;ONT.5170;ONT.4295;EVM0010739;ONT.5172;EVM0008318;ONT.4301;ONT.4302;EVM0031801;EVM0035197;EVM0003847;EVM0000747;EVM0039101;EVM0022122;EVM0029162;EVM0022521
ONT.4296.9	Cis-regulation	EVM0022122;EVM0000747;EVM0039101;EVM0029162;EVM0022521;ONT.5170;ONT.5172;ONT.4302;EVM0008318;ONT.4301;ONT.4295;EVM0010739;EVM0031801;EVM0003847;EVM0035197;EVM0024952;EVM0037192;EVM0005277;ONT.5177;ONT.4294;EVM0007769;EVM0012600;EVM0039364;EVM0014663;EVM0033431;EVM0042118;EVM0003003;EVM0039753;EVM0035860;ONT.5173
ONT.4296.10	Cis-regulation	EVM0042118;EVM0033431;EVM0014663;ONT.5173;EVM0035860;EVM0039753;EVM0003003;EVM0037192;EVM0024952;EVM0005277;EVM0012600;EVM0039364;EVM0007769;ONT.4294;ONT.5177;EVM0010739;ONT.4295;ONT.5172;ONT.4301;EVM0008318;ONT.4302;ONT.5170;EVM0035197;EVM0003847;EVM0031801;EVM0039101;EVM0000747;EVM0022122;EVM0022521;EVM0029162
ONT.4296.10	Trans-regulation	ONT.18292
ONT.4355.1	Cis-regulation	EVM0034978;EVM0019953;EVM0029792;EVM0022395;EVM0002941;ONT.5226;EVM0007218;EVM0021989;EVM0026555;EVM0032181;EVM0038854;EVM0019811;EVM0038455;EVM0002676;EVM0035683;EVM0027252;EVM0021282;EVM0019765;EVM0026725;EVM0031141;ONT.5223;EVM0001524;EVM0027941;EVM0023717;EVM0021438;EVM0030693;EVM0028641
ONT.4355.2	Cis-regulation	EVM0007218;ONT.5226;EVM0002941;EVM0032181;EVM0038854;EVM0026555;EVM0021989;EVM0019953;EVM0034978;EVM0022395;EVM0029792;EVM0023717;EVM0027941;ONT.5223;EVM0001524;EVM0028641;EVM0030693;EVM0021438;EVM0021282;EVM0027252;EVM0035683;EVM0002676;EVM0038455;EVM0019811;EVM0031141;EVM0026725;EVM0019765
ONT.4355.3	Cis-regulation	EVM0001524;ONT.5223;EVM0027941;EVM0023717;EVM0021438;EVM0030693;EVM0028641;EVM0019811;EVM0038455;EVM0035683;EVM0002676;EVM0027252;EVM0021282;EVM0019765;EVM0031141;EVM0026725;EVM0002941;EVM0007218;ONT.5226;EVM0021989;EVM0032181;EVM0038854;EVM0026555;EVM0034978;EVM0019953;EVM0029792;EVM0022395
ONT.4364.1	Cis-regulation	EVM0006447;EVM0041784;EVM0005362;EVM0042029;EVM0021370;ONT.4363;EVM0034071;EVM0038318;ONT.4365;EVM0013570;ONT.3429;ONT.3431;EVM0011230
ONT.4427.1	Cis-regulation	EVM0022610;EVM0019056;ONT.4430;EVM0026161;EVM0026112;ONT.4425;EVM0042520;EVM0005710;ONT.3499;EVM0003238;EVM0026261;EVM0021656;ONT.3500;EVM0037280;EVM0036226;EVM0025802;EVM0014000;EVM0002874;EVM0009840;EVM0006336;EVM0010765;ONT.3502;ONT.3503;EVM0006901;EVM0012161;EVM0038162;EVM0019812;ONT.3496;ONT.3498;EVM0017821
ONT.4427.4	Cis-regulation	ONT.3499;EVM0003238;EVM0026261;EVM0021656;ONT.3500;EVM0036226;EVM0037280;EVM0022610;EVM0019056;ONT.4430;EVM0026112;EVM0026161;ONT.4425;EVM0042520;EVM0005710;ONT.3502;EVM0006901;ONT.3503;EVM0019812;EVM0038162;EVM0012161;ONT.3496;ONT.3498;EVM0017821;EVM0025802;EVM0014000;EVM0002874;EVM0009840;EVM0006336;EVM0010765
ONT.4432.4	Cis-regulation	EVM0019056;EVM0022610;EVM0032491;EVM0026161;EVM0014157;ONT.4430;EVM0022100;EVM0004323;EVM0034384;EVM0041722;EVM0021656;EVM0036226;ONT.3500;EVM0011537;EVM0025802;EVM0009840;ONT.4435;EVM0031699;ONT.3503;ONT.3502;EVM0027837;EVM0037789;EVM0032453;EVM0038162;EVM0012161;EVM0019812;EVM0016554;EVM0017699;EVM0041737
ONT.4432.4	Trans-regulation	ONT.5806;EVM0029192;EVM0018158
ONT.4461.5	Cis-regulation	EVM0013053;ONT.4457;EVM0023525;EVM0033093;EVM0019105;EVM0028770;EVM0001886;EVM0001204;EVM0015393;EVM0026494;EVM0024423;EVM0003289;EVM0028632;EVM0031620;EVM0020822;EVM0004724;ONT.4463;EVM0013813;EVM0020009;EVM0010545;EVM0003598;EVM0040046;EVM0025321;EVM0010079
ONT.4524.2	Cis-regulation	EVM0000398;EVM0023865;EVM0040595;EVM0040329;EVM0034685;EVM0035009;EVM0023220;EVM0025178;EVM0021022;EVM0038855;EVM0038428;EVM0006036;EVM0005824;EVM0011950;EVM0028060;EVM0022905;EVM0017441;EVM0041076;EVM0005084;EVM0031968;EVM0025715;EVM0017221
ONT.4557.1	Cis-regulation	EVM0038012;EVM0008397;EVM0001517;EVM0026375;EVM0027561;EVM0031810;EVM0010063;EVM0005792;EVM0038909;EVM0003751;ONT.3615;EVM0001491;ONT.3610;EVM0040813;EVM0037603;EVM0028097;EVM0012458;EVM0018457;EVM0029188;EVM0025316
ONT.4559.1	Cis-regulation	EVM0038012;ONT.3617;ONT.4560;EVM0023690;EVM0003531;EVM0019856;EVM0008397;EVM0026375;EVM0031810;EVM0016491;EVM0017305;EVM0005792;ONT.3614;ONT.3615;EVM0001491;ONT.3612;EVM0032644;EVM0028097;EVM0031329;EVM0018457;EVM0003886;EVM0002613
ONT.4559.1	Trans-regulation	ONT.3616;ONT.3619
ONT.4562.3	Cis-regulation	EVM0003531;ONT.4560;EVM0025712;EVM0023577;EVM0019856;EVM0025643;ONT.3617;EVM0013384;EVM0025322;EVM0031751;EVM0001936;EVM0030536;EVM0019826;EVM0016491;EVM0032644;EVM0010721;EVM0018744;EVM0029520;EVM0011525;EVM0007761;EVM0002613;EVM0016456;EVM0024696;EVM0031329;ONT.3624;EVM0003886;EVM0018242
ONT.4562.3	Trans-regulation	ONT.3619;ONT.3616
ONT.4566.2	Cis-regulation	ONT.3626;EVM0030536;EVM0001936;EVM0014033;ONT.4568;EVM0019826;EVM0031751;EVM0025643;ONT.4567;EVM0013384;EVM0025322;EVM0025712;EVM0037585;ONT.3624;EVM0024696;EVM0018242;EVM0029784;EVM0016456;EVM0039705;EVM0018340;EVM0026992;EVM0018744;EVM0029520;EVM0010721
ONT.4575.10	Cis-regulation	EVM0030110;ONT.4572;EVM0013058;EVM0000718;EVM0001633;EVM0003774;EVM0009738;EVM0034455;EVM0019647;EVM0007536;EVM0011229;ONT.4574;EVM0026205;EVM0004499;EVM0042341;EVM0009809
ONT.4583.1	Cis-regulation	EVM0002656;EVM0001933;EVM0033720;EVM0039697;EVM0039160;EVM0028215;EVM0035802;EVM0032043;EVM0041373;EVM0018387;ONT.3637;EVM0025968;EVM0012971;EVM0010091;EVM0039711;EVM0007902;EVM0040938;EVM0004541;EVM0001289;EVM0001519;EVM0030811
ONT.4593.1	Cis-regulation	EVM0005547;EVM0018971;EVM0035212;EVM0028613;EVM0018353;ONT.4589;EVM0035100;EVM0009135;EVM0041393;EVM0015240;EVM0001704;EVM0029460;EVM0042475;EVM0000886;EVM0009244;EVM0035457;EVM0015764;EVM0013587;ONT.3661
ONT.4596.5	Cis-regulation	EVM0000886;EVM0029460;EVM0015764;EVM0037133;EVM0015008;EVM0006546;EVM0004880;ONT.3667;ONT.3661;EVM0005547;EVM0006508;EVM0008011;EVM0019091;EVM0028613;EVM0018971;EVM0033527;EVM0032512;EVM0034258;EVM0035100;EVM0005530;EVM0035325;EVM0015240;EVM0041393;ONT.3670;EVM0009135
ONT.4596.6	Cis-regulation	EVM0005530;EVM0035100;EVM0035325;EVM0041393;EVM0015240;ONT.3670;EVM0009135;EVM0008011;EVM0006508;EVM0019091;EVM0005547;EVM0018971;EVM0028613;EVM0032512;EVM0034258;EVM0033527;EVM0015764;ONT.3667;ONT.3661;EVM0006546;EVM0015008;EVM0037133;EVM0004880;EVM0000886;EVM0029460
ONT.4624.2	Cis-regulation	EVM0020658;EVM0041030;EVM0006873;EVM0033024;EVM0007036;EVM0011264;EVM0024545;EVM0029156;ONT.3695;EVM0036824;ONT.3694;ONT.4623;EVM0000179;ONT.3693;EVM0023925;EVM0015748
ONT.4636.1	Cis-regulation	EVM0035158;ONT.3716;EVM0012762;EVM0015439;EVM0034782;EVM0003174;EVM0024719;EVM0017052;ONT.4640;EVM0034487;EVM0018852;EVM0040665;EVM0032975;EVM0033413;EVM0012574;EVM0002815;EVM0032241
ONT.4648.1	Cis-regulation	ONT.4645;ONT.4644;EVM0035363;EVM0022272;EVM0010513;EVM0019110;EVM0008880;ONT.3728;EVM0003152;ONT.4652;EVM0002938;EVM0038561;ONT.3726;EVM0001113;EVM0001896;EVM0025117;EVM0012441;EVM0037030;EVM0034453;EVM0024497;EVM0030750;EVM0010346;EVM0028354;ONT.4646;EVM0012378
ONT.4649.1	Cis-regulation	EVM0010346;EVM0030750;EVM0012378;EVM0028354;ONT.4646;ONT.3726;EVM0001113;EVM0037030;EVM0024497;EVM0034453;EVM0001896;EVM0025117;EVM0012441;EVM0003152;ONT.4652;EVM0038561;EVM0002938;EVM0022272;EVM0035363;ONT.4645;ONT.4644;EVM0008880;ONT.3728;EVM0019110;EVM0010513
ONT.4703.3	Cis-regulation	EVM0016502;EVM0016490;EVM0031228;EVM0030872;ONT.3792;EVM0016839;EVM0028277;EVM0031186;EVM0006153;EVM0025101;EVM0015078;EVM0007367;EVM0026632;EVM0020738;EVM0016005;EVM0018640;EVM0026195;EVM0035679;EVM0017915;EVM0024538
ONT.4703.3	Trans-regulation	ONT.3801
ONT.4703.5	Cis-regulation	EVM0018640;EVM0035679;EVM0026195;EVM0024538;EVM0017915;EVM0020738;EVM0016005;EVM0028277;EVM0016839;ONT.3792;EVM0025101;EVM0015078;EVM0006153;EVM0031186;EVM0007367;EVM0026632;EVM0016502;EVM0016490;EVM0030872;EVM0031228
ONT.4703.5	Trans-regulation	ONT.3801
ONT.4703.7	Cis-regulation	EVM0016490;EVM0016502;EVM0031228;EVM0030872;EVM0006153;EVM0031186;EVM0025101;EVM0015078;ONT.3792;EVM0016839;EVM0028277;EVM0026632;EVM0007367;EVM0016005;EVM0020738;EVM0026195;EVM0035679;EVM0018640;EVM0024538;EVM0017915
ONT.4732.7	Cis-regulation	EVM0019825;EVM0021513;ONT.4731;ONT.3827;EVM0012490;EVM0032001;EVM0029703;EVM0001385;EVM0008139;ONT.4733;EVM0022977;EVM0028073;EVM0013697;EVM0023588
ONT.4732.9	Cis-regulation	ONT.3827;ONT.4731;EVM0021513;EVM0032001;EVM0012490;EVM0019825;EVM0022977;EVM0013697;EVM0023588;EVM0028073;EVM0029703;EVM0001385;EVM0008139;ONT.4733
ONT.4732.13	Cis-regulation	EVM0001385;EVM0008139;EVM0029703;ONT.4733;EVM0022977;EVM0023588;EVM0013697;EVM0028073;EVM0019825;EVM0021513;ONT.4731;ONT.3827;EVM0012490;EVM0032001
ONT.4735.1	Cis-regulation	ONT.3837;EVM0017983;EVM0005318;EVM0032954;EVM0019825;EVM0015324;EVM0022171;EVM0023588;EVM0013697;EVM0028073;EVM0006180;EVM0008139;EVM0012043;ONT.4740;ONT.4733
ONT.4735.1	Trans-regulation	ONT.4731
ONT.4735.3	Cis-regulation	EVM0017983;EVM0033480;ONT.3833;EVM0036791;ONT.3831;ONT.4740;ONT.3837;EVM0038275;EVM0038048;EVM0005318;ONT.4737;EVM0009674;EVM0015324;EVM0006180;EVM0022171;EVM0042032;EVM0007402;EVM0031517;EVM0012043
ONT.4775.1	Cis-regulation	EVM0011933;EVM0027167;EVM0008207;EVM0034731;ONT.3887;EVM0019178;EVM0009315;ONT.3884;EVM0021709;EVM0016027;EVM0037093;EVM0022270;ONT.4774;ONT.3888;ONT.3886
ONT.4775.1	Trans-regulation	EVM0028433;EVM0011927;EVM0042230
ONT.4786.2	Cis-regulation	EVM0036493;EVM0028145;ONT.4785;EVM0038211;ONT.3891;ONT.4789;EVM0028842;EVM0001384;EVM0015288;EVM0020140
ONT.4786.2	Trans-regulation	ONT.3890;ONT.3891;EVM0029581
ONT.4787.1	Cis-regulation	EVM0036493;EVM0038211;EVM0028145;ONT.4785;ONT.4789;ONT.3891;EVM0028842;EVM0001384;EVM0020140;EVM0015288
ONT.4787.1	Trans-regulation	ONT.3890
ONT.4787.2	Cis-regulation	EVM0036493;EVM0028145;ONT.4785;EVM0038211;ONT.3891;ONT.4789;EVM0028842;EVM0001384;EVM0015288;EVM0020140
ONT.4787.2	Trans-regulation	ONT.3890
ONT.4787.4	Cis-regulation	EVM0020140;EVM0015288;EVM0028842;EVM0001384;ONT.3891;ONT.4789;EVM0036493;ONT.4785;EVM0028145;EVM0038211
ONT.4787.4	Trans-regulation	ONT.3890
ONT.4787.5	Cis-regulation	EVM0020140;EVM0015288;EVM0028842;EVM0001384;ONT.4789;ONT.3891;EVM0028145;EVM0036493;ONT.4785;EVM0038211
ONT.4787.5	Trans-regulation	ONT.3890
ONT.4787.6	Cis-regulation	ONT.4789;ONT.3891;EVM0028145;EVM0036493;ONT.4785;EVM0038211;EVM0015288;EVM0020140;EVM0028842;EVM0001384
ONT.4787.6	Trans-regulation	ONT.3890;ONT.3891
ONT.4787.7	Cis-regulation	ONT.3891;ONT.4789;EVM0036493;EVM0038211;ONT.4785;EVM0028145;EVM0015288;EVM0020140;EVM0028842;EVM0001384
ONT.4787.7	Trans-regulation	ONT.3890
ONT.4787.8	Cis-regulation	EVM0028842;EVM0001384;EVM0015288;EVM0020140;EVM0036493;EVM0028145;ONT.4785;EVM0038211;ONT.4789;ONT.3891
ONT.4787.8	Trans-regulation	ONT.3890
ONT.4787.9	Cis-regulation	EVM0001384;EVM0028842;EVM0015288;EVM0020140;EVM0028145;EVM0036493;ONT.4785;EVM0038211;ONT.4789;ONT.3891
ONT.4787.9	Trans-regulation	ONT.3890;ONT.3891;EVM0029581
ONT.4787.10	Cis-regulation	EVM0028842;EVM0001384;EVM0015288;EVM0020140;EVM0036493;ONT.4785;EVM0028145;EVM0038211;ONT.3891;ONT.4789
ONT.4787.10	Trans-regulation	ONT.3890;ONT.3891;EVM0029581
ONT.4788.1	Cis-regulation	EVM0015288;EVM0020140;EVM0001384;ONT.4789;ONT.4785;EVM0028145;EVM0038211;EVM0036493
ONT.4788.1	Trans-regulation	ONT.3891;ONT.3890
ONT.4788.2	Cis-regulation	EVM0015288;EVM0020140;EVM0001384;ONT.4789;ONT.4785;EVM0028145;EVM0036493;EVM0038211
ONT.4788.2	Trans-regulation	ONT.3891;ONT.3890
ONT.4788.4	Cis-regulation	EVM0020140;EVM0015288;EVM0001384;ONT.4789;EVM0028145;EVM0036493;ONT.4785;EVM0038211
ONT.4788.4	Trans-regulation	ONT.3891;ONT.3890
ONT.4788.5	Cis-regulation	ONT.4785;EVM0038211;EVM0028145;EVM0036493;ONT.4789;EVM0001384;EVM0020140;EVM0015288
ONT.4788.5	Trans-regulation	ONT.3891;ONT.3890
ONT.4788.6	Cis-regulation	EVM0038211;ONT.4785;EVM0028145;EVM0036493;ONT.4789;EVM0001384;EVM0020140;EVM0015288
ONT.4788.6	Trans-regulation	ONT.3891;ONT.3890
ONT.4806.14	Cis-regulation	EVM0026117;EVM0039025;EVM0008367;EVM0021068
ONT.4806.15	Cis-regulation	EVM0026117;EVM0021068;EVM0039025;EVM0008367
ONT.4806.16	Cis-regulation	EVM0008367;EVM0039025;EVM0021068;EVM0026117
ONT.4806.17	Cis-regulation	EVM0021068;EVM0008367;EVM0039025;EVM0026117
ONT.4808.1	Cis-regulation	EVM0029805;EVM0008367;EVM0000471;EVM0021068;EVM0030389;EVM0008943;EVM0004663;ONT.3930;EVM0017471;ONT.4812;ONT.3931;EVM0026117
ONT.4808.2	Cis-regulation	EVM0004663;EVM0008943;EVM0030389;EVM0021068;EVM0008367;EVM0000471;EVM0029805;EVM0026117;ONT.3931;ONT.4812;EVM0017471;ONT.3930
ONT.4808.3	Cis-regulation	ONT.3931;EVM0026117;ONT.3930;EVM0017471;ONT.4812;EVM0000471;EVM0008367;EVM0021068;EVM0008943;EVM0030389;EVM0004663;EVM0029805
ONT.4822.1	Cis-regulation	EVM0025353;EVM0031387;ONT.4820;EVM0016080;EVM0010189;EVM0041371;EVM0002288;EVM0016956;EVM0003879;EVM0030283;EVM0026703;EVM0008256;EVM0005937;EVM0032231
ONT.4825.1	Cis-regulation	EVM0016080;EVM0036776;EVM0012560
ONT.4825.2	Cis-regulation	EVM0036776;EVM0012560;EVM0016080
ONT.4825.3	Cis-regulation	EVM0016080;EVM0012560;EVM0036776
ONT.4825.4	Cis-regulation	EVM0036776;EVM0012560;EVM0016080
ONT.4825.5	Cis-regulation	EVM0016080;EVM0012560;EVM0036776
ONT.4825.6	Cis-regulation	EVM0016080;EVM0012560;EVM0036776
ONT.4825.7	Cis-regulation	EVM0016080;EVM0036776;EVM0012560
ONT.4825.8	Cis-regulation	EVM0012560;EVM0036776;EVM0016080
ONT.4825.9	Cis-regulation	EVM0016080;EVM0012560;EVM0036776
ONT.4830.1	Cis-regulation	EVM0003628;EVM0009430;ONT.3948;EVM0012767;EVM0020667
ONT.4830.2	Cis-regulation	EVM0003628;EVM0009430;ONT.3948;EVM0020667;EVM0012767
ONT.4830.4	Cis-regulation	ONT.3948;EVM0009430;EVM0020667;EVM0012767;EVM0003628
ONT.4851.1	Cis-regulation	ONT.3972;EVM0022849;ONT.3970;EVM0036218;ONT.3973;EVM0003761;EVM0006915;EVM0024664;EVM0039843;EVM0038585
ONT.4854.1	Cis-regulation	EVM0015887;ONT.4855;EVM0015877;EVM0002604
ONT.4854.1	Trans-regulation	EVM0020450
ONT.4860.1	Cis-regulation	ONT.4863;EVM0003453;EVM0034705;EVM0011186;ONT.4861;EVM0036850;EVM0014624;EVM0027409;ONT.4858;EVM0003433;ONT.4856;EVM0036874;EVM0038928
ONT.4860.3	Cis-regulation	EVM0003453;ONT.4863;EVM0034705;EVM0011186;EVM0036850;ONT.4861;ONT.4856;EVM0003433;EVM0014624;ONT.4858;EVM0027409;EVM0036874;EVM0038928
ONT.4860.3	Trans-regulation	EVM0027807
ONT.4866.1	Cis-regulation	ONT.4861;EVM0036874;EVM0008699;EVM0021335;ONT.4867;ONT.4863;EVM0003453;ONT.4869;EVM0011186;EVM0036850;EVM0038928;EVM0036370;EVM0038712;EVM0000268;EVM0020708;EVM0034705
ONT.4866.4	Cis-regulation	ONT.4863;EVM0034705;EVM0003453;ONT.4869;EVM0021335;EVM0020708;EVM0038712;EVM0000268;EVM0036370;EVM0038928;EVM0036874;EVM0008699;ONT.4861;EVM0011186;EVM0036850
ONT.4866.7	Cis-regulation	EVM0038712;EVM0000268;EVM0020708;EVM0034705;EVM0011186;EVM0036850;EVM0038928;EVM0036370;EVM0021335;ONT.4867;EVM0003453;ONT.4863;ONT.4869;ONT.4861;EVM0036874;EVM0008699
ONT.4866.7	Trans-regulation	EVM0027807
ONT.4866.8	Cis-regulation	EVM0036370;EVM0038928;EVM0008699;EVM0036874;EVM0036850;EVM0011186;ONT.4861;ONT.4869;ONT.4863;EVM0034705;EVM0003453;EVM0020708;EVM0021335;EVM0038712;EVM0000268
ONT.4866.8	Trans-regulation	EVM0027807;EVM0001998
ONT.4866.10	Cis-regulation	EVM0020708;EVM0021335;EVM0000268;EVM0038712;ONT.4863;EVM0003453;EVM0034705;ONT.4869;ONT.4867;EVM0036850;EVM0011186;EVM0038928;EVM0036370;EVM0036874;EVM0008699
ONT.4866.11	Cis-regulation	EVM0036874;EVM0008699;EVM0038928;EVM0036370;EVM0036850;EVM0011186;ONT.4867;EVM0034705;ONT.4863;EVM0003453;ONT.4869;EVM0000268;EVM0038712;EVM0020708;EVM0021335
ONT.4876.2	Cis-regulation	EVM0042116;EVM0003922;EVM0036630;EVM0013646;EVM0003271;EVM0030302;ONT.3986;ONT.3984;EVM0009468;EVM0015478;EVM0020137
ONT.4888.5	Cis-regulation	EVM0001472;EVM0030285;EVM0032344;EVM0036428;EVM0019633;EVM0001007;EVM0039484;EVM0021344;ONT.4893;EVM0029129;EVM0000948;EVM0005605;EVM0008872;ONT.4889;EVM0023155;EVM0029793;EVM0003828;EVM0017827;ONT.4886
ONT.4926.1	Cis-regulation	EVM0005593;EVM0008224;EVM0023341;EVM0006509;EVM0017385;EVM0023832;EVM0031403;EVM0012072;EVM0000607;EVM0011113;EVM0009962;EVM0003412;EVM0014530;EVM0025104;ONT.4923;EVM0000593;EVM0022109;EVM0033972;EVM0042368;EVM0028513;EVM0017129;ONT.4044;EVM0019478
ONT.4926.2	Cis-regulation	EVM0028513;EVM0017129;ONT.4044;EVM0019478;EVM0012072;EVM0011113;EVM0031403;EVM0000607;EVM0009962;EVM0003412;EVM0014530;EVM0025104;ONT.4923;EVM0000593;EVM0022109;EVM0033972;EVM0042368;EVM0017385;EVM0023832;EVM0005593;EVM0008224;EVM0023341;EVM0006509
ONT.4928.12	Cis-regulation	EVM0019478;ONT.4044;EVM0017129;EVM0000593;EVM0033972;EVM0022456;EVM0014530;EVM0025104;EVM0011113;EVM0012072;EVM0000607;EVM0009962;EVM0013771;EVM0023832;EVM0017385;EVM0006509;EVM0023341;EVM0005593
ONT.4939.1	Cis-regulation	EVM0005777;EVM0028115;EVM0016694;EVM0024426;ONT.4060;EVM0035609;ONT.4055;EVM0032354;EVM0024985;EVM0022114;EVM0014790;EVM0026792;EVM0032689;EVM0006680;EVM0015787;EVM0038056;ONT.4061;EVM0027925;EVM0003521;EVM0020663;EVM0011741
ONT.4939.2	Cis-regulation	EVM0024426;EVM0028115;EVM0005777;EVM0016694;ONT.4060;EVM0035609;ONT.4055;EVM0024985;EVM0032354;EVM0022114;EVM0014790;EVM0026792;EVM0032689;EVM0006680;EVM0015787;EVM0038056;ONT.4061;EVM0003521;EVM0027925;EVM0011741;EVM0020663
ONT.4939.3	Cis-regulation	EVM0014790;EVM0026792;EVM0022114;EVM0024985;EVM0032354;ONT.4055;ONT.4060;EVM0035609;EVM0024426;EVM0005777;EVM0028115;EVM0016694;EVM0011741;EVM0020663;EVM0003521;EVM0027925;ONT.4061;EVM0038056;EVM0015787;EVM0006680;EVM0032689
ONT.4955.3	Cis-regulation	ONT.4953;EVM0040537;EVM0014760;EVM0037919;EVM0031869;EVM0025326;EVM0039617;EVM0008320;EVM0034488;EVM0012280;EVM0035593;EVM0023903;EVM0041022;EVM0009110;EVM0011067;EVM0011725;EVM0006413;EVM0037930;EVM0041789;EVM0013337;EVM0018853
ONT.4955.4	Cis-regulation	EVM0031869;EVM0025326;EVM0039617;EVM0034488;EVM0008320;ONT.4953;EVM0040537;EVM0014760;EVM0037919;EVM0011725;EVM0006413;EVM0037930;EVM0041789;EVM0013337;EVM0018853;EVM0012280;EVM0023903;EVM0035593;EVM0041022;EVM0009110;EVM0011067
ONT.4959.1	Cis-regulation	EVM0018853;EVM0037930;EVM0009110;EVM0012280;EVM0042152;EVM0015314;EVM0041022;EVM0042539;EVM0023903;EVM0021433;EVM0012245;EVM0004800;EVM0008320;EVM0034488;EVM0034241;EVM0027776;EVM0031869;EVM0015990;EVM0014760;EVM0022167;ONT.4953;EVM0024296
ONT.4959.2	Cis-regulation	EVM0008320;EVM0034488;EVM0034241;EVM0012245;EVM0004800;EVM0031869;EVM0027776;EVM0014760;EVM0015990;EVM0022167;ONT.4953;EVM0024296;EVM0018853;EVM0037930;EVM0009110;EVM0042539;EVM0041022;EVM0021433;EVM0023903;EVM0042152;EVM0012280;EVM0015314
ONT.4988.1	Cis-regulation	EVM0009606;EVM0028190;EVM0036555;EVM0040815;EVM0007008;EVM0040977;EVM0016803;EVM0022252;ONT.4122;EVM0012788;EVM0028906;EVM0001034;EVM0023515;EVM0016035;EVM0033789
ONT.4988.2	Cis-regulation	EVM0036555;EVM0028190;EVM0040815;EVM0007008;EVM0040977;EVM0009606;EVM0001034;EVM0028906;EVM0023515;EVM0016035;EVM0033789;EVM0016803;EVM0012788;ONT.4122;EVM0022252
ONT.4988.2	Trans-regulation	ONT.16020
ONT.4988.3	Cis-regulation	EVM0009606;EVM0040977;EVM0007008;EVM0040815;EVM0036555;EVM0028190;ONT.4122;EVM0012788;EVM0022252;EVM0016803;EVM0033789;EVM0016035;EVM0023515;EVM0001034;EVM0028906
ONT.4988.3	Trans-regulation	ONT.16020
ONT.5030.1	Cis-regulation	EVM0019267;ONT.4168;EVM0035558;EVM0019768;ONT.5024;ONT.4171;EVM0001834;EVM0000142;EVM0042558;ONT.5025;EVM0038631;EVM0026441;EVM0018789;EVM0018253;ONT.4172;EVM0034708;EVM0005691;EVM0009455;EVM0005783;EVM0035895;ONT.5026;EVM0037682;EVM0026936;EVM0020574;EVM0004177;EVM0027618;EVM0004774;EVM0026685;EVM0003569
ONT.5042.6	Cis-regulation	EVM0020813;ONT.4171;EVM0015392;ONT.4179;ONT.5036;EVM0013029;ONT.4172;EVM0001781;EVM0040126;EVM0000193;EVM0016393;ONT.4175;EVM0004005;ONT.5045;EVM0040257;EVM0026685;EVM0020095;EVM0027618;EVM0037682;EVM0035574;EVM0009184;EVM0001834;ONT.4168;EVM0019267;EVM0000155;EVM0009144;EVM0026404;ONT.4180;EVM0033393;ONT.4177;EVM0009625;EVM0026936
ONT.5062.1	Cis-regulation	EVM0019851;EVM0041100;EVM0015637;EVM0011557;EVM0003302;EVM0028793;EVM0028751;EVM0033494;EVM0028255;EVM0042316;EVM0016536;EVM0025198;EVM0040502;EVM0004579;ONT.4204;EVM0034123;ONT.4198;EVM0003911;EVM0024372;EVM0033554
ONT.5062.1	Trans-regulation	ONT.27095
ONT.5099.1	Cis-regulation	EVM0010913;EVM0023210;EVM0024105;EVM0000736;EVM0034736;EVM0038196;EVM0006040;ONT.5103;EVM0029294;EVM0032596;ONT.4239;EVM0042392;EVM0029579;EVM0004239;EVM0000873;EVM0007853;ONT.4236;ONT.5101;EVM0016871;EVM0001486;EVM0009443;ONT.5102;EVM0000300;EVM0013636;EVM0007916;EVM0024815;EVM0024572;EVM0004728;EVM0028548
ONT.5099.1	Trans-regulation	ONT.4240;EVM0030058
ONT.5099.2	Cis-regulation	EVM0023210;EVM0000736;EVM0024105;EVM0010913;EVM0006040;EVM0034736;EVM0038196;ONT.5103;EVM0029294;ONT.4239;EVM0042392;EVM0029579;EVM0004239;EVM0000873;EVM0032596;EVM0007853;EVM0009443;ONT.5102;ONT.5101;ONT.4236;EVM0016871;EVM0001486;EVM0007916;EVM0013636;EVM0000300;EVM0028548;EVM0004728;EVM0024815;EVM0024572
ONT.5099.2	Trans-regulation	ONT.4240;EVM0030058
ONT.5099.3	Cis-regulation	EVM0007916;EVM0013636;EVM0000300;EVM0004728;EVM0028548;EVM0024572;EVM0024815;EVM0007853;EVM0009443;ONT.5102;EVM0001486;ONT.5101;EVM0016871;ONT.4236;EVM0029294;ONT.5103;EVM0004239;EVM0000873;ONT.4239;EVM0042392;EVM0029579;EVM0032596;EVM0024105;EVM0000736;EVM0023210;EVM0010913;EVM0038196;EVM0034736;EVM0006040
ONT.5100.1	Cis-regulation	EVM0001486;EVM0021276;ONT.5101;EVM0016871;ONT.4236;ONT.5102;EVM0009443;EVM0007853;EVM0024572;EVM0024815;EVM0028548;EVM0004728;EVM0000300;EVM0013636;EVM0007916;EVM0006040;EVM0034736;EVM0010913;EVM0024105;EVM0000736;ONT.4240;EVM0023210;EVM0032596;EVM0000873;EVM0004239;EVM0042392;EVM0029579;ONT.4239;EVM0029294;ONT.5103
ONT.5100.1	Trans-regulation	ONT.13471;EVM0026687;EVM0026389;ONT.13461;EVM0013538;EVM0031162
ONT.5100.2	Cis-regulation	EVM0024572;EVM0024815;EVM0028548;EVM0004728;EVM0013636;EVM0000300;EVM0007916;EVM0021276;EVM0001486;EVM0016871;ONT.5101;ONT.4236;EVM0009443;ONT.5102;EVM0007853;EVM0032596;EVM0004239;EVM0000873;EVM0042392;EVM0029579;ONT.4239;ONT.5103;EVM0029294;EVM0034736;EVM0038196;EVM0006040;EVM0010913;ONT.4240;EVM0000736;EVM0024105;EVM0023210
ONT.5100.2	Trans-regulation	ONT.13471;EVM0026687;EVM0026389;ONT.13461;EVM0031162;EVM0018675;EVM0013538
ONT.5117.14	Cis-regulation	EVM0009421;EVM0023841;EVM0037902;EVM0005903;EVM0003393;EVM0003502;ONT.5123;EVM0006124;EVM0038465;ONT.4253;ONT.5124;EVM0019206;EVM0015473;EVM0041739;EVM0013667;ONT.4246;ONT.4254;EVM0038968;EVM0022338;EVM0018967;EVM0009610;EVM0026025;EVM0040743;EVM0004373;ONT.4247;EVM0009411;EVM0026324;ONT.4250;EVM0032974;ONT.4252;EVM0015939;EVM0010569
ONT.5117.14	Trans-regulation	ONT.16876
ONT.5117.25	Cis-regulation	EVM0005903;EVM0037902;EVM0023841;EVM0009421;ONT.5123;EVM0006124;EVM0003502;EVM0003393;EVM0019206;EVM0041739;EVM0015473;ONT.5124;ONT.4253;EVM0038465;EVM0013667;ONT.4246;EVM0022338;EVM0038968;ONT.4254;EVM0026025;EVM0040743;EVM0004373;EVM0009610;EVM0018967;EVM0026324;EVM0009411;ONT.4247;EVM0010569;EVM0015939;ONT.4252;EVM0032974;ONT.4250
ONT.5122.5	Cis-regulation	ONT.4252;EVM0033892;ONT.4250;EVM0013667;EVM0032974;EVM0026324;ONT.5124;EVM0004635;EVM0015473;EVM0041739;EVM0019206;ONT.4253;EVM0040743;EVM0018967;EVM0003502;EVM0037902;EVM0005903;EVM0009421;ONT.4254;EVM0020450;EVM0038497;EVM0023841
ONT.5122.5	Trans-regulation	ONT.13471;EVM0026687;EVM0026389;ONT.13461;EVM0031162
ONT.5127.1	Cis-regulation	EVM0001191;EVM0027334;EVM0031373;EVM0020448;EVM0015723;EVM0008876;EVM0024044;EVM0025982;EVM0001715;EVM0004653;EVM0023766;EVM0008739;EVM0022680;EVM0036978;EVM0034539;EVM0039502;EVM0002178;EVM0013774;EVM0033892;ONT.4258;EVM0004635;ONT.4260;ONT.4259;EVM0014363
ONT.5127.2	Cis-regulation	ONT.4258;EVM0004635;ONT.4260;ONT.4259;EVM0014363;EVM0002178;EVM0013774;EVM0033892;EVM0008739;EVM0022680;EVM0036978;EVM0034539;EVM0039502;EVM0001715;EVM0004653;EVM0023766;EVM0015723;EVM0008876;EVM0024044;EVM0025982;EVM0020448;EVM0027334;EVM0031373;EVM0001191
ONT.5135.12	Cis-regulation	EVM0005333;ONT.5138;EVM0037220;EVM0034539;EVM0039502;EVM0033411;EVM0022680;EVM0014363;EVM0021702;ONT.4260;ONT.4258;EVM0012577;EVM0041597;EVM0009906;EVM0013551;EVM0034354;EVM0031487;EVM0021278;ONT.5137;EVM0020448;EVM0001191;EVM0004653;EVM0001715;EVM0024044;EVM0008876;EVM0015723
ONT.5135.12	Trans-regulation	ONT.4260;ONT.4259
ONT.5151.4	Cis-regulation	EVM0024585;EVM0010921;EVM0014219;EVM0040576;EVM0007706;EVM0035159;EVM0033997;EVM0019718;EVM0010629;EVM0032278;EVM0011794;EVM0005969;ONT.5152;EVM0028661;ONT.5153;EVM0042141;EVM0038752;EVM0036673;EVM0038157;EVM0015512;EVM0034892;EVM0010940;ONT.5154;EVM0013830;EVM0004718
ONT.5160.1	Cis-regulation	ONT.5154;EVM0015512;ONT.4281;EVM0027974;EVM0008953;EVM0004718;EVM0010166;EVM0014025;EVM0013830;EVM0035159;EVM0007706;EVM0033997;EVM0009508;ONT.4283;ONT.5153;EVM0034746;EVM0028661;ONT.4284;EVM0036673;ONT.5164;EVM0011794;EVM0005969;EVM0010629;EVM0007997;EVM0001515;EVM0034792
ONT.5162.6	Cis-regulation	EVM0036876;EVM0025305;EVM0011719;EVM0017473;ONT.5166;EVM0015402;EVM0010166;EVM0013830;ONT.4281;EVM0027974;EVM0008953;EVM0019200;ONT.4283;EVM0001734;EVM0039731;EVM0007658;EVM0009508;ONT.5164;EVM0006096;EVM0007997;EVM0034792;EVM0001515;ONT.4284;EVM0020885;EVM0014941
ONT.5162.6	Trans-regulation	EVM0032131;EVM0010313
ONT.5176.6	Cis-regulation	EVM0001469;EVM0021714;EVM0010739;ONT.5174;ONT.4301;ONT.4302;EVM0031801;EVM0015227;EVM0003847;EVM0000747;EVM0039101;EVM0022122;EVM0007511;ONT.5182;EVM0024129;EVM0034053;EVM0022521;ONT.4297;EVM0014663;EVM0035926;EVM0023450;EVM0039505;EVM0019188;ONT.5179;ONT.5177;EVM0012813;EVM0007769
ONT.5176.8	Cis-regulation	EVM0007769;EVM0012813;ONT.5177;ONT.5179;EVM0019188;EVM0039505;EVM0023450;EVM0035926;EVM0014663;EVM0022521;ONT.4297;EVM0024129;EVM0034053;EVM0007511;ONT.5182;EVM0022122;EVM0039101;EVM0000747;EVM0015227;EVM0003847;EVM0031801;ONT.4302;ONT.4301;EVM0010739;ONT.5174;EVM0021714;EVM0001469
ONT.5176.9	Cis-regulation	ONT.4297;EVM0022521;EVM0034053;EVM0024129;ONT.5182;EVM0007511;EVM0039101;EVM0000747;EVM0022122;EVM0015227;EVM0003847;EVM0031801;ONT.5174;EVM0010739;ONT.4301;ONT.4302;EVM0001469;EVM0021714;EVM0012813;EVM0007769;ONT.5177;ONT.5179;EVM0019188;EVM0039505;EVM0023450;EVM0035926;EVM0014663
ONT.5202.1	Cis-regulation	EVM0024905;EVM0001381;ONT.4326;EVM0013936;EVM0004742;EVM0036491;EVM0025054;ONT.5198;ONT.5197;EVM0010909;ONT.4328;EVM0012361;EVM0034266;ONT.5199;EVM0001435;EVM0015643;ONT.4331;EVM0033605;ONT.4330;ONT.4329;EVM0010962;EVM0027829;EVM0030907;EVM0016861
ONT.5202.1	Trans-regulation	ONT.4951
ONT.5203.6	Cis-regulation	ONT.4326;EVM0013936;EVM0023214;EVM0001381;EVM0024905;ONT.5198;EVM0025054;EVM0004742;EVM0036491;EVM0015643;ONT.5208;ONT.5199;EVM0012361;ONT.5197;ONT.4328;EVM0010909;EVM0027829;EVM0016861;EVM0030907;ONT.4329;ONT.4330;EVM0010962;EVM0033605;ONT.4331
ONT.5219.3	Cis-regulation	EVM0005400;EVM0011071;EVM0025470;EVM0034445;EVM0037764;EVM0008223;EVM0032799;EVM0042028;EVM0001310;EVM0030347;EVM0008605;EVM0015613;ONT.4348;EVM0012615;EVM0017689;EVM0000685;EVM0015187;ONT.4339;EVM0023337;EVM0028043;ONT.5223;ONT.4341;EVM0021869;EVM0033819;EVM0020666;EVM0015083;EVM0002205;EVM0005171
ONT.5246.1	Cis-regulation	EVM0026842;EVM0007719
ONT.5247.2	Cis-regulation	EVM0024554;EVM0007766;EVM0023723;EVM0016575;EVM0021204;EVM0012524;EVM0015011;EVM0004752;EVM0036361;EVM0008330;EVM0002206;EVM0004315;EVM0002940
ONT.5247.3	Cis-regulation	EVM0015011;EVM0012524;EVM0016575;EVM0021204;EVM0023723;EVM0024554;EVM0007766;EVM0002940;EVM0002206;EVM0004315;EVM0008330;EVM0036361;EVM0004752
ONT.5247.4	Cis-regulation	EVM0008330;EVM0002940;EVM0004315;EVM0002206;EVM0004752;EVM0036361;EVM0015011;EVM0012524;EVM0021204;EVM0016575;EVM0007766;EVM0024554;EVM0023723
ONT.5275.3	Cis-regulation	EVM0010891;EVM0025062;EVM0009237;EVM0008547;ONT.6080;EVM0025630;EVM0027802;EVM0001652;EVM0022134;EVM0018391;EVM0041788;EVM0025121;EVM0015860;ONT.5278;EVM0002316
ONT.5279.11	Cis-regulation	ONT.6084;EVM0031214;EVM0009237;EVM0038130;EVM0017581;ONT.6082;EVM0005986;EVM0018391;EVM0001652;EVM0027802;ONT.6080;EVM0008547;EVM0012350;EVM0025121;EVM0002316;ONT.5278;EVM0036585
ONT.5279.11	Trans-regulation	EVM0019944;EVM0030552;EVM0024804;ONT.30447;ONT.19840;EVM0029708;EVM0007750;EVM0002036;EVM0012467;EVM0006079;EVM0008155;EVM0029264;ONT.7936;ONT.6084;ONT.5812;ONT.5445;ONT.5242;ONT.505
ONT.5279.26	Cis-regulation	EVM0001652;EVM0005986;EVM0009237;EVM0038130;EVM0017581;ONT.6082;ONT.6084;EVM0031214;EVM0036585;EVM0003299;EVM0012350;EVM0002316;ONT.5278;ONT.6080;EVM0008547;EVM0027802
ONT.5279.26	Trans-regulation	EVM0008198
ONT.5279.27	Cis-regulation	EVM0003299;EVM0036585;ONT.5278;EVM0002316;EVM0012350;ONT.6080;EVM0008547;EVM0027802;EVM0001652;EVM0005986;ONT.6082;EVM0017581;EVM0009237;EVM0038130;EVM0031214;ONT.6084
ONT.5279.27	Trans-regulation	EVM0008198
ONT.5279.28	Cis-regulation	ONT.6082;EVM0038130;EVM0009237;EVM0017581;ONT.6084;EVM0031214;EVM0001652;EVM0005986;ONT.6080;EVM0008547;EVM0027802;EVM0003299;EVM0036585;EVM0002316;ONT.5278;EVM0012350
ONT.5299.1	Cis-regulation	ONT.5296;ONT.6104;EVM0003760;EVM0027867;EVM0014631;EVM0040728;EVM0027894;EVM0000483;ONT.6103;EVM0014272;EVM0023459;EVM0007087;EVM0022038;ONT.6101;EVM0012701;EVM0001249;EVM0036652;ONT.5300;EVM0016108;EVM0032488
ONT.5302.1	Cis-regulation	ONT.6110;ONT.5300;EVM0026132;EVM0023496;EVM0041397;EVM0000839;EVM0021655;EVM0007087;EVM0033650;EVM0016108;ONT.6109;EVM0021749;EVM0034970;ONT.6108;EVM0004424;ONT.5304;EVM0022059;EVM0040728;EVM0027894
ONT.5332.1	Cis-regulation	EVM0007607;EVM0024094;EVM0033343;EVM0042142;EVM0007030;EVM0010203;EVM0041623;EVM0009932;EVM0026817;EVM0026054;EVM0015315;EVM0001903;EVM0040494;EVM0007401;EVM0041021;ONT.5336;EVM0009722;EVM0034568;EVM0041050
ONT.5332.1	Trans-regulation	ONT.6141
ONT.5332.2	Cis-regulation	EVM0026054;EVM0015315;EVM0001903;EVM0040494;EVM0041021;EVM0007401;ONT.5336;EVM0009722;EVM0041050;EVM0034568;EVM0007607;EVM0024094;EVM0033343;EVM0042142;EVM0010203;EVM0007030;EVM0041623;EVM0026817;EVM0009932
ONT.5332.2	Trans-regulation	ONT.6141
ONT.5332.3	Cis-regulation	EVM0040494;EVM0001903;EVM0015315;EVM0026054;EVM0041050;EVM0034568;ONT.5336;EVM0009722;EVM0007401;EVM0041021;EVM0042142;EVM0033343;EVM0024094;EVM0007607;EVM0026817;EVM0009932;EVM0041623;EVM0010203;EVM0007030
ONT.5332.3	Trans-regulation	ONT.6141
ONT.5332.4	Cis-regulation	EVM0041623;EVM0007030;EVM0010203;EVM0009932;EVM0026817;EVM0024094;EVM0007607;EVM0042142;EVM0033343;EVM0041021;EVM0007401;EVM0041050;EVM0034568;ONT.5336;EVM0009722;EVM0015315;EVM0026054;EVM0040494;EVM0001903
ONT.5332.4	Trans-regulation	ONT.6141
ONT.5332.5	Cis-regulation	EVM0021416;EVM0007401;EVM0041021;EVM0009722;ONT.5336;EVM0041050;EVM0034568;EVM0026054;EVM0016348;EVM0015315;EVM0001903;EVM0040494;EVM0007030;EVM0010203;EVM0041623;EVM0026817;EVM0009932;EVM0007607;EVM0024094;EVM0033343
ONT.5332.5	Trans-regulation	ONT.6141
ONT.5334.1	Cis-regulation	EVM0007607;ONT.6146;EVM0024094;EVM0033343;EVM0022170;EVM0042142;EVM0007030;EVM0030468;EVM0041623;EVM0009932;EVM0026817;EVM0026054;EVM0016348;ONT.5337;EVM0015315;EVM0040494;EVM0021416;EVM0007401;EVM0041021;ONT.6141;ONT.5336;EVM0034568
ONT.5371.1	Cis-regulation	EVM0012942;ONT.5370;ONT.5369;EVM0016509;ONT.6208;EVM0000383;EVM0020257;EVM0015303;ONT.5368;EVM0016969;EVM0025596;EVM0007422;EVM0036754;EVM0017703;ONT.5376;EVM0040818;EVM0008819
ONT.5371.1	Trans-regulation	ONT.6103;EVM0032127
ONT.5375.1	Cis-regulation	EVM0009794;EVM0022450;EVM0012942;EVM0038801;EVM0015303;EVM0021847;EVM0020257;EVM0016969;ONT.6208;EVM0002541;EVM0016509;EVM0020435;EVM0025458;EVM0000383;EVM0038476;EVM0014948;EVM0019373;ONT.5376;EVM0031683;EVM0018320;EVM0010871;EVM0017703
ONT.5375.2	Cis-regulation	EVM0016969;EVM0021847;EVM0015303;EVM0020257;EVM0000383;EVM0025458;ONT.6208;EVM0002541;EVM0020435;EVM0016509;EVM0009794;EVM0022450;EVM0012942;EVM0038801;EVM0031683;ONT.5376;EVM0019373;EVM0010871;EVM0017703;EVM0018320;EVM0014948;EVM0038476
ONT.5375.3	Cis-regulation	EVM0012942;EVM0038801;EVM0022450;EVM0009794;ONT.6208;EVM0016509;EVM0002541;EVM0020435;EVM0000383;EVM0025458;EVM0015303;EVM0021847;EVM0020257;EVM0016969;EVM0038476;EVM0014948;EVM0018320;EVM0010871;EVM0017703;EVM0019373;EVM0031683;ONT.5376
ONT.5375.4	Cis-regulation	EVM0014948;EVM0038476;EVM0017703;EVM0010871;EVM0018320;EVM0031683;ONT.5376;EVM0019373;EVM0038801;EVM0012942;EVM0009794;EVM0022450;EVM0000383;EVM0025458;EVM0016509;EVM0002541;EVM0020435;ONT.6208;EVM0016969;EVM0020257;EVM0021847;EVM0015303
ONT.5382.8	Cis-regulation	EVM0020820;EVM0014948;EVM0019994;EVM0034740;EVM0039615;EVM0021017;EVM0036772;EVM0029015;EVM0038801;EVM0028467;EVM0012942;EVM0009794;EVM0040657;EVM0022450;EVM0012732;EVM0016509;EVM0020435;EVM0025458;EVM0000383;ONT.5389;EVM0015500;EVM0021847;EVM0016969
ONT.5392.6	Cis-regulation	EVM0025431;EVM0012732;EVM0025410;EVM0003835;EVM0028467;EVM0015500;ONT.5389;EVM0035160;EVM0039355;EVM0010119;EVM0039615;EVM0034740;EVM0013271;EVM0019994;EVM0020820;ONT.5393;EVM0036772;EVM0011404;EVM0011596
ONT.5392.8	Cis-regulation	EVM0039355;EVM0035160;ONT.5389;EVM0015500;EVM0028467;EVM0003835;EVM0025410;EVM0012732;EVM0025431;EVM0011596;EVM0011404;EVM0036772;ONT.5393;EVM0019994;EVM0020820;EVM0013271;EVM0034740;EVM0039615;EVM0010119
ONT.5430.1	Cis-regulation	EVM0022350;EVM0027012;EVM0033352;EVM0016399;EVM0003683;EVM0023817;EVM0036484;EVM0000947;ONT.6254;ONT.6252;ONT.6259;ONT.6258;EVM0028900;ONT.5431;EVM0024348;EVM0035327;EVM0010730;EVM0024897;EVM0014483;EVM0028540;EVM0010889
ONT.5430.1	Trans-regulation	ONT.23941
ONT.5430.2	Cis-regulation	EVM0003683;EVM0016399;EVM0033352;EVM0027012;EVM0022350;ONT.6254;EVM0000947;EVM0036484;EVM0023817;EVM0010730;EVM0035327;EVM0024348;ONT.5431;EVM0028900;ONT.6252;ONT.6258;ONT.6259;EVM0010889;EVM0028540;EVM0014483
ONT.5430.2	Trans-regulation	EVM0035351;ONT.23941
ONT.5430.3	Cis-regulation	EVM0010889;EVM0028540;EVM0014483;EVM0035327;EVM0010730;EVM0024348;EVM0028900;ONT.5431;ONT.6259;ONT.6252;ONT.6258;ONT.6254;EVM0000947;EVM0036484;EVM0023817;EVM0003683;EVM0016399;EVM0033352;EVM0027012;EVM0022350
ONT.5430.3	Trans-regulation	ONT.23941
ONT.5430.4	Cis-regulation	ONT.6254;EVM0000947;EVM0036484;EVM0023817;EVM0003683;EVM0016399;EVM0033352;EVM0027012;EVM0022350;EVM0028540;EVM0010889;EVM0014483;EVM0010730;EVM0035327;EVM0024348;ONT.5431;EVM0028900;ONT.6252;ONT.6259;ONT.6258
ONT.5430.4	Trans-regulation	EVM0035351
ONT.5437.1	Cis-regulation	EVM0024348;EVM0035327;EVM0029620;EVM0040987;EVM0013267;EVM0015451;ONT.6258;ONT.6259;EVM0028900;ONT.5445;EVM0028436;ONT.5431;EVM0010889;EVM0024897;EVM0042308;EVM0014483;ONT.5441;EVM0016399;EVM0003683;EVM0042488;EVM0022350;EVM0033352;EVM0007591;EVM0000947;EVM0011836;EVM0006344;ONT.5440
ONT.5437.1	Trans-regulation	EVM0021402
ONT.5463.3	Cis-regulation	EVM0022488;EVM0002572;EVM0041853;EVM0000271;EVM0033615;EVM0030450;ONT.6291;ONT.5459;EVM0036549;ONT.6293;EVM0013295;EVM0015708;EVM0030820;EVM0011889;ONT.6290;ONT.6288;EVM0024681;EVM0004432;EVM0015450;EVM0041977;ONT.6294;EVM0038820;ONT.6287;ONT.5461
ONT.5463.3	Trans-regulation	ONT.6861
ONT.5470.2	Cis-regulation	ONT.5476;EVM0029728;EVM0030094;EVM0019076;ONT.5475;EVM0010375;ONT.6297;EVM0022275;EVM0027651;EVM0000506;EVM0036671;EVM0010122;ONT.6296;EVM0003900;EVM0033633;EVM0000830;ONT.6298;EVM0032742;EVM0010083;EVM0018193
ONT.5470.2	Trans-regulation	ONT.18923;ONT.7643;EVM0022240;ONT.4559;ONT.32104;ONT.32067;ONT.28312;ONT.26078;ONT.24693;ONT.17113;ONT.12884;ONT.11615;EVM0023983;EVM0008944;EVM0040241;EVM0022425;EVM0035389;EVM0032936;EVM0005766;EVM0028081;ONT.4328;ONT.33880;ONT.3176;ONT.31527;ONT.27552;ONT.27004;ONT.10898;EVM0020794
ONT.5488.1	Cis-regulation	EVM0006315;EVM0029601;EVM0028135;EVM0024343;EVM0017453;EVM0029217;EVM0024607;EVM0002558;ONT.6316;ONT.5489;EVM0039472;EVM0007586;EVM0025826;EVM0026986;ONT.5491;ONT.5490;ONT.5485;ONT.6320;EVM0004830
ONT.5505.4	Cis-regulation	EVM0011009;EVM0002695;ONT.6329;ONT.5504;EVM0002237;EVM0036196;EVM0015698;EVM0012312;EVM0029829;EVM0040477;EVM0041869;ONT.5507;EVM0014971;ONT.5506;EVM0020950;EVM0029402
ONT.5534.1	Cis-regulation	EVM0012469;ONT.5540;ONT.6363;ONT.6364;EVM0014087;EVM0040973;ONT.6362;EVM0004327;ONT.5535;EVM0038123;ONT.5536;EVM0008275;EVM0025708;ONT.5538;EVM0008216;EVM0040016
ONT.5559.1	Cis-regulation	EVM0025924;EVM0009592;ONT.6380;EVM0041626;EVM0006087;EVM0034476;EVM0042350;EVM0024069;EVM0012422;EVM0003637
ONT.5559.1	Trans-regulation	ONT.6381;ONT.21413;ONT.34301;ONT.5559
ONT.5559.2	Cis-regulation	EVM0025924;ONT.6380;EVM0009592;EVM0041626;EVM0006087;EVM0034476;EVM0042350;EVM0024069;EVM0012422;EVM0003637
ONT.5559.2	Trans-regulation	ONT.6381;ONT.21413;ONT.5559
ONT.5559.3	Cis-regulation	EVM0006087;ONT.6380;EVM0009592;EVM0041626;EVM0025924;EVM0003637;EVM0012422;EVM0024069;EVM0034476;EVM0042350
ONT.5559.3	Trans-regulation	ONT.6381;ONT.21413;ONT.34301
ONT.5564.3	Cis-regulation	EVM0013564;EVM0016851;EVM0005981;EVM0014916;EVM0028652;ONT.5562;EVM0016237;EVM0020633;EVM0021043;EVM0037916;EVM0022538;EVM0027235;EVM0030692;ONT.6383;EVM0006916
ONT.5564.3	Trans-regulation	EVM0032940;EVM0037860
ONT.5570.1	Cis-regulation	EVM0001063;EVM0008779;ONT.5569;EVM0013054;EVM0041969;EVM0002257;EVM0040781;EVM0014667;EVM0010304;EVM0020828;EVM0011954;EVM0009030;EVM0021019;EVM0034710;EVM0015063
ONT.5570.3	Cis-regulation	EVM0041969;EVM0002257;EVM0040781;EVM0001063;EVM0008779;EVM0013054;ONT.5569;EVM0021019;EVM0034710;EVM0015063;EVM0010304;EVM0014667;EVM0020828;EVM0011954;EVM0009030
ONT.5570.4	Cis-regulation	EVM0011954;EVM0014667;EVM0010304;EVM0020828;EVM0009030;EVM0034710;EVM0021019;EVM0015063;EVM0001063;ONT.5569;EVM0013054;EVM0008779;EVM0040781;EVM0002257;EVM0041969
ONT.5570.6	Cis-regulation	EVM0009030;EVM0011954;EVM0014667;EVM0010304;EVM0020828;EVM0015063;EVM0034710;EVM0021019;EVM0013054;ONT.5569;EVM0008779;EVM0001063;EVM0040781;EVM0002257;EVM0041969
ONT.5570.7	Cis-regulation	EVM0015063;EVM0021019;EVM0034710;EVM0009030;EVM0014667;EVM0010304;EVM0020828;EVM0011954;EVM0041969;EVM0002257;EVM0040781;EVM0008779;EVM0013054;ONT.5569;EVM0001063
ONT.5570.8	Cis-regulation	ONT.5569;EVM0013054;EVM0008779;EVM0001063;EVM0040781;EVM0002257;EVM0041969;EVM0009030;EVM0011954;EVM0014667;EVM0010304;EVM0020828;EVM0015063;EVM0034710;EVM0021019
ONT.5570.9	Cis-regulation	EVM0041969;EVM0002257;EVM0040781;EVM0001063;EVM0008779;ONT.5569;EVM0013054;EVM0021019;EVM0034710;EVM0015063;EVM0020828;EVM0010304;EVM0014667;EVM0011954;EVM0009030
ONT.5570.10	Cis-regulation	ONT.5569;EVM0013054;EVM0008779;EVM0001063;EVM0002257;EVM0040781;EVM0041969;EVM0009030;EVM0011954;EVM0014667;EVM0010304;EVM0020828;EVM0015063;EVM0034710;EVM0021019
ONT.5570.12	Cis-regulation	EVM0013054;ONT.5569;EVM0008779;EVM0001063;EVM0040781;EVM0002257;EVM0041969;EVM0009030;EVM0011954;EVM0014667;EVM0010304;EVM0020828;EVM0015063;EVM0034710;EVM0021019
ONT.5570.13	Cis-regulation	EVM0009030;EVM0011954;EVM0020828;EVM0010304;EVM0014667;EVM0015063;EVM0034710;EVM0021019;ONT.5569;EVM0013054;EVM0008779;EVM0001063;EVM0002257;EVM0040781;EVM0041969
ONT.5570.14	Cis-regulation	EVM0040781;EVM0002257;EVM0041969;EVM0001063;EVM0013054;ONT.5569;EVM0008779;EVM0034710;EVM0021019;EVM0015063;EVM0011954;EVM0010304;EVM0014667;EVM0020828;EVM0009030
ONT.5570.16	Cis-regulation	EVM0040781;EVM0002257;EVM0041969;EVM0001063;EVM0013054;ONT.5569;EVM0008779;EVM0034710;EVM0021019;EVM0015063;EVM0011954;EVM0020828;EVM0010304;EVM0014667;EVM0009030
ONT.5570.17	Cis-regulation	EVM0002257;EVM0040781;EVM0041969;EVM0013054;ONT.5569;EVM0008779;EVM0001063;EVM0015063;EVM0034710;EVM0021019;EVM0009030;EVM0011954;EVM0020828;EVM0010304;EVM0014667
ONT.5570.18	Cis-regulation	EVM0001063;ONT.5569;EVM0013054;EVM0008779;EVM0040781;EVM0002257;EVM0041969;EVM0011954;EVM0014667;EVM0010304;EVM0020828;EVM0009030;EVM0034710;EVM0021019;EVM0015063
ONT.5594.1	Cis-regulation	ONT.5591;ONT.5589;ONT.5590;EVM0041084;EVM0037418;EVM0005561;EVM0008178;EVM0034834;EVM0035904;EVM0027182;EVM0030051
ONT.5594.1	Trans-regulation	EVM0031320
ONT.5594.2	Cis-regulation	ONT.5591;EVM0037418;EVM0005561;EVM0041084;ONT.5589;ONT.5590;EVM0031320;EVM0027182;EVM0030051;EVM0035904;EVM0034834;EVM0008178
ONT.5594.4	Cis-regulation	EVM0034834;EVM0008178;EVM0027182;EVM0030051;EVM0035904;ONT.5591;EVM0041084;ONT.5589;ONT.5590;EVM0005561;EVM0037418
ONT.5594.4	Trans-regulation	EVM0031320;EVM0010050
ONT.5594.5	Cis-regulation	EVM0031320;EVM0034834;EVM0008178;EVM0030051;EVM0027182;EVM0035904;ONT.5591;EVM0041084;ONT.5589;ONT.5590;EVM0037418;EVM0005561
ONT.5604.1	Cis-regulation	EVM0000814;EVM0031813
ONT.5604.2	Cis-regulation	EVM0031813;EVM0000814
ONT.5604.3	Cis-regulation	EVM0000814;EVM0031813
ONT.5607.1	Cis-regulation	EVM0022685;EVM0004146;EVM0024758;EVM0015865;EVM0010508;EVM0015618;EVM0005085;EVM0004701
ONT.5607.1	Trans-regulation	ONT.32193
ONT.5610.1	Cis-regulation	EVM0027201;EVM0004291;EVM0020653;EVM0021351;EVM0012260;EVM0004958;EVM0019506
ONT.5610.1	Trans-regulation	ONT.32193
ONT.5621.1	Cis-regulation	EVM0017079;EVM0005590;EVM0039897;EVM0026055;EVM0009494;EVM0007284;EVM0017482;EVM0025744;EVM0017881;EVM0026893;EVM0035845;EVM0002400;EVM0026667;EVM0035744;EVM0031501;EVM0026949;EVM0013245;EVM0041251;EVM0026587;EVM0001966;EVM0035613
ONT.5621.1	Trans-regulation	ONT.6446
ONT.5621.3	Cis-regulation	EVM0041251;EVM0026587;EVM0035613;EVM0001966;EVM0026667;EVM0035744;EVM0002400;EVM0013245;EVM0026949;EVM0031501;EVM0025744;EVM0017482;EVM0007284;EVM0035845;EVM0026893;EVM0017881;EVM0017079;EVM0005590;EVM0009494;EVM0039897;EVM0026055
ONT.5621.3	Trans-regulation	ONT.6446
ONT.5659.1	Cis-regulation	EVM0042262;EVM0015759;EVM0025094;EVM0012904;EVM0022744;EVM0035966;EVM0034916;EVM0023783;ONT.6488;EVM0029077;ONT.5656;ONT.6487
ONT.5659.2	Cis-regulation	EVM0025094;EVM0015759;EVM0042262;EVM0034916;EVM0035966;EVM0022744;EVM0012904;EVM0023783;ONT.6487;EVM0029077;ONT.5656;ONT.6488
ONT.5664.1	Cis-regulation	EVM0015818;ONT.5663;ONT.5667;EVM0036873;EVM0041576;EVM0020815;EVM0019422;EVM0006786;EVM0040194;EVM0041214;EVM0027737;ONT.5662;EVM0039320;EVM0028977;ONT.6488;EVM0024235
ONT.5664.1	Trans-regulation	ONT.15278;ONT.6457;ONT.14521;EVM0016558
ONT.5668.1	Cis-regulation	EVM0015818;ONT.5663;EVM0019443;EVM0041576;EVM0036873;ONT.5667;EVM0019422;ONT.6491;EVM0035642;EVM0006786;EVM0040194;EVM0027737;EVM0039320;EVM0028977;EVM0029310;EVM0029148;EVM0024235
ONT.5668.2	Cis-regulation	EVM0035642;ONT.6491;EVM0019422;EVM0040194;EVM0006786;EVM0019443;ONT.5663;EVM0015818;ONT.5667;EVM0036873;EVM0041576;EVM0029310;EVM0024235;EVM0029148;EVM0027737;EVM0039320;EVM0028977
ONT.5668.3	Cis-regulation	EVM0035642;ONT.6491;EVM0019422;EVM0040194;EVM0006786;EVM0019443;ONT.5663;EVM0015818;ONT.5667;EVM0036873;EVM0041576;EVM0029310;EVM0024235;EVM0029148;EVM0027737;EVM0039320;EVM0028977
ONT.5668.4	Cis-regulation	EVM0027737;EVM0028977;EVM0039320;EVM0029310;EVM0029148;EVM0024235;ONT.5663;EVM0015818;EVM0019443;EVM0041576;ONT.5667;EVM0036873;ONT.6491;EVM0019422;EVM0035642;EVM0040194;EVM0006786
ONT.5668.5	Cis-regulation	EVM0029310;EVM0029148;EVM0024235;EVM0027737;EVM0028977;EVM0039320;EVM0019422;ONT.6491;EVM0035642;EVM0040194;EVM0006786;EVM0015818;ONT.5663;EVM0019443;EVM0041576;EVM0036873;ONT.5667
ONT.5668.6	Cis-regulation	ONT.5663;EVM0015818;EVM0019443;EVM0041576;EVM0036873;ONT.5667;EVM0019422;ONT.6491;EVM0035642;EVM0040194;EVM0006786;EVM0027737;EVM0039320;EVM0028977;EVM0029310;EVM0029148;EVM0024235
ONT.5668.7	Cis-regulation	EVM0029310;EVM0029148;EVM0024235;EVM0027737;EVM0028977;EVM0039320;ONT.6491;EVM0019422;EVM0035642;EVM0006786;EVM0040194;ONT.5663;EVM0015818;EVM0019443;EVM0041576;ONT.5667;EVM0036873
ONT.5668.8	Cis-regulation	EVM0024235;EVM0029148;EVM0029310;EVM0028977;EVM0039320;EVM0027737;EVM0040194;EVM0006786;EVM0035642;ONT.6491;EVM0019422;ONT.5667;EVM0036873;EVM0041576;EVM0019443;ONT.5663;EVM0015818
ONT.5668.9	Cis-regulation	EVM0039320;EVM0028977;EVM0027737;EVM0029148;EVM0024235;EVM0029310;EVM0041576;EVM0036873;ONT.5667;EVM0015818;ONT.5663;EVM0019443;EVM0006786;EVM0040194;EVM0019422;ONT.6491;EVM0035642
ONT.5668.11	Cis-regulation	EVM0041576;EVM0036873;ONT.5667;ONT.5663;EVM0015818;EVM0019443;EVM0006786;EVM0040194;EVM0019422;ONT.6491;EVM0035642;EVM0039320;EVM0028977;EVM0027737;EVM0029148;EVM0024235;EVM0029310
ONT.5668.12	Cis-regulation	EVM0029148;EVM0024235;EVM0029310;EVM0039320;EVM0028977;EVM0027737;EVM0040194;EVM0006786;ONT.6491;EVM0019422;EVM0035642;EVM0041576;ONT.5667;EVM0036873;ONT.5663;EVM0015818;EVM0019443
ONT.5668.14	Cis-regulation	EVM0040194;EVM0006786;EVM0035642;EVM0019422;ONT.6491;EVM0036873;ONT.5667;EVM0041576;EVM0019443;ONT.5663;EVM0015818;EVM0024235;EVM0029148;EVM0029310;EVM0028977;EVM0039320;EVM0027737
ONT.5672.10	Cis-regulation	EVM0029310;EVM0015479;EVM0026926;EVM0035642;EVM0029148;EVM0033010;EVM0008316;EVM0033061;EVM0022137;EVM0035376;EVM0013416;EVM0019596;EVM0016149;EVM0026901
ONT.5685.1	Cis-regulation	EVM0037106;ONT.5683;EVM0028503;EVM0016793;EVM0001997;ONT.6503;EVM0012824;EVM0013425;EVM0041310;EVM0003848;EVM0037525;EVM0021253;EVM0035124;EVM0036569;EVM0029489;EVM0005163;EVM0027701;EVM0006241;EVM0013982;ONT.5684;EVM0018368
ONT.5708.1	Cis-regulation	EVM0004219;EVM0012900;EVM0021496;EVM0016678;EVM0031292;EVM0032562;EVM0008499;EVM0033278;EVM0002878;EVM0011132;EVM0037575;EVM0008612;EVM0031485;EVM0030639;EVM0023238;EVM0027050;EVM0023422;EVM0034895;EVM0018272;EVM0042461;EVM0028082
ONT.5708.1	Trans-regulation	ONT.6535
ONT.5708.2	Cis-regulation	EVM0011132;EVM0008612;EVM0037575;EVM0021496;EVM0008499;EVM0033278;EVM0002878;EVM0016678;EVM0031292;EVM0032562;EVM0012900;EVM0004219;EVM0018272;EVM0042461;EVM0034895;EVM0028082;EVM0023422;EVM0027050;EVM0031485;EVM0023238;EVM0030639
ONT.5708.2	Trans-regulation	ONT.6535
ONT.5708.3	Cis-regulation	EVM0031485;EVM0030639;EVM0023238;EVM0027050;EVM0023422;EVM0034895;EVM0042461;EVM0018272;EVM0028082;EVM0004219;EVM0012900;EVM0021496;EVM0016678;EVM0032562;EVM0031292;EVM0033278;EVM0002878;EVM0008499;EVM0011132;EVM0037575;EVM0008612
ONT.5708.3	Trans-regulation	ONT.6535
ONT.5708.4	Cis-regulation	EVM0012900;EVM0004219;EVM0011132;EVM0008612;EVM0037575;EVM0021496;EVM0033278;EVM0002878;EVM0008499;EVM0031292;EVM0016678;EVM0032562;EVM0027050;EVM0031485;EVM0023238;EVM0030639;EVM0018272;EVM0042461;EVM0034895;EVM0028082;EVM0023422
ONT.5708.4	Trans-regulation	ONT.6535
ONT.5708.5	Cis-regulation	EVM0031485;EVM0023238;EVM0030639;EVM0027050;EVM0023422;EVM0018272;EVM0042461;EVM0034895;EVM0028082;EVM0004219;EVM0012900;EVM0021496;EVM0033278;EVM0008499;EVM0002878;EVM0016678;EVM0031292;EVM0032562;EVM0011132;EVM0008612;EVM0037575
ONT.5708.5	Trans-regulation	ONT.6535
ONT.5708.6	Cis-regulation	EVM0032562;EVM0016678;EVM0031292;EVM0008499;EVM0033278;EVM0002878;EVM0021496;EVM0037575;EVM0008612;EVM0011132;EVM0004219;EVM0012900;EVM0023422;EVM0028082;EVM0034895;EVM0018272;EVM0042461;EVM0030639;EVM0023238;EVM0031485;EVM0027050
ONT.5708.6	Trans-regulation	ONT.6535
ONT.5708.7	Cis-regulation	EVM0027050;EVM0031485;EVM0030639;EVM0023238;EVM0034895;EVM0018272;EVM0042461;EVM0028082;EVM0023422;EVM0012900;EVM0004219;EVM0011132;EVM0037575;EVM0008612;EVM0021496;EVM0016678;EVM0032562;EVM0031292;EVM0033278;EVM0002878;EVM0008499
ONT.5708.7	Trans-regulation	ONT.6535
ONT.5743.7	Cis-regulation	EVM0040168;EVM0023479;EVM0018388;EVM0027411;EVM0034538;EVM0030507;EVM0001693;EVM0021632;EVM0009413;ONT.5741;ONT.6562;EVM0021627;EVM0004353;EVM0039248;EVM0022631;EVM0041758;EVM0023676;EVM0027521;EVM0005185;EVM0005147;EVM0014733;EVM0006007;EVM0007518;EVM0029182;EVM0033168;ONT.6571;EVM0042396;EVM0008516;EVM0032257;ONT.5745
ONT.5761.1	Cis-regulation	EVM0026602;EVM0013504;EVM0039110;EVM0017855;EVM0023974;EVM0038161;EVM0014756;EVM0035355;EVM0000499;EVM0029194;EVM0036859;EVM0005506;EVM0038195;EVM0037796;EVM0007421;EVM0007024;ONT.5766;ONT.5763;ONT.5768;EVM0033703;EVM0025325;EVM0022629;ONT.5759;ONT.6595;ONT.5760;EVM0039734;EVM0018796;EVM0019037;EVM0040613;EVM0033677;EVM0005872;ONT.5762;EVM0019104;EVM0037176;EVM0001953
ONT.5761.1	Trans-regulation	ONT.18524
ONT.5775.1	Cis-regulation	EVM0034756;EVM0004533;EVM0019898;EVM0027227;ONT.6606;EVM0026076;EVM0003574;EVM0032118;EVM0038957;EVM0018866;EVM0036396;EVM0016804;ONT.6607;EVM0034034;EVM0007078;EVM0000833;EVM0002161;EVM0031834
ONT.5775.2	Cis-regulation	ONT.6606;EVM0026076;EVM0032118;EVM0038957;EVM0003574;EVM0034756;EVM0027227;EVM0019898;EVM0000833;EVM0007078;EVM0034034;EVM0002161;EVM0031834;EVM0018866;EVM0036396;EVM0016804;ONT.6607
ONT.5775.2	Trans-regulation	ONT.11177
ONT.5775.4	Cis-regulation	ONT.6607;EVM0016804;EVM0036396;EVM0018866;EVM0031834;EVM0007078;EVM0000833;EVM0034034;EVM0002161;EVM0019898;EVM0027227;EVM0034756;EVM0026076;EVM0003574;EVM0032118;EVM0038957;ONT.6606
ONT.5776.1	Cis-regulation	EVM0031834;EVM0007078;EVM0034034;EVM0012464;EVM0000833;ONT.6615;EVM0016804;ONT.6614;EVM0003574;EVM0032118;ONT.6606;EVM0023490;ONT.6613;EVM0019898;EVM0027227;EVM0034756
ONT.5776.2	Cis-regulation	EVM0032118;EVM0003574;EVM0023490;ONT.6606;ONT.6613;EVM0027227;EVM0019898;EVM0034756;EVM0031834;EVM0034034;EVM0007078;EVM0012464;EVM0000833;ONT.6615;EVM0016804;ONT.6614
ONT.5776.3	Cis-regulation	ONT.6614;EVM0016804;ONT.6615;EVM0034034;EVM0007078;EVM0012464;EVM0000833;EVM0031834;EVM0034756;EVM0019898;EVM0027227;ONT.6613;ONT.6606;EVM0023490;EVM0003574;EVM0032118
ONT.5776.4	Cis-regulation	ONT.6606;EVM0023490;EVM0003574;EVM0032118;EVM0034756;EVM0019898;EVM0027227;ONT.6613;EVM0034034;EVM0007078;EVM0012464;EVM0000833;EVM0031834;EVM0016804;ONT.6614;ONT.6615
ONT.5776.5	Cis-regulation	EVM0034756;EVM0019898;EVM0027227;EVM0004533;ONT.6606;EVM0003574;EVM0038957;EVM0032118;EVM0026076;EVM0017700;EVM0018866;ONT.6607;EVM0016804;EVM0002161;EVM0034034;EVM0000833;EVM0007078;EVM0031834
ONT.5776.7	Cis-regulation	EVM0000833;EVM0007078;EVM0012464;EVM0034034;EVM0031834;ONT.6615;ONT.6614;EVM0016804;ONT.6606;EVM0023490;EVM0003574;EVM0032118;EVM0034756;ONT.6613;EVM0019898;EVM0027227
ONT.5776.8	Cis-regulation	EVM0034756;EVM0004533;EVM0027227;EVM0019898;ONT.6606;EVM0026076;EVM0038957;EVM0032118;EVM0003574;EVM0018866;EVM0017700;ONT.6607;EVM0016804;EVM0007078;EVM0034034;EVM0000833;EVM0002161;EVM0031834
ONT.5776.9	Cis-regulation	EVM0032118;EVM0003574;EVM0023490;ONT.6606;ONT.6613;EVM0027227;EVM0019898;EVM0034756;EVM0031834;EVM0007078;EVM0034034;EVM0012464;EVM0000833;ONT.6615;EVM0016804;ONT.6614
ONT.5776.10	Cis-regulation	EVM0027227;EVM0019898;ONT.6613;EVM0034756;EVM0032118;EVM0003574;EVM0023490;ONT.6606;EVM0016804;ONT.6614;ONT.6615;EVM0031834;EVM0007078;EVM0012464;EVM0034034;EVM0000833
ONT.5777.1	Cis-regulation	EVM0031834;EVM0034034;EVM0007078;EVM0000833;EVM0002161;EVM0024503;ONT.6607;EVM0016804;EVM0017700;EVM0018866;EVM0011578;EVM0026076;EVM0003574;EVM0032118;EVM0038957;ONT.6606;EVM0004533;EVM0019898;EVM0027227;EVM0034756
ONT.5780.5	Cis-regulation	EVM0008887;EVM0012464;EVM0007843;EVM0033639;EVM0007359;ONT.6615;ONT.6614;EVM0013764;ONT.6618;EVM0030136;EVM0031694;ONT.5785;EVM0039389;EVM0023490;EVM0030514;EVM0016226;EVM0021857
ONT.5780.10	Cis-regulation	EVM0030136;ONT.5785;EVM0031694;EVM0039389;EVM0023490;EVM0030514;EVM0021857;EVM0016226;EVM0008887;EVM0012464;EVM0033639;EVM0007843;ONT.6615;EVM0007359;EVM0013764;ONT.6614;ONT.6618
ONT.5788.1	Cis-regulation	EVM0015825;EVM0028048;EVM0021857;EVM0018745;EVM0017144;EVM0012265;EVM0030267;EVM0013656;EVM0007843;EVM0030136;EVM0042156;EVM0039824;EVM0026452;ONT.5785
ONT.5788.2	Cis-regulation	EVM0013656;EVM0030267;EVM0007843;EVM0012265;ONT.5785;EVM0030136;EVM0039824;EVM0042156;EVM0026452;EVM0021857;EVM0028048;EVM0015825;EVM0018745;EVM0017144
ONT.5788.3	Cis-regulation	EVM0018745;EVM0017144;EVM0021857;EVM0028048;EVM0015825;ONT.5785;EVM0026452;EVM0042156;EVM0039824;EVM0030136;EVM0007843;EVM0013656;EVM0030267;EVM0012265
ONT.5788.4	Cis-regulation	EVM0017144;EVM0018745;EVM0028048;EVM0015825;EVM0021857;EVM0030136;EVM0039824;EVM0042156;EVM0026452;ONT.5785;EVM0012265;EVM0013656;EVM0030267;EVM0007843
ONT.5788.5	Cis-regulation	EVM0018745;EVM0017144;EVM0021857;EVM0015825;EVM0028048;ONT.5785;EVM0042156;EVM0026452;EVM0039824;EVM0030136;EVM0007843;EVM0030267;EVM0013656;EVM0012265
ONT.5788.6	Cis-regulation	EVM0017144;EVM0018745;EVM0015825;EVM0028048;EVM0021857;EVM0042156;EVM0039824;EVM0026452;EVM0030136;ONT.5785;EVM0012265;EVM0007843;EVM0013656;EVM0030267
ONT.5788.7	Cis-regulation	EVM0007843;EVM0030267;EVM0013656;EVM0012265;ONT.5785;EVM0042156;EVM0039824;EVM0026452;EVM0030136;EVM0021857;EVM0028048;EVM0015825;EVM0018745;EVM0017144
ONT.5788.8	Cis-regulation	EVM0028048;EVM0015825;EVM0021857;EVM0018745;EVM0017144;EVM0012265;EVM0013656;EVM0030267;EVM0007843;EVM0030136;EVM0026452;EVM0042156;EVM0039824;ONT.5785
ONT.5794.8	Cis-regulation	EVM0031975;ONT.5803;EVM0039236;EVM0038209;EVM0032925;EVM0018004;EVM0003648;EVM0014573;EVM0017779;ONT.5791;EVM0030027;EVM0023584;EVM0009263;EVM0031862;EVM0005111;EVM0010320;EVM0019688;EVM0006970;EVM0007436;EVM0001578;EVM0026952;EVM0008859;EVM0010025;EVM0019246;EVM0004248;EVM0030916;EVM0000158;EVM0023133;EVM0014994;EVM0040263;EVM0009721;ONT.5801
ONT.5799.1	Cis-regulation	EVM0010025;ONT.6640;EVM0002157;EVM0003648;EVM0004248;EVM0017779;EVM0014573;EVM0000158;EVM0023133;EVM0018004;EVM0008859;EVM0009721;EVM0023584;ONT.5801;EVM0031862;EVM0009263;EVM0013408;EVM0040263;EVM0014994;EVM0030027;EVM0007436;EVM0031975;EVM0019688;EVM0006970;EVM0026662;EVM0017463;EVM0037633;EVM0038209;ONT.5803;EVM0039236;EVM0026952
ONT.5802.1	Cis-regulation	EVM0039236;ONT.5803;EVM0037633;EVM0038209;EVM0017463;EVM0026662;EVM0031975;EVM0030027;EVM0009263;EVM0031862;EVM0023584;EVM0017779;EVM0002157;EVM0003648;EVM0026952;EVM0033920;ONT.5807;EVM0006970;EVM0019688;EVM0010081;EVM0007436;EVM0040263;EVM0014994;EVM0013408;ONT.5801;EVM0009721;EVM0008859;EVM0041586;EVM0025008;EVM0023133;EVM0004248;ONT.6640;EVM0010025
ONT.5806.1	Cis-regulation	EVM0017779;EVM0010025;EVM0003648;EVM0002157;ONT.6640;EVM0041586;EVM0025008;EVM0008859;ONT.5801;EVM0009263;EVM0014994;ONT.6645;EVM0030027;EVM0025500;EVM0036543;EVM0035319;EVM0010081;EVM0019688;ONT.5809;EVM0014580;EVM0017463;EVM0037633;EVM0038209;ONT.5807;EVM0033920;ONT.5803;EVM0039236
ONT.5806.1	Trans-regulation	EVM0013408
ONT.5806.2	Cis-regulation	EVM0035319;EVM0010081;EVM0025500;EVM0036543;EVM0017463;EVM0019688;EVM0014580;ONT.5809;ONT.5807;EVM0037633;EVM0038209;EVM0039236;EVM0033920;ONT.5803;EVM0017779;ONT.6640;EVM0010025;EVM0003648;EVM0002157;EVM0008859;EVM0041586;EVM0025008;EVM0009263;ONT.5801;EVM0030027;EVM0014994;ONT.6645
ONT.5806.2	Trans-regulation	EVM0013408
ONT.5812.2	Cis-regulation	EVM0033708;EVM0020090;EVM0002972;EVM0003384;EVM0002680;EVM0023864;ONT.5816;EVM0039881;EVM0032520;EVM0018674;EVM0036286;EVM0029872;EVM0033882;EVM0020185;EVM0014580;EVM0000225;EVM0036543
ONT.5821.1	Cis-regulation	EVM0016660;EVM0026439;EVM0036278;EVM0009140;EVM0032527;EVM0035909;EVM0008671;EVM0041670;EVM0029277;ONT.5822;EVM0006994;EVM0006264;EVM0026365;EVM0039076;ONT.5819;EVM0016754;EVM0006593
ONT.5824.1	Cis-regulation	EVM0037399;EVM0027169;EVM0016660;EVM0026439;EVM0039610;EVM0009140;EVM0027159;EVM0018280;EVM0039076;EVM0041670;EVM0029277;ONT.5822;EVM0006994;EVM0006593;ONT.6659;EVM0034475;EVM0016754
ONT.5867.8	Cis-regulation	ONT.6698;EVM0017055;EVM0027000;EVM0031831;EVM0033916;EVM0000014;EVM0013098;ONT.5864;EVM0025091;EVM0008512;EVM0037092;EVM0039313;EVM0034614;EVM0020159;EVM0035410;EVM0040203;EVM0039108;ONT.6700;EVM0010780;EVM0022836;EVM0031544;EVM0017059;EVM0005350;EVM0001495;EVM0014942;EVM0003128;EVM0005095;EVM0039916;ONT.5865
ONT.5867.9	Cis-regulation	ONT.6700;EVM0010780;EVM0022836;EVM0035410;EVM0040203;EVM0039108;EVM0014942;EVM0003128;EVM0005095;EVM0039916;ONT.5865;EVM0031544;EVM0017059;EVM0005350;EVM0033916;ONT.6698;EVM0017055;EVM0027000;EVM0031831;EVM0025091;EVM0008512;EVM0037092;EVM0020159;EVM0034614;EVM0039313;EVM0000014;EVM0013098;ONT.5864
ONT.5867.10	Cis-regulation	EVM0017059;EVM0005350;EVM0031544;ONT.5865;EVM0014942;EVM0005095;EVM0003128;EVM0039916;EVM0040203;EVM0039108;EVM0035410;EVM0022836;ONT.6700;EVM0010780;ONT.5864;EVM0000014;EVM0013098;EVM0020159;EVM0034614;EVM0039313;EVM0025091;EVM0037092;EVM0008512;EVM0027000;EVM0031831;EVM0017055;ONT.6698;EVM0033916
ONT.5867.17	Cis-regulation	EVM0010780;ONT.6700;EVM0022836;EVM0035410;EVM0039108;EVM0040203;EVM0005095;EVM0003128;EVM0039916;EVM0014942;ONT.5865;EVM0031544;EVM0005350;EVM0017059;EVM0033916;ONT.6698;EVM0017055;EVM0031831;EVM0027000;EVM0008512;EVM0037092;EVM0025091;EVM0020159;EVM0034614;EVM0013098;EVM0000014;ONT.5864
ONT.5868.5	Cis-regulation	EVM0017055;EVM0031831;EVM0033916;EVM0013098;EVM0000014;ONT.5864;EVM0008512;EVM0037092;EVM0025091;EVM0020159;EVM0034614;EVM0035410;EVM0039108;EVM0040203;EVM0010780;EVM0025019;ONT.6700;EVM0022836;EVM0031544;EVM0001495;EVM0005350;EVM0017059;EVM0039916;EVM0003128;EVM0005095;EVM0014942;ONT.5865
ONT.5868.5	Trans-regulation	ONT.6698
ONT.5869.1	Cis-regulation	EVM0025019;ONT.6700;EVM0010780;EVM0022836;ONT.6705;EVM0035410;EVM0040203;EVM0015163;EVM0014942;EVM0039916;EVM0003128;ONT.5865;EVM0031544;EVM0005350;EVM0001495;EVM0029092;ONT.6698;EVM0027000;EVM0031831;EVM0008512;EVM0037092;EVM0034614;EVM0020159;EVM0041159;EVM0000014;EVM0013098;ONT.5864;EVM0026698
ONT.5869.1	Trans-regulation	EVM0005095;EVM0022836;EVM0007452
ONT.5869.2	Cis-regulation	EVM0001495;EVM0005350;EVM0031544;ONT.5865;EVM0003128;EVM0039916;EVM0014942;EVM0015163;EVM0040203;EVM0035410;ONT.6705;EVM0022836;EVM0010780;EVM0025019;ONT.6700;EVM0026698;ONT.5864;EVM0013098;EVM0000014;EVM0041159;EVM0034614;EVM0020159;EVM0037092;EVM0008512;EVM0031831;EVM0027000;ONT.6698;EVM0029092
ONT.5869.2	Trans-regulation	EVM0005095;EVM0022836;EVM0007452
ONT.5869.3	Cis-regulation	EVM0040203;EVM0015163;ONT.6705;EVM0035410;EVM0022836;EVM0025019;ONT.6700;EVM0010780;EVM0005350;EVM0001495;EVM0031544;ONT.5865;EVM0014942;EVM0039916;EVM0003128;EVM0027000;EVM0031831;ONT.6698;EVM0029092;ONT.5864;EVM0026698;EVM0000014;EVM0013098;EVM0034614;EVM0020159;EVM0041159;EVM0008512;EVM0037092
ONT.5869.3	Trans-regulation	EVM0005095;EVM0022836;EVM0007452
ONT.5869.4	Cis-regulation	EVM0037092;EVM0008512;EVM0034614;EVM0020159;EVM0041159;EVM0000014;EVM0013098;ONT.5864;EVM0026698;EVM0029092;ONT.6698;EVM0027000;EVM0031831;EVM0014942;EVM0003128;EVM0039916;ONT.5865;EVM0031544;EVM0001495;EVM0005350;EVM0025019;ONT.6700;EVM0010780;EVM0022836;ONT.6705;EVM0035410;EVM0040203;EVM0015163
ONT.5869.4	Trans-regulation	EVM0005095;EVM0022836;EVM0007452
ONT.5869.5	Cis-regulation	EVM0020159;EVM0034614;EVM0041159;EVM0037092;EVM0008512;ONT.5864;EVM0026698;EVM0000014;EVM0013098;EVM0029092;EVM0027000;EVM0031831;ONT.6698;ONT.5865;EVM0014942;EVM0003128;EVM0039916;EVM0001495;EVM0005350;EVM0031544;EVM0022836;EVM0025019;ONT.6700;EVM0010780;EVM0040203;EVM0015163;ONT.6705;EVM0035410
ONT.5869.5	Trans-regulation	EVM0005095;EVM0022836;EVM0007452
ONT.5875.1	Cis-regulation	EVM0000884;EVM0041159;EVM0013213;EVM0034614;EVM0037092;EVM0008512;EVM0015274;EVM0026698;EVM0000014;EVM0030218;EVM0029092;EVM0000228;EVM0016745;EVM0022576;EVM0006382;EVM0011639;EVM0014942;EVM0005350;EVM0028290;EVM0012993;ONT.6709;EVM0004802;EVM0015163;EVM0037104;EVM0041307;ONT.6705;ONT.6708
ONT.5887.1	Cis-regulation	EVM0034221;EVM0021748;EVM0030155;EVM0035268;EVM0001666;EVM0010496;EVM0016745;EVM0033752;EVM0014371;EVM0008441;EVM0015680;ONT.6712;ONT.5885;EVM0035707;EVM0034463;EVM0010771;EVM0039601;ONT.6713;EVM0033058;EVM0033098;EVM0000108;EVM0022812;EVM0022576;EVM0034604;EVM0026982;EVM0006382;EVM0024220;EVM0032281;EVM0021343;EVM0016454;EVM0020046;EVM0015389;EVM0037971;EVM0018419
ONT.5887.2	Cis-regulation	EVM0033752;EVM0016745;EVM0010496;EVM0001666;EVM0035268;EVM0030155;EVM0021748;EVM0034221;ONT.5885;ONT.6712;EVM0015680;EVM0014371;EVM0008441;EVM0034604;EVM0022576;EVM0022812;EVM0000108;EVM0033098;EVM0039601;EVM0033058;ONT.6713;EVM0010771;EVM0035707;EVM0034463;EVM0018419;EVM0037971;EVM0015389;EVM0020046;EVM0016454;EVM0032281;EVM0024220;EVM0021343;EVM0006382;EVM0026982
ONT.5887.3	Cis-regulation	EVM0018419;EVM0037971;EVM0015389;EVM0020046;EVM0016454;EVM0021343;EVM0032281;EVM0024220;EVM0026982;EVM0006382;EVM0034604;EVM0022576;EVM0022812;EVM0000108;EVM0033098;EVM0033058;EVM0039601;ONT.6713;EVM0010771;EVM0035707;EVM0034463;ONT.5885;ONT.6712;EVM0015680;EVM0014371;EVM0008441;EVM0033752;EVM0010496;EVM0016745;EVM0001666;EVM0035268;EVM0030155;EVM0034221;EVM0021748
ONT.5893.1	Cis-regulation	EVM0015389;EVM0026859;EVM0033301;EVM0018419;EVM0024421;EVM0024928;EVM0027443;ONT.6728;EVM0026982;EVM0015680;EVM0008441;ONT.6724;EVM0001666;EVM0035268;EVM0034604;EVM0033752;EVM0010496;EVM0038781;EVM0010506;EVM0022812;EVM0034463;EVM0038349;EVM0008429;EVM0021748;EVM0034221;EVM0023395;EVM0033058;EVM0039601;EVM0030155;EVM0010771;EVM0024190
ONT.5893.2	Cis-regulation	EVM0035268;EVM0001666;EVM0010506;EVM0022812;EVM0038781;EVM0010496;EVM0034604;EVM0033752;EVM0021748;EVM0034221;EVM0008429;EVM0034463;EVM0038349;EVM0024190;EVM0030155;EVM0010771;EVM0039601;EVM0023395;EVM0033058;EVM0026859;EVM0015389;EVM0024928;ONT.6728;EVM0027443;EVM0024421;EVM0018419;EVM0033301;EVM0008441;EVM0015680;EVM0026982;ONT.6724
ONT.5915.1	Cis-regulation	EVM0009416;EVM0021010;EVM0023163;EVM0030904;ONT.6751;EVM0040190;EVM0008674;EVM0026578;EVM0034958;EVM0015607;EVM0042016;EVM0008196;EVM0041901;EVM0031953;EVM0030920;EVM0008539;EVM0038545;EVM0007801;EVM0023451;EVM0023362;EVM0019535;EVM0011042;EVM0021508;EVM0026690;EVM0037790;EVM0027124;EVM0000664;EVM0024489;EVM0032660;EVM0034178;EVM0038549;EVM0021856;EVM0018826;EVM0027501;EVM0014122;EVM0014386;EVM00…
ONT.5915.1	Trans-regulation	ONT.5367;ONT.4889;ONT.29227
ONT.5922.3	Cis-regulation	EVM0008196;EVM0027489;EVM0017325;EVM0031953;ONT.6779;EVM0008257;EVM0023362;EVM0040785;ONT.5924;EVM0030904;EVM0010419;EVM0040190;ONT.5926;EVM0008674;ONT.5928;EVM0004202;EVM0037134;ONT.5925;EVM0034958;EVM0031519;EVM0015607;EVM0013417;ONT.6773;EVM0042016;EVM0034178;EVM0041941;EVM0005001;EVM0003259;EVM0018724;EVM0023077;EVM0041602;EVM0005371;EVM0039652;EVM0010684;EVM0002027;ONT.5927;EVM0005890;EVM004…
ONT.5922.4	Cis-regulation	ONT.5924;EVM0023362;EVM0008257;EVM0040785;EVM0017325;EVM0031953;ONT.6779;EVM0008196;EVM0027489;EVM0015607;EVM0013417;EVM0042016;ONT.6773;EVM0031519;EVM0034958;ONT.5925;EVM0004202;ONT.5928;EVM0037134;EVM0008674;EVM0040190;ONT.5926;EVM0030904;EVM0010419;EVM0041602;EVM0023077;EVM0018724;EVM0041941;EVM0034178;EVM0005001;EVM0003259;EVM0024228;EVM0042337;EVM0005890;ONT.5927;EVM0005371;EVM0002027;EVM003…
ONT.5922.5	Cis-regulation	EVM0005001;EVM0003259;EVM0034178;EVM0041941;EVM0018724;EVM0023077;EVM0041602;EVM0010684;EVM0039652;EVM0002027;EVM0005371;ONT.5927;EVM0005890;EVM0042337;EVM0024228;EVM0027489;EVM0008196;EVM0031953;ONT.6779;EVM0017325;EVM0040785;EVM0008257;EVM0023362;ONT.5924;EVM0010419;EVM0030904;ONT.5926;EVM0040190;EVM0008674;EVM0037134;ONT.5928;EVM0004202;EVM0031519;EVM0034958;ONT.5925;EVM0013417;EVM0015607;ONT.…
ONT.5922.19	Cis-regulation	ONT.5924;EVM0040785;ONT.6774;EVM0023362;EVM0008257;ONT.6779;EVM0031953;EVM0017325;EVM0027489;EVM0008196;EVM0013417;EVM0015607;EVM0042016;ONT.6773;EVM0034958;ONT.5925;EVM0031519;EVM0037134;EVM0004202;ONT.5928;EVM0008674;ONT.5926;EVM0040190;EVM0030904;ONT.5923;EVM0018724;EVM0041602;EVM0023077;EVM0003259;EVM0005001;EVM0041941;EVM0034178;EVM0024228;EVM0042337;ONT.5927;EVM0005890;EVM0002027;EVM0010684…
ONT.5922.19	Trans-regulation	EVM0034485;ONT.32490;EVM0016055;EVM0010488;EVM0040343;EVM0011832;EVM0020676;EVM0002633;EVM0038677;EVM0017471;ONT.29611;ONT.1409;EVM0001477;EVM0040529;EVM0037503;EVM0040163;EVM0032705;EVM0018383
ONT.5922.24	Cis-regulation	EVM0005371;EVM0039652;EVM0010684;EVM0002027;ONT.5927;EVM0005890;EVM0042337;EVM0024228;EVM0034178;EVM0041941;EVM0003259;EVM0005001;EVM0018724;EVM0041602;EVM0023077;ONT.5923;EVM0030904;EVM0010419;ONT.5926;EVM0040190;EVM0008674;ONT.5928;EVM0004202;EVM0037134;EVM0034958;EVM0031519;ONT.5925;ONT.6773;EVM0015607;EVM0013417;EVM0042016;EVM0008196;EVM0027489;EVM0017325;ONT.6779;EVM0031953;EVM0008257;EVM002…
ONT.5922.25	Cis-regulation	EVM0042016;EVM0015607;EVM0013417;ONT.6773;EVM0031519;EVM0034958;ONT.5925;EVM0037134;EVM0004202;ONT.5928;EVM0008674;EVM0040190;ONT.5926;EVM0010419;EVM0030904;ONT.5924;EVM0040785;ONT.6774;EVM0023362;EVM0008257;EVM0031953;ONT.6779;EVM0017325;EVM0027489;EVM0008196;EVM0024228;EVM0042337;EVM0005890;ONT.5927;EVM0002027;EVM0039652;EVM0010684;EVM0005371;ONT.5923;EVM0018724;EVM0023077;EVM0041602;EVM0003259…
ONT.5922.26	Cis-regulation	EVM0017325;ONT.6779;EVM0031953;EVM0008196;EVM0027489;ONT.5924;EVM0023362;EVM0008257;ONT.6774;EVM0040785;EVM0008674;EVM0040190;ONT.5926;EVM0030904;EVM0010419;EVM0015607;ONT.6773;EVM0013417;EVM0042016;EVM0031519;EVM0034958;ONT.5925;EVM0004202;ONT.5928;EVM0037134;EVM0041941;EVM0034178;EVM0005001;EVM0003259;EVM0041602;EVM0023077;EVM0018724;ONT.5923;EVM0042337;ONT.5927;EVM0005890;EVM0005371;EVM0002027…
ONT.5922.27	Cis-regulation	ONT.5924;EVM0008257;EVM0023362;EVM0040785;ONT.6774;EVM0017325;EVM0031953;ONT.6779;EVM0008196;EVM0027489;EVM0034958;EVM0031519;ONT.5925;EVM0013417;EVM0015607;ONT.6773;EVM0042016;ONT.5928;EVM0004202;EVM0037134;ONT.5926;EVM0040190;EVM0008674;EVM0030904;EVM0010419;EVM0023077;EVM0041602;EVM0018724;ONT.5923;EVM0034178;EVM0041941;EVM0003259;EVM0005001;EVM0024228;EVM0005890;ONT.5927;EVM0042337;EVM0005371…
ONT.5922.27	Trans-regulation	EVM0012729;ONT.16478
ONT.5922.28	Cis-regulation	EVM0008196;EVM0027489;EVM0017325;ONT.6779;EVM0031953;EVM0008257;EVM0023362;EVM0040785;ONT.6774;ONT.5924;EVM0030904;EVM0010419;ONT.5926;EVM0040190;EVM0008674;ONT.5928;EVM0004202;EVM0037134;EVM0031519;EVM0034958;ONT.5925;ONT.6773;EVM0015607;EVM0013417;EVM0042016;EVM0034178;EVM0041941;EVM0003259;EVM0005001;EVM0018724;EVM0041602;EVM0023077;ONT.5923;EVM0005371;EVM0010684;EVM0039652;EVM0002027;ONT.5927…
ONT.5922.28	Trans-regulation	EVM0012729;ONT.16478
ONT.5922.29	Cis-regulation	EVM0018724;EVM0041602;EVM0023077;ONT.5923;EVM0041941;EVM0034178;EVM0003259;EVM0005001;EVM0024228;EVM0042337;EVM0005890;ONT.5927;EVM0005371;EVM0002027;EVM0039652;EVM0010684;ONT.5924;EVM0023362;EVM0008257;ONT.6774;EVM0040785;EVM0017325;ONT.6779;EVM0031953;EVM0008196;EVM0027489;EVM0015607;EVM0013417;ONT.6773;EVM0042016;EVM0031519;EVM0034958;ONT.5925;EVM0004202;ONT.5928;EVM0037134;EVM0008674;ONT.5926…
ONT.5922.29	Trans-regulation	EVM0012729;ONT.16478
ONT.5922.30	Cis-regulation	EVM0008257;EVM0023362;ONT.6774;EVM0040785;ONT.5924;EVM0008196;EVM0027489;EVM0017325;EVM0031953;ONT.6779;ONT.5928;EVM0004202;EVM0037134;EVM0031519;EVM0034958;ONT.5925;EVM0042016;EVM0015607;EVM0013417;ONT.6773;EVM0030904;EVM0010419;ONT.5926;EVM0040190;EVM0008674;EVM0018724;EVM0041602;EVM0023077;ONT.5923;EVM0034178;EVM0041941;EVM0003259;EVM0005001;EVM0024228;EVM0005371;EVM0039652;EVM0010684;EVM00020…
ONT.5922.30	Trans-regulation	EVM0012729;ONT.16478
ONT.5922.31	Cis-regulation	EVM0024228;EVM0042337;ONT.5927;EVM0005890;EVM0005371;EVM0002027;EVM0010684;EVM0039652;EVM0041602;EVM0018724;EVM0023077;ONT.5923;EVM0041941;EVM0034178;EVM0005001;EVM0003259;EVM0042016;EVM0015607;EVM0013417;ONT.6773;EVM0031519;EVM0034958;ONT.5925;EVM0004202;ONT.5928;EVM0037134;EVM0008674;EVM0040190;ONT.5926;EVM0030904;EVM0010419;ONT.5924;EVM0023362;EVM0008257;EVM0040785;ONT.6774;EVM0017325;EVM00319…
ONT.5932.1	Cis-regulation	EVM0003626;EVM0037045;EVM0019461;EVM0002968;EVM0013417;EVM0022891;EVM0024228;EVM0041683;ONT.5928;EVM0005890;ONT.5927;EVM0034945;ONT.5926;EVM0010419;EVM0006661;EVM0005371;EVM0026187;ONT.6785;EVM0008257;EVM0035839;ONT.5931;ONT.6779;EVM0005001;EVM0014613;EVM0013021;EVM0017325;EVM0016160
ONT.5932.3	Cis-regulation	ONT.5926;EVM0034945;EVM0005890;ONT.5927;EVM0006661;EVM0005371;EVM0010419;EVM0022891;EVM0002968;EVM0013417;EVM0037045;EVM0019461;EVM0003626;ONT.5928;EVM0041683;EVM0024228;EVM0017325;EVM0013021;EVM0014613;EVM0005001;ONT.6779;ONT.5931;EVM0035839;EVM0016160;ONT.6785;EVM0026187;EVM0008257
ONT.5932.4	Cis-regulation	ONT.5927;EVM0005890;EVM0034945;ONT.5926;EVM0010419;EVM0006661;EVM0005371;EVM0003626;EVM0019461;EVM0037045;EVM0002968;EVM0013417;EVM0022891;EVM0024228;EVM0041683;ONT.5928;EVM0035839;ONT.5931;ONT.6779;EVM0005001;EVM0014613;EVM0013021;EVM0017325;EVM0016160;EVM0026187;ONT.6785;EVM0008257
ONT.5932.5	Cis-regulation	EVM0008257;EVM0026187;ONT.6785;EVM0016160;EVM0005001;EVM0014613;ONT.6779;ONT.5931;EVM0035839;EVM0017325;EVM0013021;EVM0024228;ONT.5928;EVM0041683;EVM0003626;EVM0022891;EVM0002968;EVM0013417;EVM0019461;EVM0037045;EVM0010419;EVM0005371;EVM0006661;EVM0034945;ONT.5927;EVM0005890;ONT.5926
ONT.5949.11	Cis-regulation	EVM0008161;EVM0017673;ONT.5952;EVM0011258;EVM0015206;EVM0002730;EVM0000677;ONT.6811;EVM0032501;EVM0005389;EVM0001313;EVM0000860;EVM0003251;EVM0039593;EVM0007512;EVM0025780;EVM0018355;EVM0023247;EVM0017146;EVM0029925;EVM0025962;ONT.5944;EVM0004411;EVM0020440;EVM0018656
ONT.5950.1	Cis-regulation	EVM0032501;EVM0000677;ONT.6811;EVM0002730;EVM0000860;EVM0001313;EVM0003251;EVM0005389;EVM0017673;ONT.5952;EVM0008161;EVM0011258;EVM0029925;EVM0017146;EVM0025162;EVM0023247;EVM0007276;EVM0020440;EVM0018656;EVM0025962;ONT.5944;EVM0004411;EVM0025780;EVM0039593;EVM0007512;EVM0018355
ONT.5950.3	Cis-regulation	EVM0005389;EVM0001313;EVM0000860;EVM0003251;EVM0002730;EVM0000677;ONT.6811;EVM0032501;EVM0011258;EVM0008161;EVM0017673;ONT.5952;ONT.5944;EVM0004411;EVM0025962;EVM0018656;EVM0020440;EVM0007276;EVM0023247;EVM0017146;EVM0029925;EVM0025162;EVM0018355;EVM0039593;EVM0007512;EVM0025780
ONT.6010.1	Cis-regulation	EVM0039153;EVM0020373;EVM0002088;EVM0025859;ONT.6017;EVM0007571;ONT.6884;EVM0036068;EVM0026221;ONT.6883;EVM0021711;EVM0009795;ONT.6888;ONT.6890;EVM0035463;ONT.6885;EVM0016310;EVM0029435;EVM0005924;EVM0033634;EVM0016807;EVM0017163;EVM0033534;ONT.6008;EVM0037513;EVM0034031
ONT.6010.1	Trans-regulation	ONT.10810
ONT.6010.3	Cis-regulation	EVM0029435;EVM0005924;EVM0016807;EVM0017163;ONT.6008;EVM0033534;EVM0034031;EVM0037513;EVM0033634;ONT.6890;EVM0009795;ONT.6888;EVM0035463;EVM0016310;ONT.6885;EVM0036068;EVM0021711;ONT.6883;EVM0026221;EVM0020373;EVM0039153;EVM0025859;ONT.6017;ONT.6884;EVM0007571;EVM0002088
ONT.6010.3	Trans-regulation	ONT.5048
ONT.6025.2	Cis-regulation	EVM0030848;EVM0036115;EVM0025296;EVM0025612;EVM0011728;ONT.6906;EVM0003579;EVM0010672;EVM0042407;EVM0035892;EVM0001048;EVM0010028;ONT.6897;ONT.6027;EVM0006355;EVM0016143;EVM0033531;EVM0031109;EVM0021374;EVM0020245;EVM0009596;EVM0027523;ONT.6904;ONT.6020;EVM0008520;EVM0010457;EVM0026582;ONT.6905;EVM0007673;EVM0022202;EVM0032303;EVM0034310
ONT.6088.1	Cis-regulation	EVM0014275;EVM0034139;EVM0022120;EVM0001040;EVM0002617;EVM0028385;EVM0031214;EVM0011747;EVM0035409;EVM0007556;EVM0027650;EVM0037425;EVM0005986;ONT.5290;EVM0033323;EVM0018163;EVM0027631;EVM0026141;EVM0037819;EVM0011685;ONT.6086;EVM0003299;EVM0036585;EVM0023835;EVM0015916
ONT.6130.1	Cis-regulation	EVM0002612;EVM0007977;EVM0008422;EVM0010071;ONT.5319;EVM0001804;EVM0034283;EVM0039883;EVM0025406;EVM0013361;EVM0019222;EVM0025610;ONT.6128;EVM0012327;EVM0007579;EVM0040609;ONT.6132;EVM0022230;ONT.5320;EVM0035314;EVM0005240;ONT.6134;ONT.5318;EVM0010139;EVM0040127;EVM0021759;EVM0032552
ONT.6145.5	Cis-regulation	EVM0041623;EVM0007030;EVM0030468;EVM0007780;EVM0012293;ONT.6146;EVM0024094;EVM0020190;EVM0042142;EVM0014805;EVM0011766;EVM0041021;EVM0034568;ONT.5336;EVM0005070;ONT.5337;EVM0026054;EVM0011044;EVM0036345;EVM0001903
ONT.6154.1	Cis-regulation	EVM0016519;EVM0018000;EVM0007780;EVM0012293;EVM0023374;ONT.6160;EVM0035760;EVM0014805;EVM0024067;EVM0011766;ONT.6155;ONT.6165;EVM0005096;EVM0001035;EVM0009209;ONT.6164;EVM0041523;EVM0037703;EVM0022074;EVM0005070;EVM0011044;EVM0035602;EVM0036345
ONT.6154.1	Trans-regulation	EVM0028433;EVM0001663
ONT.6202.7	Cis-regulation	EVM0015705;EVM0024801;EVM0036036;EVM0023981;EVM0038672;EVM0027715;EVM0022285;EVM0027013;ONT.5364;EVM0009492;EVM0013494;EVM0039622;EVM0007529;EVM0021188;EVM0041121;EVM0011791;EVM0027472
ONT.6217.2	Cis-regulation	ONT.5389;EVM0015500;EVM0039355;EVM0035160;EVM0012732;EVM0025431;EVM0025410;EVM0003835;EVM0028467;EVM0036772;EVM0011404;EVM0011596;EVM0039615;EVM0013271;EVM0034740;EVM0019994;EVM0020820;ONT.5393
ONT.6218.1	Cis-regulation	EVM0025410;EVM0013271;EVM0010119;EVM0039615;EVM0025431;ONT.5393;EVM0003835;EVM0019994;EVM0011404;ONT.5389;EVM0039355;EVM0019924;EVM0018710;EVM0035160;EVM0011596
ONT.6218.2	Cis-regulation	EVM0003835;EVM0019994;EVM0025410;EVM0013271;EVM0039615;EVM0010119;EVM0025431;EVM0019924;EVM0039355;EVM0018710;EVM0035160;EVM0011596;EVM0011404;ONT.5389
ONT.6218.3	Cis-regulation	ONT.5389;EVM0011404;EVM0039355;EVM0019924;EVM0018710;EVM0035160;EVM0011596;EVM0039615;EVM0010119;EVM0025431;EVM0025410;EVM0013271;EVM0003835;EVM0019994
ONT.6218.4	Cis-regulation	EVM0013271;EVM0025410;EVM0025431;EVM0010119;EVM0039615;EVM0019994;EVM0003835;ONT.5389;EVM0011404;EVM0035160;EVM0011596;EVM0019924;EVM0039355;EVM0018710
ONT.6218.6	Cis-regulation	EVM0013271;EVM0025410;EVM0025431;EVM0010119;EVM0039615;EVM0019994;EVM0003835;ONT.5389;EVM0011404;EVM0011596;EVM0035160;EVM0018710;EVM0019924;EVM0039355
ONT.6218.7	Cis-regulation	EVM0011404;ONT.5389;EVM0035160;EVM0011596;EVM0039355;EVM0019924;EVM0018710;EVM0013271;EVM0025410;EVM0025431;EVM0039615;EVM0010119;EVM0019994;EVM0003835
ONT.6218.8	Cis-regulation	EVM0011404;ONT.5389;EVM0018710;EVM0019924;EVM0039355;EVM0035160;EVM0011596;EVM0039615;EVM0010119;EVM0025431;EVM0025410;EVM0013271;EVM0003835;EVM0019994
ONT.6218.11	Cis-regulation	EVM0035160;EVM0011596;EVM0019924;EVM0039355;EVM0018710;ONT.5389;EVM0011404;EVM0019994;EVM0003835;EVM0025431;EVM0010119;EVM0039615;EVM0013271;EVM0025410
ONT.6218.12	Cis-regulation	ONT.5389;EVM0011404;EVM0035160;EVM0011596;EVM0019924;EVM0039355;EVM0018710;EVM0025431;EVM0039615;EVM0010119;EVM0013271;EVM0025410;EVM0019994;EVM0003835
ONT.6218.12	Trans-regulation	ONT.5393
ONT.6218.14	Cis-regulation	EVM0025410;EVM0013271;EVM0039615;EVM0010119;EVM0025431;EVM0003835;EVM0019994;EVM0011404;ONT.5389;EVM0019924;EVM0018710;EVM0039355;EVM0011596;EVM0035160
ONT.6218.15	Cis-regulation	EVM0011404;ONT.5389;EVM0039355;EVM0019924;EVM0018710;EVM0035160;EVM0011596;EVM0010119;EVM0039615;EVM0025431;EVM0025410;EVM0013271;EVM0003835;EVM0019994
ONT.6218.16	Cis-regulation	ONT.5389;EVM0011404;EVM0011596;EVM0035160;EVM0039355;EVM0019924;EVM0018710;EVM0025431;EVM0039615;EVM0010119;EVM0013271;EVM0025410;EVM0019994;EVM0003835
ONT.6218.16	Trans-regulation	ONT.5393
ONT.6218.19	Cis-regulation	EVM0019994;EVM0003835;EVM0013271;EVM0025410;EVM0025431;EVM0010119;EVM0039615;EVM0011596;EVM0035160;EVM0019924;EVM0018710;EVM0039355;EVM0011404;ONT.5389
ONT.6228.1	Cis-regulation	EVM0010880;EVM0005649;EVM0013310;EVM0029412;ONT.5409;ONT.6226;ONT.6227;EVM0030562;EVM0011023;EVM0032770;EVM0035869;EVM0011365;ONT.6230;EVM0025582
ONT.6229.1	Cis-regulation	EVM0035406;EVM0035869;EVM0011023;EVM0012085;ONT.6230;EVM0011365;ONT.5409;EVM0013310;EVM0029412;ONT.6226;EVM0002455;EVM0020236;EVM0010880;EVM0030562;ONT.6227
ONT.6229.1	Trans-regulation	EVM0014471
ONT.6229.2	Cis-regulation	EVM0011365;EVM0012085;ONT.6230;EVM0011023;EVM0035406;EVM0035869;ONT.6227;EVM0030562;EVM0020236;EVM0010880;EVM0013310;ONT.5409;EVM0029412;EVM0002455;ONT.6226
ONT.6239.3	Cis-regulation	EVM0020918;EVM0012085;EVM0006617;EVM0008622;ONT.5422;EVM0008378;EVM0030921;EVM0027138;EVM0035406;EVM0032752;EVM0017140;EVM0001753;ONT.5421;EVM0032615;EVM0040768;EVM0027664;EVM0036237;ONT.5420;EVM0030648;EVM0032185;EVM0005614;EVM0039608;EVM0006922;EVM0009704;EVM0037781;EVM0020236;EVM0015007;EVM0026727;EVM0002455
ONT.6243.1	Cis-regulation	EVM0040768;EVM0027664;EVM0030648;EVM0039608;EVM0036237;EVM0041702;EVM0037781;EVM0022965;EVM0009704;EVM0018114;EVM0003652;EVM0006617;EVM0008622;ONT.5422;EVM0020918;EVM0025360;EVM0006736;EVM0012716;EVM0010263;ONT.5421;EVM0040339
ONT.6243.1	Trans-regulation	EVM0020450;ONT.27539;ONT.30222
ONT.6255.12	Cis-regulation	EVM0010889;EVM0028540;EVM0024897;EVM0014483;EVM0024348;EVM0035327;EVM0010730;ONT.6259;ONT.6258;EVM0028900;EVM0000947;EVM0021402;ONT.6254;EVM0023817;EVM0036484;EVM0016399;EVM0003683;EVM0022350;EVM0033352;EVM0027012
ONT.6255.12	Trans-regulation	ONT.17173;ONT.5431
ONT.6255.13	Cis-regulation	EVM0028900;ONT.6259;ONT.6258;EVM0010730;EVM0035327;EVM0024348;EVM0014483;EVM0024897;EVM0028540;EVM0010889;EVM0027012;EVM0033352;EVM0022350;EVM0003683;EVM0016399;EVM0036484;EVM0023817;ONT.6254;EVM0021402;EVM0000947
ONT.6255.13	Trans-regulation	ONT.5431;ONT.17173
ONT.6255.14	Cis-regulation	EVM0016399;EVM0003683;EVM0022350;EVM0033352;EVM0027012;EVM0000947;ONT.6254;EVM0021402;EVM0023817;EVM0036484;EVM0024348;EVM0010730;EVM0035327;ONT.6259;ONT.6258;EVM0028900;EVM0010889;EVM0028540;EVM0024897;EVM0014483
ONT.6255.14	Trans-regulation	ONT.17173;ONT.5431
ONT.6274.4	Cis-regulation	EVM0038625;EVM0006121;EVM0009670;EVM0040142;EVM0000254;ONT.6271;EVM0026450;EVM0002436;EVM0002362;EVM0040080;EVM0007034;EVM0016408;EVM0038654;EVM0032446;EVM0032211;EVM0010879;EVM0014133;EVM0013249;EVM0041170
ONT.6274.11	Cis-regulation	EVM0041170;EVM0013249;EVM0038654;EVM0016408;EVM0032446;EVM0007034;EVM0040080;EVM0002362;EVM0014133;EVM0010879;EVM0032211;EVM0009670;EVM0040142;EVM0002436;EVM0026450;EVM0000254;ONT.6271;EVM0038625
ONT.6274.11	Trans-regulation	ONT.25488;EVM0036412
ONT.6280.1	Cis-regulation	ONT.6282;EVM0015708;EVM0041170;ONT.6283;EVM0002362;EVM0023778;EVM0018465;EVM0033621;EVM0038654;EVM0016408;EVM0032446;EVM0032211;EVM0024920;EVM0009670;EVM0040142;EVM0015450;EVM0024394;EVM0000254;EVM0038820;ONT.6287;EVM0017155;EVM0024681;EVM0038625;ONT.5457
ONT.6280.14	Cis-regulation	EVM0024394;EVM0000254;EVM0040142;EVM0024920;EVM0038625;ONT.5457;EVM0017155;EVM0027751;EVM0041170;ONT.6282;EVM0032211;EVM0033621;EVM0023778;EVM0016408;EVM0038654;EVM0032446;EVM0007034;ONT.6283;EVM0002362
ONT.6280.17	Cis-regulation	EVM0032211;EVM0002362;ONT.6283;EVM0007034;EVM0016408;EVM0032446;EVM0038654;EVM0033621;EVM0023778;ONT.6282;EVM0041170;ONT.5457;EVM0038625;EVM0027751;EVM0017155;EVM0000254;EVM0024394;EVM0024920;EVM0040142
ONT.6280.18	Cis-regulation	EVM0027751;EVM0017155;EVM0038625;ONT.5457;EVM0024920;EVM0040142;EVM0024394;EVM0000254;ONT.6283;EVM0007034;EVM0002362;EVM0023778;EVM0033621;EVM0038654;EVM0016408;EVM0032446;EVM0032211;ONT.6282;EVM0041170
ONT.6280.19	Cis-regulation	ONT.6282;EVM0041170;EVM0002362;ONT.6283;EVM0007034;EVM0038654;EVM0016408;EVM0032446;EVM0023778;EVM0033621;EVM0032211;EVM0024920;EVM0040142;EVM0000254;EVM0024394;EVM0017155;EVM0027751;EVM0038625;ONT.5457
ONT.6313.1	Cis-regulation	EVM0035648;EVM0006315;EVM0005929;ONT.5482;EVM0017453;EVM0024343;EVM0014113;EVM0015054;EVM0027107;EVM0040993;ONT.6311;EVM0016223;ONT.6316;EVM0012142;ONT.5485;EVM0014691;EVM0009247;EVM0004038;EVM0006929;EVM0000095;EVM0038311
ONT.6313.1	Trans-regulation	EVM0021859
ONT.6313.2	Cis-regulation	EVM0027107;EVM0040993;ONT.6311;ONT.6316;EVM0016223;EVM0035648;EVM0006315;EVM0005929;EVM0017453;ONT.5482;EVM0015054;EVM0024343;EVM0014113;EVM0009247;EVM0004038;EVM0000095;EVM0006929;EVM0038311;EVM0012142;ONT.5485;EVM0014691
ONT.6313.2	Trans-regulation	EVM0021859
ONT.6314.1	Cis-regulation	EVM0002558;EVM0027107;ONT.6311;ONT.6316;EVM0039472;EVM0016223;EVM0005929;EVM0035648;EVM0006315;EVM0017453;ONT.5482;EVM0015054;EVM0024343;EVM0014113;EVM0004830;EVM0009247;EVM0004038;EVM0006929;EVM0000095;EVM0038311;EVM0012142;ONT.5485;EVM0014691
ONT.6319.1	Cis-regulation	EVM0004830;ONT.6320;ONT.5485;ONT.5490;ONT.5491;EVM0026986;EVM0025826;EVM0007586;EVM0039472;ONT.5489;ONT.6316;EVM0001916;EVM0002558;EVM0024607;EVM0029217;EVM0017453;EVM0028135;EVM0029601;EVM0006315
ONT.6328.1	Cis-regulation	EVM0029402;EVM0014971;EVM0025483;EVM0040477;EVM0012312;EVM0028320;EVM0004056;EVM0019516;EVM0029829;ONT.6327;EVM0002237;EVM0002695;ONT.6329;EVM0036390;ONT.5504;EVM0004283;EVM0013583
ONT.6328.1	Trans-regulation	ONT.2359
ONT.6358.1	Cis-regulation	EVM0005169;EVM0014384;EVM0008026;EVM0021377;ONT.5530;EVM0015043;EVM0013889;EVM0040973;EVM0012004;EVM0014087;EVM0006649
ONT.6360.1	Cis-regulation	EVM0014087;ONT.6362;EVM0008275;ONT.5536;EVM0025708;ONT.6364;ONT.5535;EVM0004327;EVM0014384;ONT.6363;EVM0038123;ONT.5530
ONT.6366.1	Cis-regulation	ONT.6363;EVM0038123;EVM0009381;ONT.5540;EVM0004327;ONT.5535;EVM0022249;ONT.6362;EVM0040016;EVM0008216;EVM0005786;ONT.6364;EVM0025708;EVM0008275;ONT.5536
ONT.6366.1	Trans-regulation	ONT.5538;ONT.5240
ONT.6366.2	Cis-regulation	EVM0009381;ONT.5540;ONT.6363;EVM0038123;ONT.5535;EVM0004327;EVM0005786;ONT.5536;EVM0008275;EVM0025708;ONT.6364;EVM0022249;EVM0008216;EVM0040016;ONT.6362
ONT.6366.2	Trans-regulation	ONT.5538
ONT.6366.3	Cis-regulation	ONT.5535;EVM0004327;EVM0009381;ONT.5540;EVM0038123;ONT.6363;EVM0008275;ONT.5536;EVM0025708;ONT.6364;EVM0005786;EVM0008216;EVM0040016;ONT.6362;EVM0022249
ONT.6366.3	Trans-regulation	ONT.5538
ONT.6366.4	Cis-regulation	ONT.5535;EVM0004327;EVM0038123;ONT.6363;ONT.5540;EVM0009381;EVM0025708;ONT.6364;EVM0008275;ONT.5536;EVM0005786;ONT.6362;EVM0008216;EVM0040016;EVM0022249
ONT.6366.4	Trans-regulation	ONT.5538
ONT.6366.5	Cis-regulation	ONT.6362;EVM0040016;EVM0008216;EVM0022249;ONT.6364;EVM0025708;EVM0008275;ONT.5536;EVM0005786;EVM0004327;ONT.5535;EVM0038123;ONT.6363;ONT.5540;EVM0009381
ONT.6366.5	Trans-regulation	ONT.5538;ONT.5240
ONT.6370.1	Cis-regulation	EVM0007846;EVM0026035;ONT.6369;ONT.5546;EVM0009057;EVM0026454;EVM0012826;EVM0036269;EVM0015740;EVM0023658;ONT.5548;EVM0016215;EVM0034252;EVM0028581
ONT.6370.2	Cis-regulation	EVM0026035;EVM0007846;ONT.5546;ONT.6369;EVM0012826;EVM0009057;EVM0026454;EVM0036269;EVM0023658;EVM0015740;ONT.5548;EVM0028581;EVM0034252;EVM0016215
ONT.6372.2	Cis-regulation	EVM0038295;ONT.5555;EVM0032182;EVM0039247;ONT.6373;EVM0021183;EVM0034686;EVM0012826;EVM0026454;EVM0001873;EVM0023988;EVM0016215;EVM0037394;EVM0017611;EVM0032296
ONT.6406.1	Cis-regulation	EVM0005279;EVM0029496;EVM0016355;EVM0028422
ONT.6418.1	Cis-regulation	EVM0009417;ONT.6416;ONT.5599;EVM0025886;EVM0034687;ONT.6417
ONT.6426.1	Cis-regulation	EVM0004146;EVM0017035;EVM0006877
ONT.6426.1	Trans-regulation	ONT.29680;ONT.17505;ONT.25468;EVM0029831;ONT.7776;ONT.29658
ONT.6426.2	Cis-regulation	EVM0004146;EVM0006877;EVM0017035
ONT.6428.1	Cis-regulation	EVM0009458;EVM0021693;EVM0000954;EVM0040783;EVM0032885;EVM0030751;EVM0014145
ONT.6428.2	Cis-regulation	EVM0030751;EVM0032885;EVM0014145;EVM0009458;EVM0000954;EVM0040783;EVM0021693
ONT.6440.1	Cis-regulation	EVM0001966;EVM0035613;EVM0011154;EVM0011219;EVM0026587;ONT.6446;EVM0031501;EVM0004545;EVM0026667;EVM0035845;EVM0026893;EVM0025744;EVM0017482;EVM0038324;EVM0017079;EVM0005590;EVM0027844
ONT.6454.1	Cis-regulation	EVM0009975;EVM0041260;EVM0029382;EVM0031960;EVM0011962;EVM0012557;ONT.5627;EVM0035123;EVM0038547;EVM0040958;EVM0018501;EVM0008569
ONT.6454.2	Cis-regulation	EVM0011962;EVM0029382;EVM0041260;EVM0031960;EVM0009975;EVM0038547;EVM0008569;EVM0040958;EVM0018501;ONT.5627;EVM0035123;EVM0012557
ONT.6454.3	Cis-regulation	EVM0009975;EVM0029382;EVM0041260;EVM0031960;EVM0011962;EVM0012557;EVM0035123;ONT.5627;EVM0038547;EVM0018501;EVM0040958;EVM0008569
ONT.6454.4	Cis-regulation	EVM0029382;EVM0031960;EVM0041260;EVM0009975;EVM0011962;EVM0012557;EVM0038547;EVM0040958;EVM0008569;EVM0018501;EVM0035123;ONT.5627
ONT.6454.5	Cis-regulation	EVM0012557;ONT.5627;EVM0035123;EVM0008569;EVM0040958;EVM0018501;EVM0038547;EVM0009975;EVM0031960;EVM0029382;EVM0041260;EVM0011962
ONT.6454.6	Cis-regulation	EVM0038547;EVM0040958;EVM0008569;EVM0018501;ONT.5627;EVM0035123;EVM0012557;EVM0011962;EVM0031960;EVM0029382;EVM0041260;EVM0009975
ONT.6454.7	Cis-regulation	EVM0040958;EVM0018501;EVM0008569;EVM0038547;ONT.5627;EVM0035123;EVM0012557;EVM0011962;EVM0029382;EVM0031960;EVM0041260;EVM0009975
ONT.6454.8	Cis-regulation	EVM0009975;EVM0041260;EVM0029382;EVM0031960;EVM0011962;EVM0012557;EVM0035123;ONT.5627;EVM0038547;EVM0018501;EVM0040958;EVM0008569
ONT.6454.9	Cis-regulation	EVM0012557;EVM0035123;ONT.5627;EVM0040958;EVM0008569;EVM0018501;EVM0038547;EVM0009975;EVM0031960;EVM0029382;EVM0041260;EVM0011962
ONT.6454.10	Cis-regulation	EVM0011962;EVM0029382;EVM0041260;EVM0031960;EVM0009975;EVM0038547;EVM0018501;EVM0040958;EVM0008569;EVM0035123;ONT.5627;EVM0012557
ONT.6454.11	Cis-regulation	EVM0029382;EVM0031960;EVM0041260;EVM0009975;EVM0011962;EVM0012557;EVM0038547;EVM0018501;EVM0040958;EVM0008569;EVM0035123;ONT.5627
ONT.6454.12	Cis-regulation	EVM0012557;EVM0008569;EVM0040958;EVM0018501;EVM0038547;ONT.5627;EVM0035123;EVM0029382;EVM0041260;EVM0031960;EVM0009975;EVM0011962
ONT.6454.13	Cis-regulation	EVM0012557;EVM0040958;EVM0018501;EVM0008569;EVM0038547;EVM0035123;ONT.5627;EVM0031960;EVM0029382;EVM0041260;EVM0009975;EVM0011962
ONT.6454.15	Cis-regulation	EVM0011962;EVM0041260;EVM0029382;EVM0031960;EVM0009975;EVM0018501;EVM0040958;EVM0008569;EVM0038547;EVM0035123;ONT.5627;EVM0012557
ONT.6454.16	Cis-regulation	EVM0011962;EVM0009975;EVM0029382;EVM0041260;EVM0031960;EVM0035123;ONT.5627;EVM0038547;EVM0008569;EVM0040958;EVM0018501;EVM0012557
ONT.6454.17	Cis-regulation	EVM0011962;EVM0009975;EVM0029382;EVM0031960;EVM0041260;ONT.5627;EVM0035123;EVM0040958;EVM0018501;EVM0008569;EVM0038547;EVM0012557
ONT.6454.18	Cis-regulation	ONT.5627;EVM0035123;EVM0038547;EVM0040958;EVM0008569;EVM0018501;EVM0012557;EVM0011962;EVM0009975;EVM0029382;EVM0031960;EVM0041260
ONT.6454.19	Cis-regulation	EVM0012557;EVM0040958;EVM0008569;EVM0018501;EVM0038547;EVM0035123;ONT.5627;EVM0041260;EVM0029382;EVM0031960;EVM0009975;EVM0011962
ONT.6454.20	Cis-regulation	EVM0012557;EVM0040958;EVM0008569;EVM0018501;EVM0038547;EVM0035123;ONT.5627;EVM0029382;EVM0041260;EVM0031960;EVM0009975;EVM0011962
ONT.6454.21	Cis-regulation	EVM0035123;ONT.5627;EVM0038547;EVM0040958;EVM0018501;EVM0008569;EVM0012557;EVM0011962;EVM0009975;EVM0031960;EVM0029382;EVM0041260
ONT.6454.22	Cis-regulation	EVM0012557;EVM0040958;EVM0018501;EVM0008569;EVM0038547;EVM0035123;ONT.5627;EVM0029382;EVM0031960;EVM0041260;EVM0009975;EVM0011962
ONT.6454.23	Cis-regulation	EVM0012557;EVM0038547;EVM0008569;EVM0040958;EVM0018501;ONT.5627;EVM0035123;EVM0029382;EVM0031960;EVM0041260;EVM0009975;EVM0011962
ONT.6454.25	Cis-regulation	EVM0041260;EVM0029382;EVM0031960;EVM0009975;EVM0011962;EVM0012557;EVM0038547;EVM0008569;EVM0040958;EVM0018501;ONT.5627;EVM0035123
ONT.6454.26	Cis-regulation	EVM0012557;EVM0008569;EVM0040958;EVM0018501;EVM0038547;ONT.5627;EVM0035123;EVM0029382;EVM0031960;EVM0041260;EVM0009975;EVM0011962
ONT.6454.27	Cis-regulation	EVM0011962;EVM0031960;EVM0029382;EVM0041260;EVM0009975;EVM0038547;EVM0040958;EVM0008569;EVM0018501;ONT.5627;EVM0035123;EVM0012557
ONT.6454.28	Cis-regulation	EVM0009975;EVM0029382;EVM0041260;EVM0031960;EVM0011962;EVM0012557;ONT.5627;EVM0035123;EVM0008569;EVM0040958;EVM0018501;EVM0038547
ONT.6454.29	Cis-regulation	EVM0011962;EVM0041260;EVM0029382;EVM0031960;EVM0009975;EVM0018501;EVM0040958;EVM0008569;EVM0038547;ONT.5627;EVM0035123;EVM0012557
ONT.6454.30	Cis-regulation	EVM0041260;EVM0029382;EVM0031960;EVM0009975;EVM0011962;EVM0012557;EVM0040958;EVM0018501;EVM0008569;EVM0038547;EVM0035123;ONT.5627
ONT.6455.2	Cis-regulation	EVM0035123;ONT.5627;EVM0018501;EVM0040958;EVM0008569;EVM0038547;EVM0012557;EVM0011962;EVM0009975;EVM0041260
ONT.6469.4	Cis-regulation	EVM0027933;EVM0010947;EVM0030171;EVM0021398;EVM0017281;EVM0011884;EVM0015384;EVM0022596;EVM0014054;EVM0004111;EVM0010024;EVM0040661;EVM0004565;EVM0007784
ONT.6481.5	Cis-regulation	EVM0006549;EVM0012904;EVM0007371;EVM0012758;EVM0001360;ONT.5652;EVM0017950;EVM0006193;ONT.6480;EVM0035966;EVM0034916;EVM0011858;ONT.5656;EVM0038135;EVM0040090;EVM0005296
ONT.6481.8	Cis-regulation	EVM0011858;EVM0035966;EVM0034916;EVM0005296;ONT.5656;EVM0038135;EVM0040090;EVM0007371;EVM0012758;EVM0001360;EVM0006549;EVM0012904;EVM0017950;ONT.6480;EVM0006193;ONT.5652
ONT.6481.12	Cis-regulation	EVM0017950;EVM0006193;ONT.6480;ONT.5652;EVM0001360;EVM0007371;EVM0012758;EVM0006549;EVM0012904;EVM0005296;EVM0040090;ONT.5656;EVM0038135;EVM0011858;EVM0035966;EVM0034916
ONT.6481.13	Cis-regulation	EVM0040090;EVM0038135;ONT.5656;EVM0005296;EVM0034916;EVM0035966;EVM0011858;ONT.5652;EVM0006193;EVM0017950;ONT.6480;EVM0012904;EVM0006549;EVM0001360;EVM0012758;EVM0007371
ONT.6482.1	Cis-regulation	EVM0038135;ONT.5656;EVM0040090;EVM0005296;EVM0034916;EVM0035966;EVM0011858;EVM0042262;ONT.5652;EVM0017950;EVM0006193;ONT.6480;EVM0012904;EVM0006549;EVM0012758;EVM0007371;EVM0001360
ONT.6482.2	Cis-regulation	EVM0011858;EVM0042262;EVM0034916;EVM0035966;EVM0005296;EVM0038135;ONT.5656;EVM0040090;EVM0012758;EVM0007371;EVM0001360;EVM0012904;EVM0006549;EVM0006193;EVM0017950;ONT.6480;ONT.5652
ONT.6482.3	Cis-regulation	EVM0040090;ONT.5656;EVM0038135;EVM0005296;EVM0035966;EVM0034916;EVM0042262;EVM0011858;ONT.5652;EVM0006193;EVM0017950;ONT.6480;EVM0006549;EVM0012904;EVM0001360;EVM0007371;EVM0012758
ONT.6482.4	Cis-regulation	EVM0012758;EVM0007371;EVM0001360;EVM0012904;EVM0006549;ONT.6480;EVM0006193;EVM0017950;ONT.5652;EVM0011858;EVM0042262;EVM0034916;EVM0035966;EVM0005296;EVM0038135;ONT.5656;EVM0040090
ONT.6482.5	Cis-regulation	EVM0001360;EVM0012758;EVM0007371;EVM0012904;EVM0006549;EVM0017950;EVM0006193;ONT.6480;ONT.5652;EVM0011858;EVM0042262;EVM0034916;EVM0035966;EVM0005296;EVM0040090;EVM0038135;ONT.5656
ONT.6482.6	Cis-regulation	EVM0040090;EVM0038135;ONT.5656;EVM0005296;EVM0034916;EVM0035966;EVM0011858;EVM0042262;ONT.5652;ONT.6480;EVM0017950;EVM0006193;EVM0012904;EVM0006549;EVM0001360;EVM0012758;EVM0007371
ONT.6482.7	Cis-regulation	EVM0012904;EVM0006549;EVM0001360;EVM0012758;EVM0007371;ONT.5652;EVM0006193;ONT.6480;EVM0017950;EVM0034916;EVM0035966;EVM0011858;EVM0042262;EVM0040090;EVM0038135;ONT.5656;EVM0005296
ONT.6482.8	Cis-regulation	EVM0042262;EVM0011858;EVM0035966;EVM0034916;EVM0005296;ONT.5656;EVM0038135;EVM0040090;EVM0007371;EVM0012758;EVM0001360;EVM0006549;EVM0012904;EVM0017950;EVM0006193;ONT.6480;ONT.5652
ONT.6482.9	Cis-regulation	EVM0005296;EVM0040090;EVM0038135;ONT.5656;EVM0011858;EVM0042262;EVM0034916;EVM0035966;ONT.6480;EVM0017950;EVM0006193;ONT.5652;EVM0001360;EVM0012758;EVM0007371;EVM0012904;EVM0006549
ONT.6482.10	Cis-regulation	EVM0012758;EVM0007371;EVM0001360;EVM0012904;EVM0006549;EVM0006193;EVM0017950;ONT.6480;ONT.5652;EVM0011858;EVM0042262;EVM0034916;EVM0035966;EVM0005296;EVM0038135;ONT.5656;EVM0040090
ONT.6482.11	Cis-regulation	EVM0005296;EVM0040090;EVM0038135;ONT.5656;EVM0011858;EVM0042262;EVM0034916;EVM0035966;EVM0017950;EVM0006193;ONT.6480;ONT.5652;EVM0001360;EVM0012758;EVM0007371;EVM0012904;EVM0006549
ONT.6482.12	Cis-regulation	ONT.5652;EVM0017950;EVM0006193;ONT.6480;EVM0012904;EVM0006549;EVM0012758;EVM0007371;EVM0001360;EVM0038135;ONT.5656;EVM0040090;EVM0005296;EVM0034916;EVM0035966;EVM0011858;EVM0042262
ONT.6482.13	Cis-regulation	EVM0005296;ONT.5656;EVM0038135;EVM0040090;EVM0042262;EVM0011858;EVM0035966;EVM0034916;EVM0017950;ONT.6480;EVM0006193;ONT.5652;EVM0007371;EVM0012758;EVM0001360;EVM0006549;EVM0012904
ONT.6482.14	Cis-regulation	ONT.6480;EVM0017950;EVM0006193;ONT.5652;EVM0007371;EVM0012758;EVM0001360;EVM0006549;EVM0012904;EVM0005296;ONT.5656;EVM0038135;EVM0040090;EVM0042262;EVM0011858;EVM0035966;EVM0034916
ONT.6496.1	Cis-regulation	EVM0022137;EVM0026901;EVM0016149;ONT.5675;EVM0013416;ONT.5678;EVM0033061;EVM0009624;EVM0023415;EVM0000943;EVM0019596;EVM0026926;EVM0038444;EVM0015479;EVM0004640;EVM0008316;EVM0016094;EVM0033010;EVM0012496;EVM0006001
ONT.6496.2	Cis-regulation	ONT.5675;EVM0022137;EVM0026901;EVM0016149;EVM0026926;EVM0015479;EVM0038444;EVM0004640;EVM0008316;EVM0016094;EVM0033010;EVM0006001;EVM0012496;EVM0013416;ONT.5678;EVM0033061;EVM0009624;EVM0023415;EVM0000943;EVM0019596
ONT.6496.3	Cis-regulation	EVM0026926;EVM0015479;EVM0038444;EVM0004640;EVM0012496;EVM0006001;EVM0033010;EVM0016094;EVM0008316;EVM0033061;ONT.5678;EVM0013416;EVM0009624;EVM0023415;EVM0000943;EVM0019596;ONT.5675;EVM0022137;EVM0026901;EVM0016149
ONT.6496.3	Trans-regulation	ONT.25104
ONT.6501.4	Cis-regulation	EVM0041310;EVM0003848;EVM0013425;ONT.5683;EVM0028503;EVM0012330;EVM0012824;EVM0013982;EVM0006241;EVM0012496;EVM0018368;ONT.5684;EVM0021253;EVM0036569;EVM0035124;EVM0005163;EVM0027701;ONT.5678;EVM0041489;EVM0029489
ONT.6509.2	Cis-regulation	EVM0001622;ONT.6508;EVM0018560;ONT.6507;ONT.5694;EVM0020967;EVM0017523;EVM0014629;EVM0026735;EVM0040586
ONT.6515.2	Cis-regulation	EVM0027367;EVM0016380;EVM0032372;EVM0025269;ONT.6520;EVM0010092;EVM0016022;EVM0010186;EVM0031181;ONT.6517;EVM0009613;ONT.5701;EVM0024740;EVM0003410;EVM0022896
ONT.6519.2	Cis-regulation	EVM0010092;EVM0003601;EVM0004491;ONT.5701;ONT.6517;EVM0003410;EVM0016351;EVM0004783;EVM0000999;EVM0016380;EVM0012318;EVM0025269;EVM0009612;ONT.6520;EVM0008300
ONT.6535.1	Cis-regulation	EVM0030639;EVM0023238;EVM0031485;EVM0027050;EVM0023422;EVM0028082;EVM0034895;EVM0018272;EVM0042461;EVM0004219;EVM0012900;EVM0032562;EVM0016678;EVM0031292;EVM0033278;EVM0008499;EVM0002878;EVM0021496;EVM0037575;EVM0008612;EVM0011132
ONT.6535.1	Trans-regulation	ONT.5708;ONT.15408;EVM0020488;ONT.32010
ONT.6540.1	Cis-regulation	EVM0030639;EVM0025024;EVM0028536;EVM0034454;EVM0030341;EVM0028082;EVM0034895;EVM0005520;EVM0012164;EVM0001139;EVM0023891;EVM0017466;EVM0037575;EVM0002642;EVM0011132;EVM0016678;EVM0031292;EVM0033278
ONT.6540.1	Trans-regulation	ONT.19071
ONT.6540.2	Cis-regulation	EVM0017466;EVM0023891;EVM0001139;EVM0016678;EVM0031292;EVM0033278;EVM0002642;EVM0011132;EVM0037575;EVM0030341;EVM0028536;EVM0030639;EVM0025024;EVM0034454;EVM0012164;EVM0034895;EVM0005520;EVM0028082
ONT.6540.2	Trans-regulation	ONT.19071;ONT.26565
ONT.6541.3	Cis-regulation	EVM0030341;EVM0025024;EVM0028536;EVM0034454;EVM0012164;EVM0020061;EVM0005520;EVM0019806;EVM0038284;EVM0017466;EVM0023891;EVM0001139;EVM0036173;EVM0013340;EVM0001301;EVM0013462;EVM0002878;EVM0041006;EVM0037575
ONT.6544.1	Cis-regulation	EVM0010391;EVM0001507;EVM0009959;EVM0036110;ONT.5719;EVM0037383;EVM0031341;ONT.6547;EVM0042143;ONT.5720;EVM0035598;EVM0010775;EVM0008377;EVM0027319;EVM0035199;ONT.6545;EVM0009765;EVM0000476;EVM0006770;EVM0001165
ONT.6544.1	Trans-regulation	ONT.10898
ONT.6546.1	Cis-regulation	ONT.6545;EVM0035199;EVM0000476;EVM0001165;EVM0041662;EVM0035598;EVM0008377;EVM0010775;EVM0027319;EVM0037383;ONT.6547;EVM0042143;EVM0031341;ONT.5720;EVM0010391;EVM0009959;EVM0036110;ONT.5719
ONT.6546.2	Cis-regulation	EVM0001165;EVM0000476;EVM0035199;ONT.6545;EVM0027319;EVM0010775;EVM0008377;EVM0041662;EVM0035598;ONT.5720;EVM0031341;EVM0042143;ONT.6547;EVM0037383;ONT.5719;EVM0036110;EVM0009959;EVM0010391
ONT.6546.3	Cis-regulation	ONT.5720;EVM0037383;EVM0042143;ONT.6547;EVM0031341;EVM0036110;ONT.5719;EVM0010391;EVM0009959;EVM0000476;EVM0001165;ONT.6545;EVM0035199;EVM0008377;EVM0010775;EVM0027319;EVM0035598;EVM0041662
ONT.6546.4	Cis-regulation	EVM0027319;EVM0008377;EVM0010775;EVM0035598;EVM0041662;EVM0001165;EVM0000476;ONT.6545;EVM0035199;ONT.5719;EVM0036110;EVM0009959;EVM0010391;ONT.5720;EVM0042143;ONT.6547;EVM0031341;EVM0037383
ONT.6546.5	Cis-regulation	EVM0031341;EVM0042143;ONT.6547;EVM0037383;ONT.5720;EVM0009959;EVM0010391;ONT.5719;EVM0036110;EVM0035199;ONT.6545;EVM0001165;EVM0000476;EVM0035598;EVM0041662;EVM0027319;EVM0010775;EVM0008377
ONT.6546.6	Cis-regulation	EVM0009959;EVM0010391;ONT.5719;EVM0036110;ONT.6547;EVM0042143;EVM0031341;EVM0037383;ONT.5720;EVM0035598;EVM0041662;EVM0027319;EVM0008377;EVM0010775;ONT.6545;EVM0035199;EVM0001165;EVM0000476
ONT.6546.7	Cis-regulation	ONT.5719;EVM0036110;EVM0009959;EVM0010391;ONT.5720;ONT.6547;EVM0042143;EVM0031341;EVM0037383;EVM0027319;EVM0008377;EVM0010775;EVM0041662;EVM0035598;EVM0001165;EVM0000476;ONT.6545;EVM0035199
ONT.6546.8	Cis-regulation	EVM0009959;EVM0010391;ONT.5719;EVM0036110;EVM0031341;EVM0042143;ONT.6547;EVM0037383;ONT.5720;EVM0041662;EVM0035598;EVM0027319;EVM0010775;EVM0008377;EVM0035199;ONT.6545;EVM0001165;EVM0000476
ONT.6550.9	Cis-regulation	ONT.5726;ONT.6554;EVM0035199;ONT.6545;EVM0023821;EVM0000476;EVM0041662;EVM0027319;EVM0010775;EVM0032098;EVM0008377;EVM0042143;ONT.6547;EVM0037383;ONT.5720;EVM0025801;ONT.5719;ONT.6553;EVM0003659;EVM0036110
ONT.6550.11	Cis-regulation	ONT.6554;ONT.5726;ONT.6545;EVM0035199;EVM0023821;EVM0000476;EVM0041662;EVM0027319;EVM0008377;EVM0032098;EVM0010775;ONT.6547;EVM0042143;EVM0037383;ONT.5720;EVM0025801;ONT.6553;ONT.5719;EVM0036110;EVM0003659
ONT.6550.16	Cis-regulation	EVM0042143;ONT.6547;EVM0037383;ONT.5720;EVM0025801;ONT.5719;ONT.6553;EVM0003659;EVM0036110;ONT.6554;ONT.5726;EVM0035199;ONT.6545;EVM0000476;EVM0023821;EVM0041662;EVM0027319;EVM0010775;EVM0032098;EVM0008377
ONT.6551.1	Cis-regulation	EVM0036418;EVM0025801;EVM0036110;EVM0008347;EVM0003659;ONT.6553;EVM0032062;ONT.6556;EVM0037383;ONT.6547;ONT.5720;EVM0008034;EVM0022180;EVM0041662;EVM0032098;EVM0008377;EVM0010775;EVM0035199;ONT.5726;ONT.6554;EVM0000488;EVM0000476;EVM0023821;EVM0041131
ONT.6612.2	Cis-regulation	EVM0038957;ONT.6611;EVM0020313;EVM0039062;ONT.6613;EVM0004533;EVM0024503;EVM0011578;ONT.5778;EVM0005077;EVM0029767;EVM0017700
ONT.6622.2	Cis-regulation	EVM0012962;EVM0032953;EVM0042156;EVM0039824;EVM0030267;EVM0010320;EVM0002858;EVM0002310;EVM0012265;EVM0032925;EVM0001578;EVM0002510;EVM0019246;ONT.5791;EVM0030916;EVM0005813;EVM0005452;EVM0020952;EVM0017144;EVM0018745;EVM0005111
ONT.6622.6	Cis-regulation	EVM0020952;EVM0005111;EVM0018745;EVM0017144;EVM0019246;EVM0002510;EVM0005452;EVM0005813;EVM0030916;ONT.5791;EVM0032925;EVM0001578;EVM0012962;EVM0026452;EVM0042156;EVM0032953;EVM0039824;EVM0030267;EVM0010320;EVM0012265;EVM0002310;EVM0002858
ONT.6626.4	Cis-regulation	EVM0032925;EVM0026952;EVM0001578;EVM0031975;EVM0007436;EVM0026662;EVM0002310;EVM0006970;EVM0002858;EVM0010320;EVM0005111;EVM0009263;EVM0031862;EVM0023584;EVM0020952;ONT.5801;EVM0009721;EVM0030027;EVM0014994;EVM0040263;EVM0023133;EVM0000158;EVM0030916;ONT.5791;EVM0019246;EVM0014573;EVM0004248;EVM0002510;EVM0003648;EVM0008859
ONT.6626.4	Trans-regulation	ONT.21119;ONT.18994;EVM0034323;EVM0023935
ONT.6651.1	Cis-regulation	EVM0032520;EVM0018674;EVM0036286;EVM0029872;EVM0033882;EVM0020185;EVM0014580;EVM0000225;EVM0036543;EVM0020090;EVM0033708;EVM0003384;EVM0002972;EVM0023864;EVM0002680;ONT.5816;EVM0039881
ONT.6691.1	Cis-regulation	EVM0036709;EVM0019954;EVM0012986;EVM0010500;EVM0023175;EVM0007899;EVM0005565;ONT.5853;EVM0002589;EVM0035715;EVM0032863;EVM0028748;EVM0035691;EVM0010847;EVM0022145;EVM0006622;EVM0025474;EVM0041462;EVM0005052;EVM0024080;EVM0034927
ONT.6691.2	Cis-regulation	EVM0032863;EVM0028748;EVM0035691;EVM0010847;EVM0002589;ONT.5853;EVM0035715;EVM0023175;EVM0007899;EVM0005565;EVM0036709;EVM0019954;EVM0010500;EVM0012986;EVM0024080;EVM0034927;EVM0041462;EVM0005052;EVM0006622;EVM0025474;EVM0022145
ONT.6691.3	Cis-regulation	EVM0035715;EVM0002589;ONT.5853;EVM0010847;EVM0032863;EVM0028748;EVM0035691;EVM0019954;EVM0012986;EVM0010500;EVM0036709;EVM0005565;EVM0023175;EVM0007899;EVM0041462;EVM0005052;EVM0024080;EVM0034927;EVM0022145;EVM0006622;EVM0025474
ONT.6691.4	Cis-regulation	EVM0010847;EVM0032863;EVM0028748;EVM0035691;EVM0035715;ONT.5853;EVM0002589;EVM0005565;EVM0023175;EVM0007899;EVM0019954;EVM0010500;EVM0012986;EVM0036709;EVM0024080;EVM0034927;EVM0041462;EVM0005052;EVM0025474;EVM0006622;EVM0022145
ONT.6691.5	Cis-regulation	EVM0010847;EVM0035691;EVM0028748;EVM0032863;EVM0035715;EVM0002589;ONT.5853;EVM0005565;EVM0007899;EVM0023175;EVM0019954;EVM0012986;EVM0010500;EVM0036709;EVM0034927;EVM0024080;EVM0041462;EVM0005052;EVM0006622;EVM0025474;EVM0022145
ONT.6691.6	Cis-regulation	EVM0005052;EVM0041462;EVM0034927;EVM0024080;EVM0022145;EVM0006622;EVM0025474;EVM0035715;EVM0002589;ONT.5853;EVM0010847;EVM0028748;EVM0035691;EVM0032863;EVM0010500;EVM0019954;EVM0012986;EVM0036709;EVM0005565;EVM0007899;EVM0023175
ONT.6704.1	Cis-regulation	EVM0037104;ONT.6708;ONT.6705;EVM0015163;EVM0010780;ONT.6700;EVM0022836;ONT.6709;EVM0012993;EVM0004802;EVM0005350;EVM0028290;EVM0005095;EVM0003128;EVM0039916;EVM0014942;ONT.6698;EVM0027000;EVM0029092;EVM0013098;EVM0000014;EVM0026698;EVM0015274;EVM0037092;EVM0008512;EVM0041159;EVM0034614;EVM0013213;EVM0020159
ONT.6704.1	Trans-regulation	ONT.835
ONT.6725.1	Cis-regulation	EVM0033301;EVM0038080;EVM0021266;EVM0024421;ONT.6728;EVM0024928;EVM0027443;EVM0014058;EVM0026859;EVM0025405;EVM0032337;EVM0033079;ONT.6724;EVM0015680;EVM0034604;EVM0038781;EVM0010506;EVM0041660;EVM0023395;EVM0030155;EVM0024190;EVM0026799;EVM0008429;EVM0038349;EVM0002482
ONT.6874.4	Cis-regulation	EVM0009795;EVM0004962;EVM0021529;EVM0014520;EVM0000350;EVM0003865;EVM0030032;ONT.6879;EVM0037513;EVM0040666;EVM0020850;EVM0017206;EVM0025445;EVM0004584;EVM0010420;EVM0019858;EVM0009643;EVM0026551;EVM0010108;EVM0034492;EVM0031193;EVM0031232;ONT.6003;EVM0032961;EVM0037546;EVM0034533;EVM0026258;EVM0032376;EVM0029997;EVM0009012;EVM0034536;EVM0025944
ONT.6874.4	Trans-regulation	ONT.31224
ONT.6875.1	Cis-regulation	EVM0010108;EVM0034492;EVM0031193;ONT.6003;EVM0031232;EVM0032961;EVM0037546;EVM0034533;EVM0026258;EVM0032376;EVM0009012;EVM0029997;EVM0034536;EVM0025944;EVM0009795;EVM0004962;EVM0021529;EVM0014520;EVM0000350;EVM0003865;EVM0030032;ONT.6879;EVM0037513;EVM0040666;EVM0020850;EVM0017206;EVM0004584;EVM0025445;EVM0010420;EVM0019858;EVM0026551;EVM0009643
ONT.6876.1	Cis-regulation	EVM0029997;EVM0009012;EVM0034536;EVM0026221;EVM0025944;EVM0032961;EVM0037546;EVM0034533;EVM0026258;EVM0032376;EVM0034492;EVM0031193;ONT.6003;EVM0031232;EVM0010108;EVM0010420;EVM0019858;EVM0026551;EVM0009643;EVM0020850;EVM0017206;EVM0004584;EVM0025445;EVM0000350;EVM0014520;EVM0003865;EVM0030032;ONT.6879;EVM0037513;EVM0040666;EVM0009795;EVM0004962;EVM0021529
ONT.6876.2	Cis-regulation	EVM0010420;EVM0019858;EVM0026551;EVM0009643;EVM0020850;EVM0017206;EVM0025445;EVM0000350;EVM0014520;EVM0003865;EVM0030032;ONT.6879;EVM0037513;EVM0040666;EVM0009795;EVM0004962;EVM0021529;EVM0009012;EVM0029997;EVM0034536;EVM0026221;EVM0025944;EVM0032961;EVM0037546;EVM0034533;EVM0026258;EVM0032376;EVM0034492;EVM0031193;EVM0031232;ONT.6003;ONT.6008;EVM0010108
ONT.6876.3	Cis-regulation	EVM0032961;EVM0026258;EVM0034533;EVM0037546;EVM0032376;EVM0029997;EVM0009012;EVM0034536;EVM0026221;EVM0025944;EVM0010108;EVM0034492;EVM0031193;ONT.6003;EVM0031232;ONT.6008;EVM0020850;EVM0017206;EVM0025445;EVM0010420;EVM0019858;EVM0026551;EVM0009643;EVM0009795;EVM0004962;EVM0021529;EVM0003865;EVM0000350;EVM0014520;ONT.6879;EVM0030032;EVM0040666;EVM0037513
ONT.6876.4	Cis-regulation	EVM0020850;EVM0025445;EVM0017206;EVM0019858;EVM0010420;EVM0009643;EVM0026551;EVM0009795;EVM0021529;EVM0004962;EVM0000350;EVM0014520;EVM0003865;EVM0037513;EVM0040666;EVM0030032;ONT.6879;EVM0037546;EVM0026258;EVM0034533;EVM0032961;EVM0032376;EVM0034536;EVM0009012;EVM0029997;EVM0025944;EVM0026221;EVM0010108;EVM0031193;EVM0034492;ONT.6008;ONT.6003;EVM0031232
ONT.6886.4	Cis-regulation	EVM0004962;ONT.6885;EVM0009795;ONT.6890;ONT.6888;EVM0035463;EVM0017163;ONT.6008;EVM0016807;EVM0033534;EVM0037513;EVM0034031;EVM0030032;ONT.6003;EVM0031193;EVM0003865;EVM0005924;EVM0029435;EVM0025859;EVM0007571;ONT.6884;EVM0002088;EVM0020373;EVM0025944;EVM0021711;EVM0026221;ONT.6883;EVM0019858;EVM0036068;EVM0029997
ONT.6887.3	Cis-regulation	EVM0036068;EVM0029997;EVM0021711;EVM0025944;ONT.6883;EVM0026221;EVM0020373;ONT.6884;EVM0025859;EVM0002088;EVM0031193;EVM0005924;EVM0029435;EVM0037513;EVM0034031;EVM0017163;EVM0016807;EVM0033534;ONT.6008;EVM0033634;EVM0035463;EVM0009795;ONT.6890;ONT.6888;EVM0004962;ONT.6885
ONT.6907.1	Cis-regulation	EVM0025296;EVM0036115;ONT.6910;ONT.6911;EVM0008344;ONT.6906;ONT.6909;EVM0011728;EVM0020245;EVM0022449;EVM0000796;EVM0025612;EVM0009596;EVM0027523;EVM0009481;ONT.6031;EVM0008520;EVM0007128;ONT.6904;ONT.6912;ONT.6027;ONT.6905;ONT.6908;EVM0032303;EVM0024674;EVM0022202;ONT.6913;EVM0021999;EVM0034310;EVM0030281
ONT.6927.3	Cis-regulation	EVM0030394;EVM0011877;EVM0026511;EVM0018910;EVM0011905;EVM0036575;EVM0029517;EVM0031645;EVM0009757;EVM0025496;EVM0010184;EVM0001598;EVM0018758;EVM0039762;EVM0022340;EVM0026245;EVM0017630;EVM0005855;EVM0021394;EVM0039016;EVM0015859;EVM0011424;EVM0022056;EVM0029149;EVM0035993;EVM0029433;EVM0037003;EVM0023776;ONT.6047;ONT.6924;EVM0036996;EVM0014956;EVM0034491;EVM0039856;EVM0034846
ONT.6937.10	Cis-regulation	EVM0021027;EVM0004184;EVM0031754;EVM0015859;EVM0029149;EVM0040117;EVM0035993;EVM0021988;EVM0037003;EVM0014956;EVM0023776;EVM0006634;EVM0002378;EVM0034846;EVM0000409;EVM0011877;EVM0021896;EVM0038588;EVM0012044;EVM0024611;EVM0003427;EVM0025496;EVM0014079;EVM0003346;EVM0009757;EVM0015331;EVM0034579;EVM0018758;EVM0009863;EVM0041535;ONT.6061;EVM0021519;ONT.6938;EVM0009462;EVM0022340;EVM0021133;EVM0010…
ONT.6946.4	Cis-regulation	EVM0021027;EVM0002300;EVM0004528;ONT.6947;EVM0028193;EVM0004184;EVM0034901;EVM0012539;EVM0033460;EVM0040117;ONT.6072;EVM0021988;EVM0026013;EVM0002239;EVM0030975;EVM0016436;EVM0006634;EVM0015647;EVM0000409;EVM0005655;EVM0021896;EVM0008552;EVM0038588;EVM0003427;EVM0005463;EVM0014079;EVM0003346;EVM0034579;EVM0010745;EVM0041535;ONT.6061;EVM0021519;ONT.6938;EVM0035416;EVM0018615;EVM0032935;EVM0009462;…
ONT.6946.4	Trans-regulation	EVM0003581
ONT.6949.8	Cis-regulation	ONT.6947;EVM0028193;EVM0004184;EVM0005655;EVM0028538;EVM0002300;EVM0012539;EVM0003427;EVM0034901;EVM0008552;EVM0038588;EVM0003346;ONT.6072;EVM0014079;EVM0033460;EVM0005463;EVM0010745;EVM0034579;EVM0021988;EVM0002239;EVM0041535;EVM0026013;EVM0030975;EVM0009462;EVM0032935;EVM0035416;EVM0018615;EVM0015647;EVM0016436
ONT.6949.8	Trans-regulation	EVM0028243
ONT.6977.2	Cis-regulation	EVM0007624;EVM0010443;EVM0040703;EVM0018860;EVM0018321;EVM0012536;EVM0016235;EVM0031921;EVM0006691;EVM0041011;EVM0016849;EVM0029711;EVM0034977;EVM0009327;EVM0004773;EVM0010008;EVM0010131;ONT.6983;EVM0017763;EVM0012726;EVM0010336
ONT.7001.1	Cis-regulation	EVM0028917;ONT.6998;EVM0041553;EVM0002033;EVM0000027;EVM0001829;EVM0015556;EVM0000420;EVM0021947;EVM0001465;EVM0040375;EVM0013393;ONT.6995;EVM0027551;EVM0024892
ONT.7003.1	Cis-regulation	EVM0026367;ONT.7010;EVM0004542;EVM0025646;EVM0012636;EVM0026121;EVM0004303;EVM0041976;EVM0016916;EVM0002260;EVM0036394;EVM0029088;EVM0029635;EVM0029046;ONT.7009;EVM0030279
ONT.7011.1	Cis-regulation	EVM0029046;EVM0000528;EVM0029088;EVM0029635;EVM0030279;ONT.7009;EVM0016916;EVM0002260;EVM0036394;EVM0004303;EVM0041976;EVM0026367;EVM0012636;EVM0025646;EVM0026121;ONT.7010;EVM0004542
ONT.7011.2	Cis-regulation	EVM0004542;ONT.7010;EVM0026121;EVM0025646;EVM0012636;EVM0026367;EVM0041976;EVM0004303;EVM0036394;EVM0002260;EVM0016916;ONT.7009;EVM0030279;EVM0029088;EVM0029635;EVM0000528;EVM0029046
ONT.7011.3	Cis-regulation	EVM0030279;ONT.7009;EVM0000528;EVM0029046;EVM0029635;EVM0029088;EVM0036394;EVM0002260;EVM0016916;EVM0041976;EVM0004303;EVM0026121;EVM0025646;EVM0012636;EVM0004542;ONT.7010;EVM0026367
ONT.7011.4	Cis-regulation	EVM0002260;EVM0036394;EVM0016916;ONT.7009;EVM0030279;EVM0029088;EVM0029635;EVM0029046;EVM0000528;ONT.7010;EVM0004542;EVM0025646;EVM0012636;EVM0026121;EVM0026367;EVM0004303;EVM0041976
ONT.7011.5	Cis-regulation	EVM0004542;ONT.7010;EVM0026121;EVM0012636;EVM0025646;EVM0026367;EVM0041976;EVM0004303;EVM0036394;EVM0002260;EVM0016916;ONT.7009;EVM0030279;EVM0029088;EVM0029635;EVM0000528;EVM0029046
ONT.7011.6	Cis-regulation	EVM0030279;ONT.7009;EVM0029046;EVM0000528;EVM0029088;EVM0029635;EVM0002260;EVM0036394;EVM0016916;EVM0004303;EVM0041976;EVM0012636;EVM0025646;EVM0026121;ONT.7010;EVM0004542;EVM0026367
ONT.7013.1	Cis-regulation	EVM0025646;EVM0012636;ONT.7010;EVM0002260;EVM0004542;EVM0036394;EVM0016916;EVM0026367;EVM0004303;EVM0030279;ONT.7009;EVM0000528;EVM0029635
ONT.7049.2	Cis-regulation	ONT.7048;EVM0021031;EVM0020664;EVM0020556;ONT.7047;EVM0020720;EVM0011103
ONT.7051.1	Cis-regulation	EVM0011103;EVM0020720;EVM0041045;ONT.7047;ONT.7048;EVM0021031
ONT.7051.2	Cis-regulation	EVM0020720;EVM0011103;EVM0021031;ONT.7048;ONT.7047;EVM0041045
ONT.7051.4	Cis-regulation	ONT.7048;EVM0021031;EVM0041045;ONT.7047;EVM0020720;EVM0011103
ONT.7051.8	Cis-regulation	EVM0041045;ONT.7047;ONT.7048;EVM0021031;EVM0011103;EVM0020720
ONT.7051.8	Trans-regulation	ONT.7053
ONT.7051.9	Cis-regulation	ONT.7048;EVM0021031;EVM0041045;ONT.7047;EVM0020720;EVM0011103
ONT.7051.9	Trans-regulation	ONT.7053
ONT.7051.10	Cis-regulation	EVM0011103;EVM0020720;EVM0041045;ONT.7047;ONT.7048;EVM0021031
ONT.7051.10	Trans-regulation	ONT.7053
ONT.7052.4	Cis-regulation	ONT.7048;EVM0021031;EVM0041045;ONT.7047;EVM0020720;EVM0011103
ONT.7053.2	Cis-regulation	EVM0011103;EVM0020720;ONT.7047;EVM0041045;EVM0021031;ONT.7048
ONT.7053.2	Trans-regulation	EVM0011913;EVM0035269;EVM0041367;EVM0020239;EVM0007183;EVM0036112
ONT.7062.1	Cis-regulation	EVM0000651;ONT.7074;EVM0018579;EVM0008585;EVM0010388;EVM0026082;EVM0005715;ONT.7075;EVM0021299;EVM0018786;EVM0038323;EVM0000102;EVM0024435;EVM0003417;ONT.7067;EVM0026137;EVM0000761;EVM0035422;EVM0029001;EVM0004093;EVM0036481
ONT.7084.3	Cis-regulation	EVM0029405;EVM0037569;EVM0028078;EVM0027369;EVM0001337;EVM0006962
ONT.7128.2	Cis-regulation	EVM0033834;EVM0020774;EVM0038485;EVM0023029;EVM0022912;EVM0010977;EVM0002278;EVM0020912;EVM0025163;EVM0009382;EVM0001421;EVM0026994;EVM0033004;EVM0009142;EVM0000413;EVM0019846;EVM0015417;EVM0036006;EVM0038845;EVM0030234;ONT.7123;EVM0026890;ONT.7121;EVM0014096;EVM0003611;EVM0020198;EVM0016124;ONT.7127;EVM0008843;EVM0021747;EVM0000723;EVM0002727
ONT.7128.2	Trans-regulation	EVM0040392
ONT.7136.5	Cis-regulation	EVM0038731;EVM0001410;EVM0039311;EVM0003585;EVM0030054;EVM0012325;EVM0033565;EVM0006401;EVM0011600;EVM0028217;EVM0008573;EVM0022593;EVM0039791;EVM0015701;EVM0011269;EVM0024041;ONT.8053;EVM0037478;EVM0042315;EVM0011990;EVM0017588;EVM0042453;EVM0029304;EVM0036467;EVM0027601;ONT.7141;EVM0030506;EVM0014739;EVM0039567;EVM0028365;EVM0034263;EVM0022978;EVM0000422;EVM0042175;EVM0017996
ONT.7136.5	Trans-regulation	ONT.17483;ONT.10882;EVM0035710;EVM0012790;ONT.4789;ONT.408;ONT.3176;ONT.20292
ONT.7217.1	Cis-regulation	EVM0021085;ONT.7220;ONT.8147;EVM0016529;EVM0009176;EVM0005757;EVM0021814;EVM0035171;EVM0023031;EVM0020339;EVM0038745;EVM0001092;EVM0012736;EVM0028464;EVM0040445;EVM0038553;EVM0022560;EVM0034378;EVM0011700;ONT.8149;EVM0010941;EVM0006206;EVM0012353;EVM0015543;EVM0038336
ONT.7217.1	Trans-regulation	ONT.8150
ONT.7289.5	Cis-regulation	EVM0002841;ONT.7287;EVM0007308;ONT.7290;EVM0030370;EVM0028014;ONT.7285;EVM0015640;EVM0038194;ONT.8226;EVM0041087;EVM0039281;EVM0040725;EVM0001897;EVM0039151;EVM0035415;EVM0041574;EVM0023739;EVM0024851;EVM0027904;EVM0017568;ONT.8234;EVM0039631;EVM0006142;EVM0018142;EVM0002303;EVM0041984;EVM0021863;EVM0010776;EVM0021740;EVM0019686;EVM0042095;EVM0026973;EVM0006427;EVM0006884;EVM0026094;EVM0011045
ONT.7289.5	Trans-regulation	EVM0004293;ONT.11177;EVM0015042
ONT.7289.6	Cis-regulation	EVM0041087;ONT.8226;EVM0038194;EVM0039151;EVM0001897;EVM0039281;EVM0040725;EVM0007308;ONT.7287;EVM0002841;ONT.7285;EVM0015640;ONT.7290;EVM0030370;EVM0028014;EVM0021740;EVM0042095;EVM0019686;EVM0026973;EVM0010776;EVM0006427;EVM0006884;EVM0011045;EVM0026094;EVM0023739;EVM0024851;EVM0027904;EVM0017568;ONT.8234;EVM0035415;EVM0041574;EVM0002303;EVM0041984;EVM0021863;EVM0039631;EVM0006142;EVM0018142
ONT.7289.6	Trans-regulation	EVM0037292;EVM0004293;EVM0015042;EVM0005274
ONT.7289.10	Cis-regulation	EVM0039151;EVM0039281;EVM0001897;EVM0040725;EVM0041087;ONT.8226;EVM0038194;EVM0015640;ONT.7285;EVM0030370;EVM0028014;ONT.7290;EVM0007308;ONT.7287;EVM0002841;EVM0006427;EVM0006884;EVM0011045;EVM0026094;EVM0019686;EVM0042095;EVM0026973;EVM0021740;EVM0010776;EVM0021863;EVM0002303;EVM0041984;EVM0039631;EVM0018142;EVM0006142;EVM0017568;ONT.8234;EVM0024851;EVM0023739;EVM0027904;EVM0035415;EVM0041574
ONT.7289.10	Trans-regulation	EVM0037292;ONT.17038;EVM0017362;EVM0004293;EVM0015042;EVM0005274
ONT.7289.13	Cis-regulation	ONT.7287;EVM0002841;EVM0007308;EVM0030370;EVM0028014;ONT.7290;EVM0015640;ONT.7285;EVM0038194;ONT.8226;EVM0041087;EVM0001897;EVM0039281;EVM0040725;EVM0039151;EVM0035415;EVM0041574;ONT.8234;EVM0023739;EVM0024851;EVM0027904;EVM0039631;EVM0006142;EVM0018142;EVM0021863;EVM0002303;EVM0041984;EVM0010776;EVM0042095;EVM0019686;EVM0026973;EVM0021740;EVM0006427;EVM0006884;EVM0026094;EVM0011045
ONT.7289.14	Cis-regulation	EVM0021863;EVM0041984;EVM0002303;EVM0039631;EVM0018142;EVM0006142;EVM0017568;ONT.8234;EVM0023739;EVM0024851;EVM0027904;EVM0035415;EVM0041574;EVM0006884;EVM0006427;EVM0011045;EVM0026094;EVM0019686;EVM0042095;EVM0026973;EVM0021740;EVM0010776;ONT.7285;EVM0015640;EVM0030370;EVM0028014;ONT.7290;EVM0007308;EVM0002841;ONT.7287;EVM0039151;EVM0039281;EVM0001897;EVM0040725;EVM0041087;ONT.8226;EVM0038194
ONT.7289.14	Trans-regulation	EVM0037292;EVM0004293;EVM0015042;EVM0005274
ONT.7289.15	Cis-regulation	EVM0010776;EVM0019686;EVM0042095;EVM0026973;EVM0021740;EVM0006884;EVM0006427;EVM0011045;EVM0026094;EVM0035415;EVM0041574;EVM0017568;ONT.8234;EVM0023739;EVM0024851;EVM0027904;EVM0039631;EVM0018142;EVM0006142;EVM0021863;EVM0041984;EVM0002303;EVM0038194;EVM0041087;ONT.8226;EVM0040725;EVM0039281;EVM0001897;EVM0039151;ONT.7287;EVM0002841;EVM0007308;EVM0030370;EVM0028014;ONT.7290;ONT.7285;EVM0015640
ONT.7289.15	Trans-regulation	EVM0004293;ONT.11177;EVM0015042
ONT.7289.16	Cis-regulation	EVM0035415;EVM0041574;EVM0023739;EVM0024851;EVM0027904;ONT.8234;EVM0017568;EVM0039631;EVM0006142;EVM0018142;EVM0041984;EVM0002303;EVM0021863;EVM0010776;EVM0021740;EVM0019686;EVM0042095;EVM0026973;EVM0006427;EVM0006884;EVM0011045;EVM0026094;ONT.7287;EVM0002841;EVM0007308;ONT.7290;EVM0030370;EVM0028014;ONT.7285;EVM0015640;EVM0038194;EVM0041087;ONT.8226;EVM0039281;EVM0001897;EVM0040725;EVM0039151
ONT.7289.16	Trans-regulation	EVM0004293;ONT.11177;EVM0015042
ONT.7289.20	Cis-regulation	EVM0026973;EVM0019686;EVM0042095;EVM0021740;EVM0010776;EVM0026094;EVM0011045;EVM0006427;EVM0006884;EVM0017568;ONT.8234;EVM0027904;EVM0024851;EVM0023739;EVM0041574;EVM0035415;EVM0021863;EVM0041984;EVM0002303;EVM0018142;EVM0006142;EVM0039631;ONT.8226;EVM0041087;EVM0038194;EVM0039151;EVM0001897;EVM0039281;EVM0040725;EVM0007308;EVM0002841;ONT.7287;ONT.7285;EVM0015640;EVM0028014;EVM0030370;ONT.7290
ONT.7289.20	Trans-regulation	EVM0037292;ONT.17038;EVM0017362;EVM0004293;EVM0015042;EVM0005274
ONT.7289.24	Cis-regulation	EVM0035415;EVM0041574;EVM0017568;ONT.8234;EVM0024851;EVM0023739;EVM0027904;EVM0039631;EVM0018142;EVM0006142;EVM0021863;EVM0041984;EVM0002303;EVM0010776;EVM0042095;EVM0019686;EVM0026973;EVM0021740;EVM0006427;EVM0006884;EVM0011045;EVM0026094;ONT.7287;EVM0002841;EVM0007308;EVM0030370;EVM0028014;ONT.7290;ONT.7285;EVM0015640;EVM0038194;ONT.8226;EVM0041087;EVM0001897;EVM0039281;EVM0040725;EVM0039151
ONT.7289.24	Trans-regulation	EVM0004293;EVM0015042;EVM0005274
ONT.7289.25	Cis-regulation	ONT.7290;EVM0028014;EVM0030370;EVM0015640;ONT.7285;ONT.7287;EVM0002841;EVM0007308;EVM0040725;EVM0039281;EVM0001897;EVM0039151;EVM0038194;EVM0041087;ONT.8226;EVM0039631;EVM0018142;EVM0006142;EVM0002303;EVM0041984;EVM0021863;EVM0035415;EVM0041574;EVM0023739;EVM0024851;EVM0027904;EVM0017568;ONT.8234;EVM0006884;EVM0006427;EVM0026094;EVM0011045;EVM0010776;EVM0021740;EVM0042095;EVM0019686;EVM0026973
ONT.7289.26	Cis-regulation	EVM0035415;EVM0041574;EVM0023739;EVM0024851;EVM0027904;ONT.8234;EVM0017568;EVM0039631;EVM0006142;EVM0018142;EVM0002303;EVM0041984;EVM0021863;EVM0010776;EVM0021740;EVM0042095;EVM0019686;EVM0026973;EVM0006427;EVM0006884;EVM0026094;EVM0011045;ONT.7287;EVM0002841;EVM0007308;ONT.7290;EVM0028014;EVM0030370;EVM0015640;ONT.7285;EVM0038194;ONT.8226;EVM0041087;EVM0039281;EVM0001897;EVM0040725;EVM0039151
ONT.7289.27	Cis-regulation	EVM0041087;ONT.8226;EVM0038194;EVM0039151;EVM0039281;EVM0001897;EVM0040725;EVM0007308;ONT.7287;EVM0002841;EVM0015640;ONT.7285;ONT.7290;EVM0028014;EVM0030370;EVM0021740;EVM0042095;EVM0019686;EVM0026973;EVM0010776;EVM0006884;EVM0006427;EVM0011045;EVM0026094;EVM0024851;EVM0023739;EVM0027904;EVM0017568;ONT.8234;EVM0035415;EVM0041574;EVM0002303;EVM0041984;EVM0021863;EVM0039631;EVM0006142;EVM0018142
ONT.7289.28	Cis-regulation	EVM0041574;EVM0035415;EVM0017568;ONT.8234;EVM0027904;EVM0024851;EVM0023739;EVM0018142;EVM0006142;EVM0039631;EVM0021863;EVM0002303;EVM0041984;EVM0010776;EVM0026973;EVM0042095;EVM0019686;EVM0021740;EVM0011045;EVM0026094;EVM0006884;EVM0006427;ONT.7287;EVM0002841;EVM0007308;EVM0028014;EVM0030370;ONT.7290;EVM0015640;ONT.7285;EVM0038194;EVM0041087;ONT.8226;EVM0039281;EVM0040725;EVM0001897;EVM0039151
ONT.7384.7	Cis-regulation	EVM0028935;EVM0039966;EVM0026361;ONT.8325;EVM0011635;EVM0035112;EVM0000312;EVM0030600;EVM0008274;EVM0001579;EVM0037786;EVM0005215;EVM0021455;EVM0007840;EVM0009270;EVM0017685;EVM0007897;EVM0023628;EVM0034551;EVM0005423;EVM0012493;EVM0012184;EVM0035631;EVM0018235;EVM0029547;EVM0025440;EVM0031945;ONT.7382
ONT.7388.2	Cis-regulation	EVM0037786;EVM0034618;EVM0030600;EVM0016168;EVM0021455;EVM0026361;ONT.8325;EVM0039966;EVM0032015;EVM0035011;EVM0000312;EVM0016410;EVM0011635;EVM0011307;EVM0035631;ONT.7392;EVM0012184;EVM0012493;EVM0012229;ONT.7382;EVM0029547;EVM0025440;EVM0023628;EVM0037515;EVM0007897;EVM0017685;EVM0038857;EVM0011036
ONT.7388.2	Trans-regulation	ONT.8610;EVM0009851;EVM0036023;ONT.1619;EVM0035959
ONT.7400.1	Cis-regulation	EVM0027689;EVM0014686;EVM0036544;EVM0021929;EVM0033761;EVM0006907;EVM0017126;EVM0007686;EVM0007044;EVM0030793;EVM0037476;EVM0017191;ONT.8350;EVM0021506;EVM0013848;EVM0013410;EVM0040073;EVM0012624;EVM0029189;EVM0037653;EVM0018606;ONT.8346;ONT.8344;EVM0000451;EVM0030559;EVM0012519;EVM0003497;EVM0022854;EVM0020272;EVM0000638;EVM0011187;EVM0031498
ONT.7400.2	Cis-regulation	EVM0031498;EVM0011187;EVM0000638;EVM0020272;EVM0022854;EVM0030559;EVM0012519;EVM0003497;EVM0000451;EVM0018606;ONT.8346;ONT.8344;EVM0029189;EVM0037653;EVM0040073;EVM0013410;EVM0012624;EVM0021506;ONT.8350;EVM0013848;EVM0037476;EVM0017191;EVM0030793;EVM0007044;EVM0007686;EVM0017126;EVM0006907;EVM0033761;EVM0036544;EVM0014686;EVM0021929;EVM0027689
ONT.7422.1	Cis-regulation	EVM0005602;EVM0008035;ONT.8360;EVM0028642;ONT.7429;EVM0013059;EVM0024526;ONT.7417;EVM0036820;EVM0036517;EVM0014194;EVM0018525;EVM0021935;EVM0028334;EVM0028369;EVM0030177;EVM0001878;EVM0010863;EVM0037347;EVM0005288;EVM0009095;EVM0008663;EVM0023414;EVM0033870;EVM0031330;ONT.7420;EVM0035677;EVM0003595;EVM0005946;EVM0028100;EVM0038705
ONT.7437.5	Cis-regulation	EVM0021674;EVM0006159;EVM0028180;EVM0003132;EVM0034521;EVM0001649;EVM0023205;EVM0013971;EVM0020927;EVM0031573;EVM0036794;EVM0022014;EVM0007705;EVM0014154;EVM0002203;EVM0004186;EVM0001658;ONT.7433;EVM0019494;EVM0011801;ONT.7443;EVM0003720;EVM0018985;EVM0026061;EVM0007426;EVM0014528;EVM0001694;EVM0035788;EVM0042378;EVM0014010;EVM0009737;EVM0038687;EVM0029027
ONT.7437.5	Trans-regulation	EVM0015855;EVM0007243;EVM0040043;EVM0015054;EVM0042398
ONT.7458.3	Cis-regulation	EVM0026894;EVM0024695;EVM0032834;EVM0037473;EVM0038273;EVM0041249;EVM0001503;EVM0005082;EVM0035711;EVM0040745;EVM0020980;EVM0019050;EVM0014193;EVM0011494;EVM0019164;EVM0001367;EVM0005263;EVM0018069;EVM0032969;EVM0034767;EVM0033602;EVM0027139;EVM0029018;EVM0017421;ONT.8397;EVM0012892;EVM0040172
ONT.7482.1	Cis-regulation	ONT.7484;EVM0004070;EVM0035828;EVM0031243;EVM0013349;EVM0000711;EVM0035373;EVM0034820;EVM0001902;EVM0029210;ONT.8435;EVM0005821;ONT.8433;EVM0040980;EVM0001129;EVM0011171;EVM0037019;EVM0019991;EVM0000440;EVM0041569;EVM0028367;EVM0027151;EVM0030079;EVM0026341;ONT.8431;EVM0037298;ONT.8429;EVM0010369;ONT.7483;EVM0024289;EVM0034370;EVM0036279;EVM0002058
ONT.7506.2	Cis-regulation	ONT.7507;ONT.7500;EVM0038086;EVM0016840;EVM0009581;EVM0040411;ONT.7502;EVM0002359;ONT.8444;ONT.7508;EVM0014682;ONT.7503;EVM0019500;EVM0035888;EVM0022733;ONT.8443
ONT.7506.2	Trans-regulation	EVM0009563;EVM0019196;EVM0028494;EVM0001590;EVM0000960;EVM0005437;EVM0009497;EVM0018892;EVM0036487;EVM0018326
ONT.7533.1	Cis-regulation	EVM0040026;ONT.8473;EVM0040819;EVM0034525;ONT.7535;ONT.7529;EVM0008581;EVM0032589;EVM0019146;EVM0027852;EVM0022309;ONT.8460;EVM0027176;EVM0032293;EVM0001745;EVM0033735;EVM0003387;EVM0026438;EVM0019477;EVM0001173;EVM0012909;EVM0008394;EVM0001324;ONT.8470;EVM0031379;EVM0039885;ONT.8469;EVM0018147;EVM0037784;EVM0034734;EVM0017798;ONT.7530;EVM0032769
ONT.7536.3	Cis-regulation	EVM0026438;EVM0003387;EVM0001173;EVM0034525;ONT.8473;EVM0040026;EVM0019477;EVM0040244;EVM0008394;EVM0012909;EVM0001324;EVM0022257;EVM0029736;EVM0031379;ONT.7529;ONT.7535;ONT.8470;EVM0032589;ONT.8469;EVM0037784;EVM0019146;EVM0032769;ONT.7530;EVM0037861;EVM0034734;EVM0027176;EVM0032293;EVM0017798;EVM0022309
ONT.7550.13	Cis-regulation	EVM0003789;EVM0014605;EVM0002732;EVM0009299;ONT.7553;EVM0039042;EVM0000714;ONT.7561;ONT.7548;EVM0011694;EVM0007338;EVM0003782;EVM0007736;EVM0041885;ONT.7552;EVM0014364;EVM0026351;ONT.8491;EVM0039274;EVM0041738;EVM0008489;EVM0007184;EVM0034713;EVM0003232;EVM0004893;EVM0008584;EVM0030582
ONT.7560.2	Cis-regulation	ONT.8502;EVM0030752;EVM0007184;EVM0003022;EVM0016759;EVM0003232;EVM0009212;EVM0034713;EVM0033548;EVM0030582;EVM0004764;EVM0008584;EVM0004893;ONT.7553;EVM0009299;EVM0014605;EVM0011694;EVM0000714;EVM0041885;EVM0027248;ONT.8500;ONT.8501;EVM0026351;EVM0027665;ONT.7552
ONT.7560.3	Cis-regulation	EVM0014605;ONT.7553;EVM0009299;ONT.7561;EVM0000714;EVM0011694;ONT.8497;ONT.8500;EVM0027248;EVM0041885;EVM0026351;EVM0027665;ONT.7552;ONT.8501;ONT.8502;EVM0030752;EVM0003022;EVM0007184;EVM0009212;EVM0034713;EVM0016759;EVM0003232;EVM0008584;EVM0004893;EVM0033548;EVM0030582;EVM0004764
ONT.7560.4	Cis-regulation	EVM0033548;EVM0030582;EVM0004764;EVM0008584;EVM0004893;EVM0003232;EVM0016759;EVM0009212;EVM0034713;EVM0007184;EVM0003022;EVM0030752;ONT.8502;ONT.8501;EVM0026351;EVM0027665;ONT.7552;EVM0041885;EVM0027248;ONT.8500;EVM0011694;ONT.8497;ONT.7561;EVM0000714;EVM0009299;ONT.7553;EVM0014605
ONT.7560.5	Cis-regulation	EVM0009212;EVM0034713;EVM0016759;EVM0003232;EVM0008584;EVM0004893;EVM0033548;EVM0004764;EVM0030582;ONT.8502;EVM0030752;EVM0003022;EVM0007184;ONT.8500;EVM0027248;EVM0041885;EVM0026351;ONT.7552;EVM0027665;ONT.8501;EVM0014605;EVM0009299;ONT.7553;ONT.7561;EVM0000714;EVM0011694;ONT.8497
ONT.7560.6	Cis-regulation	EVM0034713;EVM0009212;EVM0016759;EVM0003232;EVM0004893;EVM0008584;EVM0004764;EVM0030582;EVM0033548;ONT.8502;EVM0030752;EVM0003022;EVM0007184;ONT.8500;EVM0041885;EVM0027248;EVM0027665;ONT.7552;EVM0026351;ONT.8501;EVM0014605;ONT.7553;EVM0009299;EVM0000714;ONT.7561;ONT.8497;EVM0011694
ONT.7560.7	Cis-regulation	EVM0000714;ONT.7561;EVM0011694;ONT.8497;EVM0014605;ONT.7553;EVM0009299;EVM0026351;EVM0027665;ONT.7552;ONT.8501;ONT.8500;EVM0027248;EVM0041885;EVM0003022;EVM0007184;EVM0030752;ONT.8502;EVM0008584;EVM0004893;EVM0033548;EVM0004764;EVM0030582;EVM0009212;EVM0034713;EVM0016759;EVM0003232
ONT.7560.8	Cis-regulation	EVM0003232;EVM0016759;EVM0034713;EVM0009212;EVM0030582;EVM0004764;EVM0033548;EVM0004893;EVM0008584;ONT.8502;EVM0030752;EVM0007184;EVM0003022;EVM0027248;EVM0041885;ONT.8500;ONT.8501;EVM0027665;ONT.7552;EVM0026351;ONT.7553;EVM0009299;EVM0014605;ONT.8497;EVM0011694;EVM0000714;ONT.7561
ONT.7560.9	Cis-regulation	EVM0033548;EVM0030582;EVM0004764;EVM0008584;EVM0004893;EVM0003232;EVM0016759;EVM0009212;EVM0034713;EVM0007184;EVM0003022;ONT.8502;EVM0030752;ONT.8501;EVM0026351;ONT.7552;EVM0027665;EVM0041885;EVM0027248;ONT.8500;EVM0011694;ONT.8497;ONT.7561;EVM0000714;ONT.7553;EVM0009299;EVM0014605
ONT.7560.10	Cis-regulation	ONT.7553;EVM0009299;EVM0014605;ONT.8497;EVM0011694;EVM0000714;ONT.7561;EVM0027248;EVM0041885;ONT.8500;ONT.8501;ONT.7552;EVM0027665;EVM0026351;EVM0030752;ONT.8502;EVM0007184;EVM0003022;EVM0003232;EVM0016759;EVM0034713;EVM0009212;EVM0004764;EVM0030582;EVM0033548;EVM0004893;EVM0008584
ONT.7560.11	Cis-regulation	ONT.8502;EVM0030752;EVM0007184;EVM0003022;EVM0016759;EVM0003232;EVM0009212;EVM0034713;EVM0033548;EVM0030582;EVM0004764;EVM0008584;EVM0004893;EVM0009299;ONT.7553;EVM0014605;EVM0011694;EVM0000714;EVM0027248;EVM0041885;ONT.8500;ONT.8501;EVM0026351;EVM0027665;ONT.7552
ONT.7560.12	Cis-regulation	EVM0003022;EVM0007184;EVM0030752;ONT.8502;EVM0008584;EVM0004893;EVM0033548;EVM0030582;EVM0004764;EVM0009212;EVM0034713;EVM0016759;EVM0003232;ONT.7561;EVM0000714;EVM0011694;ONT.8497;EVM0014605;EVM0009299;ONT.7553;EVM0026351;ONT.7552;EVM0027665;ONT.8501;ONT.8500;EVM0041885;EVM0027248
ONT.7560.13	Cis-regulation	EVM0003232;EVM0016759;EVM0034713;EVM0009212;EVM0030582;EVM0004764;EVM0033548;EVM0004893;EVM0008584;EVM0030752;ONT.8502;EVM0007184;EVM0003022;EVM0027248;EVM0041885;ONT.8500;ONT.8501;EVM0027665;ONT.7552;EVM0026351;EVM0009299;ONT.7553;EVM0014605;ONT.8497;EVM0011694;ONT.7561;EVM0000714
ONT.7560.14	Cis-regulation	ONT.8500;EVM0041885;EVM0027248;EVM0026351;ONT.7552;EVM0027665;ONT.8501;EVM0014605;EVM0009299;ONT.7553;EVM0000714;ONT.7561;EVM0011694;ONT.8497;EVM0009212;EVM0034713;EVM0016759;EVM0003232;EVM0008584;EVM0004893;EVM0033548;EVM0030582;EVM0004764;EVM0030752;ONT.8502;EVM0003022;EVM0007184
ONT.7560.15	Cis-regulation	EVM0014605;EVM0009299;ONT.7553;ONT.7561;EVM0000714;EVM0011694;ONT.8497;ONT.8500;EVM0027248;EVM0041885;EVM0026351;EVM0027665;ONT.7552;ONT.8501;EVM0030752;ONT.8502;EVM0003022;EVM0007184;EVM0009212;EVM0034713;EVM0016759;EVM0003232;EVM0008584;EVM0004893;EVM0033548;EVM0004764;EVM0030582
ONT.7560.16	Cis-regulation	EVM0014605;ONT.7553;EVM0009299;EVM0000714;ONT.7561;EVM0011694;ONT.8497;ONT.8500;EVM0041885;EVM0027248;EVM0026351;EVM0027665;ONT.7552;ONT.8501;ONT.8502;EVM0030752;EVM0003022;EVM0007184;EVM0009212;EVM0034713;EVM0016759;EVM0003232;EVM0008584;EVM0004893;EVM0033548;EVM0030582;EVM0004764
ONT.7560.17	Cis-regulation	EVM0026351;EVM0027665;ONT.7552;ONT.8501;ONT.8500;EVM0027248;EVM0041885;EVM0000714;ONT.7561;EVM0011694;ONT.8497;EVM0014605;EVM0009299;ONT.7553;EVM0008584;EVM0004893;EVM0033548;EVM0004764;EVM0030582;EVM0009212;EVM0034713;EVM0003232;EVM0016759;EVM0003022;EVM0007184;EVM0030752;ONT.8502
ONT.7560.18	Cis-regulation	ONT.8500;EVM0041885;EVM0027248;ONT.7552;EVM0027665;EVM0026351;ONT.8501;EVM0014605;EVM0009299;ONT.7553;EVM0000714;ONT.7561;ONT.8497;EVM0011694;EVM0034713;EVM0009212;EVM0003232;EVM0016759;EVM0004893;EVM0008584;EVM0004764;EVM0030582;EVM0033548;EVM0030752;ONT.8502;EVM0003022;EVM0007184
ONT.7560.19	Cis-regulation	EVM0004893;EVM0008584;EVM0030582;EVM0004764;EVM0033548;EVM0034713;EVM0009212;EVM0003232;EVM0016759;EVM0003022;EVM0007184;ONT.8502;EVM0030752;EVM0027665;ONT.7552;EVM0026351;ONT.8501;ONT.8500;EVM0027248;EVM0041885;ONT.7561;EVM0000714;ONT.8497;EVM0011694;EVM0014605;EVM0009299;ONT.7553
ONT.7560.20	Cis-regulation	EVM0003022;EVM0007184;ONT.8502;EVM0030752;EVM0008584;EVM0004893;EVM0033548;EVM0030582;EVM0004764;EVM0009212;EVM0034713;EVM0016759;EVM0003232;EVM0000714;ONT.7561;EVM0011694;ONT.8497;EVM0014605;ONT.7553;EVM0009299;EVM0026351;EVM0027665;ONT.7552;ONT.8501;ONT.8500;EVM0041885;EVM0027248
ONT.7560.21	Cis-regulation	EVM0014605;EVM0009299;ONT.7553;ONT.7561;EVM0000714;ONT.8497;EVM0011694;ONT.8500;EVM0041885;EVM0027248;ONT.7552;ONT.8501;EVM0030752;ONT.8502;EVM0003022;EVM0007184;EVM0034713;EVM0009212;EVM0003232;EVM0016759;EVM0004893;EVM0008584;EVM0030582;EVM0004764;EVM0033548
ONT.7560.22	Cis-regulation	EVM0033548;EVM0030582;EVM0004764;EVM0008584;EVM0004893;EVM0003232;EVM0016759;EVM0009212;EVM0034713;EVM0007184;EVM0003022;ONT.8502;EVM0030752;ONT.8501;ONT.7552;EVM0041885;EVM0027248;ONT.8500;EVM0011694;ONT.8497;EVM0000714;ONT.7561;ONT.7553;EVM0009299;EVM0014605
ONT.7563.1	Cis-regulation	ONT.8501;EVM0006852;EVM0041885;EVM0027248;EVM0021475;EVM0013325;ONT.7561;ONT.8497;EVM0011694;EVM0014605;ONT.7553;EVM0009299;EVM0008584;EVM0030582;EVM0004764;EVM0033548;EVM0034713;EVM0009212;EVM0016759;EVM0003232;EVM0003022;EVM0007184;ONT.8502;EVM0010625
ONT.7572.8	Cis-regulation	EVM0015932;ONT.8508;EVM0013325;EVM0040717;ONT.7567;EVM0013385;EVM0034056;EVM0039526;EVM0021792;ONT.8512;EVM0006852;EVM0000124;EVM0002272;EVM0031117;EVM0024593;EVM0035352;EVM0003792;EVM0035174;EVM0019607;EVM0020105;EVM0010625;EVM0018755;EVM0019024;EVM0004096;EVM0028760;EVM0030844
ONT.7574.2	Cis-regulation	EVM0018418;EVM0007259;EVM0024593;EVM0035352;EVM0035174;EVM0010624;EVM0020105;EVM0019607;EVM0042094;EVM0007049;ONT.8513;EVM0018755;EVM0028760;EVM0030844;EVM0006302;EVM0024483;EVM0035348;ONT.8508;ONT.7579;EVM0040717;EVM0022783;EVM0026216;EVM0015932;EVM0027679;EVM0005762;EVM0021792;EVM0034056;EVM0002272;ONT.8512;EVM0000124;EVM0027239
ONT.7574.2	Trans-regulation	EVM0020194
ONT.7574.4	Cis-regulation	EVM0035348;ONT.8508;EVM0040717;ONT.7579;EVM0022783;EVM0015932;EVM0026216;EVM0027679;EVM0005762;EVM0021792;EVM0034056;EVM0002272;ONT.8512;EVM0027239;EVM0000124;EVM0007259;EVM0018418;EVM0035352;EVM0024593;EVM0035174;EVM0020105;EVM0010624;EVM0019607;EVM0007049;EVM0042094;EVM0018755;ONT.8513;EVM0028760;EVM0030844;EVM0006302;EVM0024483
ONT.7643.1	Cis-regulation	EVM0027999;EVM0006076;EVM0040523;EVM0002893;EVM0020125;EVM0037065;ONT.7642;EVM0017835;EVM0001592;EVM0016879;EVM0035397;EVM0023355;EVM0041918;EVM0016628;EVM0013812;EVM0023936;EVM0041521;ONT.7640;EVM0014818;EVM0028734;EVM0040679;EVM0029895;ONT.7653;EVM0039089;EVM0037385
ONT.7643.1	Trans-regulation	ONT.28037;EVM0013292;EVM0023259;ONT.6835;ONT.5101;ONT.22422;EVM0031478;EVM0038127;ONT.98;ONT.31315;EVM0039186;EVM0037288;EVM0002659;EVM0034418;EVM0016661;ONT.4055;ONT.2830;ONT.27347;ONT.21832;ONT.19534;ONT.18100;EVM0031731;EVM0030805;EVM0014762;EVM0014535;EVM0041712;EVM0037354;EVM0029617;EVM0026156
ONT.7644.1	Cis-regulation	EVM0027999;EVM0013076;EVM0031310;EVM0006076;EVM0040523;EVM0020125;EVM0037065;EVM0002893;EVM0018243;ONT.7642;EVM0009496;EVM0016879;EVM0017835;EVM0001592;EVM0023355;EVM0035397;EVM0040580;EVM0023936;EVM0041521;EVM0013812;ONT.7640;EVM0010248;EVM0014818;EVM0040679;EVM0028734;ONT.7653;EVM0039089;ONT.8568;ONT.7655;EVM0037385
ONT.7644.2	Cis-regulation	EVM0040523;EVM0020125;EVM0037065;EVM0002893;EVM0018243;EVM0027999;EVM0013076;EVM0031310;EVM0006076;EVM0023355;EVM0035397;EVM0040580;ONT.7642;EVM0016879;EVM0009496;EVM0001592;EVM0017835;ONT.7653;EVM0041521;EVM0023936;EVM0013812;ONT.7640;EVM0010248;EVM0028734;EVM0014818;EVM0040679;EVM0037385;EVM0039089;ONT.8568;ONT.7655
ONT.7702.1	Cis-regulation	EVM0024881;EVM0023419;EVM0030924;EVM0023032;EVM0025277;EVM0000209;EVM0021916;EVM0028210;ONT.8620;EVM0023048;EVM0010686;EVM0004620;EVM0005154;ONT.7700;EVM0028094;ONT.8618;EVM0005480;EVM0013954;EVM0011501;EVM0040849;EVM0020241;EVM0005636;ONT.7710;ONT.8621
ONT.7713.1	Cis-regulation	ONT.8625;EVM0023485;EVM0002296;EVM0020173;EVM0013954;EVM0008188;EVM0005480;ONT.8618;ONT.7710;ONT.8621;ONT.8626;EVM0020241;EVM0030924;EVM0030779;EVM0019971;EVM0024881;EVM0008729;EVM0002650;EVM0022117;EVM0034032;EVM0023048;ONT.8620;ONT.8624;EVM0020243;EVM0025361;EVM0028210;EVM0018445;EVM0011813
ONT.7729.1	Cis-regulation	EVM0033718;EVM0025835;ONT.8646;EVM0031153;EVM0003974;EVM0001118;EVM0010967;EVM0026162;EVM0038066;EVM0012163;EVM0020765;EVM0000515;ONT.8643;EVM0005242;ONT.8642;EVM0000619;EVM0012877;EVM0012125;EVM0028420;EVM0030410;EVM0035961;EVM0008211;EVM0039055
ONT.7729.2	Cis-regulation	EVM0008211;EVM0039055;EVM0012125;EVM0012877;EVM0035961;EVM0030410;EVM0028420;EVM0005242;EVM0000619;ONT.8642;EVM0012163;ONT.8643;EVM0000515;EVM0020765;EVM0026162;EVM0038066;EVM0001118;EVM0031153;EVM0003974;EVM0010967;ONT.8646;EVM0025835;EVM0033718
ONT.7729.3	Cis-regulation	EVM0026162;EVM0038066;EVM0001118;EVM0031153;EVM0003974;EVM0010967;ONT.8646;EVM0033718;EVM0025835;EVM0039055;EVM0008211;EVM0012125;EVM0012877;EVM0035961;EVM0030410;EVM0028420;EVM0005242;EVM0000619;ONT.8642;EVM0012163;ONT.8643;EVM0000515;EVM0020765
ONT.7729.4	Cis-regulation	EVM0000515;ONT.8643;EVM0020765;EVM0012163;EVM0000619;ONT.8642;EVM0005242;EVM0035961;EVM0030410;EVM0028420;EVM0012125;EVM0012877;EVM0039055;EVM0008211;EVM0025835;EVM0033718;ONT.8646;EVM0010967;EVM0001118;EVM0003974;EVM0031153;EVM0038066;EVM0026162
ONT.7776.1	Cis-regulation	EVM0000238;EVM0007274;EVM0026127;EVM0000436;EVM0036987;EVM0021555;EVM0015694;EVM0027406;EVM0024286;EVM0024207
ONT.7776.1	Trans-regulation	EVM0032022;EVM0010805;ONT.33572;ONT.18582
ONT.7801.2	Cis-regulation	ONT.8722;EVM0021364;EVM0018428;EVM0022243;EVM0037795;EVM0002792;EVM0021615;EVM0013568;EVM0033898;EVM0003678;EVM0015093
ONT.7803.2	Cis-regulation	EVM0035982;EVM0018428;ONT.7807;ONT.8722;EVM0039923;EVM0025045;EVM0024796;EVM0015093;EVM0009103;EVM0033898;EVM0012616;EVM0022243;EVM0021364;EVM0037795;EVM0003678;EVM0013568
ONT.7803.2	Trans-regulation	EVM0013137;EVM0041407;EVM0017425;EVM0036995;EVM0040829;EVM0015079;EVM0015575;EVM0003159;EVM0012265
ONT.7803.3	Cis-regulation	EVM0015093;EVM0024796;EVM0033898;EVM0012616;EVM0009103;ONT.7807;EVM0035982;EVM0018428;EVM0025045;ONT.8722;EVM0039923;EVM0003678;EVM0013568;EVM0037795;EVM0022243;EVM0021364
ONT.7803.4	Cis-regulation	EVM0025045;EVM0039923;ONT.8722;ONT.7807;EVM0018428;EVM0035982;EVM0012616;EVM0033898;EVM0009103;EVM0015093;EVM0024796;EVM0021364;EVM0022243;EVM0013568;EVM0003678;EVM0037795
ONT.7803.4	Trans-regulation	EVM0013137
ONT.7892.1	Cis-regulation	EVM0017176;ONT.7893;EVM0034725;EVM0019683;EVM0030913;EVM0041896
ONT.7902.1	Cis-regulation	ONT.7900;EVM0003021;EVM0038009;ONT.7904;EVM0038180;EVM0041468;EVM0008723;EVM0033563;EVM0039377;ONT.8833;EVM0013495
ONT.7902.1	Trans-regulation	EVM0038892
ONT.7914.2	Cis-regulation	EVM0013939;EVM0017114;EVM0039973;EVM0023040;EVM0007379;EVM0026189;EVM0008440;EVM0026269;EVM0013210
ONT.7914.2	Trans-regulation	EVM0021470;ONT.6017
ONT.7914.5	Cis-regulation	EVM0013939;EVM0017114;EVM0039973;EVM0023040;EVM0026189;EVM0007379;EVM0026269;EVM0013210;EVM0008440
ONT.7914.5	Trans-regulation	EVM0017776;EVM0021470;ONT.29481;ONT.13063;EVM0029789;EVM0005026;ONT.9788;ONT.20510;EVM0029420;ONT.6017;ONT.23209;EVM0038107;EVM0037610;EVM0036916;EVM0006148;EVM0002252
ONT.7917.1	Cis-regulation	EVM0033474;EVM0018522;EVM0032893;EVM0016841;EVM0037583;EVM0008440;EVM0029799;EVM0041755;EVM0004258;EVM0026189;EVM0007379;EVM0007589
ONT.7947.1	Cis-regulation	ONT.7948;EVM0015993;EVM0022910;ONT.8862;EVM0016897;EVM0035695;EVM0036724;EVM0017956;EVM0041118;EVM0019337;EVM0006230;EVM0028485;EVM0034856;EVM0023749;EVM0008649;EVM0034348
ONT.7947.1	Trans-regulation	ONT.32189
ONT.7950.2	Cis-regulation	EVM0037118;EVM0002136;EVM0020356;ONT.8871;EVM0028955;EVM0022910;EVM0042496;EVM0017273;EVM0032154;EVM0016104;EVM0011743;EVM0008649
ONT.7950.3	Cis-regulation	EVM0020356;ONT.8871;EVM0028955;EVM0002136;EVM0037118;EVM0032154;EVM0016104;EVM0011743;EVM0008649;EVM0022910;EVM0042496;EVM0017273
ONT.7959.1	Cis-regulation	EVM0041596;EVM0024769;EVM0016044;EVM0012394;EVM0038458;ONT.8886;EVM0041395;EVM0032390;EVM0015104;ONT.8885
ONT.7959.2	Cis-regulation	EVM0024769;EVM0041596;EVM0012394;EVM0016044;EVM0041395;EVM0038458;ONT.8886;EVM0015104;EVM0032390;ONT.8885
ONT.7983.3	Cis-regulation	ONT.7982;ONT.8924;EVM0009907;EVM0008874;EVM0016496;EVM0025819
ONT.7984.1	Cis-regulation	EVM0016496;ONT.8924;EVM0009907;EVM0008874;EVM0036523
ONT.7996.1	Cis-regulation	EVM0015289;EVM0033684;EVM0009716;EVM0007245;EVM0003285;EVM0006496;EVM0036326;ONT.7998;ONT.7997;ONT.7999;EVM0009463
ONT.8009.5	Cis-regulation	EVM0026353;EVM0033717;EVM0012272;EVM0038379;EVM0030229;EVM0009696;ONT.7098;EVM0034660;EVM0039177;EVM0020723;EVM0021056;EVM0027249;EVM0040631;EVM0005361;EVM0025311;EVM0038534;EVM0011789;EVM0024632;EVM0041537;EVM0024717;EVM0039331;ONT.8017;ONT.8011;EVM0038326;EVM0038498;EVM0041511;EVM0024206;EVM0010245;ONT.8007;EVM0017791;EVM0015669;EVM0033872;EVM0029836;EVM0021757;EVM0011763
ONT.8018.1	Cis-regulation	ONT.8020;EVM0010245;EVM0007570;EVM0008603;EVM0015669;EVM0029836;EVM0011763;EVM0020954;EVM0016208;EVM0012099;EVM0008134;EVM0011789;EVM0024717;EVM0041537;EVM0039331;EVM0016828;ONT.8017;ONT.8011;EVM0038498;EVM0038326;ONT.7098;EVM0034660;EVM0039177;EVM0021056;EVM0038534;EVM0033314;EVM0003906;EVM0001937;ONT.7108;EVM0026353;EVM0033717;EVM0025226;EVM0029803;EVM0038379;EVM0030229;ONT.7109;EVM0009696
ONT.8024.4	Cis-regulation	EVM0025163;EVM0041908;EVM0041534;EVM0014184;EVM0002394;EVM0020912;EVM0020954;EVM0034076;ONT.7117;EVM0002953;ONT.8025;ONT.8020;EVM0009530;EVM0008823;ONT.7109;EVM0002727;ONT.8023;EVM0029803;EVM0035849;EVM0020388;ONT.7116;EVM0000723;EVM0019528;ONT.7112;ONT.7121;EVM0001937;EVM0018764;EVM0037886;EVM0014467;EVM0033314;EVM0007157;EVM0015417;EVM0040276
ONT.8028.3	Cis-regulation	EVM0018764;EVM0037886;EVM0014467;ONT.7123;EVM0007157;EVM0026890;ONT.7121;EVM0015417;EVM0040276;EVM0036006;EVM0035849;EVM0020388;ONT.7116;EVM0021747;EVM0000723;ONT.8023;EVM0002727;ONT.7112;ONT.7127;EVM0019528;EVM0016124;EVM0034076;EVM0002953;ONT.8025;EVM0009530;EVM0025163;EVM0041908;EVM0041534;EVM0001421;EVM0014184;EVM0026994;EVM0023248;EVM0033004;EVM0002394;EVM0020912
ONT.8028.3	Trans-regulation	EVM0006349;EVM0021984
ONT.8028.4	Cis-regulation	EVM0036006;EVM0015417;EVM0040276;ONT.7121;EVM0026890;EVM0007157;EVM0014467;ONT.7123;EVM0037886;EVM0018764;EVM0016124;EVM0019528;ONT.7127;ONT.7112;ONT.8023;EVM0002727;EVM0000723;ONT.7116;EVM0021747;EVM0020388;EVM0035849;EVM0009530;ONT.8025;EVM0002953;EVM0034076;EVM0020912;EVM0002394;EVM0033004;EVM0023248;EVM0026994;EVM0014184;EVM0001421;EVM0041534;EVM0041908;EVM0025163
ONT.8028.4	Trans-regulation	EVM0038682;EVM0021984;EVM0015855;EVM0021812;EVM0004529
ONT.8035.3	Cis-regulation	EVM0037886;EVM0018764;EVM0030234;EVM0007157;ONT.7123;ONT.7121;EVM0026890;EVM0019846;EVM0040276;EVM0015417;EVM0036006;EVM0021747;EVM0020388;EVM0022502;EVM0000723;EVM0002727;EVM0003611;EVM0020198;EVM0016124;ONT.7127;EVM0022912;EVM0010977;EVM0002953;EVM0033834;EVM0020774;EVM0038485;EVM0023029;EVM0025163;EVM0009382;EVM0041534;EVM0001421;EVM0026994;EVM0009142;EVM0033004;EVM0000413;EVM0002394;EVM0020912
ONT.8035.3	Trans-regulation	EVM0033292
ONT.8134.3	Cis-regulation	ONT.8132;EVM0029249;EVM0037848;EVM0032210;EVM0008448;EVM0008541;EVM0005700;EVM0025463;EVM0040730;EVM0027056;EVM0037965;ONT.7205;EVM0038290;EVM0029590;EVM0021367;ONT.7206;EVM0004698;EVM0009789;ONT.8131;ONT.7208;EVM0038319;EVM0034024;EVM0001713;EVM0003273;EVM0008135;ONT.8143;ONT.8123;ONT.8135;EVM0022781;EVM0000276;EVM0009195;EVM0031443;EVM0032380;EVM0016994;EVM0037992;ONT.8127;EVM0021107;EVM0027353…
ONT.8134.3	Trans-regulation	ONT.7205
ONT.8150.3	Cis-regulation	EVM0040445;EVM0028464;EVM0012736;EVM0001092;EVM0038745;EVM0020339;EVM0035171;EVM0021814;EVM0023031;ONT.7220;EVM0021085;EVM0005757;EVM0016529;ONT.8147;EVM0009176;EVM0012353;EVM0015543;EVM0038336;EVM0010941;EVM0034759;EVM0006206;EVM0011700;ONT.8149;EVM0038553;EVM0034378;EVM0022560
ONT.8150.3	Trans-regulation	ONT.7217
ONT.8150.4	Cis-regulation	EVM0040445;EVM0028464;EVM0012736;EVM0038745;EVM0001092;EVM0020339;EVM0035171;EVM0021814;EVM0023031;ONT.7220;EVM0021085;EVM0005757;EVM0016529;ONT.8147;EVM0009176;EVM0012353;EVM0015543;EVM0038336;EVM0010941;EVM0034759;EVM0006206;EVM0011700;ONT.8149;EVM0038553;EVM0034378;EVM0022560
ONT.8150.4	Trans-regulation	ONT.7217
ONT.8150.5	Cis-regulation	EVM0038745;EVM0001092;EVM0020339;EVM0040445;EVM0012736;EVM0028464;EVM0005757;ONT.8147;EVM0009176;EVM0016529;ONT.7220;EVM0021085;EVM0023031;EVM0035171;EVM0021814;EVM0034759;EVM0006206;EVM0010941;EVM0038336;EVM0012353;EVM0015543;EVM0034378;EVM0022560;EVM0038553;ONT.8149;EVM0011700
ONT.8150.5	Trans-regulation	ONT.7217
ONT.8150.6	Cis-regulation	EVM0022560;EVM0034378;EVM0038553;ONT.8149;EVM0011700;EVM0006206;EVM0034759;EVM0010941;EVM0038336;EVM0015543;EVM0012353;ONT.8147;EVM0009176;EVM0016529;EVM0005757;EVM0021085;ONT.7220;EVM0023031;EVM0021814;EVM0035171;EVM0020339;EVM0001092;EVM0038745;EVM0012736;EVM0028464;EVM0040445
ONT.8150.6	Trans-regulation	ONT.7217
ONT.8150.7	Cis-regulation	EVM0023031;EVM0021814;EVM0035171;ONT.8147;EVM0016529;EVM0009176;EVM0005757;EVM0021085;ONT.7220;EVM0028464;EVM0012736;EVM0040445;EVM0020339;EVM0038745;EVM0001092;ONT.8149;EVM0011700;EVM0022560;EVM0034378;EVM0038553;EVM0038336;EVM0015543;EVM0012353;EVM0006206;EVM0034759;EVM0010941
ONT.8150.7	Trans-regulation	ONT.7217
ONT.8150.8	Cis-regulation	EVM0015543;EVM0012353;EVM0038336;EVM0010941;EVM0034759;EVM0006206;EVM0011700;ONT.8149;EVM0038553;EVM0034378;EVM0022560;EVM0040445;EVM0028464;EVM0012736;EVM0001092;EVM0038745;EVM0020339;EVM0035171;EVM0021814;EVM0023031;ONT.7220;EVM0021085;EVM0005757;ONT.8147;EVM0016529;EVM0009176
ONT.8150.8	Trans-regulation	ONT.7217
ONT.8150.9	Cis-regulation	EVM0034378;EVM0022560;EVM0038553;ONT.8149;EVM0011700;EVM0034759;EVM0006206;EVM0010941;EVM0038336;EVM0015543;EVM0012353;EVM0005757;ONT.8147;EVM0009176;EVM0016529;ONT.7220;EVM0021085;EVM0023031;EVM0035171;EVM0021814;EVM0038745;EVM0001092;EVM0020339;EVM0040445;EVM0012736;EVM0028464
ONT.8150.9	Trans-regulation	ONT.7217
ONT.8311.6	Cis-regulation	EVM0029707;EVM0018718;EVM0025816;EVM0037396;ONT.7372;EVM0017543;EVM0012242;EVM0041783;EVM0006917;EVM0034443;EVM0006423;EVM0024336;EVM0037097;EVM0008856;EVM0035907;EVM0040071;EVM0026374;EVM0028595;EVM0012200;ONT.7365;EVM0037827;ONT.7373;EVM0038193;EVM0028555;EVM0002047;EVM0027504;ONT.7369;EVM0032511;EVM0027678
ONT.8311.6	Trans-regulation	ONT.24510;ONT.15533;ONT.2830;EVM0038421;EVM0027794;ONT.28743;ONT.14856;EVM0009845;EVM0033241;EVM0019859;ONT.21797;ONT.18100;EVM0039671;EVM0038562;EVM0021610;EVM0030656;EVM0022738;EVM0028465;EVM0014050;EVM0024293
ONT.8402.1	Cis-regulation	EVM0026246;EVM0039838;EVM0029508;EVM0019195;EVM0010911;EVM0031245;EVM0000569;EVM0040269;EVM0034245;EVM0025789;EVM0018246;EVM0007319;EVM0021969;EVM0032834;EVM0040745;EVM0001389;EVM0022942;EVM0031590;EVM0031668;EVM0040691;EVM0020378;EVM0038256;EVM0033386
ONT.8455.2	Cis-regulation	EVM0025134;EVM0022370;EVM0005097;EVM0039028;EVM0033735;EVM0001745;ONT.7512;EVM0005129;ONT.7518;EVM0018147;EVM0021194;EVM0032435;EVM0039885;EVM0029262;ONT.8453;EVM0030882;EVM0005113;EVM0010076;EVM0041910;EVM0011687;EVM0040603;EVM0040819;EVM0004429;EVM0016695;EVM0014449;ONT.8460;EVM0033129;EVM0016955;EVM0008581;EVM0003008;EVM0016597;EVM0019758;EVM0025000;EVM0036519
ONT.8468.5	Cis-regulation	ONT.8470;ONT.7535;EVM0031379;ONT.7529;EVM0039885;EVM0032589;EVM0019146;ONT.8469;EVM0037784;EVM0027176;EVM0032293;EVM0034734;EVM0017798;EVM0022309;EVM0027852;EVM0032769;EVM0037861;ONT.7530;EVM0033735;EVM0003387;EVM0026438;ONT.8473;EVM0019477;EVM0040244;EVM0034525;EVM0001173;EVM0012909;EVM0008394;EVM0022257;EVM0001324
ONT.8482.1	Cis-regulation	EVM0035928;EVM0028487;ONT.8479;EVM0004690;EVM0009830;EVM0026005;ONT.8487;EVM0000840;EVM0022383;EVM0037861;ONT.7546;EVM0003789;EVM0019881;EVM0007338;EVM0039042;ONT.8477;EVM0011265;ONT.7539;EVM0036737;EVM0008489;EVM0039274;EVM0002223;EVM0029736;ONT.7540;EVM0012346;EVM0006613
ONT.8482.1	Trans-regulation	EVM0034997
ONT.8524.1	Cis-regulation	EVM0027239;EVM0035901;ONT.8522;EVM0000641;EVM0013712;ONT.7588;ONT.8520;ONT.7584;EVM0021172;EVM0027679;EVM0016181;EVM0037978;ONT.7579;EVM0006302;ONT.8523;EVM0028760;EVM0040064;ONT.8526;EVM0035126;ONT.8513;EVM0042094;EVM0007049;ONT.7586;EVM0018418;EVM0005762;EVM0026216;EVM0022783;EVM0035348;EVM0039782;EVM0018230;EVM0010624;EVM0017066;ONT.8521;EVM0007259
ONT.8524.2	Cis-regulation	ONT.8523;EVM0006302;EVM0028760;ONT.8526;EVM0040064;EVM0035126;ONT.8513;EVM0042094;EVM0007049;ONT.7586;EVM0018418;EVM0035901;EVM0027239;ONT.8522;EVM0000641;EVM0013712;ONT.7588;ONT.8520;ONT.7584;EVM0021172;EVM0027679;EVM0016181;EVM0037978;ONT.7579;EVM0039782;EVM0018230;EVM0010624;EVM0017066;ONT.8521;EVM0007259;EVM0005762;EVM0026216;EVM0022783;EVM0035348
ONT.8636.1	Cis-regulation	EVM0029992;EVM0011380;EVM0014596;ONT.7721;EVM0027076;EVM0020485;ONT.8634;EVM0009558;EVM0005882;EVM0035769;ONT.7724;EVM0023669;EVM0030942
ONT.8637.2	Cis-regulation	EVM0027076;ONT.8634;EVM0020485;EVM0009558;EVM0029992;EVM0011380;ONT.7721;EVM0014596;EVM0023669;EVM0027541;EVM0018137;ONT.7724;EVM0005882;EVM0035769
ONT.8641.1	Cis-regulation	EVM0033718;EVM0025835;EVM0027541;EVM0018137;ONT.8646;EVM0007481;EVM0001118;EVM0003974;EVM0031153;EVM0038066;EVM0026162;ONT.8643;EVM0000515;EVM0020765;EVM0012163;ONT.8642;EVM0005242;EVM0035961;EVM0012125;EVM0012877;EVM0039055;EVM0008211
ONT.8650.1	Cis-regulation	EVM0010967;EVM0019384;EVM0001118;EVM0031153;EVM0002266;EVM0001443;EVM0026162;EVM0010912;EVM0019241;EVM0018414;EVM0025571;EVM0025419;ONT.8646;EVM0035961;EVM0028420;EVM0030410;EVM0012125;EVM0012877;EVM0039854;EVM0039055;EVM0005687;EVM0000515;EVM0031290;ONT.8643;EVM0008815;EVM0020765;EVM0000619;ONT.8642
ONT.8660.2	Cis-regulation	EVM0002266;EVM0001443;EVM0019384;EVM0011668;EVM0010912;EVM0012510;EVM0021284;ONT.8659;EVM0026902;EVM0022924;EVM0018414;EVM0019241;EVM0030554;EVM0025419;EVM0041920;EVM0039854;EVM0017040;EVM0004748;EVM0005687;EVM0019407;EVM0031388;EVM0014918;EVM0016812;EVM0031290;EVM0008815;ONT.7739;ONT.8663
ONT.8664.1	Cis-regulation	EVM0018028;EVM0026902;EVM0022924;ONT.7743;EVM0041920;EVM0011668;EVM0021284;EVM0039483;EVM0012510;ONT.8666;EVM0016812;EVM0000126;EVM0014918;ONT.8663;ONT.7739;EVM0019873;EVM0017040;EVM0004748;ONT.8665;EVM0019407;EVM0008959;EVM0007967
ONT.8685.1	Cis-regulation	EVM0030797;EVM0014048;EVM0017414;ONT.7765;EVM0013329;EVM0041905;EVM0021716;EVM0019316;EVM0024409;EVM0027190;EVM0031364;EVM0030182;EVM0033760
ONT.8685.3	Cis-regulation	EVM0030797;ONT.7765;EVM0013329;EVM0017414;EVM0027190;EVM0024409;EVM0031364;EVM0041905;EVM0021716;EVM0019316;EVM0033760;EVM0030182
ONT.8693.1	Cis-regulation	EVM0015694;EVM0021555;EVM0036987;EVM0032022;EVM0027406;EVM0024207;EVM0026127;EVM0007274;EVM0000238;EVM0000436
ONT.8693.1	Trans-regulation	ONT.29685
ONT.8693.2	Cis-regulation	EVM0036987;EVM0021555;EVM0015694;EVM0024207;EVM0027406;EVM0032022;EVM0000436;EVM0000238;EVM0026127;EVM0007274
ONT.8693.3	Cis-regulation	EVM0007274;EVM0026127;EVM0000238;EVM0000436;EVM0015694;EVM0021555;EVM0036987;EVM0032022;EVM0027406;EVM0024207
ONT.8702.1	Cis-regulation	EVM0032950;EVM0033345;EVM0029447;EVM0000339;ONT.7786;EVM0006328;EVM0032934;EVM0013526;EVM0029741
ONT.8795.1	Cis-regulation	EVM0005481;EVM0011493;ONT.7867;EVM0027242;ONT.7869;EVM0003604;ONT.8796;EVM0004869;ONT.8799;EVM0014642;EVM0035476;EVM0017277;EVM0012101;EVM0006603;ONT.8798
ONT.8814.1	Cis-regulation	EVM0039234;EVM0006833;ONT.8811;EVM0036233;EVM0017270;EVM0039819;EVM0007680;ONT.8816;EVM0019902;EVM0034327;ONT.7881;EVM0041306
ONT.8814.1	Trans-regulation	ONT.17795;ONT.17961;ONT.9191;ONT.29172;ONT.6047;ONT.21994;EVM0027893
ONT.8825.2	Cis-regulation	EVM0000373;EVM0022458;EVM0039052;EVM0021873
ONT.8826.2	Cis-regulation	EVM0022458;EVM0000373;EVM0039052
ONT.8826.2	Trans-regulation	EVM0037782;EVM0031321;EVM0029693;EVM0001441
ONT.8830.2	Cis-regulation	EVM0027839;EVM0038180;ONT.7896;ONT.7895;ONT.8831;EVM0009150;EVM0022739;EVM0006925
ONT.8830.2	Trans-regulation	EVM0025635;EVM0035261;EVM0015530
ONT.8838.3	Cis-regulation	EVM0034274;EVM0022287;EVM0006919;EVM0018792;EVM0037456
ONT.8838.4	Cis-regulation	EVM0006919;EVM0018792;EVM0037456;EVM0034274;EVM0022287
ONT.8861.1	Cis-regulation	EVM0032467;EVM0003482;EVM0035551;ONT.7942;EVM0036620;EVM0021535;EVM0008020;EVM0010527;EVM0010795;ONT.8862;EVM0037161
ONT.8861.2	Cis-regulation	EVM0037161;ONT.8862;EVM0008020;EVM0010795;EVM0010527;EVM0021535;EVM0035551;ONT.7942;EVM0036620;EVM0003482;EVM0032467
ONT.8861.3	Cis-regulation	EVM0035551;ONT.7942;EVM0036620;EVM0010795;EVM0021535;EVM0008020;EVM0010527;EVM0032467;EVM0003482;ONT.8862;EVM0037161
ONT.8889.5	Cis-regulation	EVM0000123;EVM0002919;EVM0019992;EVM0036112;EVM0026084;EVM0032390;EVM0000167;ONT.7961;EVM0012394;ONT.7960;EVM0025061
ONT.8889.5	Trans-regulation	EVM0000658
ONT.8889.6	Cis-regulation	EVM0026084;EVM0032390;EVM0036112;EVM0002919;EVM0019992;EVM0000123;EVM0025061;ONT.7960;EVM0012394;ONT.7961;EVM0000167
ONT.8889.7	Cis-regulation	EVM0019992;EVM0002919;EVM0000123;EVM0032390;EVM0026084;EVM0036112;EVM0000167;ONT.7961;EVM0025061;EVM0012394;ONT.7960
ONT.8889.8	Cis-regulation	EVM0025061;EVM0012394;ONT.7960;EVM0000167;ONT.7961;EVM0032390;EVM0026084;EVM0036112;EVM0002919;EVM0019992;EVM0000123
ONT.8889.8	Trans-regulation	ONT.4061;ONT.5369;ONT.6328;ONT.4245
ONT.8889.9	Cis-regulation	ONT.7961;EVM0000167;EVM0025061;ONT.7960;EVM0012394;EVM0019992;EVM0002919;EVM0000123;EVM0026084;EVM0032390;EVM0036112
ONT.8889.10	Cis-regulation	ONT.7960;EVM0012394;EVM0025061;ONT.7961;EVM0000167;EVM0036112;EVM0026084;EVM0032390;EVM0000123;EVM0019992;EVM0002919
ONT.8889.11	Cis-regulation	ONT.7960;EVM0012394;EVM0025061;ONT.7961;EVM0000167;EVM0036112;EVM0026084;EVM0032390;EVM0000123;EVM0002919;EVM0019992
ONT.8889.12	Cis-regulation	EVM0036112;EVM0026084;EVM0032390;EVM0000123;EVM0019992;EVM0002919;EVM0012394;ONT.7960;EVM0025061;EVM0000167;ONT.7961
ONT.8899.1	Cis-regulation	EVM0004203;ONT.8898;EVM0005504;EVM0014107;ONT.8897;EVM0016613;EVM0002946;EVM0003552;EVM0001192;ONT.8896
ONT.8899.1	Trans-regulation	ONT.13550
ONT.8907.3	Cis-regulation	EVM0037973;EVM0034129;EVM0037803;EVM0017917;EVM0027753;EVM0041760;EVM0002093
ONT.8927.1	Cis-regulation	EVM0038266;EVM0021049;ONT.8928;ONT.7989
ONT.8939.1	Cis-regulation	EVM0042326;EVM0009716;EVM0041709;EVM0016383;EVM0036926;EVM0034979;ONT.8941
ONT.8939.2	Cis-regulation	EVM0034979;ONT.8941;EVM0016383;EVM0036926;EVM0041709;EVM0042326;EVM0009716
ONT.8939.3	Cis-regulation	EVM0016383;EVM0036926;ONT.8941;EVM0034979;EVM0009716;EVM0042326;EVM0041709
ONT.8939.4	Cis-regulation	EVM0041709;EVM0009716;EVM0042326;ONT.8941;EVM0034979;EVM0036926;EVM0016383
ONT.8939.6	Cis-regulation	EVM0034979;ONT.8941;EVM0016383;EVM0036926;EVM0041709;EVM0042326;EVM0009716
ONT.8943.1	Cis-regulation	EVM0036326;EVM0006496;EVM0009716;EVM0015289;EVM0033684;EVM0007245;EVM0009463;ONT.7997;ONT.7998
ONT.8958.2	Cis-regulation	EVM0017579;ONT.8961;EVM0035073;EVM0032758;EVM0017716
ONT.8968.1	Cis-regulation	ONT.8966;EVM0004884;EVM0031105;EVM0042372;EVM0026381;EVM0027184;EVM0008660;EVM0030436;EVM0026968;EVM0030386;EVM0034343;EVM0037276;EVM0009871
ONT.8969.1	Cis-regulation	EVM0037276;EVM0009871;EVM0034343;EVM0030386;EVM0030436;EVM0027184;EVM0026381;EVM0042372;EVM0031105;ONT.8966;EVM0004884
ONT.8969.1	Trans-regulation	EVM0008660;EVM0031967
ONT.8975.3	Cis-regulation	EVM0026381;EVM0027184;EVM0008660;EVM0030436;EVM0004884;ONT.8966;EVM0031105;EVM0034343;EVM0030386;EVM0037276;EVM0009871;EVM0026968
ONT.8975.3	Trans-regulation	ONT.10882;ONT.13235;EVM0015965;EVM0033551
ONT.8981.2	Cis-regulation	EVM0038487;EVM0017693;EVM0018941;EVM0013626;EVM0002652;EVM0001733;EVM0036682;EVM0027563;EVM0032056;EVM0006070;EVM0000005;EVM0038841;EVM0026585;EVM0024011;EVM0027382;ONT.8984
ONT.8992.2	Cis-regulation	EVM0015576;EVM0042012;EVM0032345
ONT.8992.3	Cis-regulation	EVM0015576;EVM0032345;EVM0042012
ONT.8993.1	Cis-regulation	EVM0008462;EVM0011655;EVM0016959
ONT.8993.1	Trans-regulation	ONT.18307
ONT.8994.8	Cis-regulation	EVM0016959;EVM0008462
ONT.8994.8	Trans-regulation	ONT.27970
ONT.8995.1	Cis-regulation	EVM0016959;EVM0011655;EVM0008462
ONT.8995.1	Trans-regulation	ONT.18307
ONT.9024.1	Cis-regulation	EVM0013797;EVM0016669;EVM0016995;ONT.9031;EVM0006455;EVM0029099;EVM0039175;EVM0018033;EVM0003422;EVM0010935;EVM0017048;EVM0013265;EVM0000663;EVM0014656
ONT.9024.2	Cis-regulation	EVM0029099;EVM0039175;EVM0017048;EVM0018033;EVM0003422;EVM0010935;EVM0000663;EVM0013265;EVM0014656;EVM0013797;EVM0016669;EVM0016995;ONT.9031;EVM0006455
ONT.9042.7	Cis-regulation	EVM0042165;EVM0036094;EVM0001194;EVM0042363;EVM0036105;EVM0031635;EVM0038546;EVM0024772;EVM0039239;EVM0011720;EVM0035537;EVM0040773;EVM0035702;EVM0004824;EVM0000405
ONT.9046.3	Cis-regulation	ONT.9051;EVM0023992;ONT.9044;ONT.9050;EVM0021658;EVM0018449;EVM0025263;EVM0008509;ONT.9049
ONT.9061.2	Cis-regulation	EVM0006442;EVM0005763;EVM0013313;EVM0014913;EVM0033446;EVM0034986;EVM0031973;EVM0037926
ONT.9068.1	Cis-regulation	EVM0016185;EVM0033304;ONT.9072;EVM0017138;EVM0033337;EVM0032686;EVM0020786;EVM0041252;EVM0027944;EVM0017631;EVM0010654;EVM0005660
ONT.9068.2	Cis-regulation	EVM0033337;EVM0017138;ONT.9072;EVM0032686;EVM0033304;EVM0016185;EVM0027944;EVM0041252;EVM0010654;EVM0005660;EVM0017631;EVM0020786
ONT.9068.3	Cis-regulation	ONT.9072;EVM0017138;EVM0033337;EVM0032686;EVM0016185;EVM0033304;EVM0041252;EVM0027944;EVM0017631;EVM0005660;EVM0010654;EVM0020786
ONT.9068.5	Cis-regulation	EVM0020786;EVM0005660;EVM0010654;EVM0017631;EVM0041252;EVM0027944;EVM0033304;EVM0016185;EVM0032686;EVM0017138;EVM0033337;ONT.9072
ONT.9068.6	Cis-regulation	EVM0027944;EVM0041252;EVM0017631;EVM0010654;EVM0005660;EVM0020786;ONT.9072;EVM0017138;EVM0033337;EVM0032686;EVM0016185;EVM0033304
ONT.9068.7	Cis-regulation	EVM0033304;EVM0016185;EVM0032686;EVM0017138;EVM0033337;ONT.9072;EVM0020786;EVM0010654;EVM0005660;EVM0017631;EVM0041252;EVM0027944
ONT.9068.8	Cis-regulation	EVM0017631;EVM0010654;EVM0005660;EVM0027944;EVM0041252;EVM0020786;EVM0032686;ONT.9072;EVM0017138;EVM0033337;EVM0016185;EVM0033304
ONT.9068.9	Cis-regulation	EVM0005660;EVM0010654;EVM0017631;EVM0027944;EVM0041252;EVM0020786;EVM0032686;EVM0017138;EVM0033337;ONT.9072;EVM0033304;EVM0016185
ONT.9068.10	Cis-regulation	EVM0020786;EVM0041252;EVM0027944;EVM0010654;EVM0005660;EVM0017631;EVM0033304;EVM0016185;EVM0033337;EVM0017138;ONT.9072;EVM0032686
ONT.9068.11	Cis-regulation	EVM0033304;EVM0016185;EVM0032686;EVM0033337;EVM0017138;ONT.9072;EVM0020786;EVM0010654;EVM0005660;EVM0017631;EVM0041252;EVM0027944
ONT.9068.12	Cis-regulation	EVM0032686;ONT.9072;EVM0017138;EVM0033337;EVM0016185;EVM0033304;EVM0017631;EVM0005660;EVM0010654;EVM0041252;EVM0027944;EVM0020786
ONT.9068.13	Cis-regulation	EVM0041252;EVM0027944;EVM0005660;EVM0010654;EVM0017631;EVM0020786;EVM0033337;EVM0017138;ONT.9072;EVM0032686;EVM0033304;EVM0016185
ONT.9068.14	Cis-regulation	EVM0033304;EVM0016185;EVM0032686;EVM0017138;EVM0033337;ONT.9072;EVM0020786;EVM0010654;EVM0005660;EVM0017631;EVM0041252;EVM0027944
ONT.9068.15	Cis-regulation	EVM0041252;EVM0027944;EVM0005660;EVM0010654;EVM0017631;EVM0020786;EVM0033337;EVM0017138;ONT.9072;EVM0032686;EVM0033304;EVM0016185
ONT.9068.16	Cis-regulation	EVM0033304;EVM0016185;EVM0032686;EVM0017138;EVM0033337;ONT.9072;EVM0020786;EVM0005660;EVM0010654;EVM0017631;EVM0041252;EVM0027944
ONT.9068.17	Cis-regulation	EVM0020786;EVM0041252;EVM0027944;EVM0017631;EVM0010654;EVM0005660;EVM0016185;EVM0033304;ONT.9072;EVM0033337;EVM0017138;EVM0032686
ONT.9068.18	Cis-regulation	EVM0010654;EVM0005660;EVM0017631;EVM0027944;EVM0041252;EVM0020786;EVM0032686;EVM0033337;EVM0017138;ONT.9072;EVM0033304;EVM0016185
ONT.9068.19	Cis-regulation	EVM0033304;EVM0016185;EVM0032686;EVM0033337;EVM0017138;ONT.9072;EVM0020786;EVM0010654;EVM0005660;EVM0017631;EVM0027944;EVM0041252
ONT.9068.20	Cis-regulation	EVM0033337;EVM0017138;ONT.9072;EVM0032686;EVM0033304;EVM0016185;EVM0027944;EVM0041252;EVM0005660;EVM0010654;EVM0017631;EVM0020786
ONT.9068.21	Cis-regulation	EVM0041252;EVM0027944;EVM0005660;EVM0010654;EVM0017631;EVM0020786;EVM0033337;EVM0017138;ONT.9072;EVM0032686;EVM0033304;EVM0016185
ONT.9068.22	Cis-regulation	EVM0027944;EVM0041252;EVM0017631;EVM0010654;EVM0005660;EVM0020786;ONT.9072;EVM0033337;EVM0017138;EVM0032686;EVM0016185;EVM0033304
ONT.9068.23	Cis-regulation	EVM0017631;EVM0010654;EVM0005660;EVM0027944;EVM0041252;EVM0020786;EVM0032686;ONT.9072;EVM0017138;EVM0033337;EVM0016185;EVM0033304
ONT.9068.24	Cis-regulation	EVM0020786;EVM0041252;EVM0027944;EVM0010654;EVM0005660;EVM0017631;EVM0033304;EVM0016185;EVM0017138;EVM0033337;ONT.9072;EVM0032686
ONT.9068.25	Cis-regulation	EVM0041252;EVM0027944;EVM0017631;EVM0005660;EVM0010654;EVM0020786;ONT.9072;EVM0017138;EVM0033337;EVM0032686;EVM0016185;EVM0033304
ONT.9068.26	Cis-regulation	EVM0020786;EVM0041252;EVM0027944;EVM0017631;EVM0005660;EVM0010654;EVM0016185;EVM0033304;ONT.9072;EVM0017138;EVM0033337;EVM0032686
ONT.9077.11	Cis-regulation	EVM0036021;EVM0018111;EVM0028644;EVM0020584;EVM0016210;EVM0021273;EVM0007930;EVM0007578;EVM0001506;EVM0038503;ONT.9086;EVM0002684;EVM0000728;ONT.9090;EVM0038836;EVM0040564;EVM0016911;EVM0023453;EVM0025422;EVM0037447;EVM0020496;EVM0034426;EVM0038725;EVM0040838;EVM0033646;EVM0009406;EVM0038460;EVM0036232;EVM0038111;EVM0029259;EVM0011374;EVM0028103;EVM0007804;EVM0040704;EVM0009566
ONT.9091.1	Cis-regulation	EVM0040720;EVM0004683;EVM0040838;EVM0038460;EVM0010905;EVM0038111;EVM0002973;EVM0033646;EVM0009406;EVM0001317;EVM0028103;EVM0007804;EVM0011374;EVM0040704;EVM0009566;EVM0007267;EVM0017091;EVM0017097;EVM0020496;EVM0034426;EVM0037447;EVM0025422;EVM0015010;EVM0022046;EVM0041629;EVM0000591;EVM0038503;EVM0007930;EVM0001506;EVM0007578;EVM0002684;ONT.9097;ONT.9086;EVM0038992;ONT.9095;ONT.9090;EVM0015614;…
ONT.9091.1	Trans-regulation	EVM0027511
ONT.9131.4	Cis-regulation	EVM0002584;EVM0003328;EVM0018692;EVM0040965;EVM0010472;EVM0019325;EVM0016782;EVM0007451;EVM0022084;EVM0024685;ONT.10316;EVM0037085;EVM0008673;EVM0015306;EVM0036205;EVM0019912;EVM0009156;EVM0006827;EVM0004157;ONT.9132;EVM0020178;EVM0040861;EVM0011217;EVM0028213;EVM0019347;EVM0017532;EVM0023384;EVM0028859;EVM0032809
ONT.9146.2	Cis-regulation	EVM0016935;EVM0004654;EVM0042019;EVM0041032;EVM0026639;ONT.9151;EVM0035180;ONT.9145;EVM0029264;EVM0028384;ONT.9143;EVM0003554;EVM0026280;EVM0042401;EVM0036389;EVM0012585;EVM0024148;EVM0038189;EVM0037410;EVM0030180;EVM0023136;EVM0016810;EVM0006189;EVM0031551;EVM0029421;EVM0033327;EVM0011745;EVM0041960;EVM0000449;EVM0039746;EVM0024671;EVM0003555;EVM0034271;EVM0037901;EVM0013001;EVM0027876;EVM0031036
ONT.9146.3	Cis-regulation	EVM0031036;EVM0013001;EVM0027876;EVM0037901;EVM0024671;EVM0003555;EVM0034271;EVM0039746;EVM0041960;EVM0011745;EVM0000449;EVM0029421;EVM0033327;EVM0016810;EVM0023136;EVM0031551;EVM0006189;EVM0037410;EVM0038189;EVM0030180;EVM0024148;EVM0012585;EVM0026280;EVM0003554;EVM0036389;EVM0042401;ONT.9143;ONT.9145;EVM0029264;EVM0035180;EVM0028384;ONT.9151;EVM0041032;EVM0042019;EVM0026639;EVM0004654;EVM0016935
ONT.9146.4	Cis-regulation	EVM0024148;EVM0012585;ONT.9143;EVM0036389;EVM0042401;EVM0003554;EVM0026280;ONT.9151;EVM0028384;ONT.9145;EVM0029264;EVM0035180;EVM0004654;EVM0016935;EVM0026639;EVM0041032;EVM0042019;EVM0027876;EVM0013001;EVM0031036;EVM0024671;EVM0034271;EVM0003555;EVM0039746;EVM0037901;EVM0033327;EVM0029421;EVM0000449;EVM0041960;EVM0011745;EVM0030180;EVM0037410;EVM0038189;EVM0031551;EVM0006189;EVM0016810;EVM0023136
ONT.9160.1	Cis-regulation	EVM0006972;ONT.10346;EVM0036049;EVM0017941;ONT.10350;EVM0002867;EVM0010251;EVM0019733;EVM0020407;EVM0026858;EVM0007879;EVM0019508;EVM0030203;EVM0027006;EVM0006257;EVM0004273;EVM0024282;EVM0018783;EVM0023121;EVM0030318;EVM0035678;EVM0016034;EVM0010828;EVM0028521;EVM0031460;EVM0035257;EVM0001783;EVM0004527;EVM0023298
ONT.9160.1	Trans-regulation	ONT.17173;ONT.5431
ONT.9193.1	Cis-regulation	EVM0037550;EVM0033208;EVM0002513;ONT.10383;EVM0021265;EVM0009632;ONT.9189;EVM0019425;EVM0000352;EVM0001606;EVM0038563;ONT.9197;ONT.9187;EVM0038313;ONT.9191;EVM0021542;EVM0002969;EVM0035247;EVM0031971;EVM0003967;EVM0015153;EVM0036277;ONT.9196;ONT.9195;ONT.9192;EVM0002559;EVM0000258;EVM0033707;EVM0025066;EVM0036449
ONT.9201.2	Cis-regulation	ONT.10393;EVM0009632;EVM0004754;ONT.9200;ONT.9197;ONT.9198;EVM0040855;EVM0039609;EVM0021233;EVM0011503;EVM0007279;EVM0033549;EVM0035247;EVM0007193;EVM0003967;EVM0015167;EVM0024479;EVM0021588;EVM0009979;EVM0020770;ONT.9206;EVM0037550;EVM0002165;EVM0036938;ONT.10397;EVM0036166;EVM0001400;EVM0032497;EVM0031261;ONT.9196;EVM0002559;ONT.10398;ONT.9199
ONT.9201.3	Cis-regulation	EVM0033549;EVM0035247;EVM0011503;EVM0007279;EVM0039609;EVM0021233;EVM0040855;EVM0004754;ONT.9200;ONT.9197;ONT.9198;EVM0009632;ONT.10393;EVM0020770;ONT.9206;EVM0024479;EVM0021588;EVM0009979;EVM0015167;EVM0007193;EVM0003967;EVM0001400;EVM0031261;EVM0032497;ONT.10397;EVM0036166;EVM0036938;EVM0002165;EVM0037550;ONT.9199;ONT.10398;EVM0002559;ONT.9196
ONT.9201.3	Trans-regulation	ONT.17504;ONT.9201
ONT.9203.1	Cis-regulation	EVM0036166;ONT.10397;EVM0031261;EVM0032497;EVM0001400;EVM0002165;EVM0036938;EVM0037550;ONT.9199;ONT.10398;EVM0002559;ONT.9196;EVM0007279;EVM0011503;EVM0035247;EVM0033549;EVM0040855;EVM0006327;EVM0039609;EVM0021233;ONT.9197;ONT.9198;EVM0004754;ONT.9200;ONT.10393;EVM0009632;EVM0021588;EVM0024479;EVM0009979;EVM0035176;ONT.9206;EVM0020770;EVM0015167;EVM0041860;EVM0007193
ONT.9203.3	Cis-regulation	ONT.9199;ONT.10398;EVM0002559;ONT.9196;EVM0031261;EVM0032497;EVM0001400;EVM0036166;ONT.10397;EVM0036938;EVM0002165;EVM0037550;EVM0035176;ONT.9206;EVM0020770;EVM0021588;EVM0009979;EVM0024479;EVM0015167;EVM0041860;EVM0007193;EVM0035247;EVM0033549;EVM0007279;EVM0011503;EVM0039609;EVM0021233;EVM0040855;EVM0006327;ONT.9197;ONT.9198;EVM0004754;ONT.9200;EVM0009632;ONT.10393
ONT.9205.6	Cis-regulation	ONT.9199;ONT.10398;EVM0035176;ONT.9206;EVM0020770;EVM0021588;EVM0009979;EVM0024479;EVM0015167;EVM0041860;EVM0002559;EVM0031717;EVM0007193;EVM0033549;EVM0007279;EVM0011503;EVM0032497;EVM0021233;EVM0031261;EVM0039609;EVM0001400;EVM0036166;EVM0006327;EVM0036938;ONT.9198;EVM0002165;EVM0004754;ONT.9200;EVM0033672;ONT.10393
ONT.9226.1	Cis-regulation	EVM0031853;EVM0005382;EVM0023433;EVM0014228;EVM0033247;EVM0012637;EVM0001925;EVM0030511;EVM0024081;EVM0017347;EVM0018672;EVM0025632;EVM0005490;EVM0041966;EVM0031080;EVM0002622;EVM0040930;EVM0036863;EVM0019273;EVM0038450;EVM0022721;EVM0018983;EVM0025565;EVM0011141;EVM0000527;ONT.10422;EVM0040806;EVM0020736;ONT.10420;EVM0023802;EVM0034304
ONT.9226.1	Trans-regulation	ONT.10419;EVM0039160;EVM0010466;EVM0018046;ONT.14763;EVM0041579;ONT.22485;ONT.9873;EVM0009773;EVM0037956;EVM0027360
ONT.9226.2	Cis-regulation	EVM0038450;EVM0019273;EVM0036863;EVM0002622;EVM0040930;EVM0031080;EVM0041966;EVM0005490;EVM0025632;EVM0020736;EVM0023802;EVM0034304;ONT.10420;EVM0040806;ONT.10422;EVM0000527;EVM0025565;EVM0011141;EVM0018983;EVM0022721;EVM0001925;EVM0033247;EVM0012637;EVM0014228;EVM0023433;EVM0005382;EVM0031853;EVM0018672;EVM0017347;EVM0030511;EVM0024081
ONT.9226.2	Trans-regulation	EVM0039160;EVM0010466;ONT.14763;ONT.22485;ONT.9873;EVM0009773;EVM0041579;EVM0018046;ONT.10419;EVM0037956;EVM0027360;ONT.19662
ONT.9329.1	Cis-regulation	EVM0019890;EVM0036957;EVM0006114;EVM0020953;ONT.10487;EVM0027185;EVM0037124;EVM0005354;EVM0028528;EVM0001474;EVM0018282;EVM0010453;ONT.10494;EVM0004964;ONT.10499;EVM0034495;EVM0025032;EVM0034421;EVM0006424;ONT.9327;EVM0017458;EVM0019064;EVM0019440;EVM0018489;EVM0010840;ONT.9328;EVM0040522;EVM0028303;EVM0038296
ONT.9329.1	Trans-regulation	EVM0008198;EVM0013699
ONT.9367.1	Cis-regulation	EVM0008967;ONT.10515;EVM0034248;EVM0002738;EVM0030044;EVM0026674;EVM0020946;EVM0018038;ONT.10517;EVM0010129;EVM0022646;EVM0021173;ONT.9363;EVM0040361;EVM0016860;EVM0041376;EVM0039148;EVM0006951;EVM0039439
ONT.9368.2	Cis-regulation	EVM0041376;EVM0040361;EVM0039148;EVM0006951;EVM0039439;EVM0010129;ONT.10517;EVM0022646;ONT.9363;EVM0021173;EVM0034248;EVM0002738;EVM0030044;EVM0026674;EVM0018038;EVM0020946;EVM0000672;EVM0008967;ONT.10515
ONT.9368.3	Cis-regulation	EVM0041376;EVM0040361;EVM0006951;EVM0039148;EVM0039439;EVM0010129;ONT.10517;EVM0022646;ONT.9363;EVM0021173;EVM0034248;EVM0002738;EVM0030044;EVM0026674;EVM0018038;EVM0020946;EVM0000672;EVM0008967;ONT.10515
ONT.9370.1	Cis-regulation	EVM0008967;EVM0000672;EVM0002742;EVM0031091;ONT.10515;EVM0002738;EVM0034248;EVM0001935;EVM0020946;EVM0018038;EVM0026674;EVM0030044;EVM0022646;ONT.10517;EVM0021173;ONT.9363;EVM0040361;EVM0041376;EVM0039439;EVM0024224;ONT.9377;EVM0039148;EVM0006951
ONT.9371.1	Cis-regulation	EVM0002738;EVM0001935;EVM0034248;EVM0018038;EVM0020946;EVM0030044;EVM0000672;EVM0008967;EVM0002742;EVM0038840;EVM0031091;EVM0042485;EVM0041376;ONT.9377;EVM0024224;EVM0039439;EVM0039148;EVM0006951;EVM0008635;EVM0022646;ONT.10517;ONT.9363;EVM0021173
ONT.9394.1	Cis-regulation	ONT.10541;EVM0040181;EVM0025997;EVM0029036;ONT.10537;EVM0002692;EVM0019957;EVM0031381;EVM0036234;EVM0035003;EVM0019053;EVM0005342;EVM0042459;EVM0036092;EVM0010590;EVM0035816;ONT.10535;EVM0025603;EVM0002258;EVM0034876;EVM0030852;EVM0033951;EVM0013080;EVM0001028;EVM0015526;EVM0000687;EVM0033545;EVM0019296
ONT.9395.1	Cis-regulation	EVM0000687;EVM0019296;EVM0033545;EVM0033951;EVM0013080;EVM0015526;EVM0001028;ONT.10535;EVM0002258;EVM0034876;EVM0030852;EVM0042459;EVM0036092;EVM0010590;EVM0035816;EVM0005342;EVM0025997;EVM0031381;EVM0002692;EVM0019957;ONT.10537;EVM0036234;EVM0035003;EVM0040181;ONT.10541
ONT.9395.1	Trans-regulation	EVM0035534;EVM0008092
ONT.9419.1	Cis-regulation	EVM0012502;EVM0021862;ONT.10569;ONT.10568;EVM0022832;EVM0008732;EVM0039253;EVM0018427;EVM0014495;EVM0004370;EVM0017649;EVM0034121;ONT.9418;EVM0014171;EVM0032616;EVM0011566;ONT.9420;ONT.10572
ONT.9419.2	Cis-regulation	EVM0014495;EVM0004370;EVM0018427;EVM0008732;EVM0039253;ONT.10568;EVM0022832;ONT.10569;EVM0012502;EVM0021862;ONT.10572;ONT.9420;EVM0032616;EVM0011566;ONT.9418;EVM0014171;EVM0017649;EVM0034121
ONT.9419.2	Trans-regulation	ONT.3313
ONT.9419.3	Cis-regulation	EVM0012502;EVM0021862;ONT.10569;EVM0008732;EVM0039253;ONT.10568;EVM0022832;EVM0014495;EVM0004370;EVM0018427;EVM0017649;EVM0034121;EVM0032616;EVM0011566;ONT.9418;EVM0014171;ONT.10572;ONT.9420
ONT.9419.3	Trans-regulation	ONT.3313
ONT.9419.4	Cis-regulation	ONT.10572;ONT.9420;EVM0017649;EVM0034121;EVM0032616;EVM0011566;ONT.9418;EVM0014171;EVM0008732;EVM0039253;EVM0022832;ONT.10568;EVM0014495;EVM0004370;EVM0018427;EVM0012502;EVM0021862;ONT.10569
ONT.9419.5	Cis-regulation	EVM0012502;EVM0021862;ONT.10569;EVM0039253;EVM0008732;EVM0022832;ONT.10568;EVM0004370;EVM0014495;EVM0018427;EVM0034121;EVM0017649;EVM0011566;EVM0032616;EVM0014171;ONT.9418;ONT.10572;ONT.9420
ONT.9419.5	Trans-regulation	ONT.3313
ONT.9419.9	Cis-regulation	EVM0012502;EVM0021862;ONT.10569;EVM0022832;ONT.10568;EVM0008732;EVM0039253;EVM0018427;EVM0014495;EVM0004370;EVM0017649;EVM0034121;ONT.9418;EVM0014171;EVM0032616;EVM0011566;ONT.9420;ONT.10572
ONT.9419.9	Trans-regulation	ONT.3313
ONT.9421.9	Cis-regulation	ONT.10572;ONT.9425;ONT.9420;EVM0021181;EVM0004370;EVM0014495;EVM0018427;ONT.9427;EVM0019497;EVM0017649;ONT.10581;EVM0021808;ONT.10569;EVM0016964
ONT.9421.11	Cis-regulation	EVM0017649;EVM0019497;EVM0021808;ONT.10569;ONT.10581;EVM0016964;ONT.10572;ONT.9425;EVM0021181;ONT.9420;EVM0014495;EVM0004370;EVM0018427;ONT.9427
ONT.9421.12	Cis-regulation	ONT.10572;ONT.9425;ONT.9420;EVM0021181;EVM0004370;EVM0014495;EVM0018427;ONT.9427;EVM0019497;EVM0017649;ONT.10581;EVM0021808;ONT.10569;EVM0016964
ONT.9421.13	Cis-regulation	EVM0018427;ONT.9427;EVM0004370;EVM0014495;EVM0021181;ONT.9420;ONT.9425;ONT.10572;EVM0016964;ONT.10581;EVM0021808;ONT.10569;EVM0019497;EVM0017649
ONT.9421.17	Cis-regulation	ONT.9427;ONT.9422;EVM0006407;ONT.9425;EVM0019744;EVM0026272;EVM0021181;EVM0033479;ONT.9424;EVM0021808;ONT.10581;EVM0017292;EVM0016964;EVM0019497
ONT.9421.18	Cis-regulation	EVM0021808;ONT.9424;ONT.10581;EVM0017292;EVM0016964;EVM0019497;ONT.9422;ONT.9427;EVM0006407;ONT.9425;EVM0019744;EVM0026272;EVM0021181;EVM0033479
ONT.9421.21	Cis-regulation	EVM0033479;EVM0021181;EVM0026272;EVM0019744;ONT.9425;EVM0006407;ONT.9427;ONT.9422;EVM0029146;EVM0019497;EVM0017292;ONT.10581;ONT.9424;EVM0021808
ONT.9423.1	Cis-regulation	ONT.9422;ONT.9427;EVM0014495;EVM0026272;EVM0013970;ONT.9425;ONT.10572;EVM0019744;EVM0017292;ONT.10581;EVM0019497;EVM0041390;EVM0029146
ONT.9423.2	Cis-regulation	ONT.9422;EVM0006407;EVM0014495;EVM0021181;EVM0026272;EVM0033479;EVM0013970;ONT.10572;EVM0019744;EVM0016964;EVM0017292;ONT.9424;EVM0021808;EVM0019497
ONT.9423.2	Trans-regulation	ONT.9068
ONT.9423.5	Cis-regulation	EVM0041390;EVM0019497;EVM0029146;EVM0021808;ONT.9424;ONT.10581;EVM0016964;EVM0017292;ONT.9425;EVM0021181;EVM0015510;EVM0033479;ONT.9427;EVM0006407
ONT.9423.6	Cis-regulation	ONT.9425;EVM0021181;EVM0015510;EVM0033479;ONT.9427;EVM0006407;EVM0019497;EVM0041390;EVM0029146;EVM0021808;ONT.9424;ONT.10581;EVM0017292;EVM0016964
ONT.9423.7	Cis-regulation	EVM0006407;ONT.9427;ONT.9425;EVM0015510;EVM0033479;EVM0021181;ONT.10581;ONT.9424;EVM0021808;EVM0016964;EVM0017292;EVM0029146;EVM0019497;EVM0041390
ONT.9423.8	Cis-regulation	EVM0041390;EVM0019497;EVM0029146;EVM0021808;ONT.9424;ONT.10581;EVM0017292;EVM0016964;ONT.9425;EVM0021181;EVM0015510;EVM0033479;ONT.9427;EVM0006407
ONT.9423.9	Cis-regulation	ONT.9425;EVM0015510;EVM0033479;EVM0021181;EVM0006407;ONT.9427;EVM0029146;EVM0041390;EVM0019497;ONT.10581;EVM0021808;ONT.9424;EVM0016964;EVM0017292
ONT.9426.4	Cis-regulation	EVM0029146;EVM0041390;EVM0019497;EVM0016964;EVM0018232;ONT.10581;EVM0021808;EVM0015510;EVM0021181;ONT.9425;EVM0003448;EVM0006407;ONT.9427
ONT.9428.1	Cis-regulation	EVM0003448;ONT.9427;EVM0015510;EVM0021181;ONT.9425;EVM0018232;ONT.10581;EVM0021808;EVM0029146;EVM0041390;EVM0019497
ONT.9429.1	Cis-regulation	EVM0015510;ONT.9425;EVM0003448;ONT.9427;EVM0010794;EVM0010944;EVM0029146;EVM0041390;EVM0019497;EVM0008359;EVM0032085;EVM0018232;ONT.10581
ONT.9429.2	Cis-regulation	EVM0010944;EVM0029146;EVM0019497;EVM0041390;EVM0010794;ONT.10581;EVM0018232;EVM0032085;EVM0008359;ONT.9425;EVM0015510;EVM0003448;ONT.9427
ONT.9429.15	Cis-regulation	ONT.9425;EVM0015510;ONT.9427;EVM0003448;EVM0041390;EVM0029146;EVM0010944;EVM0010794;EVM0032085;ONT.10581;EVM0008359
ONT.9429.15	Trans-regulation	EVM0018232;EVM0016964;EVM0004106;EVM0004370;EVM0019497;EVM0013970;EVM0026272;EVM0008359;EVM0041390;EVM0029146;ONT.9408;EVM0038002;EVM0018401;EVM0033479;EVM0001880
ONT.9429.17	Cis-regulation	EVM0032085;ONT.10581;EVM0008359;EVM0041390;EVM0010944;EVM0029146;EVM0010794;ONT.9427;EVM0003448;ONT.9425;EVM0015510
ONT.9430.1	Cis-regulation	EVM0018232;EVM0032085;EVM0008359;EVM0041390;EVM0029146;EVM0010944;EVM0010794;ONT.9427;EVM0004106;EVM0003448;EVM0015510
ONT.9430.3	Cis-regulation	EVM0029146;EVM0010944;EVM0041390;EVM0010794;EVM0018232;EVM0032085;EVM0008359;EVM0015510;EVM0003448;ONT.9427;EVM0004106
ONT.9430.3	Trans-regulation	ONT.21520;ONT.16545;ONT.2272;EVM0001841;ONT.23006
ONT.9437.4	Cis-regulation	EVM0026846;EVM0030368;EVM0004148;EVM0015334;EVM0024509;EVM0016213;EVM0033365;EVM0033269;EVM0032007;ONT.10602;EVM0030787;EVM0030686;EVM0004393;EVM0005471;EVM0009955;EVM0033800;EVM0018685;EVM0001427
ONT.9460.9	Cis-regulation	EVM0006178;EVM0028569;EVM0009564;EVM0009500;EVM0031327;EVM0010074;EVM0013615;EVM0009414;EVM0035516;EVM0000063;EVM0026284;EVM0033730;EVM0003872;EVM0011084;EVM0042516;EVM0000240;EVM0017731;ONT.10629;EVM0002352;EVM0001727;EVM0011476
ONT.9460.10	Cis-regulation	EVM0011476;EVM0001727;ONT.10629;EVM0017731;EVM0002352;EVM0000240;EVM0042516;EVM0011084;EVM0026284;EVM0003872;EVM0033730;EVM0035516;EVM0000063;EVM0009414;EVM0013615;EVM0031327;EVM0010074;EVM0009500;EVM0028569;EVM0009564;EVM0006178
ONT.9507.1	Cis-regulation	EVM0041678;EVM0010455;ONT.9506;EVM0011430;EVM0034735;EVM0017794;EVM0039967;EVM0017825;EVM0032431;EVM0022911;ONT.10674;EVM0035791;EVM0015952;EVM0001555;EVM0022357;EVM0035667
ONT.9518.1	Cis-regulation	EVM0038388;EVM0010790;EVM0008401;EVM0029320;EVM0007015;ONT.9516;EVM0021390;EVM0014944;EVM0037157;EVM0041957;ONT.10687;EVM0023332;EVM0006276;EVM0031265;EVM0006019;EVM0029302;EVM0034108;EVM0019604;EVM0006326;EVM0011321;EVM0038518;EVM0018065;EVM0027872;EVM0031242;EVM0018673
ONT.9518.1	Trans-regulation	ONT.10687;ONT.16161;EVM0035638;EVM0040740
ONT.9523.1	Cis-regulation	EVM0007015;EVM0010790;EVM0008401;EVM0008549;EVM0041957;ONT.10687;EVM0011298;EVM0037157;ONT.9516;ONT.9524;EVM0007970;EVM0038383;EVM0034108;EVM0019604;EVM0030632;EVM0013868;EVM0006019;EVM0021768;EVM0031265;EVM0020482;EVM0018673;EVM0031242;EVM0027928;EVM0040740;EVM0038518;EVM0027872
ONT.9523.1	Trans-regulation	ONT.22079;ONT.22077
ONT.9527.2	Cis-regulation	EVM0007970;EVM0038383;EVM0003559;EVM0013868;EVM0021768;EVM0034903;EVM0012980;EVM0020482;ONT.9528;EVM0034806;EVM0027928;EVM0038149;EVM0010841;EVM0021040;EVM0008549;EVM0000519;EVM0010831;EVM0011298;ONT.9524;EVM0003560
ONT.9527.3	Cis-regulation	EVM0020482;EVM0034806;ONT.9528;EVM0027928;EVM0003559;EVM0038383;EVM0007970;EVM0034903;EVM0013868;EVM0021768;EVM0012980;EVM0008549;EVM0000519;EVM0011298;EVM0010831;EVM0003560;ONT.9524;EVM0038149;EVM0010841;EVM0021040
ONT.9533.2	Cis-regulation	EVM0028731;EVM0031464;EVM0029434;EVM0034099;EVM0005225;EVM0010163;EVM0021533;EVM0001726;EVM0042178;EVM0015502;ONT.10699;EVM0012402;EVM0023357
ONT.9545.8	Cis-regulation	EVM0032481;EVM0008665;EVM0027853;EVM0002964;EVM0008334;EVM0020973;EVM0037899;EVM0007471;EVM0005995;EVM0030727;EVM0015869;EVM0020529;EVM0017310;EVM0024353;EVM0004195;EVM0032215;EVM0040169;EVM0010057;EVM0020951;EVM0031599;EVM0037871;EVM0018103;EVM0039943;EVM0030172;EVM0013867;EVM0004763
ONT.9551.1	Cis-regulation	EVM0020973;EVM0019409;EVM0041798;EVM0005995;EVM0030727;EVM0015869;EVM0029560;EVM0020529;EVM0028598;EVM0024353;EVM0017310;EVM0004195;EVM0040169;EVM0010057;EVM0031599;EVM0018103;EVM0033459;EVM0005529;EVM0030172;EVM0034272;EVM0004763
ONT.9551.1	Trans-regulation	EVM0024364
ONT.9551.2	Cis-regulation	EVM0004763;EVM0034272;EVM0030172;EVM0033459;EVM0018103;EVM0005529;EVM0031599;EVM0040169;EVM0010057;EVM0004195;EVM0017310;EVM0024353;EVM0028598;EVM0020529;EVM0029560;EVM0015869;EVM0030727;EVM0005995;EVM0019409;EVM0041798;EVM0020973
ONT.9551.2	Trans-regulation	EVM0024364
ONT.9551.3	Cis-regulation	EVM0030727;EVM0005995;EVM0041798;EVM0019409;EVM0020973;EVM0017310;EVM0024353;EVM0028598;EVM0020529;EVM0029560;EVM0015869;EVM0031599;EVM0010057;EVM0040169;EVM0004195;EVM0004763;EVM0034272;EVM0030172;EVM0005529;EVM0033459;EVM0018103
ONT.9551.3	Trans-regulation	EVM0024364
ONT.9551.4	Cis-regulation	EVM0031599;EVM0004195;EVM0010057;EVM0040169;EVM0034272;EVM0004763;EVM0033459;EVM0005529;EVM0018103;EVM0030172;EVM0019409;EVM0041798;EVM0005995;EVM0030727;EVM0020973;EVM0028598;EVM0024353;EVM0017310;EVM0015869;EVM0029560;EVM0020529
ONT.9551.4	Trans-regulation	EVM0024364
ONT.9551.5	Cis-regulation	EVM0034272;EVM0004763;EVM0030172;EVM0005529;EVM0033459;EVM0018103;EVM0031599;EVM0040169;EVM0010057;EVM0004195;EVM0028598;EVM0017310;EVM0024353;EVM0029560;EVM0020529;EVM0015869;EVM0005995;EVM0030727;EVM0041798;EVM0019409;EVM0020973
ONT.9551.5	Trans-regulation	EVM0024364
ONT.9551.6	Cis-regulation	EVM0030172;EVM0033459;EVM0018103;EVM0005529;EVM0004763;EVM0034272;EVM0010057;EVM0040169;EVM0004195;EVM0031599;EVM0020529;EVM0029560;EVM0015869;EVM0017310;EVM0024353;EVM0028598;EVM0020973;EVM0030727;EVM0005995;EVM0041798;EVM0019409
ONT.9551.6	Trans-regulation	EVM0024364
ONT.9551.7	Cis-regulation	EVM0020973;EVM0030727;EVM0005995;EVM0041798;EVM0019409;EVM0020529;EVM0029560;EVM0015869;EVM0017310;EVM0024353;EVM0028598;EVM0010057;EVM0040169;EVM0004195;EVM0031599;EVM0030172;EVM0033459;EVM0005529;EVM0018103;EVM0004763;EVM0034272
ONT.9551.7	Trans-regulation	EVM0024364
ONT.9551.8	Cis-regulation	EVM0028598;EVM0017310;EVM0024353;EVM0029560;EVM0020529;EVM0015869;EVM0005995;EVM0030727;EVM0019409;EVM0041798;EVM0020973;EVM0034272;EVM0004763;EVM0030172;EVM0033459;EVM0005529;EVM0018103;EVM0031599;EVM0040169;EVM0010057;EVM0004195
ONT.9551.9	Cis-regulation	EVM0005995;EVM0030727;EVM0041798;EVM0019409;EVM0020973;EVM0028598;EVM0017310;EVM0024353;EVM0029560;EVM0020529;EVM0015869;EVM0031599;EVM0010057;EVM0040169;EVM0004195;EVM0034272;EVM0004763;EVM0030172;EVM0005529;EVM0018103;EVM0033459
ONT.9551.9	Trans-regulation	EVM0020450
ONT.9566.1	Cis-regulation	EVM0031323;EVM0033194;ONT.10734;ONT.10733;EVM0011779;EVM0004008;EVM0009260;ONT.9568;EVM0035079;EVM0031287;ONT.9565;EVM0005356;EVM0001770;EVM0012982;EVM0003961;EVM0008905;ONT.10722;EVM0003320;ONT.10731;EVM0018820;EVM0012969;ONT.10727;ONT.9564;EVM0041418;EVM0032575;EVM0001965;EVM0017065;EVM0037282;EVM0019033;EVM0028763;ONT.9567
ONT.9578.1	Cis-regulation	ONT.10747;EVM0009688;EVM0021672;EVM0016221;EVM0028750;EVM0037903;EVM0001800;EVM0004135;EVM0002013;EVM0021942;EVM0012373;EVM0026303;EVM0004672;ONT.10752;EVM0000760;EVM0025443;ONT.10751;EVM0034301;EVM0041729;ONT.9580;EVM0019913;EVM0037818;EVM0032475;EVM0025161;ONT.9581
ONT.9591.3	Cis-regulation	EVM0036650;EVM0037981;ONT.9590;EVM0030731;EVM0003736;EVM0015537;EVM0032449;EVM0039857;EVM0041035;EVM0009472;EVM0014627;EVM0005427;EVM0037169;ONT.9596
ONT.9618.1	Cis-regulation	EVM0010660;EVM0019134;EVM0029338;EVM0009345;EVM0026429;EVM0014953;EVM0006480;EVM0015732;EVM0022073;EVM0033206;ONT.10788;ONT.10787;EVM0030855;EVM0042277;EVM0003255;EVM0035757;EVM0030784
ONT.9618.1	Trans-regulation	ONT.17878
ONT.9618.2	Cis-regulation	EVM0014953;EVM0006480;EVM0009345;EVM0026429;EVM0029338;EVM0019134;EVM0010660;EVM0033206;EVM0022073;EVM0015732;EVM0042277;EVM0030855;ONT.10787;ONT.10788;EVM0030784;EVM0035757;EVM0003255
ONT.9618.2	Trans-regulation	ONT.17878
ONT.9618.3	Cis-regulation	ONT.10787;EVM0042277;EVM0030855;ONT.10788;EVM0035757;EVM0030784;EVM0003255;EVM0009345;EVM0026429;EVM0014953;EVM0006480;EVM0010660;EVM0019134;EVM0029338;EVM0033206;EVM0015732;EVM0022073
ONT.9618.3	Trans-regulation	ONT.17878
ONT.9618.4	Cis-regulation	ONT.10787;EVM0042277;EVM0030855;ONT.10788;EVM0035757;EVM0030784;EVM0003255;EVM0026429;EVM0009345;EVM0014953;EVM0006480;EVM0019134;EVM0010660;EVM0029338;EVM0033206;EVM0015732;EVM0022073
ONT.9618.4	Trans-regulation	ONT.17878
ONT.9618.5	Cis-regulation	ONT.10788;ONT.10787;EVM0030855;EVM0042277;EVM0003255;EVM0035757;EVM0030784;EVM0019134;EVM0010660;EVM0029338;EVM0026429;EVM0009345;EVM0014953;EVM0006480;EVM0015732;EVM0022073;EVM0033206
ONT.9618.5	Trans-regulation	ONT.17878
ONT.9618.6	Cis-regulation	EVM0026429;EVM0009345;EVM0014953;EVM0006480;EVM0010660;EVM0019134;EVM0029338;EVM0033206;EVM0015732;EVM0022073;ONT.10787;EVM0042277;EVM0030855;ONT.10788;EVM0035757;EVM0030784;EVM0003255
ONT.9618.6	Trans-regulation	ONT.17878
ONT.9618.7	Cis-regulation	ONT.10787;EVM0030855;EVM0042277;ONT.10788;EVM0035757;EVM0030784;EVM0003255;EVM0009345;EVM0026429;EVM0014953;EVM0006480;EVM0010660;EVM0019134;EVM0029338;EVM0033206;EVM0015732;EVM0022073
ONT.9618.7	Trans-regulation	ONT.17878
ONT.9619.1	Cis-regulation	EVM0022073;EVM0002578;EVM0015732;EVM0010660;EVM0006480;EVM0009345;EVM0026429;EVM0015468;ONT.10789;EVM0003255;EVM0024316;EVM0030784;EVM0035757;EVM0030855;EVM0042277;ONT.10787
ONT.9619.1	Trans-regulation	EVM0033206;EVM0019134;ONT.9633
ONT.9619.2	Cis-regulation	EVM0030855;EVM0042277;ONT.10787;EVM0030784;EVM0035757;EVM0015468;ONT.10789;EVM0003255;EVM0024316;EVM0006480;EVM0009345;EVM0026429;EVM0010660;EVM0022073;EVM0002578;EVM0015732
ONT.9619.2	Trans-regulation	EVM0033206;EVM0019134;ONT.9633
ONT.9619.3	Cis-regulation	EVM0022073;EVM0015732;EVM0002578;EVM0006480;EVM0026429;EVM0009345;EVM0010660;EVM0030784;EVM0035757;EVM0015468;EVM0024316;EVM0003255;ONT.10789;EVM0042277;EVM0030855;ONT.10787
ONT.9619.3	Trans-regulation	EVM0033206;EVM0019134;ONT.9633
ONT.9619.4	Cis-regulation	ONT.10787;EVM0042277;EVM0030855;EVM0035757;EVM0030784;ONT.10789;EVM0003255;EVM0024316;EVM0015468;EVM0009345;EVM0026429;EVM0006480;EVM0010660;EVM0002578;EVM0015732;EVM0022073
ONT.9619.4	Trans-regulation	ONT.9633
ONT.9619.5	Cis-regulation	EVM0042277;EVM0030855;ONT.10787;EVM0030784;EVM0035757;EVM0015468;ONT.10789;EVM0003255;EVM0024316;EVM0006480;EVM0009345;EVM0026429;EVM0010660;EVM0022073;EVM0015732;EVM0002578
ONT.9619.5	Trans-regulation	ONT.10790;ONT.9633
ONT.9619.6	Cis-regulation	EVM0015468;EVM0003255;EVM0024316;ONT.10789;EVM0030784;EVM0035757;EVM0042277;EVM0030855;ONT.10787;EVM0022073;EVM0002578;EVM0015732;EVM0010660;EVM0006480;EVM0026429;EVM0009345
ONT.9619.6	Trans-regulation	EVM0019134;ONT.9633
ONT.9619.7	Cis-regulation	EVM0015468;ONT.10789;EVM0003255;EVM0024316;EVM0030784;EVM0035757;EVM0030855;EVM0042277;ONT.10787;EVM0022073;EVM0015732;EVM0002578;EVM0010660;EVM0006480;EVM0009345;EVM0026429
ONT.9619.7	Trans-regulation	ONT.9633
ONT.9619.8	Cis-regulation	EVM0030784;EVM0035757;EVM0015468;EVM0003255;EVM0024316;ONT.10789;EVM0030855;EVM0042277;ONT.10787;EVM0022073;EVM0002578;EVM0015732;EVM0006480;EVM0026429;EVM0009345;EVM0010660
ONT.9619.8	Trans-regulation	EVM0019134;ONT.9633
ONT.9619.9	Cis-regulation	EVM0006480;EVM0026429;EVM0009345;EVM0010660;EVM0022073;EVM0002578;EVM0015732;EVM0030855;EVM0042277;ONT.10787;EVM0030784;EVM0035757;EVM0015468;EVM0024316;EVM0003255;ONT.10789
ONT.9619.9	Trans-regulation	EVM0033206;EVM0019134;ONT.10790;ONT.9633
ONT.9619.10	Cis-regulation	EVM0010660;EVM0006480;EVM0026429;EVM0009345;EVM0022073;EVM0015732;EVM0002578;EVM0042277;EVM0030855;ONT.10787;EVM0015468;EVM0024316;EVM0003255;ONT.10789;EVM0030784;EVM0035757
ONT.9619.10	Trans-regulation	ONT.9633
ONT.9619.11	Cis-regulation	EVM0035757;EVM0030784;ONT.10789;EVM0024316;EVM0003255;EVM0015468;ONT.10787;EVM0030855;EVM0042277;EVM0015732;EVM0002578;EVM0022073;EVM0009345;EVM0026429;EVM0006480;EVM0010660
ONT.9619.11	Trans-regulation	EVM0033206;EVM0019134;ONT.9633
ONT.9619.12	Cis-regulation	EVM0015468;ONT.10789;EVM0003255;EVM0024316;EVM0030784;EVM0035757;EVM0042277;EVM0030855;ONT.10787;EVM0022073;EVM0002578;EVM0015732;EVM0010660;EVM0006480;EVM0009345;EVM0026429
ONT.9619.12	Trans-regulation	ONT.9633
ONT.9619.13	Cis-regulation	EVM0022073;EVM0015732;EVM0002578;EVM0006480;EVM0009345;EVM0026429;EVM0010660;EVM0030784;EVM0035757;EVM0015468;ONT.10789;EVM0024316;EVM0003255;EVM0030855;EVM0042277;ONT.10787
ONT.9619.13	Trans-regulation	EVM0033206;EVM0019134;ONT.9633
ONT.9619.14	Cis-regulation	EVM0015468;ONT.10789;EVM0003255;EVM0024316;EVM0030784;EVM0035757;EVM0042277;EVM0030855;ONT.10787;EVM0022073;EVM0002578;EVM0015732;EVM0010660;EVM0006480;EVM0009345;EVM0026429
ONT.9619.14	Trans-regulation	EVM0033206;EVM0019134;ONT.9633
ONT.9619.15	Cis-regulation	EVM0042277;EVM0030855;ONT.10787;EVM0015468;EVM0024316;EVM0003255;ONT.10789;EVM0030784;EVM0035757;EVM0010660;EVM0006480;EVM0026429;EVM0009345;EVM0022073;EVM0015732;EVM0002578
ONT.9619.15	Trans-regulation	EVM0033206;EVM0019134;ONT.9633
ONT.9619.16	Cis-regulation	EVM0030784;EVM0035757;EVM0015468;ONT.10789;EVM0003255;EVM0024316;EVM0030855;EVM0042277;ONT.10787;EVM0022073;EVM0002578;EVM0015732;EVM0006480;EVM0009345;EVM0026429;EVM0010660
ONT.9619.16	Trans-regulation	EVM0033206;EVM0019134;ONT.9633
ONT.9619.17	Cis-regulation	ONT.10789;EVM0024316;EVM0003255;EVM0015468;EVM0035757;EVM0030784;ONT.10787;EVM0042277;EVM0030855;EVM0015732;EVM0002578;EVM0022073;EVM0010660;EVM0009345;EVM0026429;EVM0006480
ONT.9619.17	Trans-regulation	EVM0033206;EVM0019134;ONT.9633
ONT.9619.18	Cis-regulation	ONT.10789;EVM0024316;EVM0003255;EVM0015468;EVM0035757;EVM0030784;ONT.10787;EVM0030855;EVM0042277;EVM0002578;EVM0015732;EVM0022073;EVM0010660;EVM0009345;EVM0026429;EVM0006480
ONT.9619.18	Trans-regulation	EVM0033206;EVM0019134;ONT.9633
ONT.9619.19	Cis-regulation	EVM0022073;EVM0002578;EVM0015732;EVM0010660;EVM0006480;EVM0009345;EVM0026429;EVM0015468;ONT.10789;EVM0024316;EVM0003255;EVM0030784;EVM0035757;EVM0042277;EVM0030855;ONT.10787
ONT.9619.19	Trans-regulation	EVM0033206;EVM0019134;ONT.9633
ONT.9619.20	Cis-regulation	ONT.10787;EVM0030855;EVM0042277;ONT.10789;EVM0003255;EVM0024316;EVM0015468;EVM0035757;EVM0030784;EVM0010660;EVM0009345;EVM0026429;EVM0006480;EVM0015732;EVM0002578;EVM0022073
ONT.9619.20	Trans-regulation	EVM0033206;EVM0019134;ONT.9633
ONT.9619.21	Cis-regulation	EVM0003255;EVM0024316;ONT.10789;EVM0015468;EVM0035757;EVM0030784;ONT.10787;EVM0030855;EVM0042277;EVM0015732;EVM0002578;EVM0022073;EVM0010660;EVM0026429;EVM0009345;EVM0006480
ONT.9619.21	Trans-regulation	EVM0033206;EVM0019134;ONT.9633
ONT.9619.22	Cis-regulation	EVM0015732;EVM0002578;EVM0022073;EVM0010660;EVM0009345;EVM0026429;EVM0006480;ONT.10789;EVM0024316;EVM0003255;EVM0015468;EVM0035757;EVM0030784;ONT.10787;EVM0030855;EVM0042277
ONT.9619.22	Trans-regulation	EVM0033206;EVM0019134;ONT.10790;ONT.9633
ONT.9620.1	Cis-regulation	EVM0029338;EVM0010660;EVM0006480;EVM0026429;EVM0018977;EVM0009345;EVM0023254;EVM0022073;EVM0015732;EVM0002578;EVM0007050;EVM0030855;EVM0042277;ONT.10787;EVM0015468;EVM0003255;EVM0024316;ONT.10789;EVM0030784;ONT.10790;EVM0035757
ONT.9620.1	Trans-regulation	EVM0033206;EVM0019134;ONT.9633
ONT.9620.2	Cis-regulation	EVM0029338;EVM0010660;EVM0006480;EVM0018977;EVM0009345;EVM0023254;EVM0026429;EVM0022073;EVM0015732;EVM0002578;EVM0007050;EVM0030855;EVM0042277;ONT.10787;EVM0015468;ONT.10789;EVM0024316;EVM0003255;ONT.10790;EVM0030784;EVM0035757
ONT.9620.2	Trans-regulation	EVM0033206;EVM0019134;ONT.9633
ONT.9620.3	Cis-regulation	EVM0010660;EVM0029338;EVM0009345;EVM0018977;EVM0023254;EVM0026429;EVM0006480;EVM0002578;EVM0015732;EVM0022073;EVM0007050;ONT.10787;EVM0030855;EVM0042277;ONT.10789;EVM0024316;EVM0003255;EVM0015468;EVM0035757;ONT.10790;EVM0030784
ONT.9620.3	Trans-regulation	EVM0033206;EVM0019134;ONT.10790;ONT.9633
ONT.9620.4	Cis-regulation	EVM0015732;EVM0002578;EVM0022073;EVM0023254;EVM0018977;EVM0009345;EVM0026429;EVM0006480;EVM0010660;EVM0029338;EVM0035757;ONT.10790;EVM0030784;ONT.10789;EVM0003255;EVM0024316;EVM0015468;ONT.10787;EVM0042277;EVM0030855;EVM0007050
ONT.9620.5	Cis-regulation	EVM0035757;ONT.10790;EVM0030784;ONT.10789;EVM0003255;EVM0024316;EVM0015468;ONT.10787;EVM0030855;EVM0042277;EVM0007050;EVM0015732;EVM0002578;EVM0022073;EVM0009345;EVM0018977;EVM0023254;EVM0026429;EVM0006480;EVM0010660;EVM0029338
ONT.9620.5	Trans-regulation	EVM0033206;EVM0019134;ONT.10790;ONT.9633
ONT.9620.6	Cis-regulation	EVM0007050;ONT.10787;EVM0042277;EVM0030855;ONT.10789;EVM0003255;EVM0024316;EVM0015468;EVM0035757;ONT.10790;EVM0030784;EVM0010660;EVM0029338;EVM0018977;EVM0023254;EVM0009345;EVM0026429;EVM0006480;EVM0015732;EVM0002578;EVM0022073
ONT.9620.6	Trans-regulation	EVM0033206;EVM0019134;ONT.9633
ONT.9620.7	Cis-regulation	EVM0010660;EVM0029338;EVM0023254;EVM0018977;EVM0009345;EVM0026429;EVM0006480;EVM0015732;EVM0002578;EVM0022073;EVM0007050;ONT.10787;EVM0042277;EVM0030855;ONT.10789;EVM0003255;EVM0024316;EVM0015468;EVM0035757;ONT.10790;EVM0030784
ONT.9620.7	Trans-regulation	EVM0033206;EVM0019134;ONT.9633
ONT.9620.8	Cis-regulation	EVM0010660;EVM0029338;EVM0018977;EVM0009345;EVM0023254;EVM0026429;EVM0006480;EVM0002578;EVM0015732;EVM0022073;EVM0007050;ONT.10787;EVM0030855;EVM0042277;ONT.10789;EVM0003255;EVM0024316;EVM0015468;EVM0035757;ONT.10790;EVM0030784
ONT.9620.8	Trans-regulation	EVM0033206;EVM0019134;ONT.9633
ONT.9620.9	Cis-regulation	EVM0002578;EVM0015732;EVM0022073;EVM0018977;EVM0009345;EVM0023254;EVM0026429;EVM0006480;EVM0010660;EVM0029338;EVM0035757;ONT.10790;EVM0030784;ONT.10789;EVM0024316;EVM0003255;EVM0015468;ONT.10787;EVM0030855;EVM0042277;EVM0007050
ONT.9620.9	Trans-regulation	EVM0033206;EVM0019134;ONT.9633
ONT.9620.10	Cis-regulation	EVM0007050;EVM0030855;EVM0042277;ONT.10787;EVM0015468;EVM0024316;EVM0003255;ONT.10789;EVM0030784;ONT.10790;EVM0035757;EVM0029338;EVM0010660;EVM0006480;EVM0026429;EVM0009345;EVM0018977;EVM0023254;EVM0022073;EVM0002578;EVM0015732
ONT.9620.10	Trans-regulation	EVM0033206;EVM0019134;ONT.9633
ONT.9620.11	Cis-regulation	EVM0035757;EVM0030784;ONT.10790;EVM0003255;EVM0024316;ONT.10789;EVM0015468;ONT.10787;EVM0042277;EVM0030855;EVM0007050;EVM0015732;EVM0002578;EVM0022073;EVM0026429;EVM0018977;EVM0023254;EVM0009345;EVM0006480;EVM0010660;EVM0029338
ONT.9620.11	Trans-regulation	EVM0033206;EVM0019134;ONT.9633
ONT.9708.1	Cis-regulation	EVM0023969;EVM0027666;EVM0037325;EVM0019209;ONT.9705;ONT.9704;EVM0006120;EVM0038173;EVM0000597;EVM0026144;EVM0008802;EVM0005721;EVM0015966;EVM0015589;EVM0006566;EVM0017359;EVM0015066;EVM0014875;EVM0014515
ONT.9708.1	Trans-regulation	ONT.15362
ONT.9710.1	Cis-regulation	EVM0015066;EVM0026239;EVM0017359;EVM0006566;EVM0014875;EVM0014515;EVM0037960;EVM0015966;EVM0015589;EVM0026144;EVM0008802;EVM0000597;EVM0031978;EVM0038173;EVM0005721;EVM0027666;EVM0037325;EVM0023969;EVM0006120;EVM0037977;EVM0019209
ONT.9710.1	Trans-regulation	ONT.10095
ONT.9710.3	Cis-regulation	EVM0005721;EVM0038173;EVM0031978;EVM0008802;EVM0000597;EVM0026144;EVM0019209;EVM0006120;EVM0037977;EVM0023969;EVM0037325;EVM0027666;EVM0014515;EVM0014875;EVM0006566;EVM0015066;EVM0017359;EVM0026239;EVM0015589;EVM0037960;EVM0015966
ONT.9710.3	Trans-regulation	ONT.10095
ONT.9719.1	Cis-regulation	ONT.9718;EVM0006637;ONT.10858;EVM0026144;EVM0040526;EVM0038173;EVM0031978;EVM0034881;ONT.9722;EVM0037977;EVM0034249;EVM0027666;EVM0034022;EVM0040653;EVM0004473;EVM0037715;EVM0014888;EVM0017359;EVM0004358;EVM0021215;EVM0031418;EVM0040677;ONT.9725;ONT.9724;EVM0037960
ONT.9720.1	Cis-regulation	EVM0034249;ONT.9722;EVM0037977;EVM0034881;EVM0040653;EVM0034022;ONT.9718;EVM0006637;EVM0031978;ONT.10858;EVM0040526;EVM0026144;ONT.9725;EVM0025038;EVM0040677;ONT.9724;EVM0037960;EVM0004473;EVM0027826;EVM0037715;EVM0021215;EVM0031418;EVM0014888;EVM0004358
ONT.9720.2	Cis-regulation	ONT.9725;EVM0040677;EVM0025038;EVM0037960;ONT.9724;EVM0037715;EVM0027826;EVM0004473;EVM0031418;EVM0021215;EVM0004358;EVM0014888;EVM0034249;EVM0037977;ONT.9722;EVM0034881;EVM0040653;EVM0034022;EVM0006637;ONT.9718;EVM0031978;EVM0026144;EVM0040526;ONT.10858
ONT.9741.2	Cis-regulation	ONT.9743;EVM0040554;EVM0025683;EVM0031307;EVM0015986;EVM0002784;EVM0011116;EVM0014807;EVM0037292;EVM0022349;EVM0014459;EVM0028614;EVM0028419;EVM0003903
ONT.9741.6	Cis-regulation	EVM0037292;EVM0014807;EVM0022349;EVM0028614;EVM0014459;EVM0003903;EVM0028419;EVM0040554;ONT.9743;EVM0031307;EVM0025683;EVM0002784;EVM0015986;EVM0011116
ONT.9742.1	Cis-regulation	EVM0028419;EVM0021867;EVM0041194;EVM0004634;EVM0035520;EVM0020637;EVM0019735;EVM0031307;EVM0017569;ONT.9743;EVM0003903;EVM0014459;EVM0037292;EVM0014807;EVM0015986;EVM0025683;EVM0040554
ONT.9742.2	Cis-regulation	EVM0040554;EVM0025683;EVM0015986;EVM0037292;EVM0014807;EVM0014459;EVM0003903;ONT.9743;EVM0031307;EVM0017569;EVM0041194;EVM0004634;EVM0035520;EVM0020637;EVM0019735;EVM0021867;EVM0028419
ONT.9754.9	Cis-regulation	EVM0036887;EVM0009255;ONT.10884;ONT.10886;EVM0029180;EVM0000819;EVM0033014;EVM0033992;EVM0013710;ONT.10883;EVM0004899;EVM0033031;EVM0001525;EVM0001609;EVM0009268;ONT.10882;EVM0000754;EVM0022672;EVM0022484;EVM0020394;EVM0007496;EVM0021406
ONT.9754.10	Cis-regulation	EVM0033014;EVM0033992;EVM0036887;EVM0009255;ONT.10886;ONT.10884;EVM0000819;EVM0029180;ONT.10882;EVM0000754;EVM0022672;EVM0022484;EVM0020394;EVM0007496;EVM0021406;EVM0013710;ONT.10883;EVM0004899;EVM0001525;EVM0033031;EVM0001609;EVM0009268
ONT.9754.14	Cis-regulation	EVM0020394;EVM0022484;EVM0022672;EVM0007496;EVM0021406;ONT.10882;EVM0000754;EVM0001609;EVM0009268;EVM0013710;ONT.10883;EVM0004899;EVM0033031;EVM0001525;EVM0033014;EVM0033992;ONT.10884;ONT.10886;EVM0000819;EVM0029180;EVM0036887;EVM0009255
ONT.9756.2	Cis-regulation	ONT.10882;EVM0000754;EVM0022672;EVM0022484;EVM0020394;EVM0007496;EVM0002420;EVM0021406;EVM0013710;ONT.10883;EVM0001609;EVM0029091;EVM0009268;ONT.9757;EVM0033992;EVM0036887;EVM0009255;ONT.10886;ONT.10884;EVM0029180;EVM0000819
ONT.9768.1	Cis-regulation	EVM0025584;EVM0040755;EVM0002423;EVM0031480;EVM0000076;EVM0001422;EVM0034262;EVM0007463;EVM0037294;ONT.10905;EVM0039022;EVM0011488;ONT.10898;ONT.10903;EVM0020078;EVM0036425;EVM0008332;EVM0041982;EVM0041387;EVM0008793;ONT.10902;ONT.9765;EVM0011237;EVM0005492
ONT.9768.2	Cis-regulation	EVM0011237;EVM0005492;ONT.9765;EVM0008793;ONT.10902;EVM0041982;EVM0008332;EVM0036425;EVM0020078;ONT.10903;EVM0011488;ONT.10898;ONT.10905;EVM0039022;EVM0034262;EVM0001422;EVM0007463;EVM0037294;EVM0002423;EVM0000076;EVM0031480;EVM0040755;EVM0025584
ONT.9768.5	Cis-regulation	EVM0005492;ONT.9765;ONT.10902;EVM0008793;EVM0041982;EVM0008332;EVM0003596;EVM0021906;ONT.10903;EVM0032418;ONT.10898;EVM0011488;ONT.10905;EVM0034262;EVM0037294;EVM0031480;EVM0000076;EVM0040755;EVM0025584
ONT.9768.5	Trans-regulation	ONT.9947
ONT.9768.6	Cis-regulation	EVM0036425;EVM0020078;EVM0041982;ONT.10902;EVM0008793;EVM0005492;EVM0011237;EVM0025584;EVM0040755;EVM0031480;EVM0000076;EVM0002423;EVM0034262;EVM0007463;EVM0001422;EVM0037294;EVM0039022;ONT.10905;ONT.10898;EVM0011488;ONT.10903
ONT.9768.7	Cis-regulation	ONT.10905;EVM0039022;EVM0007463;EVM0034262;EVM0001422;EVM0011488;ONT.10898;EVM0025584;EVM0002423;EVM0000076;EVM0031480;EVM0008793;EVM0011237;EVM0020078;EVM0036425;EVM0041982
ONT.9768.7	Trans-regulation	ONT.9947
ONT.9768.8	Cis-regulation	EVM0025584;EVM0040755;EVM0000076;EVM0031480;EVM0002423;EVM0034262;EVM0001422;EVM0037294;EVM0007463;EVM0039022;ONT.10905;EVM0011488;ONT.10898;ONT.10903;EVM0020078;EVM0036425;EVM0041982;EVM0008793;ONT.10902;EVM0005492;EVM0011237
ONT.9768.10	Cis-regulation	EVM0000076;EVM0031480;EVM0002423;EVM0025584;EVM0011488;ONT.10898;EVM0007463;EVM0034262;EVM0001422;EVM0039022;ONT.10905;EVM0041982;EVM0036425;EVM0020078;EVM0011237;EVM0008793
ONT.9768.10	Trans-regulation	ONT.9947
ONT.9768.11	Cis-regulation	EVM0003596;EVM0036425;EVM0020078;EVM0021906;EVM0005492;EVM0011237;ONT.10902;EVM0002423;EVM0025584;ONT.10903;EVM0032418;EVM0039937;EVM0039022;ONT.10905;EVM0007463;EVM0001422;EVM0037294
ONT.9768.11	Trans-regulation	ONT.9947
ONT.9768.13	Cis-regulation	EVM0039937;ONT.10903;EVM0032418;EVM0007463;EVM0001422;EVM0037294;EVM0039022;ONT.10905;EVM0002423;EVM0025584;EVM0005492;EVM0011237;ONT.10902;EVM0021906;EVM0020078;EVM0003596;EVM0036425
ONT.9768.13	Trans-regulation	ONT.9947
ONT.9768.14	Cis-regulation	EVM0005492;EVM0011237;ONT.10902;EVM0021906;EVM0020078;EVM0003596;EVM0036425;EVM0039937;ONT.10903;EVM0032418;EVM0037294;EVM0001422;EVM0007463;EVM0039022;ONT.10905;EVM0002423;EVM0025584
ONT.9774.2	Cis-regulation	ONT.9777;EVM0011237;ONT.9775;EVM0030910;EVM0020193;EVM0042200;EVM0016588;EVM0023434;EVM0020078;EVM0036425;ONT.10905;EVM0030694;EVM0039022;EVM0001422;EVM0007463;EVM0002423;ONT.9778;EVM0026299;EVM0026933
ONT.9779.1	Cis-regulation	ONT.9777;EVM0025185;EVM0030910;EVM0014399;EVM0030012;EVM0016588;EVM0042200;EVM0007311;EVM0023470;EVM0011977;EVM0004539;EVM0030694;EVM0026933;ONT.9778;EVM0025541;EVM0033725
ONT.9782.2	Cis-regulation	EVM0025541;EVM0012634;EVM0023470;EVM0005822;EVM0026159;EVM0018924;EVM0013633;ONT.10916;ONT.10917
ONT.9793.1	Cis-regulation	EVM0039816;EVM0024513;EVM0011526;EVM0021667;EVM0037508;ONT.9795;EVM0012808;ONT.9792;EVM0029819;EVM0024907;EVM0003969;EVM0029299;EVM0039090;EVM0035237;EVM0039400;EVM0003488;EVM0004892;EVM0004363;EVM0006304;ONT.10927;EVM0007507;EVM0023550;EVM0001489;EVM0009314
ONT.9793.1	Trans-regulation	ONT.22079
ONT.9794.2	Cis-regulation	ONT.9795;EVM0012808;EVM0039816;EVM0011526;EVM0021667;EVM0037508;EVM0024513;EVM0003969;EVM0024907;EVM0039090;EVM0029819;ONT.9792;EVM0006304;ONT.10927;EVM0004363;EVM0039400;EVM0035237;EVM0004892;EVM0003488;EVM0001489;EVM0009314;EVM0007507;EVM0023550
ONT.9794.2	Trans-regulation	ONT.630
ONT.9816.1	Cis-regulation	EVM0033143;EVM0041417;EVM0021914;EVM0028248;EVM0001361;EVM0014750;EVM0000854;EVM0029221;EVM0027074;EVM0013672;ONT.10947;ONT.9822;EVM0003849;ONT.9815;EVM0004013;ONT.10946;EVM0011011;EVM0038527;EVM0016795
ONT.9830.6	Cis-regulation	EVM0030906;EVM0017291;EVM0002571;EVM0036179;EVM0033146;EVM0035547;EVM0000668;EVM0027401;EVM0002474;EVM0005873;EVM0042218;ONT.9836;EVM0034433;EVM0036775;EVM0038678;EVM0026532;EVM0014135;EVM0002086;ONT.9831;EVM0036061;EVM0024780;ONT.9828
ONT.9861.1	Cis-regulation	EVM0018565;EVM0012228;EVM0017343;EVM0005840;ONT.10987;EVM0031818;EVM0019819;EVM0032590;EVM0041354;EVM0011807;ONT.10990;EVM0011772;EVM0039407;ONT.9859;EVM0035098;EVM0010832;EVM0020695;EVM0003260;ONT.10986;EVM0002162;EVM0038114
ONT.9861.2	Cis-regulation	EVM0038114;EVM0002162;EVM0020695;EVM0003260;EVM0010832;ONT.10986;EVM0039407;ONT.9859;EVM0035098;ONT.10990;EVM0011772;EVM0011807;EVM0041354;EVM0032590;EVM0019819;EVM0031818;ONT.10987;EVM0005840;EVM0017343;EVM0018565;EVM0012228
ONT.9887.1	Cis-regulation	ONT.11016;EVM0005827;EVM0031587;EVM0028976;EVM0004110;EVM0008800;EVM0004355;EVM0004985;ONT.9886;ONT.9882;ONT.11020;EVM0009188;EVM0020808;EVM0012165;EVM0040478;EVM0041378;EVM0023237;EVM0001682;EVM0017396;EVM0019259;ONT.11014;ONT.11015;EVM0001874;EVM0031752;EVM0006117;EVM0039715;EVM0011748;EVM0011567;EVM0025122;ONT.11017
ONT.9887.1	Trans-regulation	EVM0012165;EVM0031415;EVM0010285;EVM0025030;EVM0000030
ONT.9887.2	Cis-regulation	EVM0028976;EVM0031587;EVM0005827;EVM0004110;EVM0008800;EVM0004355;EVM0004985;ONT.11016;ONT.11020;EVM0020808;EVM0009188;ONT.9886;ONT.9882;EVM0001874;EVM0019259;ONT.11014;ONT.11015;EVM0012165;EVM0040478;EVM0017396;EVM0023237;EVM0001682;EVM0041378;EVM0011748;EVM0025122;EVM0011567;ONT.11017;EVM0039715;EVM0006117;EVM0031752
ONT.9887.2	Trans-regulation	EVM0012165;EVM0031415;EVM0010285;EVM0025030;EVM0000030
ONT.9887.3	Cis-regulation	ONT.11017;EVM0011748;EVM0011567;EVM0025122;EVM0006117;EVM0039715;EVM0031752;EVM0001874;EVM0019259;ONT.11014;ONT.11015;EVM0040478;EVM0041378;EVM0023237;EVM0001682;EVM0017396;EVM0012165;EVM0020808;EVM0009188;ONT.11020;ONT.9882;ONT.9886;EVM0004355;EVM0004985;EVM0028976;EVM0031587;EVM0004110;EVM0005827;EVM0008800;ONT.11016
ONT.9887.3	Trans-regulation	EVM0012165;EVM0000030
ONT.9894.7	Cis-regulation	EVM0020705;EVM0017096;EVM0024446;EVM0018708;EVM0032833;EVM0017094;EVM0019289;EVM0035408;EVM0000750;EVM0000662;ONT.9893;EVM0021731;EVM0006053;EVM0038510;ONT.9892
ONT.9894.8	Cis-regulation	EVM0038510;EVM0006053;ONT.9892;EVM0000750;EVM0000662;EVM0021731;ONT.9893;EVM0018708;EVM0017094;EVM0032833;EVM0019289;EVM0035408;EVM0020705;EVM0024446;EVM0017096
ONT.9897.2	Cis-regulation	EVM0000750;EVM0000662;ONT.9893;EVM0038510;EVM0006053;ONT.9892;EVM0020705;EVM0024446;EVM0017096;EVM0018708;EVM0017094;EVM0026892;EVM0019289;EVM0035408
ONT.9919.1	Cis-regulation	ONT.11047;ONT.11044;EVM0009407;EVM0018540;EVM0000550;ONT.9916;ONT.11043;EVM0011477;EVM0018166;EVM0020153;ONT.11040;EVM0006254;EVM0027557;EVM0024747;ONT.11042;EVM0018289;EVM0030460;EVM0010444
ONT.9919.2	Cis-regulation	EVM0018166;ONT.9916;ONT.11048;EVM0011477;EVM0009407;EVM0000550;EVM0018540;ONT.11047;ONT.11044;EVM0018289;EVM0030460;EVM0010444;EVM0027557;EVM0024747;ONT.11042;EVM0020153;ONT.11040
ONT.9948.1	Cis-regulation	EVM0023986;EVM0013756;EVM0009989;ONT.11075;EVM0031662;EVM0021142;EVM0037914;EVM0009453;EVM0008832;ONT.9947;EVM0006653;EVM0017496;EVM0018567
ONT.9948.1	Trans-regulation	ONT.10918
ONT.9987.1	Cis-regulation	EVM0007348;EVM0003492;EVM0011842;EVM0023909;EVM0020452;EVM0009950;EVM0013118
ONT.9987.1	Trans-regulation	EVM0017863
ONT.10013.1	Cis-regulation	EVM0034335;EVM0034789;EVM0018026;EVM0016228;EVM0031969;ONT.10014
ONT.10013.1	Trans-regulation	ONT.2359
ONT.10013.2	Cis-regulation	EVM0034335;EVM0016228;EVM0034789;EVM0018026;EVM0031969;ONT.10014
ONT.10013.2	Trans-regulation	ONT.2359
ONT.10017.1	Cis-regulation	ONT.11155;EVM0034988;EVM0013434;EVM0023014;EVM0005916;ONT.10015;ONT.10016;EVM0041663;EVM0002049;EVM0020913;EVM0005570
ONT.10017.1	Trans-regulation	ONT.11154
ONT.10018.1	Cis-regulation	ONT.10016;EVM0041663;EVM0002049;EVM0005570;EVM0020913;EVM0034988;EVM0023014;EVM0013434
ONT.10018.1	Trans-regulation	ONT.11155
ONT.10021.3	Cis-regulation	EVM0036124;EVM0035650;EVM0041637;EVM0024478
ONT.10038.6	Cis-regulation	EVM0011270;EVM0016374;EVM0039494;ONT.11177;ONT.10036;EVM0019138;EVM0041548
ONT.10051.7	Cis-regulation	EVM0038178;EVM0021618;ONT.10053;EVM0007976;EVM0032324;EVM0004182;EVM0000249;EVM0019714;EVM0037032;ONT.10050;EVM0029524;EVM0005675;EVM0004687
ONT.10051.47	Cis-regulation	ONT.10053;EVM0038178;EVM0021618;EVM0007976;EVM0032324;EVM0000249;EVM0019714;EVM0004182;EVM0037032;ONT.10050;EVM0029524;EVM0004687;EVM0005675
ONT.10062.1	Cis-regulation	EVM0005411;EVM0028062;EVM0039929;EVM0014711;EVM0023229;EVM0016699;EVM0006161
ONT.10062.3	Cis-regulation	EVM0005411;EVM0014711;EVM0028062;EVM0023229;EVM0016699;EVM0006161
ONT.10070.1	Cis-regulation	EVM0003754;EVM0012351;EVM0039219;ONT.11208;EVM0017837;EVM0026707;EVM0008571;EVM0041327;ONT.11207;EVM0028328;EVM0020411;EVM0033218;EVM0006723;EVM0040915;EVM0005887
ONT.10070.1	Trans-regulation	ONT.33300;ONT.23061;EVM0021859;ONT.25351
ONT.10070.3	Cis-regulation	EVM0041327;EVM0008571;EVM0028328;ONT.11207;EVM0039219;ONT.11208;EVM0003754;EVM0012351;EVM0026707;EVM0017837;EVM0005887;EVM0040915;EVM0020411;EVM0033218;EVM0006723
ONT.10070.3	Trans-regulation	ONT.33300;ONT.23061;EVM0021859;ONT.25351
ONT.10070.4	Cis-regulation	ONT.11207;EVM0028328;EVM0008571;EVM0041327;EVM0026707;EVM0017837;EVM0003754;EVM0012351;EVM0039219;ONT.11208;EVM0040915;EVM0005887;EVM0006723;EVM0020411;EVM0033218
ONT.10070.4	Trans-regulation	ONT.33300
ONT.10085.1	Cis-regulation	ONT.10088;EVM0016170;EVM0002442;EVM0028944;EVM0000555;EVM0021365;EVM0021985;EVM0003429;EVM0008177;EVM0014809;ONT.10090;EVM0036505
ONT.10122.1	Cis-regulation	EVM0036808;EVM0011959;EVM0017367;EVM0016232;EVM0013500;EVM0035313;ONT.10118;EVM0013131;EVM0038063;EVM0019236;EVM0022934;EVM0028131;EVM0012688;EVM0005444;EVM0040204;EVM0031030;ONT.10119;EVM0038544
ONT.10122.1	Trans-regulation	ONT.18515;ONT.540;ONT.7507;ONT.6730
ONT.10123.1	Cis-regulation	EVM0016232;EVM0017367;EVM0011959;EVM0036808;EVM0021683;EVM0022934;EVM0019236;EVM0038063;EVM0013131;ONT.10118;ONT.10119;EVM0031030;EVM0038544;EVM0040204;EVM0005444;EVM0012688;EVM0028131
ONT.10123.1	Trans-regulation	EVM0011057
ONT.10134.1	Cis-regulation	EVM0019414;EVM0020945;EVM0010555;EVM0007554;EVM0006248;EVM0030612;EVM0011751;EVM0013752;EVM0024858;EVM0033126;EVM0008865;EVM0004733;EVM0034982;EVM0013831;EVM0025508;EVM0012317;EVM0038231;EVM0005589;EVM0017006;EVM0019701;EVM0021592
ONT.10134.2	Cis-regulation	EVM0034982;EVM0004733;EVM0013831;EVM0033126;EVM0008865;EVM0038231;EVM0005589;EVM0021592;EVM0019701;EVM0017006;EVM0012317;EVM0025508;EVM0007554;EVM0006248;EVM0010555;EVM0019414;EVM0020945;EVM0024858;EVM0013752;EVM0011751;EVM0030612
ONT.10134.3	Cis-regulation	EVM0010555;EVM0007554;EVM0006248;EVM0020945;EVM0019414;EVM0013752;EVM0024858;EVM0030612;EVM0011751;EVM0013831;EVM0004733;EVM0034982;EVM0008865;EVM0033126;EVM0017006;EVM0021592;EVM0019701;EVM0005589;EVM0038231;EVM0025508;EVM0012317
ONT.10134.4	Cis-regulation	EVM0013752;EVM0024858;EVM0030612;EVM0011751;EVM0010555;EVM0007554;EVM0006248;EVM0019414;EVM0020945;EVM0017006;EVM0021592;EVM0019701;EVM0038231;EVM0005589;EVM0012317;EVM0025508;EVM0013831;EVM0034982;EVM0004733;EVM0008865;EVM0033126
ONT.10134.5	Cis-regulation	EVM0017006;EVM0019701;EVM0021592;EVM0038231;EVM0005589;EVM0025508;EVM0012317;EVM0013831;EVM0034982;EVM0004733;EVM0008865;EVM0033126;EVM0013752;EVM0024858;EVM0030612;EVM0011751;EVM0010555;EVM0007554;EVM0006248;EVM0019414;EVM0020945
ONT.10134.6	Cis-regulation	EVM0008865;EVM0033126;EVM0013831;EVM0004733;EVM0034982;EVM0025508;EVM0012317;EVM0019701;EVM0021592;EVM0017006;EVM0005589;EVM0038231;EVM0019414;EVM0020945;EVM0007554;EVM0006248;EVM0010555;EVM0011751;EVM0030612;EVM0024858;EVM0013752
ONT.10134.7	Cis-regulation	EVM0007554;EVM0006248;EVM0010555;EVM0020945;EVM0019414;EVM0024858;EVM0013752;EVM0011751;EVM0030612;EVM0004733;EVM0034982;EVM0013831;EVM0033126;EVM0008865;EVM0005589;EVM0038231;EVM0019701;EVM0021592;EVM0017006;EVM0012317;EVM0025508
ONT.10134.8	Cis-regulation	EVM0025508;EVM0012317;EVM0038231;EVM0005589;EVM0021592;EVM0019701;EVM0017006;EVM0033126;EVM0008865;EVM0034982;EVM0004733;EVM0013831;EVM0011751;EVM0030612;EVM0024858;EVM0013752;EVM0019414;EVM0020945;EVM0006248;EVM0007554;EVM0010555
ONT.10134.9	Cis-regulation	EVM0020945;EVM0019414;EVM0010555;EVM0006248;EVM0007554;EVM0030612;EVM0011751;EVM0013752;EVM0024858;EVM0008865;EVM0033126;EVM0013831;EVM0004733;EVM0034982;EVM0012317;EVM0025508;EVM0017006;EVM0021592;EVM0019701;EVM0005589;EVM0038231
ONT.10143.2	Cis-regulation	ONT.11291;EVM0026927;EVM0016949;EVM0007810;EVM0032568;ONT.11292;EVM0027988;EVM0018564;EVM0040161;EVM0026809;EVM0041873;EVM0035600;ONT.10142;EVM0011651;ONT.11293
ONT.10144.1	Cis-regulation	EVM0016949;EVM0007810;EVM0026809;EVM0041873;EVM0017233;EVM0027988;EVM0018564;EVM0040161;EVM0011651;ONT.10142;EVM0035600;ONT.11293;EVM0032568;ONT.11292;ONT.11291;EVM0026927
ONT.10150.3	Cis-regulation	EVM0027680;EVM0019148;EVM0040449;EVM0013219;ONT.10151;EVM0032927;EVM0017358;EVM0041049;EVM0017233;EVM0037435;EVM0007620;EVM0022266;EVM0040365;EVM0024552;EVM0003350;ONT.11296;EVM0037512
ONT.10150.3	Trans-regulation	EVM0027267
ONT.10172.7	Cis-regulation	ONT.11315;EVM0020961;EVM0022691;ONT.10175;EVM0003425;EVM0007152;EVM0034791;ONT.10171;EVM0038906;EVM0003318;EVM0008778;EVM0028970;ONT.11318;EVM0027198;EVM0024800;EVM0036283
ONT.10173.1	Cis-regulation	EVM0007152;EVM0034791;ONT.10171;EVM0020961;EVM0003425;ONT.10175;EVM0022691;ONT.11315;EVM0001275;ONT.10178;EVM0024800;EVM0027198;EVM0036283;EVM0008778;EVM0028970;ONT.11318;EVM0020941;EVM0038906;EVM0029989;EVM0003318
ONT.10173.1	Trans-regulation	ONT.10173;EVM0041102;ONT.29668
ONT.10173.3	Cis-regulation	ONT.11318;EVM0008778;EVM0028970;EVM0003318;EVM0029989;EVM0038906;EVM0020941;EVM0036283;EVM0027198;EVM0024800;ONT.11315;ONT.10171;EVM0034791;EVM0007152;ONT.10175;EVM0022691;EVM0003425;EVM0020961
ONT.10173.3	Trans-regulation	ONT.16644
ONT.10192.3	Cis-regulation	EVM0007006;EVM0033383;EVM0022380;EVM0010384;EVM0025851;EVM0013662;EVM0004317;EVM0014633;ONT.11349;EVM0013199;EVM0027775;EVM0003437;ONT.10193;EVM0032029;EVM0005434;EVM0005261;EVM0027088
ONT.10192.6	Cis-regulation	EVM0022380;EVM0033383;EVM0010384;EVM0025851;EVM0007006;EVM0013199;EVM0003437;ONT.11349;EVM0027775;EVM0013662;EVM0004317;EVM0014633;EVM0005434;ONT.10193;EVM0032029;EVM0005261;EVM0027088
ONT.10201.1	Cis-regulation	EVM0023946;EVM0003615;EVM0020484;ONT.11361;EVM0039013;EVM0017639;EVM0008860;EVM0023551;EVM0005950;EVM0040656;EVM0007349
ONT.10201.2	Cis-regulation	EVM0023551;EVM0039013;EVM0025280;EVM0008860;EVM0017639;EVM0007349;ONT.11361;EVM0003615;EVM0011051
ONT.10201.3	Cis-regulation	EVM0003615;EVM0023946;ONT.11361;EVM0020484;EVM0017639;EVM0008860;EVM0039013;EVM0023551;EVM0005950;EVM0040656;EVM0007349
ONT.10201.4	Cis-regulation	ONT.11361;EVM0003615;EVM0011051;EVM0023551;EVM0025280;EVM0017639;EVM0008860;EVM0039013;EVM0007349
ONT.10201.5	Cis-regulation	EVM0005950;EVM0020484;EVM0023551;EVM0025280;EVM0003615;EVM0011051;EVM0040656
ONT.10201.6	Cis-regulation	EVM0011051;EVM0040656;EVM0005950;EVM0023551;EVM0020484;EVM0003615;EVM0025280
ONT.10201.7	Cis-regulation	EVM0003615;EVM0025280;EVM0020484;EVM0005950;EVM0023551;EVM0040656;EVM0011051
ONT.10201.8	Cis-regulation	EVM0011051;EVM0040656;EVM0023551;EVM0005950;EVM0020484;EVM0025280;EVM0003615
ONT.10201.9	Cis-regulation	EVM0011051;EVM0040656;EVM0020484;EVM0005950;EVM0023551;EVM0025280;EVM0003615
ONT.10201.10	Cis-regulation	EVM0011051;EVM0040656;EVM0005950;EVM0023551;EVM0020484;EVM0025280;EVM0003615
ONT.10201.10	Trans-regulation	EVM0007349;EVM0023946;EVM0023551;EVM0039013;EVM0005950;EVM0008860;EVM0040656;EVM0017639;EVM0036526;EVM0025152;EVM0010754;EVM0036065;EVM0030683;EVM0011733;EVM0006666
ONT.10201.11	Cis-regulation	EVM0003615;EVM0025280;EVM0005950;EVM0020484;EVM0023551;EVM0040656;EVM0011051
ONT.10201.12	Cis-regulation	EVM0011051;EVM0040656;EVM0020484;EVM0005950;EVM0023551;EVM0003615;EVM0025280
ONT.10201.13	Cis-regulation	EVM0040656;EVM0011051;EVM0003615;EVM0025280;EVM0005950;EVM0023551;EVM0020484
ONT.10208.1	Cis-regulation	EVM0015696;EVM0018369;EVM0041217;EVM0030615;EVM0025082;EVM0011155;ONT.11378;EVM0018707;EVM0036044;ONT.10210;EVM0029999;EVM0035562;EVM0020379;EVM0012057;EVM0005016;ONT.11370;ONT.11376;EVM0012936;EVM0030768;EVM0025576;EVM0010598;EVM0039777;EVM0010314
ONT.10208.2	Cis-regulation	EVM0030768;EVM0012936;EVM0010314;EVM0039777;EVM0010598;EVM0025576;EVM0005016;ONT.11370;EVM0012057;ONT.11376;EVM0029999;ONT.10210;EVM0018707;EVM0036044;ONT.11378;EVM0020379;EVM0035562;EVM0041217;EVM0018369;EVM0030615;EVM0015696;EVM0011155;EVM0025082
ONT.10208.3	Cis-regulation	ONT.10210;EVM0018707;EVM0036044;ONT.11378;EVM0029999;EVM0020379;EVM0035562;EVM0015696;EVM0041217;EVM0030615;EVM0018369;EVM0025082;EVM0011155;EVM0012936;EVM0030768;EVM0010598;EVM0025576;EVM0010314;EVM0039777;EVM0012057;ONT.11370;EVM0005016;ONT.11376
ONT.10208.4	Cis-regulation	EVM0041217;EVM0030615;EVM0018369;EVM0015696;EVM0011155;EVM0025082;EVM0029999;ONT.11378;EVM0018707;ONT.10210;EVM0036044;EVM0035562;EVM0020379;ONT.11370;EVM0005016;EVM0012057;ONT.11376;EVM0030768;EVM0012936;EVM0039777;EVM0010314;EVM0025576;EVM0010598
ONT.10228.1	Cis-regulation	EVM0030425;ONT.11398;EVM0029749;ONT.11402;EVM0001645;EVM0009249;ONT.11396;EVM0041179;ONT.10229;EVM0011463;ONT.11397;EVM0031496;ONT.11401;EVM0007564
ONT.10232.2	Cis-regulation	EVM0014993;EVM0007109;EVM0025758;EVM0038644;EVM0027895;EVM0005915;EVM0015782;EVM0040963;EVM0038028;EVM0016045;EVM0026557;EVM0037166;ONT.10234
ONT.10232.2	Trans-regulation	ONT.10950
ONT.10232.3	Cis-regulation	EVM0038644;EVM0027895;EVM0005915;EVM0015782;EVM0038028;EVM0040963;EVM0016045;EVM0037166;EVM0026557;ONT.10234;EVM0007109;EVM0037646;EVM0014993;EVM0025758
ONT.10232.3	Trans-regulation	ONT.10950
ONT.10237.7	Cis-regulation	ONT.11407;EVM0023886;EVM0033813;ONT.10240;EVM0019279;EVM0006299;ONT.11410;EVM0012147;EVM0026920;EVM0028824;EVM0026093;EVM0019763;ONT.11409;EVM0015693;EVM0017269;EVM0026557;EVM0001021;EVM0017041;EVM0024861
ONT.10237.7	Trans-regulation	ONT.15478
ONT.10237.9	Cis-regulation	EVM0006299;ONT.11410;EVM0012147;EVM0033813;ONT.10240;EVM0019279;ONT.11407;EVM0023886;EVM0017041;EVM0001021;EVM0024861;EVM0015693;EVM0017269;EVM0026557;EVM0026093;EVM0019763;ONT.11409;EVM0026920;EVM0028824
ONT.10237.9	Trans-regulation	ONT.15478;EVM0016626
ONT.10237.13	Cis-regulation	EVM0026557;EVM0017269;EVM0015693;EVM0024861;EVM0001021;EVM0017041;EVM0028824;EVM0026920;EVM0019763;ONT.11409;EVM0026093;ONT.10240;EVM0019279;EVM0033813;EVM0012147;ONT.11410;EVM0006299;EVM0023886;ONT.11407
ONT.10237.13	Trans-regulation	ONT.15478
ONT.10243.1	Cis-regulation	EVM0007883;EVM0015693;EVM0017041;EVM0001021;EVM0024861;EVM0019582;EVM0028824;ONT.11409;EVM0019763;EVM0026093;ONT.10240;EVM0019279;EVM0042353;EVM0033813;EVM0006299;ONT.11410;EVM0022326;EVM0036333;ONT.11407;EVM0023886
ONT.10243.2	Cis-regulation	EVM0001021;EVM0017041;EVM0024861;EVM0015693;EVM0007883;EVM0026093;ONT.11409;EVM0019763;EVM0019582;EVM0028824;EVM0006299;ONT.11410;EVM0033813;EVM0042353;EVM0019279;ONT.10240;ONT.11407;EVM0023886;EVM0022326;EVM0036333
ONT.10268.7	Cis-regulation	EVM0016911;EVM0040564;EVM0023453;EVM0037447;EVM0025422;EVM0034426;EVM0020496;EVM0040838;EVM0009406;EVM0033646;EVM0038111;EVM0036232;EVM0011374;EVM0029259;EVM0007804;EVM0028103;EVM0040704;EVM0009566;EVM0036021;EVM0028144;EVM0018111;EVM0020584;EVM0028644;EVM0016210;EVM0021273;EVM0007930;EVM0002989;EVM0007578;EVM0001506;EVM0038503;EVM0026009;ONT.9086;EVM0002684;EVM0000728;EVM0038836
ONT.10295.2	Cis-regulation	EVM0020359;EVM0015446;EVM0002624;EVM0014924;EVM0015794;EVM0022464;EVM0010148;EVM0005921;EVM0012995;EVM0015494;EVM0007305;EVM0012406;EVM0037467;EVM0021354;EVM0040274;EVM0021575;EVM0009753;EVM0020425;EVM0042009;EVM0034909;EVM0040968;EVM0035523;EVM0014085;EVM0033051;EVM0041939;EVM0042237;EVM0012608;EVM0004208;EVM0038249;EVM0029982;EVM0002807;ONT.9123;EVM0019745;EVM0019667
ONT.10375.1	Cis-regulation	EVM0024079;EVM0040081;EVM0021832;EVM0020921;ONT.10376;EVM0000258;EVM0038788;ONT.9178;EVM0009409;ONT.10368;EVM0036658;EVM0021542;EVM0006581;EVM0010864;EVM0016594;EVM0006348;ONT.10377;EVM0014336;EVM0037284;EVM0037173;EVM0011486;EVM0009963;EVM0036449;EVM0011597;EVM0016011;EVM0008913;EVM0038563;EVM0020955;EVM0037495;EVM0002694;EVM0014052;EVM0003403;EVM0002969;EVM0038313;EVM0009927
ONT.10375.2	Cis-regulation	EVM0024079;EVM0040081;EVM0021832;EVM0020921;ONT.10376;EVM0000258;EVM0038788;ONT.9178;EVM0009409;ONT.10368;EVM0036658;EVM0021542;EVM0006581;EVM0010864;EVM0016594;EVM0006348;EVM0014336;ONT.10377;EVM0037284;EVM0037173;EVM0011486;EVM0009963;EVM0036449;EVM0011597;EVM0016011;EVM0008913;EVM0038563;EVM0020955;EVM0037495;EVM0002694;EVM0014052;EVM0003403;EVM0002969;EVM0038313;EVM0009927
ONT.10375.3	Cis-regulation	EVM0009409;ONT.10368;EVM0036658;EVM0021542;EVM0006581;EVM0016594;EVM0010864;EVM0024079;EVM0040081;EVM0021832;EVM0020921;ONT.10376;EVM0000258;EVM0038788;ONT.9178;EVM0016011;EVM0008913;EVM0038563;EVM0020955;EVM0037495;EVM0002694;EVM0014052;EVM0003403;EVM0002969;EVM0038313;EVM0009927;EVM0006348;EVM0014336;ONT.10377;EVM0037284;EVM0037173;EVM0011486;EVM0009963;EVM0036449;EVM0011597
ONT.10375.4	Cis-regulation	EVM0011597;EVM0009963;EVM0011486;EVM0036449;EVM0037173;EVM0006348;EVM0037284;ONT.10377;EVM0014336;EVM0009927;EVM0038313;EVM0002969;EVM0003403;EVM0002694;EVM0037495;EVM0020955;EVM0014052;EVM0016011;EVM0038563;EVM0008913;ONT.9178;EVM0038788;EVM0000258;ONT.10376;EVM0020921;EVM0021832;EVM0040081;EVM0024079;EVM0006581;EVM0016594;EVM0010864;EVM0021542;EVM0036658;ONT.10368;EVM0009409
ONT.10375.5	Cis-regulation	EVM0011597;EVM0036449;EVM0009963;EVM0011486;EVM0037173;EVM0037284;ONT.10377;EVM0014336;EVM0006348;EVM0038313;EVM0009927;EVM0002969;EVM0003403;EVM0014052;EVM0002694;EVM0020955;EVM0037495;EVM0038563;EVM0008913;EVM0016011;ONT.9178;EVM0000258;EVM0038788;ONT.10376;EVM0020921;EVM0021832;EVM0040081;EVM0024079;EVM0010864;EVM0016594;EVM0006581;EVM0021542;EVM0036658;ONT.10368;EVM0009409
ONT.10375.6	Cis-regulation	EVM0016011;EVM0008913;EVM0038563;EVM0020955;EVM0037495;EVM0002694;EVM0014052;EVM0003403;EVM0002969;EVM0038313;EVM0009927;EVM0006348;EVM0014336;ONT.10377;EVM0037284;EVM0037173;EVM0011486;EVM0009963;EVM0036449;EVM0011597;EVM0009409;ONT.10368;EVM0036658;EVM0021542;EVM0006581;EVM0010864;EVM0016594;EVM0040081;EVM0024079;EVM0021832;EVM0020921;ONT.10376;EVM0000258;EVM0038788;ONT.9178
ONT.10375.7	Cis-regulation	EVM0024079;EVM0040081;EVM0020921;EVM0021832;ONT.10376;ONT.9178;EVM0000258;EVM0038788;ONT.10368;EVM0009409;EVM0021542;EVM0036658;EVM0016594;EVM0010864;EVM0006581;EVM0037284;ONT.10377;EVM0014336;EVM0006348;EVM0037173;EVM0036449;EVM0009963;EVM0011486;EVM0011597;EVM0038563;EVM0008913;EVM0016011;EVM0014052;EVM0002694;EVM0020955;EVM0037495;EVM0002969;EVM0003403;EVM0038313;EVM0009927
ONT.10375.8	Cis-regulation	EVM0016011;EVM0008913;EVM0038563;EVM0020955;EVM0037495;EVM0002694;EVM0014052;EVM0003403;EVM0002969;EVM0038313;EVM0009927;EVM0006348;EVM0014336;ONT.10377;EVM0037284;EVM0037173;EVM0011486;EVM0009963;EVM0036449;EVM0011597;EVM0009409;ONT.10368;EVM0036658;EVM0021542;EVM0006581;EVM0010864;EVM0016594;EVM0040081;EVM0024079;EVM0021832;EVM0020921;ONT.10376;EVM0000258;EVM0038788;ONT.9178
ONT.10375.9	Cis-regulation	EVM0003403;EVM0002969;EVM0038313;EVM0009927;EVM0008913;EVM0038563;EVM0016011;EVM0014052;EVM0020955;EVM0037495;EVM0002694;EVM0036449;EVM0011486;EVM0009963;EVM0011597;ONT.10377;EVM0014336;EVM0037284;EVM0006348;EVM0037173;EVM0036658;EVM0021542;EVM0016594;EVM0010864;EVM0006581;EVM0009409;ONT.10368;ONT.10376;EVM0000258;EVM0038788;ONT.9178;EVM0024079;EVM0040081;EVM0021832;EVM0020921
ONT.10375.10	Cis-regulation	EVM0021832;EVM0020921;EVM0024079;EVM0040081;EVM0000258;EVM0038788;ONT.9178;ONT.10376;EVM0009409;ONT.10368;EVM0016594;EVM0010864;EVM0006581;EVM0036658;EVM0021542;EVM0037173;EVM0014336;ONT.10377;EVM0037284;EVM0006348;EVM0011597;EVM0036449;EVM0011486;EVM0009963;EVM0014052;EVM0020955;EVM0037495;EVM0002694;EVM0008913;EVM0038563;EVM0016011;EVM0009927;EVM0038313;EVM0003403;EVM0002969
ONT.10375.12	Cis-regulation	EVM0009409;ONT.10368;EVM0006581;EVM0016594;EVM0010864;EVM0036658;EVM0021542;EVM0021832;EVM0020921;EVM0040081;EVM0024079;EVM0000258;EVM0038788;ONT.9178;ONT.10376;EVM0020955;EVM0037495;EVM0002694;EVM0014052;EVM0016011;EVM0008913;EVM0038563;EVM0038313;EVM0009927;EVM0003403;EVM0002969;EVM0037173;EVM0006348;EVM0014336;ONT.10377;EVM0037284;EVM0011597;EVM0011486;EVM0009963;EVM0036449
ONT.10375.13	Cis-regulation	EVM0020921;EVM0021832;EVM0040081;EVM0024079;ONT.9178;EVM0000258;EVM0038788;ONT.10376;ONT.10368;EVM0009409;EVM0006581;EVM0010864;EVM0016594;EVM0021542;EVM0036658;EVM0037173;EVM0006348;EVM0037284;EVM0014336;ONT.10377;EVM0011597;EVM0009963;EVM0011486;EVM0036449;EVM0002694;EVM0020955;EVM0037495;EVM0014052;EVM0016011;EVM0038563;EVM0008913;EVM0009927;EVM0038313;EVM0002969;EVM0003403
ONT.10375.14	Cis-regulation	EVM0016011;EVM0008913;EVM0038563;EVM0037495;EVM0020955;EVM0002694;EVM0014052;EVM0003403;EVM0002969;EVM0038313;EVM0009927;EVM0006348;ONT.10377;EVM0014336;EVM0037284;EVM0037173;EVM0011486;EVM0009963;EVM0036449;EVM0011597;EVM0009409;ONT.10368;EVM0036658;EVM0021542;EVM0006581;EVM0016594;EVM0010864;EVM0040081;EVM0024079;EVM0021832;EVM0020921;ONT.10376;EVM0000258;EVM0038788;ONT.9178
ONT.10375.15	Cis-regulation	EVM0009409;ONT.10368;EVM0036658;EVM0021542;EVM0006581;EVM0010864;EVM0016594;EVM0040081;EVM0024079;EVM0021832;EVM0020921;ONT.10376;EVM0000258;EVM0038788;ONT.9178;EVM0016011;EVM0008913;EVM0038563;EVM0037495;EVM0020955;EVM0002694;EVM0014052;EVM0003403;EVM0002969;EVM0038313;EVM0009927;EVM0006348;EVM0014336;ONT.10377;EVM0037284;EVM0037173;EVM0011486;EVM0009963;EVM0036449;EVM0011597
ONT.10375.16	Cis-regulation	EVM0003403;EVM0002969;EVM0009927;EVM0038313;EVM0016011;EVM0008913;EVM0038563;EVM0037495;EVM0020955;EVM0002694;EVM0014052;EVM0011486;EVM0009963;EVM0036449;EVM0011597;EVM0006348;ONT.10377;EVM0014336;EVM0037284;EVM0037173;EVM0036658;EVM0021542;EVM0006581;EVM0016594;EVM0010864;EVM0009409;ONT.10368;ONT.10376;EVM0000258;EVM0038788;ONT.9178;EVM0040081;EVM0024079;EVM0021832;EVM0020921
ONT.10382.5	Cis-regulation	EVM0037173;EVM0021832;EVM0015153;EVM0036277;EVM0003967;ONT.9192;ONT.10377;EVM0006348;ONT.9195;EVM0000258;EVM0036449;EVM0025066;EVM0033707;EVM0011486;EVM0019425;EVM0009632;EVM0021265;ONT.9189;ONT.10383;EVM0033208;EVM0002513;EVM0038563;ONT.9187;EVM0001606;EVM0038313;EVM0031971;EVM0002969;EVM0021542;ONT.9191
ONT.10419.1	Cis-regulation	EVM0005382;EVM0031853;EVM0023433;EVM0014228;EVM0001925;EVM0033247;EVM0012637;EVM0030511;EVM0024081;EVM0017347;EVM0018672;EVM0005490;EVM0025632;EVM0031080;EVM0041966;EVM0038450;EVM0019273;EVM0036863;EVM0002622;EVM0040930;EVM0011141;EVM0025565;EVM0022721;EVM0018983;EVM0000527;EVM0040806;ONT.10422;EVM0023802;EVM0020736;ONT.10420;EVM0034304
ONT.10419.1	Trans-regulation	ONT.9226;ONT.27336;ONT.18339
ONT.10429.8	Cis-regulation	EVM0030209;EVM0015427;EVM0005255;EVM0001482;EVM0040382;EVM0005729;EVM0016611;EVM0034126;EVM0023302;EVM0023639;EVM0037747;EVM0019180;EVM0035339;EVM0009281;EVM0019288;EVM0041884;EVM0003234;EVM0018446;EVM0032080;EVM0024908;EVM0023350;EVM0038001;ONT.9237;EVM0002377;ONT.10423;ONT.10427;EVM0012603;ONT.9232;EVM0028435;EVM0006885
ONT.10468.1	Cis-regulation	EVM0042426;EVM0039549;EVM0029477;EVM0030661;ONT.9282;EVM0042571;EVM0012713;EVM0001671;EVM0035714;EVM0011003;EVM0031566;EVM0014202;EVM0002929;EVM0009978;EVM0037415;EVM0033264;EVM0008624;EVM0019767;EVM0006895;ONT.9286;EVM0020936;EVM0042202;EVM0022355;EVM0027584
ONT.10468.2	Cis-regulation	EVM0035714;EVM0011003;EVM0031566;EVM0014202;EVM0002929;EVM0037415;EVM0009978;EVM0042571;EVM0012713;EVM0001671;EVM0029477;EVM0030661;ONT.9282;EVM0042426;EVM0039549;EVM0027584;EVM0022355;EVM0006895;ONT.9286;EVM0020936;EVM0042202;EVM0008624;EVM0019767;EVM0033264
ONT.10468.3	Cis-regulation	EVM0009978;EVM0037415;EVM0035714;EVM0011003;EVM0031566;EVM0014202;EVM0002929;EVM0012713;EVM0001671;EVM0042571;EVM0030661;ONT.9282;EVM0029477;EVM0039549;EVM0042426;EVM0027584;EVM0022355;EVM0020936;EVM0042202;EVM0006895;ONT.9286;EVM0033264;EVM0008624;EVM0019767
ONT.10470.1	Cis-regulation	EVM0031584;EVM0000282;EVM0027968;EVM0042552;EVM0013517;EVM0011172;ONT.10471;EVM0012081;EVM0020385;EVM0018511;ONT.9301;EVM0029341;EVM0013156;EVM0027333;EVM0012665;EVM0012462;EVM0013358;ONT.10478;EVM0035983;EVM0004117;EVM0002856;EVM0016672;EVM0041403;EVM0035714;EVM0040844;EVM0040015;EVM0004509;EVM0011003;EVM0004650;EVM0022199;EVM0027154
ONT.10538.2	Cis-regulation	EVM0035003;EVM0040729;EVM0019957;EVM0002692;EVM0031381;ONT.10537;EVM0025997;EVM0039814;EVM0005342;EVM0019053;ONT.10541;EVM0011735;EVM0040181;EVM0038818;EVM0015526;EVM0033951;EVM0013080;EVM0015681;EVM0019296;EVM0000687;EVM0035816;ONT.10542;EVM0042459;EVM0007671;EVM0030852;EVM0031308;ONT.10535
ONT.10553.5	Cis-regulation	EVM0006623;EVM0042014;EVM0002078;EVM0010276;EVM0042068;EVM0002201;EVM0018269;EVM0012649;ONT.9398;EVM0002869;EVM0003175;ONT.9396;ONT.9400;EVM0030278;EVM0025543;EVM0006522;EVM0027383;EVM0007519;EVM0036164;EVM0020932;EVM0032254;EVM0017540;EVM0037976
ONT.10553.6	Cis-regulation	EVM0027383;EVM0006522;EVM0025543;EVM0007519;EVM0017540;EVM0020932;EVM0036164;EVM0032254;EVM0037976;EVM0012649;EVM0018269;ONT.9396;EVM0003175;EVM0002869;ONT.9398;ONT.9400;EVM0030278;EVM0042014;EVM0002078;EVM0006623;EVM0010276;EVM0002201;EVM0042068
ONT.10563.1	Cis-regulation	EVM0025767;EVM0001880;EVM0031031;ONT.9408;EVM0018401;ONT.9407;EVM0005939;EVM0000181;EVM0024624;EVM0018263;EVM0030350;EVM0020126;EVM0021003;EVM0027054;EVM0009159;EVM0014089;EVM0038002;EVM0014959;EVM0003007;EVM0035825
ONT.10563.7	Cis-regulation	EVM0000181;EVM0005939;ONT.9407;EVM0018401;ONT.9408;EVM0031031;EVM0001880;EVM0025767;EVM0035825;EVM0003007;EVM0014959;EVM0038002;EVM0014089;EVM0009159;EVM0027054;EVM0021003;EVM0020126;EVM0030350;EVM0018263;EVM0024624
ONT.10563.8	Cis-regulation	EVM0035825;EVM0003007;EVM0014959;EVM0038002;EVM0014089;EVM0009159;EVM0027054;EVM0021003;EVM0020126;EVM0030350;EVM0024624;EVM0018263;EVM0000181;EVM0005939;ONT.9407;EVM0018401;ONT.9408;EVM0031031;EVM0001880;EVM0025767
ONT.10563.22	Cis-regulation	EVM0005939;EVM0000181;EVM0025767;EVM0001880;EVM0031031;EVM0018401;ONT.9408;ONT.9407;EVM0027054;EVM0009159;EVM0014089;EVM0038002;EVM0014959;EVM0003007;EVM0035825;EVM0018263;EVM0024624;EVM0030350;EVM0020126;EVM0021003
ONT.10563.28	Cis-regulation	EVM0005939;EVM0000181;EVM0018401;ONT.9408;ONT.9407;EVM0025767;EVM0001880;EVM0031031;EVM0014959;EVM0003007;EVM0035825;EVM0027054;EVM0009159;EVM0014089;EVM0038002;EVM0030350;EVM0021003;EVM0020126;EVM0024624;EVM0018263
ONT.10564.1	Cis-regulation	EVM0003007;EVM0035825;EVM0014959;EVM0014089;EVM0038002;EVM0017093;EVM0021003;EVM0039643;EVM0018263;EVM0011348;EVM0040087;EVM0000181;EVM0027455;EVM0018401;ONT.9408;ONT.9407;EVM0031031;EVM0001880
ONT.10564.1	Trans-regulation	EVM0025767
ONT.10579.2	Cis-regulation	ONT.9425;EVM0033479;EVM0026272;EVM0006407;ONT.9427;EVM0029146;EVM0019497;ONT.10581;ONT.9424;EVM0021808;EVM0016964;EVM0017292
ONT.10579.3	Cis-regulation	EVM0017292;EVM0016964;ONT.10581;EVM0021808;ONT.9424;EVM0029146;EVM0019497;EVM0006407;ONT.9427;EVM0033479;EVM0026272;ONT.9425
ONT.10579.4	Cis-regulation	ONT.9425;EVM0033479;EVM0026272;EVM0006407;ONT.9427;EVM0029146;EVM0019497;ONT.10581;EVM0021808;ONT.9424;EVM0016964;EVM0017292
ONT.10585.2	Cis-regulation	ONT.9425;EVM0015510;EVM0003448;ONT.9427;EVM0010944;EVM0029146;EVM0041390;EVM0019497;ONT.10581;EVM0018232;EVM0008359
ONT.10603.1	Cis-regulation	EVM0004148;EVM0015334;EVM0030832;EVM0024509;EVM0033365;EVM0016213;EVM0026846;EVM0030368;EVM0033376;EVM0032007;EVM0030222;EVM0027720;EVM0033269;ONT.10609;EVM0005471;EVM0037290;EVM0009955;EVM0042598;EVM0030787;ONT.10602;EVM0030686;EVM0024317;EVM0004393;ONT.9446;EVM0033800;EVM0018685;EVM0001427;EVM0004255
ONT.10628.1	Cis-regulation	EVM0028417;EVM0011476;EVM0001727;ONT.10629;EVM0017731;EVM0008594;ONT.10624;EVM0026284;EVM0003872;EVM0033730;EVM0000063;EVM0016278;EVM0022179;EVM0031327;EVM0000497;EVM0025570;EVM0009414;EVM0013615;EVM0028569;EVM0005441;EVM0009500
ONT.10628.9	Cis-regulation	EVM0013615;EVM0009414;EVM0000497;EVM0031327;EVM0022179;EVM0009500;EVM0005441;EVM0006178;EVM0009564;EVM0028569;EVM0008594;EVM0017731;EVM0011476;EVM0001727;EVM0028417;EVM0016278;EVM0011084;EVM0000063;EVM0033730;ONT.10624;EVM0003872
ONT.10628.9	Trans-regulation	EVM0027616
ONT.10628.10	Cis-regulation	EVM0000497;EVM0013615;EVM0009414;EVM0022179;EVM0031327;EVM0005441;EVM0009500;EVM0028569;EVM0009564;EVM0006178;EVM0011476;EVM0001727;EVM0017731;EVM0008594;EVM0028417;EVM0011084;EVM0016278;ONT.10624;EVM0003872;EVM0033730;EVM0000063
ONT.10628.10	Trans-regulation	EVM0027616;ONT.2006
ONT.10671.2	Cis-regulation	EVM0007309;EVM0027739;EVM0004067;EVM0013283;EVM0027671;EVM0042247;EVM0002507;EVM0001923;EVM0037766;EVM0011692;EVM0025611;EVM0016576;EVM0025391;EVM0031907;EVM0013739;EVM0014751;EVM0003449;EVM0027046;EVM0017372;EVM0040129
ONT.10676.1	Cis-regulation	EVM0018065;EVM0006221;EVM0007940;EVM0010455;EVM0011430;EVM0029016;EVM0034735;EVM0000465;EVM0039967;EVM0017337;EVM0029302;EVM0006326;EVM0017825;EVM0032431;EVM0022911;ONT.10674;EVM0011321;EVM0016564;EVM0014944;EVM0035791;EVM0021390;EVM0001555;EVM0023332;EVM0022357;EVM0006276;EVM0035667;EVM0038388;ONT.9510;EVM0007643;EVM0032723
ONT.10680.1	Cis-regulation	EVM0000465;EVM0039967;EVM0017337;EVM0011321;EVM0029302;EVM0019604;EVM0006326;EVM0040740;EVM0006221;EVM0018065;EVM0027872;EVM0029016;EVM0018673;EVM0031242;EVM0007940;ONT.9510;EVM0038388;EVM0032723;EVM0007015;EVM0029320;EVM0007643;EVM0037157;EVM0016564;ONT.9516;EVM0014944;EVM0021390;EVM0006276;ONT.10687;EVM0023332
ONT.10680.2	Cis-regulation	EVM0029302;EVM0006326;EVM0019604;EVM0011321;EVM0000465;EVM0017337;EVM0007940;EVM0031242;EVM0029016;EVM0018673;EVM0018065;EVM0027872;EVM0006221;EVM0040740;EVM0007643;EVM0029320;EVM0032723;EVM0007015;EVM0038388;ONT.9510;EVM0023332;ONT.10687;EVM0006276;EVM0016564;ONT.9516;EVM0021390;EVM0014944;EVM0037157
ONT.10686.1	Cis-regulation	EVM0037157;ONT.9516;EVM0014944;EVM0021390;EVM0006276;EVM0041957;ONT.10687;EVM0023332;EVM0010790;EVM0008401;EVM0038388;EVM0007015;EVM0029320;EVM0040740;EVM0018065;EVM0038518;EVM0027872;EVM0018673;EVM0031242;EVM0000465;EVM0006019;EVM0031265;EVM0011321;EVM0029302;EVM0034108;EVM0006326;EVM0019604
ONT.10693.5	Cis-regulation	EVM0031265;EVM0030632;EVM0013868;EVM0006019;EVM0021768;EVM0034108;EVM0003559;EVM0038383;EVM0007970;EVM0038518;EVM0027872;EVM0027928;ONT.9528;EVM0031242;EVM0020482;EVM0018673;EVM0008401;EVM0010790;EVM0007015;ONT.9524;EVM0011298;EVM0010831;EVM0041957;EVM0000519;ONT.10687;EVM0008549
ONT.10735.7	Cis-regulation	EVM0003961;EVM0001770;EVM0012982;EVM0005356;EVM0031287;ONT.9565;ONT.9568;EVM0035079;EVM0009260;EVM0004008;EVM0011779;ONT.10733;ONT.10734;EVM0033194;EVM0031323;EVM0028763;ONT.9567;EVM0037282;EVM0017065;EVM0019033;EVM0001965;EVM0032575;EVM0041418;ONT.9564;ONT.10727;EVM0012969;ONT.10731;EVM0003320;ONT.10722;EVM0008905
ONT.10741.7	Cis-regulation	EVM0036531;EVM0016221;EVM0038035;EVM0008235;ONT.10747;EVM0009688;EVM0002810;EVM0000980;EVM0017634;EVM0004672;EVM0026303;EVM0037903;EVM0022769;EVM0021942;EVM0001800;EVM0019913;EVM0038548;EVM0021881;EVM0033369;EVM0037818;EVM0000760;EVM0027022;EVM0009601;EVM0034301;EVM0025161
ONT.10741.9	Cis-regulation	EVM0002810;EVM0017634;EVM0000980;EVM0004672;EVM0026303;EVM0037903;EVM0021942;EVM0022769;EVM0001800;EVM0016221;EVM0036531;EVM0008235;EVM0038035;ONT.10747;EVM0009688;EVM0025161;EVM0019913;EVM0021881;EVM0038548;EVM0033369;EVM0037818;EVM0027022;EVM0000760;EVM0009601;EVM0034301
ONT.10753.2	Cis-regulation	EVM0032475;ONT.9581;EVM0025161;EVM0025443;EVM0034301;ONT.10751;EVM0000760;EVM0037818;EVM0041729;ONT.9580;EVM0004135;EVM0001800;EVM0002013;EVM0028750;EVM0037903;EVM0004672;ONT.10752;EVM0012373;ONT.10747;ONT.9583;EVM0021672
ONT.10755.1	Cis-regulation	EVM0028036;EVM0005427;EVM0037169;EVM0039857;EVM0041035;ONT.9589;EVM0030731;EVM0015537;EVM0032449;ONT.9590;EVM0013044;EVM0014217;EVM0036778;EVM0003736;EVM0036650;EVM0023944
ONT.10756.1	Cis-regulation	EVM0037981;EVM0036650;ONT.9590;EVM0030731;EVM0032449;EVM0015537;EVM0003736;EVM0041035;EVM0014217;EVM0039857;ONT.9589;EVM0036778;EVM0005427;EVM0028036;EVM0037169
ONT.10756.1	Trans-regulation	ONT.7117;ONT.22079
ONT.10763.3	Cis-regulation	EVM0017842;EVM0015283;ONT.9597;EVM0037981;EVM0022416;EVM0019282;EVM0014627;EVM0009472;EVM0015772;EVM0007759;EVM0017706;EVM0026033;EVM0016736;EVM0006436;EVM0037879;ONT.9596;EVM0035999;EVM0013874;EVM0000578;EVM0040136;EVM0026756;EVM0039857;EVM0037665
ONT.10811.1	Cis-regulation	EVM0010588;ONT.10810;EVM0013426;EVM0003952;EVM0019313;EVM0034150;EVM0037123;EVM0004401;EVM0015961;EVM0020735;EVM0007361;EVM0020396;EVM0036408;EVM0017370;EVM0023797;EVM0025763;ONT.10814;EVM0009885;EVM0012256;EVM0025329;EVM0034471;EVM0000628;ONT.9645
ONT.10811.2	Cis-regulation	ONT.10810;EVM0010588;EVM0019313;EVM0003952;EVM0013426;EVM0034150;EVM0004401;EVM0037123;EVM0020735;EVM0015961;EVM0007361;EVM0012256;EVM0009885;EVM0025763;ONT.10814;EVM0017370;EVM0020396;EVM0023797;EVM0036408;ONT.9645;EVM0000628;EVM0025329;EVM0034471
ONT.10824.1	Cis-regulation	EVM0018984;EVM0000863;EVM0001696;EVM0011638;EVM0029843;EVM0024131;EVM0042261;ONT.10825;EVM0001793;EVM0004787;EVM0021512;EVM0021793;EVM0027428;EVM0014430;ONT.10830;EVM0010198;ONT.9666;ONT.9673;EVM0008350;EVM0017173;EVM0010172;EVM0012776;EVM0003748;EVM0042519;EVM0012431;EVM0017856;EVM0028108;EVM0022848
ONT.10857.1	Cis-regulation	EVM0037977;ONT.9722;EVM0034881;EVM0034249;EVM0034022;EVM0040653;EVM0006637;ONT.9718;EVM0040526;EVM0026144;ONT.10858;EVM0031978;EVM0038173;EVM0040677;ONT.9725;EVM0037960;ONT.9724;EVM0037715;EVM0004473;EVM0004358;EVM0014888;EVM0031418;EVM0021215
ONT.10857.3	Cis-regulation	EVM0006637;ONT.9718;EVM0026144;EVM0040526;ONT.10858;EVM0038173;EVM0031978;EVM0037977;ONT.9722;EVM0034881;EVM0034249;EVM0034022;EVM0040653;EVM0037715;EVM0004473;EVM0004358;EVM0014888;EVM0031418;EVM0021215;EVM0040677;ONT.9725;EVM0037960;ONT.9724
ONT.10857.5	Cis-regulation	EVM0040677;ONT.9725;ONT.9724;EVM0037960;EVM0037715;EVM0004473;EVM0004358;EVM0014888;EVM0031418;EVM0021215;ONT.9722;EVM0037977;EVM0034881;EVM0034249;EVM0034022;EVM0040653;EVM0006637;ONT.9718;EVM0026144;EVM0040526;ONT.10858;EVM0031978;EVM0038173
ONT.10857.6	Cis-regulation	EVM0021215;EVM0031418;EVM0014888;EVM0004358;EVM0004473;EVM0037715;ONT.9724;EVM0037960;ONT.9725;EVM0040677;EVM0031978;EVM0038173;ONT.10858;EVM0040526;EVM0026144;ONT.9718;EVM0006637;EVM0040653;EVM0034022;EVM0034249;ONT.9722;EVM0037977;EVM0034881
ONT.10857.7	Cis-regulation	ONT.9725;EVM0040677;EVM0037960;ONT.9724;EVM0037715;EVM0004473;EVM0031418;EVM0021215;EVM0004358;EVM0014888;EVM0034249;ONT.9722;EVM0034881;EVM0037977;EVM0040653;EVM0034022;EVM0006637;ONT.9718;EVM0038173;EVM0031978;EVM0040526;EVM0026144;ONT.10858
ONT.10857.8	Cis-regulation	EVM0004473;EVM0037715;EVM0014888;EVM0004358;EVM0021215;EVM0031418;EVM0040677;ONT.9725;ONT.9724;EVM0037960;ONT.9718;EVM0006637;ONT.10858;EVM0026144;EVM0040526;EVM0038173;EVM0031978;EVM0034881;ONT.9722;EVM0037977;EVM0034249;EVM0034022;EVM0040653
ONT.10863.2	Cis-regulation	EVM0001027;EVM0027431;EVM0006637;EVM0018671;ONT.9735;ONT.10858;EVM0013594;EVM0034249;EVM0024760;ONT.9722;EVM0026574;EVM0016556;EVM0034022;EVM0032078;EVM0027826;EVM0014366;EVM0031839;EVM0021215;EVM0031418;EVM0004358;ONT.9725;EVM0001240;EVM0026305;EVM0032350;EVM0025038;EVM0015878;EVM0038333;ONT.9724;EVM0029519;EVM0021329;EVM0032967
ONT.10863.4	Cis-regulation	EVM0021215;EVM0031418;EVM0004358;EVM0032078;EVM0027826;EVM0014366;EVM0031839;ONT.9724;EVM0029519;EVM0032967;EVM0021329;EVM0001240;ONT.9725;EVM0032350;EVM0026305;EVM0025038;EVM0038333;EVM0015878;ONT.10858;EVM0013594;EVM0001027;EVM0027431;EVM0006637;EVM0018671;ONT.9735;EVM0034022;EVM0034249;EVM0026574;ONT.9722;EVM0024760;EVM0016556
ONT.10900.1	Cis-regulation	EVM0034262;EVM0037294;ONT.10905;EVM0039022;ONT.10898;EVM0011488;EVM0032418;ONT.10903;EVM0025584;EVM0040755;EVM0000076;EVM0031480;EVM0008793;ONT.10902;EVM0011237;EVM0005492;EVM0003596;EVM0020078;EVM0036425;EVM0041982
ONT.10904.4	Cis-regulation	ONT.10903;EVM0032418;EVM0001422;EVM0007463;EVM0037294;EVM0039022;ONT.10905;EVM0002423;EVM0005492;EVM0028732;EVM0011237;ONT.10902;EVM0021906;EVM0003596;EVM0036425;EVM0020078
ONT.10904.5	Cis-regulation	EVM0011237;EVM0028732;EVM0005492;ONT.10902;EVM0003596;EVM0020078;EVM0036425;EVM0021906;EVM0032418;ONT.10903;ONT.10905;EVM0039022;EVM0001422;EVM0007463;EVM0037294;EVM0002423
ONT.10949.2	Cis-regulation	EVM0021652;EVM0018516;EVM0024331;ONT.9828;ONT.10953;EVM0034433;EVM0032515;EVM0011301;EVM0026532;EVM0017291;EVM0013768;EVM0030906
ONT.10949.3	Cis-regulation	EVM0018516;EVM0024331;EVM0021652;EVM0034433;ONT.10953;ONT.9828;EVM0011301;EVM0032515;EVM0017291;EVM0026532;EVM0030906;EVM0013768
ONT.10950.1	Cis-regulation	EVM0000854;ONT.10947;EVM0018516;EVM0021652;EVM0014750;EVM0011011;ONT.10946;EVM0038527;EVM0030906;EVM0016795;EVM0013768;ONT.9822;ONT.10953;EVM0029890;EVM0011301;EVM0032515
ONT.10950.1	Trans-regulation	ONT.9828;ONT.10232;ONT.750;ONT.18677
ONT.10950.2	Cis-regulation	EVM0000854;ONT.10947;EVM0014750;EVM0021652;EVM0018516;EVM0013768;EVM0030906;EVM0016795;EVM0038527;ONT.10946;EVM0011011;EVM0032515;EVM0029890;EVM0011301;ONT.10953;ONT.9822
ONT.10950.2	Trans-regulation	ONT.9828;ONT.10232;ONT.750;ONT.18677
ONT.10950.3	Cis-regulation	ONT.10953;ONT.9822;EVM0032515;EVM0011301;EVM0029890;ONT.10946;EVM0011011;EVM0038527;EVM0013768;EVM0016795;EVM0030906;EVM0021652;EVM0018516;EVM0014750;EVM0000854;ONT.10947
ONT.10950.4	Cis-regulation	ONT.10947;EVM0000854;EVM0018516;EVM0021652;EVM0014750;ONT.10946;EVM0038527;EVM0011011;EVM0030906;EVM0016795;EVM0013768;ONT.9822;ONT.10953;EVM0011301;EVM0029890;EVM0032515
ONT.10950.4	Trans-regulation	ONT.10232
ONT.10950.5	Cis-regulation	EVM0013768;EVM0030906;EVM0016795;EVM0038527;EVM0011011;ONT.10946;EVM0032515;EVM0011301;EVM0029890;ONT.10953;ONT.9822;EVM0000854;ONT.10947;EVM0014750;EVM0021652;EVM0018516
ONT.10950.6	Cis-regulation	EVM0013768;EVM0016795;EVM0030906;EVM0011011;EVM0038527;ONT.10946;EVM0032515;EVM0011301;EVM0029890;ONT.10953;ONT.9822;EVM0000854;ONT.10947;EVM0014750;EVM0021652;EVM0018516
ONT.10950.7	Cis-regulation	EVM0014750;EVM0021652;EVM0018516;EVM0000854;ONT.10947;EVM0032515;EVM0029890;EVM0011301;ONT.10953;ONT.9822;EVM0013768;EVM0030906;EVM0016795;EVM0011011;EVM0038527;ONT.10946
ONT.10950.8	Cis-regulation	EVM0014750;EVM0018516;EVM0021652;EVM0000854;ONT.10947;EVM0029890;EVM0011301;EVM0032515;ONT.9822;ONT.10953;EVM0016795;EVM0030906;EVM0013768;EVM0011011;ONT.10946;EVM0038527
ONT.10950.9	Cis-regulation	ONT.10947;EVM0000854;EVM0018516;EVM0021652;EVM0014750;ONT.10946;EVM0038527;EVM0011011;EVM0030906;EVM0016795;EVM0013768;ONT.9822;ONT.10953;EVM0011301;EVM0029890;EVM0032515
ONT.10950.10	Cis-regulation	EVM0038527;ONT.10946;EVM0011011;EVM0013768;EVM0016795;EVM0030906;ONT.10953;ONT.9822;EVM0032515;EVM0029890;EVM0011301;EVM0000854;ONT.10947;EVM0021652;EVM0018516;EVM0014750
ONT.10950.11	Cis-regulation	ONT.10947;EVM0000854;EVM0021652;EVM0018516;EVM0014750;EVM0038527;ONT.10946;EVM0011011;EVM0013768;EVM0030906;EVM0016795;ONT.10953;ONT.9822;EVM0032515;EVM0011301;EVM0029890
ONT.10950.12	Cis-regulation	EVM0014750;EVM0021652;EVM0018516;ONT.10947;EVM0000854;EVM0032515;EVM0011301;EVM0029890;ONT.10953;ONT.9822;EVM0013768;EVM0030906;EVM0016795;ONT.10946;EVM0011011;EVM0038527
ONT.10951.1	Cis-regulation	ONT.10953;EVM0034433;EVM0032515;EVM0029890;EVM0011301;EVM0021652;EVM0018516;EVM0014750;EVM0000854;EVM0038527;EVM0011011;EVM0013768;EVM0030906;ONT.10947
ONT.10951.1	Trans-regulation	ONT.22079
ONT.10954.1	Cis-regulation	EVM0017291;EVM0002571;EVM0030906;EVM0013768;EVM0035547;EVM0033146;EVM0042471;EVM0005873;EVM0000668;EVM0002474;EVM0034433;EVM0036775;ONT.10953;EVM0032515;EVM0026532;EVM0038678;EVM0014135;ONT.9831;ONT.9828
ONT.10954.2	Cis-regulation	ONT.9828;ONT.9831;EVM0014135;EVM0026532;EVM0038678;EVM0036775;EVM0034433;ONT.10953;EVM0032515;EVM0005873;EVM0000668;EVM0002474;EVM0035547;EVM0033146;EVM0042471;EVM0017291;EVM0002571;EVM0030906;EVM0013768
ONT.10954.3	Cis-regulation	EVM0014135;EVM0026532;EVM0038678;ONT.9828;ONT.9831;EVM0033146;EVM0035547;EVM0042471;EVM0017291;EVM0002571;EVM0030906;EVM0013768;EVM0036775;EVM0034433;ONT.10953;EVM0032515;EVM0005873;EVM0000668;EVM0002474
ONT.10954.4	Cis-regulation	EVM0002474;EVM0000668;EVM0005873;EVM0032515;ONT.10953;EVM0034433;EVM0036775;EVM0013768;EVM0030906;EVM0002571;EVM0017291;EVM0042471;EVM0033146;EVM0035547;ONT.9831;ONT.9828;EVM0038678;EVM0026532;EVM0014135
ONT.10954.5	Cis-regulation	EVM0000668;EVM0002474;EVM0005873;EVM0032515;EVM0036775;EVM0034433;ONT.10953;EVM0030906;EVM0013768;EVM0017291;EVM0002571;EVM0042471;EVM0035547;EVM0033146;ONT.9831;ONT.9828;EVM0038678;EVM0026532;EVM0014135
ONT.10954.6	Cis-regulation	EVM0014135;EVM0026532;EVM0038678;ONT.9828;ONT.9831;EVM0033146;EVM0035547;EVM0042471;EVM0017291;EVM0002571;EVM0030906;EVM0013768;EVM0036775;EVM0034433;ONT.10953;EVM0032515;EVM0005873;EVM0000668;EVM0002474
ONT.10954.7	Cis-regulation	EVM0002474;EVM0000668;EVM0005873;EVM0032515;ONT.10953;EVM0036775;EVM0034433;EVM0013768;EVM0030906;EVM0002571;EVM0017291;EVM0042471;EVM0035547;EVM0033146;ONT.9831;ONT.9828;EVM0038678;EVM0026532;EVM0014135
ONT.10954.8	Cis-regulation	EVM0014135;EVM0026532;EVM0038678;ONT.9828;ONT.9831;EVM0033146;EVM0035547;EVM0042471;EVM0017291;EVM0002571;EVM0030906;EVM0013768;EVM0034433;EVM0036775;ONT.10953;EVM0032515;EVM0005873;EVM0000668;EVM0002474
ONT.10954.9	Cis-regulation	EVM0014135;EVM0026532;EVM0038678;ONT.9828;ONT.9831;EVM0035547;EVM0033146;EVM0042471;EVM0017291;EVM0002571;EVM0030906;EVM0013768;EVM0036775;EVM0034433;ONT.10953;EVM0032515;EVM0005873;EVM0000668;EVM0002474
ONT.10954.10	Cis-regulation	EVM0035547;EVM0033146;EVM0042471;EVM0017291;EVM0002571;EVM0030906;EVM0013768;EVM0036775;EVM0034433;ONT.10953;EVM0032515;EVM0005873;EVM0000668;EVM0002474;EVM0014135;EVM0026532;EVM0038678;ONT.9828;ONT.9831
ONT.10954.11	Cis-regulation	ONT.9831;ONT.9828;EVM0038678;EVM0026532;EVM0014135;EVM0002474;EVM0000668;EVM0005873;EVM0032515;ONT.10953;EVM0036775;EVM0034433;EVM0013768;EVM0030906;EVM0002571;EVM0017291;EVM0042471;EVM0035547;EVM0033146
ONT.10954.12	Cis-regulation	EVM0026532;EVM0038678;EVM0014135;ONT.9831;ONT.9828;EVM0002571;EVM0017291;EVM0013768;EVM0030906;EVM0035547;EVM0033146;EVM0042471;EVM0005873;EVM0002474;EVM0000668;ONT.10953;EVM0036775;EVM0034433;EVM0032515
ONT.10989.1	Cis-regulation	EVM0017343;EVM0012228;EVM0018565;ONT.10987;EVM0005840;EVM0032590;EVM0019819;ONT.9855;EVM0014754;EVM0011807;EVM0041354;EVM0011772;ONT.10990;ONT.10986;EVM0003260;EVM0020695;EVM0010832;EVM0035098;ONT.9859;ONT.9854;EVM0022726;EVM0038114;EVM0002162
ONT.10989.1	Trans-regulation	ONT.27376
ONT.10989.2	Cis-regulation	ONT.10990;EVM0011772;EVM0003260;EVM0020695;EVM0010832;ONT.10986;ONT.9859;EVM0035098;ONT.9854;EVM0022726;EVM0038114;EVM0002162;EVM0017343;EVM0018565;EVM0012228;ONT.10987;EVM0005840;EVM0032590;EVM0019819;EVM0011807;EVM0014754;ONT.9855;EVM0041354
ONT.10989.2	Trans-regulation	ONT.27376
ONT.11038.1	Cis-regulation	EVM0009407;ONT.11039;ONT.11040;EVM0030460;EVM0032938;EVM0007721;EVM0018166;ONT.9916;EVM0028461
ONT.11038.2	Cis-regulation	ONT.9916;EVM0028461;EVM0030460;EVM0032938;EVM0018166;EVM0007721;ONT.11040;EVM0009407;ONT.11039
ONT.11038.3	Cis-regulation	ONT.9916;EVM0028461;EVM0030460;EVM0007721;EVM0018166;EVM0032938;ONT.11040;ONT.11039;EVM0009407
ONT.11038.4	Cis-regulation	ONT.9916;EVM0030460;EVM0018166;EVM0007721;EVM0032938;ONT.11040;ONT.11039;EVM0009407
ONT.11038.6	Cis-regulation	ONT.11040;ONT.11039;EVM0009407;ONT.9916;ONT.11042;EVM0030460;EVM0007721;EVM0018166;EVM0032938
ONT.11041.1	Cis-regulation	ONT.9916;ONT.11043;EVM0018166;ONT.11044;EVM0018540;EVM0009407;ONT.11042;EVM0027557;EVM0007721;EVM0010444;EVM0032938;EVM0030460;EVM0018289;EVM0006254;ONT.11040;ONT.11039
ONT.11041.2	Cis-regulation	EVM0018289;EVM0030460;EVM0010444;EVM0032938;EVM0007721;EVM0027557;ONT.11042;ONT.11039;ONT.11040;EVM0006254;EVM0018166;ONT.9916;ONT.11043;EVM0009407;EVM0018540;ONT.11044
ONT.11051.1	Cis-regulation	ONT.9930;EVM0034090;ONT.9924;EVM0025655;EVM0036076;ONT.11054;EVM0003101;EVM0003053;EVM0022845;EVM0002192;EVM0016346;EVM0030346;ONT.11047;EVM0006390;ONT.9923;EVM0024075;EVM0003741;ONT.11048;ONT.9928;EVM0008765;EVM0021968;ONT.9927;EVM0012852;EVM0036210;ONT.9929;EVM0020072
ONT.11051.1	Trans-regulation	EVM0034904
ONT.11059.1	Cis-regulation	EVM0017437;ONT.11061;EVM0020012;EVM0039585;EVM0016951;EVM0025865;EVM0030295;EVM0008148;EVM0001904;EVM0012491;EVM0020472;ONT.11060;EVM0037534;EVM0030773
ONT.11059.1	Trans-regulation	ONT.630
ONT.11073.1	Cis-regulation	EVM0018567;EVM0017496;EVM0006653;ONT.9947;EVM0009453;EVM0008832;EVM0021142;EVM0031662;ONT.11075;EVM0039799;EVM0023986;EVM0017692;EVM0013756
ONT.11103.1	Cis-regulation	ONT.9980;EVM0040128;EVM0040393;EVM0031964;EVM0012226;EVM0002465;ONT.11101;ONT.9982;EVM0038832
ONT.11103.1	Trans-regulation	ONT.9981;ONT.24581;EVM0017226;EVM0003013
ONT.11103.2	Cis-regulation	ONT.9980;EVM0040128;EVM0031964;EVM0040393;EVM0012226;EVM0002465;ONT.11101;ONT.9982;EVM0038832
ONT.11103.2	Trans-regulation	ONT.9981;ONT.24581;EVM0017226;EVM0003013
ONT.11103.3	Cis-regulation	EVM0002465;EVM0012226;EVM0031964;EVM0040393;ONT.9980;EVM0040128;EVM0038832;ONT.9982;ONT.11101
ONT.11103.3	Trans-regulation	ONT.9981;ONT.24581;EVM0017226;EVM0003013
ONT.11103.4	Cis-regulation	EVM0038832;ONT.9982;ONT.11101;EVM0002465;EVM0012226;EVM0031964;EVM0040393;ONT.9980;EVM0040128
ONT.11103.4	Trans-regulation	ONT.9981;ONT.24581;EVM0017226;EVM0003013
ONT.11103.5	Cis-regulation	EVM0038832;ONT.9982;ONT.11101;EVM0002465;EVM0003013;EVM0012226;EVM0031964;EVM0040393;EVM0040128;ONT.9980;ONT.9981
ONT.11105.6	Cis-regulation	EVM0002465;EVM0003013;ONT.11108;EVM0029357;EVM0012226;EVM0040393;EVM0010225;ONT.9981;EVM0038281;EVM0040128;ONT.9982;EVM0000700;EVM0010952
ONT.11105.30	Cis-regulation	ONT.9982;EVM0010952;EVM0000700;ONT.11108;EVM0012226;EVM0029357;EVM0003013;EVM0002465;EVM0040128;EVM0010225;ONT.9981;EVM0038281;EVM0040393
ONT.11105.54	Cis-regulation	ONT.9982;EVM0000700;EVM0010952;EVM0003013;EVM0002465;EVM0029357;ONT.11108;EVM0012226;EVM0040393;EVM0038281;ONT.9981;EVM0010225
ONT.11105.55	Cis-regulation	EVM0002465;EVM0003013;EVM0012226;ONT.11108;EVM0029357;EVM0040393;EVM0038281;EVM0010225;ONT.9981;ONT.9982;EVM0010952;EVM0000700
ONT.11105.57	Cis-regulation	EVM0010952;EVM0000700;ONT.9982;EVM0040393;EVM0010225;EVM0038281;ONT.9981;EVM0003013;EVM0002465;EVM0012226;ONT.11108;EVM0029357
ONT.11122.1	Cis-regulation	EVM0022842;EVM0024066;ONT.11120;EVM0033441;ONT.11123;EVM0014816;EVM0031167;EVM0007348;EVM0029514;ONT.11121;EVM0011272;EVM0008292;EVM0038617;EVM0013118;EVM0009950;EVM0032835;EVM0015409;EVM0040779
ONT.11125.1	Cis-regulation	EVM0013033;EVM0025212;EVM0000880;EVM0038784;EVM0039825;EVM0012691;ONT.11123;EVM0033441;ONT.11129;EVM0017102;EVM0008292;EVM0018835;EVM0018851;EVM0032509;EVM0011272;EVM0008273;EVM0010023;EVM0038617;EVM0031990;EVM0028832;EVM0037678
ONT.11125.1	Trans-regulation	ONT.10882
ONT.11141.1	Cis-regulation	EVM0020479;ONT.11142;EVM0005010;EVM0009361;EVM0004206;EVM0009148;EVM0009685;EVM0019709;EVM0030441
ONT.11141.1	Trans-regulation	EVM0029950
ONT.11154.1	Cis-regulation	ONT.11155;EVM0034988;EVM0005916;EVM0013434;EVM0023014;ONT.10015;ONT.10016;EVM0020913;EVM0005570;EVM0041663;EVM0002049
ONT.11154.1	Trans-regulation	ONT.10017
ONT.11154.2	Cis-regulation	EVM0034988;ONT.11155;EVM0023014;EVM0013434;EVM0005916;ONT.10016;ONT.10015;EVM0002049;EVM0041663;EVM0020913;EVM0005570
ONT.11154.2	Trans-regulation	ONT.10017
ONT.11156.4	Cis-regulation	ONT.11155;EVM0034988;EVM0041663;EVM0013434;EVM0023014;EVM0032217
ONT.11156.4	Trans-regulation	ONT.16869
ONT.11162.4	Cis-regulation	EVM0021802
ONT.11162.4	Trans-regulation	EVM0009092
ONT.11181.1	Cis-regulation	EVM0029714;EVM0013614;ONT.10044;EVM0016845;EVM0003590;EVM0038831;EVM0029427;EVM0031820;EVM0002153;EVM0035467;EVM0023091;EVM0029950;EVM0040683;EVM0035777
ONT.11181.2	Cis-regulation	EVM0029714;EVM0013614;EVM0016845;EVM0003590;ONT.10044;EVM0031820;EVM0029427;EVM0038831;EVM0002153;EVM0023091;EVM0035467;EVM0029950;EVM0040683;EVM0035777
ONT.11181.3	Cis-regulation	EVM0040683;EVM0035777;EVM0029950;EVM0023091;EVM0035467;EVM0002153;EVM0038831;EVM0029427;EVM0031820;ONT.10044;EVM0003590;EVM0016845;EVM0029714;EVM0013614
ONT.11192.2	Cis-regulation	EVM0029524;EVM0027379;EVM0036686;ONT.10053;EVM0038178;EVM0019714;EVM0027477
ONT.11193.1	Cis-regulation	EVM0001616;EVM0012870;EVM0002895;EVM0014671;EVM0034630;EVM0026742;EVM0031763;EVM0021168;EVM0034779
ONT.11193.1	Trans-regulation	ONT.8429;ONT.11395;ONT.11193;EVM0005364
ONT.11198.1	Cis-regulation	ONT.11199;EVM0020449;EVM0003977;EVM0005557;EVM0038987;EVM0013028;EVM0018803
ONT.11198.1	Trans-regulation	ONT.32172;ONT.27969
ONT.11198.3	Cis-regulation	ONT.11199;EVM0020449;EVM0005557;EVM0003977;EVM0018803;EVM0038987;EVM0013028
ONT.11198.3	Trans-regulation	ONT.32172;ONT.27969
ONT.11198.4	Cis-regulation	EVM0020449;ONT.11199;EVM0013028;EVM0038987;EVM0018803;EVM0003977;EVM0005557
ONT.11198.4	Trans-regulation	ONT.32172;ONT.27969
ONT.11198.5	Cis-regulation	ONT.11199;EVM0020449;EVM0038987;EVM0013028;EVM0018803;EVM0003977;EVM0005557
ONT.11198.5	Trans-regulation	ONT.32172;ONT.27969
ONT.11198.6	Cis-regulation	EVM0003977;EVM0005557;EVM0013028;EVM0038987;EVM0018803;EVM0020449;ONT.11199
ONT.11198.6	Trans-regulation	ONT.32172;ONT.27969
ONT.11198.7	Cis-regulation	EVM0005557;EVM0003977;EVM0018803;EVM0038987;EVM0013028;ONT.11199;EVM0020449
ONT.11198.7	Trans-regulation	ONT.32172;ONT.27969
ONT.11198.8	Cis-regulation	EVM0005557;EVM0003977;EVM0018803;EVM0038987;EVM0013028;EVM0020449;ONT.11199
ONT.11198.8	Trans-regulation	ONT.32172;ONT.27969
ONT.11198.9	Cis-regulation	EVM0020449;ONT.11199;EVM0018803;EVM0038987;EVM0013028;EVM0005557;EVM0003977
ONT.11198.9	Trans-regulation	ONT.32172;ONT.27969
ONT.11198.10	Cis-regulation	EVM0005557;EVM0003977;EVM0018803;EVM0013028;EVM0038987;ONT.11199;EVM0020449
ONT.11198.10	Trans-regulation	ONT.32172;ONT.27969
ONT.11198.11	Cis-regulation	EVM0005557;EVM0003977;EVM0018803;EVM0038987;EVM0013028;ONT.11199;EVM0020449
ONT.11198.11	Trans-regulation	ONT.32172;ONT.27969
ONT.11198.12	Cis-regulation	ONT.11199;EVM0020449;EVM0013028;EVM0038987;EVM0018803;EVM0003977;EVM0005557
ONT.11198.12	Trans-regulation	ONT.32172;ONT.27969
ONT.11198.13	Cis-regulation	EVM0018803;EVM0013028;EVM0038987;EVM0005557;EVM0003977;ONT.11199;EVM0020449
ONT.11198.13	Trans-regulation	ONT.32172;ONT.27969
ONT.11198.14	Cis-regulation	EVM0020449;ONT.11199;EVM0018803;EVM0038987;EVM0013028;EVM0005557;EVM0003977
ONT.11198.14	Trans-regulation	ONT.32172;ONT.27969
ONT.11203.2	Cis-regulation	EVM0000248;EVM0014711;EVM0009313;EVM0006161;EVM0023229;EVM0016699;EVM0006459;EVM0039929;EVM0005411
ONT.11203.3	Cis-regulation	EVM0006459;EVM0014711;EVM0000248;EVM0005411;EVM0006161;EVM0023229;EVM0016699
ONT.11203.7	Cis-regulation	EVM0005411;EVM0006459;EVM0028062;EVM0000248;EVM0014711;EVM0016699;EVM0023229;EVM0006161
ONT.11203.8	Cis-regulation	EVM0006161;EVM0023229;EVM0016699;EVM0028062;EVM0000248;EVM0014711;EVM0006459;EVM0005411
ONT.11203.9	Cis-regulation	EVM0014711;EVM0028062;EVM0000248;EVM0006161;EVM0016699;EVM0023229;EVM0006459;EVM0005411
ONT.11203.10	Cis-regulation	EVM0006459;EVM0005411;EVM0028062;EVM0014711;EVM0000248;EVM0006161;EVM0023229;EVM0016699
ONT.11203.11	Cis-regulation	EVM0005411;EVM0006459;EVM0028062;EVM0000248;EVM0014711;EVM0023229;EVM0016699;EVM0006161
ONT.11203.12	Cis-regulation	EVM0028062;EVM0014711;EVM0000248;EVM0006161;EVM0023229;EVM0016699;EVM0006459;EVM0005411
ONT.11203.13	Cis-regulation	EVM0023229;EVM0016699;EVM0006161;EVM0000248;EVM0014711;EVM0028062;EVM0005411;EVM0006459
ONT.11203.13	Trans-regulation	EVM0029856;EVM0031356
ONT.11203.14	Cis-regulation	EVM0005411;EVM0006459;EVM0016699;EVM0023229;EVM0006161;EVM0014711;EVM0028062;EVM0000248
ONT.11203.14	Trans-regulation	EVM0033481
ONT.11203.15	Cis-regulation	EVM0005411;EVM0006459;EVM0028062;EVM0014711;EVM0000248;EVM0023229;EVM0016699;EVM0006161
ONT.11203.17	Cis-regulation	EVM0023229;EVM0016699;EVM0006161;EVM0005411;EVM0000248;EVM0014711;EVM0028062
ONT.11203.19	Cis-regulation	EVM0028062;EVM0014711;EVM0000248;EVM0006161;EVM0023229;EVM0016699;EVM0006459;EVM0005411
ONT.11235.8	Cis-regulation	EVM0007576;ONT.10102;EVM0036310;EVM0000473;EVM0013224;ONT.11236;EVM0009460;EVM0041502;EVM0022274;EVM0015847;EVM0041314;EVM0030883;EVM0042273;EVM0031021;EVM0042082;EVM0029907;EVM0020528;EVM0040577;ONT.10098;ONT.10099;ONT.10101;EVM0013519;EVM0033292
ONT.11235.8	Trans-regulation	EVM0032111;EVM0035038;EVM0009181
ONT.11244.2	Cis-regulation	EVM0017807;EVM0009241;ONT.11242;EVM0041848;EVM0032024;EVM0021346;EVM0032949;EVM0002780;EVM0008625;EVM0021214;EVM0028362;EVM0006883
ONT.11249.1	Cis-regulation	EVM0018433;EVM0034055;EVM0017805;EVM0011143;EVM0030016;EVM0030743;EVM0021689;EVM0037656;EVM0022802;EVM0038265;EVM0025950;EVM0037125
ONT.11249.3	Cis-regulation	EVM0022802;EVM0038265;EVM0025950;EVM0037125;EVM0021689;EVM0037656;EVM0030016;EVM0030743;EVM0011143;EVM0018433;EVM0034055;EVM0017805
ONT.11249.4	Cis-regulation	EVM0017805;EVM0034055;EVM0018433;EVM0011143;EVM0030743;EVM0030016;EVM0037656;EVM0021689;EVM0037125;EVM0022802;EVM0025950;EVM0038265
ONT.11256.1	Cis-regulation	ONT.11255;EVM0009869;ONT.10114;EVM0040374;EVM0011058;EVM0019750;EVM0038265;EVM0035287;EVM0040868;EVM0017805;EVM0021210;EVM0037378;EVM0041342;EVM0032452
ONT.11256.1	Trans-regulation	ONT.30511
ONT.11256.3	Cis-regulation	EVM0009869;ONT.11255;ONT.10114;EVM0040374;EVM0011058;EVM0038265;EVM0019750;EVM0035287;EVM0017805;EVM0021210;EVM0040868;EVM0037378;EVM0041342;EVM0032452
ONT.11256.3	Trans-regulation	ONT.30511
ONT.11309.2	Cis-regulation	EVM0019799;EVM0012479;EVM0030123;ONT.11310;EVM0015084;EVM0022313;EVM0027256;EVM0012459;EVM0001690;EVM0037117;ONT.10169;ONT.10168;EVM0016875;EVM0020487;EVM0020725;EVM0037681
ONT.11311.1	Cis-regulation	EVM0020487;EVM0022691;EVM0003425;ONT.10168;ONT.11312;EVM0040106;ONT.11310;EVM0020725;ONT.11315;ONT.10169;EVM0038609;EVM0001690;EVM0022320;EVM0003318
ONT.11311.1	Trans-regulation	EVM0001690;EVM0040106
ONT.11317.1	Cis-regulation	ONT.10175;EVM0003425;EVM0022691;EVM0020961;ONT.10171;EVM0007152;EVM0034791;EVM0022320;ONT.11315;EVM0027198;EVM0024800;EVM0036283;EVM0038906;EVM0003318;EVM0038609;EVM0020941;EVM0008778;EVM0028970
ONT.11331.1	Cis-regulation	EVM0025771;EVM0026758;EVM0024511;EVM0018730;EVM0013046;EVM0011327;EVM0012746;EVM0004139;EVM0035114;EVM0009790;EVM0007678;EVM0022241;EVM0024101;EVM0028807;EVM0008066;ONT.10183;EVM0001931;EVM0013040
ONT.11335.2	Cis-regulation	EVM0025771;EVM0026758;EVM0004139;EVM0007678;EVM0024511;EVM0022241;EVM0006110;EVM0011327;EVM0009621;ONT.11337;EVM0012746;ONT.10183;EVM0028807;EVM0008066
ONT.11335.2	Trans-regulation	ONT.27155
ONT.11335.9	Cis-regulation	EVM0026758;EVM0025771;EVM0004139;EVM0022241;EVM0024511;EVM0007678;EVM0006110;EVM0009621;EVM0011327;ONT.11337;EVM0012746;EVM0008066;EVM0032034;EVM0028807;ONT.10183
ONT.11354.1	Cis-regulation	EVM0037458;EVM0041943;EVM0041215;EVM0037181;EVM0034081;ONT.10197;EVM0011218;EVM0015293;ONT.10199;EVM0008293;EVM0024010;EVM0038574;ONT.11357;ONT.11358
[truncated: 3,976 more rows]
